# Supplementary material for: GrapeTree: visualization of core genomic relationships among 100,000 bacterial pathogens
Source: Genome Res. 2018 Sep;28(9):1395–404. doi: 10.1101/gr.232397.117 (PMC6120633; doi:10.1101/gr.232397.117)
Supplement: Supplemental Material [file supp_gr.232397.117_Supplemental_data_S1.zip]

Archive with 5 entries (4 files):
- iTOL_data/
- iTOL_data/Fig_1A.dataset.txt
- iTOL_data/Fig_1A.tre
- iTOL_data/Fig_1B.dataset.txt
- iTOL_data/Fig_1B.tre
