# Supplementary material for: GrapeTree: visualization of core genomic relationships among 100,000 bacterial pathogens
Source: Genome Res. 2018 Sep;28(9):1395–404. doi: 10.1101/gr.232397.117 (PMC6120633; doi:10.1101/gr.232397.117)
Supplement: Supplemental Material [file supp_gr.232397.117_Supplemental_data_S1.zip › iTOL_data/Fig_1A.dataset.txt]

DATASET_COLORSTRIP
SEPARATOR COMMA
DATASET_LABEL,dominant serovars in eBGs
COLOR,#ff0000
COLOR_BRANCHES,1
STRIP_WIDTH,25
MARGIN,0
BORDER_WIDTH,1
SHOW_INTERNAL,0

LEGEND_TITLE,dominant serovars in eBGs
LEGEND_SHAPES,1,1,1,1,1,1,1,1,1,1,1,1,1,1,1,1,1,1,1,1,1,1,1,1,1,1,1,1,1,1,1,1,1,1,1,1,1,1,1,1,1,1,1,1,1,1,1,1,1,1,1,1,1,1,1,1,1,1,1,1
LEGEND_COLORS,#628cdb,#b4e534,#653bd0,#63d847,#b24cd5,#ded63f,#52258d,#abe16e,#dc46c4,#66df8f,#d6448f,#429c40,#746bdc,#81a02b,#454d9d,#e5a030,#351953,#dcdd81,#872a72,#54e5cb,#df462a,#5dbadd,#dc365b,#54a896,#7f241e,#aae1e6,#df7a3c,#43829a,#c5aa40,#d18bd8,#395c1f,#b0db9f,#d7789a,#441d29,#9bd9c0,#89334b,#799c56,#89598c,#b37b32,#473c65,#e2dcb9,#21293b,#e2ad7f,#4c6082,#9a4c22,#b3b5e6,#7d6d2b,#8b86ad,#b7aa6a,#28341f,#dbb2c3,#44845c,#c85657,#36625d,#d68677,#8aa8af,#5f3c23,#aea489,#906966,#6c6c51
LEGEND_LABELS,Enteritidis[18772],Typhimurium[17484],Newport[5263],Typhi[4821],Kentucky[2955],Heidelberg[2645],Infantis[2435],Saintpaul[2040],Montevideo[1692],Javiana[1622],Muenchen[1464],Anatum[1430],Braenderup[1315],Senftenberg[1304],Dublin[1285],Agona[1221],Mbandaka[1206],Paratyphi A[1187],Hadar[1069],Thompson[1027],Oranienburg[1000],Derby[937],Schwarzengrund[853],Weltevreden[840],Bareilly[713],Rubislaw[688],Reading[684],Virchow[614],Poona[574],Paratyphi B[572],Stanley[501],Inverness[475],Cerro[475],Give[418],Bovismorbificans[374],Johannesburg[368],Berta[365],Paratyphi B var Java[359],Tennessee[343],Muenster[342],Hvittingfoss[338],Brandenburg[325],Choleraesuis var Kunzendorf[303],Paratyphi B var Java monophasic[295],Uganda[295],Wassenaar[292],Norwich[279],Hartford[267],Ohio[267],Panama[255],Meleagridis[249],Litchfield[244],Chester[239],Rissen[238],Arizonae[231],Gaminara[216],Worthington[212],London[211],Havana[207],Albany[203]


DATA
SAL_UA3302AA_AS,#21293b
SAL_UA2732AA_AS,#21293b
SAL_UA2646AA_AS,#21293b
SAL_UA1026AA_AS,#21293b
SAL_UA1260AA_AS,#21293b
SAL_TA8830AA_AS,#21293b
SAL_TA8219AA_AS,#21293b
SAL_TA7335AA_AS,#21293b
SAL_TA7338AA_AS,#21293b
SAL_TA7339AA_AS,#21293b
SAL_TA7341AA_AS,#21293b
SAL_TA7343AA_AS,#21293b
SAL_TA7344AA_AS,#21293b
SAL_TA7345AA_AS,#21293b
SAL_TA7350AA_AS,#21293b
SAL_TA7351AA_AS,#21293b
SAL_TA7352AA_AS,#21293b
SAL_TA7353AA_AS,#21293b
SAL_TA7354AA_AS,#21293b
SAL_TA7356AA_AS,#21293b
SAL_TA7357AA_AS,#21293b
SAL_TA7358AA_AS,#21293b
SAL_TA7411AA_AS,#21293b
SAL_TA7361AA_AS,#21293b
SAL_TA7377AA_AS,#21293b
SAL_TA7183AA_AS,#21293b
SAL_TA7041AA_AS,#21293b
SAL_TA7042AA_AS,#21293b
SAL_TA7043AA_AS,#21293b
SAL_TA7047AA_AS,#21293b
SAL_TA7048AA_AS,#21293b
SAL_TA7049AA_AS,#21293b
SAL_TA7050AA_AS,#21293b
SAL_TA7054AA_AS,#21293b
SAL_TA7055AA_AS,#21293b
SAL_TA7056AA_AS,#21293b
SAL_TA7057AA_AS,#21293b
SAL_TA7058AA_AS,#21293b
SAL_TA7059AA_AS,#21293b
SAL_TA7060AA_AS,#21293b
SAL_TA7061AA_AS,#21293b
SAL_TA7062AA_AS,#21293b
SAL_TA6308AA_AS,#21293b
SAL_TA5569AA_AS,#21293b
SAL_TA2970AA_AS,#21293b
SAL_TA4584AA_AS,#21293b
SAL_TA4591AA_AS,#21293b
SAL_TA4592AA_AS,#21293b
SAL_TA4595AA_AS,#21293b
SAL_TA4175AA_AS,#21293b
SAL_TA2533AA_AS,#21293b
SAL_TA2564AA_AS,#21293b
SAL_TA1443AA_AS,#21293b
SAL_TA1517AA_AS,#21293b
SAL_TA1749AA_AS,#21293b
SAL_TA1997AA_AS,#21293b
SAL_TA2235AA_AS,#21293b
SAL_TA1403AA_AS,#21293b
SAL_TA0579AA_AS,#21293b
SAL_TA0684AA_AS,#21293b
SAL_SA9398AA_AS,#21293b
SAL_SA9444AA_AS,#21293b
SAL_SA9652AA_AS,#21293b
SAL_SA9746AA_AS,#21293b
SAL_SA9879AA_AS,#21293b
SAL_TA0289AA_AS,#21293b
SAL_SA8502AA_AS,#21293b
SAL_SA8562AA_AS,#21293b
SAL_SA2118AA_AS,#21293b
SAL_SA1732AA_AS,#21293b
SAL_SA1985AA_AS,#21293b
SAL_SA1498AA_AS,#21293b
SAL_SA1405AA_AS,#21293b
SAL_SA0671AA_AS,#21293b
SAL_SA0300AA_AS,#21293b
SAL_RA0766AA_AS,#21293b
SAL_RA0318AA_AS,#21293b
SAL_QA9723AA_AS,#21293b
SAL_QA8822AA_AS,#21293b
SAL_QA7869AA_AS,#21293b
SAL_QA7781AA_AS,#21293b
SAL_QA7782AA_AS,#21293b
SAL_QA7786AA_AS,#21293b
SAL_QA7589AA_AS,#21293b
SAL_QA6701AA_AS,#21293b
SAL_QA6252AA_AS,#21293b
SAL_QA5622AA_AS,#21293b
SAL_QA6074AA_AS,#21293b
SAL_QA6148AA_AS,#21293b
SAL_QA6173AA_AS,#21293b
SAL_QA6218AA_AS,#21293b
SAL_QA4174AA_AS,#21293b
SAL_QA4241AA_AS,#21293b
SAL_QA3945AA_AS,#21293b
SAL_QA2586AA_AS,#21293b
SAL_QA2593AA_AS,#21293b
SAL_QA1307AA_AS,#21293b
SAL_QA1273AA_AS,#21293b
SAL_QA1276AA_AS,#21293b
SAL_QA1288AA_AS,#21293b
SAL_QA0907AA_AS,#21293b
SAL_PA9546AA_AS,#21293b
SAL_PA9356AA_AS,#21293b
SAL_PA8868AA_AS,#21293b
SAL_PA8505AA_AS,#21293b
SAL_PA8547AA_AS,#21293b
SAL_PA8106AA_AS,#21293b
SAL_PA8126AA_AS,#21293b
SAL_PA8139AA_AS,#21293b
SAL_PA7280AA_AS,#21293b
SAL_PA3809AA_AS,#21293b
SAL_PA3347AA_AS,#21293b
SAL_OA1903AA_AS,#21293b
SAL_OA1337AA_AS,#21293b
SAL_OA6385AA_AS,#21293b
SAL_OA0535AA_AS,#21293b
SAL_NA5804AA_AS,#21293b
SAL_NA2216AA_AS,#21293b
SAL_NA1620AA_AS,#21293b
SAL_MA9979AA_AS,#21293b
SAL_NA3343AA_AS,#21293b
SAL_MA7989AA_AS,#21293b
SAL_MA7874AA_AS,#21293b
SAL_MA7298AA_AS,#21293b
SAL_MA6294AA_AS,#21293b
SAL_MA6296AA_AS,#21293b
SAL_MA5209AA_AS,#21293b
SAL_MA2857AA_AS,#21293b
SAL_MA1160AA_AS,#21293b
SAL_MA0416AA_AS,#21293b
SAL_LA9878AA_AS,#21293b
SAL_LA9855AA_AS,#21293b
SAL_LA9854AA_AS,#21293b
SAL_LA9853AA_AS,#21293b
SAL_MA0021AA_AS,#21293b
SAL_MA0050AA_AS,#21293b
SAL_LA5474AA_AS,#21293b
SAL_LA5587AA_AS,#21293b
SAL_LA5786AA_AS,#21293b
SAL_LA5979AA_AS,#21293b
SAL_LA6120AA_AS,#21293b
SAL_LA6153AA_AS,#21293b
SAL_LA5085AA_AS,#21293b
SAL_LA5086AA_AS,#21293b
SAL_LA5139AA_AS,#21293b
SAL_LA7387AA_AS,#21293b
SAL_LA7388AA_AS,#21293b
SAL_LA7391AA_AS,#21293b
SAL_LA7402AA_AS,#21293b
SAL_LA7411AA_AS,#21293b
SAL_LA7435AA_AS,#21293b
SAL_LA7436AA_AS,#21293b
SAL_LA7437AA_AS,#21293b
SAL_LA7438AA_AS,#21293b
SAL_LA7517AA_AS,#21293b
SAL_LA7530AA_AS,#21293b
SAL_LA7539AA_AS,#21293b
SAL_LA7544AA_AS,#21293b
SAL_LA9729AA_AS,#21293b
SAL_MA0217AA_AS,#21293b
SAL_MA0508AA_AS,#21293b
SAL_MA0548AA_AS,#21293b
SAL_MA0550AA_AS,#21293b
SAL_MA0828AA_AS,#21293b
SAL_MA0829AA_AS,#21293b
SAL_MA1932AA_AS,#21293b
SAL_MA2211AA_AS,#21293b
SAL_LA3612AA_AS,#21293b
SAL_LA1263AA_AS,#21293b
SAL_LA1083AA_AS,#21293b
SAL_LA0946AA_AS,#21293b
SAL_KA9699AA_AS,#21293b
SAL_KA8887AA_AS,#21293b
SAL_KA8578AA_AS,#21293b
SAL_KA7833AA_AS,#21293b
SAL_KA6858AA_AS,#21293b
SAL_KA6881AA_AS,#21293b
SAL_KA7004AA_AS,#21293b
SAL_KA7067AA_AS,#21293b
SAL_KA7280AA_AS,#21293b
SAL_KA7330AA_AS,#21293b
SAL_KA6544AA_AS,#21293b
SAL_KA6545AA_AS,#21293b
SAL_KA6580AA_AS,#21293b
SAL_KA6582AA_AS,#21293b
SAL_KA6583AA_AS,#21293b
SAL_KA6584AA_AS,#21293b
SAL_KA6413AA_AS,#21293b
SAL_KA6263AA_AS,#21293b
SAL_KA5222AA_AS,#21293b
SAL_KA5111AA_AS,#21293b
SAL_KA5112AA_AS,#21293b
SAL_KA5128AA_AS,#21293b
SAL_KA5064AA_AS,#21293b
SAL_KA4237AA_AS,#21293b
SAL_KA3166AA_AS,#21293b
SAL_KA1698AA_AS,#21293b
SAL_KA1463AA_AS,#21293b
SAL_KA0211AA_AS,#21293b
SAL_JA9889AA_AS,#21293b
SAL_JA9888AA_AS,#21293b
SAL_JA9863AA_AS,#21293b
SAL_JA9860AA_AS,#21293b
SAL_JA9020AA_AS,#21293b
SAL_JA8992AA_AS,#21293b
SAL_JA9025AA_AS,#21293b
SAL_JA8905AA_AS,#21293b
SAL_JA8724AA_AS,#21293b
SAL_JA8624AA_AS,#21293b
SAL_IA4375AA_AS,#21293b
SAL_IA4835AA_AS,#21293b
SAL_IA4737AA_AS,#21293b
SAL_HA9073AA_AS,#21293b
SAL_HA9040AA_AS,#21293b
SAL_IA3640AA_AS,#21293b
SAL_FA7962AA_AS,#21293b
SAL_FA7977AA_AS,#21293b
SAL_FA8385AA_AS,#21293b
SAL_FA6449AA_AS,#21293b
SAL_FA6277AA_AS,#21293b
SAL_FA6050AA_AS,#21293b
SAL_FA5529AA_AS,#21293b
SAL_FA5220AA_AS,#21293b
SAL_FA5100AA_AS,#21293b
SAL_FA5084AA_AS,#21293b
SAL_FA5081AA_AS,#21293b
SAL_FA5075AA_AS,#21293b
SAL_BA3324AA_AS,#21293b
SAL_FA4982AA_AS,#21293b
SAL_FA4601AA_AS,#21293b
SAL_CA2967AA_AS,#21293b
SAL_CA1538AA_AS,#21293b
SAL_FA7247AA_AS,#21293b
SAL_FA4398AA_AS,#21293b
SAL_FA4396AA_AS,#21293b
SAL_FA4395AA_AS,#21293b
SAL_FA4356AA_AS,#21293b
SAL_FA3946AA_AS,#21293b
SAL_FA3652AA_AS,#21293b
SAL_FA7416AA_AS,#21293b
SAL_FA2864AA_AS,#21293b
SAL_FA2847AA_AS,#21293b
SAL_BA3721AA_AS,#21293b
SAL_FA2143AA_AS,#21293b
SAL_BA3306AA_AS,#21293b
SAL_FA1995AA_AS,#21293b
SAL_JA1066AA_AS,#21293b
SAL_FA6957AA_AS,#21293b
SAL_FA1657AA_AS,#21293b
SAL_FA1655AA_AS,#21293b
SAL_FA1385AA_AS,#21293b
SAL_FA1090AA_AS,#21293b
SAL_FA1070AA_AS,#21293b
SAL_FA0857AA_AS,#21293b
SAL_FA0038AA_AS,#21293b
SAL_FA0016AA_AS,#21293b
SAL_EA9728AA_AS,#21293b
SAL_EA9273AA_AS,#21293b
SAL_EA9269AA_AS,#21293b
SAL_EA8824AA_AS,#21293b
SAL_EA8747AA_AS,#21293b
SAL_EA8598AA_AS,#21293b
SAL_BA3072AA_AS,#21293b
SAL_EA8507AA_AS,#21293b
SAL_EA8409AA_AS,#21293b
SAL_EA8328AA_AS,#21293b
SAL_EA8153AA_AS,#21293b
SAL_EA7762AA_AS,#21293b
SAL_EA7662AA_AS,#21293b
SAL_EA7561AA_AS,#21293b
SAL_EA7553AA_AS,#21293b
SAL_BA5770AA_AS,#21293b
SAL_EA7447AA_AS,#21293b
SAL_IA8798AA_AS,#21293b
SAL_EA7413AA_AS,#21293b
SAL_EA7240AA_AS,#21293b
SAL_EA7234AA_AS,#21293b
SAL_EA6872AA_AS,#21293b
SAL_IA8145AA_AS,#21293b
SAL_EA6611AA_AS,#21293b
SAL_EA6558AA_AS,#21293b
SAL_EA6529AA_AS,#21293b
SAL_IA7768AA_AS,#21293b
SAL_EA6050AA_AS,#21293b
SAL_EA6037AA_AS,#21293b
SAL_IA7377AA_AS,#21293b
SAL_EA5143AA_AS,#21293b
SAL_EA5134AA_AS,#21293b
SAL_EA5048AA_AS,#21293b
SAL_IA6104AA_AS,#21293b
SAL_EA4086AA_AS,#21293b
SAL_EA4081AA_AS,#21293b
SAL_EA3787AA_AS,#21293b
SAL_EA3776AA_AS,#21293b
SAL_AA5886AA_AS,#21293b
SAL_AA5825AA_AS,#21293b
SAL_AA4720AA_AS,#21293b
SAL_AA4719AA_AS,#21293b
SAL_AA4718AA_AS,#21293b
SAL_AA4717AA_AS,#21293b
SAL_AA4716AA_AS,#21293b
SAL_AA4369AA_AS,#21293b
SAL_AA4368AA_AS,#21293b
SAL_AA2879AA_AS,#21293b
SAL_AA2878AA_AS,#21293b
SAL_AA2877AA_AS,#21293b
SAL_AA2876AA_AS,#21293b
SAL_AA2875AA_AS,#21293b
SAL_AA2874AA_AS,#21293b
SAL_AA1559AA_AS,#21293b
SAL_AA1558AA_AS,#21293b
SAL_AA1557AA_AS,#21293b
SAL_AA1556AA_AS,#21293b
SAL_AA1555AA_AS,#21293b
SAL_AA1554AA_AS,#21293b
SAL_AA1553AA_AS,#21293b
SAL_AA1552AA_AS,#21293b
SAL_AA1551AA_AS,#21293b
SAL_AA1550AA_AS,#21293b
SAL_AA1549AA_AS,#21293b
SAL_AA1548AA_AS,#21293b
SAL_AA1547AA_AS,#21293b
SAL_AA1546AA_AS,#21293b
SAL_AA1545AA_AS,#21293b
SAL_AA1544AA_AS,#21293b
SAL_UA3081AA_AS,#28341f
SAL_UA2101AA_AS,#28341f
SAL_UA2143AA_AS,#28341f
SAL_UA0985AA_AS,#28341f
SAL_UA1572AA_AS,#28341f
SAL_TA9470AA_AS,#28341f
SAL_TA8875AA_AS,#28341f
SAL_TA7825AA_AS,#28341f
SAL_TA8022AA_AS,#28341f
SAL_TA7315AA_AS,#28341f
SAL_TA6971AA_AS,#28341f
SAL_TA6327AA_AS,#28341f
SAL_TA6393AA_AS,#28341f
SAL_TA5434AA_AS,#28341f
SAL_TA5567AA_AS,#28341f
SAL_TA5193AA_AS,#28341f
SAL_TA5266AA_AS,#28341f
SAL_TA5115AA_AS,#28341f
SAL_TA4264AA_AS,#28341f
SAL_TA4288AA_AS,#28341f
SAL_TA2938AA_AS,#28341f
SAL_TA3075AA_AS,#28341f
SAL_TA4601AA_AS,#28341f
SAL_TA2443AA_AS,#28341f
SAL_TA1430AA_AS,#28341f
SAL_TA1530AA_AS,#28341f
SAL_TA1761AA_AS,#28341f
SAL_TA1789AA_AS,#28341f
SAL_TA1792AA_AS,#28341f
SAL_TA1873AA_AS,#28341f
SAL_TA2007AA_AS,#28341f
SAL_TA2202AA_AS,#28341f
SAL_TA2215AA_AS,#28341f
SAL_TA2290AA_AS,#28341f
SAL_TA1371AA_AS,#28341f
SAL_TA1262AA_AS,#28341f
SAL_TA1051AA_AS,#28341f
SAL_TA0639AA_AS,#28341f
SAL_SA9338AA_AS,#28341f
SAL_SA9819AA_AS,#28341f
SAL_TA0036AA_AS,#28341f
SAL_SA8899AA_AS,#28341f
SAL_SA8587AA_AS,#28341f
SAL_SA8632AA_AS,#28341f
SAL_SA2474AA_AS,#28341f
SAL_SA2643AA_AS,#28341f
SAL_SA2824AA_AS,#28341f
SAL_SA2718AA_AS,#28341f
SAL_SA2098AA_AS,#28341f
SAL_SA2153AA_AS,#28341f
SAL_SA1632AA_AS,#28341f
SAL_SA1776AA_AS,#28341f
SAL_SA0952AA_AS,#28341f
SAL_SA0955AA_AS,#28341f
SAL_SA0965AA_AS,#28341f
SAL_SA0258AA_AS,#28341f
SAL_RA9975AA_AS,#28341f
SAL_RA9022AA_AS,#28341f
SAL_RA9036AA_AS,#28341f
SAL_RA9324AA_AS,#28341f
SAL_RA9537AA_AS,#28341f
SAL_RA3526AA_AS,#28341f
SAL_RA1561AA_AS,#28341f
SAL_RA0778AA_AS,#28341f
SAL_RA0631AA_AS,#28341f
SAL_RA0156AA_AS,#28341f
SAL_QA8948AA_AS,#28341f
SAL_QA8912AA_AS,#28341f
SAL_QA8911AA_AS,#28341f
SAL_QA8910AA_AS,#28341f
SAL_QA8852AA_AS,#28341f
SAL_QA8874AA_AS,#28341f
SAL_QA8643AA_AS,#28341f
SAL_QA7803AA_AS,#28341f
SAL_QA7811AA_AS,#28341f
SAL_QA7527AA_AS,#28341f
SAL_QA7588AA_AS,#28341f
SAL_QA7418AA_AS,#28341f
SAL_QA6809AA_AS,#28341f
SAL_QA6818AA_AS,#28341f
SAL_QA6823AA_AS,#28341f
SAL_QA5341AA_AS,#28341f
SAL_QA5836AA_AS,#28341f
SAL_QA5919AA_AS,#28341f
SAL_QA5933AA_AS,#28341f
SAL_QA4239AA_AS,#28341f
SAL_QA3886AA_AS,#28341f
SAL_QA3981AA_AS,#28341f
SAL_QA3989AA_AS,#28341f
SAL_QA3698AA_AS,#28341f
SAL_QA3720AA_AS,#28341f
SAL_QA2289AA_AS,#28341f
SAL_QA2466AA_AS,#28341f
SAL_QA0894AA_AS,#28341f
SAL_QA0632AA_AS,#28341f
SAL_PA9284AA_AS,#28341f
SAL_PA9351AA_AS,#28341f
SAL_PA8071AA_AS,#28341f
SAL_PA8155AA_AS,#28341f
SAL_PA8273AA_AS,#28341f
SAL_PA7821AA_AS,#28341f
SAL_PA6720AA_AS,#28341f
SAL_PA6732AA_AS,#28341f
SAL_PA3466AA_AS,#28341f
SAL_PA2575AA_AS,#28341f
SAL_PA0692AA_AS,#28341f
SAL_PA0691AA_AS,#28341f
SAL_PA0690AA_AS,#28341f
SAL_PA0689AA_AS,#28341f
SAL_PA0688AA_AS,#28341f
SAL_PA0687AA_AS,#28341f
SAL_PA0656AA_AS,#28341f
SAL_PA0655AA_AS,#28341f
SAL_PA3135AA_AS,#28341f
SAL_PA3147AA_AS,#28341f
SAL_OA2352AA_AS,#28341f
SAL_OA1904AA_AS,#28341f
SAL_OA1689AA_AS,#28341f
SAL_OA1578AA_AS,#28341f
SAL_OA0962AA_AS,#28341f
SAL_OA5293AA_AS,#28341f
SAL_OA0530AA_AS,#28341f
SAL_OA0310AA_AS,#28341f
SAL_OA5020AA_AS,#28341f
SAL_NA5965AA_AS,#28341f
SAL_NA5883AA_AS,#28341f
SAL_NA6076AA_AS,#28341f
SAL_MA7468AA_AS,#28341f
SAL_MA6592AA_AS,#28341f
SAL_MA6486AA_AS,#28341f
SAL_MA6492AA_AS,#28341f
SAL_MA5559AA_AS,#28341f
SAL_MA6210AA_AS,#28341f
SAL_MA5281AA_AS,#28341f
SAL_MA1179AA_AS,#28341f
SAL_MA1279AA_AS,#28341f
SAL_MA0479AA_AS,#28341f
SAL_LA6576AA_AS,#28341f
SAL_LA5685AA_AS,#28341f
SAL_LA5892AA_AS,#28341f
SAL_LA5899AA_AS,#28341f
SAL_LA5900AA_AS,#28341f
SAL_LA5957AA_AS,#28341f
SAL_LA6355AA_AS,#28341f
SAL_LA5171AA_AS,#28341f
SAL_LA9000AA_AS,#28341f
SAL_LA9010AA_AS,#28341f
SAL_LA9013AA_AS,#28341f
SAL_LA9019AA_AS,#28341f
SAL_LA9221AA_AS,#28341f
SAL_LA9592AA_AS,#28341f
SAL_MA0507AA_AS,#28341f
SAL_MA2214AA_AS,#28341f
SAL_LA2232AA_AS,#28341f
SAL_LA4847AA_AS,#28341f
SAL_LA0847AA_AS,#28341f
SAL_KA9985AA_AS,#28341f
SAL_KA9960AA_AS,#28341f
SAL_KA9683AA_AS,#28341f
SAL_KA9401AA_AS,#28341f
SAL_KA9072AA_AS,#28341f
SAL_KA8010AA_AS,#28341f
SAL_KA8042AA_AS,#28341f
SAL_KA8361AA_AS,#28341f
SAL_KA8543AA_AS,#28341f
SAL_KA8655AA_AS,#28341f
SAL_KA1595AA_AS,#28341f
SAL_KA1076AA_AS,#28341f
SAL_KA0939AA_AS,#28341f
SAL_KA0364AA_AS,#28341f
SAL_JA8947AA_AS,#28341f
SAL_JA9038AA_AS,#28341f
SAL_JA9113AA_AS,#28341f
SAL_HA9103AA_AS,#28341f
SAL_FA6461AA_AS,#28341f
SAL_FA6261AA_AS,#28341f
SAL_FA6091AA_AS,#28341f
SAL_FA5994AA_AS,#28341f
SAL_FA5344AA_AS,#28341f
SAL_FA5335AA_AS,#28341f
SAL_FA5254AA_AS,#28341f
SAL_FA5101AA_AS,#28341f
SAL_FA5069AA_AS,#28341f
SAL_FA4910AA_AS,#28341f
SAL_FA4543AA_AS,#28341f
SAL_BA2640AA_AS,#28341f
SAL_FA3862AA_AS,#28341f
SAL_FA2903AA_AS,#28341f
SAL_JA1094AA_AS,#28341f
SAL_FA1667AA_AS,#28341f
SAL_FA1232AA_AS,#28341f
SAL_FA1201AA_AS,#28341f
SAL_FA1172AA_AS,#28341f
SAL_FA1162AA_AS,#28341f
SAL_FA1136AA_AS,#28341f
SAL_FA0832AA_AS,#28341f
SAL_EA9799AA_AS,#28341f
SAL_EA9590AA_AS,#28341f
SAL_EA9364AA_AS,#28341f
SAL_EA8795AA_AS,#28341f
SAL_JA4097AA_AS,#28341f
SAL_EA8680AA_AS,#28341f
SAL_EA8311AA_AS,#28341f
SAL_EA8276AA_AS,#28341f
SAL_EA8169AA_AS,#28341f
SAL_EA7900AA_AS,#28341f
SAL_EA7844AA_AS,#28341f
SAL_EA7807AA_AS,#28341f
SAL_EA7673AA_AS,#28341f
SAL_EA7299AA_AS,#28341f
SAL_EA7064AA_AS,#28341f
SAL_BA4207AA_AS,#28341f
SAL_EA6593AA_AS,#28341f
SAL_EA6455AA_AS,#28341f
SAL_CA0911AA_AS,#28341f
SAL_KA3397AA_AS,#28341f
SAL_IA5949AA_AS,#28341f
SAL_IA5948AA_AS,#28341f
SAL_IA5947AA_AS,#28341f
SAL_IA5946AA_AS,#28341f
SAL_EA3086AA_AS,#28341f
SAL_EA2793AA_AS,#28341f
SAL_FA6894AA_AS,#28341f
SAL_JA0210AA_AS,#28341f
SAL_JA0639AA_AS,#28341f
SAL_AA5035AA_AS,#28341f
SAL_AA2756AA_AS,#28341f
SAL_AA2755AA_AS,#28341f
SAL_AA2754AA_AS,#28341f
SAL_AA2753AA_AS,#28341f
SAL_AA2752AA_AS,#28341f
SAL_AA2751AA_AS,#28341f
SAL_AA2750AA_AS,#28341f
SAL_AA2748AA_AS,#28341f
SAL_AA2747AA_AS,#28341f
SAL_AA2746AA_AS,#28341f
SAL_AA2745AA_AS,#28341f
SAL_AA2744AA_AS,#28341f
SAL_AA2743AA_AS,#28341f
SAL_AA2742AA_AS,#28341f
SAL_AA2741AA_AS,#28341f
SAL_AA2740AA_AS,#28341f
SAL_AA2739AA_AS,#28341f
SAL_AA2738AA_AS,#28341f
SAL_AA2737AA_AS,#28341f
SAL_AA2736AA_AS,#28341f
SAL_AA2735AA_AS,#28341f
SAL_AA2734AA_AS,#28341f
SAL_AA2733AA_AS,#28341f
SAL_AA2732AA_AS,#28341f
SAL_AA2731AA_AS,#28341f
SAL_AA2730AA_AS,#28341f
SAL_AA2729AA_AS,#28341f
SAL_AA2728AA_AS,#28341f
SAL_AA2727AA_AS,#28341f
SAL_UA3268AA_AS,#351953
SAL_UA3342AA_AS,#351953
SAL_UA2767AA_AS,#351953
SAL_UA2769AA_AS,#351953
SAL_UA2786AA_AS,#351953
SAL_UA2788AA_AS,#351953
SAL_UA2799AA_AS,#351953
SAL_UA2889AA_AS,#351953
SAL_UA2974AA_AS,#351953
SAL_UA2556AA_AS,#351953
SAL_UA2589AA_AS,#351953
SAL_UA2659AA_AS,#351953
SAL_UA2664AA_AS,#351953
SAL_UA2157AA_AS,#351953
SAL_UA2168AA_AS,#351953
SAL_UA2305AA_AS,#351953
SAL_UA2379AA_AS,#351953
SAL_UA2388AA_AS,#351953
SAL_UA1840AA_AS,#351953
SAL_UA0782AA_AS,#351953
SAL_UA1062AA_AS,#351953
SAL_TA9865AA_AS,#351953
SAL_UA1520AA_AS,#351953
SAL_UA1526AA_AS,#351953
SAL_UA1532AA_AS,#351953
SAL_UA1536AA_AS,#351953
SAL_UA1577AA_AS,#351953
SAL_UA1586AA_AS,#351953
SAL_TA9564AA_AS,#351953
SAL_TA9533AA_AS,#351953
SAL_TA8824AA_AS,#351953
SAL_TA8838AA_AS,#351953
SAL_TA9032AA_AS,#351953
SAL_TA8478AA_AS,#351953
SAL_TA7625AA_AS,#351953
SAL_TA7869AA_AS,#351953
SAL_TA7877AA_AS,#351953
SAL_TA7884AA_AS,#351953
SAL_TA8007AA_AS,#351953
SAL_TA8035AA_AS,#351953
SAL_TA8036AA_AS,#351953
SAL_TA8037AA_AS,#351953
SAL_TA8038AA_AS,#351953
SAL_TA8039AA_AS,#351953
SAL_TA8040AA_AS,#351953
SAL_TA8041AA_AS,#351953
SAL_TA8042AA_AS,#351953
SAL_TA8043AA_AS,#351953
SAL_TA8044AA_AS,#351953
SAL_TA8045AA_AS,#351953
SAL_TA8052AA_AS,#351953
SAL_TA8053AA_AS,#351953
SAL_TA8054AA_AS,#351953
SAL_TA8055AA_AS,#351953
SAL_TA8056AA_AS,#351953
SAL_TA8057AA_AS,#351953
SAL_TA8058AA_AS,#351953
SAL_TA8059AA_AS,#351953
SAL_TA8060AA_AS,#351953
SAL_TA8061AA_AS,#351953
SAL_TA8062AA_AS,#351953
SAL_TA8063AA_AS,#351953
SAL_TA8064AA_AS,#351953
SAL_TA8065AA_AS,#351953
SAL_TA8066AA_AS,#351953
SAL_TA8067AA_AS,#351953
SAL_TA8068AA_AS,#351953
SAL_TA8069AA_AS,#351953
SAL_TA8070AA_AS,#351953
SAL_TA8071AA_AS,#351953
SAL_TA8072AA_AS,#351953
SAL_TA8073AA_AS,#351953
SAL_TA8075AA_AS,#351953
SAL_TA8076AA_AS,#351953
SAL_TA8123AA_AS,#351953
SAL_TA8078AA_AS,#351953
SAL_TA8124AA_AS,#351953
SAL_TA8080AA_AS,#351953
SAL_TA8081AA_AS,#351953
SAL_TA8082AA_AS,#351953
SAL_TA8083AA_AS,#351953
SAL_TA8084AA_AS,#351953
SAL_TA8085AA_AS,#351953
SAL_TA8086AA_AS,#351953
SAL_TA8087AA_AS,#351953
SAL_TA8088AA_AS,#351953
SAL_TA8089AA_AS,#351953
SAL_TA8090AA_AS,#351953
SAL_TA8091AA_AS,#351953
SAL_TA8092AA_AS,#351953
SAL_TA8093AA_AS,#351953
SAL_TA8094AA_AS,#351953
SAL_TA8095AA_AS,#351953
SAL_TA8125AA_AS,#351953
SAL_TA8097AA_AS,#351953
SAL_TA8098AA_AS,#351953
SAL_TA8099AA_AS,#351953
SAL_TA8100AA_AS,#351953
SAL_TA8101AA_AS,#351953
SAL_TA8102AA_AS,#351953
SAL_TA8103AA_AS,#351953
SAL_TA8104AA_AS,#351953
SAL_TA8105AA_AS,#351953
SAL_TA8106AA_AS,#351953
SAL_TA8107AA_AS,#351953
SAL_TA8108AA_AS,#351953
SAL_TA8109AA_AS,#351953
SAL_TA8110AA_AS,#351953
SAL_TA8111AA_AS,#351953
SAL_TA8112AA_AS,#351953
SAL_TA8113AA_AS,#351953
SAL_TA8114AA_AS,#351953
SAL_TA8115AA_AS,#351953
SAL_TA8116AA_AS,#351953
SAL_TA8117AA_AS,#351953
SAL_TA8118AA_AS,#351953
SAL_TA8119AA_AS,#351953
SAL_TA8120AA_AS,#351953
SAL_TA8121AA_AS,#351953
SAL_TA8126AA_AS,#351953
SAL_TA8127AA_AS,#351953
SAL_TA8128AA_AS,#351953
SAL_TA8129AA_AS,#351953
SAL_TA8130AA_AS,#351953
SAL_TA8131AA_AS,#351953
SAL_TA8132AA_AS,#351953
SAL_TA8133AA_AS,#351953
SAL_TA8134AA_AS,#351953
SAL_TA8135AA_AS,#351953
SAL_TA8136AA_AS,#351953
SAL_TA8137AA_AS,#351953
SAL_TA8138AA_AS,#351953
SAL_TA8142AA_AS,#351953
SAL_TA8143AA_AS,#351953
SAL_TA8144AA_AS,#351953
SAL_TA8145AA_AS,#351953
SAL_TA8146AA_AS,#351953
SAL_TA8147AA_AS,#351953
SAL_TA8148AA_AS,#351953
SAL_TA8149AA_AS,#351953
SAL_TA8150AA_AS,#351953
SAL_TA8151AA_AS,#351953
SAL_TA8152AA_AS,#351953
SAL_TA8153AA_AS,#351953
SAL_TA8154AA_AS,#351953
SAL_TA8201AA_AS,#351953
SAL_TA8156AA_AS,#351953
SAL_TA8157AA_AS,#351953
SAL_TA8158AA_AS,#351953
SAL_TA8159AA_AS,#351953
SAL_TA8160AA_AS,#351953
SAL_TA8385AA_AS,#351953
SAL_TA8162AA_AS,#351953
SAL_TA8163AA_AS,#351953
SAL_TA8165AA_AS,#351953
SAL_TA8428AA_AS,#351953
SAL_TA8665AA_AS,#351953
SAL_TA8452AA_AS,#351953
SAL_TA7368AA_AS,#351953
SAL_TA7376AA_AS,#351953
SAL_TA7392AA_AS,#351953
SAL_TA7418AA_AS,#351953
SAL_TA7307AA_AS,#351953
SAL_TA7257AA_AS,#351953
SAL_TA6865AA_AS,#351953
SAL_TA7012AA_AS,#351953
SAL_TA6105AA_AS,#351953
SAL_TA6180AA_AS,#351953
SAL_TA6388AA_AS,#351953
SAL_TA6529AA_AS,#351953
SAL_TA5905AA_AS,#351953
SAL_TA5393AA_AS,#351953
SAL_TA5478AA_AS,#351953
SAL_TA5616AA_AS,#351953
SAL_TA5630AA_AS,#351953
SAL_TA5797AA_AS,#351953
SAL_TA4833AA_AS,#351953
SAL_TA4899AA_AS,#351953
SAL_TA5255AA_AS,#351953
SAL_TA5037AA_AS,#351953
SAL_TA5085AA_AS,#351953
SAL_TA5111AA_AS,#351953
SAL_TA5119AA_AS,#351953
SAL_TA5127AA_AS,#351953
SAL_TA4757AA_AS,#351953
SAL_TA4772AA_AS,#351953
SAL_TA4779AA_AS,#351953
SAL_TA2788AA_AS,#351953
SAL_TA4360AA_AS,#351953
SAL_TA4390AA_AS,#351953
SAL_TA4506AA_AS,#351953
SAL_TA4514AA_AS,#351953
SAL_TA4518AA_AS,#351953
SAL_TA4524AA_AS,#351953
SAL_TA4693AA_AS,#351953
SAL_TA4130AA_AS,#351953
SAL_TA2372AA_AS,#351953
SAL_TA2401AA_AS,#351953
SAL_TA2466AA_AS,#351953
SAL_TA2495AA_AS,#351953
SAL_TA2640AA_AS,#351953
SAL_TA1697AA_AS,#351953
SAL_TA1883AA_AS,#351953
SAL_TA1983AA_AS,#351953
SAL_TA2102AA_AS,#351953
SAL_TA2121AA_AS,#351953
SAL_TA2139AA_AS,#351953
SAL_TA2150AA_AS,#351953
SAL_TA2166AA_AS,#351953
SAL_TA2172AA_AS,#351953
SAL_TA2264AA_AS,#351953
SAL_TA2270AA_AS,#351953
SAL_TA2273AA_AS,#351953
SAL_TA2283AA_AS,#351953
SAL_TA1368AA_AS,#351953
SAL_TA1311AA_AS,#351953
SAL_TA1333AA_AS,#351953
SAL_TA0856AA_AS,#351953
SAL_TA0964AA_AS,#351953
SAL_TA0967AA_AS,#351953
SAL_TA0969AA_AS,#351953
SAL_TA0982AA_AS,#351953
SAL_TA0988AA_AS,#351953
SAL_TA0427AA_AS,#351953
SAL_TA0548AA_AS,#351953
SAL_TA0601AA_AS,#351953
SAL_TA0650AA_AS,#351953
SAL_TA0706AA_AS,#351953
SAL_SA9182AA_AS,#351953
SAL_SA9411AA_AS,#351953
SAL_SA9543AA_AS,#351953
SAL_SA9554AA_AS,#351953
SAL_SA9598AA_AS,#351953
SAL_TA0083AA_AS,#351953
SAL_TA0095AA_AS,#351953
SAL_TA0394AA_AS,#351953
SAL_SA8973AA_AS,#351953
SAL_SA8888AA_AS,#351953
SAL_SA8930AA_AS,#351953
SAL_SA8808AA_AS,#351953
SAL_SA8860AA_AS,#351953
SAL_SA4695AA_AS,#351953
SAL_SA3003AA_AS,#351953
SAL_SA3042AA_AS,#351953
SAL_SA2377AA_AS,#351953
SAL_SA2383AA_AS,#351953
SAL_SA2613AA_AS,#351953
SAL_SA2088AA_AS,#351953
SAL_SA2108AA_AS,#351953
SAL_SA1671AA_AS,#351953
SAL_SA1869AA_AS,#351953
SAL_SA1895AA_AS,#351953
SAL_SA1896AA_AS,#351953
SAL_SA1898AA_AS,#351953
SAL_SA1899AA_AS,#351953
SAL_SA1900AA_AS,#351953
SAL_SA1901AA_AS,#351953
SAL_SA1903AA_AS,#351953
SAL_SA1904AA_AS,#351953
SAL_SA1905AA_AS,#351953
SAL_SA1906AA_AS,#351953
SAL_SA1913AA_AS,#351953
SAL_SA1914AA_AS,#351953
SAL_SA1915AA_AS,#351953
SAL_SA1918AA_AS,#351953
SAL_SA1919AA_AS,#351953
SAL_SA1920AA_AS,#351953
SAL_SA1921AA_AS,#351953
SAL_SA1922AA_AS,#351953
SAL_SA1923AA_AS,#351953
SAL_SA1924AA_AS,#351953
SAL_SA1925AA_AS,#351953
SAL_SA1926AA_AS,#351953
SAL_SA1927AA_AS,#351953
SAL_SA1928AA_AS,#351953
SAL_SA1929AA_AS,#351953
SAL_SA1930AA_AS,#351953
SAL_SA1931AA_AS,#351953
SAL_SA1398AA_AS,#351953
SAL_SA0831AA_AS,#351953
SAL_SA0686AA_AS,#351953
SAL_SA0482AA_AS,#351953
SAL_SA0296AA_AS,#351953
SAL_SA0312AA_AS,#351953
SAL_RA9911AA_AS,#351953
SAL_RA9261AA_AS,#351953
SAL_RA7085AA_AS,#351953
SAL_RA9288AA_AS,#351953
SAL_RA9289AA_AS,#351953
SAL_RA9291AA_AS,#351953
SAL_RA9292AA_AS,#351953
SAL_RA9294AA_AS,#351953
SAL_RA9295AA_AS,#351953
SAL_RA9296AA_AS,#351953
SAL_RA9297AA_AS,#351953
SAL_RA9298AA_AS,#351953
SAL_RA7232AA_AS,#351953
SAL_RA9431AA_AS,#351953
SAL_RA9433AA_AS,#351953
SAL_RA9437AA_AS,#351953
SAL_RA8073AA_AS,#351953
SAL_RA9588AA_AS,#351953
SAL_RA9673AA_AS,#351953
SAL_RA1692AA_AS,#351953
SAL_RA1693AA_AS,#351953
SAL_RA1696AA_AS,#351953
SAL_RA9828AA_AS,#351953
SAL_RA1438AA_AS,#351953
SAL_RA0972AA_AS,#351953
SAL_RA0591AA_AS,#351953
SAL_RA0653AA_AS,#351953
SAL_RA0384AA_AS,#351953
SAL_RA0506AA_AS,#351953
SAL_QA9650AA_AS,#351953
SAL_QA9664AA_AS,#351953
SAL_QA9713AA_AS,#351953
SAL_QA9274AA_AS,#351953
SAL_QA9285AA_AS,#351953
SAL_QA9288AA_AS,#351953
SAL_QA9357AA_AS,#351953
SAL_QA9371AA_AS,#351953
SAL_QA9372AA_AS,#351953
SAL_QA9374AA_AS,#351953
SAL_QA9173AA_AS,#351953
SAL_QA8811AA_AS,#351953
SAL_QA8816AA_AS,#351953
SAL_QA8258AA_AS,#351953
SAL_QA8259AA_AS,#351953
SAL_QA8260AA_AS,#351953
SAL_QA8262AA_AS,#351953
SAL_QA8269AA_AS,#351953
SAL_QA8271AA_AS,#351953
SAL_QA8272AA_AS,#351953
SAL_QA8273AA_AS,#351953
SAL_QA7840AA_AS,#351953
SAL_QA7776AA_AS,#351953
SAL_QA7689AA_AS,#351953
SAL_QA7577AA_AS,#351953
SAL_QA7583AA_AS,#351953
SAL_QA7584AA_AS,#351953
SAL_QA7586AA_AS,#351953
SAL_QA7587AA_AS,#351953
SAL_QA7591AA_AS,#351953
SAL_QA7592AA_AS,#351953
SAL_QA7593AA_AS,#351953
SAL_QA7594AA_AS,#351953
SAL_QA7595AA_AS,#351953
SAL_QA7596AA_AS,#351953
SAL_QA7602AA_AS,#351953
SAL_QA7603AA_AS,#351953
SAL_QA7604AA_AS,#351953
SAL_QA7605AA_AS,#351953
SAL_QA7606AA_AS,#351953
SAL_QA7607AA_AS,#351953
SAL_QA7608AA_AS,#351953
SAL_QA7609AA_AS,#351953
SAL_QA7610AA_AS,#351953
SAL_QA7611AA_AS,#351953
SAL_QA7612AA_AS,#351953
SAL_QA7613AA_AS,#351953
SAL_QA7614AA_AS,#351953
SAL_QA7615AA_AS,#351953
SAL_QA7616AA_AS,#351953
SAL_QA7617AA_AS,#351953
SAL_QA7671AA_AS,#351953
SAL_QA7148AA_AS,#351953
SAL_QA7167AA_AS,#351953
SAL_QA7168AA_AS,#351953
SAL_QA7181AA_AS,#351953
SAL_QA7284AA_AS,#351953
SAL_QA6829AA_AS,#351953
SAL_QA6683AA_AS,#351953
SAL_QA6358AA_AS,#351953
SAL_QA6360AA_AS,#351953
SAL_QA6361AA_AS,#351953
SAL_QA6363AA_AS,#351953
SAL_QA6364AA_AS,#351953
SAL_QA6366AA_AS,#351953
SAL_QA6372AA_AS,#351953
SAL_QA6374AA_AS,#351953
SAL_QA6375AA_AS,#351953
SAL_QA6377AA_AS,#351953
SAL_QA6019AA_AS,#351953
SAL_QA6030AA_AS,#351953
SAL_QA6190AA_AS,#351953
SAL_QA4879AA_AS,#351953
SAL_QA4940AA_AS,#351953
SAL_QA4942AA_AS,#351953
SAL_QA4943AA_AS,#351953
SAL_QA4946AA_AS,#351953
SAL_QA4947AA_AS,#351953
SAL_QA4954AA_AS,#351953
SAL_QA4505AA_AS,#351953
SAL_QA4508AA_AS,#351953
SAL_QA4530AA_AS,#351953
SAL_QA4551AA_AS,#351953
SAL_QA4552AA_AS,#351953
SAL_QA3755AA_AS,#351953
SAL_QA2467AA_AS,#351953
SAL_QA2486AA_AS,#351953
SAL_QA2597AA_AS,#351953
SAL_QA1493AA_AS,#351953
SAL_QA1444AA_AS,#351953
SAL_QA1215AA_AS,#351953
SAL_QA1245AA_AS,#351953
SAL_QA1300AA_AS,#351953
SAL_QA0987AA_AS,#351953
SAL_QA0827AA_AS,#351953
SAL_QA0715AA_AS,#351953
SAL_PA9966AA_AS,#351953
SAL_QA0040AA_AS,#351953
SAL_PA9110AA_AS,#351953
SAL_PA9111AA_AS,#351953
SAL_PA9112AA_AS,#351953
SAL_PA9113AA_AS,#351953
SAL_PA9114AA_AS,#351953
SAL_PA9115AA_AS,#351953
SAL_PA9116AA_AS,#351953
SAL_PA9117AA_AS,#351953
SAL_PA9118AA_AS,#351953
SAL_PA9119AA_AS,#351953
SAL_PA9120AA_AS,#351953
SAL_PA9121AA_AS,#351953
SAL_PA9122AA_AS,#351953
SAL_PA9227AA_AS,#351953
SAL_PA8968AA_AS,#351953
SAL_PA8893AA_AS,#351953
SAL_PA8894AA_AS,#351953
SAL_PA8896AA_AS,#351953
SAL_PA8900AA_AS,#351953
SAL_PA8901AA_AS,#351953
SAL_PA8903AA_AS,#351953
SAL_PA8904AA_AS,#351953
SAL_PA8906AA_AS,#351953
SAL_PA8548AA_AS,#351953
SAL_PA8094AA_AS,#351953
SAL_PA8256AA_AS,#351953
SAL_PA7810AA_AS,#351953
SAL_PA7900AA_AS,#351953
SAL_PA7203AA_AS,#351953
SAL_PA3684AA_AS,#351953
SAL_PA3685AA_AS,#351953
SAL_PA3686AA_AS,#351953
SAL_PA3687AA_AS,#351953
SAL_PA3444AA_AS,#351953
SAL_PA2779AA_AS,#351953
SAL_PA2825AA_AS,#351953
SAL_PA2831AA_AS,#351953
SAL_PA2586AA_AS,#351953
SAL_PA2588AA_AS,#351953
SAL_PA2621AA_AS,#351953
SAL_PA2183AA_AS,#351953
SAL_PA2050AA_AS,#351953
SAL_PA2039AA_AS,#351953
SAL_PA2028AA_AS,#351953
SAL_PA2022AA_AS,#351953
SAL_PA0761AA_AS,#351953
SAL_PA0723AA_AS,#351953
SAL_PA0718AA_AS,#351953
SAL_PA2495AA_AS,#351953
SAL_OA2375AA_AS,#351953
SAL_OA2610AA_AS,#351953
SAL_OA8943AA_AS,#351953
SAL_OA1708AA_AS,#351953
SAL_OA1709AA_AS,#351953
SAL_OA1710AA_AS,#351953
SAL_OA1722AA_AS,#351953
SAL_OA1727AA_AS,#351953
SAL_OA1368AA_AS,#351953
SAL_OA1529AA_AS,#351953
SAL_OA1557AA_AS,#351953
SAL_OA0557AA_AS,#351953
SAL_OA0703AA_AS,#351953
SAL_OA5819AA_AS,#351953
SAL_OA0002AA_AS,#351953
SAL_NA9857AA_AS,#351953
SAL_OA4984AA_AS,#351953
SAL_OA4970AA_AS,#351953
SAL_OA4946AA_AS,#351953
SAL_NA7109AA_AS,#351953
SAL_NA7592AA_AS,#351953
SAL_NA6946AA_AS,#351953
SAL_OA4834AA_AS,#351953
SAL_OA4808AA_AS,#351953
SAL_OA4787AA_AS,#351953
SAL_OA4648AA_AS,#351953
SAL_OA4647AA_AS,#351953
SAL_OA4631AA_AS,#351953
SAL_OA4630AA_AS,#351953
SAL_OA4628AA_AS,#351953
SAL_OA4594AA_AS,#351953
SAL_OA4592AA_AS,#351953
SAL_NA6482AA_AS,#351953
SAL_NA6488AA_AS,#351953
SAL_NA6490AA_AS,#351953
SAL_NA6539AA_AS,#351953
SAL_NA6541AA_AS,#351953
SAL_NA6558AA_AS,#351953
SAL_NA6563AA_AS,#351953
SAL_NA6575AA_AS,#351953
SAL_NA6586AA_AS,#351953
SAL_NA6598AA_AS,#351953
SAL_NA6599AA_AS,#351953
SAL_NA6612AA_AS,#351953
SAL_NA6613AA_AS,#351953
SAL_NA6617AA_AS,#351953
SAL_NA6735AA_AS,#351953
SAL_NA3051AA_AS,#351953
SAL_NA3099AA_AS,#351953
SAL_NA2712AA_AS,#351953
SAL_NA2444AA_AS,#351953
SAL_NA0904AA_AS,#351953
SAL_NA1129AA_AS,#351953
SAL_NA1218AA_AS,#351953
SAL_NA1486AA_AS,#351953
SAL_MA9930AA_AS,#351953
SAL_MA9975AA_AS,#351953
SAL_MA9911AA_AS,#351953
SAL_NA3319AA_AS,#351953
SAL_MA8685AA_AS,#351953
SAL_MA8610AA_AS,#351953
SAL_MA8916AA_AS,#351953
SAL_MA8960AA_AS,#351953
SAL_MA8031AA_AS,#351953
SAL_MA8032AA_AS,#351953
SAL_MA7902AA_AS,#351953
SAL_MA7904AA_AS,#351953
SAL_MA7905AA_AS,#351953
SAL_MA7907AA_AS,#351953
SAL_MA7908AA_AS,#351953
SAL_MA7871AA_AS,#351953
SAL_MA7812AA_AS,#351953
SAL_MA7636AA_AS,#351953
SAL_MA7650AA_AS,#351953
SAL_MA7280AA_AS,#351953
SAL_MA7294AA_AS,#351953
SAL_MA7295AA_AS,#351953
SAL_MA7229AA_AS,#351953
SAL_MA6834AA_AS,#351953
SAL_MA6598AA_AS,#351953
SAL_MA6476AA_AS,#351953
SAL_MA6566AA_AS,#351953
SAL_MA6568AA_AS,#351953
SAL_MA5558AA_AS,#351953
SAL_MA6326AA_AS,#351953
SAL_MA5310AA_AS,#351953
SAL_MA5311AA_AS,#351953
SAL_MA5319AA_AS,#351953
SAL_MA3365AA_AS,#351953
SAL_MA3591AA_AS,#351953
SAL_MA3596AA_AS,#351953
SAL_MA3016AA_AS,#351953
SAL_MA2945AA_AS,#351953
SAL_MA2855AA_AS,#351953
SAL_MA2387AA_AS,#351953
SAL_MA2396AA_AS,#351953
SAL_MA1766AA_AS,#351953
SAL_MA1765AA_AS,#351953
SAL_MA1583AA_AS,#351953
SAL_MA1582AA_AS,#351953
SAL_MA1581AA_AS,#351953
SAL_MA1580AA_AS,#351953
SAL_MA1579AA_AS,#351953
SAL_MA1578AA_AS,#351953
SAL_MA1577AA_AS,#351953
SAL_MA1576AA_AS,#351953
SAL_MA1575AA_AS,#351953
SAL_MA1574AA_AS,#351953
SAL_MA1573AA_AS,#351953
SAL_MA1572AA_AS,#351953
SAL_MA1571AA_AS,#351953
SAL_MA1570AA_AS,#351953
SAL_MA1569AA_AS,#351953
SAL_MA1568AA_AS,#351953
SAL_MA1566AA_AS,#351953
SAL_MA1565AA_AS,#351953
SAL_MA1554AA_AS,#351953
SAL_MA1553AA_AS,#351953
SAL_MA1552AA_AS,#351953
SAL_MA1551AA_AS,#351953
SAL_MA1550AA_AS,#351953
SAL_MA1549AA_AS,#351953
SAL_MA1548AA_AS,#351953
SAL_MA1547AA_AS,#351953
SAL_MA1546AA_AS,#351953
SAL_MA1545AA_AS,#351953
SAL_MA1544AA_AS,#351953
SAL_MA1543AA_AS,#351953
SAL_MA1542AA_AS,#351953
SAL_MA1541AA_AS,#351953
SAL_MA1540AA_AS,#351953
SAL_MA1539AA_AS,#351953
SAL_MA1538AA_AS,#351953
SAL_MA1537AA_AS,#351953
SAL_MA1536AA_AS,#351953
SAL_MA1535AA_AS,#351953
SAL_MA1524AA_AS,#351953
SAL_MA1523AA_AS,#351953
SAL_MA0958AA_AS,#351953
SAL_MA1194AA_AS,#351953
SAL_MA1196AA_AS,#351953
SAL_MA1344AA_AS,#351953
SAL_MA1451AA_AS,#351953
SAL_MA0674AA_AS,#351953
SAL_MA0675AA_AS,#351953
SAL_MA0415AA_AS,#351953
SAL_MA0414AA_AS,#351953
SAL_MA0413AA_AS,#351953
SAL_LA9888AA_AS,#351953
SAL_LA9889AA_AS,#351953
SAL_LA9890AA_AS,#351953
SAL_LA9896AA_AS,#351953
SAL_LA9897AA_AS,#351953
SAL_LA5879AA_AS,#351953
SAL_LA5880AA_AS,#351953
SAL_LA5881AA_AS,#351953
SAL_LA5882AA_AS,#351953
SAL_LA5962AA_AS,#351953
SAL_LA5970AA_AS,#351953
SAL_LA6040AA_AS,#351953
SAL_LA6100AA_AS,#351953
SAL_LA6249AA_AS,#351953
SAL_LA6707AA_AS,#351953
SAL_LA5143AA_AS,#351953
SAL_LA5144AA_AS,#351953
SAL_LA7177AA_AS,#351953
SAL_LA7178AA_AS,#351953
SAL_LA7194AA_AS,#351953
SAL_LA7195AA_AS,#351953
SAL_LA7196AA_AS,#351953
SAL_LA7225AA_AS,#351953
SAL_LA7234AA_AS,#351953
SAL_LA7241AA_AS,#351953
SAL_LA7346AA_AS,#351953
SAL_LA7574AA_AS,#351953
SAL_LA7634AA_AS,#351953
SAL_LA7639AA_AS,#351953
SAL_LA9196AA_AS,#351953
SAL_LA9608AA_AS,#351953
SAL_LA9794AA_AS,#351953
SAL_LA9795AA_AS,#351953
SAL_MA0178AA_AS,#351953
SAL_MA0288AA_AS,#351953
SAL_MA0318AA_AS,#351953
SAL_MA0580AA_AS,#351953
SAL_MA0705AA_AS,#351953
SAL_MA1645AA_AS,#351953
SAL_MA1646AA_AS,#351953
SAL_MA1681AA_AS,#351953
SAL_MA1749AA_AS,#351953
SAL_MA1912AA_AS,#351953
SAL_MA1972AA_AS,#351953
SAL_MA1990AA_AS,#351953
SAL_MA2254AA_AS,#351953
SAL_MA2263AA_AS,#351953
SAL_LA4679AA_AS,#351953
SAL_LA4680AA_AS,#351953
SAL_LA4692AA_AS,#351953
SAL_LA4704AA_AS,#351953
SAL_LA3636AA_AS,#351953
SAL_LA3533AA_AS,#351953
SAL_LA3536AA_AS,#351953
SAL_LA3159AA_AS,#351953
SAL_LA3117AA_AS,#351953
SAL_LA3118AA_AS,#351953
SAL_LA3119AA_AS,#351953
SAL_LA3121AA_AS,#351953
SAL_LA3135AA_AS,#351953
SAL_LA2721AA_AS,#351953
SAL_LA2722AA_AS,#351953
SAL_LA2626AA_AS,#351953
SAL_LA2627AA_AS,#351953
SAL_LA2634AA_AS,#351953
SAL_LA2647AA_AS,#351953
SAL_LA1262AA_AS,#351953
SAL_LA3250AA_AS,#351953
SAL_LA3258AA_AS,#351953
SAL_LA3367AA_AS,#351953
SAL_LA4918AA_AS,#351953
SAL_LA1078AA_AS,#351953
SAL_LA0915AA_AS,#351953
SAL_LA0344AA_AS,#351953
SAL_LA0393AA_AS,#351953
SAL_LA0061AA_AS,#351953
SAL_KA9993AA_AS,#351953
SAL_KA9994AA_AS,#351953
SAL_KA9997AA_AS,#351953
SAL_KA9868AA_AS,#351953
SAL_KA9870AA_AS,#351953
SAL_KA9735AA_AS,#351953
SAL_KA9748AA_AS,#351953
SAL_KA9613AA_AS,#351953
SAL_KA9486AA_AS,#351953
SAL_KA9128AA_AS,#351953
SAL_KA9129AA_AS,#351953
SAL_KA9130AA_AS,#351953
SAL_KA9133AA_AS,#351953
SAL_KA9134AA_AS,#351953
SAL_KA9255AA_AS,#351953
SAL_KA9373AA_AS,#351953
SAL_KA9384AA_AS,#351953
SAL_KA8978AA_AS,#351953
SAL_KA8855AA_AS,#351953
SAL_KA8856AA_AS,#351953
SAL_KA8863AA_AS,#351953
SAL_KA8161AA_AS,#351953
SAL_KA8176AA_AS,#351953
SAL_KA8215AA_AS,#351953
SAL_KA8283AA_AS,#351953
SAL_KA8379AA_AS,#351953
SAL_KA8523AA_AS,#351953
SAL_KA8614AA_AS,#351953
SAL_KA8680AA_AS,#351953
SAL_KA7715AA_AS,#351953
SAL_KA7725AA_AS,#351953
SAL_KA7726AA_AS,#351953
SAL_KA7727AA_AS,#351953
SAL_KA7728AA_AS,#351953
SAL_KA7428AA_AS,#351953
SAL_KA6929AA_AS,#351953
SAL_KA6988AA_AS,#351953
SAL_KA6993AA_AS,#351953
SAL_KA7000AA_AS,#351953
SAL_KA7036AA_AS,#351953
SAL_KA6522AA_AS,#351953
SAL_KA6480AA_AS,#351953
SAL_KA6272AA_AS,#351953
SAL_KA5725AA_AS,#351953
SAL_KA5511AA_AS,#351953
SAL_KA5512AA_AS,#351953
SAL_KA5514AA_AS,#351953
SAL_KA5518AA_AS,#351953
SAL_KA5602AA_AS,#351953
SAL_KA5604AA_AS,#351953
SAL_KA5605AA_AS,#351953
SAL_KA5612AA_AS,#351953
SAL_KA5614AA_AS,#351953
SAL_KA5616AA_AS,#351953
SAL_KA5617AA_AS,#351953
SAL_KA5622AA_AS,#351953
SAL_KA5626AA_AS,#351953
SAL_KA5452AA_AS,#351953
SAL_KA5456AA_AS,#351953
SAL_KA5481AA_AS,#351953
SAL_KA5328AA_AS,#351953
SAL_KA5331AA_AS,#351953
SAL_KA5196AA_AS,#351953
SAL_KA5239AA_AS,#351953
SAL_KA5094AA_AS,#351953
SAL_KA5136AA_AS,#351953
SAL_KA5138AA_AS,#351953
SAL_KA5139AA_AS,#351953
SAL_KA5140AA_AS,#351953
SAL_KA5141AA_AS,#351953
SAL_KA5142AA_AS,#351953
SAL_KA4879AA_AS,#351953
SAL_KA4404AA_AS,#351953
SAL_KA4397AA_AS,#351953
SAL_KA4381AA_AS,#351953
SAL_KA4363AA_AS,#351953
SAL_KA3645AA_AS,#351953
SAL_KA3635AA_AS,#351953
SAL_KA3416AA_AS,#351953
SAL_KA2899AA_AS,#351953
SAL_KA2664AA_AS,#351953
SAL_KA2652AA_AS,#351953
SAL_KA2533AA_AS,#351953
SAL_KA2426AA_AS,#351953
SAL_KA1903AA_AS,#351953
SAL_KA1643AA_AS,#351953
SAL_KA1580AA_AS,#351953
SAL_KA1394AA_AS,#351953
SAL_KA1391AA_AS,#351953
SAL_KA1324AA_AS,#351953
SAL_KA1131AA_AS,#351953
SAL_KA1010AA_AS,#351953
SAL_KA0820AA_AS,#351953
SAL_KA0041AA_AS,#351953
SAL_JA9726AA_AS,#351953
SAL_JA9724AA_AS,#351953
SAL_JA9704AA_AS,#351953
SAL_JA9685AA_AS,#351953
SAL_JA9383AA_AS,#351953
SAL_JA9087AA_AS,#351953
SAL_JA8783AA_AS,#351953
SAL_JA8723AA_AS,#351953
SAL_JA8680AA_AS,#351953
SAL_JA8679AA_AS,#351953
SAL_JA8678AA_AS,#351953
SAL_IA9477AA_AS,#351953
SAL_IA5062AA_AS,#351953
SAL_IA5061AA_AS,#351953
SAL_IA5054AA_AS,#351953
SAL_IA5052AA_AS,#351953
SAL_IA5051AA_AS,#351953
SAL_IA5049AA_AS,#351953
SAL_IA5044AA_AS,#351953
SAL_IA5038AA_AS,#351953
SAL_IA5037AA_AS,#351953
SAL_IA4989AA_AS,#351953
SAL_IA4902AA_AS,#351953
SAL_IA4367AA_AS,#351953
SAL_IA4696AA_AS,#351953
SAL_IA4687AA_AS,#351953
SAL_IA4677AA_AS,#351953
SAL_IA7261AA_AS,#351953
SAL_IA3953AA_AS,#351953
SAL_IA3951AA_AS,#351953
SAL_IA1846AA_AS,#351953
SAL_IA3896AA_AS,#351953
SAL_IA3890AA_AS,#351953
SAL_IA3283AA_AS,#351953
SAL_IA3721AA_AS,#351953
SAL_HA7414AA_AS,#351953
SAL_HA9049AA_AS,#351953
SAL_JA8323AA_AS,#351953
SAL_IA3657AA_AS,#351953
SAL_IA3656AA_AS,#351953
SAL_IA3655AA_AS,#351953
SAL_HA7446AA_AS,#351953
SAL_IA3654AA_AS,#351953
SAL_IA3653AA_AS,#351953
SAL_HA6848AA_AS,#351953
SAL_IA3652AA_AS,#351953
SAL_JA8352AA_AS,#351953
SAL_IA2757AA_AS,#351953
SAL_HA9439AA_AS,#351953
SAL_IA3650AA_AS,#351953
SAL_HA9421AA_AS,#351953
SAL_HA7438AA_AS,#351953
SAL_IA2721AA_AS,#351953
SAL_IA2592AA_AS,#351953
SAL_JA8273AA_AS,#351953
SAL_HA9411AA_AS,#351953
SAL_JA8285AA_AS,#351953
SAL_IA1902AA_AS,#351953
SAL_IA3648AA_AS,#351953
SAL_FA8318AA_AS,#351953
SAL_FA8083AA_AS,#351953
SAL_FA8108AA_AS,#351953
SAL_FA8175AA_AS,#351953
SAL_FA7213AA_AS,#351953
SAL_FA7348AA_AS,#351953
SAL_FA7195AA_AS,#351953
SAL_FA6457AA_AS,#351953
SAL_FA6453AA_AS,#351953
SAL_FA6247AA_AS,#351953
SAL_FA6199AA_AS,#351953
SAL_FA6109AA_AS,#351953
SAL_FA6005AA_AS,#351953
SAL_FA5982AA_AS,#351953
SAL_FA5971AA_AS,#351953
SAL_FA5965AA_AS,#351953
SAL_FA5959AA_AS,#351953
SAL_FA5955AA_AS,#351953
SAL_FA5954AA_AS,#351953
SAL_FA5943AA_AS,#351953
SAL_FA5941AA_AS,#351953
SAL_FA5942AA_AS,#351953
SAL_FA5909AA_AS,#351953
SAL_FA5884AA_AS,#351953
SAL_FA5885AA_AS,#351953
SAL_FA5871AA_AS,#351953
SAL_CA0587AA_AS,#351953
SAL_FA5792AA_AS,#351953
SAL_FA5768AA_AS,#351953
SAL_FA5765AA_AS,#351953
SAL_FA5678AA_AS,#351953
SAL_FA5634AA_AS,#351953
SAL_FA5620AA_AS,#351953
SAL_FA5614AA_AS,#351953
SAL_BA3190AA_AS,#351953
SAL_FA5600AA_AS,#351953
SAL_FA5595AA_AS,#351953
SAL_FA5567AA_AS,#351953
SAL_FA5491AA_AS,#351953
SAL_FA5408AA_AS,#351953
SAL_FA5390AA_AS,#351953
SAL_FA5333AA_AS,#351953
SAL_FA5319AA_AS,#351953
SAL_FA5277AA_AS,#351953
SAL_FA5263AA_AS,#351953
SAL_FA5243AA_AS,#351953
SAL_BA4854AA_AS,#351953
SAL_FA5014AA_AS,#351953
SAL_CA3193AA_AS,#351953
SAL_FA4696AA_AS,#351953
SAL_CA2105AA_AS,#351953
SAL_FA4595AA_AS,#351953
SAL_FA4575AA_AS,#351953
SAL_FA4554AA_AS,#351953
SAL_FA4490AA_AS,#351953
SAL_FA4474AA_AS,#351953
SAL_FA4460AA_AS,#351953
SAL_FA4417AA_AS,#351953
SAL_FA4408AA_AS,#351953
SAL_FA4354AA_AS,#351953
SAL_FA4337AA_AS,#351953
SAL_BA4131AA_AS,#351953
SAL_FA4303AA_AS,#351953
SAL_FA4289AA_AS,#351953
SAL_FA4109AA_AS,#351953
SAL_FA4091AA_AS,#351953
SAL_FA4067AA_AS,#351953
SAL_CA1295AA_AS,#351953
SAL_FA4061AA_AS,#351953
SAL_FA3994AA_AS,#351953
SAL_FA3985AA_AS,#351953
SAL_FA3943AA_AS,#351953
SAL_BA5155AA_AS,#351953
SAL_FA3913AA_AS,#351953
SAL_FA3909AA_AS,#351953
SAL_FA3892AA_AS,#351953
SAL_FA3859AA_AS,#351953
SAL_FA3823AA_AS,#351953
SAL_FA3807AA_AS,#351953
SAL_FA3795AA_AS,#351953
SAL_CA2262AA_AS,#351953
SAL_FA3713AA_AS,#351953
SAL_FA3704AA_AS,#351953
SAL_CA3414AA_AS,#351953
SAL_BA4054AA_AS,#351953
SAL_BA2787AA_AS,#351953
SAL_FA3071AA_AS,#351953
SAL_FA3041AA_AS,#351953
SAL_BA5144AA_AS,#351953
SAL_FA3038AA_AS,#351953
SAL_FA2960AA_AS,#351953
SAL_FA2920AA_AS,#351953
SAL_FA2911AA_AS,#351953
SAL_FA2905AA_AS,#351953
SAL_FA2898AA_AS,#351953
SAL_BA4955AA_AS,#351953
SAL_FA2895AA_AS,#351953
SAL_CA0474AA_AS,#351953
SAL_FA2856AA_AS,#351953
SAL_FA2831AA_AS,#351953
SAL_BA4982AA_AS,#351953
SAL_FA2812AA_AS,#351953
SAL_FA2807AA_AS,#351953
SAL_BA3201AA_AS,#351953
SAL_FA2570AA_AS,#351953
SAL_FA6853AA_AS,#351953
SAL_FA2558AA_AS,#351953
SAL_FA2159AA_AS,#351953
SAL_FA2073AA_AS,#351953
SAL_FA2074AA_AS,#351953
SAL_CA1894AA_AS,#351953
SAL_FA2048AA_AS,#351953
SAL_FA2042AA_AS,#351953
SAL_FA2041AA_AS,#351953
SAL_FA2039AA_AS,#351953
SAL_JA0391AA_AS,#351953
SAL_FA2032AA_AS,#351953
SAL_FA2028AA_AS,#351953
SAL_BA4958AA_AS,#351953
SAL_FA2026AA_AS,#351953
SAL_FA2021AA_AS,#351953
SAL_FA2019AA_AS,#351953
SAL_FA2014AA_AS,#351953
SAL_FA2012AA_AS,#351953
SAL_FA6956AA_AS,#351953
SAL_FA6965AA_AS,#351953
SAL_FA6950AA_AS,#351953
SAL_FA6962AA_AS,#351953
SAL_FA1830AA_AS,#351953
SAL_FA1808AA_AS,#351953
SAL_FA1807AA_AS,#351953
SAL_FA1677AA_AS,#351953
SAL_FA1670AA_AS,#351953
SAL_FA1668AA_AS,#351953
SAL_FA1656AA_AS,#351953
SAL_FA1642AA_AS,#351953
SAL_FA1453AA_AS,#351953
SAL_BA5311AA_AS,#351953
SAL_FA1447AA_AS,#351953
SAL_FA1441AA_AS,#351953
SAL_BA4214AA_AS,#351953
SAL_FA1413AA_AS,#351953
SAL_CA1748AA_AS,#351953
SAL_FA1153AA_AS,#351953
SAL_FA1051AA_AS,#351953
SAL_FA1016AA_AS,#351953
SAL_FA0819AA_AS,#351953
SAL_FA0817AA_AS,#351953
SAL_FA0815AA_AS,#351953
SAL_BA3267AA_AS,#351953
SAL_CA0937AA_AS,#351953
SAL_FA0566AA_AS,#351953
SAL_EA1678AA_AS,#351953
SAL_FA0515AA_AS,#351953
SAL_FA0485AA_AS,#351953
SAL_FA0480AA_AS,#351953
SAL_FA0475AA_AS,#351953
SAL_FA0441AA_AS,#351953
SAL_FA0383AA_AS,#351953
SAL_BA2829AA_AS,#351953
SAL_FA0376AA_AS,#351953
SAL_CA3467AA_AS,#351953
SAL_BA3509AA_AS,#351953
SAL_FA0284AA_AS,#351953
SAL_FA0245AA_AS,#351953
SAL_FA0210AA_AS,#351953
SAL_FA0119AA_AS,#351953
SAL_FA0115AA_AS,#351953
SAL_FA0108AA_AS,#351953
SAL_FA0103AA_AS,#351953
SAL_FA0100AA_AS,#351953
SAL_FA0097AA_AS,#351953
SAL_FA0082AA_AS,#351953
SAL_FA0076AA_AS,#351953
SAL_FA0058AA_AS,#351953
SAL_BA9650AA_AS,#351953
SAL_FA0049AA_AS,#351953
SAL_FA0047AA_AS,#351953
SAL_JA5072AA_AS,#351953
SAL_EA9963AA_AS,#351953
SAL_BA3331AA_AS,#351953
SAL_EA9853AA_AS,#351953
SAL_EA9810AA_AS,#351953
SAL_EA9805AA_AS,#351953
SAL_EA9792AA_AS,#351953
SAL_EA9760AA_AS,#351953
SAL_EA9751AA_AS,#351953
SAL_EA9664AA_AS,#351953
SAL_EA9595AA_AS,#351953
SAL_BA7627AA_AS,#351953
SAL_EA9570AA_AS,#351953
SAL_EA9543AA_AS,#351953
SAL_EA9537AA_AS,#351953
SAL_EA9511AA_AS,#351953
SAL_BA4870AA_AS,#351953
SAL_EA9336AA_AS,#351953
SAL_EA9327AA_AS,#351953
SAL_EA9298AA_AS,#351953
SAL_EA9210AA_AS,#351953
SAL_EA9154AA_AS,#351953
SAL_EA9125AA_AS,#351953
SAL_EA8994AA_AS,#351953
SAL_EA8848AA_AS,#351953
SAL_EA8818AA_AS,#351953
SAL_BA5009AA_AS,#351953
SAL_EA8748AA_AS,#351953
SAL_EA8702AA_AS,#351953
SAL_EA8612AA_AS,#351953
SAL_EA8610AA_AS,#351953
SAL_EA8604AA_AS,#351953
SAL_EA8579AA_AS,#351953
SAL_EA8557AA_AS,#351953
SAL_EA8524AA_AS,#351953
SAL_EA8515AA_AS,#351953
SAL_EA8510AA_AS,#351953
SAL_EA8505AA_AS,#351953
SAL_JA4139AA_AS,#351953
SAL_EA8462AA_AS,#351953
SAL_EA8447AA_AS,#351953
SAL_EA8427AA_AS,#351953
SAL_EA8361AA_AS,#351953
SAL_JA4307AA_AS,#351953
SAL_EA8330AA_AS,#351953
SAL_EA8325AA_AS,#351953
SAL_BA3794AA_AS,#351953
SAL_EA8298AA_AS,#351953
SAL_EA8227AA_AS,#351953
SAL_EA8202AA_AS,#351953
SAL_IA9371AA_AS,#351953
SAL_EA8092AA_AS,#351953
SAL_EA8073AA_AS,#351953
SAL_EA7961AA_AS,#351953
SAL_EA7913AA_AS,#351953
SAL_EA7910AA_AS,#351953
SAL_BA4478AA_AS,#351953
SAL_BA5001AA_AS,#351953
SAL_EA7730AA_AS,#351953
SAL_IA8885AA_AS,#351953
SAL_BA4009AA_AS,#351953
SAL_EA7467AA_AS,#351953
SAL_EA7452AA_AS,#351953
SAL_EA7393AA_AS,#351953
SAL_EA7375AA_AS,#351953
SAL_EA7345AA_AS,#351953
SAL_EA7196AA_AS,#351953
SAL_EA7075AA_AS,#351953
SAL_EA6977AA_AS,#351953
SAL_EA6783AA_AS,#351953
SAL_EA6777AA_AS,#351953
SAL_BA4694AA_AS,#351953
SAL_EA6770AA_AS,#351953
SAL_BA3436AA_AS,#351953
SAL_EA6621AA_AS,#351953
SAL_IA7960AA_AS,#351953
SAL_EA6463AA_AS,#351953
SAL_EA6410AA_AS,#351953
SAL_CA1721AA_AS,#351953
SAL_EA6144AA_AS,#351953
SAL_EA6110AA_AS,#351953
SAL_EA5968AA_AS,#351953
SAL_EA5954AA_AS,#351953
SAL_IA7569AA_AS,#351953
SAL_EA5896AA_AS,#351953
SAL_EA5861AA_AS,#351953
SAL_EA5857AA_AS,#351953
SAL_EA5856AA_AS,#351953
SAL_EA5579AA_AS,#351953
SAL_EA5564AA_AS,#351953
SAL_EA5467AA_AS,#351953
SAL_EA5461AA_AS,#351953
SAL_EA5366AA_AS,#351953
SAL_EA5299AA_AS,#351953
SAL_BA2572AA_AS,#351953
SAL_BA3301AA_AS,#351953
SAL_EA4926AA_AS,#351953
SAL_EA4899AA_AS,#351953
SAL_EA4765AA_AS,#351953
SAL_EA4763AA_AS,#351953
SAL_EA4589AA_AS,#351953
SAL_EA4580AA_AS,#351953
SAL_EA4257AA_AS,#351953
SAL_EA4207AA_AS,#351953
SAL_EA4070AA_AS,#351953
SAL_EA4008AA_AS,#351953
SAL_EA3973AA_AS,#351953
SAL_EA3899AA_AS,#351953
SAL_EA3881AA_AS,#351953
SAL_EA3851AA_AS,#351953
SAL_EA3840AA_AS,#351953
SAL_BA3718AA_AS,#351953
SAL_EA3685AA_AS,#351953
SAL_BA4224AA_AS,#351953
SAL_EA3619AA_AS,#351953
SAL_EA3590AA_AS,#351953
SAL_EA3581AA_AS,#351953
SAL_EA3560AA_AS,#351953
SAL_EA3430AA_AS,#351953
SAL_EA3405AA_AS,#351953
SAL_BA3451AA_AS,#351953
SAL_EA3313AA_AS,#351953
SAL_EA3303AA_AS,#351953
SAL_EA3255AA_AS,#351953
SAL_EA3252AA_AS,#351953
SAL_EA3248AA_AS,#351953
SAL_EA3249AA_AS,#351953
SAL_EA3245AA_AS,#351953
SAL_EA3246AA_AS,#351953
SAL_BA5130AA_AS,#351953
SAL_EA3230AA_AS,#351953
SAL_EA3231AA_AS,#351953
SAL_EA3226AA_AS,#351953
SAL_EA3225AA_AS,#351953
SAL_EA3221AA_AS,#351953
SAL_EA3220AA_AS,#351953
SAL_EA3218AA_AS,#351953
SAL_EA3217AA_AS,#351953
SAL_EA3219AA_AS,#351953
SAL_EA3208AA_AS,#351953
SAL_EA3210AA_AS,#351953
SAL_EA3206AA_AS,#351953
SAL_EA3204AA_AS,#351953
SAL_EA3199AA_AS,#351953
SAL_EA3201AA_AS,#351953
SAL_EA3198AA_AS,#351953
SAL_EA3164AA_AS,#351953
SAL_EA3163AA_AS,#351953
SAL_EA3165AA_AS,#351953
SAL_EA3161AA_AS,#351953
SAL_EA3143AA_AS,#351953
SAL_EA3142AA_AS,#351953
SAL_EA3141AA_AS,#351953
SAL_EA3137AA_AS,#351953
SAL_EA3138AA_AS,#351953
SAL_EA3134AA_AS,#351953
SAL_EA3135AA_AS,#351953
SAL_EA3131AA_AS,#351953
SAL_EA3127AA_AS,#351953
SAL_BA5396AA_AS,#351953
SAL_EA3125AA_AS,#351953
SAL_EA3126AA_AS,#351953
SAL_EA3119AA_AS,#351953
SAL_EA3097AA_AS,#351953
SAL_EA3096AA_AS,#351953
SAL_EA3088AA_AS,#351953
SAL_JA0865AA_AS,#351953
SAL_HA7392AA_AS,#351953
SAL_JA0475AA_AS,#351953
SAL_EA2810AA_AS,#351953
SAL_JA0248AA_AS,#351953
SAL_AA6827AA_AS,#351953
SAL_AA6732AA_AS,#351953
SAL_AA6731AA_AS,#351953
SAL_AA5982AA_AS,#351953
SAL_AA5859AA_AS,#351953
SAL_AA4937AA_AS,#351953
SAL_AA4935AA_AS,#351953
SAL_AA4934AA_AS,#351953
SAL_AA4930AA_AS,#351953
SAL_AA4929AA_AS,#351953
SAL_AA4928AA_AS,#351953
SAL_AA4927AA_AS,#351953
SAL_AA4926AA_AS,#351953
SAL_AA4925AA_AS,#351953
SAL_AA4924AA_AS,#351953
SAL_AA4923AA_AS,#351953
SAL_AA4922AA_AS,#351953
SAL_AA4921AA_AS,#351953
SAL_AA4629AA_AS,#351953
SAL_AA4188AA_AS,#351953
SAL_UA3290AA_AS,#36625d
SAL_UA2443AA_AS,#36625d
SAL_TA6843AA_AS,#36625d
SAL_TA6850AA_AS,#36625d
SAL_TA6851AA_AS,#36625d
SAL_TA6855AA_AS,#36625d
SAL_TA7270AA_AS,#36625d
SAL_TA5459AA_AS,#36625d
SAL_TA4841AA_AS,#36625d
SAL_TA4877AA_AS,#36625d
SAL_TA4234AA_AS,#36625d
SAL_TA1431AA_AS,#36625d
SAL_TA1619AA_AS,#36625d
SAL_TA1669AA_AS,#36625d
SAL_TA1935AA_AS,#36625d
SAL_TA1939AA_AS,#36625d
SAL_TA2009AA_AS,#36625d
SAL_TA1386AA_AS,#36625d
SAL_SA9406AA_AS,#36625d
SAL_SA9779AA_AS,#36625d
SAL_SA9786AA_AS,#36625d
SAL_SA8719AA_AS,#36625d
SAL_SA2781AA_AS,#36625d
SAL_SA2125AA_AS,#36625d
SAL_SA0195AA_AS,#36625d
SAL_SA0399AA_AS,#36625d
SAL_RA9574AA_AS,#36625d
SAL_RA9575AA_AS,#36625d
SAL_RA9581AA_AS,#36625d
SAL_RA9595AA_AS,#36625d
SAL_RA9596AA_AS,#36625d
SAL_RA1471AA_AS,#36625d
SAL_RA1514AA_AS,#36625d
SAL_QA9669AA_AS,#36625d
SAL_QA8995AA_AS,#36625d
SAL_QA8800AA_AS,#36625d
SAL_QA7700AA_AS,#36625d
SAL_QA7712AA_AS,#36625d
SAL_QA7332AA_AS,#36625d
SAL_QA7334AA_AS,#36625d
SAL_QA7335AA_AS,#36625d
SAL_QA6787AA_AS,#36625d
SAL_QA5323AA_AS,#36625d
SAL_QA6086AA_AS,#36625d
SAL_QA4780AA_AS,#36625d
SAL_QA2133AA_AS,#36625d
SAL_QA1395AA_AS,#36625d
SAL_QA1398AA_AS,#36625d
SAL_SA0806AA_AS,#36625d
SAL_SA0783AA_AS,#36625d
SAL_PA9290AA_AS,#36625d
SAL_PA8655AA_AS,#36625d
SAL_PA8607AA_AS,#36625d
SAL_PA8609AA_AS,#36625d
SAL_PA8493AA_AS,#36625d
SAL_PA8535AA_AS,#36625d
SAL_PA7825AA_AS,#36625d
SAL_PA2816AA_AS,#36625d
SAL_OA1348AA_AS,#36625d
SAL_OA1359AA_AS,#36625d
SAL_OA0540AA_AS,#36625d
SAL_NA9858AA_AS,#36625d
SAL_NA6147AA_AS,#36625d
SAL_NA2408AA_AS,#36625d
SAL_NA1531AA_AS,#36625d
SAL_NA0433AA_AS,#36625d
SAL_MA8046AA_AS,#36625d
SAL_MA7668AA_AS,#36625d
SAL_MA6594AA_AS,#36625d
SAL_MA2380AA_AS,#36625d
SAL_MA0942AA_AS,#36625d
SAL_LA9851AA_AS,#36625d
SAL_LA9850AA_AS,#36625d
SAL_LA9849AA_AS,#36625d
SAL_LA9847AA_AS,#36625d
SAL_LA9841AA_AS,#36625d
SAL_LA9840AA_AS,#36625d
SAL_LA9182AA_AS,#36625d
SAL_LA9181AA_AS,#36625d
SAL_LA9178AA_AS,#36625d
SAL_LA9176AA_AS,#36625d
SAL_LA5906AA_AS,#36625d
SAL_LA5907AA_AS,#36625d
SAL_LA5908AA_AS,#36625d
SAL_LA5966AA_AS,#36625d
SAL_LA5135AA_AS,#36625d
SAL_LA6775AA_AS,#36625d
SAL_LA6783AA_AS,#36625d
SAL_LA6785AA_AS,#36625d
SAL_LA8999AA_AS,#36625d
SAL_LA9031AA_AS,#36625d
SAL_LA9067AA_AS,#36625d
SAL_LA9069AA_AS,#36625d
SAL_LA9097AA_AS,#36625d
SAL_LA9115AA_AS,#36625d
SAL_LA9192AA_AS,#36625d
SAL_LA9220AA_AS,#36625d
SAL_LA9264AA_AS,#36625d
SAL_LA3586AA_AS,#36625d
SAL_LA3587AA_AS,#36625d
SAL_LA0283AA_AS,#36625d
SAL_LA0077AA_AS,#36625d
SAL_LA0079AA_AS,#36625d
SAL_LA0080AA_AS,#36625d
SAL_LA0093AA_AS,#36625d
SAL_KA9948AA_AS,#36625d
SAL_KA9603AA_AS,#36625d
SAL_KA9611AA_AS,#36625d
SAL_KA9065AA_AS,#36625d
SAL_KA9067AA_AS,#36625d
SAL_KA9070AA_AS,#36625d
SAL_KA9075AA_AS,#36625d
SAL_KA9077AA_AS,#36625d
SAL_KA8099AA_AS,#36625d
SAL_KA8219AA_AS,#36625d
SAL_KA8314AA_AS,#36625d
SAL_KA6760AA_AS,#36625d
SAL_KA6897AA_AS,#36625d
SAL_KA7282AA_AS,#36625d
SAL_KA6393AA_AS,#36625d
SAL_KA6395AA_AS,#36625d
SAL_KA6397AA_AS,#36625d
SAL_KA5705AA_AS,#36625d
SAL_KA5307AA_AS,#36625d
SAL_KA5240AA_AS,#36625d
SAL_KA2742AA_AS,#36625d
SAL_JA9817AA_AS,#36625d
SAL_JA9816AA_AS,#36625d
SAL_JA9815AA_AS,#36625d
SAL_JA9678AA_AS,#36625d
SAL_JA9230AA_AS,#36625d
SAL_JA9216AA_AS,#36625d
SAL_IA2544AA_AS,#36625d
SAL_EA1688AA_AS,#36625d
SAL_EA1692AA_AS,#36625d
SAL_FA5236AA_AS,#36625d
SAL_FA5006AA_AS,#36625d
SAL_FA4991AA_AS,#36625d
SAL_FA4990AA_AS,#36625d
SAL_FA6917AA_AS,#36625d
SAL_FA1273AA_AS,#36625d
SAL_JA4280AA_AS,#36625d
SAL_JA4278AA_AS,#36625d
SAL_JA4260AA_AS,#36625d
SAL_FA1063AA_AS,#36625d
SAL_FA1017AA_AS,#36625d
SAL_FA0923AA_AS,#36625d
SAL_BA4966AA_AS,#36625d
SAL_EA9591AA_AS,#36625d
SAL_EA9582AA_AS,#36625d
SAL_BA3790AA_AS,#36625d
SAL_EA9471AA_AS,#36625d
SAL_EA9470AA_AS,#36625d
SAL_EA9466AA_AS,#36625d
SAL_EA9461AA_AS,#36625d
SAL_EA9460AA_AS,#36625d
SAL_EA9459AA_AS,#36625d
SAL_EA9381AA_AS,#36625d
SAL_EA9378AA_AS,#36625d
SAL_EA9379AA_AS,#36625d
SAL_EA9373AA_AS,#36625d
SAL_EA9371AA_AS,#36625d
SAL_EA9368AA_AS,#36625d
SAL_EA9367AA_AS,#36625d
SAL_EA9365AA_AS,#36625d
SAL_EA9359AA_AS,#36625d
SAL_EA9358AA_AS,#36625d
SAL_EA9107AA_AS,#36625d
SAL_BA7503AA_AS,#36625d
SAL_EA8293AA_AS,#36625d
SAL_BA4180AA_AS,#36625d
SAL_EA7804AA_AS,#36625d
SAL_BA2575AA_AS,#36625d
SAL_EA7657AA_AS,#36625d
SAL_EA7264AA_AS,#36625d
SAL_EA7207AA_AS,#36625d
SAL_IA8456AA_AS,#36625d
SAL_BA2937AA_AS,#36625d
SAL_EA6700AA_AS,#36625d
SAL_EA6639AA_AS,#36625d
SAL_EA6619AA_AS,#36625d
SAL_BA3665AA_AS,#36625d
SAL_EA6227AA_AS,#36625d
SAL_IA3298AA_AS,#36625d
SAL_BA3633AA_AS,#36625d
SAL_CA2587AA_AS,#36625d
SAL_LA3961AA_AS,#36625d
SAL_EA5034AA_AS,#36625d
SAL_IA6367AA_AS,#36625d
SAL_EA4921AA_AS,#36625d
SAL_EA4890AA_AS,#36625d
SAL_EA4854AA_AS,#36625d
SAL_BA2690AA_AS,#36625d
SAL_CA0670AA_AS,#36625d
SAL_EA4683AA_AS,#36625d
SAL_EA4682AA_AS,#36625d
SAL_EA4679AA_AS,#36625d
SAL_EA4681AA_AS,#36625d
SAL_EA4677AA_AS,#36625d
SAL_EA4676AA_AS,#36625d
SAL_EA4675AA_AS,#36625d
SAL_EA4671AA_AS,#36625d
SAL_EA4670AA_AS,#36625d
SAL_EA4667AA_AS,#36625d
SAL_EA4669AA_AS,#36625d
SAL_JA0959AA_AS,#36625d
SAL_EA4665AA_AS,#36625d
SAL_EA4661AA_AS,#36625d
SAL_EA4663AA_AS,#36625d
SAL_EA4659AA_AS,#36625d
SAL_EA4658AA_AS,#36625d
SAL_EA4244AA_AS,#36625d
SAL_EA4224AA_AS,#36625d
SAL_EA4220AA_AS,#36625d
SAL_EA4208AA_AS,#36625d
SAL_BA3916AA_AS,#36625d
SAL_BA9497AA_AS,#36625d
SAL_EA2745AA_AS,#36625d
SAL_EA1916AA_AS,#36625d
SAL_EA1912AA_AS,#36625d
SAL_AA5739AA_AS,#36625d
SAL_AA5125AA_AS,#36625d
SAL_AA5124AA_AS,#36625d
SAL_AA5123AA_AS,#36625d
SAL_AA5122AA_AS,#36625d
SAL_AA5121AA_AS,#36625d
SAL_AA5120AA_AS,#36625d
SAL_AA5118AA_AS,#36625d
SAL_AA5117AA_AS,#36625d
SAL_AA5116AA_AS,#36625d
SAL_AA5115AA_AS,#36625d
SAL_AA5114AA_AS,#36625d
SAL_AA5113AA_AS,#36625d
SAL_AA5112AA_AS,#36625d
SAL_AA5110AA_AS,#36625d
SAL_AA5109AA_AS,#36625d
SAL_AA5108AA_AS,#36625d
SAL_AA5107AA_AS,#36625d
SAL_UA2764AA_AS,#395c1f
SAL_UA2765AA_AS,#395c1f
SAL_UA2914AA_AS,#395c1f
SAL_UA2429AA_AS,#395c1f
SAL_UA2455AA_AS,#395c1f
SAL_UA1946AA_AS,#395c1f
SAL_UA1443AA_AS,#395c1f
SAL_UA1448AA_AS,#395c1f
SAL_UA1456AA_AS,#395c1f
SAL_TA9713AA_AS,#395c1f
SAL_TA9664AA_AS,#395c1f
SAL_TA8876AA_AS,#395c1f
SAL_TA8880AA_AS,#395c1f
SAL_TA8949AA_AS,#395c1f
SAL_TA8965AA_AS,#395c1f
SAL_TA8989AA_AS,#395c1f
SAL_TA7906AA_AS,#395c1f
SAL_TA7914AA_AS,#395c1f
SAL_TA8048AA_AS,#395c1f
SAL_TA8444AA_AS,#395c1f
SAL_TA7373AA_AS,#395c1f
SAL_TA7325AA_AS,#395c1f
SAL_TA7161AA_AS,#395c1f
SAL_TA7168AA_AS,#395c1f
SAL_TA6151AA_AS,#395c1f
SAL_TA6342AA_AS,#395c1f
SAL_TA6489AA_AS,#395c1f
SAL_TA5876AA_AS,#395c1f
SAL_TA5908AA_AS,#395c1f
SAL_TA5353AA_AS,#395c1f
SAL_TA5695AA_AS,#395c1f
SAL_TA4280AA_AS,#395c1f
SAL_TA3089AA_AS,#395c1f
SAL_TA4348AA_AS,#395c1f
SAL_TA4665AA_AS,#395c1f
SAL_TA1483AA_AS,#395c1f
SAL_TA1440AA_AS,#395c1f
SAL_TA1442AA_AS,#395c1f
SAL_TA1450AA_AS,#395c1f
SAL_TA1475AA_AS,#395c1f
SAL_TA1479AA_AS,#395c1f
SAL_TA1506AA_AS,#395c1f
SAL_TA1522AA_AS,#395c1f
SAL_TA1529AA_AS,#395c1f
SAL_TA1653AA_AS,#395c1f
SAL_TA1704AA_AS,#395c1f
SAL_TA1705AA_AS,#395c1f
SAL_TA1717AA_AS,#395c1f
SAL_TA1794AA_AS,#395c1f
SAL_TA1864AA_AS,#395c1f
SAL_TA1918AA_AS,#395c1f
SAL_TA1934AA_AS,#395c1f
SAL_TA1971AA_AS,#395c1f
SAL_TA2012AA_AS,#395c1f
SAL_TA1291AA_AS,#395c1f
SAL_TA1058AA_AS,#395c1f
SAL_TA0805AA_AS,#395c1f
SAL_TA0493AA_AS,#395c1f
SAL_SA9169AA_AS,#395c1f
SAL_SA9259AA_AS,#395c1f
SAL_SA9471AA_AS,#395c1f
SAL_SA9684AA_AS,#395c1f
SAL_SA9799AA_AS,#395c1f
SAL_TA0078AA_AS,#395c1f
SAL_TA0219AA_AS,#395c1f
SAL_TA0319AA_AS,#395c1f
SAL_TA0320AA_AS,#395c1f
SAL_SA8395AA_AS,#395c1f
SAL_SA8501AA_AS,#395c1f
SAL_SA1594AA_AS,#395c1f
SAL_SA0995AA_AS,#395c1f
SAL_SA1055AA_AS,#395c1f
SAL_SA1087AA_AS,#395c1f
SAL_SA1139AA_AS,#395c1f
SAL_SA0513AA_AS,#395c1f
SAL_SA0233AA_AS,#395c1f
SAL_RA8899AA_AS,#395c1f
SAL_RA9800AA_AS,#395c1f
SAL_RA1724AA_AS,#395c1f
SAL_RA1445AA_AS,#395c1f
SAL_RA1534AA_AS,#395c1f
SAL_RA0537AA_AS,#395c1f
SAL_RA0547AA_AS,#395c1f
SAL_RA0567AA_AS,#395c1f
SAL_RA0194AA_AS,#395c1f
SAL_QA8843AA_AS,#395c1f
SAL_RA9862AA_AS,#395c1f
SAL_RA9868AA_AS,#395c1f
SAL_RA9869AA_AS,#395c1f
SAL_QA7481AA_AS,#395c1f
SAL_QA7470AA_AS,#395c1f
SAL_QA5293AA_AS,#395c1f
SAL_QA6035AA_AS,#395c1f
SAL_QA6207AA_AS,#395c1f
SAL_QA4677AA_AS,#395c1f
SAL_QA4206AA_AS,#395c1f
SAL_QA4243AA_AS,#395c1f
SAL_QA4246AA_AS,#395c1f
SAL_QA3653AA_AS,#395c1f
SAL_QA2891AA_AS,#395c1f
SAL_QA1950AA_AS,#395c1f
SAL_QA2172AA_AS,#395c1f
SAL_PA9509AA_AS,#395c1f
SAL_PA9919AA_AS,#395c1f
SAL_QA0099AA_AS,#395c1f
SAL_QA0375AA_AS,#395c1f
SAL_PA9131AA_AS,#395c1f
SAL_PA9132AA_AS,#395c1f
SAL_PA9157AA_AS,#395c1f
SAL_PA9160AA_AS,#395c1f
SAL_PA9162AA_AS,#395c1f
SAL_PA9230AA_AS,#395c1f
SAL_PA9273AA_AS,#395c1f
SAL_PA9279AA_AS,#395c1f
SAL_PA9331AA_AS,#395c1f
SAL_PA9355AA_AS,#395c1f
SAL_PA9040AA_AS,#395c1f
SAL_PA8638AA_AS,#395c1f
SAL_PA8650AA_AS,#395c1f
SAL_PA8651AA_AS,#395c1f
SAL_PA8652AA_AS,#395c1f
SAL_PA8653AA_AS,#395c1f
SAL_PA8654AA_AS,#395c1f
SAL_PA8657AA_AS,#395c1f
SAL_PA8660AA_AS,#395c1f
SAL_PA8663AA_AS,#395c1f
SAL_PA8666AA_AS,#395c1f
SAL_PA8541AA_AS,#395c1f
SAL_PA8266AA_AS,#395c1f
SAL_PA7658AA_AS,#395c1f
SAL_PA7408AA_AS,#395c1f
SAL_PA6664AA_AS,#395c1f
SAL_PA6198AA_AS,#395c1f
SAL_PA2572AA_AS,#395c1f
SAL_PA3344AA_AS,#395c1f
SAL_OA2422AA_AS,#395c1f
SAL_OA1625AA_AS,#395c1f
SAL_OA1631AA_AS,#395c1f
SAL_OA1652AA_AS,#395c1f
SAL_OA1671AA_AS,#395c1f
SAL_OA1684AA_AS,#395c1f
SAL_OA2064AA_AS,#395c1f
SAL_OA1212AA_AS,#395c1f
SAL_OA1230AA_AS,#395c1f
SAL_OA1248AA_AS,#395c1f
SAL_OA1372AA_AS,#395c1f
SAL_OA5839AA_AS,#395c1f
SAL_OA1415AA_AS,#395c1f
SAL_OA1997AA_AS,#395c1f
SAL_OA1436AA_AS,#395c1f
SAL_OA1052AA_AS,#395c1f
SAL_OA1075AA_AS,#395c1f
SAL_OA1135AA_AS,#395c1f
SAL_OA0877AA_AS,#395c1f
SAL_OA0896AA_AS,#395c1f
SAL_OA0200AA_AS,#395c1f
SAL_OA0208AA_AS,#395c1f
SAL_NA6968AA_AS,#395c1f
SAL_NA6966AA_AS,#395c1f
SAL_NA6950AA_AS,#395c1f
SAL_NA6948AA_AS,#395c1f
SAL_NA6000AA_AS,#395c1f
SAL_OA4877AA_AS,#395c1f
SAL_OA4845AA_AS,#395c1f
SAL_NA1019AA_AS,#395c1f
SAL_NA1481AA_AS,#395c1f
SAL_NA1365AA_AS,#395c1f
SAL_NA1484AA_AS,#395c1f
SAL_MA7761AA_AS,#395c1f
SAL_MA7760AA_AS,#395c1f
SAL_MA7759AA_AS,#395c1f
SAL_MA7699AA_AS,#395c1f
SAL_MA7697AA_AS,#395c1f
SAL_MA5528AA_AS,#395c1f
SAL_MA5539AA_AS,#395c1f
SAL_MA6202AA_AS,#395c1f
SAL_MA6261AA_AS,#395c1f
SAL_MA6317AA_AS,#395c1f
SAL_MA5112AA_AS,#395c1f
SAL_MA1223AA_AS,#395c1f
SAL_MA0484AA_AS,#395c1f
SAL_MA0485AA_AS,#395c1f
SAL_LA9948AA_AS,#395c1f
SAL_MA0000AA_AS,#395c1f
SAL_LA6895AA_AS,#395c1f
SAL_LA6547AA_AS,#395c1f
SAL_LA5915AA_AS,#395c1f
SAL_LA5916AA_AS,#395c1f
SAL_LA5917AA_AS,#395c1f
SAL_LA5918AA_AS,#395c1f
SAL_LA5919AA_AS,#395c1f
SAL_LA7275AA_AS,#395c1f
SAL_LA7596AA_AS,#395c1f
SAL_LA9017AA_AS,#395c1f
SAL_LA9034AA_AS,#395c1f
SAL_LA9187AA_AS,#395c1f
SAL_LA9188AA_AS,#395c1f
SAL_LA9247AA_AS,#395c1f
SAL_MA0284AA_AS,#395c1f
SAL_MA0285AA_AS,#395c1f
SAL_MA2188AA_AS,#395c1f
SAL_MA2220AA_AS,#395c1f
SAL_LA0854AA_AS,#395c1f
SAL_LA0086AA_AS,#395c1f
SAL_LA0099AA_AS,#395c1f
SAL_LA0127AA_AS,#395c1f
SAL_KA9060AA_AS,#395c1f
SAL_KA9074AA_AS,#395c1f
SAL_KA8032AA_AS,#395c1f
SAL_KA8106AA_AS,#395c1f
SAL_KA8141AA_AS,#395c1f
SAL_KA8202AA_AS,#395c1f
SAL_KA8213AA_AS,#395c1f
SAL_KA8272AA_AS,#395c1f
SAL_KA8282AA_AS,#395c1f
SAL_KA8307AA_AS,#395c1f
SAL_KA8360AA_AS,#395c1f
SAL_KA8378AA_AS,#395c1f
SAL_KA8438AA_AS,#395c1f
SAL_KA8481AA_AS,#395c1f
SAL_KA8511AA_AS,#395c1f
SAL_KA8527AA_AS,#395c1f
SAL_KA8544AA_AS,#395c1f
SAL_KA8567AA_AS,#395c1f
SAL_KA8580AA_AS,#395c1f
SAL_KA8620AA_AS,#395c1f
SAL_KA8670AA_AS,#395c1f
SAL_KA8681AA_AS,#395c1f
SAL_KA6557AA_AS,#395c1f
SAL_KA2948AA_AS,#395c1f
SAL_KA1636AA_AS,#395c1f
SAL_KA1626AA_AS,#395c1f
SAL_KA1548AA_AS,#395c1f
SAL_KA1516AA_AS,#395c1f
SAL_KA1458AA_AS,#395c1f
SAL_KA1424AA_AS,#395c1f
SAL_KA1338AA_AS,#395c1f
SAL_KA1330AA_AS,#395c1f
SAL_KA1222AA_AS,#395c1f
SAL_KA1181AA_AS,#395c1f
SAL_KA1041AA_AS,#395c1f
SAL_KA1030AA_AS,#395c1f
SAL_KA0993AA_AS,#395c1f
SAL_KA0975AA_AS,#395c1f
SAL_KA0919AA_AS,#395c1f
SAL_KA0895AA_AS,#395c1f
SAL_KA0728AA_AS,#395c1f
SAL_KA0655AA_AS,#395c1f
SAL_KA0627AA_AS,#395c1f
SAL_KA0600AA_AS,#395c1f
SAL_KA0565AA_AS,#395c1f
SAL_KA0553AA_AS,#395c1f
SAL_KA0498AA_AS,#395c1f
SAL_KA0454AA_AS,#395c1f
SAL_KA0430AA_AS,#395c1f
SAL_KA0423AA_AS,#395c1f
SAL_KA0223AA_AS,#395c1f
SAL_KA0034AA_AS,#395c1f
SAL_KA0033AA_AS,#395c1f
SAL_IA5621AA_AS,#395c1f
SAL_IA5091AA_AS,#395c1f
SAL_IA3841AA_AS,#395c1f
SAL_IA1842AA_AS,#395c1f
SAL_HA7428AA_AS,#395c1f
SAL_HA9059AA_AS,#395c1f
SAL_HA9038AA_AS,#395c1f
SAL_EA1710AA_AS,#395c1f
SAL_FA5115AA_AS,#395c1f
SAL_BA4680AA_AS,#395c1f
SAL_FA4300AA_AS,#395c1f
SAL_FA4078AA_AS,#395c1f
SAL_FA7720AA_AS,#395c1f
SAL_FA7091AA_AS,#395c1f
SAL_FA7412AA_AS,#395c1f
SAL_JA7770AA_AS,#395c1f
SAL_FA3314AA_AS,#395c1f
SAL_BA4263AA_AS,#395c1f
SAL_FA2870AA_AS,#395c1f
SAL_FA2569AA_AS,#395c1f
SAL_BA3438AA_AS,#395c1f
SAL_FA2267AA_AS,#395c1f
SAL_FA2265AA_AS,#395c1f
SAL_FA2266AA_AS,#395c1f
SAL_BA3366AA_AS,#395c1f
SAL_JA0155AA_AS,#395c1f
SAL_FA1415AA_AS,#395c1f
SAL_FA1402AA_AS,#395c1f
SAL_FA1141AA_AS,#395c1f
SAL_FA1125AA_AS,#395c1f
SAL_FA1123AA_AS,#395c1f
SAL_BA3483AA_AS,#395c1f
SAL_FA1073AA_AS,#395c1f
SAL_FA0979AA_AS,#395c1f
SAL_FA0886AA_AS,#395c1f
SAL_FA0285AA_AS,#395c1f
SAL_FA0279AA_AS,#395c1f
SAL_FA0086AA_AS,#395c1f
SAL_EA9833AA_AS,#395c1f
SAL_EA9596AA_AS,#395c1f
SAL_BA2870AA_AS,#395c1f
SAL_EA9534AA_AS,#395c1f
SAL_EA9438AA_AS,#395c1f
SAL_EA9407AA_AS,#395c1f
SAL_EA9372AA_AS,#395c1f
SAL_EA9095AA_AS,#395c1f
SAL_EA9049AA_AS,#395c1f
SAL_EA8810AA_AS,#395c1f
SAL_EA8805AA_AS,#395c1f
SAL_CA2687AA_AS,#395c1f
SAL_JA4084AA_AS,#395c1f
SAL_CA1944AA_AS,#395c1f
SAL_EA8765AA_AS,#395c1f
SAL_EA8766AA_AS,#395c1f
SAL_EA8764AA_AS,#395c1f
SAL_EA8754AA_AS,#395c1f
SAL_EA8750AA_AS,#395c1f
SAL_EA8679AA_AS,#395c1f
SAL_EA8656AA_AS,#395c1f
SAL_EA8642AA_AS,#395c1f
SAL_JA4106AA_AS,#395c1f
SAL_BA5887AA_AS,#395c1f
SAL_EA8587AA_AS,#395c1f
SAL_EA8566AA_AS,#395c1f
SAL_EA8513AA_AS,#395c1f
SAL_EA8500AA_AS,#395c1f
SAL_EA8497AA_AS,#395c1f
SAL_EA8420AA_AS,#395c1f
SAL_EA8417AA_AS,#395c1f
SAL_BA3829AA_AS,#395c1f
SAL_CA2131AA_AS,#395c1f
SAL_EA8323AA_AS,#395c1f
SAL_EA8318AA_AS,#395c1f
SAL_EA8300AA_AS,#395c1f
SAL_EA8270AA_AS,#395c1f
SAL_FA7446AA_AS,#395c1f
SAL_EA8233AA_AS,#395c1f
SAL_EA8229AA_AS,#395c1f
SAL_EA8219AA_AS,#395c1f
SAL_EA8221AA_AS,#395c1f
SAL_EA8200AA_AS,#395c1f
SAL_EA8187AA_AS,#395c1f
SAL_EA8179AA_AS,#395c1f
SAL_EA8166AA_AS,#395c1f
SAL_EA8165AA_AS,#395c1f
SAL_EA8160AA_AS,#395c1f
SAL_EA8124AA_AS,#395c1f
SAL_EA8107AA_AS,#395c1f
SAL_EA8099AA_AS,#395c1f
SAL_EA8090AA_AS,#395c1f
SAL_EA8076AA_AS,#395c1f
SAL_JA8325AA_AS,#395c1f
SAL_EA8055AA_AS,#395c1f
SAL_EA8053AA_AS,#395c1f
SAL_IA9249AA_AS,#395c1f
SAL_BA4381AA_AS,#395c1f
SAL_EA7970AA_AS,#395c1f
SAL_EA7969AA_AS,#395c1f
SAL_EA7963AA_AS,#395c1f
SAL_EA7954AA_AS,#395c1f
SAL_EA7933AA_AS,#395c1f
SAL_EA7905AA_AS,#395c1f
SAL_EA7899AA_AS,#395c1f
SAL_EA7837AA_AS,#395c1f
SAL_EA7836AA_AS,#395c1f
SAL_EA7821AA_AS,#395c1f
SAL_EA7756AA_AS,#395c1f
SAL_EA7757AA_AS,#395c1f
SAL_EA7753AA_AS,#395c1f
SAL_EA7737AA_AS,#395c1f
SAL_EA7726AA_AS,#395c1f
SAL_EA7695AA_AS,#395c1f
SAL_EA7668AA_AS,#395c1f
SAL_EA7666AA_AS,#395c1f
SAL_EA7664AA_AS,#395c1f
SAL_EA7640AA_AS,#395c1f
SAL_EA7637AA_AS,#395c1f
SAL_EA7613AA_AS,#395c1f
SAL_EA7587AA_AS,#395c1f
SAL_EA7492AA_AS,#395c1f
SAL_IA8802AA_AS,#395c1f
SAL_EA7439AA_AS,#395c1f
SAL_EA7435AA_AS,#395c1f
SAL_EA7405AA_AS,#395c1f
SAL_EA7364AA_AS,#395c1f
SAL_EA7342AA_AS,#395c1f
SAL_EA7335AA_AS,#395c1f
SAL_IA8689AA_AS,#395c1f
SAL_EA7304AA_AS,#395c1f
SAL_EA7295AA_AS,#395c1f
SAL_BA3180AA_AS,#395c1f
SAL_EA7289AA_AS,#395c1f
SAL_EA7281AA_AS,#395c1f
SAL_BA3110AA_AS,#395c1f
SAL_CA3552AA_AS,#395c1f
SAL_EA7260AA_AS,#395c1f
SAL_EA7239AA_AS,#395c1f
SAL_EA7237AA_AS,#395c1f
SAL_EA7216AA_AS,#395c1f
SAL_EA7106AA_AS,#395c1f
SAL_EA7084AA_AS,#395c1f
SAL_EA7079AA_AS,#395c1f
SAL_EA7070AA_AS,#395c1f
SAL_BA3543AA_AS,#395c1f
SAL_EA7051AA_AS,#395c1f
SAL_EA7047AA_AS,#395c1f
SAL_EA6946AA_AS,#395c1f
SAL_EA6914AA_AS,#395c1f
SAL_EA6901AA_AS,#395c1f
SAL_EA6866AA_AS,#395c1f
SAL_EA6684AA_AS,#395c1f
SAL_EA6685AA_AS,#395c1f
SAL_EA6674AA_AS,#395c1f
SAL_EA6667AA_AS,#395c1f
SAL_IA8089AA_AS,#395c1f
SAL_EA6628AA_AS,#395c1f
SAL_EA6627AA_AS,#395c1f
SAL_EA6615AA_AS,#395c1f
SAL_EA6606AA_AS,#395c1f
SAL_EA6597AA_AS,#395c1f
SAL_EA6588AA_AS,#395c1f
SAL_EA6583AA_AS,#395c1f
SAL_EA6572AA_AS,#395c1f
SAL_EA6554AA_AS,#395c1f
SAL_EA6540AA_AS,#395c1f
SAL_EA6464AA_AS,#395c1f
SAL_EA6391AA_AS,#395c1f
SAL_EA6263AA_AS,#395c1f
SAL_CA2233AA_AS,#395c1f
SAL_EA6214AA_AS,#395c1f
SAL_EA6202AA_AS,#395c1f
SAL_EA6200AA_AS,#395c1f
SAL_EA6199AA_AS,#395c1f
SAL_EA6173AA_AS,#395c1f
SAL_EA6171AA_AS,#395c1f
SAL_EA6154AA_AS,#395c1f
SAL_IA7657AA_AS,#395c1f
SAL_EA6087AA_AS,#395c1f
SAL_EA6076AA_AS,#395c1f
SAL_EA6056AA_AS,#395c1f
SAL_IA3285AA_AS,#395c1f
SAL_EA5986AA_AS,#395c1f
SAL_EA5949AA_AS,#395c1f
SAL_BA3376AA_AS,#395c1f
SAL_EA5935AA_AS,#395c1f
SAL_EA5471AA_AS,#395c1f
SAL_EA5453AA_AS,#395c1f
SAL_EA5436AA_AS,#395c1f
SAL_EA5390AA_AS,#395c1f
SAL_EA5374AA_AS,#395c1f
SAL_EA5137AA_AS,#395c1f
SAL_EA5135AA_AS,#395c1f
SAL_EA4975AA_AS,#395c1f
SAL_EA4974AA_AS,#395c1f
SAL_EA4972AA_AS,#395c1f
SAL_EA4971AA_AS,#395c1f
SAL_EA4969AA_AS,#395c1f
SAL_BA4632AA_AS,#395c1f
SAL_EA4967AA_AS,#395c1f
SAL_BA4271AA_AS,#395c1f
SAL_EA4832AA_AS,#395c1f
SAL_BA5080AA_AS,#395c1f
SAL_EA3402AA_AS,#395c1f
SAL_EA3340AA_AS,#395c1f
SAL_EA3274AA_AS,#395c1f
SAL_AA6917AA_AS,#395c1f
SAL_AA6623AA_AS,#395c1f
SAL_AA5994AA_AS,#395c1f
SAL_AA4062AA_AS,#395c1f
SAL_AA2794AA_AS,#395c1f
SAL_AA2793AA_AS,#395c1f
SAL_AA1822AA_AS,#395c1f
SAL_AA1821AA_AS,#395c1f
SAL_AA1820AA_AS,#395c1f
SAL_AA1819AA_AS,#395c1f
SAL_AA1818AA_AS,#395c1f
SAL_AA1817AA_AS,#395c1f
SAL_AA1816AA_AS,#395c1f
SAL_AA1815AA_AS,#395c1f
SAL_AA1814AA_AS,#395c1f
SAL_AA1813AA_AS,#395c1f
SAL_AA1812AA_AS,#395c1f
SAL_AA1811AA_AS,#395c1f
SAL_AA1810AA_AS,#395c1f
SAL_AA1809AA_AS,#395c1f
SAL_AA1808AA_AS,#395c1f
SAL_AA1807AA_AS,#395c1f
SAL_AA1806AA_AS,#395c1f
SAL_AA1805AA_AS,#395c1f
SAL_AA1804AA_AS,#395c1f
SAL_AA1803AA_AS,#395c1f
SAL_AA1802AA_AS,#395c1f
SAL_AA1801AA_AS,#395c1f
SAL_AA1800AA_AS,#395c1f
SAL_AA1799AA_AS,#395c1f
SAL_AA1798AA_AS,#395c1f
SAL_AA1796AA_AS,#395c1f
SAL_AA1794AA_AS,#395c1f
SAL_AA1792AA_AS,#395c1f
SAL_AA1791AA_AS,#395c1f
SAL_AA1790AA_AS,#395c1f
SAL_AA1789AA_AS,#395c1f
SAL_UA3275AA_AS,#429c40
SAL_UA3303AA_AS,#429c40
SAL_UA3311AA_AS,#429c40
SAL_UA3356AA_AS,#429c40
SAL_UA3369AA_AS,#429c40
SAL_UA3155AA_AS,#429c40
SAL_UA2772AA_AS,#429c40
SAL_UA2775AA_AS,#429c40
SAL_UA2785AA_AS,#429c40
SAL_UA2791AA_AS,#429c40
SAL_UA2814AA_AS,#429c40
SAL_UA2531AA_AS,#429c40
SAL_UA2540AA_AS,#429c40
SAL_UA2543AA_AS,#429c40
SAL_UA2545AA_AS,#429c40
SAL_UA2554AA_AS,#429c40
SAL_UA2584AA_AS,#429c40
SAL_UA2015AA_AS,#429c40
SAL_UA2059AA_AS,#429c40
SAL_UA2060AA_AS,#429c40
SAL_UA2066AA_AS,#429c40
SAL_UA2517AA_AS,#429c40
SAL_UA2489AA_AS,#429c40
SAL_UA2496AA_AS,#429c40
SAL_UA2497AA_AS,#429c40
SAL_UA1863AA_AS,#429c40
SAL_UA1680AA_AS,#429c40
SAL_UA1716AA_AS,#429c40
SAL_UA0710AA_AS,#429c40
SAL_UA0994AA_AS,#429c40
SAL_UA1058AA_AS,#429c40
SAL_UA1105AA_AS,#429c40
SAL_UA1306AA_AS,#429c40
SAL_UA1440AA_AS,#429c40
SAL_UA1499AA_AS,#429c40
SAL_UA1557AA_AS,#429c40
SAL_UA1585AA_AS,#429c40
SAL_TA9571AA_AS,#429c40
SAL_TA9577AA_AS,#429c40
SAL_TA9633AA_AS,#429c40
SAL_TA9601AA_AS,#429c40
SAL_TA9413AA_AS,#429c40
SAL_TA9521AA_AS,#429c40
SAL_TA8864AA_AS,#429c40
SAL_TA9049AA_AS,#429c40
SAL_TA9124AA_AS,#429c40
SAL_TA8621AA_AS,#429c40
SAL_TA8496AA_AS,#429c40
SAL_TA8741AA_AS,#429c40
SAL_TA8521AA_AS,#429c40
SAL_TA8596AA_AS,#429c40
SAL_TA8724AA_AS,#429c40
SAL_TA8604AA_AS,#429c40
SAL_TA7613AA_AS,#429c40
SAL_TA7701AA_AS,#429c40
SAL_TA7810AA_AS,#429c40
SAL_TA8707AA_AS,#429c40
SAL_TA8214AA_AS,#429c40
SAL_TA8215AA_AS,#429c40
SAL_TA8322AA_AS,#429c40
SAL_TA8331AA_AS,#429c40
SAL_TA8657AA_AS,#429c40
SAL_TA8259AA_AS,#429c40
SAL_TA7578AA_AS,#429c40
SAL_TA7396AA_AS,#429c40
SAL_TA7397AA_AS,#429c40
SAL_TA7416AA_AS,#429c40
SAL_TA7419AA_AS,#429c40
SAL_TA7422AA_AS,#429c40
SAL_TA7425AA_AS,#429c40
SAL_TA7426AA_AS,#429c40
SAL_TA7300AA_AS,#429c40
SAL_TA6889AA_AS,#429c40
SAL_TA7000AA_AS,#429c40
SAL_TA6820AA_AS,#429c40
SAL_TA6825AA_AS,#429c40
SAL_TA6558AA_AS,#429c40
SAL_TA6323AA_AS,#429c40
SAL_TA6357AA_AS,#429c40
SAL_TA7276AA_AS,#429c40
SAL_TA6368AA_AS,#429c40
SAL_TA6399AA_AS,#429c40
SAL_TA6401AA_AS,#429c40
SAL_TA6402AA_AS,#429c40
SAL_TA6405AA_AS,#429c40
SAL_TA6407AA_AS,#429c40
SAL_TA6419AA_AS,#429c40
SAL_TA6449AA_AS,#429c40
SAL_TA5471AA_AS,#429c40
SAL_TA5472AA_AS,#429c40
SAL_TA5660AA_AS,#429c40
SAL_TA4743AA_AS,#429c40
SAL_TA4759AA_AS,#429c40
SAL_TA4785AA_AS,#429c40
SAL_TA4788AA_AS,#429c40
SAL_TA4219AA_AS,#429c40
SAL_TA4241AA_AS,#429c40
SAL_TA2774AA_AS,#429c40
SAL_TA2803AA_AS,#429c40
SAL_TA4460AA_AS,#429c40
SAL_TA2822AA_AS,#429c40
SAL_TA2833AA_AS,#429c40
SAL_TA2867AA_AS,#429c40
SAL_TA2871AA_AS,#429c40
SAL_TA2898AA_AS,#429c40
SAL_TA4421AA_AS,#429c40
SAL_TA4678AA_AS,#429c40
SAL_TA4461AA_AS,#429c40
SAL_TA4643AA_AS,#429c40
SAL_TA4512AA_AS,#429c40
SAL_TA5269AA_AS,#429c40
SAL_TA4548AA_AS,#429c40
SAL_TA4688AA_AS,#429c40
SAL_TA4691AA_AS,#429c40
SAL_TA4100AA_AS,#429c40
SAL_TA4122AA_AS,#429c40
SAL_TA4162AA_AS,#429c40
SAL_TA4654AA_AS,#429c40
SAL_TA4173AA_AS,#429c40
SAL_TA4655AA_AS,#429c40
SAL_TA2376AA_AS,#429c40
SAL_TA2379AA_AS,#429c40
SAL_TA2384AA_AS,#429c40
SAL_TA2385AA_AS,#429c40
SAL_TA2386AA_AS,#429c40
SAL_TA2422AA_AS,#429c40
SAL_TA2573AA_AS,#429c40
SAL_TA2586AA_AS,#429c40
SAL_TA2597AA_AS,#429c40
SAL_TA2604AA_AS,#429c40
SAL_TA1489AA_AS,#429c40
SAL_TA1795AA_AS,#429c40
SAL_TA1850AA_AS,#429c40
SAL_TA1862AA_AS,#429c40
SAL_TA1980AA_AS,#429c40
SAL_TA2089AA_AS,#429c40
SAL_TA2112AA_AS,#429c40
SAL_TA2149AA_AS,#429c40
SAL_TA1100AA_AS,#429c40
SAL_TA1180AA_AS,#429c40
SAL_TA1181AA_AS,#429c40
SAL_TA1218AA_AS,#429c40
SAL_TA1345AA_AS,#429c40
SAL_TA1353AA_AS,#429c40
SAL_TA0827AA_AS,#429c40
SAL_TA0828AA_AS,#429c40
SAL_TA0830AA_AS,#429c40
SAL_TA0585AA_AS,#429c40
SAL_TA0603AA_AS,#429c40
SAL_SA9416AA_AS,#429c40
SAL_SA9531AA_AS,#429c40
SAL_SA9640AA_AS,#429c40
SAL_SA9643AA_AS,#429c40
SAL_SA9647AA_AS,#429c40
SAL_SA9660AA_AS,#429c40
SAL_SA9661AA_AS,#429c40
SAL_SA9662AA_AS,#429c40
SAL_TA1035AA_AS,#429c40
SAL_SA9669AA_AS,#429c40
SAL_TA0193AA_AS,#429c40
SAL_SA8688AA_AS,#429c40
SAL_SA8689AA_AS,#429c40
SAL_SA8696AA_AS,#429c40
SAL_SA8806AA_AS,#429c40
SAL_SA4686AA_AS,#429c40
SAL_SA4687AA_AS,#429c40
SAL_SA4692AA_AS,#429c40
SAL_SA2750AA_AS,#429c40
SAL_SA2448AA_AS,#429c40
SAL_SA2503AA_AS,#429c40
SAL_SA2809AA_AS,#429c40
SAL_SA2124AA_AS,#429c40
SAL_SA2184AA_AS,#429c40
SAL_SA2235AA_AS,#429c40
SAL_SA1546AA_AS,#429c40
SAL_SA1565AA_AS,#429c40
SAL_SA1570AA_AS,#429c40
SAL_SA1597AA_AS,#429c40
SAL_SA1600AA_AS,#429c40
SAL_SA1607AA_AS,#429c40
SAL_SA1850AA_AS,#429c40
SAL_SA1912AA_AS,#429c40
SAL_SA1917AA_AS,#429c40
SAL_SA1939AA_AS,#429c40
SAL_SA1941AA_AS,#429c40
SAL_SA1942AA_AS,#429c40
SAL_SA1414AA_AS,#429c40
SAL_SA1417AA_AS,#429c40
SAL_SA1484AA_AS,#429c40
SAL_SA1425AA_AS,#429c40
SAL_SA1511AA_AS,#429c40
SAL_SA1428AA_AS,#429c40
SAL_SA1512AA_AS,#429c40
SAL_SA1448AA_AS,#429c40
SAL_SA1465AA_AS,#429c40
SAL_SA1386AA_AS,#429c40
SAL_SA1394AA_AS,#429c40
SAL_SA1317AA_AS,#429c40
SAL_SA1285AA_AS,#429c40
SAL_SA1310AA_AS,#429c40
SAL_SA0818AA_AS,#429c40
SAL_SA0824AA_AS,#429c40
SAL_SA0897AA_AS,#429c40
SAL_SA0906AA_AS,#429c40
SAL_SA1081AA_AS,#429c40
SAL_SA0779AA_AS,#429c40
SAL_SA0691AA_AS,#429c40
SAL_SA0694AA_AS,#429c40
SAL_SA0695AA_AS,#429c40
SAL_SA0722AA_AS,#429c40
SAL_SA0413AA_AS,#429c40
SAL_SA0465AA_AS,#429c40
SAL_SA0498AA_AS,#429c40
SAL_SA0548AA_AS,#429c40
SAL_SA0551AA_AS,#429c40
SAL_SA0379AA_AS,#429c40
SAL_SA0381AA_AS,#429c40
SAL_RA9902AA_AS,#429c40
SAL_RA9978AA_AS,#429c40
SAL_RA8904AA_AS,#429c40
SAL_RA8986AA_AS,#429c40
SAL_RA9057AA_AS,#429c40
SAL_RA6939AA_AS,#429c40
SAL_RA9287AA_AS,#429c40
SAL_RA9423AA_AS,#429c40
SAL_RA4827AA_AS,#429c40
SAL_RA9468AA_AS,#429c40
SAL_RA9470AA_AS,#429c40
SAL_RA9471AA_AS,#429c40
SAL_RA9506AA_AS,#429c40
SAL_RA4547AA_AS,#429c40
SAL_RA3473AA_AS,#429c40
SAL_RA9687AA_AS,#429c40
SAL_RA9694AA_AS,#429c40
SAL_RA3666AA_AS,#429c40
SAL_SA0137AA_AS,#429c40
SAL_RA9850AA_AS,#429c40
SAL_RA1456AA_AS,#429c40
SAL_RA1493AA_AS,#429c40
SAL_RA1554AA_AS,#429c40
SAL_RA1297AA_AS,#429c40
SAL_RA1304AA_AS,#429c40
SAL_RA1317AA_AS,#429c40
SAL_RA1057AA_AS,#429c40
SAL_RA1059AA_AS,#429c40
SAL_RA0783AA_AS,#429c40
SAL_RA0788AA_AS,#429c40
SAL_RA0791AA_AS,#429c40
SAL_RA0798AA_AS,#429c40
SAL_RA0799AA_AS,#429c40
SAL_RA0810AA_AS,#429c40
SAL_RA0822AA_AS,#429c40
SAL_RA0836AA_AS,#429c40
SAL_RA0863AA_AS,#429c40
SAL_RA0874AA_AS,#429c40
SAL_RA0891AA_AS,#429c40
SAL_RA0892AA_AS,#429c40
SAL_RA0552AA_AS,#429c40
SAL_RA0553AA_AS,#429c40
SAL_RA0554AA_AS,#429c40
SAL_RA0555AA_AS,#429c40
SAL_RA0556AA_AS,#429c40
SAL_RA0569AA_AS,#429c40
SAL_RA0127AA_AS,#429c40
SAL_RA0199AA_AS,#429c40
SAL_RA0382AA_AS,#429c40
SAL_RA0480AA_AS,#429c40
SAL_RA0509AA_AS,#429c40
SAL_QA9604AA_AS,#429c40
SAL_QA9607AA_AS,#429c40
SAL_QA9635AA_AS,#429c40
SAL_QA9638AA_AS,#429c40
SAL_QA9653AA_AS,#429c40
SAL_QA9432AA_AS,#429c40
SAL_QA9444AA_AS,#429c40
SAL_QA9450AA_AS,#429c40
SAL_QA9451AA_AS,#429c40
SAL_QA9456AA_AS,#429c40
SAL_QA9555AA_AS,#429c40
SAL_QA9556AA_AS,#429c40
SAL_QA9557AA_AS,#429c40
SAL_QA9560AA_AS,#429c40
SAL_QA8974AA_AS,#429c40
SAL_QA8905AA_AS,#429c40
SAL_QA8722AA_AS,#429c40
SAL_RA9858AA_AS,#429c40
SAL_QA7867AA_AS,#429c40
SAL_QA7875AA_AS,#429c40
SAL_QA7841AA_AS,#429c40
SAL_QA7683AA_AS,#429c40
SAL_QA7690AA_AS,#429c40
SAL_QA7695AA_AS,#429c40
SAL_QA7735AA_AS,#429c40
SAL_QA7719AA_AS,#429c40
SAL_QA7621AA_AS,#429c40
SAL_QA7623AA_AS,#429c40
SAL_QA7226AA_AS,#429c40
SAL_QA7232AA_AS,#429c40
SAL_QA7316AA_AS,#429c40
SAL_QA7070AA_AS,#429c40
SAL_QA7084AA_AS,#429c40
SAL_QA7085AA_AS,#429c40
SAL_QA7099AA_AS,#429c40
SAL_QA7113AA_AS,#429c40
SAL_QA6664AA_AS,#429c40
SAL_QA6675AA_AS,#429c40
SAL_QA6696AA_AS,#429c40
SAL_QA6697AA_AS,#429c40
SAL_QA6698AA_AS,#429c40
SAL_QA6578AA_AS,#429c40
SAL_QA6458AA_AS,#429c40
SAL_QA6381AA_AS,#429c40
SAL_QA5500AA_AS,#429c40
SAL_QA5507AA_AS,#429c40
SAL_QA5267AA_AS,#429c40
SAL_QA5915AA_AS,#429c40
SAL_QA5916AA_AS,#429c40
SAL_QA5932AA_AS,#429c40
SAL_QA6328AA_AS,#429c40
SAL_QA6043AA_AS,#429c40
SAL_QA6056AA_AS,#429c40
SAL_QA6061AA_AS,#429c40
SAL_QA6063AA_AS,#429c40
SAL_QA6072AA_AS,#429c40
SAL_QA6133AA_AS,#429c40
SAL_QA6153AA_AS,#429c40
SAL_QA6156AA_AS,#429c40
SAL_QA4865AA_AS,#429c40
SAL_QA4871AA_AS,#429c40
SAL_QA4636AA_AS,#429c40
SAL_QA4343AA_AS,#429c40
SAL_QA4366AA_AS,#429c40
SAL_QA4391AA_AS,#429c40
SAL_QA4410AA_AS,#429c40
SAL_QA4436AA_AS,#429c40
SAL_QA4263AA_AS,#429c40
SAL_QA3884AA_AS,#429c40
SAL_QA3885AA_AS,#429c40
SAL_QA3937AA_AS,#429c40
SAL_QA3943AA_AS,#429c40
SAL_QA3803AA_AS,#429c40
SAL_QA2895AA_AS,#429c40
SAL_QA2469AA_AS,#429c40
SAL_QA2480AA_AS,#429c40
SAL_QA2541AA_AS,#429c40
SAL_QA1194AA_AS,#429c40
SAL_QA1203AA_AS,#429c40
SAL_QA1272AA_AS,#429c40
SAL_QA1216AA_AS,#429c40
SAL_QA1230AA_AS,#429c40
SAL_QA1013AA_AS,#429c40
SAL_QA1020AA_AS,#429c40
SAL_QA1109AA_AS,#429c40
SAL_QA1127AA_AS,#429c40
SAL_QA1133AA_AS,#429c40
SAL_QA1146AA_AS,#429c40
SAL_QA1149AA_AS,#429c40
SAL_QA0838AA_AS,#429c40
SAL_QA0839AA_AS,#429c40
SAL_QA0841AA_AS,#429c40
SAL_QA0865AA_AS,#429c40
SAL_PA9914AA_AS,#429c40
SAL_QA0380AA_AS,#429c40
SAL_QA0577AA_AS,#429c40
SAL_PA9101AA_AS,#429c40
SAL_PA9146AA_AS,#429c40
SAL_PA8923AA_AS,#429c40
SAL_PA8967AA_AS,#429c40
SAL_PA8969AA_AS,#429c40
SAL_PA9087AA_AS,#429c40
SAL_PA8910AA_AS,#429c40
SAL_PA8911AA_AS,#429c40
SAL_PA8874AA_AS,#429c40
SAL_PA8597AA_AS,#429c40
SAL_PA8475AA_AS,#429c40
SAL_PA8317AA_AS,#429c40
SAL_PA8059AA_AS,#429c40
SAL_PA8305AA_AS,#429c40
SAL_PA7988AA_AS,#429c40
SAL_PA7992AA_AS,#429c40
SAL_PA7872AA_AS,#429c40
SAL_PA7890AA_AS,#429c40
SAL_PA7463AA_AS,#429c40
SAL_PA7462AA_AS,#429c40
SAL_PA7461AA_AS,#429c40
SAL_PA7460AA_AS,#429c40
SAL_PA7459AA_AS,#429c40
SAL_PA7457AA_AS,#429c40
SAL_PA7374AA_AS,#429c40
SAL_PA7266AA_AS,#429c40
SAL_PA7274AA_AS,#429c40
SAL_PA7287AA_AS,#429c40
SAL_PA7243AA_AS,#429c40
SAL_PA6781AA_AS,#429c40
SAL_PA6788AA_AS,#429c40
SAL_PA6622AA_AS,#429c40
SAL_PA6687AA_AS,#429c40
SAL_PA6753AA_AS,#429c40
SAL_PA3812AA_AS,#429c40
SAL_PA3823AA_AS,#429c40
SAL_PA3830AA_AS,#429c40
SAL_PA3857AA_AS,#429c40
SAL_PA3696AA_AS,#429c40
SAL_PA3698AA_AS,#429c40
SAL_PA3699AA_AS,#429c40
SAL_PA3710AA_AS,#429c40
SAL_PA3727AA_AS,#429c40
SAL_PA3732AA_AS,#429c40
SAL_PA3768AA_AS,#429c40
SAL_PA3774AA_AS,#429c40
SAL_PA3641AA_AS,#429c40
SAL_PA3691AA_AS,#429c40
SAL_PA3651AA_AS,#429c40
SAL_PA2814AA_AS,#429c40
SAL_PA2820AA_AS,#429c40
SAL_PA2824AA_AS,#429c40
SAL_PA2528AA_AS,#429c40
SAL_PA2530AA_AS,#429c40
SAL_PA2531AA_AS,#429c40
SAL_PA2611AA_AS,#429c40
SAL_PA2623AA_AS,#429c40
SAL_PA2015AA_AS,#429c40
SAL_PA1944AA_AS,#429c40
SAL_PA1942AA_AS,#429c40
SAL_PA0757AA_AS,#429c40
SAL_PA0754AA_AS,#429c40
SAL_PA0753AA_AS,#429c40
SAL_PA0747AA_AS,#429c40
SAL_PA0743AA_AS,#429c40
SAL_PA3100AA_AS,#429c40
SAL_PA3142AA_AS,#429c40
SAL_PA3213AA_AS,#429c40
SAL_PA3224AA_AS,#429c40
SAL_PA3309AA_AS,#429c40
SAL_PA3358AA_AS,#429c40
SAL_PA3359AA_AS,#429c40
SAL_PA3361AA_AS,#429c40
SAL_PA2527AA_AS,#429c40
SAL_PA2501AA_AS,#429c40
SAL_PA2500AA_AS,#429c40
SAL_PA2249AA_AS,#429c40
SAL_OA2442AA_AS,#429c40
SAL_PA0849AA_AS,#429c40
SAL_OA3105AA_AS,#429c40
SAL_OA2216AA_AS,#429c40
SAL_OA2173AA_AS,#429c40
SAL_OA2186AA_AS,#429c40
SAL_OA1336AA_AS,#429c40
SAL_OA1488AA_AS,#429c40
SAL_OA0537AA_AS,#429c40
SAL_OA0547AA_AS,#429c40
SAL_OA0684AA_AS,#429c40
SAL_OA0572AA_AS,#429c40
SAL_OA0755AA_AS,#429c40
SAL_OA0588AA_AS,#429c40
SAL_OA0138AA_AS,#429c40
SAL_OA0152AA_AS,#429c40
SAL_OA0161AA_AS,#429c40
SAL_OA0485AA_AS,#429c40
SAL_OA0099AA_AS,#429c40
SAL_NA9991AA_AS,#429c40
SAL_OA5250AA_AS,#429c40
SAL_OA1525AA_AS,#429c40
SAL_OA4990AA_AS,#429c40
SAL_OA4986AA_AS,#429c40
SAL_OA4985AA_AS,#429c40
SAL_NA8501AA_AS,#429c40
SAL_OA4982AA_AS,#429c40
SAL_NA8626AA_AS,#429c40
SAL_OA4967AA_AS,#429c40
SAL_OA4964AA_AS,#429c40
SAL_PA0797AA_AS,#429c40
SAL_NA7110AA_AS,#429c40
SAL_NA5900AA_AS,#429c40
SAL_NA5907AA_AS,#429c40
SAL_NA5751AA_AS,#429c40
SAL_NA5754AA_AS,#429c40
SAL_NA5851AA_AS,#429c40
SAL_NA5860AA_AS,#429c40
SAL_NA5868AA_AS,#429c40
SAL_NA5884AA_AS,#429c40
SAL_NA5897AA_AS,#429c40
SAL_NA6087AA_AS,#429c40
SAL_NA6136AA_AS,#429c40
SAL_NA5670AA_AS,#429c40
SAL_NA6161AA_AS,#429c40
SAL_NA6162AA_AS,#429c40
SAL_NA5666AA_AS,#429c40
SAL_NA6164AA_AS,#429c40
SAL_NA6189AA_AS,#429c40
SAL_NA6193AA_AS,#429c40
SAL_OA4819AA_AS,#429c40
SAL_OA4818AA_AS,#429c40
SAL_NA6509AA_AS,#429c40
SAL_NA6514AA_AS,#429c40
SAL_NA6519AA_AS,#429c40
SAL_NA6559AA_AS,#429c40
SAL_NA3114AA_AS,#429c40
SAL_NA3048AA_AS,#429c40
SAL_NA2467AA_AS,#429c40
SAL_NA2458AA_AS,#429c40
SAL_NA2440AA_AS,#429c40
SAL_NA2438AA_AS,#429c40
SAL_NA2436AA_AS,#429c40
SAL_NA2432AA_AS,#429c40
SAL_NA2430AA_AS,#429c40
SAL_NA2428AA_AS,#429c40
SAL_NA2426AA_AS,#429c40
SAL_NA2294AA_AS,#429c40
SAL_NA3267AA_AS,#429c40
SAL_NA1944AA_AS,#429c40
SAL_NA2076AA_AS,#429c40
SAL_NA3213AA_AS,#429c40
SAL_NA0831AA_AS,#429c40
SAL_NA0832AA_AS,#429c40
SAL_NA0870AA_AS,#429c40
SAL_NA0853AA_AS,#429c40
SAL_NA0856AA_AS,#429c40
SAL_NA1238AA_AS,#429c40
SAL_NA1202AA_AS,#429c40
SAL_NA1389AA_AS,#429c40
SAL_NA0473AA_AS,#429c40
SAL_NA0548AA_AS,#429c40
SAL_NA0092AA_AS,#429c40
SAL_MA9970AA_AS,#429c40
SAL_MA9931AA_AS,#429c40
SAL_MA9910AA_AS,#429c40
SAL_MA9452AA_AS,#429c40
SAL_MA8615AA_AS,#429c40
SAL_MA8905AA_AS,#429c40
SAL_MA8027AA_AS,#429c40
SAL_MA8028AA_AS,#429c40
SAL_MA8128AA_AS,#429c40
SAL_MA7913AA_AS,#429c40
SAL_MA7918AA_AS,#429c40
SAL_MA7845AA_AS,#429c40
SAL_MA7855AA_AS,#429c40
SAL_MA7864AA_AS,#429c40
SAL_MA7714AA_AS,#429c40
SAL_MA7715AA_AS,#429c40
SAL_MA7716AA_AS,#429c40
SAL_MA7717AA_AS,#429c40
SAL_MA7652AA_AS,#429c40
SAL_MA7344AA_AS,#429c40
SAL_MA7218AA_AS,#429c40
SAL_MA7231AA_AS,#429c40
SAL_MA7235AA_AS,#429c40
SAL_MA7238AA_AS,#429c40
SAL_MA7240AA_AS,#429c40
SAL_MA7017AA_AS,#429c40
SAL_OA4015AA_AS,#429c40
SAL_MA6915AA_AS,#429c40
SAL_MA6813AA_AS,#429c40
SAL_MA6825AA_AS,#429c40
SAL_MA6826AA_AS,#429c40
SAL_MA6578AA_AS,#429c40
SAL_MA6591AA_AS,#429c40
SAL_MA6436AA_AS,#429c40
SAL_MA6546AA_AS,#429c40
SAL_MA6561AA_AS,#429c40
SAL_MA6562AA_AS,#429c40
SAL_MA6339AA_AS,#429c40
SAL_MA6345AA_AS,#429c40
SAL_MA5306AA_AS,#429c40
SAL_MA5123AA_AS,#429c40
SAL_MA3532AA_AS,#429c40
SAL_MA3588AA_AS,#429c40
SAL_MA3057AA_AS,#429c40
SAL_MA3068AA_AS,#429c40
SAL_MA2991AA_AS,#429c40
SAL_MA2997AA_AS,#429c40
SAL_MA3043AA_AS,#429c40
SAL_MA3054AA_AS,#429c40
SAL_MA2690AA_AS,#429c40
SAL_MA2743AA_AS,#429c40
SAL_MA2754AA_AS,#429c40
SAL_MA2761AA_AS,#429c40
SAL_MA2512AA_AS,#429c40
SAL_MA2517AA_AS,#429c40
SAL_MA2519AA_AS,#429c40
SAL_MA2347AA_AS,#429c40
SAL_MA2351AA_AS,#429c40
SAL_MA2353AA_AS,#429c40
SAL_MA2385AA_AS,#429c40
SAL_MA2408AA_AS,#429c40
SAL_MA2409AA_AS,#429c40
SAL_MA2419AA_AS,#429c40
SAL_MA2420AA_AS,#429c40
SAL_MA2423AA_AS,#429c40
SAL_MA2427AA_AS,#429c40
SAL_MA2092AA_AS,#429c40
SAL_MA1293AA_AS,#429c40
SAL_MA1294AA_AS,#429c40
SAL_MA1364AA_AS,#429c40
SAL_MA1365AA_AS,#429c40
SAL_MA1377AA_AS,#429c40
SAL_MA1378AA_AS,#429c40
SAL_MA1379AA_AS,#429c40
SAL_MA1380AA_AS,#429c40
SAL_MA1381AA_AS,#429c40
SAL_MA1447AA_AS,#429c40
SAL_MA1452AA_AS,#429c40
SAL_MA0683AA_AS,#429c40
SAL_MA0684AA_AS,#429c40
SAL_MA0690AA_AS,#429c40
SAL_MA0386AA_AS,#429c40
SAL_MA0435AA_AS,#429c40
SAL_MA0436AA_AS,#429c40
SAL_MA0437AA_AS,#429c40
SAL_MA0438AA_AS,#429c40
SAL_MA0439AA_AS,#429c40
SAL_MA0440AA_AS,#429c40
SAL_MA0441AA_AS,#429c40
SAL_MA0442AA_AS,#429c40
SAL_MA0443AA_AS,#429c40
SAL_MA0453AA_AS,#429c40
SAL_MA0044AA_AS,#429c40
SAL_MA0045AA_AS,#429c40
SAL_MA0046AA_AS,#429c40
SAL_MA0054AA_AS,#429c40
SAL_MA0089AA_AS,#429c40
SAL_MA0112AA_AS,#429c40
SAL_MA0117AA_AS,#429c40
SAL_MA0131AA_AS,#429c40
SAL_MA0132AA_AS,#429c40
SAL_MA0133AA_AS,#429c40
SAL_MA0135AA_AS,#429c40
SAL_MA0141AA_AS,#429c40
SAL_LA6965AA_AS,#429c40
SAL_LA7414AA_AS,#429c40
SAL_LA5538AA_AS,#429c40
SAL_LA5994AA_AS,#429c40
SAL_LA5995AA_AS,#429c40
SAL_LA6006AA_AS,#429c40
SAL_LA6030AA_AS,#429c40
SAL_LA6033AA_AS,#429c40
SAL_LA6053AA_AS,#429c40
SAL_LA6110AA_AS,#429c40
SAL_LA6111AA_AS,#429c40
SAL_LA6152AA_AS,#429c40
SAL_LA6226AA_AS,#429c40
SAL_LA6330AA_AS,#429c40
SAL_LA6698AA_AS,#429c40
SAL_LA5091AA_AS,#429c40
SAL_LA5127AA_AS,#429c40
SAL_LA5134AA_AS,#429c40
SAL_LA5142AA_AS,#429c40
SAL_LA6849AA_AS,#429c40
SAL_LA6873AA_AS,#429c40
SAL_LA7029AA_AS,#429c40
SAL_LA7248AA_AS,#429c40
SAL_LA7296AA_AS,#429c40
SAL_LA7550AA_AS,#429c40
SAL_LA7616AA_AS,#429c40
SAL_LA7743AA_AS,#429c40
SAL_LA7750AA_AS,#429c40
SAL_LA9024AA_AS,#429c40
SAL_LA9059AA_AS,#429c40
SAL_LA9061AA_AS,#429c40
SAL_LA9074AA_AS,#429c40
SAL_LA9096AA_AS,#429c40
SAL_LA9098AA_AS,#429c40
SAL_LA9146AA_AS,#429c40
SAL_LA9190AA_AS,#429c40
SAL_LA4994AA_AS,#429c40
SAL_LA4997AA_AS,#429c40
SAL_LA5002AA_AS,#429c40
SAL_LA5005AA_AS,#429c40
SAL_LA5007AA_AS,#429c40
SAL_LA5009AA_AS,#429c40
SAL_LA5010AA_AS,#429c40
SAL_LA5017AA_AS,#429c40
SAL_LA5019AA_AS,#429c40
SAL_LA9677AA_AS,#429c40
SAL_MA0206AA_AS,#429c40
SAL_MA0623AA_AS,#429c40
SAL_MA0627AA_AS,#429c40
SAL_MA0628AA_AS,#429c40
SAL_MA1667AA_AS,#429c40
SAL_MA1919AA_AS,#429c40
SAL_LA4968AA_AS,#429c40
SAL_LA4977AA_AS,#429c40
SAL_MA2180AA_AS,#429c40
SAL_LA4754AA_AS,#429c40
SAL_LA4757AA_AS,#429c40
SAL_LA4779AA_AS,#429c40
SAL_LA4781AA_AS,#429c40
SAL_LA4685AA_AS,#429c40
SAL_LA3670AA_AS,#429c40
SAL_LA3683AA_AS,#429c40
SAL_LA3577AA_AS,#429c40
SAL_LA3579AA_AS,#429c40
SAL_LA3446AA_AS,#429c40
SAL_LA3459AA_AS,#429c40
SAL_LA3461AA_AS,#429c40
SAL_LA3462AA_AS,#429c40
SAL_LA3348AA_AS,#429c40
SAL_LA3349AA_AS,#429c40
SAL_LA3350AA_AS,#429c40
SAL_LA3351AA_AS,#429c40
SAL_LA3352AA_AS,#429c40
SAL_LA3353AA_AS,#429c40
SAL_LA3354AA_AS,#429c40
SAL_LA3355AA_AS,#429c40
SAL_LA3356AA_AS,#429c40
SAL_LA4815AA_AS,#429c40
SAL_LA4818AA_AS,#429c40
SAL_LA4822AA_AS,#429c40
SAL_LA4823AA_AS,#429c40
SAL_LA2781AA_AS,#429c40
SAL_LA4835AA_AS,#429c40
SAL_LA2387AA_AS,#429c40
SAL_LA2270AA_AS,#429c40
SAL_LA2271AA_AS,#429c40
SAL_LA2272AA_AS,#429c40
SAL_LA4874AA_AS,#429c40
SAL_LA4913AA_AS,#429c40
SAL_LA4920AA_AS,#429c40
SAL_LA0617AA_AS,#429c40
SAL_LA0639AA_AS,#429c40
SAL_LA0643AA_AS,#429c40
SAL_LA0645AA_AS,#429c40
SAL_LA0647AA_AS,#429c40
SAL_LA0648AA_AS,#429c40
SAL_LA0680AA_AS,#429c40
SAL_LA0694AA_AS,#429c40
SAL_LA0456AA_AS,#429c40
SAL_LA0457AA_AS,#429c40
SAL_LA0345AA_AS,#429c40
SAL_LA0347AA_AS,#429c40
SAL_LA0352AA_AS,#429c40
SAL_LA0367AA_AS,#429c40
SAL_LA0373AA_AS,#429c40
SAL_LA0374AA_AS,#429c40
SAL_LA0377AA_AS,#429c40
SAL_LA0388AA_AS,#429c40
SAL_LA0255AA_AS,#429c40
SAL_LA0256AA_AS,#429c40
SAL_LA0078AA_AS,#429c40
SAL_LA0096AA_AS,#429c40
SAL_LA0097AA_AS,#429c40
SAL_LA0098AA_AS,#429c40
SAL_LA0101AA_AS,#429c40
SAL_LA0103AA_AS,#429c40
SAL_LA0106AA_AS,#429c40
SAL_LA0116AA_AS,#429c40
SAL_LA0149AA_AS,#429c40
SAL_LA0150AA_AS,#429c40
SAL_KA9873AA_AS,#429c40
SAL_KA9881AA_AS,#429c40
SAL_KA9893AA_AS,#429c40
SAL_KA9734AA_AS,#429c40
SAL_KA9737AA_AS,#429c40
SAL_KA9622AA_AS,#429c40
SAL_KA9624AA_AS,#429c40
SAL_KA9627AA_AS,#429c40
SAL_KA9637AA_AS,#429c40
SAL_KA9642AA_AS,#429c40
SAL_KA9644AA_AS,#429c40
SAL_KA9647AA_AS,#429c40
SAL_KA9649AA_AS,#429c40
SAL_KA9651AA_AS,#429c40
SAL_KA9519AA_AS,#429c40
SAL_KA9518AA_AS,#429c40
SAL_KA9517AA_AS,#429c40
SAL_KA9291AA_AS,#429c40
SAL_KA9059AA_AS,#429c40
SAL_KA8825AA_AS,#429c40
SAL_KA8865AA_AS,#429c40
SAL_KA8866AA_AS,#429c40
SAL_KA8877AA_AS,#429c40
SAL_KA8880AA_AS,#429c40
SAL_KA8883AA_AS,#429c40
SAL_KA8891AA_AS,#429c40
SAL_KA8893AA_AS,#429c40
SAL_KA8895AA_AS,#429c40
SAL_KA8022AA_AS,#429c40
SAL_KA8389AA_AS,#429c40
SAL_KA8437AA_AS,#429c40
SAL_KA8519AA_AS,#429c40
SAL_KA8641AA_AS,#429c40
SAL_KA8673AA_AS,#429c40
SAL_KA7882AA_AS,#429c40
SAL_KA7887AA_AS,#429c40
SAL_KA7888AA_AS,#429c40
SAL_KA7737AA_AS,#429c40
SAL_KA7425AA_AS,#429c40
SAL_KA7426AA_AS,#429c40
SAL_KA7431AA_AS,#429c40
SAL_KA7432AA_AS,#429c40
SAL_KA7433AA_AS,#429c40
SAL_KA6820AA_AS,#429c40
SAL_KA6828AA_AS,#429c40
SAL_KA6834AA_AS,#429c40
SAL_KA6836AA_AS,#429c40
SAL_KA6837AA_AS,#429c40
SAL_KA6841AA_AS,#429c40
SAL_KA6842AA_AS,#429c40
SAL_KA6843AA_AS,#429c40
SAL_KA6845AA_AS,#429c40
SAL_KA6846AA_AS,#429c40
SAL_KA6847AA_AS,#429c40
SAL_KA6851AA_AS,#429c40
SAL_KA6863AA_AS,#429c40
SAL_KA6866AA_AS,#429c40
SAL_KA6694AA_AS,#429c40
SAL_KA6696AA_AS,#429c40
SAL_KA6884AA_AS,#429c40
SAL_KA6892AA_AS,#429c40
SAL_KA6895AA_AS,#429c40
SAL_KA6903AA_AS,#429c40
SAL_KA6910AA_AS,#429c40
SAL_KA6913AA_AS,#429c40
SAL_KA6914AA_AS,#429c40
SAL_KA6918AA_AS,#429c40
SAL_KA6931AA_AS,#429c40
SAL_KA6934AA_AS,#429c40
SAL_KA6937AA_AS,#429c40
SAL_KA6942AA_AS,#429c40
SAL_KA6947AA_AS,#429c40
SAL_KA6954AA_AS,#429c40
SAL_KA6957AA_AS,#429c40
SAL_KA6964AA_AS,#429c40
SAL_KA6969AA_AS,#429c40
SAL_KA6974AA_AS,#429c40
SAL_KA6978AA_AS,#429c40
SAL_KA6994AA_AS,#429c40
SAL_KA6998AA_AS,#429c40
SAL_KA7010AA_AS,#429c40
SAL_KA7017AA_AS,#429c40
SAL_KA7033AA_AS,#429c40
SAL_KA7045AA_AS,#429c40
SAL_KA7048AA_AS,#429c40
SAL_KA7052AA_AS,#429c40
SAL_KA7061AA_AS,#429c40
SAL_KA7238AA_AS,#429c40
SAL_KA7241AA_AS,#429c40
SAL_KA7245AA_AS,#429c40
SAL_KA7252AA_AS,#429c40
SAL_KA7259AA_AS,#429c40
SAL_KA7271AA_AS,#429c40
SAL_KA7276AA_AS,#429c40
SAL_KA7277AA_AS,#429c40
SAL_KA7289AA_AS,#429c40
SAL_KA7293AA_AS,#429c40
SAL_KA7317AA_AS,#429c40
SAL_KA7318AA_AS,#429c40
SAL_KA7321AA_AS,#429c40
SAL_KA6637AA_AS,#429c40
SAL_KA6540AA_AS,#429c40
SAL_KA6532AA_AS,#429c40
SAL_KA6533AA_AS,#429c40
SAL_LA4172AA_AS,#429c40
SAL_KA6284AA_AS,#429c40
SAL_KA6298AA_AS,#429c40
SAL_KA6299AA_AS,#429c40
SAL_KA6225AA_AS,#429c40
SAL_KA6229AA_AS,#429c40
SAL_KA6258AA_AS,#429c40
SAL_KA6262AA_AS,#429c40
SAL_KA6222AA_AS,#429c40
SAL_KA6220AA_AS,#429c40
SAL_KA5940AA_AS,#429c40
SAL_KA5941AA_AS,#429c40
SAL_KA5942AA_AS,#429c40
SAL_KA5948AA_AS,#429c40
SAL_KA5949AA_AS,#429c40
SAL_KA5515AA_AS,#429c40
SAL_KA5531AA_AS,#429c40
SAL_KA5474AA_AS,#429c40
SAL_KA5362AA_AS,#429c40
SAL_KA5702AA_AS,#429c40
SAL_KA5706AA_AS,#429c40
SAL_KA5708AA_AS,#429c40
SAL_KA5146AA_AS,#429c40
SAL_KA5149AA_AS,#429c40
SAL_KA5150AA_AS,#429c40
SAL_KA4999AA_AS,#429c40
SAL_KA4933AA_AS,#429c40
SAL_KA4936AA_AS,#429c40
SAL_KA4911AA_AS,#429c40
SAL_KA4912AA_AS,#429c40
SAL_KA5054AA_AS,#429c40
SAL_KA5060AA_AS,#429c40
SAL_KA4723AA_AS,#429c40
SAL_KA4717AA_AS,#429c40
SAL_KA4655AA_AS,#429c40
SAL_KA4615AA_AS,#429c40
SAL_KA4608AA_AS,#429c40
SAL_KA4589AA_AS,#429c40
SAL_KA4578AA_AS,#429c40
SAL_KA4577AA_AS,#429c40
SAL_KA4588AA_AS,#429c40
SAL_KA4252AA_AS,#429c40
SAL_KA4240AA_AS,#429c40
SAL_KA4239AA_AS,#429c40
SAL_KA4136AA_AS,#429c40
SAL_KA4133AA_AS,#429c40
SAL_KA3640AA_AS,#429c40
SAL_KA3634AA_AS,#429c40
SAL_KA3632AA_AS,#429c40
SAL_KA3631AA_AS,#429c40
SAL_KA3623AA_AS,#429c40
SAL_KA3618AA_AS,#429c40
SAL_KA3429AA_AS,#429c40
SAL_KA3423AA_AS,#429c40
SAL_KA3417AA_AS,#429c40
SAL_KA3379AA_AS,#429c40
SAL_KA3378AA_AS,#429c40
SAL_KA3158AA_AS,#429c40
SAL_KA3079AA_AS,#429c40
SAL_KA3078AA_AS,#429c40
SAL_KA2852AA_AS,#429c40
SAL_KA2669AA_AS,#429c40
SAL_KA2668AA_AS,#429c40
SAL_KA2667AA_AS,#429c40
SAL_KA2393AA_AS,#429c40
SAL_KA2375AA_AS,#429c40
SAL_KA2372AA_AS,#429c40
SAL_KA2369AA_AS,#429c40
SAL_KA2367AA_AS,#429c40
SAL_KA2366AA_AS,#429c40
SAL_KA2363AA_AS,#429c40
SAL_KA2361AA_AS,#429c40
SAL_KA2360AA_AS,#429c40
SAL_KA2356AA_AS,#429c40
SAL_KA2352AA_AS,#429c40
SAL_KA2335AA_AS,#429c40
SAL_KA2191AA_AS,#429c40
SAL_KA2166AA_AS,#429c40
SAL_KA2158AA_AS,#429c40
SAL_KA2006AA_AS,#429c40
SAL_KA2000AA_AS,#429c40
SAL_KA1996AA_AS,#429c40
SAL_KA1995AA_AS,#429c40
SAL_KA1907AA_AS,#429c40
SAL_KA1905AA_AS,#429c40
SAL_KA1562AA_AS,#429c40
SAL_KA1520AA_AS,#429c40
SAL_KA1459AA_AS,#429c40
SAL_KA1295AA_AS,#429c40
SAL_KA1283AA_AS,#429c40
SAL_KA1195AA_AS,#429c40
SAL_KA0823AA_AS,#429c40
SAL_KA0663AA_AS,#429c40
SAL_KA0624AA_AS,#429c40
SAL_KA0482AA_AS,#429c40
SAL_KA0273AA_AS,#429c40
SAL_KA0270AA_AS,#429c40
SAL_KA0121AA_AS,#429c40
SAL_KA0120AA_AS,#429c40
SAL_KA0095AA_AS,#429c40
SAL_KA0050AA_AS,#429c40
SAL_KA0031AA_AS,#429c40
SAL_KA0004AA_AS,#429c40
SAL_JA9991AA_AS,#429c40
SAL_JA9806AA_AS,#429c40
SAL_JA9944AA_AS,#429c40
SAL_JA9930AA_AS,#429c40
SAL_JA9927AA_AS,#429c40
SAL_JA9924AA_AS,#429c40
SAL_JA9919AA_AS,#429c40
SAL_JA9891AA_AS,#429c40
SAL_JA9890AA_AS,#429c40
SAL_JA9842AA_AS,#429c40
SAL_JA9686AA_AS,#429c40
SAL_JA9661AA_AS,#429c40
SAL_JA9660AA_AS,#429c40
SAL_JA9655AA_AS,#429c40
SAL_JA9652AA_AS,#429c40
SAL_JA9648AA_AS,#429c40
SAL_JA9645AA_AS,#429c40
SAL_JA9617AA_AS,#429c40
SAL_JA9614AA_AS,#429c40
SAL_JA9613AA_AS,#429c40
SAL_JA9498AA_AS,#429c40
SAL_JA9472AA_AS,#429c40
SAL_JA9459AA_AS,#429c40
SAL_JA9454AA_AS,#429c40
SAL_JA9408AA_AS,#429c40
SAL_JA9403AA_AS,#429c40
SAL_JA9402AA_AS,#429c40
SAL_JA9246AA_AS,#429c40
SAL_JA9240AA_AS,#429c40
SAL_JA9238AA_AS,#429c40
SAL_JA9233AA_AS,#429c40
SAL_JA9232AA_AS,#429c40
SAL_JA9227AA_AS,#429c40
SAL_JA9142AA_AS,#429c40
SAL_JA9194AA_AS,#429c40
SAL_JA8922AA_AS,#429c40
SAL_JA9030AA_AS,#429c40
SAL_JA9029AA_AS,#429c40
SAL_JA8972AA_AS,#429c40
SAL_JA9201AA_AS,#429c40
SAL_JA9095AA_AS,#429c40
SAL_JA9204AA_AS,#429c40
SAL_JA9148AA_AS,#429c40
SAL_JA8873AA_AS,#429c40
SAL_JA8902AA_AS,#429c40
SAL_JA8736AA_AS,#429c40
SAL_JA8734AA_AS,#429c40
SAL_JA8730AA_AS,#429c40
SAL_JA8729AA_AS,#429c40
SAL_JA8728AA_AS,#429c40
SAL_JA8691AA_AS,#429c40
SAL_IA7075AA_AS,#429c40
SAL_IA7074AA_AS,#429c40
SAL_IA7073AA_AS,#429c40
SAL_IA7072AA_AS,#429c40
SAL_IA7071AA_AS,#429c40
SAL_IA7070AA_AS,#429c40
SAL_IA7032AA_AS,#429c40
SAL_IA7030AA_AS,#429c40
SAL_IA4905AA_AS,#429c40
SAL_IA4347AA_AS,#429c40
SAL_IA4346AA_AS,#429c40
SAL_IA4682AA_AS,#429c40
SAL_IA3949AA_AS,#429c40
SAL_IA3913AA_AS,#429c40
SAL_IA3910AA_AS,#429c40
SAL_IA3909AA_AS,#429c40
SAL_IA1780AA_AS,#429c40
SAL_IA3905AA_AS,#429c40
SAL_IA2649AA_AS,#429c40
SAL_IA2637AA_AS,#429c40
SAL_HA6857AA_AS,#429c40
SAL_JA8302AA_AS,#429c40
SAL_IA3609AA_AS,#429c40
SAL_HA6868AA_AS,#429c40
SAL_IA2613AA_AS,#429c40
SAL_IA3608AA_AS,#429c40
SAL_HA7303AA_AS,#429c40
SAL_IA3606AA_AS,#429c40
SAL_HA7413AA_AS,#429c40
SAL_HA7002AA_AS,#429c40
SAL_IA3590AA_AS,#429c40
SAL_FA8132AA_AS,#429c40
SAL_FA8102AA_AS,#429c40
SAL_FA8010AA_AS,#429c40
SAL_FA8225AA_AS,#429c40
SAL_FA7693AA_AS,#429c40
SAL_FA7881AA_AS,#429c40
SAL_FA7090AA_AS,#429c40
SAL_FA7263AA_AS,#429c40
SAL_FA7079AA_AS,#429c40
SAL_FA7226AA_AS,#429c40
SAL_FA7368AA_AS,#429c40
SAL_FA7067AA_AS,#429c40
SAL_FA7240AA_AS,#429c40
SAL_FA6982AA_AS,#429c40
SAL_FA7151AA_AS,#429c40
SAL_FA6489AA_AS,#429c40
SAL_FA6474AA_AS,#429c40
SAL_FA6463AA_AS,#429c40
SAL_FA6462AA_AS,#429c40
SAL_FA6459AA_AS,#429c40
SAL_FA6456AA_AS,#429c40
SAL_FA6374AA_AS,#429c40
SAL_FA6234AA_AS,#429c40
SAL_FA6229AA_AS,#429c40
SAL_BA3266AA_AS,#429c40
SAL_FA6159AA_AS,#429c40
SAL_BA3264AA_AS,#429c40
SAL_FA6126AA_AS,#429c40
SAL_FA6117AA_AS,#429c40
SAL_FA6086AA_AS,#429c40
SAL_FA6081AA_AS,#429c40
SAL_FA6074AA_AS,#429c40
SAL_FA6046AA_AS,#429c40
SAL_FA6040AA_AS,#429c40
SAL_FA6039AA_AS,#429c40
SAL_FA5998AA_AS,#429c40
SAL_FA5964AA_AS,#429c40
SAL_FA5945AA_AS,#429c40
SAL_BA6041AA_AS,#429c40
SAL_FA5915AA_AS,#429c40
SAL_JA5296AA_AS,#429c40
SAL_CA4764AA_AS,#429c40
SAL_FA5780AA_AS,#429c40
SAL_FA5753AA_AS,#429c40
SAL_FA5692AA_AS,#429c40
SAL_FA5685AA_AS,#429c40
SAL_FA5637AA_AS,#429c40
SAL_FA5633AA_AS,#429c40
SAL_FA5627AA_AS,#429c40
SAL_CA1580AA_AS,#429c40
SAL_FA5607AA_AS,#429c40
SAL_FA5601AA_AS,#429c40
SAL_BA5194AA_AS,#429c40
SAL_BA3242AA_AS,#429c40
SAL_FA5591AA_AS,#429c40
SAL_FA5556AA_AS,#429c40
SAL_FA5553AA_AS,#429c40
SAL_BA4451AA_AS,#429c40
SAL_FA5544AA_AS,#429c40
SAL_BA5459AA_AS,#429c40
SAL_FA5443AA_AS,#429c40
SAL_FA5380AA_AS,#429c40
SAL_FA5378AA_AS,#429c40
SAL_FA5341AA_AS,#429c40
SAL_FA5339AA_AS,#429c40
SAL_FA5317AA_AS,#429c40
SAL_FA5314AA_AS,#429c40
SAL_FA5315AA_AS,#429c40
SAL_FA5312AA_AS,#429c40
SAL_FA5304AA_AS,#429c40
SAL_FA5283AA_AS,#429c40
SAL_FA5270AA_AS,#429c40
SAL_FA5269AA_AS,#429c40
SAL_FA5244AA_AS,#429c40
SAL_FA5234AA_AS,#429c40
SAL_BA5291AA_AS,#429c40
SAL_FA5186AA_AS,#429c40
SAL_FA5038AA_AS,#429c40
SAL_FA5015AA_AS,#429c40
SAL_FA5002AA_AS,#429c40
SAL_BA3838AA_AS,#429c40
SAL_FA4979AA_AS,#429c40
SAL_FA4967AA_AS,#429c40
SAL_CA0930AA_AS,#429c40
SAL_FA4949AA_AS,#429c40
SAL_FA4943AA_AS,#429c40
SAL_FA4915AA_AS,#429c40
SAL_FA4761AA_AS,#429c40
SAL_FA4664AA_AS,#429c40
SAL_FA4631AA_AS,#429c40
SAL_FA4596AA_AS,#429c40
SAL_FA4578AA_AS,#429c40
SAL_FA4548AA_AS,#429c40
SAL_BA5440AA_AS,#429c40
SAL_FA4515AA_AS,#429c40
SAL_BA5345AA_AS,#429c40
SAL_CA0563AA_AS,#429c40
SAL_FA4365AA_AS,#429c40
SAL_FA4344AA_AS,#429c40
SAL_FA4293AA_AS,#429c40
SAL_BA3677AA_AS,#429c40
SAL_FA4292AA_AS,#429c40
SAL_FA4291AA_AS,#429c40
SAL_FA4288AA_AS,#429c40
SAL_FA4287AA_AS,#429c40
SAL_FA4285AA_AS,#429c40
SAL_FA4284AA_AS,#429c40
SAL_FA4283AA_AS,#429c40
SAL_FA4282AA_AS,#429c40
SAL_FA4281AA_AS,#429c40
SAL_FA4280AA_AS,#429c40
SAL_FA4279AA_AS,#429c40
SAL_FA4278AA_AS,#429c40
SAL_FA4226AA_AS,#429c40
SAL_BA3606AA_AS,#429c40
SAL_FA4135AA_AS,#429c40
SAL_FA4121AA_AS,#429c40
SAL_JA7076AA_AS,#429c40
SAL_FA4118AA_AS,#429c40
SAL_FA4116AA_AS,#429c40
SAL_FA4050AA_AS,#429c40
SAL_FA3956AA_AS,#429c40
SAL_BA4703AA_AS,#429c40
SAL_FA3858AA_AS,#429c40
SAL_CA2621AA_AS,#429c40
SAL_FA3659AA_AS,#429c40
SAL_FA3615AA_AS,#429c40
SAL_FA3455AA_AS,#429c40
SAL_FA3449AA_AS,#429c40
SAL_BA3858AA_AS,#429c40
SAL_FA3109AA_AS,#429c40
SAL_FA3089AA_AS,#429c40
SAL_FA3077AA_AS,#429c40
SAL_FA3074AA_AS,#429c40
SAL_FA6669AA_AS,#429c40
SAL_FA3020AA_AS,#429c40
SAL_CA1156AA_AS,#429c40
SAL_FA2977AA_AS,#429c40
SAL_FA2908AA_AS,#429c40
SAL_BA5327AA_AS,#429c40
SAL_FA2829AA_AS,#429c40
SAL_FA2827AA_AS,#429c40
SAL_FA2551AA_AS,#429c40
SAL_JA1095AA_AS,#429c40
SAL_FA2346AA_AS,#429c40
SAL_FA2065AA_AS,#429c40
SAL_FA2022AA_AS,#429c40
SAL_JA1067AA_AS,#429c40
SAL_FA1953AA_AS,#429c40
SAL_FA1822AA_AS,#429c40
SAL_BA3406AA_AS,#429c40
SAL_FA1636AA_AS,#429c40
SAL_JA0134AA_AS,#429c40
SAL_FA1629AA_AS,#429c40
SAL_BA5761AA_AS,#429c40
SAL_FA1546AA_AS,#429c40
SAL_FA1294AA_AS,#429c40
SAL_BA5641AA_AS,#429c40
SAL_FA1248AA_AS,#429c40
SAL_FA1167AA_AS,#429c40
SAL_FA1105AA_AS,#429c40
SAL_BA8416AA_AS,#429c40
SAL_BA3860AA_AS,#429c40
SAL_FA0829AA_AS,#429c40
SAL_BA4003AA_AS,#429c40
SAL_FA0593AA_AS,#429c40
SAL_CA0433AA_AS,#429c40
SAL_FA0562AA_AS,#429c40
SAL_FA0543AA_AS,#429c40
SAL_FA0528AA_AS,#429c40
SAL_FA0415AA_AS,#429c40
SAL_FA0374AA_AS,#429c40
SAL_FA0349AA_AS,#429c40
SAL_FA0330AA_AS,#429c40
SAL_FA0239AA_AS,#429c40
SAL_FA0231AA_AS,#429c40
SAL_FA0229AA_AS,#429c40
SAL_BA3012AA_AS,#429c40
SAL_FA0214AA_AS,#429c40
SAL_FA0202AA_AS,#429c40
SAL_FA0200AA_AS,#429c40
SAL_FA0198AA_AS,#429c40
SAL_FA0199AA_AS,#429c40
SAL_FA0196AA_AS,#429c40
SAL_FA0193AA_AS,#429c40
SAL_FA0105AA_AS,#429c40
SAL_BA3101AA_AS,#429c40
SAL_FA0081AA_AS,#429c40
SAL_BA4651AA_AS,#429c40
SAL_FA0075AA_AS,#429c40
SAL_FA0039AA_AS,#429c40
SAL_EA9969AA_AS,#429c40
SAL_EA9949AA_AS,#429c40
SAL_EA9944AA_AS,#429c40
SAL_EA9934AA_AS,#429c40
SAL_EA9868AA_AS,#429c40
SAL_EA9794AA_AS,#429c40
SAL_EA9779AA_AS,#429c40
SAL_EA9775AA_AS,#429c40
SAL_EA9750AA_AS,#429c40
SAL_EA9706AA_AS,#429c40
SAL_EA9691AA_AS,#429c40
SAL_EA9689AA_AS,#429c40
SAL_EA9667AA_AS,#429c40
SAL_CA1535AA_AS,#429c40
SAL_EA9551AA_AS,#429c40
SAL_EA9528AA_AS,#429c40
SAL_EA9474AA_AS,#429c40
SAL_EA9462AA_AS,#429c40
SAL_EA9458AA_AS,#429c40
SAL_EA9457AA_AS,#429c40
SAL_EA9446AA_AS,#429c40
SAL_EA9440AA_AS,#429c40
SAL_EA9432AA_AS,#429c40
SAL_EA9275AA_AS,#429c40
SAL_EA9152AA_AS,#429c40
SAL_EA9129AA_AS,#429c40
SAL_EA9075AA_AS,#429c40
SAL_EA9022AA_AS,#429c40
SAL_EA9007AA_AS,#429c40
SAL_EA8987AA_AS,#429c40
SAL_EA8978AA_AS,#429c40
SAL_EA8842AA_AS,#429c40
SAL_IA6321AA_AS,#429c40
SAL_EA8560AA_AS,#429c40
SAL_EA8547AA_AS,#429c40
SAL_EA8548AA_AS,#429c40
SAL_EA8544AA_AS,#429c40
SAL_EA8543AA_AS,#429c40
SAL_EA8545AA_AS,#429c40
SAL_JA4168AA_AS,#429c40
SAL_EA8541AA_AS,#429c40
SAL_EA8253AA_AS,#429c40
SAL_EA8205AA_AS,#429c40
SAL_IA9266AA_AS,#429c40
SAL_EA7962AA_AS,#429c40
SAL_EA7960AA_AS,#429c40
SAL_IA9214AA_AS,#429c40
SAL_EA7886AA_AS,#429c40
SAL_EA7582AA_AS,#429c40
SAL_EA7486AA_AS,#429c40
SAL_EA7469AA_AS,#429c40
SAL_EA7463AA_AS,#429c40
SAL_EA7457AA_AS,#429c40
SAL_EA7233AA_AS,#429c40
SAL_EA7172AA_AS,#429c40
SAL_CA2404AA_AS,#429c40
SAL_EA6990AA_AS,#429c40
SAL_EA6974AA_AS,#429c40
SAL_EA6694AA_AS,#429c40
SAL_EA6632AA_AS,#429c40
SAL_EA6416AA_AS,#429c40
SAL_EA6413AA_AS,#429c40
SAL_EA6403AA_AS,#429c40
SAL_EA6393AA_AS,#429c40
SAL_EA6388AA_AS,#429c40
SAL_EA6365AA_AS,#429c40
SAL_EA6338AA_AS,#429c40
SAL_FA6789AA_AS,#429c40
SAL_EA6280AA_AS,#429c40
SAL_EA6274AA_AS,#429c40
SAL_EA6249AA_AS,#429c40
SAL_EA6247AA_AS,#429c40
SAL_EA6155AA_AS,#429c40
SAL_EA6147AA_AS,#429c40
SAL_EA6124AA_AS,#429c40
SAL_KA3497AA_AS,#429c40
SAL_LA4466AA_AS,#429c40
SAL_EA5924AA_AS,#429c40
SAL_EA5917AA_AS,#429c40
SAL_EA5830AA_AS,#429c40
SAL_FA6723AA_AS,#429c40
SAL_FA7741AA_AS,#429c40
SAL_EA5639AA_AS,#429c40
SAL_FA6734AA_AS,#429c40
SAL_EA5583AA_AS,#429c40
SAL_BA4618AA_AS,#429c40
SAL_EA5455AA_AS,#429c40
SAL_EA1697AA_AS,#429c40
SAL_EA5193AA_AS,#429c40
SAL_EA5165AA_AS,#429c40
SAL_EA5089AA_AS,#429c40
SAL_EA4905AA_AS,#429c40
SAL_EA4891AA_AS,#429c40
SAL_EA4885AA_AS,#429c40
SAL_EA4872AA_AS,#429c40
SAL_EA4824AA_AS,#429c40
SAL_FA6849AA_AS,#429c40
SAL_EA4822AA_AS,#429c40
SAL_EA4816AA_AS,#429c40
SAL_EA4796AA_AS,#429c40
SAL_EA4750AA_AS,#429c40
SAL_EA4740AA_AS,#429c40
SAL_JA0207AA_AS,#429c40
SAL_EA4429AA_AS,#429c40
SAL_EA4424AA_AS,#429c40
SAL_EA4422AA_AS,#429c40
SAL_JA0206AA_AS,#429c40
SAL_EA4416AA_AS,#429c40
SAL_EA4417AA_AS,#429c40
SAL_EA4413AA_AS,#429c40
SAL_EA4414AA_AS,#429c40
SAL_EA4410AA_AS,#429c40
SAL_EA4411AA_AS,#429c40
SAL_EA4404AA_AS,#429c40
SAL_EA4403AA_AS,#429c40
SAL_EA4358AA_AS,#429c40
SAL_EA4360AA_AS,#429c40
SAL_EA4355AA_AS,#429c40
SAL_BA3815AA_AS,#429c40
SAL_EA4353AA_AS,#429c40
SAL_EA4350AA_AS,#429c40
SAL_EA4351AA_AS,#429c40
SAL_EA4346AA_AS,#429c40
SAL_EA4345AA_AS,#429c40
SAL_EA4342AA_AS,#429c40
SAL_EA4337AA_AS,#429c40
SAL_EA4335AA_AS,#429c40
SAL_EA4336AA_AS,#429c40
SAL_EA4329AA_AS,#429c40
SAL_EA4330AA_AS,#429c40
SAL_BA5235AA_AS,#429c40
SAL_EA4327AA_AS,#429c40
SAL_EA4323AA_AS,#429c40
SAL_EA4320AA_AS,#429c40
SAL_EA4321AA_AS,#429c40
SAL_EA4316AA_AS,#429c40
SAL_EA4306AA_AS,#429c40
SAL_IA1791AA_AS,#429c40
SAL_EA4261AA_AS,#429c40
SAL_EA4248AA_AS,#429c40
SAL_EA4167AA_AS,#429c40
SAL_EA3819AA_AS,#429c40
SAL_EA3630AA_AS,#429c40
SAL_EA3607AA_AS,#429c40
SAL_CA2825AA_AS,#429c40
SAL_EA3321AA_AS,#429c40
SAL_EA3314AA_AS,#429c40
SAL_EA3278AA_AS,#429c40
SAL_BA6121AA_AS,#429c40
SAL_CA0486AA_AS,#429c40
SAL_EA3258AA_AS,#429c40
SAL_EA3254AA_AS,#429c40
SAL_EA3223AA_AS,#429c40
SAL_EA3154AA_AS,#429c40
SAL_EA3156AA_AS,#429c40
SAL_FA6823AA_AS,#429c40
SAL_IA3434AA_AS,#429c40
SAL_AA6824AA_AS,#429c40
SAL_AA6621AA_AS,#429c40
SAL_AA5737AA_AS,#429c40
SAL_AA2873AA_AS,#429c40
SAL_AA2872AA_AS,#429c40
SAL_AA2871AA_AS,#429c40
SAL_AA2870AA_AS,#429c40
SAL_AA2869AA_AS,#429c40
SAL_AA2868AA_AS,#429c40
SAL_AA2867AA_AS,#429c40
SAL_AA2866AA_AS,#429c40
SAL_AA2865AA_AS,#429c40
SAL_AA2864AA_AS,#429c40
SAL_AA2863AA_AS,#429c40
SAL_AA2862AA_AS,#429c40
SAL_AA2861AA_AS,#429c40
SAL_AA2860AA_AS,#429c40
SAL_AA2859AA_AS,#429c40
SAL_AA2858AA_AS,#429c40
SAL_AA2857AA_AS,#429c40
SAL_AA2856AA_AS,#429c40
SAL_AA2854AA_AS,#429c40
SAL_AA2852AA_AS,#429c40
SAL_AA2851AA_AS,#429c40
SAL_AA2850AA_AS,#429c40
SAL_AA2848AA_AS,#429c40
SAL_AA2846AA_AS,#429c40
SAL_AA2845AA_AS,#429c40
SAL_AA2844AA_AS,#429c40
SAL_AA2842AA_AS,#429c40
SAL_AA2841AA_AS,#429c40
SAL_AA2840AA_AS,#429c40
SAL_AA2839AA_AS,#429c40
SAL_AA2838AA_AS,#429c40
SAL_AA2837AA_AS,#429c40
SAL_AA2836AA_AS,#429c40
SAL_AA2835AA_AS,#429c40
SAL_AA2834AA_AS,#429c40
SAL_AA2833AA_AS,#429c40
SAL_AA2832AA_AS,#429c40
SAL_AA2831AA_AS,#429c40
SAL_AA2830AA_AS,#429c40
SAL_AA2829AA_AS,#429c40
SAL_AA2828AA_AS,#429c40
SAL_AA2827AA_AS,#429c40
SAL_UA3113AA_AS,#43829a
SAL_UA2308AA_AS,#43829a
SAL_UA2354AA_AS,#43829a
SAL_UA1337AA_AS,#43829a
SAL_UA1452AA_AS,#43829a
SAL_TA9147AA_AS,#43829a
SAL_TA7829AA_AS,#43829a
SAL_TA7583AA_AS,#43829a
SAL_TA7568AA_AS,#43829a
SAL_TA7565AA_AS,#43829a
SAL_TA7563AA_AS,#43829a
SAL_TA7306AA_AS,#43829a
SAL_TA7268AA_AS,#43829a
SAL_TA6907AA_AS,#43829a
SAL_TA6776AA_AS,#43829a
SAL_TA6770AA_AS,#43829a
SAL_TA6721AA_AS,#43829a
SAL_TA6717AA_AS,#43829a
SAL_TA6621AA_AS,#43829a
SAL_TA6616AA_AS,#43829a
SAL_TA6613AA_AS,#43829a
SAL_TA6604AA_AS,#43829a
SAL_TA6603AA_AS,#43829a
SAL_TA5376AA_AS,#43829a
SAL_TA2426AA_AS,#43829a
SAL_TA2333AA_AS,#43829a
SAL_TA2331AA_AS,#43829a
SAL_TA1494AA_AS,#43829a
SAL_TA1508AA_AS,#43829a
SAL_TA1541AA_AS,#43829a
SAL_TA1654AA_AS,#43829a
SAL_TA1662AA_AS,#43829a
SAL_TA1826AA_AS,#43829a
SAL_TA1881AA_AS,#43829a
SAL_TA1892AA_AS,#43829a
SAL_TA1990AA_AS,#43829a
SAL_TA2073AA_AS,#43829a
SAL_TA1405AA_AS,#43829a
SAL_TA1392AA_AS,#43829a
SAL_TA1367AA_AS,#43829a
SAL_TA0426AA_AS,#43829a
SAL_TA0464AA_AS,#43829a
SAL_TA0642AA_AS,#43829a
SAL_SA9410AA_AS,#43829a
SAL_SA9622AA_AS,#43829a
SAL_SA9800AA_AS,#43829a
SAL_SA9826AA_AS,#43829a
SAL_TA0136AA_AS,#43829a
SAL_TA0148AA_AS,#43829a
SAL_TA0222AA_AS,#43829a
SAL_SA8498AA_AS,#43829a
SAL_SA1514AA_AS,#43829a
SAL_SA1110AA_AS,#43829a
SAL_SA0354AA_AS,#43829a
SAL_RA1811AA_AS,#43829a
SAL_RA0060AA_AS,#43829a
SAL_RA0078AA_AS,#43829a
SAL_RA0285AA_AS,#43829a
SAL_QA8980AA_AS,#43829a
SAL_QA8245AA_AS,#43829a
SAL_RA9881AA_AS,#43829a
SAL_RA9884AA_AS,#43829a
SAL_QA7475AA_AS,#43829a
SAL_QA7169AA_AS,#43829a
SAL_QA7245AA_AS,#43829a
SAL_QA7247AA_AS,#43829a
SAL_QA7248AA_AS,#43829a
SAL_QA7250AA_AS,#43829a
SAL_QA7251AA_AS,#43829a
SAL_QA7262AA_AS,#43829a
SAL_QA7263AA_AS,#43829a
SAL_QA7265AA_AS,#43829a
SAL_QA6465AA_AS,#43829a
SAL_QA5563AA_AS,#43829a
SAL_QA5718AA_AS,#43829a
SAL_QA6034AA_AS,#43829a
SAL_QA4196AA_AS,#43829a
SAL_QA1651AA_AS,#43829a
SAL_QA1974AA_AS,#43829a
SAL_QA2419AA_AS,#43829a
SAL_QA1960AA_AS,#43829a
SAL_QA2039AA_AS,#43829a
SAL_QA2115AA_AS,#43829a
SAL_PA9450AA_AS,#43829a
SAL_PA9588AA_AS,#43829a
SAL_QA0234AA_AS,#43829a
SAL_QA0293AA_AS,#43829a
SAL_QA0343AA_AS,#43829a
SAL_QA0395AA_AS,#43829a
SAL_QA0463AA_AS,#43829a
SAL_PA9416AA_AS,#43829a
SAL_PA9328AA_AS,#43829a
SAL_PA8286AA_AS,#43829a
SAL_PA7831AA_AS,#43829a
SAL_PA7390AA_AS,#43829a
SAL_PA6194AA_AS,#43829a
SAL_PA3169AA_AS,#43829a
SAL_PA3215AA_AS,#43829a
SAL_PA3223AA_AS,#43829a
SAL_OA2121AA_AS,#43829a
SAL_OA4066AA_AS,#43829a
SAL_NA6230AA_AS,#43829a
SAL_NA6813AA_AS,#43829a
SAL_NA6346AA_AS,#43829a
SAL_NA6410AA_AS,#43829a
SAL_NA6439AA_AS,#43829a
SAL_NA6777AA_AS,#43829a
SAL_NA1503AA_AS,#43829a
SAL_NA0420AA_AS,#43829a
SAL_NA0577AA_AS,#43829a
SAL_NA0159AA_AS,#43829a
SAL_MA9070AA_AS,#43829a
SAL_MA7682AA_AS,#43829a
SAL_MA7681AA_AS,#43829a
SAL_MA7286AA_AS,#43829a
SAL_MA7245AA_AS,#43829a
SAL_MA6998AA_AS,#43829a
SAL_MA6833AA_AS,#43829a
SAL_MA5505AA_AS,#43829a
SAL_MA3374AA_AS,#43829a
SAL_MA3378AA_AS,#43829a
SAL_MA2585AA_AS,#43829a
SAL_MA2445AA_AS,#43829a
SAL_MA1157AA_AS,#43829a
SAL_MA1457AA_AS,#43829a
SAL_MA0486AA_AS,#43829a
SAL_MA0013AA_AS,#43829a
SAL_MA0016AA_AS,#43829a
SAL_LA5947AA_AS,#43829a
SAL_LA5965AA_AS,#43829a
SAL_LA5968AA_AS,#43829a
SAL_LA5242AA_AS,#43829a
SAL_LA5248AA_AS,#43829a
SAL_LA6800AA_AS,#43829a
SAL_LA7038AA_AS,#43829a
SAL_LA7329AA_AS,#43829a
SAL_LA7697AA_AS,#43829a
SAL_LA7698AA_AS,#43829a
SAL_LA7699AA_AS,#43829a
SAL_LA7700AA_AS,#43829a
SAL_LA7701AA_AS,#43829a
SAL_LA7703AA_AS,#43829a
SAL_LA8003AA_AS,#43829a
SAL_LA8673AA_AS,#43829a
SAL_LA8791AA_AS,#43829a
SAL_LA8799AA_AS,#43829a
SAL_LA4750AA_AS,#43829a
SAL_LA4753AA_AS,#43829a
SAL_LA3692AA_AS,#43829a
SAL_LA3611AA_AS,#43829a
SAL_LA4848AA_AS,#43829a
SAL_LA0749AA_AS,#43829a
SAL_LA0252AA_AS,#43829a
SAL_KA9705AA_AS,#43829a
SAL_KA9721AA_AS,#43829a
SAL_KA9660AA_AS,#43829a
SAL_KA9661AA_AS,#43829a
SAL_KA9506AA_AS,#43829a
SAL_KA8028AA_AS,#43829a
SAL_KA8061AA_AS,#43829a
SAL_KA8071AA_AS,#43829a
SAL_KA8095AA_AS,#43829a
SAL_KA8139AA_AS,#43829a
SAL_KA8188AA_AS,#43829a
SAL_KA8190AA_AS,#43829a
SAL_KA8269AA_AS,#43829a
SAL_KA8306AA_AS,#43829a
SAL_KA8330AA_AS,#43829a
SAL_KA8347AA_AS,#43829a
SAL_KA8348AA_AS,#43829a
SAL_KA8414AA_AS,#43829a
SAL_KA8426AA_AS,#43829a
SAL_KA8430AA_AS,#43829a
SAL_KA8467AA_AS,#43829a
SAL_KA8485AA_AS,#43829a
SAL_KA8498AA_AS,#43829a
SAL_KA8508AA_AS,#43829a
SAL_KA8510AA_AS,#43829a
SAL_KA8524AA_AS,#43829a
SAL_KA8539AA_AS,#43829a
SAL_KA8542AA_AS,#43829a
SAL_KA8561AA_AS,#43829a
SAL_KA8599AA_AS,#43829a
SAL_KA8672AA_AS,#43829a
SAL_KA8679AA_AS,#43829a
SAL_KA7510AA_AS,#43829a
SAL_KA7659AA_AS,#43829a
SAL_KA8754AA_AS,#43829a
SAL_KA5959AA_AS,#43829a
SAL_KA5476AA_AS,#43829a
SAL_KA5287AA_AS,#43829a
SAL_KA5288AA_AS,#43829a
SAL_KA5289AA_AS,#43829a
SAL_KA5290AA_AS,#43829a
SAL_KA5291AA_AS,#43829a
SAL_KA5292AA_AS,#43829a
SAL_KA5293AA_AS,#43829a
SAL_KA4891AA_AS,#43829a
SAL_KA4892AA_AS,#43829a
SAL_KA4484AA_AS,#43829a
SAL_KA4345AA_AS,#43829a
SAL_KA4194AA_AS,#43829a
SAL_KA4193AA_AS,#43829a
SAL_KA4190AA_AS,#43829a
SAL_KA4189AA_AS,#43829a
SAL_KA4188AA_AS,#43829a
SAL_KA2911AA_AS,#43829a
SAL_KA2739AA_AS,#43829a
SAL_KA2738AA_AS,#43829a
SAL_KA2604AA_AS,#43829a
SAL_LA4591AA_AS,#43829a
SAL_KA2079AA_AS,#43829a
SAL_KA2078AA_AS,#43829a
SAL_KA2077AA_AS,#43829a
SAL_KA2074AA_AS,#43829a
SAL_KA2073AA_AS,#43829a
SAL_KA2070AA_AS,#43829a
SAL_KA2067AA_AS,#43829a
SAL_KA2045AA_AS,#43829a
SAL_KA1816AA_AS,#43829a
SAL_KA1813AA_AS,#43829a
SAL_KA1807AA_AS,#43829a
SAL_KA1804AA_AS,#43829a
SAL_KA1799AA_AS,#43829a
SAL_KA1796AA_AS,#43829a
SAL_KA1790AA_AS,#43829a
SAL_KA1787AA_AS,#43829a
SAL_KA1786AA_AS,#43829a
SAL_KA1784AA_AS,#43829a
SAL_KA1778AA_AS,#43829a
SAL_KA1777AA_AS,#43829a
SAL_KA1776AA_AS,#43829a
SAL_KA1632AA_AS,#43829a
SAL_KA1545AA_AS,#43829a
SAL_KA1538AA_AS,#43829a
SAL_KA1526AA_AS,#43829a
SAL_KA1475AA_AS,#43829a
SAL_KA1450AA_AS,#43829a
SAL_KA1405AA_AS,#43829a
SAL_KA1393AA_AS,#43829a
SAL_KA1388AA_AS,#43829a
SAL_KA1374AA_AS,#43829a
SAL_KA1369AA_AS,#43829a
SAL_KA1326AA_AS,#43829a
SAL_KA1323AA_AS,#43829a
SAL_KA1114AA_AS,#43829a
SAL_KA1100AA_AS,#43829a
SAL_KA1086AA_AS,#43829a
SAL_KA1069AA_AS,#43829a
SAL_KA1043AA_AS,#43829a
SAL_KA1016AA_AS,#43829a
SAL_KA0983AA_AS,#43829a
SAL_KA0935AA_AS,#43829a
SAL_KA0845AA_AS,#43829a
SAL_KA0829AA_AS,#43829a
SAL_KA0800AA_AS,#43829a
SAL_KA0794AA_AS,#43829a
SAL_KA0788AA_AS,#43829a
SAL_KA0709AA_AS,#43829a
SAL_KA0707AA_AS,#43829a
SAL_KA0687AA_AS,#43829a
SAL_KA0665AA_AS,#43829a
SAL_KA0651AA_AS,#43829a
SAL_KA0613AA_AS,#43829a
SAL_KA0489AA_AS,#43829a
SAL_KA0479AA_AS,#43829a
SAL_KA0450AA_AS,#43829a
SAL_KA0417AA_AS,#43829a
SAL_KA0236AA_AS,#43829a
SAL_KA0046AA_AS,#43829a
SAL_JA9981AA_AS,#43829a
SAL_JA9972AA_AS,#43829a
SAL_JA9440AA_AS,#43829a
SAL_JA8799AA_AS,#43829a
SAL_IA5626AA_AS,#43829a
SAL_IA5240AA_AS,#43829a
SAL_IA5233AA_AS,#43829a
SAL_IA5026AA_AS,#43829a
SAL_IA4884AA_AS,#43829a
SAL_IA7342AA_AS,#43829a
SAL_LA4068AA_AS,#43829a
SAL_IA7291AA_AS,#43829a
SAL_IA7290AA_AS,#43829a
SAL_LA4578AA_AS,#43829a
SAL_LA4577AA_AS,#43829a
SAL_JA8262AA_AS,#43829a
SAL_FA6220AA_AS,#43829a
SAL_FA6172AA_AS,#43829a
SAL_FA6158AA_AS,#43829a
SAL_FA6156AA_AS,#43829a
SAL_FA6111AA_AS,#43829a
SAL_FA6057AA_AS,#43829a
SAL_BA3151AA_AS,#43829a
SAL_FA5934AA_AS,#43829a
SAL_FA5804AA_AS,#43829a
SAL_FA5805AA_AS,#43829a
SAL_FA5621AA_AS,#43829a
SAL_BA3328AA_AS,#43829a
SAL_FA4934AA_AS,#43829a
SAL_FA4931AA_AS,#43829a
SAL_FA8296AA_AS,#43829a
SAL_FA4745AA_AS,#43829a
SAL_FA4717AA_AS,#43829a
SAL_FA4707AA_AS,#43829a
SAL_FA4702AA_AS,#43829a
SAL_FA4692AA_AS,#43829a
SAL_FA4331AA_AS,#43829a
SAL_FA4176AA_AS,#43829a
SAL_FA4073AA_AS,#43829a
SAL_FA4052AA_AS,#43829a
SAL_FA3826AA_AS,#43829a
SAL_FA3063AA_AS,#43829a
SAL_FA2891AA_AS,#43829a
SAL_FA2489AA_AS,#43829a
SAL_FA2064AA_AS,#43829a
SAL_FA1979AA_AS,#43829a
SAL_BA2774AA_AS,#43829a
SAL_FA1702AA_AS,#43829a
SAL_FA1479AA_AS,#43829a
SAL_FA1406AA_AS,#43829a
SAL_FA1275AA_AS,#43829a
SAL_FA1270AA_AS,#43829a
SAL_FA1264AA_AS,#43829a
SAL_FA1260AA_AS,#43829a
SAL_FA1259AA_AS,#43829a
SAL_FA1257AA_AS,#43829a
SAL_BA3257AA_AS,#43829a
SAL_FA1253AA_AS,#43829a
SAL_FA1244AA_AS,#43829a
SAL_FA1245AA_AS,#43829a
SAL_FA1224AA_AS,#43829a
SAL_FA1221AA_AS,#43829a
SAL_FA1216AA_AS,#43829a
SAL_FA1199AA_AS,#43829a
SAL_FA1198AA_AS,#43829a
SAL_FA1159AA_AS,#43829a
SAL_FA1157AA_AS,#43829a
SAL_FA1156AA_AS,#43829a
SAL_FA1147AA_AS,#43829a
SAL_FA1131AA_AS,#43829a
SAL_FA1117AA_AS,#43829a
SAL_FA1116AA_AS,#43829a
SAL_FA1110AA_AS,#43829a
SAL_FA1108AA_AS,#43829a
SAL_FA1103AA_AS,#43829a
SAL_FA1094AA_AS,#43829a
SAL_FA1085AA_AS,#43829a
SAL_FA1079AA_AS,#43829a
SAL_FA0889AA_AS,#43829a
SAL_FA0793AA_AS,#43829a
SAL_FA0389AA_AS,#43829a
SAL_FA0380AA_AS,#43829a
SAL_FA0323AA_AS,#43829a
SAL_FA0305AA_AS,#43829a
SAL_BA2962AA_AS,#43829a
SAL_FA0144AA_AS,#43829a
SAL_EA9700AA_AS,#43829a
SAL_EA9465AA_AS,#43829a
SAL_FA6711AA_AS,#43829a
SAL_EA9274AA_AS,#43829a
SAL_EA9123AA_AS,#43829a
SAL_FA6624AA_AS,#43829a
SAL_EA9010AA_AS,#43829a
SAL_EA8847AA_AS,#43829a
SAL_BA4479AA_AS,#43829a
SAL_JA4078AA_AS,#43829a
SAL_BA4424AA_AS,#43829a
SAL_JA4086AA_AS,#43829a
SAL_BA3808AA_AS,#43829a
SAL_EA8776AA_AS,#43829a
SAL_FA7477AA_AS,#43829a
SAL_EA8743AA_AS,#43829a
SAL_BA2883AA_AS,#43829a
SAL_FA7045AA_AS,#43829a
SAL_EA8711AA_AS,#43829a
SAL_BA2873AA_AS,#43829a
SAL_EA8695AA_AS,#43829a
SAL_EA8688AA_AS,#43829a
SAL_EA8681AA_AS,#43829a
SAL_EA8676AA_AS,#43829a
SAL_EA8673AA_AS,#43829a
SAL_EA8661AA_AS,#43829a
SAL_EA8660AA_AS,#43829a
SAL_EA8662AA_AS,#43829a
SAL_EA8641AA_AS,#43829a
SAL_EA8638AA_AS,#43829a
SAL_EA8635AA_AS,#43829a
SAL_EA8609AA_AS,#43829a
SAL_JA4115AA_AS,#43829a
SAL_JA4160AA_AS,#43829a
SAL_BA3218AA_AS,#43829a
SAL_BA2586AA_AS,#43829a
SAL_EA8580AA_AS,#43829a
SAL_EA8576AA_AS,#43829a
SAL_JA4132AA_AS,#43829a
SAL_CA1556AA_AS,#43829a
SAL_EA8527AA_AS,#43829a
SAL_EA8485AA_AS,#43829a
SAL_EA8470AA_AS,#43829a
SAL_EA8456AA_AS,#43829a
SAL_EA8458AA_AS,#43829a
SAL_EA8454AA_AS,#43829a
SAL_EA8441AA_AS,#43829a
SAL_EA8440AA_AS,#43829a
SAL_EA8434AA_AS,#43829a
SAL_EA8387AA_AS,#43829a
SAL_EA8380AA_AS,#43829a
SAL_EA8333AA_AS,#43829a
SAL_EA8324AA_AS,#43829a
SAL_EA8315AA_AS,#43829a
SAL_BA4452AA_AS,#43829a
SAL_EA8306AA_AS,#43829a
SAL_BA5597AA_AS,#43829a
SAL_EA8289AA_AS,#43829a
SAL_EA8277AA_AS,#43829a
SAL_EA8273AA_AS,#43829a
SAL_EA8260AA_AS,#43829a
SAL_EA8245AA_AS,#43829a
SAL_BA4296AA_AS,#43829a
SAL_EA8152AA_AS,#43829a
SAL_EA8126AA_AS,#43829a
SAL_EA8103AA_AS,#43829a
SAL_EA8088AA_AS,#43829a
SAL_BA5050AA_AS,#43829a
SAL_EA8051AA_AS,#43829a
SAL_EA8027AA_AS,#43829a
SAL_EA8019AA_AS,#43829a
SAL_BA4318AA_AS,#43829a
SAL_EA8003AA_AS,#43829a
SAL_EA7981AA_AS,#43829a
SAL_EA7966AA_AS,#43829a
SAL_BA4067AA_AS,#43829a
SAL_EA7947AA_AS,#43829a
SAL_EA7944AA_AS,#43829a
SAL_BA4004AA_AS,#43829a
SAL_EA7932AA_AS,#43829a
SAL_EA7907AA_AS,#43829a
SAL_IA9148AA_AS,#43829a
SAL_EA7855AA_AS,#43829a
SAL_BA4289AA_AS,#43829a
SAL_EA7830AA_AS,#43829a
SAL_EA7824AA_AS,#43829a
SAL_EA7812AA_AS,#43829a
SAL_EA7799AA_AS,#43829a
SAL_CA1112AA_AS,#43829a
SAL_EA7772AA_AS,#43829a
SAL_EA7764AA_AS,#43829a
SAL_CA3230AA_AS,#43829a
SAL_EA7755AA_AS,#43829a
SAL_EA7747AA_AS,#43829a
SAL_EA7748AA_AS,#43829a
SAL_EA7741AA_AS,#43829a
SAL_EA7715AA_AS,#43829a
SAL_EA7689AA_AS,#43829a
SAL_EA7629AA_AS,#43829a
SAL_EA7609AA_AS,#43829a
SAL_CA2817AA_AS,#43829a
SAL_IA8900AA_AS,#43829a
SAL_BA3636AA_AS,#43829a
SAL_BA4475AA_AS,#43829a
SAL_EA7546AA_AS,#43829a
SAL_EA7529AA_AS,#43829a
SAL_EA7527AA_AS,#43829a
SAL_CA3651AA_AS,#43829a
SAL_BA4737AA_AS,#43829a
SAL_BA3385AA_AS,#43829a
SAL_EA7454AA_AS,#43829a
SAL_EA1698AA_AS,#43829a
SAL_EA7351AA_AS,#43829a
SAL_EA7338AA_AS,#43829a
SAL_IA8711AA_AS,#43829a
SAL_IA8698AA_AS,#43829a
SAL_EA1693AA_AS,#43829a
SAL_BA3539AA_AS,#43829a
SAL_IA8672AA_AS,#43829a
SAL_EA7269AA_AS,#43829a
SAL_EA7263AA_AS,#43829a
SAL_EA7251AA_AS,#43829a
SAL_EA7086AA_AS,#43829a
SAL_EA7056AA_AS,#43829a
SAL_BA3911AA_AS,#43829a
SAL_EA7026AA_AS,#43829a
SAL_IA8484AA_AS,#43829a
SAL_EA7001AA_AS,#43829a
SAL_EA6996AA_AS,#43829a
SAL_EA6898AA_AS,#43829a
SAL_EA6881AA_AS,#43829a
SAL_EA6868AA_AS,#43829a
SAL_BA2947AA_AS,#43829a
SAL_EA6867AA_AS,#43829a
SAL_EA6865AA_AS,#43829a
SAL_CA0249AA_AS,#43829a
SAL_BA3020AA_AS,#43829a
SAL_EA6713AA_AS,#43829a
SAL_EA6703AA_AS,#43829a
SAL_BA5894AA_AS,#43829a
SAL_EA6672AA_AS,#43829a
SAL_EA6654AA_AS,#43829a
SAL_IA8125AA_AS,#43829a
SAL_IA8113AA_AS,#43829a
SAL_EA6641AA_AS,#43829a
SAL_JA8213AA_AS,#43829a
SAL_EA6617AA_AS,#43829a
SAL_EA6614AA_AS,#43829a
SAL_BA3549AA_AS,#43829a
SAL_BA2709AA_AS,#43829a
SAL_IA7984AA_AS,#43829a
SAL_EA6590AA_AS,#43829a
SAL_EA6527AA_AS,#43829a
SAL_EA6520AA_AS,#43829a
SAL_IA7906AA_AS,#43829a
SAL_EA6332AA_AS,#43829a
SAL_EA6284AA_AS,#43829a
SAL_EA6259AA_AS,#43829a
SAL_EA6209AA_AS,#43829a
SAL_EA6207AA_AS,#43829a
SAL_EA6197AA_AS,#43829a
SAL_EA6175AA_AS,#43829a
SAL_BA4350AA_AS,#43829a
SAL_BA4702AA_AS,#43829a
SAL_BA4646AA_AS,#43829a
SAL_EA6066AA_AS,#43829a
SAL_EA6027AA_AS,#43829a
SAL_EA5969AA_AS,#43829a
SAL_EA5960AA_AS,#43829a
SAL_EA5894AA_AS,#43829a
SAL_EA5881AA_AS,#43829a
SAL_BA2998AA_AS,#43829a
SAL_EA5269AA_AS,#43829a
SAL_EA5249AA_AS,#43829a
SAL_EA5141AA_AS,#43829a
SAL_BA2955AA_AS,#43829a
SAL_EA5088AA_AS,#43829a
SAL_EA5047AA_AS,#43829a
SAL_IA6304AA_AS,#43829a
SAL_IA6186AA_AS,#43829a
SAL_EA4893AA_AS,#43829a
SAL_EA4889AA_AS,#43829a
SAL_EA4680AA_AS,#43829a
SAL_JA8072AA_AS,#43829a
SAL_EA3721AA_AS,#43829a
SAL_EA3609AA_AS,#43829a
SAL_EA3530AA_AS,#43829a
SAL_EA3524AA_AS,#43829a
SAL_EA3433AA_AS,#43829a
SAL_BA9827AA_AS,#43829a
SAL_EA3399AA_AS,#43829a
SAL_EA3372AA_AS,#43829a
SAL_EA3353AA_AS,#43829a
SAL_EA3345AA_AS,#43829a
SAL_EA3341AA_AS,#43829a
SAL_EA3195AA_AS,#43829a
SAL_EA2957AA_AS,#43829a
SAL_EA2905AA_AS,#43829a
SAL_CA0130AA_AS,#43829a
SAL_AA5785AA_AS,#43829a
SAL_AA5779AA_AS,#43829a
SAL_AA5770AA_AS,#43829a
SAL_AA5769AA_AS,#43829a
SAL_AA5688AA_AS,#43829a
SAL_AA5579AA_AS,#43829a
SAL_AA5536AA_AS,#43829a
SAL_AA4763AA_AS,#43829a
SAL_AA4715AA_AS,#43829a
SAL_AA4683AA_AS,#43829a
SAL_AA4474AA_AS,#43829a
SAL_AA4473AA_AS,#43829a
SAL_AA4472AA_AS,#43829a
SAL_AA4471AA_AS,#43829a
SAL_AA4470AA_AS,#43829a
SAL_AA4469AA_AS,#43829a
SAL_AA4468AA_AS,#43829a
SAL_AA4467AA_AS,#43829a
SAL_AA4466AA_AS,#43829a
SAL_AA4465AA_AS,#43829a
SAL_AA4115AA_AS,#43829a
SAL_AA4061AA_AS,#43829a
SAL_AA2448AA_AS,#43829a
SAL_AA0838AA_AS,#43829a
SAL_AA0837AA_AS,#43829a
SAL_AA0836AA_AS,#43829a
SAL_AA0835AA_AS,#43829a
SAL_AA0834AA_AS,#43829a
SAL_AA0833AA_AS,#43829a
SAL_AA0832AA_AS,#43829a
SAL_AA0831AA_AS,#43829a
SAL_AA0830AA_AS,#43829a
SAL_AA0829AA_AS,#43829a
SAL_AA0828AA_AS,#43829a
SAL_AA0827AA_AS,#43829a
SAL_AA0826AA_AS,#43829a
SAL_AA0825AA_AS,#43829a
SAL_AA0824AA_AS,#43829a
SAL_AA0823AA_AS,#43829a
SAL_AA0822AA_AS,#43829a
SAL_AA0821AA_AS,#43829a
SAL_AA0820AA_AS,#43829a
SAL_AA0819AA_AS,#43829a
SAL_AA0818AA_AS,#43829a
SAL_AA0817AA_AS,#43829a
SAL_AA0816AA_AS,#43829a
SAL_AA0815AA_AS,#43829a
SAL_AA0814AA_AS,#43829a
SAL_AA0813AA_AS,#43829a
SAL_AA0812AA_AS,#43829a
SAL_AA0811AA_AS,#43829a
SAL_AA0810AA_AS,#43829a
SAL_AA0809AA_AS,#43829a
SAL_AA0808AA_AS,#43829a
SAL_AA0807AA_AS,#43829a
SAL_AA0806AA_AS,#43829a
SAL_AA0805AA_AS,#43829a
SAL_AA0804AA_AS,#43829a
SAL_AA0803AA_AS,#43829a
SAL_UA1889AA_AS,#441d29
SAL_UA0950AA_AS,#441d29
SAL_TA9850AA_AS,#441d29
SAL_TA9859AA_AS,#441d29
SAL_UA1079AA_AS,#441d29
SAL_UA1083AA_AS,#441d29
SAL_UA1353AA_AS,#441d29
SAL_UA1360AA_AS,#441d29
SAL_UA1368AA_AS,#441d29
SAL_UA1374AA_AS,#441d29
SAL_UA1382AA_AS,#441d29
SAL_UA1403AA_AS,#441d29
SAL_UA1411AA_AS,#441d29
SAL_UA1435AA_AS,#441d29
SAL_UA1491AA_AS,#441d29
SAL_UA1500AA_AS,#441d29
SAL_UA1504AA_AS,#441d29
SAL_UA1515AA_AS,#441d29
SAL_UA1516AA_AS,#441d29
SAL_UA1522AA_AS,#441d29
SAL_UA1525AA_AS,#441d29
SAL_UA1528AA_AS,#441d29
SAL_UA1529AA_AS,#441d29
SAL_UA1540AA_AS,#441d29
SAL_UA1544AA_AS,#441d29
SAL_UA1546AA_AS,#441d29
SAL_UA1552AA_AS,#441d29
SAL_UA1554AA_AS,#441d29
SAL_UA1555AA_AS,#441d29
SAL_UA1556AA_AS,#441d29
SAL_UA1568AA_AS,#441d29
SAL_UA1570AA_AS,#441d29
SAL_UA1587AA_AS,#441d29
SAL_TA9607AA_AS,#441d29
SAL_TA8730AA_AS,#441d29
SAL_TA7349AA_AS,#441d29
SAL_TA7442AA_AS,#441d29
SAL_TA5522AA_AS,#441d29
SAL_TA5622AA_AS,#441d29
SAL_TA5225AA_AS,#441d29
SAL_TA5099AA_AS,#441d29
SAL_TA4789AA_AS,#441d29
SAL_TA2909AA_AS,#441d29
SAL_TA5270AA_AS,#441d29
SAL_TA5273AA_AS,#441d29
SAL_TA2563AA_AS,#441d29
SAL_TA2572AA_AS,#441d29
SAL_TA1637AA_AS,#441d29
SAL_TA2011AA_AS,#441d29
SAL_TA2297AA_AS,#441d29
SAL_TA1331AA_AS,#441d29
SAL_TA1073AA_AS,#441d29
SAL_TA0443AA_AS,#441d29
SAL_TA0468AA_AS,#441d29
SAL_TA0558AA_AS,#441d29
SAL_SA9180AA_AS,#441d29
SAL_SA9401AA_AS,#441d29
SAL_SA8840AA_AS,#441d29
SAL_SA8630AA_AS,#441d29
SAL_SA2778AA_AS,#441d29
SAL_SA2780AA_AS,#441d29
SAL_SA2443AA_AS,#441d29
SAL_SA2657AA_AS,#441d29
SAL_SA2817AA_AS,#441d29
SAL_SA1360AA_AS,#441d29
SAL_SA1357AA_AS,#441d29
SAL_SA0251AA_AS,#441d29
SAL_RA9207AA_AS,#441d29
SAL_RA7760AA_AS,#441d29
SAL_RA9483AA_AS,#441d29
SAL_RA1446AA_AS,#441d29
SAL_RA1315AA_AS,#441d29
SAL_RA0441AA_AS,#441d29
SAL_QA8799AA_AS,#441d29
SAL_QA8253AA_AS,#441d29
SAL_QA7631AA_AS,#441d29
SAL_QA5575AA_AS,#441d29
SAL_QA5700AA_AS,#441d29
SAL_QA6087AA_AS,#441d29
SAL_QA6139AA_AS,#441d29
SAL_QA4790AA_AS,#441d29
SAL_QA4358AA_AS,#441d29
SAL_QA3725AA_AS,#441d29
SAL_QA0049AA_AS,#441d29
SAL_PA8944AA_AS,#441d29
SAL_PA8621AA_AS,#441d29
SAL_PA8667AA_AS,#441d29
SAL_PA7802AA_AS,#441d29
SAL_PA7860AA_AS,#441d29
SAL_PA7643AA_AS,#441d29
SAL_PA7252AA_AS,#441d29
SAL_PA3834AA_AS,#441d29
SAL_PA3859AA_AS,#441d29
SAL_PA3728AA_AS,#441d29
SAL_PA3735AA_AS,#441d29
SAL_PA3739AA_AS,#441d29
SAL_PA2580AA_AS,#441d29
SAL_PA2583AA_AS,#441d29
SAL_PA2587AA_AS,#441d29
SAL_PA2592AA_AS,#441d29
SAL_PA2595AA_AS,#441d29
SAL_PA2597AA_AS,#441d29
SAL_PA2605AA_AS,#441d29
SAL_PA3206AA_AS,#441d29
SAL_PA3233AA_AS,#441d29
SAL_PA2524AA_AS,#441d29
SAL_PA2390AA_AS,#441d29
SAL_PA2315AA_AS,#441d29
SAL_PA2314AA_AS,#441d29
SAL_PA2296AA_AS,#441d29
SAL_PA2290AA_AS,#441d29
SAL_PA2288AA_AS,#441d29
SAL_PA2253AA_AS,#441d29
SAL_OA2481AA_AS,#441d29
SAL_PA0838AA_AS,#441d29
SAL_OA2156AA_AS,#441d29
SAL_OA1707AA_AS,#441d29
SAL_OA0054AA_AS,#441d29
SAL_NA8739AA_AS,#441d29
SAL_NA5741AA_AS,#441d29
SAL_OA4596AA_AS,#441d29
SAL_OA4591AA_AS,#441d29
SAL_OA4081AA_AS,#441d29
SAL_NA2465AA_AS,#441d29
SAL_NA2457AA_AS,#441d29
SAL_NA2292AA_AS,#441d29
SAL_NA2265AA_AS,#441d29
SAL_NA0973AA_AS,#441d29
SAL_NA0974AA_AS,#441d29
SAL_NA0084AA_AS,#441d29
SAL_MA8129AA_AS,#441d29
SAL_MA6966AA_AS,#441d29
SAL_MA6967AA_AS,#441d29
SAL_MA6652AA_AS,#441d29
SAL_MA5494AA_AS,#441d29
SAL_MA6341AA_AS,#441d29
SAL_MA5061AA_AS,#441d29
SAL_MA3434AA_AS,#441d29
SAL_MA3065AA_AS,#441d29
SAL_MA2950AA_AS,#441d29
SAL_MA2976AA_AS,#441d29
SAL_MA1171AA_AS,#441d29
SAL_MA1173AA_AS,#441d29
SAL_MA1426AA_AS,#441d29
SAL_MA1427AA_AS,#441d29
SAL_MA1429AA_AS,#441d29
SAL_MA0662AA_AS,#441d29
SAL_LA9934AA_AS,#441d29
SAL_LA9963AA_AS,#441d29
SAL_LA9966AA_AS,#441d29
SAL_LA9838AA_AS,#441d29
SAL_LA9908AA_AS,#441d29
SAL_LA9910AA_AS,#441d29
SAL_LA5843AA_AS,#441d29
SAL_LA5967AA_AS,#441d29
SAL_LA5094AA_AS,#441d29
SAL_LA5095AA_AS,#441d29
SAL_LA5187AA_AS,#441d29
SAL_LA6866AA_AS,#441d29
SAL_LA6870AA_AS,#441d29
SAL_LA6871AA_AS,#441d29
SAL_LA6872AA_AS,#441d29
SAL_LA7273AA_AS,#441d29
SAL_LA7527AA_AS,#441d29
SAL_LA7551AA_AS,#441d29
SAL_LA7708AA_AS,#441d29
SAL_LA8725AA_AS,#441d29
SAL_LA8742AA_AS,#441d29
SAL_LA8757AA_AS,#441d29
SAL_LA8773AA_AS,#441d29
SAL_LA8779AA_AS,#441d29
SAL_LA8789AA_AS,#441d29
SAL_LA8790AA_AS,#441d29
SAL_LA8802AA_AS,#441d29
SAL_LA8806AA_AS,#441d29
SAL_LA9080AA_AS,#441d29
SAL_LA9101AA_AS,#441d29
SAL_LA9114AA_AS,#441d29
SAL_LA9137AA_AS,#441d29
SAL_LA9142AA_AS,#441d29
SAL_LA9159AA_AS,#441d29
SAL_LA9165AA_AS,#441d29
SAL_LA9240AA_AS,#441d29
SAL_LA9249AA_AS,#441d29
SAL_MA2164AA_AS,#441d29
SAL_MA2190AA_AS,#441d29
SAL_LA4765AA_AS,#441d29
SAL_LA3700AA_AS,#441d29
SAL_LA3224AA_AS,#441d29
SAL_LA3178AA_AS,#441d29
SAL_LA0793AA_AS,#441d29
SAL_LA0743AA_AS,#441d29
SAL_LA0455AA_AS,#441d29
SAL_LA0461AA_AS,#441d29
SAL_LA0469AA_AS,#441d29
SAL_LA0478AA_AS,#441d29
SAL_LA0488AA_AS,#441d29
SAL_LA0496AA_AS,#441d29
SAL_LA0500AA_AS,#441d29
SAL_LA0401AA_AS,#441d29
SAL_LA0197AA_AS,#441d29
SAL_LA0148AA_AS,#441d29
SAL_KA9879AA_AS,#441d29
SAL_KA9638AA_AS,#441d29
SAL_KA8500AA_AS,#441d29
SAL_KA8621AA_AS,#441d29
SAL_KA5257AA_AS,#441d29
SAL_KA5131AA_AS,#441d29
SAL_KA5132AA_AS,#441d29
SAL_KA5133AA_AS,#441d29
SAL_KA5134AA_AS,#441d29
SAL_KA5135AA_AS,#441d29
SAL_KA5137AA_AS,#441d29
SAL_KA4387AA_AS,#441d29
SAL_KA4176AA_AS,#441d29
SAL_KA3557AA_AS,#441d29
SAL_KA2820AA_AS,#441d29
SAL_KA2536AA_AS,#441d29
SAL_KA2534AA_AS,#441d29
SAL_KA2170AA_AS,#441d29
SAL_KA2169AA_AS,#441d29
SAL_KA2163AA_AS,#441d29
SAL_KA0952AA_AS,#441d29
SAL_KA0806AA_AS,#441d29
SAL_KA0308AA_AS,#441d29
SAL_KA0307AA_AS,#441d29
SAL_KA0123AA_AS,#441d29
SAL_KA0096AA_AS,#441d29
SAL_KA0028AA_AS,#441d29
SAL_KA0027AA_AS,#441d29
SAL_JA9411AA_AS,#441d29
SAL_JA8983AA_AS,#441d29
SAL_JA8933AA_AS,#441d29
SAL_JA9196AA_AS,#441d29
SAL_JA9130AA_AS,#441d29
SAL_JA9032AA_AS,#441d29
SAL_JA9088AA_AS,#441d29
SAL_JA8733AA_AS,#441d29
SAL_IA6967AA_AS,#441d29
SAL_IA5040AA_AS,#441d29
SAL_IA7351AA_AS,#441d29
SAL_LA4044AA_AS,#441d29
SAL_IA7232AA_AS,#441d29
SAL_IA3947AA_AS,#441d29
SAL_IA2715AA_AS,#441d29
SAL_JA8298AA_AS,#441d29
SAL_JA8343AA_AS,#441d29
SAL_IA3624AA_AS,#441d29
SAL_IA3623AA_AS,#441d29
SAL_IA0156AA_AS,#441d29
SAL_HA7449AA_AS,#441d29
SAL_IA3622AA_AS,#441d29
SAL_HA7401AA_AS,#441d29
SAL_FA6333AA_AS,#441d29
SAL_IA5357AA_AS,#441d29
SAL_FA6216AA_AS,#441d29
SAL_FA6070AA_AS,#441d29
SAL_BA5830AA_AS,#441d29
SAL_FA5918AA_AS,#441d29
SAL_FA5757AA_AS,#441d29
SAL_FA5756AA_AS,#441d29
SAL_FA5743AA_AS,#441d29
SAL_FA5742AA_AS,#441d29
SAL_FA5694AA_AS,#441d29
SAL_FA5683AA_AS,#441d29
SAL_FA5674AA_AS,#441d29
SAL_FA5622AA_AS,#441d29
SAL_FA5536AA_AS,#441d29
SAL_FA5393AA_AS,#441d29
SAL_FA5355AA_AS,#441d29
SAL_BA3648AA_AS,#441d29
SAL_FA4922AA_AS,#441d29
SAL_BA2941AA_AS,#441d29
SAL_FA4488AA_AS,#441d29
SAL_FA4364AA_AS,#441d29
SAL_FA4351AA_AS,#441d29
SAL_FA4324AA_AS,#441d29
SAL_FA4320AA_AS,#441d29
SAL_FA4317AA_AS,#441d29
SAL_FA4238AA_AS,#441d29
SAL_FA4155AA_AS,#441d29
SAL_JA5777AA_AS,#441d29
SAL_FA4074AA_AS,#441d29
SAL_BA3271AA_AS,#441d29
SAL_FA4033AA_AS,#441d29
SAL_FA7002AA_AS,#441d29
SAL_FA3692AA_AS,#441d29
SAL_FA3677AA_AS,#441d29
SAL_FA3621AA_AS,#441d29
SAL_FA3552AA_AS,#441d29
SAL_FA3478AA_AS,#441d29
SAL_FA3442AA_AS,#441d29
SAL_FA3164AA_AS,#441d29
SAL_FA3143AA_AS,#441d29
SAL_FA3140AA_AS,#441d29
SAL_FA3134AA_AS,#441d29
SAL_CA1590AA_AS,#441d29
SAL_FA2989AA_AS,#441d29
SAL_FA2904AA_AS,#441d29
SAL_BA4721AA_AS,#441d29
SAL_FA2858AA_AS,#441d29
SAL_FA2857AA_AS,#441d29
SAL_FA2854AA_AS,#441d29
SAL_FA2722AA_AS,#441d29
SAL_FA2703AA_AS,#441d29
SAL_FA2701AA_AS,#441d29
SAL_FA2682AA_AS,#441d29
SAL_FA2461AA_AS,#441d29
SAL_FA2436AA_AS,#441d29
SAL_FA2432AA_AS,#441d29
SAL_FA2415AA_AS,#441d29
SAL_FA2403AA_AS,#441d29
SAL_FA2399AA_AS,#441d29
SAL_FA2394AA_AS,#441d29
SAL_BA4822AA_AS,#441d29
SAL_BA3100AA_AS,#441d29
SAL_FA2117AA_AS,#441d29
SAL_FA2043AA_AS,#441d29
SAL_FA1950AA_AS,#441d29
SAL_FA1650AA_AS,#441d29
SAL_FA1631AA_AS,#441d29
SAL_JA0137AA_AS,#441d29
SAL_FA1526AA_AS,#441d29
SAL_FA1299AA_AS,#441d29
SAL_FA1300AA_AS,#441d29
SAL_FA1283AA_AS,#441d29
SAL_FA1277AA_AS,#441d29
SAL_FA1175AA_AS,#441d29
SAL_FA1036AA_AS,#441d29
SAL_FA0663AA_AS,#441d29
SAL_FA0444AA_AS,#441d29
SAL_FA0405AA_AS,#441d29
SAL_FA0385AA_AS,#441d29
SAL_FA6879AA_AS,#441d29
SAL_FA0094AA_AS,#441d29
SAL_EA9996AA_AS,#441d29
SAL_BA5030AA_AS,#441d29
SAL_EA9793AA_AS,#441d29
SAL_BA3778AA_AS,#441d29
SAL_EA9789AA_AS,#441d29
SAL_EA9788AA_AS,#441d29
SAL_EA9787AA_AS,#441d29
SAL_EA9363AA_AS,#441d29
SAL_EA9109AA_AS,#441d29
SAL_BA3733AA_AS,#441d29
SAL_EA8945AA_AS,#441d29
SAL_EA8693AA_AS,#441d29
SAL_EA8611AA_AS,#441d29
SAL_EA8235AA_AS,#441d29
SAL_EA8206AA_AS,#441d29
SAL_EA8159AA_AS,#441d29
SAL_EA8095AA_AS,#441d29
SAL_EA7940AA_AS,#441d29
SAL_CA1453AA_AS,#441d29
SAL_EA7716AA_AS,#441d29
SAL_EA7708AA_AS,#441d29
SAL_EA7690AA_AS,#441d29
SAL_BA4537AA_AS,#441d29
SAL_EA7003AA_AS,#441d29
SAL_CA2934AA_AS,#441d29
SAL_EA6426AA_AS,#441d29
SAL_EA6400AA_AS,#441d29
SAL_CA0382AA_AS,#441d29
SAL_EA6374AA_AS,#441d29
SAL_EA6333AA_AS,#441d29
SAL_EA6157AA_AS,#441d29
SAL_EA6143AA_AS,#441d29
SAL_EA6073AA_AS,#441d29
SAL_EA5356AA_AS,#441d29
SAL_EA5083AA_AS,#441d29
SAL_BA3792AA_AS,#441d29
SAL_EA5074AA_AS,#441d29
SAL_EA5072AA_AS,#441d29
SAL_BA2892AA_AS,#441d29
SAL_EA5026AA_AS,#441d29
SAL_EA5021AA_AS,#441d29
SAL_EA5012AA_AS,#441d29
SAL_IA6325AA_AS,#441d29
SAL_EA4964AA_AS,#441d29
SAL_EA4813AA_AS,#441d29
SAL_EA4806AA_AS,#441d29
SAL_EA4363AA_AS,#441d29
SAL_EA4265AA_AS,#441d29
SAL_EA4213AA_AS,#441d29
SAL_EA4177AA_AS,#441d29
SAL_EA4046AA_AS,#441d29
SAL_EA4038AA_AS,#441d29
SAL_EA4019AA_AS,#441d29
SAL_EA3999AA_AS,#441d29
SAL_BA5314AA_AS,#441d29
SAL_EA3610AA_AS,#441d29
SAL_EA3477AA_AS,#441d29
SAL_BA9492AA_AS,#441d29
SAL_FA6556AA_AS,#441d29
SAL_FA6693AA_AS,#441d29
SAL_AA5759AA_AS,#441d29
SAL_AA5607AA_AS,#441d29
SAL_AA5602AA_AS,#441d29
SAL_AA5598AA_AS,#441d29
SAL_AA5595AA_AS,#441d29
SAL_AA5591AA_AS,#441d29
SAL_AA5590AA_AS,#441d29
SAL_AA5588AA_AS,#441d29
SAL_AA5242AA_AS,#441d29
SAL_AA5241AA_AS,#441d29
SAL_AA5240AA_AS,#441d29
SAL_AA5239AA_AS,#441d29
SAL_AA5209AA_AS,#441d29
SAL_AA5208AA_AS,#441d29
SAL_AA5207AA_AS,#441d29
SAL_AA5206AA_AS,#441d29
SAL_AA5204AA_AS,#441d29
SAL_AA5203AA_AS,#441d29
SAL_AA5202AA_AS,#441d29
SAL_AA5201AA_AS,#441d29
SAL_AA5200AA_AS,#441d29
SAL_AA5199AA_AS,#441d29
SAL_AA5198AA_AS,#441d29
SAL_UA3073AA_AS,#44845c
SAL_UA2576AA_AS,#44845c
SAL_UA2648AA_AS,#44845c
SAL_UA2142AA_AS,#44845c
SAL_UA2450AA_AS,#44845c
SAL_UA0820AA_AS,#44845c
SAL_UA1003AA_AS,#44845c
SAL_UA1029AA_AS,#44845c
SAL_UA1067AA_AS,#44845c
SAL_UA1541AA_AS,#44845c
SAL_TA8822AA_AS,#44845c
SAL_TA8869AA_AS,#44845c
SAL_TA7790AA_AS,#44845c
SAL_TA7865AA_AS,#44845c
SAL_TA8172AA_AS,#44845c
SAL_TA8178AA_AS,#44845c
SAL_TA8427AA_AS,#44845c
SAL_TA8377AA_AS,#44845c
SAL_TA6816AA_AS,#44845c
SAL_TA6736AA_AS,#44845c
SAL_TA6735AA_AS,#44845c
SAL_TA6622AA_AS,#44845c
SAL_TA6340AA_AS,#44845c
SAL_TA6363AA_AS,#44845c
SAL_TA6507AA_AS,#44845c
SAL_TA5890AA_AS,#44845c
SAL_TA5505AA_AS,#44845c
SAL_TA5835AA_AS,#44845c
SAL_TA5851AA_AS,#44845c
SAL_TA4206AA_AS,#44845c
SAL_TA2923AA_AS,#44845c
SAL_TA2933AA_AS,#44845c
SAL_TA4323AA_AS,#44845c
SAL_TA2516AA_AS,#44845c
SAL_TA2520AA_AS,#44845c
SAL_TA2524AA_AS,#44845c
SAL_TA2281AA_AS,#44845c
SAL_TA1384AA_AS,#44845c
SAL_TA1192AA_AS,#44845c
SAL_TA0963AA_AS,#44845c
SAL_TA0974AA_AS,#44845c
SAL_TA0979AA_AS,#44845c
SAL_TA0780AA_AS,#44845c
SAL_TA0557AA_AS,#44845c
SAL_TA0588AA_AS,#44845c
SAL_TA0663AA_AS,#44845c
SAL_SA9596AA_AS,#44845c
SAL_TA0195AA_AS,#44845c
SAL_SA8901AA_AS,#44845c
SAL_SA8720AA_AS,#44845c
SAL_SA8813AA_AS,#44845c
SAL_SA8815AA_AS,#44845c
SAL_SA8820AA_AS,#44845c
SAL_SA8821AA_AS,#44845c
SAL_SA8822AA_AS,#44845c
SAL_SA8529AA_AS,#44845c
SAL_SA8561AA_AS,#44845c
SAL_SA8616AA_AS,#44845c
SAL_SA8625AA_AS,#44845c
SAL_SA2996AA_AS,#44845c
SAL_SA2814AA_AS,#44845c
SAL_SA1841AA_AS,#44845c
SAL_SA1363AA_AS,#44845c
SAL_SA1064AA_AS,#44845c
SAL_SA0426AA_AS,#44845c
SAL_SA0185AA_AS,#44845c
SAL_RA9373AA_AS,#44845c
SAL_RA1440AA_AS,#44845c
SAL_RA1320AA_AS,#44845c
SAL_RA1056AA_AS,#44845c
SAL_RA0191AA_AS,#44845c
SAL_RA0216AA_AS,#44845c
SAL_RA0238AA_AS,#44845c
SAL_RA0278AA_AS,#44845c
SAL_RA0450AA_AS,#44845c
SAL_QA9717AA_AS,#44845c
SAL_QA9355AA_AS,#44845c
SAL_QA9584AA_AS,#44845c
SAL_QA8997AA_AS,#44845c
SAL_QA7790AA_AS,#44845c
SAL_QA7088AA_AS,#44845c
SAL_QA5765AA_AS,#44845c
SAL_QA5769AA_AS,#44845c
SAL_QA4972AA_AS,#44845c
SAL_QA4975AA_AS,#44845c
SAL_QA4511AA_AS,#44845c
SAL_QA4362AA_AS,#44845c
SAL_QA3745AA_AS,#44845c
SAL_QA2538AA_AS,#44845c
SAL_QA1035AA_AS,#44845c
SAL_PA9296AA_AS,#44845c
SAL_PA9071AA_AS,#44845c
SAL_PA9091AA_AS,#44845c
SAL_PA9094AA_AS,#44845c
SAL_PA8514AA_AS,#44845c
SAL_PA8127AA_AS,#44845c
SAL_PA8290AA_AS,#44845c
SAL_PA7994AA_AS,#44845c
SAL_PA7776AA_AS,#44845c
SAL_PA7965AA_AS,#44845c
SAL_PA7859AA_AS,#44845c
SAL_PA7288AA_AS,#44845c
SAL_PA2593AA_AS,#44845c
SAL_PA2622AA_AS,#44845c
SAL_OA2036AA_AS,#44845c
SAL_NA8170AA_AS,#44845c
SAL_NA5987AA_AS,#44845c
SAL_NA5801AA_AS,#44845c
SAL_NA2919AA_AS,#44845c
SAL_NA1035AA_AS,#44845c
SAL_NA0423AA_AS,#44845c
SAL_MA9454AA_AS,#44845c
SAL_MA8500AA_AS,#44845c
SAL_MA7364AA_AS,#44845c
SAL_MA6445AA_AS,#44845c
SAL_MA6360AA_AS,#44845c
SAL_MA6362AA_AS,#44845c
SAL_MA5316AA_AS,#44845c
SAL_MA2854AA_AS,#44845c
SAL_MA2884AA_AS,#44845c
SAL_MA2443AA_AS,#44845c
SAL_MA0454AA_AS,#44845c
SAL_LA6538AA_AS,#44845c
SAL_LA6539AA_AS,#44845c
SAL_LA6541AA_AS,#44845c
SAL_LA5475AA_AS,#44845c
SAL_LA5874AA_AS,#44845c
SAL_LA5875AA_AS,#44845c
SAL_LA6027AA_AS,#44845c
SAL_LA6037AA_AS,#44845c
SAL_LA6257AA_AS,#44845c
SAL_LA5109AA_AS,#44845c
SAL_LA7331AA_AS,#44845c
SAL_LA7512AA_AS,#44845c
SAL_LA7516AA_AS,#44845c
SAL_LA7520AA_AS,#44845c
SAL_LA7636AA_AS,#44845c
SAL_LA7721AA_AS,#44845c
SAL_LA9026AA_AS,#44845c
SAL_MA1792AA_AS,#44845c
SAL_MA1955AA_AS,#44845c
SAL_LA3708AA_AS,#44845c
SAL_LA1150AA_AS,#44845c
SAL_KA9654AA_AS,#44845c
SAL_KA9151AA_AS,#44845c
SAL_KA9152AA_AS,#44845c
SAL_KA9161AA_AS,#44845c
SAL_KA9162AA_AS,#44845c
SAL_KA9165AA_AS,#44845c
SAL_KA9167AA_AS,#44845c
SAL_KA9169AA_AS,#44845c
SAL_KA8264AA_AS,#44845c
SAL_KA6374AA_AS,#44845c
SAL_KA6427AA_AS,#44845c
SAL_KA5188AA_AS,#44845c
SAL_KA3192AA_AS,#44845c
SAL_KA2155AA_AS,#44845c
SAL_KA1175AA_AS,#44845c
SAL_KA1055AA_AS,#44845c
SAL_KA0629AA_AS,#44845c
SAL_KA0347AA_AS,#44845c
SAL_KA0340AA_AS,#44845c
SAL_KA0023AA_AS,#44845c
SAL_JA8935AA_AS,#44845c
SAL_JA8951AA_AS,#44845c
SAL_JA9178AA_AS,#44845c
SAL_IA4313AA_AS,#44845c
SAL_IA4876AA_AS,#44845c
SAL_IA4864AA_AS,#44845c
SAL_IA4863AA_AS,#44845c
SAL_IA2746AA_AS,#44845c
SAL_FA6197AA_AS,#44845c
SAL_BA6066AA_AS,#44845c
SAL_FA5897AA_AS,#44845c
SAL_FA5808AA_AS,#44845c
SAL_BA9923AA_AS,#44845c
SAL_FA5755AA_AS,#44845c
SAL_FA5749AA_AS,#44845c
SAL_FA5349AA_AS,#44845c
SAL_FA5324AA_AS,#44845c
SAL_FA4963AA_AS,#44845c
SAL_FA4731AA_AS,#44845c
SAL_FA4727AA_AS,#44845c
SAL_BA5014AA_AS,#44845c
SAL_FA4550AA_AS,#44845c
SAL_FA4493AA_AS,#44845c
SAL_FA4026AA_AS,#44845c
SAL_CA1370AA_AS,#44845c
SAL_FA4014AA_AS,#44845c
SAL_FA3733AA_AS,#44845c
SAL_FA2557AA_AS,#44845c
SAL_FA1539AA_AS,#44845c
SAL_BA4640AA_AS,#44845c
SAL_BA4669AA_AS,#44845c
SAL_JA4056AA_AS,#44845c
SAL_JA4024AA_AS,#44845c
SAL_JA4028AA_AS,#44845c
SAL_JA4265AA_AS,#44845c
SAL_JA4257AA_AS,#44845c
SAL_BA2765AA_AS,#44845c
SAL_FA1005AA_AS,#44845c
SAL_FA1003AA_AS,#44845c
SAL_BA9973AA_AS,#44845c
SAL_FA0868AA_AS,#44845c
SAL_FA0866AA_AS,#44845c
SAL_FA0792AA_AS,#44845c
SAL_FA0718AA_AS,#44845c
SAL_FA0707AA_AS,#44845c
SAL_CA1177AA_AS,#44845c
SAL_EA9304AA_AS,#44845c
SAL_EA8699AA_AS,#44845c
SAL_EA8577AA_AS,#44845c
SAL_CA1712AA_AS,#44845c
SAL_EA8396AA_AS,#44845c
SAL_EA8398AA_AS,#44845c
SAL_BA4295AA_AS,#44845c
SAL_EA8196AA_AS,#44845c
SAL_EA8123AA_AS,#44845c
SAL_IA9197AA_AS,#44845c
SAL_IA9186AA_AS,#44845c
SAL_EA7800AA_AS,#44845c
SAL_EA7682AA_AS,#44845c
SAL_EA7672AA_AS,#44845c
SAL_EA7535AA_AS,#44845c
SAL_IA7857AA_AS,#44845c
SAL_EA6231AA_AS,#44845c
SAL_EA6222AA_AS,#44845c
SAL_EA5098AA_AS,#44845c
SAL_EA4943AA_AS,#44845c
SAL_BA3877AA_AS,#44845c
SAL_IA6063AA_AS,#44845c
SAL_EA4051AA_AS,#44845c
SAL_BA3666AA_AS,#44845c
SAL_EA3618AA_AS,#44845c
SAL_EA3253AA_AS,#44845c
SAL_EA3098AA_AS,#44845c
SAL_EA1856AA_AS,#44845c
SAL_EA1854AA_AS,#44845c
SAL_EA1850AA_AS,#44845c
SAL_AA7000AA_AS,#44845c
SAL_AA5079AA_AS,#44845c
SAL_AA5054AA_AS,#44845c
SAL_AA4277AA_AS,#44845c
SAL_AA4275AA_AS,#44845c
SAL_UA3343AA_AS,#454d9d
SAL_UA3344AA_AS,#454d9d
SAL_UA3347AA_AS,#454d9d
SAL_UA3350AA_AS,#454d9d
SAL_UA3352AA_AS,#454d9d
SAL_UA2812AA_AS,#454d9d
SAL_UA2901AA_AS,#454d9d
SAL_UA3132AA_AS,#454d9d
SAL_UA3133AA_AS,#454d9d
SAL_UA2156AA_AS,#454d9d
SAL_UA2297AA_AS,#454d9d
SAL_UA1974AA_AS,#454d9d
SAL_UA1972AA_AS,#454d9d
SAL_UA1971AA_AS,#454d9d
SAL_UA1969AA_AS,#454d9d
SAL_UA1966AA_AS,#454d9d
SAL_UA1900AA_AS,#454d9d
SAL_TA9886AA_AS,#454d9d
SAL_UA1120AA_AS,#454d9d
SAL_UA1240AA_AS,#454d9d
SAL_UA1252AA_AS,#454d9d
SAL_UA1255AA_AS,#454d9d
SAL_UA1264AA_AS,#454d9d
SAL_UA1271AA_AS,#454d9d
SAL_UA1278AA_AS,#454d9d
SAL_UA1279AA_AS,#454d9d
SAL_UA1280AA_AS,#454d9d
SAL_UA1286AA_AS,#454d9d
SAL_UA1287AA_AS,#454d9d
SAL_UA1293AA_AS,#454d9d
SAL_UA1295AA_AS,#454d9d
SAL_UA1302AA_AS,#454d9d
SAL_UA1309AA_AS,#454d9d
SAL_UA1311AA_AS,#454d9d
SAL_UA1317AA_AS,#454d9d
SAL_UA1318AA_AS,#454d9d
SAL_UA1325AA_AS,#454d9d
SAL_UA1327AA_AS,#454d9d
SAL_UA1333AA_AS,#454d9d
SAL_UA1334AA_AS,#454d9d
SAL_TA9674AA_AS,#454d9d
SAL_TA9634AA_AS,#454d9d
SAL_TA9044AA_AS,#454d9d
SAL_TA7682AA_AS,#454d9d
SAL_TA7953AA_AS,#454d9d
SAL_TA7331AA_AS,#454d9d
SAL_TA6902AA_AS,#454d9d
SAL_TA6935AA_AS,#454d9d
SAL_TA6813AA_AS,#454d9d
SAL_TA6841AA_AS,#454d9d
SAL_TA6671AA_AS,#454d9d
SAL_TA6389AA_AS,#454d9d
SAL_TA5362AA_AS,#454d9d
SAL_TA5602AA_AS,#454d9d
SAL_TA5257AA_AS,#454d9d
SAL_TA2869AA_AS,#454d9d
SAL_TA3054AA_AS,#454d9d
SAL_TA4341AA_AS,#454d9d
SAL_TA4420AA_AS,#454d9d
SAL_TA4525AA_AS,#454d9d
SAL_TA4651AA_AS,#454d9d
SAL_TA2440AA_AS,#454d9d
SAL_TA2324AA_AS,#454d9d
SAL_TA1605AA_AS,#454d9d
SAL_TA1811AA_AS,#454d9d
SAL_TA1407AA_AS,#454d9d
SAL_TA1125AA_AS,#454d9d
SAL_TA1229AA_AS,#454d9d
SAL_TA0926AA_AS,#454d9d
SAL_TA0586AA_AS,#454d9d
SAL_SA9147AA_AS,#454d9d
SAL_SA9301AA_AS,#454d9d
SAL_SA9320AA_AS,#454d9d
SAL_SA9657AA_AS,#454d9d
SAL_TA0013AA_AS,#454d9d
SAL_TA0388AA_AS,#454d9d
SAL_SA9108AA_AS,#454d9d
SAL_SA9107AA_AS,#454d9d
SAL_SA9104AA_AS,#454d9d
SAL_SA9095AA_AS,#454d9d
SAL_SA8713AA_AS,#454d9d
SAL_SA8482AA_AS,#454d9d
SAL_SA8497AA_AS,#454d9d
SAL_SA8522AA_AS,#454d9d
SAL_SA8571AA_AS,#454d9d
SAL_SA2426AA_AS,#454d9d
SAL_SA2623AA_AS,#454d9d
SAL_SA2083AA_AS,#454d9d
SAL_SA2084AA_AS,#454d9d
SAL_SA2085AA_AS,#454d9d
SAL_SA2093AA_AS,#454d9d
SAL_SA2192AA_AS,#454d9d
SAL_SA1741AA_AS,#454d9d
SAL_SA0934AA_AS,#454d9d
SAL_SA0972AA_AS,#454d9d
SAL_SA1030AA_AS,#454d9d
SAL_SA0699AA_AS,#454d9d
SAL_SA0560AA_AS,#454d9d
SAL_SA0536AA_AS,#454d9d
SAL_SA0188AA_AS,#454d9d
SAL_SA0186AA_AS,#454d9d
SAL_SA0033AA_AS,#454d9d
SAL_SA0057AA_AS,#454d9d
SAL_RA3698AA_AS,#454d9d
SAL_RA3702AA_AS,#454d9d
SAL_RA3703AA_AS,#454d9d
SAL_RA3704AA_AS,#454d9d
SAL_RA3708AA_AS,#454d9d
SAL_RA3710AA_AS,#454d9d
SAL_RA3711AA_AS,#454d9d
SAL_RA3713AA_AS,#454d9d
SAL_RA3714AA_AS,#454d9d
SAL_RA3718AA_AS,#454d9d
SAL_RA3720AA_AS,#454d9d
SAL_RA3740AA_AS,#454d9d
SAL_RA3764AA_AS,#454d9d
SAL_RA3768AA_AS,#454d9d
SAL_RA3771AA_AS,#454d9d
SAL_RA3774AA_AS,#454d9d
SAL_RA9579AA_AS,#454d9d
SAL_RA2495AA_AS,#454d9d
SAL_RA9842AA_AS,#454d9d
SAL_RA1562AA_AS,#454d9d
SAL_RA0706AA_AS,#454d9d
SAL_RA0740AA_AS,#454d9d
SAL_RA0854AA_AS,#454d9d
SAL_RA0627AA_AS,#454d9d
SAL_RA0043AA_AS,#454d9d
SAL_RA0035AA_AS,#454d9d
SAL_QA9676AA_AS,#454d9d
SAL_QA9722AA_AS,#454d9d
SAL_QA9320AA_AS,#454d9d
SAL_QA9332AA_AS,#454d9d
SAL_QA9347AA_AS,#454d9d
SAL_QA9030AA_AS,#454d9d
SAL_QA8947AA_AS,#454d9d
SAL_QA8987AA_AS,#454d9d
SAL_QA8832AA_AS,#454d9d
SAL_QA7881AA_AS,#454d9d
SAL_QA7777AA_AS,#454d9d
SAL_QA7619AA_AS,#454d9d
SAL_QA7646AA_AS,#454d9d
SAL_QA7487AA_AS,#454d9d
SAL_QA7424AA_AS,#454d9d
SAL_QA7384AA_AS,#454d9d
SAL_QA7374AA_AS,#454d9d
SAL_QA7146AA_AS,#454d9d
SAL_QA7157AA_AS,#454d9d
SAL_QA6798AA_AS,#454d9d
SAL_QA7042AA_AS,#454d9d
SAL_QA7095AA_AS,#454d9d
SAL_QA6674AA_AS,#454d9d
SAL_QA6691AA_AS,#454d9d
SAL_QA6700AA_AS,#454d9d
SAL_QA6426AA_AS,#454d9d
SAL_QA6459AA_AS,#454d9d
SAL_QA6345AA_AS,#454d9d
SAL_QA5519AA_AS,#454d9d
SAL_QA5546AA_AS,#454d9d
SAL_QA5550AA_AS,#454d9d
SAL_QA5655AA_AS,#454d9d
SAL_QA5728AA_AS,#454d9d
SAL_QA5732AA_AS,#454d9d
SAL_QA5734AA_AS,#454d9d
SAL_QA5850AA_AS,#454d9d
SAL_QA6197AA_AS,#454d9d
SAL_QA4858AA_AS,#454d9d
SAL_QA4512AA_AS,#454d9d
SAL_QA4586AA_AS,#454d9d
SAL_QA4470AA_AS,#454d9d
SAL_QA4468AA_AS,#454d9d
SAL_QA4329AA_AS,#454d9d
SAL_QA4330AA_AS,#454d9d
SAL_QA4356AA_AS,#454d9d
SAL_QA4357AA_AS,#454d9d
SAL_QA4360AA_AS,#454d9d
SAL_QA4365AA_AS,#454d9d
SAL_QA4367AA_AS,#454d9d
SAL_QA4369AA_AS,#454d9d
SAL_QA3921AA_AS,#454d9d
SAL_QA3977AA_AS,#454d9d
SAL_QA2065AA_AS,#454d9d
SAL_QA2567AA_AS,#454d9d
SAL_QA2587AA_AS,#454d9d
SAL_QA1482AA_AS,#454d9d
SAL_QA1490AA_AS,#454d9d
SAL_QA1274AA_AS,#454d9d
SAL_QA0847AA_AS,#454d9d
SAL_QA0737AA_AS,#454d9d
SAL_QA0800AA_AS,#454d9d
SAL_PA9260AA_AS,#454d9d
SAL_PA9274AA_AS,#454d9d
SAL_PA8916AA_AS,#454d9d
SAL_PA8917AA_AS,#454d9d
SAL_PA8918AA_AS,#454d9d
SAL_PA8921AA_AS,#454d9d
SAL_PA8922AA_AS,#454d9d
SAL_PA8924AA_AS,#454d9d
SAL_PA8932AA_AS,#454d9d
SAL_PA8933AA_AS,#454d9d
SAL_PA8935AA_AS,#454d9d
SAL_PA8936AA_AS,#454d9d
SAL_PA8940AA_AS,#454d9d
SAL_PA8951AA_AS,#454d9d
SAL_PA8952AA_AS,#454d9d
SAL_PA8954AA_AS,#454d9d
SAL_PA8958AA_AS,#454d9d
SAL_PA8960AA_AS,#454d9d
SAL_PA8961AA_AS,#454d9d
SAL_PA8962AA_AS,#454d9d
SAL_PA9081AA_AS,#454d9d
SAL_PA9086AA_AS,#454d9d
SAL_PA8912AA_AS,#454d9d
SAL_PA8913AA_AS,#454d9d
SAL_PA8914AA_AS,#454d9d
SAL_PA8915AA_AS,#454d9d
SAL_PA8499AA_AS,#454d9d
SAL_PA8500AA_AS,#454d9d
SAL_PA8509AA_AS,#454d9d
SAL_PA8512AA_AS,#454d9d
SAL_PA8277AA_AS,#454d9d
SAL_PA7910AA_AS,#454d9d
SAL_PA7610AA_AS,#454d9d
SAL_PA7412AA_AS,#454d9d
SAL_PA7253AA_AS,#454d9d
SAL_PA6554AA_AS,#454d9d
SAL_PA6555AA_AS,#454d9d
SAL_PA6560AA_AS,#454d9d
SAL_PA3697AA_AS,#454d9d
SAL_PA3709AA_AS,#454d9d
SAL_PA2594AA_AS,#454d9d
SAL_PA0739AA_AS,#454d9d
SAL_PA2509AA_AS,#454d9d
SAL_PA2498AA_AS,#454d9d
SAL_OA2441AA_AS,#454d9d
SAL_OA5320AA_AS,#454d9d
SAL_OA5311AA_AS,#454d9d
SAL_OA3039AA_AS,#454d9d
SAL_OA3053AA_AS,#454d9d
SAL_OA3056AA_AS,#454d9d
SAL_OA2991AA_AS,#454d9d
SAL_OA3059AA_AS,#454d9d
SAL_OA2212AA_AS,#454d9d
SAL_OA2169AA_AS,#454d9d
SAL_OA2226AA_AS,#454d9d
SAL_OA2176AA_AS,#454d9d
SAL_OA2177AA_AS,#454d9d
SAL_OA2178AA_AS,#454d9d
SAL_OA2179AA_AS,#454d9d
SAL_OA2180AA_AS,#454d9d
SAL_OA2181AA_AS,#454d9d
SAL_OA2182AA_AS,#454d9d
SAL_OA2269AA_AS,#454d9d
SAL_OA2184AA_AS,#454d9d
SAL_OA2278AA_AS,#454d9d
SAL_OA2255AA_AS,#454d9d
SAL_OA2005AA_AS,#454d9d
SAL_OA1711AA_AS,#454d9d
SAL_OA1718AA_AS,#454d9d
SAL_OA8353AA_AS,#454d9d
SAL_OA1723AA_AS,#454d9d
SAL_OA1726AA_AS,#454d9d
SAL_OA1729AA_AS,#454d9d
SAL_OA1730AA_AS,#454d9d
SAL_OA1731AA_AS,#454d9d
SAL_OA1922AA_AS,#454d9d
SAL_OA1733AA_AS,#454d9d
SAL_OA1734AA_AS,#454d9d
SAL_OA1735AA_AS,#454d9d
SAL_OA1923AA_AS,#454d9d
SAL_OA1986AA_AS,#454d9d
SAL_OA1332AA_AS,#454d9d
SAL_OA1379AA_AS,#454d9d
SAL_OA1389AA_AS,#454d9d
SAL_OA0752AA_AS,#454d9d
SAL_NA9707AA_AS,#454d9d
SAL_OA5807AA_AS,#454d9d
SAL_OA5214AA_AS,#454d9d
SAL_NA7453AA_AS,#454d9d
SAL_NA7445AA_AS,#454d9d
SAL_NA7444AA_AS,#454d9d
SAL_NA7443AA_AS,#454d9d
SAL_NA7442AA_AS,#454d9d
SAL_NA7441AA_AS,#454d9d
SAL_NA7440AA_AS,#454d9d
SAL_NA7438AA_AS,#454d9d
SAL_NA7437AA_AS,#454d9d
SAL_NA7436AA_AS,#454d9d
SAL_NA7435AA_AS,#454d9d
SAL_NA7434AA_AS,#454d9d
SAL_NA7433AA_AS,#454d9d
SAL_NA7432AA_AS,#454d9d
SAL_NA7428AA_AS,#454d9d
SAL_NA7427AA_AS,#454d9d
SAL_NA7426AA_AS,#454d9d
SAL_NA7425AA_AS,#454d9d
SAL_NA7424AA_AS,#454d9d
SAL_NA7423AA_AS,#454d9d
SAL_NA7422AA_AS,#454d9d
SAL_NA7421AA_AS,#454d9d
SAL_NA7420AA_AS,#454d9d
SAL_NA7419AA_AS,#454d9d
SAL_NA7418AA_AS,#454d9d
SAL_NA7417AA_AS,#454d9d
SAL_NA7416AA_AS,#454d9d
SAL_NA7415AA_AS,#454d9d
SAL_NA7414AA_AS,#454d9d
SAL_NA7413AA_AS,#454d9d
SAL_NA7411AA_AS,#454d9d
SAL_NA7410AA_AS,#454d9d
SAL_NA7409AA_AS,#454d9d
SAL_NA7407AA_AS,#454d9d
SAL_NA7406AA_AS,#454d9d
SAL_NA7405AA_AS,#454d9d
SAL_NA7404AA_AS,#454d9d
SAL_NA7402AA_AS,#454d9d
SAL_NA7401AA_AS,#454d9d
SAL_NA7400AA_AS,#454d9d
SAL_NA7399AA_AS,#454d9d
SAL_NA7398AA_AS,#454d9d
SAL_NA7397AA_AS,#454d9d
SAL_NA7396AA_AS,#454d9d
SAL_NA7395AA_AS,#454d9d
SAL_NA7394AA_AS,#454d9d
SAL_NA7393AA_AS,#454d9d
SAL_NA7392AA_AS,#454d9d
SAL_NA7391AA_AS,#454d9d
SAL_NA7390AA_AS,#454d9d
SAL_NA7389AA_AS,#454d9d
SAL_NA7388AA_AS,#454d9d
SAL_NA7387AA_AS,#454d9d
SAL_NA7385AA_AS,#454d9d
SAL_NA7384AA_AS,#454d9d
SAL_NA7383AA_AS,#454d9d
SAL_NA7382AA_AS,#454d9d
SAL_NA7381AA_AS,#454d9d
SAL_NA7380AA_AS,#454d9d
SAL_NA7379AA_AS,#454d9d
SAL_NA7378AA_AS,#454d9d
SAL_NA7375AA_AS,#454d9d
SAL_NA7374AA_AS,#454d9d
SAL_NA7373AA_AS,#454d9d
SAL_NA7372AA_AS,#454d9d
SAL_NA7371AA_AS,#454d9d
SAL_NA7370AA_AS,#454d9d
SAL_NA7369AA_AS,#454d9d
SAL_NA7368AA_AS,#454d9d
SAL_NA7367AA_AS,#454d9d
SAL_NA7366AA_AS,#454d9d
SAL_NA7365AA_AS,#454d9d
SAL_NA7364AA_AS,#454d9d
SAL_NA7363AA_AS,#454d9d
SAL_NA7362AA_AS,#454d9d
SAL_NA7361AA_AS,#454d9d
SAL_NA7360AA_AS,#454d9d
SAL_NA7359AA_AS,#454d9d
SAL_NA7358AA_AS,#454d9d
SAL_NA7357AA_AS,#454d9d
SAL_NA7356AA_AS,#454d9d
SAL_NA7354AA_AS,#454d9d
SAL_NA7353AA_AS,#454d9d
SAL_NA7352AA_AS,#454d9d
SAL_NA7351AA_AS,#454d9d
SAL_NA7350AA_AS,#454d9d
SAL_NA7348AA_AS,#454d9d
SAL_NA7347AA_AS,#454d9d
SAL_NA7346AA_AS,#454d9d
SAL_NA7345AA_AS,#454d9d
SAL_NA7344AA_AS,#454d9d
SAL_NA7343AA_AS,#454d9d
SAL_NA7342AA_AS,#454d9d
SAL_NA7341AA_AS,#454d9d
SAL_NA7340AA_AS,#454d9d
SAL_NA7339AA_AS,#454d9d
SAL_NA7338AA_AS,#454d9d
SAL_NA7337AA_AS,#454d9d
SAL_NA7336AA_AS,#454d9d
SAL_NA7335AA_AS,#454d9d
SAL_NA7334AA_AS,#454d9d
SAL_NA7333AA_AS,#454d9d
SAL_NA7332AA_AS,#454d9d
SAL_NA7331AA_AS,#454d9d
SAL_NA7330AA_AS,#454d9d
SAL_NA7329AA_AS,#454d9d
SAL_NA7328AA_AS,#454d9d
SAL_NA7327AA_AS,#454d9d
SAL_NA7326AA_AS,#454d9d
SAL_NA7325AA_AS,#454d9d
SAL_NA7324AA_AS,#454d9d
SAL_NA7323AA_AS,#454d9d
SAL_NA7320AA_AS,#454d9d
SAL_NA7319AA_AS,#454d9d
SAL_NA7318AA_AS,#454d9d
SAL_NA7317AA_AS,#454d9d
SAL_NA7316AA_AS,#454d9d
SAL_NA7315AA_AS,#454d9d
SAL_NA7314AA_AS,#454d9d
SAL_NA7313AA_AS,#454d9d
SAL_NA7312AA_AS,#454d9d
SAL_NA7311AA_AS,#454d9d
SAL_NA7310AA_AS,#454d9d
SAL_NA7290AA_AS,#454d9d
SAL_NA7266AA_AS,#454d9d
SAL_NA7265AA_AS,#454d9d
SAL_NA7264AA_AS,#454d9d
SAL_NA7219AA_AS,#454d9d
SAL_NA7218AA_AS,#454d9d
SAL_NA7217AA_AS,#454d9d
SAL_NA7454AA_AS,#454d9d
SAL_NA7215AA_AS,#454d9d
SAL_NA7214AA_AS,#454d9d
SAL_NA7192AA_AS,#454d9d
SAL_NA6979AA_AS,#454d9d
SAL_NA6978AA_AS,#454d9d
SAL_NA6977AA_AS,#454d9d
SAL_NA6976AA_AS,#454d9d
SAL_NA6975AA_AS,#454d9d
SAL_NA6973AA_AS,#454d9d
SAL_NA6972AA_AS,#454d9d
SAL_NA6971AA_AS,#454d9d
SAL_NA6964AA_AS,#454d9d
SAL_NA6963AA_AS,#454d9d
SAL_NA6962AA_AS,#454d9d
SAL_NA6961AA_AS,#454d9d
SAL_NA6960AA_AS,#454d9d
SAL_NA6959AA_AS,#454d9d
SAL_NA6957AA_AS,#454d9d
SAL_NA6956AA_AS,#454d9d
SAL_NA6955AA_AS,#454d9d
SAL_NA6954AA_AS,#454d9d
SAL_NA6931AA_AS,#454d9d
SAL_NA6930AA_AS,#454d9d
SAL_NA6929AA_AS,#454d9d
SAL_NA6928AA_AS,#454d9d
SAL_NA6927AA_AS,#454d9d
SAL_NA6926AA_AS,#454d9d
SAL_NA6925AA_AS,#454d9d
SAL_NA6924AA_AS,#454d9d
SAL_NA6923AA_AS,#454d9d
SAL_NA6922AA_AS,#454d9d
SAL_NA6921AA_AS,#454d9d
SAL_NA6920AA_AS,#454d9d
SAL_NA6919AA_AS,#454d9d
SAL_NA6918AA_AS,#454d9d
SAL_NA6917AA_AS,#454d9d
SAL_NA7455AA_AS,#454d9d
SAL_NA6915AA_AS,#454d9d
SAL_NA6914AA_AS,#454d9d
SAL_NA6913AA_AS,#454d9d
SAL_NA6912AA_AS,#454d9d
SAL_NA6911AA_AS,#454d9d
SAL_NA6910AA_AS,#454d9d
SAL_NA6909AA_AS,#454d9d
SAL_NA6908AA_AS,#454d9d
SAL_NA6907AA_AS,#454d9d
SAL_NA6906AA_AS,#454d9d
SAL_NA6905AA_AS,#454d9d
SAL_NA6904AA_AS,#454d9d
SAL_NA6903AA_AS,#454d9d
SAL_NA6902AA_AS,#454d9d
SAL_NA6901AA_AS,#454d9d
SAL_NA6877AA_AS,#454d9d
SAL_NA6876AA_AS,#454d9d
SAL_NA6875AA_AS,#454d9d
SAL_NA9809AA_AS,#454d9d
SAL_NA6873AA_AS,#454d9d
SAL_NA6871AA_AS,#454d9d
SAL_NA6870AA_AS,#454d9d
SAL_NA6869AA_AS,#454d9d
SAL_NA6868AA_AS,#454d9d
SAL_NA6867AA_AS,#454d9d
SAL_NA6865AA_AS,#454d9d
SAL_NA6864AA_AS,#454d9d
SAL_NA6862AA_AS,#454d9d
SAL_NA6861AA_AS,#454d9d
SAL_NA6860AA_AS,#454d9d
SAL_NA6859AA_AS,#454d9d
SAL_NA6858AA_AS,#454d9d
SAL_NA6857AA_AS,#454d9d
SAL_NA6855AA_AS,#454d9d
SAL_NA6854AA_AS,#454d9d
SAL_NA6853AA_AS,#454d9d
SAL_NA6851AA_AS,#454d9d
SAL_NA6850AA_AS,#454d9d
SAL_NA6849AA_AS,#454d9d
SAL_NA6847AA_AS,#454d9d
SAL_NA6025AA_AS,#454d9d
SAL_NA6026AA_AS,#454d9d
SAL_NA6028AA_AS,#454d9d
SAL_NA6030AA_AS,#454d9d
SAL_NA5722AA_AS,#454d9d
SAL_NA6128AA_AS,#454d9d
SAL_NA6134AA_AS,#454d9d
SAL_NA6141AA_AS,#454d9d
SAL_NA6143AA_AS,#454d9d
SAL_NA6146AA_AS,#454d9d
SAL_NA6196AA_AS,#454d9d
SAL_NA6468AA_AS,#454d9d
SAL_NA6658AA_AS,#454d9d
SAL_NA6659AA_AS,#454d9d
SAL_NA6662AA_AS,#454d9d
SAL_NA6664AA_AS,#454d9d
SAL_NA6677AA_AS,#454d9d
SAL_NA6692AA_AS,#454d9d
SAL_NA6693AA_AS,#454d9d
SAL_NA6733AA_AS,#454d9d
SAL_NA1766AA_AS,#454d9d
SAL_NA1597AA_AS,#454d9d
SAL_NA0925AA_AS,#454d9d
SAL_NA0926AA_AS,#454d9d
SAL_NA0927AA_AS,#454d9d
SAL_NA0929AA_AS,#454d9d
SAL_NA0930AA_AS,#454d9d
SAL_NA0969AA_AS,#454d9d
SAL_NA0970AA_AS,#454d9d
SAL_NA0899AA_AS,#454d9d
SAL_NA0900AA_AS,#454d9d
SAL_NA0901AA_AS,#454d9d
SAL_NA3215AA_AS,#454d9d
SAL_NA1377AA_AS,#454d9d
SAL_NA1406AA_AS,#454d9d
SAL_NA0323AA_AS,#454d9d
SAL_NA3225AA_AS,#454d9d
SAL_MA8482AA_AS,#454d9d
SAL_MA8587AA_AS,#454d9d
SAL_MA8590AA_AS,#454d9d
SAL_MA7777AA_AS,#454d9d
SAL_MA7730AA_AS,#454d9d
SAL_MA7731AA_AS,#454d9d
SAL_MA7732AA_AS,#454d9d
SAL_MA6901AA_AS,#454d9d
SAL_MA6903AA_AS,#454d9d
SAL_MA6904AA_AS,#454d9d
SAL_MA6908AA_AS,#454d9d
SAL_MA6909AA_AS,#454d9d
SAL_MA6912AA_AS,#454d9d
SAL_MA6583AA_AS,#454d9d
SAL_MA6432AA_AS,#454d9d
SAL_MA6433AA_AS,#454d9d
SAL_MA6439AA_AS,#454d9d
SAL_MA6485AA_AS,#454d9d
SAL_MA6245AA_AS,#454d9d
SAL_MA6267AA_AS,#454d9d
SAL_MA6314AA_AS,#454d9d
SAL_MA5324AA_AS,#454d9d
SAL_MA3147AA_AS,#454d9d
SAL_MA3193AA_AS,#454d9d
SAL_MA3206AA_AS,#454d9d
SAL_MA2762AA_AS,#454d9d
SAL_MA2763AA_AS,#454d9d
SAL_MA2764AA_AS,#454d9d
SAL_MA2765AA_AS,#454d9d
SAL_MA2766AA_AS,#454d9d
SAL_MA2767AA_AS,#454d9d
SAL_MA2768AA_AS,#454d9d
SAL_MA2769AA_AS,#454d9d
SAL_MA2770AA_AS,#454d9d
SAL_MA2771AA_AS,#454d9d
SAL_MA2772AA_AS,#454d9d
SAL_MA2773AA_AS,#454d9d
SAL_MA2774AA_AS,#454d9d
SAL_MA2775AA_AS,#454d9d
SAL_MA2776AA_AS,#454d9d
SAL_MA2777AA_AS,#454d9d
SAL_MA2778AA_AS,#454d9d
SAL_MA2779AA_AS,#454d9d
SAL_MA2780AA_AS,#454d9d
SAL_MA2781AA_AS,#454d9d
SAL_MA2782AA_AS,#454d9d
SAL_MA2783AA_AS,#454d9d
SAL_MA2784AA_AS,#454d9d
SAL_MA2785AA_AS,#454d9d
SAL_MA2786AA_AS,#454d9d
SAL_MA2787AA_AS,#454d9d
SAL_MA2788AA_AS,#454d9d
SAL_MA2789AA_AS,#454d9d
SAL_MA1037AA_AS,#454d9d
SAL_MA1205AA_AS,#454d9d
SAL_MA1218AA_AS,#454d9d
SAL_MA0382AA_AS,#454d9d
SAL_LA9921AA_AS,#454d9d
SAL_LA9922AA_AS,#454d9d
SAL_LA9923AA_AS,#454d9d
SAL_LA9924AA_AS,#454d9d
SAL_LA9925AA_AS,#454d9d
SAL_LA9967AA_AS,#454d9d
SAL_MA0144AA_AS,#454d9d
SAL_LA5487AA_AS,#454d9d
SAL_LA5488AA_AS,#454d9d
SAL_LA5490AA_AS,#454d9d
SAL_LA5494AA_AS,#454d9d
SAL_LA5496AA_AS,#454d9d
SAL_LA5832AA_AS,#454d9d
SAL_LA5833AA_AS,#454d9d
SAL_LA5942AA_AS,#454d9d
SAL_LA6102AA_AS,#454d9d
SAL_LA6158AA_AS,#454d9d
SAL_LA6243AA_AS,#454d9d
SAL_LA6349AA_AS,#454d9d
SAL_LA6391AA_AS,#454d9d
SAL_LA6699AA_AS,#454d9d
SAL_LA6700AA_AS,#454d9d
SAL_LA5160AA_AS,#454d9d
SAL_LA5169AA_AS,#454d9d
SAL_LA5170AA_AS,#454d9d
SAL_LA6845AA_AS,#454d9d
SAL_LA6861AA_AS,#454d9d
SAL_LA7141AA_AS,#454d9d
SAL_LA7250AA_AS,#454d9d
SAL_LA7251AA_AS,#454d9d
SAL_LA7254AA_AS,#454d9d
SAL_LA7257AA_AS,#454d9d
SAL_LA7258AA_AS,#454d9d
SAL_LA7259AA_AS,#454d9d
SAL_LA7264AA_AS,#454d9d
SAL_LA7267AA_AS,#454d9d
SAL_LA7314AA_AS,#454d9d
SAL_LA7338AA_AS,#454d9d
SAL_LA7340AA_AS,#454d9d
SAL_LA7343AA_AS,#454d9d
SAL_LA7345AA_AS,#454d9d
SAL_LA7781AA_AS,#454d9d
SAL_LA7804AA_AS,#454d9d
SAL_LA8402AA_AS,#454d9d
SAL_LA8408AA_AS,#454d9d
SAL_LA8410AA_AS,#454d9d
SAL_LA8413AA_AS,#454d9d
SAL_LA8414AA_AS,#454d9d
SAL_LA8415AA_AS,#454d9d
SAL_LA8438AA_AS,#454d9d
SAL_LA8489AA_AS,#454d9d
SAL_LA8491AA_AS,#454d9d
SAL_LA8495AA_AS,#454d9d
SAL_LA8499AA_AS,#454d9d
SAL_LA8529AA_AS,#454d9d
SAL_LA8571AA_AS,#454d9d
SAL_LA8635AA_AS,#454d9d
SAL_LA8659AA_AS,#454d9d
SAL_LA8774AA_AS,#454d9d
SAL_LA8786AA_AS,#454d9d
SAL_LA8815AA_AS,#454d9d
SAL_LA8842AA_AS,#454d9d
SAL_LA8843AA_AS,#454d9d
SAL_LA8850AA_AS,#454d9d
SAL_LA8869AA_AS,#454d9d
SAL_LA8874AA_AS,#454d9d
SAL_LA8875AA_AS,#454d9d
SAL_LA8891AA_AS,#454d9d
SAL_LA8896AA_AS,#454d9d
SAL_LA8898AA_AS,#454d9d
SAL_LA8922AA_AS,#454d9d
SAL_LA8942AA_AS,#454d9d
SAL_LA8980AA_AS,#454d9d
SAL_MA0327AA_AS,#454d9d
SAL_MA0328AA_AS,#454d9d
SAL_MA0329AA_AS,#454d9d
SAL_MA0334AA_AS,#454d9d
SAL_MA0335AA_AS,#454d9d
SAL_MA0336AA_AS,#454d9d
SAL_MA0337AA_AS,#454d9d
SAL_MA0338AA_AS,#454d9d
SAL_MA0341AA_AS,#454d9d
SAL_MA0500AA_AS,#454d9d
SAL_MA0501AA_AS,#454d9d
SAL_MA0502AA_AS,#454d9d
SAL_MA0504AA_AS,#454d9d
SAL_MA0522AA_AS,#454d9d
SAL_MA0523AA_AS,#454d9d
SAL_MA1463AA_AS,#454d9d
SAL_MA1522AA_AS,#454d9d
SAL_MA1696AA_AS,#454d9d
SAL_MA1706AA_AS,#454d9d
SAL_LA3641AA_AS,#454d9d
SAL_LA3642AA_AS,#454d9d
SAL_LA3643AA_AS,#454d9d
SAL_LA3645AA_AS,#454d9d
SAL_LA3383AA_AS,#454d9d
SAL_LA3382AA_AS,#454d9d
SAL_LA3170AA_AS,#454d9d
SAL_LA3167AA_AS,#454d9d
SAL_LA3165AA_AS,#454d9d
SAL_LA3157AA_AS,#454d9d
SAL_LA3155AA_AS,#454d9d
SAL_LA3151AA_AS,#454d9d
SAL_LA3150AA_AS,#454d9d
SAL_LA3148AA_AS,#454d9d
SAL_LA3147AA_AS,#454d9d
SAL_LA3146AA_AS,#454d9d
SAL_LA2824AA_AS,#454d9d
SAL_LA2825AA_AS,#454d9d
SAL_LA2828AA_AS,#454d9d
SAL_LA2829AA_AS,#454d9d
SAL_LA2468AA_AS,#454d9d
SAL_LA4907AA_AS,#454d9d
SAL_LA4908AA_AS,#454d9d
SAL_LA4909AA_AS,#454d9d
SAL_LA2358AA_AS,#454d9d
SAL_LA2364AA_AS,#454d9d
SAL_LA1053AA_AS,#454d9d
SAL_LA0627AA_AS,#454d9d
SAL_LA0628AA_AS,#454d9d
SAL_LA0366AA_AS,#454d9d
SAL_LA0394AA_AS,#454d9d
SAL_LA0395AA_AS,#454d9d
SAL_LA0306AA_AS,#454d9d
SAL_KA9858AA_AS,#454d9d
SAL_KA9859AA_AS,#454d9d
SAL_KA9860AA_AS,#454d9d
SAL_KA9861AA_AS,#454d9d
SAL_KA9829AA_AS,#454d9d
SAL_KA9664AA_AS,#454d9d
SAL_KA9185AA_AS,#454d9d
SAL_KA9186AA_AS,#454d9d
SAL_KA9187AA_AS,#454d9d
SAL_KA9188AA_AS,#454d9d
SAL_KA9189AA_AS,#454d9d
SAL_KA9190AA_AS,#454d9d
SAL_KA9228AA_AS,#454d9d
SAL_KA9379AA_AS,#454d9d
SAL_KA9090AA_AS,#454d9d
SAL_KA9087AA_AS,#454d9d
SAL_KA8986AA_AS,#454d9d
SAL_KA8985AA_AS,#454d9d
SAL_KA8984AA_AS,#454d9d
SAL_KA8983AA_AS,#454d9d
SAL_KA8982AA_AS,#454d9d
SAL_KA8981AA_AS,#454d9d
SAL_KA8979AA_AS,#454d9d
SAL_KA8915AA_AS,#454d9d
SAL_KA9108AA_AS,#454d9d
SAL_KA8896AA_AS,#454d9d
SAL_KA8595AA_AS,#454d9d
SAL_KA8579AA_AS,#454d9d
SAL_KA8563AA_AS,#454d9d
SAL_KA8562AA_AS,#454d9d
SAL_KA8501AA_AS,#454d9d
SAL_KA8128AA_AS,#454d9d
SAL_KA8280AA_AS,#454d9d
SAL_KA8325AA_AS,#454d9d
SAL_KA8383AA_AS,#454d9d
SAL_KA8455AA_AS,#454d9d
SAL_KA8496AA_AS,#454d9d
SAL_KA7379AA_AS,#454d9d
SAL_KA7381AA_AS,#454d9d
SAL_KA7383AA_AS,#454d9d
SAL_KA6591AA_AS,#454d9d
SAL_KA6596AA_AS,#454d9d
SAL_KA6354AA_AS,#454d9d
SAL_KA6355AA_AS,#454d9d
SAL_LA4170AA_AS,#454d9d
SAL_LA4169AA_AS,#454d9d
SAL_KA6167AA_AS,#454d9d
SAL_KA6166AA_AS,#454d9d
SAL_LA4168AA_AS,#454d9d
SAL_LA4167AA_AS,#454d9d
SAL_LA4166AA_AS,#454d9d
SAL_KA6159AA_AS,#454d9d
SAL_KA6158AA_AS,#454d9d
SAL_LA4165AA_AS,#454d9d
SAL_LA4164AA_AS,#454d9d
SAL_KA6155AA_AS,#454d9d
SAL_KA6154AA_AS,#454d9d
SAL_KA6152AA_AS,#454d9d
SAL_LA4163AA_AS,#454d9d
SAL_KA6150AA_AS,#454d9d
SAL_KA6149AA_AS,#454d9d
SAL_KA6148AA_AS,#454d9d
SAL_LA4162AA_AS,#454d9d
SAL_LA4161AA_AS,#454d9d
SAL_LA4160AA_AS,#454d9d
SAL_KA6144AA_AS,#454d9d
SAL_KA6143AA_AS,#454d9d
SAL_KA6141AA_AS,#454d9d
SAL_KA6140AA_AS,#454d9d
SAL_LA4159AA_AS,#454d9d
SAL_LA4158AA_AS,#454d9d
SAL_KA6137AA_AS,#454d9d
SAL_KA6136AA_AS,#454d9d
SAL_LA4157AA_AS,#454d9d
SAL_LA4156AA_AS,#454d9d
SAL_KA6133AA_AS,#454d9d
SAL_LA4155AA_AS,#454d9d
SAL_KA6130AA_AS,#454d9d
SAL_LA4154AA_AS,#454d9d
SAL_LA4153AA_AS,#454d9d
SAL_MA3292AA_AS,#454d9d
SAL_KA6126AA_AS,#454d9d
SAL_KA6125AA_AS,#454d9d
SAL_KA6124AA_AS,#454d9d
SAL_KA6122AA_AS,#454d9d
SAL_MA3291AA_AS,#454d9d
SAL_KA6120AA_AS,#454d9d
SAL_MA3290AA_AS,#454d9d
SAL_MA5328AA_AS,#454d9d
SAL_KA6117AA_AS,#454d9d
SAL_KA6116AA_AS,#454d9d
SAL_MA3289AA_AS,#454d9d
SAL_KA6113AA_AS,#454d9d
SAL_KA6112AA_AS,#454d9d
SAL_KA6110AA_AS,#454d9d
SAL_KA6109AA_AS,#454d9d
SAL_KA6108AA_AS,#454d9d
SAL_MA3288AA_AS,#454d9d
SAL_KA6106AA_AS,#454d9d
SAL_KA6105AA_AS,#454d9d
SAL_KA6102AA_AS,#454d9d
SAL_KA6101AA_AS,#454d9d
SAL_MA3287AA_AS,#454d9d
SAL_MA3286AA_AS,#454d9d
SAL_MA3285AA_AS,#454d9d
SAL_KA6096AA_AS,#454d9d
SAL_KA6095AA_AS,#454d9d
SAL_KA6091AA_AS,#454d9d
SAL_KA6090AA_AS,#454d9d
SAL_KA6089AA_AS,#454d9d
SAL_MA3284AA_AS,#454d9d
SAL_KA6087AA_AS,#454d9d
SAL_KA6086AA_AS,#454d9d
SAL_KA6072AA_AS,#454d9d
SAL_KA6071AA_AS,#454d9d
SAL_KA6070AA_AS,#454d9d
SAL_KA6069AA_AS,#454d9d
SAL_KA6068AA_AS,#454d9d
SAL_KA6067AA_AS,#454d9d
SAL_KA6066AA_AS,#454d9d
SAL_KA6065AA_AS,#454d9d
SAL_KA6064AA_AS,#454d9d
SAL_KA5766AA_AS,#454d9d
SAL_KA5769AA_AS,#454d9d
SAL_KA5771AA_AS,#454d9d
SAL_KA4537AA_AS,#454d9d
SAL_KA4534AA_AS,#454d9d
SAL_KA4389AA_AS,#454d9d
SAL_KA4377AA_AS,#454d9d
SAL_KA3712AA_AS,#454d9d
SAL_KA3709AA_AS,#454d9d
SAL_KA3626AA_AS,#454d9d
SAL_KA3510AA_AS,#454d9d
SAL_KA2923AA_AS,#454d9d
SAL_KA2712AA_AS,#454d9d
SAL_KA2703AA_AS,#454d9d
SAL_KA2698AA_AS,#454d9d
SAL_KA2615AA_AS,#454d9d
SAL_KA1417AA_AS,#454d9d
SAL_KA1319AA_AS,#454d9d
SAL_KA1113AA_AS,#454d9d
SAL_KA0526AA_AS,#454d9d
SAL_KA0264AA_AS,#454d9d
SAL_KA0263AA_AS,#454d9d
SAL_KA0262AA_AS,#454d9d
SAL_KA0261AA_AS,#454d9d
SAL_KA0260AA_AS,#454d9d
SAL_KA0259AA_AS,#454d9d
SAL_KA0258AA_AS,#454d9d
SAL_KA0257AA_AS,#454d9d
SAL_KA0256AA_AS,#454d9d
SAL_KA0255AA_AS,#454d9d
SAL_KA0093AA_AS,#454d9d
SAL_KA0092AA_AS,#454d9d
SAL_KA0091AA_AS,#454d9d
SAL_KA0090AA_AS,#454d9d
SAL_KA0089AA_AS,#454d9d
SAL_KA0088AA_AS,#454d9d
SAL_KA0086AA_AS,#454d9d
SAL_KA0085AA_AS,#454d9d
SAL_KA0084AA_AS,#454d9d
SAL_KA0083AA_AS,#454d9d
SAL_KA0081AA_AS,#454d9d
SAL_KA0057AA_AS,#454d9d
SAL_KA0056AA_AS,#454d9d
SAL_KA0055AA_AS,#454d9d
SAL_JA9782AA_AS,#454d9d
SAL_JA9914AA_AS,#454d9d
SAL_JA9913AA_AS,#454d9d
SAL_JA9912AA_AS,#454d9d
SAL_JA9911AA_AS,#454d9d
SAL_JA9910AA_AS,#454d9d
SAL_JA9909AA_AS,#454d9d
SAL_JA9908AA_AS,#454d9d
SAL_JA9906AA_AS,#454d9d
SAL_JA9905AA_AS,#454d9d
SAL_JA9904AA_AS,#454d9d
SAL_JA9903AA_AS,#454d9d
SAL_JA9902AA_AS,#454d9d
SAL_LA4084AA_AS,#454d9d
SAL_JA9206AA_AS,#454d9d
SAL_JA8982AA_AS,#454d9d
SAL_JA9070AA_AS,#454d9d
SAL_JA9011AA_AS,#454d9d
SAL_JA9126AA_AS,#454d9d
SAL_JA9183AA_AS,#454d9d
SAL_JA9211AA_AS,#454d9d
SAL_JA9054AA_AS,#454d9d
SAL_JA8776AA_AS,#454d9d
SAL_JA8883AA_AS,#454d9d
SAL_JA8772AA_AS,#454d9d
SAL_JA8771AA_AS,#454d9d
SAL_JA8770AA_AS,#454d9d
SAL_JA8769AA_AS,#454d9d
SAL_JA8768AA_AS,#454d9d
SAL_JA8767AA_AS,#454d9d
SAL_JA8758AA_AS,#454d9d
SAL_JA8512AA_AS,#454d9d
SAL_JA8511AA_AS,#454d9d
SAL_JA8508AA_AS,#454d9d
SAL_JA8507AA_AS,#454d9d
SAL_JA8503AA_AS,#454d9d
SAL_JA8502AA_AS,#454d9d
SAL_JA8485AA_AS,#454d9d
SAL_JA8481AA_AS,#454d9d
SAL_JA8480AA_AS,#454d9d
SAL_JA8476AA_AS,#454d9d
SAL_JA8475AA_AS,#454d9d
SAL_IA7108AA_AS,#454d9d
SAL_IA7045AA_AS,#454d9d
SAL_IA7044AA_AS,#454d9d
SAL_IA7042AA_AS,#454d9d
SAL_IA7041AA_AS,#454d9d
SAL_IA7040AA_AS,#454d9d
SAL_IA7039AA_AS,#454d9d
SAL_IA7038AA_AS,#454d9d
SAL_IA4369AA_AS,#454d9d
SAL_IA4757AA_AS,#454d9d
SAL_IA4754AA_AS,#454d9d
SAL_IA4738AA_AS,#454d9d
SAL_IA4690AA_AS,#454d9d
SAL_IA7335AA_AS,#454d9d
SAL_LA4584AA_AS,#454d9d
SAL_IA7278AA_AS,#454d9d
SAL_IA7277AA_AS,#454d9d
SAL_IA7274AA_AS,#454d9d
SAL_LA4047AA_AS,#454d9d
SAL_IA7263AA_AS,#454d9d
SAL_IA7260AA_AS,#454d9d
SAL_IA7259AA_AS,#454d9d
SAL_IA7256AA_AS,#454d9d
SAL_IA7255AA_AS,#454d9d
SAL_IA7253AA_AS,#454d9d
SAL_LA4046AA_AS,#454d9d
SAL_LA4037AA_AS,#454d9d
SAL_FA8118AA_AS,#454d9d
SAL_FA8202AA_AS,#454d9d
SAL_FA8016AA_AS,#454d9d
SAL_FA6303AA_AS,#454d9d
SAL_FA6284AA_AS,#454d9d
SAL_EA1671AA_AS,#454d9d
SAL_FA6230AA_AS,#454d9d
SAL_FA6069AA_AS,#454d9d
SAL_FA6063AA_AS,#454d9d
SAL_JA6213AA_AS,#454d9d
SAL_BA2546AA_AS,#454d9d
SAL_BA5956AA_AS,#454d9d
SAL_FA5875AA_AS,#454d9d
SAL_FA5648AA_AS,#454d9d
SAL_FA4965AA_AS,#454d9d
SAL_FA4964AA_AS,#454d9d
SAL_BA2385AA_AS,#454d9d
SAL_FA4670AA_AS,#454d9d
SAL_BA2827AA_AS,#454d9d
SAL_FA4546AA_AS,#454d9d
SAL_FA4495AA_AS,#454d9d
SAL_FA4424AA_AS,#454d9d
SAL_CA5275AA_AS,#454d9d
SAL_FA4415AA_AS,#454d9d
SAL_FA4400AA_AS,#454d9d
SAL_FA4378AA_AS,#454d9d
SAL_CA1002AA_AS,#454d9d
SAL_FA4370AA_AS,#454d9d
SAL_FA4369AA_AS,#454d9d
SAL_BA2623AA_AS,#454d9d
SAL_FA4298AA_AS,#454d9d
SAL_FA4294AA_AS,#454d9d
SAL_FA4266AA_AS,#454d9d
SAL_FA4248AA_AS,#454d9d
SAL_FA4245AA_AS,#454d9d
SAL_FA4244AA_AS,#454d9d
SAL_FA4236AA_AS,#454d9d
SAL_FA4220AA_AS,#454d9d
SAL_FA4188AA_AS,#454d9d
SAL_FA4183AA_AS,#454d9d
SAL_FA4157AA_AS,#454d9d
SAL_FA4148AA_AS,#454d9d
SAL_FA4112AA_AS,#454d9d
SAL_CA3092AA_AS,#454d9d
SAL_FA4058AA_AS,#454d9d
SAL_FA6992AA_AS,#454d9d
SAL_FA3937AA_AS,#454d9d
SAL_FA3927AA_AS,#454d9d
SAL_FA3925AA_AS,#454d9d
SAL_FA3919AA_AS,#454d9d
SAL_FA3912AA_AS,#454d9d
SAL_FA3896AA_AS,#454d9d
SAL_FA3894AA_AS,#454d9d
SAL_FA3890AA_AS,#454d9d
SAL_FA3886AA_AS,#454d9d
SAL_FA3885AA_AS,#454d9d
SAL_FA3803AA_AS,#454d9d
SAL_FA3794AA_AS,#454d9d
SAL_FA3790AA_AS,#454d9d
SAL_EA1716AA_AS,#454d9d
SAL_FA3784AA_AS,#454d9d
SAL_FA3782AA_AS,#454d9d
SAL_FA3746AA_AS,#454d9d
SAL_FA3720AA_AS,#454d9d
SAL_FA3718AA_AS,#454d9d
SAL_FA3709AA_AS,#454d9d
SAL_FA3705AA_AS,#454d9d
SAL_CA2696AA_AS,#454d9d
SAL_FA3698AA_AS,#454d9d
SAL_FA3679AA_AS,#454d9d
SAL_BA8016AA_AS,#454d9d
SAL_JA4823AA_AS,#454d9d
SAL_CA1315AA_AS,#454d9d
SAL_FA3636AA_AS,#454d9d
SAL_FA3633AA_AS,#454d9d
SAL_CA1487AA_AS,#454d9d
SAL_FA3625AA_AS,#454d9d
SAL_FA3622AA_AS,#454d9d
SAL_FA3619AA_AS,#454d9d
SAL_FA3611AA_AS,#454d9d
SAL_JA7768AA_AS,#454d9d
SAL_FA3608AA_AS,#454d9d
SAL_FA3605AA_AS,#454d9d
SAL_FA3606AA_AS,#454d9d
SAL_FA3599AA_AS,#454d9d
SAL_FA3600AA_AS,#454d9d
SAL_FA3595AA_AS,#454d9d
SAL_FA7287AA_AS,#454d9d
SAL_JA4821AA_AS,#454d9d
SAL_FA6979AA_AS,#454d9d
SAL_FA7322AA_AS,#454d9d
SAL_FA3278AA_AS,#454d9d
SAL_FA3280AA_AS,#454d9d
SAL_FA3276AA_AS,#454d9d
SAL_FA3275AA_AS,#454d9d
SAL_FA3277AA_AS,#454d9d
SAL_FA3270AA_AS,#454d9d
SAL_FA3184AA_AS,#454d9d
SAL_FA3172AA_AS,#454d9d
SAL_FA3099AA_AS,#454d9d
SAL_FA3054AA_AS,#454d9d
SAL_FA3043AA_AS,#454d9d
SAL_FA2944AA_AS,#454d9d
SAL_BA9774AA_AS,#454d9d
SAL_FA2935AA_AS,#454d9d
SAL_FA2921AA_AS,#454d9d
SAL_BA3228AA_AS,#454d9d
SAL_FA2554AA_AS,#454d9d
SAL_FA2545AA_AS,#454d9d
SAL_FA2364AA_AS,#454d9d
SAL_FA2347AA_AS,#454d9d
SAL_JA0840AA_AS,#454d9d
SAL_FA2076AA_AS,#454d9d
SAL_CA0343AA_AS,#454d9d
SAL_CA4476AA_AS,#454d9d
SAL_BA4662AA_AS,#454d9d
SAL_FA1996AA_AS,#454d9d
SAL_FA1994AA_AS,#454d9d
SAL_FA1945AA_AS,#454d9d
SAL_CA4474AA_AS,#454d9d
SAL_CA4472AA_AS,#454d9d
SAL_CA4470AA_AS,#454d9d
SAL_CA4468AA_AS,#454d9d
SAL_CA4466AA_AS,#454d9d
SAL_EA8841AA_AS,#454d9d
SAL_JA4159AA_AS,#454d9d
SAL_CA4464AA_AS,#454d9d
SAL_CA4462AA_AS,#454d9d
SAL_CA4460AA_AS,#454d9d
SAL_CA4455AA_AS,#454d9d
SAL_CA4457AA_AS,#454d9d
SAL_CA4454AA_AS,#454d9d
SAL_CA4452AA_AS,#454d9d
SAL_CA4447AA_AS,#454d9d
SAL_CA4450AA_AS,#454d9d
SAL_CA4445AA_AS,#454d9d
SAL_CA4443AA_AS,#454d9d
SAL_CA4441AA_AS,#454d9d
SAL_CA4439AA_AS,#454d9d
SAL_CA4437AA_AS,#454d9d
SAL_CA4435AA_AS,#454d9d
SAL_CA4434AA_AS,#454d9d
SAL_CA4429AA_AS,#454d9d
SAL_CA4419AA_AS,#454d9d
SAL_CA4414AA_AS,#454d9d
SAL_CA4410AA_AS,#454d9d
SAL_CA4411AA_AS,#454d9d
SAL_CA4408AA_AS,#454d9d
SAL_CA4403AA_AS,#454d9d
SAL_CA4406AA_AS,#454d9d
SAL_CA4401AA_AS,#454d9d
SAL_CA4524AA_AS,#454d9d
SAL_CA4399AA_AS,#454d9d
SAL_EA6578AA_AS,#454d9d
SAL_JA7682AA_AS,#454d9d
SAL_CA4397AA_AS,#454d9d
SAL_EA6237AA_AS,#454d9d
SAL_EA6234AA_AS,#454d9d
SAL_BA6416AA_AS,#454d9d
SAL_CA4395AA_AS,#454d9d
SAL_PA7614AA_AS,#454d9d
SAL_CA4393AA_AS,#454d9d
SAL_EA5849AA_AS,#454d9d
SAL_EA5844AA_AS,#454d9d
SAL_EA5835AA_AS,#454d9d
SAL_EA5515AA_AS,#454d9d
SAL_CA4391AA_AS,#454d9d
SAL_EA5207AA_AS,#454d9d
SAL_CA4389AA_AS,#454d9d
SAL_CA4387AA_AS,#454d9d
SAL_CA4385AA_AS,#454d9d
SAL_EA4753AA_AS,#454d9d
SAL_BA4330AA_AS,#454d9d
SAL_EA4498AA_AS,#454d9d
SAL_EA4494AA_AS,#454d9d
SAL_EA4493AA_AS,#454d9d
SAL_EA4254AA_AS,#454d9d
SAL_CA4383AA_AS,#454d9d
SAL_BA3154AA_AS,#454d9d
SAL_FA6868AA_AS,#454d9d
SAL_EA3866AA_AS,#454d9d
SAL_CA4381AA_AS,#454d9d
SAL_EA3861AA_AS,#454d9d
SAL_CA4378AA_AS,#454d9d
SAL_CA4374AA_AS,#454d9d
SAL_CA4376AA_AS,#454d9d
SAL_CA4372AA_AS,#454d9d
SAL_CA4370AA_AS,#454d9d
SAL_CA4368AA_AS,#454d9d
SAL_EA3586AA_AS,#454d9d
SAL_CA4366AA_AS,#454d9d
SAL_CA4364AA_AS,#454d9d
SAL_CA4362AA_AS,#454d9d
SAL_CA4360AA_AS,#454d9d
SAL_CA4358AA_AS,#454d9d
SAL_EA2747AA_AS,#454d9d
SAL_EA2740AA_AS,#454d9d
SAL_EA2726AA_AS,#454d9d
SAL_JA0723AA_AS,#454d9d
SAL_EA2614AA_AS,#454d9d
SAL_FA6655AA_AS,#454d9d
SAL_JA0712AA_AS,#454d9d
SAL_JA0637AA_AS,#454d9d
SAL_EA2455AA_AS,#454d9d
SAL_EA2456AA_AS,#454d9d
SAL_EA2451AA_AS,#454d9d
SAL_EA2449AA_AS,#454d9d
SAL_EA2450AA_AS,#454d9d
SAL_BA9039AA_AS,#454d9d
SAL_JA0622AA_AS,#454d9d
SAL_BA8952AA_AS,#454d9d
SAL_JA0620AA_AS,#454d9d
SAL_BA8833AA_AS,#454d9d
SAL_EA2255AA_AS,#454d9d
SAL_BA3447AA_AS,#454d9d
SAL_EA2254AA_AS,#454d9d
SAL_EA2253AA_AS,#454d9d
SAL_EA2252AA_AS,#454d9d
SAL_CA4515AA_AS,#454d9d
SAL_CA4513AA_AS,#454d9d
SAL_CA4511AA_AS,#454d9d
SAL_EA2251AA_AS,#454d9d
SAL_CA4509AA_AS,#454d9d
SAL_CA4507AA_AS,#454d9d
SAL_CA4505AA_AS,#454d9d
SAL_CA4503AA_AS,#454d9d
SAL_CA4501AA_AS,#454d9d
SAL_CA4499AA_AS,#454d9d
SAL_CA4497AA_AS,#454d9d
SAL_CA4495AA_AS,#454d9d
SAL_CA4493AA_AS,#454d9d
SAL_CA4491AA_AS,#454d9d
SAL_CA4488AA_AS,#454d9d
SAL_CA4486AA_AS,#454d9d
SAL_CA4482AA_AS,#454d9d
SAL_CA4484AA_AS,#454d9d
SAL_CA4480AA_AS,#454d9d
SAL_CA4478AA_AS,#454d9d
SAL_BA8185AA_AS,#454d9d
SAL_JA7629AA_AS,#454d9d
SAL_JA7631AA_AS,#454d9d
SAL_JA7649AA_AS,#454d9d
SAL_AA6802AA_AS,#454d9d
SAL_AA6625AA_AS,#454d9d
SAL_AA6577AA_AS,#454d9d
SAL_AA6514AA_AS,#454d9d
SAL_AA6507AA_AS,#454d9d
SAL_AA2991AA_AS,#454d9d
SAL_AA2990AA_AS,#454d9d
SAL_AA2989AA_AS,#454d9d
SAL_AA2988AA_AS,#454d9d
SAL_AA2987AA_AS,#454d9d
SAL_AA2986AA_AS,#454d9d
SAL_AA2985AA_AS,#454d9d
SAL_AA0297AA_AS,#454d9d
SAL_AA0296AA_AS,#454d9d
SAL_AA0295AA_AS,#454d9d
SAL_AA0294AA_AS,#454d9d
SAL_AA0293AA_AS,#454d9d
SAL_AA0292AA_AS,#454d9d
SAL_AA0291AA_AS,#454d9d
SAL_AA0290AA_AS,#454d9d
SAL_AA0284AA_AS,#454d9d
SAL_AA0283AA_AS,#454d9d
SAL_AA0280AA_AS,#454d9d
SAL_AA0276AA_AS,#454d9d
SAL_AA0275AA_AS,#454d9d
SAL_AA0274AA_AS,#454d9d
SAL_AA0273AA_AS,#454d9d
SAL_AA0272AA_AS,#454d9d
SAL_AA0271AA_AS,#454d9d
SAL_AA0270AA_AS,#454d9d
SAL_AA0269AA_AS,#454d9d
SAL_AA0268AA_AS,#454d9d
SAL_AA0267AA_AS,#454d9d
SAL_AA0266AA_AS,#454d9d
SAL_AA0265AA_AS,#454d9d
SAL_AA0264AA_AS,#454d9d
SAL_AA0263AA_AS,#454d9d
SAL_AA0262AA_AS,#454d9d
SAL_AA0256AA_AS,#454d9d
SAL_AA0251AA_AS,#454d9d
SAL_AA0250AA_AS,#454d9d
SAL_AA0247AA_AS,#454d9d
SAL_AA0246AA_AS,#454d9d
SAL_AA0245AA_AS,#454d9d
SAL_AA0244AA_AS,#454d9d
SAL_AA0243AA_AS,#454d9d
SAL_AA0242AA_AS,#454d9d
SAL_AA0241AA_AS,#454d9d
SAL_AA0239AA_AS,#454d9d
SAL_AA0238AA_AS,#454d9d
SAL_AA0237AA_AS,#454d9d
SAL_AA0236AA_AS,#454d9d
SAL_AA0235AA_AS,#454d9d
SAL_AA0234AA_AS,#454d9d
SAL_AA0233AA_AS,#454d9d
SAL_AA0232AA_AS,#454d9d
SAL_AA0229AA_AS,#454d9d
SAL_AA0228AA_AS,#454d9d
SAL_AA0227AA_AS,#454d9d
SAL_AA0226AA_AS,#454d9d
SAL_AA0225AA_AS,#454d9d
SAL_AA0224AA_AS,#454d9d
SAL_AA0223AA_AS,#454d9d
SAL_AA0222AA_AS,#454d9d
SAL_AA0221AA_AS,#454d9d
SAL_AA0220AA_AS,#454d9d
SAL_AA0219AA_AS,#454d9d
SAL_AA0218AA_AS,#454d9d
SAL_AA0217AA_AS,#454d9d
SAL_AA0216AA_AS,#454d9d
SAL_AA0215AA_AS,#454d9d
SAL_AA0211AA_AS,#454d9d
SAL_AA0206AA_AS,#454d9d
SAL_AA0205AA_AS,#454d9d
SAL_AA0204AA_AS,#454d9d
SAL_AA0202AA_AS,#454d9d
SAL_AA0201AA_AS,#454d9d
SAL_AA0200AA_AS,#454d9d
SAL_AA0199AA_AS,#454d9d
SAL_AA0198AA_AS,#454d9d
SAL_AA0197AA_AS,#454d9d
SAL_AA0196AA_AS,#454d9d
SAL_AA0195AA_AS,#454d9d
SAL_AA0194AA_AS,#454d9d
SAL_AA0193AA_AS,#454d9d
SAL_AA0192AA_AS,#454d9d
SAL_AA0191AA_AS,#454d9d
SAL_AA0190AA_AS,#454d9d
SAL_AA0189AA_AS,#454d9d
SAL_AA0188AA_AS,#454d9d
SAL_AA0187AA_AS,#454d9d
SAL_AA0186AA_AS,#454d9d
SAL_AA0185AA_AS,#454d9d
SAL_AA0184AA_AS,#454d9d
SAL_AA0183AA_AS,#454d9d
SAL_AA0182AA_AS,#454d9d
SAL_AA0181AA_AS,#454d9d
SAL_AA0180AA_AS,#454d9d
SAL_AA0179AA_AS,#454d9d
SAL_AA0178AA_AS,#454d9d
SAL_AA0177AA_AS,#454d9d
SAL_AA0176AA_AS,#454d9d
SAL_AA0240AA_AS,#454d9d
SAL_UA3306AA_AS,#473c65
SAL_UA2735AA_AS,#473c65
SAL_UA2792AA_AS,#473c65
SAL_UA3065AA_AS,#473c65
SAL_UA3071AA_AS,#473c65
SAL_UA1822AA_AS,#473c65
SAL_UA1022AA_AS,#473c65
SAL_TA9883AA_AS,#473c65
SAL_UA1080AA_AS,#473c65
SAL_UA1340AA_AS,#473c65
SAL_UA1354AA_AS,#473c65
SAL_UA1389AA_AS,#473c65
SAL_UA1397AA_AS,#473c65
SAL_UA1575AA_AS,#473c65
SAL_TA7874AA_AS,#473c65
SAL_TA5594AA_AS,#473c65
SAL_TA5861AA_AS,#473c65
SAL_TA5057AA_AS,#473c65
SAL_TA4581AA_AS,#473c65
SAL_TA4160AA_AS,#473c65
SAL_TA2659AA_AS,#473c65
SAL_TA1519AA_AS,#473c65
SAL_TA2137AA_AS,#473c65
SAL_TA2276AA_AS,#473c65
SAL_TA1220AA_AS,#473c65
SAL_TA0939AA_AS,#473c65
SAL_TA0997AA_AS,#473c65
SAL_TA0656AA_AS,#473c65
SAL_SA9804AA_AS,#473c65
SAL_SA9856AA_AS,#473c65
SAL_TA0371AA_AS,#473c65
SAL_SA8681AA_AS,#473c65
SAL_SA8741AA_AS,#473c65
SAL_SA3111AA_AS,#473c65
SAL_SA2754AA_AS,#473c65
SAL_SA2434AA_AS,#473c65
SAL_SA1761AA_AS,#473c65
SAL_SA1382AA_AS,#473c65
SAL_SA0489AA_AS,#473c65
SAL_SA0520AA_AS,#473c65
SAL_SA0553AA_AS,#473c65
SAL_SA0072AA_AS,#473c65
SAL_RA9945AA_AS,#473c65
SAL_RA9403AA_AS,#473c65
SAL_RA9454AA_AS,#473c65
SAL_RA9666AA_AS,#473c65
SAL_RA9814AA_AS,#473c65
SAL_RA1568AA_AS,#473c65
SAL_RA0809AA_AS,#473c65
SAL_RA0293AA_AS,#473c65
SAL_QA9627AA_AS,#473c65
SAL_QA8899AA_AS,#473c65
SAL_QA7120AA_AS,#473c65
SAL_QA6388AA_AS,#473c65
SAL_QA5577AA_AS,#473c65
SAL_QA5642AA_AS,#473c65
SAL_QA5680AA_AS,#473c65
SAL_QA5686AA_AS,#473c65
SAL_QA6544AA_AS,#473c65
SAL_QA6201AA_AS,#473c65
SAL_QA4787AA_AS,#473c65
SAL_QA4519AA_AS,#473c65
SAL_QA4701AA_AS,#473c65
SAL_QA3891AA_AS,#473c65
SAL_QA2845AA_AS,#473c65
SAL_QA2506AA_AS,#473c65
SAL_QA2589AA_AS,#473c65
SAL_QA1250AA_AS,#473c65
SAL_QA1262AA_AS,#473c65
SAL_QA0992AA_AS,#473c65
SAL_PA9325AA_AS,#473c65
SAL_PA9073AA_AS,#473c65
SAL_PA8506AA_AS,#473c65
SAL_PA8089AA_AS,#473c65
SAL_PA8262AA_AS,#473c65
SAL_PA8279AA_AS,#473c65
SAL_PA7847AA_AS,#473c65
SAL_PA7899AA_AS,#473c65
SAL_PA6814AA_AS,#473c65
SAL_PA6725AA_AS,#473c65
SAL_PA3863AA_AS,#473c65
SAL_PA2533AA_AS,#473c65
SAL_PA3174AA_AS,#473c65
SAL_PA2470AA_AS,#473c65
SAL_OA0571AA_AS,#473c65
SAL_OA8337AA_AS,#473c65
SAL_NA7752AA_AS,#473c65
SAL_OA6327AA_AS,#473c65
SAL_NA8350AA_AS,#473c65
SAL_OA4905AA_AS,#473c65
SAL_NA5760AA_AS,#473c65
SAL_NA5764AA_AS,#473c65
SAL_NA6055AA_AS,#473c65
SAL_NA5667AA_AS,#473c65
SAL_NA5665AA_AS,#473c65
SAL_NA5656AA_AS,#473c65
SAL_NA2435AA_AS,#473c65
SAL_NA2431AA_AS,#473c65
SAL_NA2278AA_AS,#473c65
SAL_NA2277AA_AS,#473c65
SAL_NA0919AA_AS,#473c65
SAL_NA0888AA_AS,#473c65
SAL_NA0889AA_AS,#473c65
SAL_NA1183AA_AS,#473c65
SAL_MA9981AA_AS,#473c65
SAL_MA9982AA_AS,#473c65
SAL_MA9983AA_AS,#473c65
SAL_NA3299AA_AS,#473c65
SAL_NA3300AA_AS,#473c65
SAL_MA8270AA_AS,#473c65
SAL_MA7868AA_AS,#473c65
SAL_MA7228AA_AS,#473c65
SAL_MA7236AA_AS,#473c65
SAL_MA7239AA_AS,#473c65
SAL_MA6829AA_AS,#473c65
SAL_MA6537AA_AS,#473c65
SAL_MA6321AA_AS,#473c65
SAL_MA5120AA_AS,#473c65
SAL_MA2914AA_AS,#473c65
SAL_MA2795AA_AS,#473c65
SAL_MA2537AA_AS,#473c65
SAL_MA1009AA_AS,#473c65
SAL_MA1134AA_AS,#473c65
SAL_LA9962AA_AS,#473c65
SAL_MA0126AA_AS,#473c65
SAL_MA0138AA_AS,#473c65
SAL_LA6571AA_AS,#473c65
SAL_LA5572AA_AS,#473c65
SAL_LA5627AA_AS,#473c65
SAL_LA6710AA_AS,#473c65
SAL_LA5156AA_AS,#473c65
SAL_LA5221AA_AS,#473c65
SAL_LA5225AA_AS,#473c65
SAL_LA5231AA_AS,#473c65
SAL_LA5234AA_AS,#473c65
SAL_LA7322AA_AS,#473c65
SAL_LA7618AA_AS,#473c65
SAL_LA7681AA_AS,#473c65
SAL_LA7682AA_AS,#473c65
SAL_LA7719AA_AS,#473c65
SAL_LA7728AA_AS,#473c65
SAL_LA8743AA_AS,#473c65
SAL_MA1733AA_AS,#473c65
SAL_MA1734AA_AS,#473c65
SAL_MA2229AA_AS,#473c65
SAL_LA3655AA_AS,#473c65
SAL_LA3603AA_AS,#473c65
SAL_LA3618AA_AS,#473c65
SAL_LA3527AA_AS,#473c65
SAL_LA3528AA_AS,#473c65
SAL_LA3529AA_AS,#473c65
SAL_LA2630AA_AS,#473c65
SAL_LA4868AA_AS,#473c65
SAL_LA2359AA_AS,#473c65
SAL_LA0814AA_AS,#473c65
SAL_LA0881AA_AS,#473c65
SAL_LA0890AA_AS,#473c65
SAL_LA0664AA_AS,#473c65
SAL_LA0458AA_AS,#473c65
SAL_LA0463AA_AS,#473c65
SAL_LA0477AA_AS,#473c65
SAL_LA0491AA_AS,#473c65
SAL_LA0492AA_AS,#473c65
SAL_LA0389AA_AS,#473c65
SAL_LA0326AA_AS,#473c65
SAL_LA0161AA_AS,#473c65
SAL_LA0169AA_AS,#473c65
SAL_LA0173AA_AS,#473c65
SAL_KA9998AA_AS,#473c65
SAL_LA0000AA_AS,#473c65
SAL_KA9183AA_AS,#473c65
SAL_KA8052AA_AS,#473c65
SAL_KA8166AA_AS,#473c65
SAL_KA7378AA_AS,#473c65
SAL_KA7385AA_AS,#473c65
SAL_KA6909AA_AS,#473c65
SAL_KA7005AA_AS,#473c65
SAL_KA6677AA_AS,#473c65
SAL_KA7315AA_AS,#473c65
SAL_KA6594AA_AS,#473c65
SAL_KA6595AA_AS,#473c65
SAL_KA6481AA_AS,#473c65
SAL_KA6483AA_AS,#473c65
SAL_KA6484AA_AS,#473c65
SAL_KA6486AA_AS,#473c65
SAL_KA6489AA_AS,#473c65
SAL_KA6495AA_AS,#473c65
SAL_KA6500AA_AS,#473c65
SAL_KA5594AA_AS,#473c65
SAL_KA5448AA_AS,#473c65
SAL_KA5449AA_AS,#473c65
SAL_KA5451AA_AS,#473c65
SAL_KA5455AA_AS,#473c65
SAL_KA5458AA_AS,#473c65
SAL_KA5459AA_AS,#473c65
SAL_KA5462AA_AS,#473c65
SAL_KA5464AA_AS,#473c65
SAL_KA5469AA_AS,#473c65
SAL_KA5471AA_AS,#473c65
SAL_KA5710AA_AS,#473c65
SAL_KA4403AA_AS,#473c65
SAL_KA4365AA_AS,#473c65
SAL_KA4248AA_AS,#473c65
SAL_KA3629AA_AS,#473c65
SAL_KA2809AA_AS,#473c65
SAL_LA4086AA_AS,#473c65
SAL_KA2359AA_AS,#473c65
SAL_KA2149AA_AS,#473c65
SAL_KA1972AA_AS,#473c65
SAL_KA1971AA_AS,#473c65
SAL_KA1157AA_AS,#473c65
SAL_KA0908AA_AS,#473c65
SAL_KA0719AA_AS,#473c65
SAL_KA0227AA_AS,#473c65
SAL_KA0226AA_AS,#473c65
SAL_KA0043AA_AS,#473c65
SAL_JA9730AA_AS,#473c65
SAL_JA9683AA_AS,#473c65
SAL_JA9245AA_AS,#473c65
SAL_JA8936AA_AS,#473c65
SAL_JA8937AA_AS,#473c65
SAL_IA4740AA_AS,#473c65
SAL_IA3985AA_AS,#473c65
SAL_IA1752AA_AS,#473c65
SAL_IA3892AA_AS,#473c65
SAL_HA9105AA_AS,#473c65
SAL_HA7420AA_AS,#473c65
SAL_HA9044AA_AS,#473c65
SAL_HA9043AA_AS,#473c65
SAL_JA8277AA_AS,#473c65
SAL_IA2276AA_AS,#473c65
SAL_HA6871AA_AS,#473c65
SAL_FA7399AA_AS,#473c65
SAL_FA7307AA_AS,#473c65
SAL_FA7386AA_AS,#473c65
SAL_CA2199AA_AS,#473c65
SAL_FA6096AA_AS,#473c65
SAL_FA6088AA_AS,#473c65
SAL_FA6090AA_AS,#473c65
SAL_FA5782AA_AS,#473c65
SAL_FA5599AA_AS,#473c65
SAL_FA5579AA_AS,#473c65
SAL_FA5503AA_AS,#473c65
SAL_BA5341AA_AS,#473c65
SAL_FA5233AA_AS,#473c65
SAL_FA5102AA_AS,#473c65
SAL_FA5073AA_AS,#473c65
SAL_FA5067AA_AS,#473c65
SAL_FA4589AA_AS,#473c65
SAL_FA4574AA_AS,#473c65
SAL_FA4496AA_AS,#473c65
SAL_FA4445AA_AS,#473c65
SAL_FA4056AA_AS,#473c65
SAL_JA4861AA_AS,#473c65
SAL_FA3754AA_AS,#473c65
SAL_FA3747AA_AS,#473c65
SAL_FA3711AA_AS,#473c65
SAL_FA3710AA_AS,#473c65
SAL_BA8019AA_AS,#473c65
SAL_FA3440AA_AS,#473c65
SAL_FA3168AA_AS,#473c65
SAL_FA3146AA_AS,#473c65
SAL_FA3148AA_AS,#473c65
SAL_FA3129AA_AS,#473c65
SAL_BA4827AA_AS,#473c65
SAL_FA2970AA_AS,#473c65
SAL_FA2961AA_AS,#473c65
SAL_FA2962AA_AS,#473c65
SAL_FA2941AA_AS,#473c65
SAL_FA2824AA_AS,#473c65
SAL_BA4729AA_AS,#473c65
SAL_FA2358AA_AS,#473c65
SAL_JA0373AA_AS,#473c65
SAL_FA1558AA_AS,#473c65
SAL_FA1519AA_AS,#473c65
SAL_BA9564AA_AS,#473c65
SAL_FA0865AA_AS,#473c65
SAL_FA0561AA_AS,#473c65
SAL_FA0537AA_AS,#473c65
SAL_FA0538AA_AS,#473c65
SAL_FA0530AA_AS,#473c65
SAL_FA0529AA_AS,#473c65
SAL_BA5649AA_AS,#473c65
SAL_FA0525AA_AS,#473c65
SAL_FA0417AA_AS,#473c65
SAL_BA4364AA_AS,#473c65
SAL_BA9508AA_AS,#473c65
SAL_FA0020AA_AS,#473c65
SAL_FA0004AA_AS,#473c65
SAL_FA0002AA_AS,#473c65
SAL_EA9872AA_AS,#473c65
SAL_EA9864AA_AS,#473c65
SAL_EA9718AA_AS,#473c65
SAL_EA9564AA_AS,#473c65
SAL_EA9535AA_AS,#473c65
SAL_BA4220AA_AS,#473c65
SAL_EA7856AA_AS,#473c65
SAL_EA7714AA_AS,#473c65
SAL_EA7667AA_AS,#473c65
SAL_EA7507AA_AS,#473c65
SAL_EA7303AA_AS,#473c65
SAL_CA1781AA_AS,#473c65
SAL_EA6347AA_AS,#473c65
SAL_EA6270AA_AS,#473c65
SAL_EA6261AA_AS,#473c65
SAL_EA6248AA_AS,#473c65
SAL_BA3825AA_AS,#473c65
SAL_BA3514AA_AS,#473c65
SAL_BA4792AA_AS,#473c65
SAL_EA6120AA_AS,#473c65
SAL_EA6117AA_AS,#473c65
SAL_EA6102AA_AS,#473c65
SAL_EA5972AA_AS,#473c65
SAL_EA5554AA_AS,#473c65
SAL_EA5492AA_AS,#473c65
SAL_EA5054AA_AS,#473c65
SAL_EA4204AA_AS,#473c65
SAL_EA4176AA_AS,#473c65
SAL_EA3565AA_AS,#473c65
SAL_EA3533AA_AS,#473c65
SAL_EA3479AA_AS,#473c65
SAL_EA3260AA_AS,#473c65
SAL_BA4335AA_AS,#473c65
SAL_EA3160AA_AS,#473c65
SAL_BA7153AA_AS,#473c65
SAL_EA1796AA_AS,#473c65
SAL_AA4675AA_AS,#473c65
SAL_AA4674AA_AS,#473c65
SAL_AA4673AA_AS,#473c65
SAL_AA4672AA_AS,#473c65
SAL_AA4670AA_AS,#473c65
SAL_AA4669AA_AS,#473c65
SAL_AA4668AA_AS,#473c65
SAL_AA4667AA_AS,#473c65
SAL_AA4666AA_AS,#473c65
SAL_AA4665AA_AS,#473c65
SAL_AA4664AA_AS,#473c65
SAL_AA4663AA_AS,#473c65
SAL_AA4662AA_AS,#473c65
SAL_AA4661AA_AS,#473c65
SAL_AA4660AA_AS,#473c65
SAL_AA4659AA_AS,#473c65
SAL_UA2945AA_AS,#4c6082
SAL_UA1902AA_AS,#4c6082
SAL_UA0935AA_AS,#4c6082
SAL_TA9670AA_AS,#4c6082
SAL_TA9474AA_AS,#4c6082
SAL_TA9334AA_AS,#4c6082
SAL_TA6715AA_AS,#4c6082
SAL_TA5911AA_AS,#4c6082
SAL_TA5368AA_AS,#4c6082
SAL_TA5646AA_AS,#4c6082
SAL_TA5774AA_AS,#4c6082
SAL_TA2924AA_AS,#4c6082
SAL_TA4631AA_AS,#4c6082
SAL_TA4695AA_AS,#4c6082
SAL_TA1565AA_AS,#4c6082
SAL_TA1603AA_AS,#4c6082
SAL_TA1696AA_AS,#4c6082
SAL_TA1707AA_AS,#4c6082
SAL_TA1735AA_AS,#4c6082
SAL_TA1943AA_AS,#4c6082
SAL_TA2057AA_AS,#4c6082
SAL_TA2086AA_AS,#4c6082
SAL_TA1194AA_AS,#4c6082
SAL_TA1026AA_AS,#4c6082
SAL_TA0424AA_AS,#4c6082
SAL_SA9577AA_AS,#4c6082
SAL_SA9777AA_AS,#4c6082
SAL_SA9874AA_AS,#4c6082
SAL_TA0104AA_AS,#4c6082
SAL_TA0203AA_AS,#4c6082
SAL_TA0231AA_AS,#4c6082
SAL_SA8612AA_AS,#4c6082
SAL_SA2089AA_AS,#4c6082
SAL_SA1592AA_AS,#4c6082
SAL_SA1669AA_AS,#4c6082
SAL_SA1450AA_AS,#4c6082
SAL_SA1005AA_AS,#4c6082
SAL_RA9006AA_AS,#4c6082
SAL_RA9016AA_AS,#4c6082
SAL_RA9627AA_AS,#4c6082
SAL_RA1490AA_AS,#4c6082
SAL_RA1365AA_AS,#4c6082
SAL_QA8851AA_AS,#4c6082
SAL_QA8640AA_AS,#4c6082
SAL_QA6452AA_AS,#4c6082
SAL_QA5283AA_AS,#4c6082
SAL_QA5949AA_AS,#4c6082
SAL_QA4235AA_AS,#4c6082
SAL_QA3750AA_AS,#4c6082
SAL_QA2808AA_AS,#4c6082
SAL_PA8991AA_AS,#4c6082
SAL_PA8639AA_AS,#4c6082
SAL_PA8642AA_AS,#4c6082
SAL_PA8661AA_AS,#4c6082
SAL_PA8249AA_AS,#4c6082
SAL_PA8250AA_AS,#4c6082
SAL_PA7409AA_AS,#4c6082
SAL_PA2729AA_AS,#4c6082
SAL_OA1623AA_AS,#4c6082
SAL_OA1661AA_AS,#4c6082
SAL_OA1681AA_AS,#4c6082
SAL_OA1291AA_AS,#4c6082
SAL_OA1184AA_AS,#4c6082
SAL_OA1196AA_AS,#4c6082
SAL_OA1110AA_AS,#4c6082
SAL_OA1136AA_AS,#4c6082
SAL_OA0854AA_AS,#4c6082
SAL_OA0931AA_AS,#4c6082
SAL_OA0970AA_AS,#4c6082
SAL_OA0971AA_AS,#4c6082
SAL_OA0185AA_AS,#4c6082
SAL_OA0196AA_AS,#4c6082
SAL_NA3341AA_AS,#4c6082
SAL_MA7930AA_AS,#4c6082
SAL_MA7810AA_AS,#4c6082
SAL_MA7758AA_AS,#4c6082
SAL_MA2447AA_AS,#4c6082
SAL_MA1199AA_AS,#4c6082
SAL_LA9976AA_AS,#4c6082
SAL_LA6964AA_AS,#4c6082
SAL_LA5664AA_AS,#4c6082
SAL_LA5665AA_AS,#4c6082
SAL_LA6041AA_AS,#4c6082
SAL_LA6160AA_AS,#4c6082
SAL_LA6670AA_AS,#4c6082
SAL_LA5275AA_AS,#4c6082
SAL_LA6840AA_AS,#4c6082
SAL_LA7589AA_AS,#4c6082
SAL_LA7590AA_AS,#4c6082
SAL_LA9111AA_AS,#4c6082
SAL_LA9120AA_AS,#4c6082
SAL_LA9121AA_AS,#4c6082
SAL_LA9131AA_AS,#4c6082
SAL_LA9150AA_AS,#4c6082
SAL_LA9151AA_AS,#4c6082
SAL_LA9226AA_AS,#4c6082
SAL_LA9251AA_AS,#4c6082
SAL_LA3589AA_AS,#4c6082
SAL_LA3228AA_AS,#4c6082
SAL_LA3229AA_AS,#4c6082
SAL_LA3172AA_AS,#4c6082
SAL_LA3143AA_AS,#4c6082
SAL_KA9062AA_AS,#4c6082
SAL_KA8245AA_AS,#4c6082
SAL_KA8380AA_AS,#4c6082
SAL_KA8469AA_AS,#4c6082
SAL_KA8486AA_AS,#4c6082
SAL_KA8649AA_AS,#4c6082
SAL_KA6104AA_AS,#4c6082
SAL_KA6103AA_AS,#4c6082
SAL_LA0448AA_AS,#4c6082
SAL_LA0453AA_AS,#4c6082
SAL_KA3208AA_AS,#4c6082
SAL_KA2270AA_AS,#4c6082
SAL_KA2269AA_AS,#4c6082
SAL_KA1613AA_AS,#4c6082
SAL_KA1553AA_AS,#4c6082
SAL_KA1408AA_AS,#4c6082
SAL_KA1378AA_AS,#4c6082
SAL_KA1232AA_AS,#4c6082
SAL_KA0816AA_AS,#4c6082
SAL_KA0789AA_AS,#4c6082
SAL_JA8792AA_AS,#4c6082
SAL_IA2630AA_AS,#4c6082
SAL_LA4569AA_AS,#4c6082
SAL_LA4554AA_AS,#4c6082
SAL_LA4550AA_AS,#4c6082
SAL_FA6315AA_AS,#4c6082
SAL_IA5346AA_AS,#4c6082
SAL_FA6313AA_AS,#4c6082
SAL_FA6309AA_AS,#4c6082
SAL_IA5339AA_AS,#4c6082
SAL_FA6190AA_AS,#4c6082
SAL_BA4434AA_AS,#4c6082
SAL_IA5404AA_AS,#4c6082
SAL_JA5360AA_AS,#4c6082
SAL_FA5993AA_AS,#4c6082
SAL_FA5798AA_AS,#4c6082
SAL_JA5354AA_AS,#4c6082
SAL_JA5353AA_AS,#4c6082
SAL_JA5348AA_AS,#4c6082
SAL_FA4961AA_AS,#4c6082
SAL_FA4594AA_AS,#4c6082
SAL_FA4376AA_AS,#4c6082
SAL_JA6270AA_AS,#4c6082
SAL_FA4120AA_AS,#4c6082
SAL_FA3905AA_AS,#4c6082
SAL_JA6261AA_AS,#4c6082
SAL_JA6260AA_AS,#4c6082
SAL_FA3728AA_AS,#4c6082
SAL_FA3725AA_AS,#4c6082
SAL_FA3049AA_AS,#4c6082
SAL_FA2892AA_AS,#4c6082
SAL_FA1659AA_AS,#4c6082
SAL_JA6246AA_AS,#4c6082
SAL_JA6245AA_AS,#4c6082
SAL_JA6244AA_AS,#4c6082
SAL_JA0758AA_AS,#4c6082
SAL_FA1289AA_AS,#4c6082
SAL_JA1031AA_AS,#4c6082
SAL_BA8914AA_AS,#4c6082
SAL_FA1081AA_AS,#4c6082
SAL_JA6217AA_AS,#4c6082
SAL_CA8490AA_AS,#4c6082
SAL_JA6323AA_AS,#4c6082
SAL_JA6322AA_AS,#4c6082
SAL_JA6320AA_AS,#4c6082
SAL_JA6319AA_AS,#4c6082
SAL_CA0920AA_AS,#4c6082
SAL_JA6318AA_AS,#4c6082
SAL_JA6316AA_AS,#4c6082
SAL_JA6315AA_AS,#4c6082
SAL_JA6314AA_AS,#4c6082
SAL_JA6313AA_AS,#4c6082
SAL_EA8877AA_AS,#4c6082
SAL_EA8876AA_AS,#4c6082
SAL_EA8878AA_AS,#4c6082
SAL_JA4050AA_AS,#4c6082
SAL_EA8874AA_AS,#4c6082
SAL_BA3452AA_AS,#4c6082
SAL_EA8740AA_AS,#4c6082
SAL_JA4932AA_AS,#4c6082
SAL_JA6306AA_AS,#4c6082
SAL_EA8672AA_AS,#4c6082
SAL_JA6096AA_AS,#4c6082
SAL_JA4104AA_AS,#4c6082
SAL_JA6303AA_AS,#4c6082
SAL_JA6669AA_AS,#4c6082
SAL_EA8431AA_AS,#4c6082
SAL_JA4034AA_AS,#4c6082
SAL_JA6278AA_AS,#4c6082
SAL_BA4922AA_AS,#4c6082
SAL_EA8032AA_AS,#4c6082
SAL_EA7982AA_AS,#4c6082
SAL_BA5861AA_AS,#4c6082
SAL_EA7817AA_AS,#4c6082
SAL_EA7674AA_AS,#4c6082
SAL_EA7652AA_AS,#4c6082
SAL_EA7340AA_AS,#4c6082
SAL_EA7205AA_AS,#4c6082
SAL_EA7073AA_AS,#4c6082
SAL_EA7005AA_AS,#4c6082
SAL_CA3477AA_AS,#4c6082
SAL_EA6951AA_AS,#4c6082
SAL_BA3024AA_AS,#4c6082
SAL_EA6693AA_AS,#4c6082
SAL_EA6239AA_AS,#4c6082
SAL_EA6063AA_AS,#4c6082
SAL_EA6008AA_AS,#4c6082
SAL_IA6426AA_AS,#4c6082
SAL_IA6161AA_AS,#4c6082
SAL_IA6158AA_AS,#4c6082
SAL_EA4692AA_AS,#4c6082
SAL_EA3887AA_AS,#4c6082
SAL_EA3869AA_AS,#4c6082
SAL_IA5725AA_AS,#4c6082
SAL_IA5696AA_AS,#4c6082
SAL_EA3288AA_AS,#4c6082
SAL_EA3280AA_AS,#4c6082
SAL_BA4710AA_AS,#4c6082
SAL_EA3179AA_AS,#4c6082
SAL_BA2565AA_AS,#4c6082
SAL_EA3168AA_AS,#4c6082
SAL_BA3945AA_AS,#4c6082
SAL_IA5482AA_AS,#4c6082
SAL_IA5479AA_AS,#4c6082
SAL_JA0396AA_AS,#4c6082
SAL_IA3486AA_AS,#4c6082
SAL_IA3485AA_AS,#4c6082
SAL_IA5472AA_AS,#4c6082
SAL_IA5469AA_AS,#4c6082
SAL_LA4322AA_AS,#4c6082
SAL_AA6701AA_AS,#4c6082
SAL_AA6700AA_AS,#4c6082
SAL_AA6699AA_AS,#4c6082
SAL_AA6698AA_AS,#4c6082
SAL_AA6691AA_AS,#4c6082
SAL_AA6686AA_AS,#4c6082
SAL_AA6685AA_AS,#4c6082
SAL_AA6618AA_AS,#4c6082
SAL_AA5668AA_AS,#4c6082
SAL_AA5666AA_AS,#4c6082
SAL_AA5627AA_AS,#4c6082
SAL_AA4993AA_AS,#4c6082
SAL_AA4992AA_AS,#4c6082
SAL_AA4991AA_AS,#4c6082
SAL_AA4990AA_AS,#4c6082
SAL_AA4989AA_AS,#4c6082
SAL_AA4988AA_AS,#4c6082
SAL_AA4987AA_AS,#4c6082
SAL_AA4986AA_AS,#4c6082
SAL_AA4985AA_AS,#4c6082
SAL_AA4984AA_AS,#4c6082
SAL_AA4983AA_AS,#4c6082
SAL_AA4982AA_AS,#4c6082
SAL_AA4981AA_AS,#4c6082
SAL_AA4980AA_AS,#4c6082
SAL_AA4979AA_AS,#4c6082
SAL_AA4978AA_AS,#4c6082
SAL_AA4977AA_AS,#4c6082
SAL_AA4976AA_AS,#4c6082
SAL_AA4975AA_AS,#4c6082
SAL_AA3562AA_AS,#4c6082
SAL_AA3561AA_AS,#4c6082
SAL_AA3560AA_AS,#4c6082
SAL_AA3559AA_AS,#4c6082
SAL_AA3558AA_AS,#4c6082
SAL_AA3557AA_AS,#4c6082
SAL_AA3556AA_AS,#4c6082
SAL_AA3555AA_AS,#4c6082
SAL_AA3554AA_AS,#4c6082
SAL_AA2995AA_AS,#4c6082
SAL_AA2994AA_AS,#4c6082
SAL_AA2519AA_AS,#4c6082
SAL_AA2518AA_AS,#4c6082
SAL_AA2517AA_AS,#4c6082
SAL_AA2516AA_AS,#4c6082
SAL_AA2515AA_AS,#4c6082
SAL_AA2514AA_AS,#4c6082
SAL_AA2513AA_AS,#4c6082
SAL_AA2512AA_AS,#4c6082
SAL_AA2511AA_AS,#4c6082
SAL_AA2510AA_AS,#4c6082
SAL_AA2509AA_AS,#4c6082
SAL_AA2508AA_AS,#4c6082
SAL_AA2506AA_AS,#4c6082
SAL_AA2504AA_AS,#4c6082
SAL_AA2502AA_AS,#4c6082
SAL_AA2500AA_AS,#4c6082
SAL_AA2499AA_AS,#4c6082
SAL_AA2498AA_AS,#4c6082
SAL_AA2497AA_AS,#4c6082
SAL_AA2496AA_AS,#4c6082
SAL_AA2494AA_AS,#4c6082
SAL_AA2493AA_AS,#4c6082
SAL_UA3263AA_AS,#52258d
SAL_UA3269AA_AS,#52258d
SAL_UA3282AA_AS,#52258d
SAL_UA3291AA_AS,#52258d
SAL_UA3293AA_AS,#52258d
SAL_UA3151AA_AS,#52258d
SAL_UA3156AA_AS,#52258d
SAL_UA3158AA_AS,#52258d
SAL_UA2737AA_AS,#52258d
SAL_UA2738AA_AS,#52258d
SAL_UA2768AA_AS,#52258d
SAL_UA2771AA_AS,#52258d
SAL_UA2798AA_AS,#52258d
SAL_UA2804AA_AS,#52258d
SAL_UA2811AA_AS,#52258d
SAL_UA2831AA_AS,#52258d
SAL_UA2874AA_AS,#52258d
SAL_UA2877AA_AS,#52258d
SAL_UA2888AA_AS,#52258d
SAL_UA2898AA_AS,#52258d
SAL_UA2951AA_AS,#52258d
SAL_UA3010AA_AS,#52258d
SAL_UA3029AA_AS,#52258d
SAL_UA3034AA_AS,#52258d
SAL_UA3045AA_AS,#52258d
SAL_UA3061AA_AS,#52258d
SAL_UA2523AA_AS,#52258d
SAL_UA2525AA_AS,#52258d
SAL_UA2527AA_AS,#52258d
SAL_UA2529AA_AS,#52258d
SAL_UA2532AA_AS,#52258d
SAL_UA2547AA_AS,#52258d
SAL_UA2548AA_AS,#52258d
SAL_UA2550AA_AS,#52258d
SAL_UA2551AA_AS,#52258d
SAL_UA2569AA_AS,#52258d
SAL_UA2580AA_AS,#52258d
SAL_UA2666AA_AS,#52258d
SAL_UA2032AA_AS,#52258d
SAL_UA2053AA_AS,#52258d
SAL_UA2070AA_AS,#52258d
SAL_UA2164AA_AS,#52258d
SAL_UA2203AA_AS,#52258d
SAL_UA2216AA_AS,#52258d
SAL_UA2230AA_AS,#52258d
SAL_UA2260AA_AS,#52258d
SAL_UA2276AA_AS,#52258d
SAL_UA2300AA_AS,#52258d
SAL_UA2306AA_AS,#52258d
SAL_UA2384AA_AS,#52258d
SAL_UA2419AA_AS,#52258d
SAL_UA2428AA_AS,#52258d
SAL_UA2448AA_AS,#52258d
SAL_UA2449AA_AS,#52258d
SAL_UA2451AA_AS,#52258d
SAL_UA2453AA_AS,#52258d
SAL_UA2460AA_AS,#52258d
SAL_UA2475AA_AS,#52258d
SAL_UA2477AA_AS,#52258d
SAL_UA2518AA_AS,#52258d
SAL_UA2480AA_AS,#52258d
SAL_UA2485AA_AS,#52258d
SAL_UA2494AA_AS,#52258d
SAL_UA2508AA_AS,#52258d
SAL_UA1820AA_AS,#52258d
SAL_UA1823AA_AS,#52258d
SAL_UA1828AA_AS,#52258d
SAL_UA1839AA_AS,#52258d
SAL_UA1884AA_AS,#52258d
SAL_UA1892AA_AS,#52258d
SAL_UA1909AA_AS,#52258d
SAL_UA0712AA_AS,#52258d
SAL_UA0716AA_AS,#52258d
SAL_UA0717AA_AS,#52258d
SAL_UA0720AA_AS,#52258d
SAL_UA0731AA_AS,#52258d
SAL_UA0735AA_AS,#52258d
SAL_UA0753AA_AS,#52258d
SAL_UA0989AA_AS,#52258d
SAL_UA1005AA_AS,#52258d
SAL_UA1016AA_AS,#52258d
SAL_UA1019AA_AS,#52258d
SAL_UA1046AA_AS,#52258d
SAL_UA1048AA_AS,#52258d
SAL_UA1050AA_AS,#52258d
SAL_UA1065AA_AS,#52258d
SAL_TA9757AA_AS,#52258d
SAL_TA9756AA_AS,#52258d
SAL_TA9755AA_AS,#52258d
SAL_TA9754AA_AS,#52258d
SAL_TA9752AA_AS,#52258d
SAL_TA9864AA_AS,#52258d
SAL_UA1466AA_AS,#52258d
SAL_TA9742AA_AS,#52258d
SAL_TA9740AA_AS,#52258d
SAL_TA9739AA_AS,#52258d
SAL_TA9738AA_AS,#52258d
SAL_TA9737AA_AS,#52258d
SAL_TA9736AA_AS,#52258d
SAL_TA9735AA_AS,#52258d
SAL_TA9734AA_AS,#52258d
SAL_TA9733AA_AS,#52258d
SAL_TA9732AA_AS,#52258d
SAL_TA9731AA_AS,#52258d
SAL_TA9730AA_AS,#52258d
SAL_TA9729AA_AS,#52258d
SAL_TA9702AA_AS,#52258d
SAL_TA9580AA_AS,#52258d
SAL_TA9647AA_AS,#52258d
SAL_TA9653AA_AS,#52258d
SAL_TA9636AA_AS,#52258d
SAL_TA9614AA_AS,#52258d
SAL_TA9626AA_AS,#52258d
SAL_TA9346AA_AS,#52258d
SAL_TA9530AA_AS,#52258d
SAL_TA8825AA_AS,#52258d
SAL_TA8839AA_AS,#52258d
SAL_TA8865AA_AS,#52258d
SAL_TA8935AA_AS,#52258d
SAL_TA8966AA_AS,#52258d
SAL_TA9035AA_AS,#52258d
SAL_TA9070AA_AS,#52258d
SAL_TA9076AA_AS,#52258d
SAL_TA9081AA_AS,#52258d
SAL_TA9087AA_AS,#52258d
SAL_TA9099AA_AS,#52258d
SAL_TA9274AA_AS,#52258d
SAL_TA9314AA_AS,#52258d
SAL_TA8677AA_AS,#52258d
SAL_TA8695AA_AS,#52258d
SAL_TA8697AA_AS,#52258d
SAL_TA7689AA_AS,#52258d
SAL_TA7702AA_AS,#52258d
SAL_TA7838AA_AS,#52258d
SAL_TA7844AA_AS,#52258d
SAL_TA7868AA_AS,#52258d
SAL_TA7889AA_AS,#52258d
SAL_TA7904AA_AS,#52258d
SAL_TA8011AA_AS,#52258d
SAL_TA8024AA_AS,#52258d
SAL_TA8034AA_AS,#52258d
SAL_TA8651AA_AS,#52258d
SAL_TA8209AA_AS,#52258d
SAL_TA8708AA_AS,#52258d
SAL_TA8709AA_AS,#52258d
SAL_TA8321AA_AS,#52258d
SAL_TA7562AA_AS,#52258d
SAL_TA7510AA_AS,#52258d
SAL_TA7521AA_AS,#52258d
SAL_TA7536AA_AS,#52258d
SAL_TA7543AA_AS,#52258d
SAL_TA7546AA_AS,#52258d
SAL_TA7550AA_AS,#52258d
SAL_TA7553AA_AS,#52258d
SAL_TA7412AA_AS,#52258d
SAL_TA7402AA_AS,#52258d
SAL_TA7434AA_AS,#52258d
SAL_TA7317AA_AS,#52258d
SAL_TA7284AA_AS,#52258d
SAL_TA7292AA_AS,#52258d
SAL_TA7301AA_AS,#52258d
SAL_TA7079AA_AS,#52258d
SAL_TA7144AA_AS,#52258d
SAL_TA7206AA_AS,#52258d
SAL_TA7211AA_AS,#52258d
SAL_TA7246AA_AS,#52258d
SAL_TA7249AA_AS,#52258d
SAL_TA6862AA_AS,#52258d
SAL_TA6951AA_AS,#52258d
SAL_TA7005AA_AS,#52258d
SAL_TA7010AA_AS,#52258d
SAL_TA6807AA_AS,#52258d
SAL_TA6818AA_AS,#52258d
SAL_TA6819AA_AS,#52258d
SAL_TA6822AA_AS,#52258d
SAL_TA6828AA_AS,#52258d
SAL_TA6834AA_AS,#52258d
SAL_TA6836AA_AS,#52258d
SAL_TA6848AA_AS,#52258d
SAL_TA6113AA_AS,#52258d
SAL_TA6124AA_AS,#52258d
SAL_TA6556AA_AS,#52258d
SAL_TA6257AA_AS,#52258d
SAL_TA6260AA_AS,#52258d
SAL_TA6263AA_AS,#52258d
SAL_TA6283AA_AS,#52258d
SAL_TA6293AA_AS,#52258d
SAL_TA6322AA_AS,#52258d
SAL_TA6416AA_AS,#52258d
SAL_TA6428AA_AS,#52258d
SAL_TA6431AA_AS,#52258d
SAL_TA6432AA_AS,#52258d
SAL_TA6435AA_AS,#52258d
SAL_TA6445AA_AS,#52258d
SAL_TA5966AA_AS,#52258d
SAL_TA5882AA_AS,#52258d
SAL_TA5887AA_AS,#52258d
SAL_TA5910AA_AS,#52258d
SAL_TA5920AA_AS,#52258d
SAL_TA5356AA_AS,#52258d
SAL_TA5414AA_AS,#52258d
SAL_TA5420AA_AS,#52258d
SAL_TA5433AA_AS,#52258d
SAL_TA5462AA_AS,#52258d
SAL_TA5465AA_AS,#52258d
SAL_TA5476AA_AS,#52258d
SAL_TA5516AA_AS,#52258d
SAL_TA5524AA_AS,#52258d
SAL_TA5725AA_AS,#52258d
SAL_TA5742AA_AS,#52258d
SAL_TA5754AA_AS,#52258d
SAL_TA5803AA_AS,#52258d
SAL_TA5839AA_AS,#52258d
SAL_TA5858AA_AS,#52258d
SAL_TA5859AA_AS,#52258d
SAL_TA4887AA_AS,#52258d
SAL_TA5175AA_AS,#52258d
SAL_TA5181AA_AS,#52258d
SAL_TA5189AA_AS,#52258d
SAL_TA5212AA_AS,#52258d
SAL_TA5223AA_AS,#52258d
SAL_TA5036AA_AS,#52258d
SAL_TA5070AA_AS,#52258d
SAL_TA5083AA_AS,#52258d
SAL_TA5114AA_AS,#52258d
SAL_TA5124AA_AS,#52258d
SAL_TA5126AA_AS,#52258d
SAL_TA5139AA_AS,#52258d
SAL_TA4728AA_AS,#52258d
SAL_TA4742AA_AS,#52258d
SAL_TA4748AA_AS,#52258d
SAL_TA4760AA_AS,#52258d
SAL_TA4765AA_AS,#52258d
SAL_TA4780AA_AS,#52258d
SAL_TA4800AA_AS,#52258d
SAL_TA4657AA_AS,#52258d
SAL_TA4637AA_AS,#52258d
SAL_TA4191AA_AS,#52258d
SAL_TA4192AA_AS,#52258d
SAL_TA4215AA_AS,#52258d
SAL_TA4246AA_AS,#52258d
SAL_TA4261AA_AS,#52258d
SAL_TA4289AA_AS,#52258d
SAL_TA2758AA_AS,#52258d
SAL_TA2759AA_AS,#52258d
SAL_TA2760AA_AS,#52258d
SAL_TA2830AA_AS,#52258d
SAL_TA2853AA_AS,#52258d
SAL_TA2880AA_AS,#52258d
SAL_TA2906AA_AS,#52258d
SAL_TA2941AA_AS,#52258d
SAL_TA2959AA_AS,#52258d
SAL_TA2960AA_AS,#52258d
SAL_TA2979AA_AS,#52258d
SAL_TA2982AA_AS,#52258d
SAL_TA3001AA_AS,#52258d
SAL_TA4306AA_AS,#52258d
SAL_TA3026AA_AS,#52258d
SAL_TA3035AA_AS,#52258d
SAL_TA3065AA_AS,#52258d
SAL_TA4314AA_AS,#52258d
SAL_TA3772AA_AS,#52258d
SAL_TA4613AA_AS,#52258d
SAL_TA4585AA_AS,#52258d
SAL_TA4660AA_AS,#52258d
SAL_TA4379AA_AS,#52258d
SAL_TA4408AA_AS,#52258d
SAL_TA4411AA_AS,#52258d
SAL_TA4412AA_AS,#52258d
SAL_TA4413AA_AS,#52258d
SAL_TA4511AA_AS,#52258d
SAL_TA4516AA_AS,#52258d
SAL_TA4541AA_AS,#52258d
SAL_TA4563AA_AS,#52258d
SAL_TA5271AA_AS,#52258d
SAL_TA5272AA_AS,#52258d
SAL_TA4685AA_AS,#52258d
SAL_TA4098AA_AS,#52258d
SAL_TA4112AA_AS,#52258d
SAL_TA4124AA_AS,#52258d
SAL_TA4634AA_AS,#52258d
SAL_TA4142AA_AS,#52258d
SAL_TA4164AA_AS,#52258d
SAL_TA4165AA_AS,#52258d
SAL_TA2363AA_AS,#52258d
SAL_TA2370AA_AS,#52258d
SAL_TA2371AA_AS,#52258d
SAL_TA2388AA_AS,#52258d
SAL_TA2438AA_AS,#52258d
SAL_TA2457AA_AS,#52258d
SAL_TA2464AA_AS,#52258d
SAL_TA2486AA_AS,#52258d
SAL_TA2541AA_AS,#52258d
SAL_TA2571AA_AS,#52258d
SAL_TA2574AA_AS,#52258d
SAL_TA2592AA_AS,#52258d
SAL_TA2607AA_AS,#52258d
SAL_TA2608AA_AS,#52258d
SAL_TA2609AA_AS,#52258d
SAL_TA2611AA_AS,#52258d
SAL_TA2620AA_AS,#52258d
SAL_TA2635AA_AS,#52258d
SAL_TA2636AA_AS,#52258d
SAL_TA2637AA_AS,#52258d
SAL_TA2638AA_AS,#52258d
SAL_TA2641AA_AS,#52258d
SAL_TA2656AA_AS,#52258d
SAL_TA2658AA_AS,#52258d
SAL_TA2660AA_AS,#52258d
SAL_TA2663AA_AS,#52258d
SAL_TA2321AA_AS,#52258d
SAL_TA1490AA_AS,#52258d
SAL_TA1521AA_AS,#52258d
SAL_TA1559AA_AS,#52258d
SAL_TA1598AA_AS,#52258d
SAL_TA1668AA_AS,#52258d
SAL_TA1685AA_AS,#52258d
SAL_TA1693AA_AS,#52258d
SAL_TA1727AA_AS,#52258d
SAL_TA1781AA_AS,#52258d
SAL_TA1790AA_AS,#52258d
SAL_TA1930AA_AS,#52258d
SAL_TA1999AA_AS,#52258d
SAL_TA2034AA_AS,#52258d
SAL_TA2035AA_AS,#52258d
SAL_TA2046AA_AS,#52258d
SAL_TA2071AA_AS,#52258d
SAL_TA2079AA_AS,#52258d
SAL_TA2111AA_AS,#52258d
SAL_TA2133AA_AS,#52258d
SAL_TA2135AA_AS,#52258d
SAL_TA2164AA_AS,#52258d
SAL_TA2188AA_AS,#52258d
SAL_TA2192AA_AS,#52258d
SAL_TA2207AA_AS,#52258d
SAL_TA2228AA_AS,#52258d
SAL_TA2254AA_AS,#52258d
SAL_TA2286AA_AS,#52258d
SAL_TA2291AA_AS,#52258d
SAL_TA2294AA_AS,#52258d
SAL_TA2309AA_AS,#52258d
SAL_TA1402AA_AS,#52258d
SAL_TA1396AA_AS,#52258d
SAL_TA1395AA_AS,#52258d
SAL_TA1389AA_AS,#52258d
SAL_TA1099AA_AS,#52258d
SAL_TA1139AA_AS,#52258d
SAL_TA1193AA_AS,#52258d
SAL_TA1196AA_AS,#52258d
SAL_TA1244AA_AS,#52258d
SAL_TA1247AA_AS,#52258d
SAL_TA1263AA_AS,#52258d
SAL_TA1286AA_AS,#52258d
SAL_TA1293AA_AS,#52258d
SAL_TA1347AA_AS,#52258d
SAL_TA1357AA_AS,#52258d
SAL_TA1359AA_AS,#52258d
SAL_TA1362AA_AS,#52258d
SAL_TA1363AA_AS,#52258d
SAL_TA1072AA_AS,#52258d
SAL_TA1025AA_AS,#52258d
SAL_TA0777AA_AS,#52258d
SAL_TA0438AA_AS,#52258d
SAL_TA0441AA_AS,#52258d
SAL_TA0570AA_AS,#52258d
SAL_TA0584AA_AS,#52258d
SAL_TA0597AA_AS,#52258d
SAL_TA0604AA_AS,#52258d
SAL_TA0615AA_AS,#52258d
SAL_TA0618AA_AS,#52258d
SAL_TA0619AA_AS,#52258d
SAL_TA0763AA_AS,#52258d
SAL_TA0725AA_AS,#52258d
SAL_TA0734AA_AS,#52258d
SAL_SA9154AA_AS,#52258d
SAL_SA9187AA_AS,#52258d
SAL_SA9268AA_AS,#52258d
SAL_SA9294AA_AS,#52258d
SAL_SA9300AA_AS,#52258d
SAL_SA9306AA_AS,#52258d
SAL_SA9309AA_AS,#52258d
SAL_SA9317AA_AS,#52258d
SAL_SA9319AA_AS,#52258d
SAL_SA9324AA_AS,#52258d
SAL_SA9367AA_AS,#52258d
SAL_SA9418AA_AS,#52258d
SAL_SA9423AA_AS,#52258d
SAL_SA9426AA_AS,#52258d
SAL_SA9450AA_AS,#52258d
SAL_SA9477AA_AS,#52258d
SAL_SA9485AA_AS,#52258d
SAL_SA9513AA_AS,#52258d
SAL_SA9539AA_AS,#52258d
SAL_SA9571AA_AS,#52258d
SAL_SA9595AA_AS,#52258d
SAL_SA9599AA_AS,#52258d
SAL_SA9604AA_AS,#52258d
SAL_SA9606AA_AS,#52258d
SAL_SA9624AA_AS,#52258d
SAL_SA9626AA_AS,#52258d
SAL_SA9645AA_AS,#52258d
SAL_SA9655AA_AS,#52258d
SAL_SA9658AA_AS,#52258d
SAL_SA9665AA_AS,#52258d
SAL_SA9667AA_AS,#52258d
SAL_SA9692AA_AS,#52258d
SAL_SA9698AA_AS,#52258d
SAL_SA9699AA_AS,#52258d
SAL_SA9722AA_AS,#52258d
SAL_SA9732AA_AS,#52258d
SAL_SA9749AA_AS,#52258d
SAL_SA9796AA_AS,#52258d
SAL_SA9827AA_AS,#52258d
SAL_SA9849AA_AS,#52258d
SAL_SA9869AA_AS,#52258d
SAL_SA9906AA_AS,#52258d
SAL_SA9993AA_AS,#52258d
SAL_SA9998AA_AS,#52258d
SAL_TA0020AA_AS,#52258d
SAL_TA0115AA_AS,#52258d
SAL_TA0118AA_AS,#52258d
SAL_TA0138AA_AS,#52258d
SAL_TA0176AA_AS,#52258d
SAL_TA0201AA_AS,#52258d
SAL_TA0259AA_AS,#52258d
SAL_TA0269AA_AS,#52258d
SAL_TA0367AA_AS,#52258d
SAL_TA0376AA_AS,#52258d
SAL_SA8872AA_AS,#52258d
SAL_SA8898AA_AS,#52258d
SAL_SA8904AA_AS,#52258d
SAL_SA8680AA_AS,#52258d
SAL_SA8703AA_AS,#52258d
SAL_SA8707AA_AS,#52258d
SAL_SA8721AA_AS,#52258d
SAL_SA8722AA_AS,#52258d
SAL_SA8782AA_AS,#52258d
SAL_SA8803AA_AS,#52258d
SAL_SA8805AA_AS,#52258d
SAL_SA8496AA_AS,#52258d
SAL_SA8504AA_AS,#52258d
SAL_SA8505AA_AS,#52258d
SAL_SA8539AA_AS,#52258d
SAL_SA8617AA_AS,#52258d
SAL_SA2762AA_AS,#52258d
SAL_SA2765AA_AS,#52258d
SAL_SA2768AA_AS,#52258d
SAL_SA2772AA_AS,#52258d
SAL_SA2789AA_AS,#52258d
SAL_SA2379AA_AS,#52258d
SAL_SA2429AA_AS,#52258d
SAL_SA2430AA_AS,#52258d
SAL_SA2436AA_AS,#52258d
SAL_SA2496AA_AS,#52258d
SAL_SA2509AA_AS,#52258d
SAL_SA2553AA_AS,#52258d
SAL_SA2569AA_AS,#52258d
SAL_SA2594AA_AS,#52258d
SAL_SA2606AA_AS,#52258d
SAL_SA2825AA_AS,#52258d
SAL_SA2839AA_AS,#52258d
SAL_SA2043AA_AS,#52258d
SAL_SA2047AA_AS,#52258d
SAL_SA2064AA_AS,#52258d
SAL_SA2065AA_AS,#52258d
SAL_SA2066AA_AS,#52258d
SAL_SA2077AA_AS,#52258d
SAL_SA2107AA_AS,#52258d
SAL_SA2115AA_AS,#52258d
SAL_SA2182AA_AS,#52258d
SAL_SA1534AA_AS,#52258d
SAL_SA1537AA_AS,#52258d
SAL_SA1549AA_AS,#52258d
SAL_SA1562AA_AS,#52258d
SAL_SA1571AA_AS,#52258d
SAL_SA1574AA_AS,#52258d
SAL_SA1578AA_AS,#52258d
SAL_SA1580AA_AS,#52258d
SAL_SA1648AA_AS,#52258d
SAL_SA1745AA_AS,#52258d
SAL_SA1748AA_AS,#52258d
SAL_SA1783AA_AS,#52258d
SAL_SA1825AA_AS,#52258d
SAL_SA1831AA_AS,#52258d
SAL_SA1870AA_AS,#52258d
SAL_SA1873AA_AS,#52258d
SAL_SA1418AA_AS,#52258d
SAL_SA1486AA_AS,#52258d
SAL_SA1476AA_AS,#52258d
SAL_SA1499AA_AS,#52258d
SAL_SA1373AA_AS,#52258d
SAL_SA1408AA_AS,#52258d
SAL_SA1406AA_AS,#52258d
SAL_SA1397AA_AS,#52258d
SAL_SA1275AA_AS,#52258d
SAL_SA1314AA_AS,#52258d
SAL_SA0891AA_AS,#52258d
SAL_SA0822AA_AS,#52258d
SAL_SA0825AA_AS,#52258d
SAL_SA0889AA_AS,#52258d
SAL_SA0963AA_AS,#52258d
SAL_SA0986AA_AS,#52258d
SAL_SA0993AA_AS,#52258d
SAL_SA1155AA_AS,#52258d
SAL_SA1165AA_AS,#52258d
SAL_SA0756AA_AS,#52258d
SAL_SA0571AA_AS,#52258d
SAL_SA0570AA_AS,#52258d
SAL_SA0569AA_AS,#52258d
SAL_SA0416AA_AS,#52258d
SAL_SA0418AA_AS,#52258d
SAL_SA0428AA_AS,#52258d
SAL_SA0432AA_AS,#52258d
SAL_SA0433AA_AS,#52258d
SAL_SA0434AA_AS,#52258d
SAL_SA0478AA_AS,#52258d
SAL_SA0481AA_AS,#52258d
SAL_SA0485AA_AS,#52258d
SAL_SA0496AA_AS,#52258d
SAL_SA0507AA_AS,#52258d
SAL_SA0540AA_AS,#52258d
SAL_SA0546AA_AS,#52258d
SAL_SA0196AA_AS,#52258d
SAL_SA0197AA_AS,#52258d
SAL_SA0219AA_AS,#52258d
SAL_SA0284AA_AS,#52258d
SAL_SA0285AA_AS,#52258d
SAL_SA0309AA_AS,#52258d
SAL_SA0320AA_AS,#52258d
SAL_SA0343AA_AS,#52258d
SAL_SA0350AA_AS,#52258d
SAL_SA0356AA_AS,#52258d
SAL_SA0367AA_AS,#52258d
SAL_SA0372AA_AS,#52258d
SAL_SA0373AA_AS,#52258d
SAL_SA0383AA_AS,#52258d
SAL_SA0041AA_AS,#52258d
SAL_SA0055AA_AS,#52258d
SAL_SA0079AA_AS,#52258d
SAL_SA0114AA_AS,#52258d
SAL_RA9939AA_AS,#52258d
SAL_RA9942AA_AS,#52258d
SAL_RA9949AA_AS,#52258d
SAL_RA9961AA_AS,#52258d
SAL_RA9977AA_AS,#52258d
SAL_RA8874AA_AS,#52258d
SAL_RA8879AA_AS,#52258d
SAL_RA8880AA_AS,#52258d
SAL_RA8178AA_AS,#52258d
SAL_RA8886AA_AS,#52258d
SAL_RA8408AA_AS,#52258d
SAL_RA8911AA_AS,#52258d
SAL_RA8914AA_AS,#52258d
SAL_RA8915AA_AS,#52258d
SAL_RA8917AA_AS,#52258d
SAL_RA8987AA_AS,#52258d
SAL_RA8988AA_AS,#52258d
SAL_RA8920AA_AS,#52258d
SAL_RA8921AA_AS,#52258d
SAL_RA8922AA_AS,#52258d
SAL_RA8923AA_AS,#52258d
SAL_RA9000AA_AS,#52258d
SAL_RA8968AA_AS,#52258d
SAL_RA9011AA_AS,#52258d
SAL_RA9015AA_AS,#52258d
SAL_RA9024AA_AS,#52258d
SAL_RA9047AA_AS,#52258d
SAL_RA9049AA_AS,#52258d
SAL_RA9214AA_AS,#52258d
SAL_RA9215AA_AS,#52258d
SAL_RA9225AA_AS,#52258d
SAL_RA9229AA_AS,#52258d
SAL_RA6747AA_AS,#52258d
SAL_RA9319AA_AS,#52258d
SAL_RA9341AA_AS,#52258d
SAL_RA9365AA_AS,#52258d
SAL_RA9415AA_AS,#52258d
SAL_RA9482AA_AS,#52258d
SAL_RA9493AA_AS,#52258d
SAL_RA9495AA_AS,#52258d
SAL_RA9496AA_AS,#52258d
SAL_RA9511AA_AS,#52258d
SAL_RA9519AA_AS,#52258d
SAL_RA9532AA_AS,#52258d
SAL_RA4401AA_AS,#52258d
SAL_RA4379AA_AS,#52258d
SAL_RA9607AA_AS,#52258d
SAL_RA9640AA_AS,#52258d
SAL_SA0125AA_AS,#52258d
SAL_RA9712AA_AS,#52258d
SAL_RA2276AA_AS,#52258d
SAL_SA0163AA_AS,#52258d
SAL_RA9777AA_AS,#52258d
SAL_RA9786AA_AS,#52258d
SAL_RA1702AA_AS,#52258d
SAL_RA1714AA_AS,#52258d
SAL_RA9825AA_AS,#52258d
SAL_RA1466AA_AS,#52258d
SAL_RA1547AA_AS,#52258d
SAL_RA1299AA_AS,#52258d
SAL_RA1302AA_AS,#52258d
SAL_RA1305AA_AS,#52258d
SAL_RA1307AA_AS,#52258d
SAL_RA1324AA_AS,#52258d
SAL_RA1099AA_AS,#52258d
SAL_RA0796AA_AS,#52258d
SAL_RA0819AA_AS,#52258d
SAL_RA0829AA_AS,#52258d
SAL_RA0831AA_AS,#52258d
SAL_RA0834AA_AS,#52258d
SAL_RA0835AA_AS,#52258d
SAL_RA0846AA_AS,#52258d
SAL_RA0848AA_AS,#52258d
SAL_RA0595AA_AS,#52258d
SAL_RA0638AA_AS,#52258d
SAL_RA0061AA_AS,#52258d
SAL_RA0097AA_AS,#52258d
SAL_RA0211AA_AS,#52258d
SAL_RA0212AA_AS,#52258d
SAL_RA0302AA_AS,#52258d
SAL_RA0332AA_AS,#52258d
SAL_RA0411AA_AS,#52258d
SAL_RA0036AA_AS,#52258d
SAL_QA9763AA_AS,#52258d
SAL_QA9603AA_AS,#52258d
SAL_QA9609AA_AS,#52258d
SAL_QA9619AA_AS,#52258d
SAL_QA9620AA_AS,#52258d
SAL_QA9624AA_AS,#52258d
SAL_QA9654AA_AS,#52258d
SAL_QA9661AA_AS,#52258d
SAL_QA9665AA_AS,#52258d
SAL_QA9724AA_AS,#52258d
SAL_QA9273AA_AS,#52258d
SAL_QA9276AA_AS,#52258d
SAL_QA9282AA_AS,#52258d
SAL_QA9359AA_AS,#52258d
SAL_QA9362AA_AS,#52258d
SAL_QA9366AA_AS,#52258d
SAL_QA9171AA_AS,#52258d
SAL_QA8950AA_AS,#52258d
SAL_QA8954AA_AS,#52258d
SAL_QA8955AA_AS,#52258d
SAL_QA8985AA_AS,#52258d
SAL_QA8841AA_AS,#52258d
SAL_QA8892AA_AS,#52258d
SAL_QA8634AA_AS,#52258d
SAL_QA8227AA_AS,#52258d
SAL_QA8152AA_AS,#52258d
SAL_RA9854AA_AS,#52258d
SAL_RA9859AA_AS,#52258d
SAL_RA9877AA_AS,#52258d
SAL_QA7774AA_AS,#52258d
SAL_QA7796AA_AS,#52258d
SAL_QA7799AA_AS,#52258d
SAL_QA7806AA_AS,#52258d
SAL_QA7814AA_AS,#52258d
SAL_QA7688AA_AS,#52258d
SAL_QA7722AA_AS,#52258d
SAL_QA7563AA_AS,#52258d
SAL_QA7573AA_AS,#52258d
SAL_QA7667AA_AS,#52258d
SAL_QA7459AA_AS,#52258d
SAL_QA7131AA_AS,#52258d
SAL_QA7172AA_AS,#52258d
SAL_QA7173AA_AS,#52258d
SAL_QA7176AA_AS,#52258d
SAL_QA7178AA_AS,#52258d
SAL_QA7192AA_AS,#52258d
SAL_QA7196AA_AS,#52258d
SAL_QA7198AA_AS,#52258d
SAL_QA7199AA_AS,#52258d
SAL_QA7202AA_AS,#52258d
SAL_QA7288AA_AS,#52258d
SAL_QA7345AA_AS,#52258d
SAL_QA7348AA_AS,#52258d
SAL_QA7368AA_AS,#52258d
SAL_QA7371AA_AS,#52258d
SAL_QA6784AA_AS,#52258d
SAL_QA7105AA_AS,#52258d
SAL_QA7106AA_AS,#52258d
SAL_QA6685AA_AS,#52258d
SAL_QA6692AA_AS,#52258d
SAL_QA6695AA_AS,#52258d
SAL_QA6463AA_AS,#52258d
SAL_QA6469AA_AS,#52258d
SAL_QA6513AA_AS,#52258d
SAL_QA6351AA_AS,#52258d
SAL_QA6359AA_AS,#52258d
SAL_QA6246AA_AS,#52258d
SAL_QA5475AA_AS,#52258d
SAL_QA5518AA_AS,#52258d
SAL_QA5567AA_AS,#52258d
SAL_QA5592AA_AS,#52258d
SAL_QA5600AA_AS,#52258d
SAL_QA5601AA_AS,#52258d
SAL_QA5606AA_AS,#52258d
SAL_QA6244AA_AS,#52258d
SAL_QA5657AA_AS,#52258d
SAL_QA5659AA_AS,#52258d
SAL_QA5699AA_AS,#52258d
SAL_QA5710AA_AS,#52258d
SAL_QA5762AA_AS,#52258d
SAL_QA5764AA_AS,#52258d
SAL_QA5768AA_AS,#52258d
SAL_QA5249AA_AS,#52258d
SAL_QA5273AA_AS,#52258d
SAL_QA5274AA_AS,#52258d
SAL_QA5288AA_AS,#52258d
SAL_QA5315AA_AS,#52258d
SAL_QA5316AA_AS,#52258d
SAL_QA6266AA_AS,#52258d
SAL_QA6273AA_AS,#52258d
SAL_QA6294AA_AS,#52258d
SAL_QA5912AA_AS,#52258d
SAL_QA6316AA_AS,#52258d
SAL_QA6306AA_AS,#52258d
SAL_QA5997AA_AS,#52258d
SAL_QA6044AA_AS,#52258d
SAL_QA6049AA_AS,#52258d
SAL_QA6070AA_AS,#52258d
SAL_QA6108AA_AS,#52258d
SAL_QA6127AA_AS,#52258d
SAL_QA6144AA_AS,#52258d
SAL_QA6151AA_AS,#52258d
SAL_QA6165AA_AS,#52258d
SAL_QA6186AA_AS,#52258d
SAL_QA6192AA_AS,#52258d
SAL_QA6203AA_AS,#52258d
SAL_QA6209AA_AS,#52258d
SAL_QA4994AA_AS,#52258d
SAL_QA4884AA_AS,#52258d
SAL_QA4889AA_AS,#52258d
SAL_QA4921AA_AS,#52258d
SAL_QA4926AA_AS,#52258d
SAL_QA4961AA_AS,#52258d
SAL_QA4515AA_AS,#52258d
SAL_QA4527AA_AS,#52258d
SAL_QA4535AA_AS,#52258d
SAL_QA4547AA_AS,#52258d
SAL_QA4603AA_AS,#52258d
SAL_QA4604AA_AS,#52258d
SAL_QA4334AA_AS,#52258d
SAL_QA4377AA_AS,#52258d
SAL_QA4386AA_AS,#52258d
SAL_QA4389AA_AS,#52258d
SAL_QA4415AA_AS,#52258d
SAL_QA4425AA_AS,#52258d
SAL_QA4437AA_AS,#52258d
SAL_QA4443AA_AS,#52258d
SAL_QA4168AA_AS,#52258d
SAL_QA4178AA_AS,#52258d
SAL_QA4230AA_AS,#52258d
SAL_QA4236AA_AS,#52258d
SAL_QA4271AA_AS,#52258d
SAL_QA3883AA_AS,#52258d
SAL_QA3923AA_AS,#52258d
SAL_QA3927AA_AS,#52258d
SAL_QA3929AA_AS,#52258d
SAL_QA3938AA_AS,#52258d
SAL_QA3986AA_AS,#52258d
SAL_QA3680AA_AS,#52258d
SAL_QA3751AA_AS,#52258d
SAL_QA3766AA_AS,#52258d
SAL_QA3791AA_AS,#52258d
SAL_QA4074AA_AS,#52258d
SAL_QA4079AA_AS,#52258d
SAL_QA4081AA_AS,#52258d
SAL_QA1599AA_AS,#52258d
SAL_QA1819AA_AS,#52258d
SAL_QA1679AA_AS,#52258d
SAL_QA1697AA_AS,#52258d
SAL_QA2044AA_AS,#52258d
SAL_QA2347AA_AS,#52258d
SAL_QA2011AA_AS,#52258d
SAL_QA2234AA_AS,#52258d
SAL_QA2531AA_AS,#52258d
SAL_QA2718AA_AS,#52258d
SAL_QA1419AA_AS,#52258d
SAL_QA1422AA_AS,#52258d
SAL_QA1425AA_AS,#52258d
SAL_QA1467AA_AS,#52258d
SAL_QA1435AA_AS,#52258d
SAL_QA1436AA_AS,#52258d
SAL_QA1437AA_AS,#52258d
SAL_QA1506AA_AS,#52258d
SAL_QA1507AA_AS,#52258d
SAL_QA1513AA_AS,#52258d
SAL_QA1442AA_AS,#52258d
SAL_QA1443AA_AS,#52258d
SAL_QA1253AA_AS,#52258d
SAL_QA0937AA_AS,#52258d
SAL_QA0944AA_AS,#52258d
SAL_QA0946AA_AS,#52258d
SAL_QA0999AA_AS,#52258d
SAL_QA1002AA_AS,#52258d
SAL_QA1007AA_AS,#52258d
SAL_QA1106AA_AS,#52258d
SAL_QA1136AA_AS,#52258d
SAL_QA1141AA_AS,#52258d
SAL_QA1150AA_AS,#52258d
SAL_QA0828AA_AS,#52258d
SAL_QA0833AA_AS,#52258d
SAL_QA0852AA_AS,#52258d
SAL_QA0855AA_AS,#52258d
SAL_QA0859AA_AS,#52258d
SAL_QA0868AA_AS,#52258d
SAL_QA0876AA_AS,#52258d
SAL_QA0887AA_AS,#52258d
SAL_QA0906AA_AS,#52258d
SAL_QA0714AA_AS,#52258d
SAL_QA0729AA_AS,#52258d
SAL_QA0744AA_AS,#52258d
SAL_QA0006AA_AS,#52258d
SAL_QA0045AA_AS,#52258d
SAL_QA0240AA_AS,#52258d
SAL_QA0307AA_AS,#52258d
SAL_QA0693AA_AS,#52258d
SAL_PA9164AA_AS,#52258d
SAL_PA9170AA_AS,#52258d
SAL_PA9189AA_AS,#52258d
SAL_PA9221AA_AS,#52258d
SAL_PA8985AA_AS,#52258d
SAL_PA8987AA_AS,#52258d
SAL_PA9051AA_AS,#52258d
SAL_PA9053AA_AS,#52258d
SAL_PA9058AA_AS,#52258d
SAL_PA9066AA_AS,#52258d
SAL_PA9070AA_AS,#52258d
SAL_PA9074AA_AS,#52258d
SAL_PA9076AA_AS,#52258d
SAL_PA9079AA_AS,#52258d
SAL_PA9088AA_AS,#52258d
SAL_PA8591AA_AS,#52258d
SAL_PA8592AA_AS,#52258d
SAL_PA8600AA_AS,#52258d
SAL_PA8606AA_AS,#52258d
SAL_PA8550AA_AS,#52258d
SAL_PA8561AA_AS,#52258d
SAL_PA8098AA_AS,#52258d
SAL_PA8263AA_AS,#52258d
SAL_PA8014AA_AS,#52258d
SAL_PA7866AA_AS,#52258d
SAL_PA7869AA_AS,#52258d
SAL_PA7264AA_AS,#52258d
SAL_PA6320AA_AS,#52258d
SAL_PA6549AA_AS,#52258d
SAL_PA6551AA_AS,#52258d
SAL_PA6556AA_AS,#52258d
SAL_PA6557AA_AS,#52258d
SAL_PA3781AA_AS,#52258d
SAL_PA3808AA_AS,#52258d
SAL_PA3833AA_AS,#52258d
SAL_PA3713AA_AS,#52258d
SAL_PA3730AA_AS,#52258d
SAL_PA3663AA_AS,#52258d
SAL_PA3437AA_AS,#52258d
SAL_PA3460AA_AS,#52258d
SAL_PA2724AA_AS,#52258d
SAL_PA2730AA_AS,#52258d
SAL_PA2735AA_AS,#52258d
SAL_PA2736AA_AS,#52258d
SAL_PA2737AA_AS,#52258d
SAL_PA2738AA_AS,#52258d
SAL_PA2739AA_AS,#52258d
SAL_PA2740AA_AS,#52258d
SAL_PA2741AA_AS,#52258d
SAL_PA2742AA_AS,#52258d
SAL_PA2743AA_AS,#52258d
SAL_PA2744AA_AS,#52258d
SAL_PA2747AA_AS,#52258d
SAL_PA2750AA_AS,#52258d
SAL_PA2758AA_AS,#52258d
SAL_PA2759AA_AS,#52258d
SAL_PA2760AA_AS,#52258d
SAL_PA2761AA_AS,#52258d
SAL_PA2762AA_AS,#52258d
SAL_PA2763AA_AS,#52258d
SAL_PA2769AA_AS,#52258d
SAL_PA2776AA_AS,#52258d
SAL_PA2784AA_AS,#52258d
SAL_PA2785AA_AS,#52258d
SAL_PA2786AA_AS,#52258d
SAL_PA2787AA_AS,#52258d
SAL_PA2788AA_AS,#52258d
SAL_PA2789AA_AS,#52258d
SAL_PA2795AA_AS,#52258d
SAL_PA3064AA_AS,#52258d
SAL_PA3073AA_AS,#52258d
SAL_PA3077AA_AS,#52258d
SAL_PA2532AA_AS,#52258d
SAL_PA2536AA_AS,#52258d
SAL_PA2574AA_AS,#52258d
SAL_PA2579AA_AS,#52258d
SAL_PA2591AA_AS,#52258d
SAL_PA2602AA_AS,#52258d
SAL_PA2631AA_AS,#52258d
SAL_PA2633AA_AS,#52258d
SAL_PA2635AA_AS,#52258d
SAL_PA2643AA_AS,#52258d
SAL_PA2706AA_AS,#52258d
SAL_PA2196AA_AS,#52258d
SAL_PA2016AA_AS,#52258d
SAL_PA1946AA_AS,#52258d
SAL_PA1032AA_AS,#52258d
SAL_PA0961AA_AS,#52258d
SAL_PA0955AA_AS,#52258d
SAL_PA0883AA_AS,#52258d
SAL_PA0769AA_AS,#52258d
SAL_PA0766AA_AS,#52258d
SAL_PA0764AA_AS,#52258d
SAL_PA0759AA_AS,#52258d
SAL_PA0742AA_AS,#52258d
SAL_PA3089AA_AS,#52258d
SAL_PA0733AA_AS,#52258d
SAL_PA3097AA_AS,#52258d
SAL_PA3140AA_AS,#52258d
SAL_PA3143AA_AS,#52258d
SAL_PA3152AA_AS,#52258d
SAL_PA3155AA_AS,#52258d
SAL_PA3156AA_AS,#52258d
SAL_PA3172AA_AS,#52258d
SAL_PA3176AA_AS,#52258d
SAL_PA3181AA_AS,#52258d
SAL_PA3187AA_AS,#52258d
SAL_PA3192AA_AS,#52258d
SAL_PA3202AA_AS,#52258d
SAL_PA3209AA_AS,#52258d
SAL_PA3308AA_AS,#52258d
SAL_PA3312AA_AS,#52258d
SAL_PA3314AA_AS,#52258d
SAL_PA3334AA_AS,#52258d
SAL_PA3872AA_AS,#52258d
SAL_PA3362AA_AS,#52258d
SAL_PA2519AA_AS,#52258d
SAL_PA2516AA_AS,#52258d
SAL_PA2496AA_AS,#52258d
SAL_PA2414AA_AS,#52258d
SAL_PA2395AA_AS,#52258d
SAL_PA2381AA_AS,#52258d
SAL_PA2380AA_AS,#52258d
SAL_PA2243AA_AS,#52258d
SAL_OA2439AA_AS,#52258d
SAL_OA2307AA_AS,#52258d
SAL_OA3047AA_AS,#52258d
SAL_OA4268AA_AS,#52258d
SAL_OA2217AA_AS,#52258d
SAL_OA2220AA_AS,#52258d
SAL_OA1621AA_AS,#52258d
SAL_OA1721AA_AS,#52258d
SAL_OA1945AA_AS,#52258d
SAL_OA1782AA_AS,#52258d
SAL_OA1786AA_AS,#52258d
SAL_OA1204AA_AS,#52258d
SAL_OA1289AA_AS,#52258d
SAL_OA1427AA_AS,#52258d
SAL_OA1269AA_AS,#52258d
SAL_OA1299AA_AS,#52258d
SAL_OA1844AA_AS,#52258d
SAL_OA1314AA_AS,#52258d
SAL_OA1345AA_AS,#52258d
SAL_OA1424AA_AS,#52258d
SAL_OA1550AA_AS,#52258d
SAL_OA1464AA_AS,#52258d
SAL_OA2074AA_AS,#52258d
SAL_OA2075AA_AS,#52258d
SAL_OA1597AA_AS,#52258d
SAL_OA1486AA_AS,#52258d
SAL_OA1067AA_AS,#52258d
SAL_OA1074AA_AS,#52258d
SAL_OA1090AA_AS,#52258d
SAL_OA1103AA_AS,#52258d
SAL_OA0864AA_AS,#52258d
SAL_OA0878AA_AS,#52258d
SAL_OA8347AA_AS,#52258d
SAL_OA0681AA_AS,#52258d
SAL_OA0570AA_AS,#52258d
SAL_OA8343AA_AS,#52258d
SAL_OA0463AA_AS,#52258d
SAL_OA0464AA_AS,#52258d
SAL_OA0148AA_AS,#52258d
SAL_OA0154AA_AS,#52258d
SAL_OA5818AA_AS,#52258d
SAL_OA0422AA_AS,#52258d
SAL_OA0446AA_AS,#52258d
SAL_NA9979AA_AS,#52258d
SAL_NA9811AA_AS,#52258d
SAL_NA9984AA_AS,#52258d
SAL_OA0019AA_AS,#52258d
SAL_NA9487AA_AS,#52258d
SAL_OA1879AA_AS,#52258d
SAL_OA5224AA_AS,#52258d
SAL_OA6339AA_AS,#52258d
SAL_NA8497AA_AS,#52258d
SAL_OA4979AA_AS,#52258d
SAL_NA8622AA_AS,#52258d
SAL_PA0798AA_AS,#52258d
SAL_NA8705AA_AS,#52258d
SAL_NA8842AA_AS,#52258d
SAL_NA8917AA_AS,#52258d
SAL_NA8584AA_AS,#52258d
SAL_PA0796AA_AS,#52258d
SAL_OA4925AA_AS,#52258d
SAL_NA7581AA_AS,#52258d
SAL_NA5899AA_AS,#52258d
SAL_NA5904AA_AS,#52258d
SAL_NA5905AA_AS,#52258d
SAL_NA6031AA_AS,#52258d
SAL_NA6036AA_AS,#52258d
SAL_NA5732AA_AS,#52258d
SAL_NA5837AA_AS,#52258d
SAL_NA5857AA_AS,#52258d
SAL_NA5881AA_AS,#52258d
SAL_NA5891AA_AS,#52258d
SAL_NA5892AA_AS,#52258d
SAL_NA6054AA_AS,#52258d
SAL_NA6062AA_AS,#52258d
SAL_NA6088AA_AS,#52258d
SAL_NA6090AA_AS,#52258d
SAL_NA6139AA_AS,#52258d
SAL_NA6142AA_AS,#52258d
SAL_NA6148AA_AS,#52258d
SAL_NA5658AA_AS,#52258d
SAL_NA6198AA_AS,#52258d
SAL_NA5654AA_AS,#52258d
SAL_OA4810AA_AS,#52258d
SAL_OA4760AA_AS,#52258d
SAL_OA4757AA_AS,#52258d
SAL_OA4075AA_AS,#52258d
SAL_OA4074AA_AS,#52258d
SAL_OA4073AA_AS,#52258d
SAL_OA4071AA_AS,#52258d
SAL_OA4068AA_AS,#52258d
SAL_NA6809AA_AS,#52258d
SAL_NA6811AA_AS,#52258d
SAL_NA6237AA_AS,#52258d
SAL_NA6261AA_AS,#52258d
SAL_NA6264AA_AS,#52258d
SAL_NA6265AA_AS,#52258d
SAL_NA6340AA_AS,#52258d
SAL_NA6348AA_AS,#52258d
SAL_NA6349AA_AS,#52258d
SAL_NA6351AA_AS,#52258d
SAL_NA6352AA_AS,#52258d
SAL_NA6353AA_AS,#52258d
SAL_NA6354AA_AS,#52258d
SAL_NA6355AA_AS,#52258d
SAL_NA6356AA_AS,#52258d
SAL_NA6357AA_AS,#52258d
SAL_NA6358AA_AS,#52258d
SAL_NA6359AA_AS,#52258d
SAL_NA6360AA_AS,#52258d
SAL_NA6361AA_AS,#52258d
SAL_NA6364AA_AS,#52258d
SAL_NA6366AA_AS,#52258d
SAL_NA6367AA_AS,#52258d
SAL_NA6368AA_AS,#52258d
SAL_NA6369AA_AS,#52258d
SAL_NA6370AA_AS,#52258d
SAL_NA6371AA_AS,#52258d
SAL_NA6372AA_AS,#52258d
SAL_NA6373AA_AS,#52258d
SAL_NA6374AA_AS,#52258d
SAL_NA6375AA_AS,#52258d
SAL_NA6376AA_AS,#52258d
SAL_NA6377AA_AS,#52258d
SAL_NA6378AA_AS,#52258d
SAL_NA6379AA_AS,#52258d
SAL_NA6380AA_AS,#52258d
SAL_NA6385AA_AS,#52258d
SAL_NA6406AA_AS,#52258d
SAL_NA6407AA_AS,#52258d
SAL_NA6411AA_AS,#52258d
SAL_NA6423AA_AS,#52258d
SAL_NA6435AA_AS,#52258d
SAL_NA6436AA_AS,#52258d
SAL_NA6437AA_AS,#52258d
SAL_NA6438AA_AS,#52258d
SAL_NA6450AA_AS,#52258d
SAL_NA6757AA_AS,#52258d
SAL_NA6758AA_AS,#52258d
SAL_NA6759AA_AS,#52258d
SAL_NA6760AA_AS,#52258d
SAL_NA3118AA_AS,#52258d
SAL_NA3081AA_AS,#52258d
SAL_NA2724AA_AS,#52258d
SAL_NA2876AA_AS,#52258d
SAL_NA2683AA_AS,#52258d
SAL_NA2659AA_AS,#52258d
SAL_NA2924AA_AS,#52258d
SAL_NA2999AA_AS,#52258d
SAL_NA2521AA_AS,#52258d
SAL_NA2448AA_AS,#52258d
SAL_NA2421AA_AS,#52258d
SAL_NA2403AA_AS,#52258d
SAL_NA2299AA_AS,#52258d
SAL_NA1585AA_AS,#52258d
SAL_NA1746AA_AS,#52258d
SAL_NA1548AA_AS,#52258d
SAL_NA0647AA_AS,#52258d
SAL_NA0978AA_AS,#52258d
SAL_NA0979AA_AS,#52258d
SAL_NA0980AA_AS,#52258d
SAL_NA1414AA_AS,#52258d
SAL_NA1491AA_AS,#52258d
SAL_NA1465AA_AS,#52258d
SAL_NA0419AA_AS,#52258d
SAL_NA1529AA_AS,#52258d
SAL_NA0113AA_AS,#52258d
SAL_NA0164AA_AS,#52258d
SAL_MA9914AA_AS,#52258d
SAL_MA9953AA_AS,#52258d
SAL_MA9531AA_AS,#52258d
SAL_NA3235AA_AS,#52258d
SAL_MA9692AA_AS,#52258d
SAL_MA9635AA_AS,#52258d
SAL_MA8402AA_AS,#52258d
SAL_MA8359AA_AS,#52258d
SAL_MA8326AA_AS,#52258d
SAL_MA9115AA_AS,#52258d
SAL_NA3347AA_AS,#52258d
SAL_MA8265AA_AS,#52258d
SAL_MA8186AA_AS,#52258d
SAL_MA8050AA_AS,#52258d
SAL_MA8073AA_AS,#52258d
SAL_MA7999AA_AS,#52258d
SAL_MA8000AA_AS,#52258d
SAL_MA7889AA_AS,#52258d
SAL_MA7897AA_AS,#52258d
SAL_MA7873AA_AS,#52258d
SAL_MA7795AA_AS,#52258d
SAL_MA7754AA_AS,#52258d
SAL_MA7659AA_AS,#52258d
SAL_MA7638AA_AS,#52258d
SAL_MA7639AA_AS,#52258d
SAL_MA7640AA_AS,#52258d
SAL_MA7641AA_AS,#52258d
SAL_MA7642AA_AS,#52258d
SAL_MA7518AA_AS,#52258d
SAL_MA7524AA_AS,#52258d
SAL_MA7570AA_AS,#52258d
SAL_MA7583AA_AS,#52258d
SAL_MA7585AA_AS,#52258d
SAL_MA7485AA_AS,#52258d
SAL_MA7486AA_AS,#52258d
SAL_MA7445AA_AS,#52258d
SAL_MA7446AA_AS,#52258d
SAL_MA7474AA_AS,#52258d
SAL_MA7320AA_AS,#52258d
SAL_MA7302AA_AS,#52258d
SAL_MA7225AA_AS,#52258d
SAL_MA7226AA_AS,#52258d
SAL_MA7215AA_AS,#52258d
SAL_MA6936AA_AS,#52258d
SAL_MA6993AA_AS,#52258d
SAL_MA6885AA_AS,#52258d
SAL_MA6890AA_AS,#52258d
SAL_MA6892AA_AS,#52258d
SAL_MA6893AA_AS,#52258d
SAL_MA6894AA_AS,#52258d
SAL_MA6895AA_AS,#52258d
SAL_MA6896AA_AS,#52258d
SAL_MA6923AA_AS,#52258d
SAL_MA6924AA_AS,#52258d
SAL_MA6820AA_AS,#52258d
SAL_MA6823AA_AS,#52258d
SAL_MA6587AA_AS,#52258d
SAL_MA6482AA_AS,#52258d
SAL_MA6507AA_AS,#52258d
SAL_MA6508AA_AS,#52258d
SAL_MA6509AA_AS,#52258d
SAL_MA6510AA_AS,#52258d
SAL_MA6512AA_AS,#52258d
SAL_MA6518AA_AS,#52258d
SAL_MA6519AA_AS,#52258d
SAL_MA6529AA_AS,#52258d
SAL_MA6530AA_AS,#52258d
SAL_MA6532AA_AS,#52258d
SAL_MA6534AA_AS,#52258d
SAL_MA6538AA_AS,#52258d
SAL_MA6370AA_AS,#52258d
SAL_MA6218AA_AS,#52258d
SAL_MA6225AA_AS,#52258d
SAL_MA6231AA_AS,#52258d
SAL_MA6239AA_AS,#52258d
SAL_MA6271AA_AS,#52258d
SAL_MA6283AA_AS,#52258d
SAL_MA6315AA_AS,#52258d
SAL_MA6316AA_AS,#52258d
SAL_MA5346AA_AS,#52258d
SAL_MA5347AA_AS,#52258d
SAL_MA5396AA_AS,#52258d
SAL_MA5397AA_AS,#52258d
SAL_MA5398AA_AS,#52258d
SAL_MA5351AA_AS,#52258d
SAL_MA5352AA_AS,#52258d
SAL_MA5353AA_AS,#52258d
SAL_MA5399AA_AS,#52258d
SAL_MA5400AA_AS,#52258d
SAL_MA5357AA_AS,#52258d
SAL_MA5401AA_AS,#52258d
SAL_MA5402AA_AS,#52258d
SAL_MA5403AA_AS,#52258d
SAL_MA5404AA_AS,#52258d
SAL_MA5405AA_AS,#52258d
SAL_MA5406AA_AS,#52258d
SAL_MA5407AA_AS,#52258d
SAL_MA5365AA_AS,#52258d
SAL_MA5366AA_AS,#52258d
SAL_MA5367AA_AS,#52258d
SAL_MA5368AA_AS,#52258d
SAL_MA5408AA_AS,#52258d
SAL_MA5409AA_AS,#52258d
SAL_MA5371AA_AS,#52258d
SAL_MA5410AA_AS,#52258d
SAL_MA5411AA_AS,#52258d
SAL_MA5412AA_AS,#52258d
SAL_MA5375AA_AS,#52258d
SAL_MA5376AA_AS,#52258d
SAL_MA5377AA_AS,#52258d
SAL_MA5414AA_AS,#52258d
SAL_MA5380AA_AS,#52258d
SAL_MA5381AA_AS,#52258d
SAL_MA5415AA_AS,#52258d
SAL_MA5465AA_AS,#52258d
SAL_MA5466AA_AS,#52258d
SAL_MA5418AA_AS,#52258d
SAL_MA5482AA_AS,#52258d
SAL_MA5420AA_AS,#52258d
SAL_MA5468AA_AS,#52258d
SAL_MA5422AA_AS,#52258d
SAL_MA5390AA_AS,#52258d
SAL_MA5391AA_AS,#52258d
SAL_MA5423AA_AS,#52258d
SAL_MA5424AA_AS,#52258d
SAL_MA5395AA_AS,#52258d
SAL_MA5425AA_AS,#52258d
SAL_MA5426AA_AS,#52258d
SAL_MA5427AA_AS,#52258d
SAL_MA5428AA_AS,#52258d
SAL_MA5429AA_AS,#52258d
SAL_MA5469AA_AS,#52258d
SAL_MA5431AA_AS,#52258d
SAL_MA5470AA_AS,#52258d
SAL_MA5433AA_AS,#52258d
SAL_MA5434AA_AS,#52258d
SAL_MA5435AA_AS,#52258d
SAL_MA5436AA_AS,#52258d
SAL_MA5437AA_AS,#52258d
SAL_MA5483AA_AS,#52258d
SAL_MA5472AA_AS,#52258d
SAL_MA5473AA_AS,#52258d
SAL_MA5474AA_AS,#52258d
SAL_MA5442AA_AS,#52258d
SAL_MA5475AA_AS,#52258d
SAL_MA5476AA_AS,#52258d
SAL_MA5445AA_AS,#52258d
SAL_MA5446AA_AS,#52258d
SAL_MA5484AA_AS,#52258d
SAL_MA5448AA_AS,#52258d
SAL_MA5449AA_AS,#52258d
SAL_MA5478AA_AS,#52258d
SAL_MA5451AA_AS,#52258d
SAL_MA5452AA_AS,#52258d
SAL_MA5479AA_AS,#52258d
SAL_MA5454AA_AS,#52258d
SAL_MA5455AA_AS,#52258d
SAL_MA5456AA_AS,#52258d
SAL_MA5457AA_AS,#52258d
SAL_MA5481AA_AS,#52258d
SAL_MA5289AA_AS,#52258d
SAL_MA5313AA_AS,#52258d
SAL_MA5327AA_AS,#52258d
SAL_MA5132AA_AS,#52258d
SAL_MA5064AA_AS,#52258d
SAL_MA5068AA_AS,#52258d
SAL_MA5085AA_AS,#52258d
SAL_MA5086AA_AS,#52258d
SAL_MA5087AA_AS,#52258d
SAL_MA5088AA_AS,#52258d
SAL_MA5089AA_AS,#52258d
SAL_MA5090AA_AS,#52258d
SAL_MA5091AA_AS,#52258d
SAL_MA5092AA_AS,#52258d
SAL_MA5093AA_AS,#52258d
SAL_MA5094AA_AS,#52258d
SAL_MA5098AA_AS,#52258d
SAL_MA5099AA_AS,#52258d
SAL_MA5100AA_AS,#52258d
SAL_MA5101AA_AS,#52258d
SAL_MA5128AA_AS,#52258d
SAL_MA5129AA_AS,#52258d
SAL_MA5130AA_AS,#52258d
SAL_MA5131AA_AS,#52258d
SAL_MA2954AA_AS,#52258d
SAL_MA3033AA_AS,#52258d
SAL_MA3047AA_AS,#52258d
SAL_MA2846AA_AS,#52258d
SAL_MA2859AA_AS,#52258d
SAL_MA2873AA_AS,#52258d
SAL_MA2888AA_AS,#52258d
SAL_MA2891AA_AS,#52258d
SAL_MA2896AA_AS,#52258d
SAL_MA2897AA_AS,#52258d
SAL_MA2687AA_AS,#52258d
SAL_MA2700AA_AS,#52258d
SAL_MA2706AA_AS,#52258d
SAL_MA2707AA_AS,#52258d
SAL_MA2708AA_AS,#52258d
SAL_MA2710AA_AS,#52258d
SAL_MA2711AA_AS,#52258d
SAL_MA2712AA_AS,#52258d
SAL_MA2714AA_AS,#52258d
SAL_MA2716AA_AS,#52258d
SAL_MA2717AA_AS,#52258d
SAL_MA2718AA_AS,#52258d
SAL_MA2741AA_AS,#52258d
SAL_MA2746AA_AS,#52258d
SAL_MA2448AA_AS,#52258d
SAL_MA2449AA_AS,#52258d
SAL_MA2469AA_AS,#52258d
SAL_MA2470AA_AS,#52258d
SAL_MA2471AA_AS,#52258d
SAL_MA2472AA_AS,#52258d
SAL_MA2473AA_AS,#52258d
SAL_MA2475AA_AS,#52258d
SAL_MA2477AA_AS,#52258d
SAL_MA2508AA_AS,#52258d
SAL_MA2333AA_AS,#52258d
SAL_MA2367AA_AS,#52258d
SAL_MA2388AA_AS,#52258d
SAL_MA2389AA_AS,#52258d
SAL_MA2391AA_AS,#52258d
SAL_MA2407AA_AS,#52258d
SAL_MA2424AA_AS,#52258d
SAL_MA0872AA_AS,#52258d
SAL_MA1003AA_AS,#52258d
SAL_MA1114AA_AS,#52258d
SAL_MA1979AA_AS,#52258d
SAL_MA1275AA_AS,#52258d
SAL_MA0659AA_AS,#52258d
SAL_MA0665AA_AS,#52258d
SAL_MA0666AA_AS,#52258d
SAL_MA0685AA_AS,#52258d
SAL_MA0702AA_AS,#52258d
SAL_MA0430AA_AS,#52258d
SAL_MA0447AA_AS,#52258d
SAL_MA0451AA_AS,#52258d
SAL_MA0253AA_AS,#52258d
SAL_MA0106AA_AS,#52258d
SAL_LA9994AA_AS,#52258d
SAL_LA9970AA_AS,#52258d
SAL_LA9980AA_AS,#52258d
SAL_MA0037AA_AS,#52258d
SAL_MA0079AA_AS,#52258d
SAL_MA0087AA_AS,#52258d
SAL_MA0113AA_AS,#52258d
SAL_MA0119AA_AS,#52258d
SAL_MA0121AA_AS,#52258d
SAL_MA0122AA_AS,#52258d
SAL_MA0130AA_AS,#52258d
SAL_MA0134AA_AS,#52258d
SAL_MA0143AA_AS,#52258d
SAL_LA8210AA_AS,#52258d
SAL_LA8209AA_AS,#52258d
SAL_LA6974AA_AS,#52258d
SAL_LA6976AA_AS,#52258d
SAL_LA6567AA_AS,#52258d
SAL_LA6593AA_AS,#52258d
SAL_LA5533AA_AS,#52258d
SAL_LA5534AA_AS,#52258d
SAL_LA5784AA_AS,#52258d
SAL_LA5791AA_AS,#52258d
SAL_LA5852AA_AS,#52258d
SAL_LA5853AA_AS,#52258d
SAL_LA5854AA_AS,#52258d
SAL_LA5855AA_AS,#52258d
SAL_LA5856AA_AS,#52258d
SAL_LA5897AA_AS,#52258d
SAL_LA5943AA_AS,#52258d
SAL_LA6009AA_AS,#52258d
SAL_LA6015AA_AS,#52258d
SAL_LA6019AA_AS,#52258d
SAL_LA6024AA_AS,#52258d
SAL_LA6066AA_AS,#52258d
SAL_LA6082AA_AS,#52258d
SAL_LA6201AA_AS,#52258d
SAL_LA6207AA_AS,#52258d
SAL_LA6221AA_AS,#52258d
SAL_LA6247AA_AS,#52258d
SAL_LA6280AA_AS,#52258d
SAL_LA6702AA_AS,#52258d
SAL_LA6703AA_AS,#52258d
SAL_LA5082AA_AS,#52258d
SAL_LA5093AA_AS,#52258d
SAL_LA5190AA_AS,#52258d
SAL_LA6836AA_AS,#52258d
SAL_LA7242AA_AS,#52258d
SAL_LA7246AA_AS,#52258d
SAL_LA7247AA_AS,#52258d
SAL_LA7304AA_AS,#52258d
SAL_LA7440AA_AS,#52258d
SAL_LA7441AA_AS,#52258d
SAL_LA7445AA_AS,#52258d
SAL_LA7460AA_AS,#52258d
SAL_LA7465AA_AS,#52258d
SAL_LA7479AA_AS,#52258d
SAL_LA7496AA_AS,#52258d
SAL_LA7498AA_AS,#52258d
SAL_LA7742AA_AS,#52258d
SAL_LA5031AA_AS,#52258d
SAL_LA5032AA_AS,#52258d
SAL_LA5033AA_AS,#52258d
SAL_LA5034AA_AS,#52258d
SAL_LA5035AA_AS,#52258d
SAL_LA5036AA_AS,#52258d
SAL_LA5037AA_AS,#52258d
SAL_LA5038AA_AS,#52258d
SAL_LA5039AA_AS,#52258d
SAL_LA5040AA_AS,#52258d
SAL_LA5041AA_AS,#52258d
SAL_LA5042AA_AS,#52258d
SAL_LA5022AA_AS,#52258d
SAL_MA0237AA_AS,#52258d
SAL_MA0495AA_AS,#52258d
SAL_MA0496AA_AS,#52258d
SAL_MA0497AA_AS,#52258d
SAL_LA4992AA_AS,#52258d
SAL_MA0788AA_AS,#52258d
SAL_MA0817AA_AS,#52258d
SAL_MA1594AA_AS,#52258d
SAL_MA1624AA_AS,#52258d
SAL_MA1625AA_AS,#52258d
SAL_MA1653AA_AS,#52258d
SAL_MA1668AA_AS,#52258d
SAL_MA1727AA_AS,#52258d
SAL_MA1805AA_AS,#52258d
SAL_MA1928AA_AS,#52258d
SAL_MA2000AA_AS,#52258d
SAL_MA2036AA_AS,#52258d
SAL_MA2066AA_AS,#52258d
SAL_MA2067AA_AS,#52258d
SAL_MA2074AA_AS,#52258d
SAL_MA2126AA_AS,#52258d
SAL_LA4965AA_AS,#52258d
SAL_MA2209AA_AS,#52258d
SAL_MA2255AA_AS,#52258d
SAL_LA4758AA_AS,#52258d
SAL_LA4760AA_AS,#52258d
SAL_LA4761AA_AS,#52258d
SAL_LA4764AA_AS,#52258d
SAL_LA4782AA_AS,#52258d
SAL_LA3656AA_AS,#52258d
SAL_LA3658AA_AS,#52258d
SAL_LA3660AA_AS,#52258d
SAL_LA3451AA_AS,#52258d
SAL_LA3457AA_AS,#52258d
SAL_LA3416AA_AS,#52258d
SAL_LA3369AA_AS,#52258d
SAL_LA3340AA_AS,#52258d
SAL_LA3341AA_AS,#52258d
SAL_LA3343AA_AS,#52258d
SAL_LA3120AA_AS,#52258d
SAL_LA3123AA_AS,#52258d
SAL_LA3125AA_AS,#52258d
SAL_LA3127AA_AS,#52258d
SAL_LA3129AA_AS,#52258d
SAL_LA3132AA_AS,#52258d
SAL_LA3133AA_AS,#52258d
SAL_LA3136AA_AS,#52258d
SAL_LA3137AA_AS,#52258d
SAL_LA3140AA_AS,#52258d
SAL_LA2861AA_AS,#52258d
SAL_LA2366AA_AS,#52258d
SAL_LA1216AA_AS,#52258d
SAL_LA3251AA_AS,#52258d
SAL_LA3255AA_AS,#52258d
SAL_LA3366AA_AS,#52258d
SAL_LA3368AA_AS,#52258d
SAL_LA1197AA_AS,#52258d
SAL_LA1158AA_AS,#52258d
SAL_LA1159AA_AS,#52258d
SAL_LA1151AA_AS,#52258d
SAL_LA1044AA_AS,#52258d
SAL_LA1086AA_AS,#52258d
SAL_LA1087AA_AS,#52258d
SAL_LA0378AA_AS,#52258d
SAL_LA0385AA_AS,#52258d
SAL_LA0312AA_AS,#52258d
SAL_LA0323AA_AS,#52258d
SAL_LA0119AA_AS,#52258d
SAL_LA0132AA_AS,#52258d
SAL_LA0135AA_AS,#52258d
SAL_LA0137AA_AS,#52258d
SAL_LA0140AA_AS,#52258d
SAL_LA0057AA_AS,#52258d
SAL_LA0049AA_AS,#52258d
SAL_LA0019AA_AS,#52258d
SAL_LA0021AA_AS,#52258d
SAL_LA0034AA_AS,#52258d
SAL_LA0038AA_AS,#52258d
SAL_LA0039AA_AS,#52258d
SAL_KA9939AA_AS,#52258d
SAL_KA9918AA_AS,#52258d
SAL_KA9745AA_AS,#52258d
SAL_KA9777AA_AS,#52258d
SAL_KA9577AA_AS,#52258d
SAL_KA9477AA_AS,#52258d
SAL_KA9479AA_AS,#52258d
SAL_KA9481AA_AS,#52258d
SAL_KA9171AA_AS,#52258d
SAL_KA9227AA_AS,#52258d
SAL_KA9272AA_AS,#52258d
SAL_KA9288AA_AS,#52258d
SAL_KA9400AA_AS,#52258d
SAL_KA9048AA_AS,#52258d
SAL_KA8970AA_AS,#52258d
SAL_KA8822AA_AS,#52258d
SAL_KA8020AA_AS,#52258d
SAL_KA8100AA_AS,#52258d
SAL_KA8110AA_AS,#52258d
SAL_KA8114AA_AS,#52258d
SAL_KA8122AA_AS,#52258d
SAL_KA8130AA_AS,#52258d
SAL_KA8228AA_AS,#52258d
SAL_KA8260AA_AS,#52258d
SAL_KA8337AA_AS,#52258d
SAL_KA8357AA_AS,#52258d
SAL_KA8418AA_AS,#52258d
SAL_KA8462AA_AS,#52258d
SAL_KA8464AA_AS,#52258d
SAL_KA8468AA_AS,#52258d
SAL_KA8472AA_AS,#52258d
SAL_KA8651AA_AS,#52258d
SAL_KA7894AA_AS,#52258d
SAL_KA7675AA_AS,#52258d
SAL_KA8720AA_AS,#52258d
SAL_KA6752AA_AS,#52258d
SAL_KA6811AA_AS,#52258d
SAL_KA6813AA_AS,#52258d
SAL_KA6823AA_AS,#52258d
SAL_KA6953AA_AS,#52258d
SAL_KA7272AA_AS,#52258d
SAL_KA6563AA_AS,#52258d
SAL_KA6342AA_AS,#52258d
SAL_KA6345AA_AS,#52258d
SAL_KA6230AA_AS,#52258d
SAL_KA5306AA_AS,#52258d
SAL_KA5148AA_AS,#52258d
SAL_KA4865AA_AS,#52258d
SAL_KA4866AA_AS,#52258d
SAL_KA4636AA_AS,#52258d
SAL_KA4716AA_AS,#52258d
SAL_KA4653AA_AS,#52258d
SAL_KA4611AA_AS,#52258d
SAL_KA4247AA_AS,#52258d
SAL_KA4226AA_AS,#52258d
SAL_KA4225AA_AS,#52258d
SAL_KA4224AA_AS,#52258d
SAL_KA4128AA_AS,#52258d
SAL_KA3630AA_AS,#52258d
SAL_KA3536AA_AS,#52258d
SAL_KA3425AA_AS,#52258d
SAL_KA3198AA_AS,#52258d
SAL_KA3191AA_AS,#52258d
SAL_KA2968AA_AS,#52258d
SAL_KA2967AA_AS,#52258d
SAL_KA2960AA_AS,#52258d
SAL_KA2953AA_AS,#52258d
SAL_KA2854AA_AS,#52258d
SAL_KA2850AA_AS,#52258d
SAL_KA2849AA_AS,#52258d
SAL_KA2848AA_AS,#52258d
SAL_KA2847AA_AS,#52258d
SAL_KA2797AA_AS,#52258d
SAL_KA2665AA_AS,#52258d
SAL_KA2663AA_AS,#52258d
SAL_KA2614AA_AS,#52258d
SAL_KA2307AA_AS,#52258d
SAL_KA2168AA_AS,#52258d
SAL_KA2148AA_AS,#52258d
SAL_KA1998AA_AS,#52258d
SAL_KA1986AA_AS,#52258d
SAL_KA1985AA_AS,#52258d
SAL_KA1984AA_AS,#52258d
SAL_KA1983AA_AS,#52258d
SAL_KA1982AA_AS,#52258d
SAL_KA1981AA_AS,#52258d
SAL_KA1980AA_AS,#52258d
SAL_KA1979AA_AS,#52258d
SAL_KA1976AA_AS,#52258d
SAL_KA1657AA_AS,#52258d
SAL_KA1609AA_AS,#52258d
SAL_KA1604AA_AS,#52258d
SAL_KA1594AA_AS,#52258d
SAL_KA1591AA_AS,#52258d
SAL_KA1579AA_AS,#52258d
SAL_KA1564AA_AS,#52258d
SAL_KA1506AA_AS,#52258d
SAL_KA1490AA_AS,#52258d
SAL_KA1377AA_AS,#52258d
SAL_KA1353AA_AS,#52258d
SAL_KA1351AA_AS,#52258d
SAL_KA1337AA_AS,#52258d
SAL_KA1307AA_AS,#52258d
SAL_KA1242AA_AS,#52258d
SAL_KA1185AA_AS,#52258d
SAL_KA1127AA_AS,#52258d
SAL_KA1110AA_AS,#52258d
SAL_KA1099AA_AS,#52258d
SAL_KA1024AA_AS,#52258d
SAL_KA1004AA_AS,#52258d
SAL_KA0996AA_AS,#52258d
SAL_KA0920AA_AS,#52258d
SAL_KA0902AA_AS,#52258d
SAL_KA0901AA_AS,#52258d
SAL_KA0898AA_AS,#52258d
SAL_KA0851AA_AS,#52258d
SAL_KA0848AA_AS,#52258d
SAL_KA0819AA_AS,#52258d
SAL_KA0795AA_AS,#52258d
SAL_KA0739AA_AS,#52258d
SAL_KA0697AA_AS,#52258d
SAL_KA0693AA_AS,#52258d
SAL_KA0673AA_AS,#52258d
SAL_KA0649AA_AS,#52258d
SAL_KA0591AA_AS,#52258d
SAL_KA0558AA_AS,#52258d
SAL_KA0513AA_AS,#52258d
SAL_KA0433AA_AS,#52258d
SAL_KA0396AA_AS,#52258d
SAL_KA0369AA_AS,#52258d
SAL_KA0359AA_AS,#52258d
SAL_KA0235AA_AS,#52258d
SAL_KA0126AA_AS,#52258d
SAL_JA9983AA_AS,#52258d
SAL_JA9982AA_AS,#52258d
SAL_JA9797AA_AS,#52258d
SAL_JA9929AA_AS,#52258d
SAL_JA9746AA_AS,#52258d
SAL_JA9745AA_AS,#52258d
SAL_JA9744AA_AS,#52258d
SAL_JA9743AA_AS,#52258d
SAL_JA9742AA_AS,#52258d
SAL_JA9741AA_AS,#52258d
SAL_JA9740AA_AS,#52258d
SAL_JA9739AA_AS,#52258d
SAL_JA9738AA_AS,#52258d
SAL_JA9737AA_AS,#52258d
SAL_JA9709AA_AS,#52258d
SAL_JA9707AA_AS,#52258d
SAL_JA9549AA_AS,#52258d
SAL_JA9511AA_AS,#52258d
SAL_JA9510AA_AS,#52258d
SAL_JA9508AA_AS,#52258d
SAL_JA9507AA_AS,#52258d
SAL_JA9412AA_AS,#52258d
SAL_JA9392AA_AS,#52258d
SAL_JA9234AA_AS,#52258d
SAL_JA8995AA_AS,#52258d
SAL_JA9063AA_AS,#52258d
SAL_JA9134AA_AS,#52258d
SAL_JA9195AA_AS,#52258d
SAL_JA8827AA_AS,#52258d
SAL_JA8826AA_AS,#52258d
SAL_JA8825AA_AS,#52258d
SAL_JA8824AA_AS,#52258d
SAL_JA8823AA_AS,#52258d
SAL_JA8822AA_AS,#52258d
SAL_JA8821AA_AS,#52258d
SAL_JA8820AA_AS,#52258d
SAL_JA8819AA_AS,#52258d
SAL_JA8818AA_AS,#52258d
SAL_JA8817AA_AS,#52258d
SAL_JA8816AA_AS,#52258d
SAL_JA8815AA_AS,#52258d
SAL_JA8760AA_AS,#52258d
SAL_IA7104AA_AS,#52258d
SAL_IA6970AA_AS,#52258d
SAL_IA5224AA_AS,#52258d
SAL_IA5011AA_AS,#52258d
SAL_IA4986AA_AS,#52258d
SAL_IA4972AA_AS,#52258d
SAL_IA4337AA_AS,#52258d
SAL_IA4393AA_AS,#52258d
SAL_IA4392AA_AS,#52258d
SAL_IA4401AA_AS,#52258d
SAL_IA4362AA_AS,#52258d
SAL_IA4357AA_AS,#52258d
SAL_IA4839AA_AS,#52258d
SAL_IA4820AA_AS,#52258d
SAL_IA4803AA_AS,#52258d
SAL_IA4798AA_AS,#52258d
SAL_IA4799AA_AS,#52258d
SAL_IA4733AA_AS,#52258d
SAL_IA4723AA_AS,#52258d
SAL_IA4197AA_AS,#52258d
SAL_IA4196AA_AS,#52258d
SAL_IA4192AA_AS,#52258d
SAL_IA4191AA_AS,#52258d
SAL_IA3950AA_AS,#52258d
SAL_IA3893AA_AS,#52258d
SAL_IA2587AA_AS,#52258d
SAL_IA3198AA_AS,#52258d
SAL_IA3860AA_AS,#52258d
SAL_IA3164AA_AS,#52258d
SAL_IA3859AA_AS,#52258d
SAL_IA1926AA_AS,#52258d
SAL_IA2672AA_AS,#52258d
SAL_IA1815AA_AS,#52258d
SAL_IA3699AA_AS,#52258d
SAL_IA3696AA_AS,#52258d
SAL_IA2558AA_AS,#52258d
SAL_IA3694AA_AS,#52258d
SAL_IA2573AA_AS,#52258d
SAL_IA2694AA_AS,#52258d
SAL_IA2505AA_AS,#52258d
SAL_JA8263AA_AS,#52258d
SAL_HA6657AA_AS,#52258d
SAL_HA7034AA_AS,#52258d
SAL_IA1802AA_AS,#52258d
SAL_IA2750AA_AS,#52258d
SAL_JA8288AA_AS,#52258d
SAL_JA8355AA_AS,#52258d
SAL_HA8010AA_AS,#52258d
SAL_HA8024AA_AS,#52258d
SAL_JA8361AA_AS,#52258d
SAL_HA8759AA_AS,#52258d
SAL_HA8771AA_AS,#52258d
SAL_HA7287AA_AS,#52258d
SAL_JA8334AA_AS,#52258d
SAL_HA8126AA_AS,#52258d
SAL_HA8795AA_AS,#52258d
SAL_HA8764AA_AS,#52258d
SAL_HA8402AA_AS,#52258d
SAL_FA7975AA_AS,#52258d
SAL_FA8121AA_AS,#52258d
SAL_FA7998AA_AS,#52258d
SAL_FA8215AA_AS,#52258d
SAL_JA8377AA_AS,#52258d
SAL_FA8179AA_AS,#52258d
SAL_FA7984AA_AS,#52258d
SAL_FA8197AA_AS,#52258d
SAL_FA7967AA_AS,#52258d
SAL_FA8087AA_AS,#52258d
SAL_FA8206AA_AS,#52258d
SAL_FA8081AA_AS,#52258d
SAL_FA7958AA_AS,#52258d
SAL_FA8390AA_AS,#52258d
SAL_FA7920AA_AS,#52258d
SAL_FA8306AA_AS,#52258d
SAL_FA7929AA_AS,#52258d
SAL_FA8123AA_AS,#52258d
SAL_FA7883AA_AS,#52258d
SAL_FA7691AA_AS,#52258d
SAL_FA7877AA_AS,#52258d
SAL_FA7694AA_AS,#52258d
SAL_FA7697AA_AS,#52258d
SAL_FA7695AA_AS,#52258d
SAL_FA7878AA_AS,#52258d
SAL_FA7696AA_AS,#52258d
SAL_FA7692AA_AS,#52258d
SAL_FA7880AA_AS,#52258d
SAL_FA7654AA_AS,#52258d
SAL_FA7285AA_AS,#52258d
SAL_FA7374AA_AS,#52258d
SAL_IA5360AA_AS,#52258d
SAL_IA5385AA_AS,#52258d
SAL_FA6093AA_AS,#52258d
SAL_JA5909AA_AS,#52258d
SAL_JA5908AA_AS,#52258d
SAL_JA5907AA_AS,#52258d
SAL_JA5906AA_AS,#52258d
SAL_FA5736AA_AS,#52258d
SAL_JA5903AA_AS,#52258d
SAL_JA5904AA_AS,#52258d
SAL_JA5905AA_AS,#52258d
SAL_BA4129AA_AS,#52258d
SAL_JA5902AA_AS,#52258d
SAL_JA5901AA_AS,#52258d
SAL_JA5900AA_AS,#52258d
SAL_JA5899AA_AS,#52258d
SAL_FA4716AA_AS,#52258d
SAL_JA6028AA_AS,#52258d
SAL_JA5897AA_AS,#52258d
SAL_JA5896AA_AS,#52258d
SAL_JA5895AA_AS,#52258d
SAL_JA5894AA_AS,#52258d
SAL_JA6027AA_AS,#52258d
SAL_JA5892AA_AS,#52258d
SAL_JA5891AA_AS,#52258d
SAL_JA5890AA_AS,#52258d
SAL_JA6026AA_AS,#52258d
SAL_FA4262AA_AS,#52258d
SAL_JA6025AA_AS,#52258d
SAL_JA5887AA_AS,#52258d
SAL_FA4202AA_AS,#52258d
SAL_JA5886AA_AS,#52258d
SAL_JA5885AA_AS,#52258d
SAL_JA5884AA_AS,#52258d
SAL_BA3316AA_AS,#52258d
SAL_IA4958AA_AS,#52258d
SAL_JA5883AA_AS,#52258d
SAL_JA5882AA_AS,#52258d
SAL_FA3860AA_AS,#52258d
SAL_JA5880AA_AS,#52258d
SAL_JA5879AA_AS,#52258d
SAL_JA5878AA_AS,#52258d
SAL_JA5877AA_AS,#52258d
SAL_JA5876AA_AS,#52258d
SAL_JA5875AA_AS,#52258d
SAL_JA5874AA_AS,#52258d
SAL_JA5873AA_AS,#52258d
SAL_JA5872AA_AS,#52258d
SAL_JA5871AA_AS,#52258d
SAL_JA5870AA_AS,#52258d
SAL_JA5869AA_AS,#52258d
SAL_JA5868AA_AS,#52258d
SAL_JA5867AA_AS,#52258d
SAL_JA5866AA_AS,#52258d
SAL_JA5865AA_AS,#52258d
SAL_JA5864AA_AS,#52258d
SAL_JA5863AA_AS,#52258d
SAL_JA5861AA_AS,#52258d
SAL_JA5860AA_AS,#52258d
SAL_JA5858AA_AS,#52258d
SAL_JA5859AA_AS,#52258d
SAL_JA5857AA_AS,#52258d
SAL_JA4825AA_AS,#52258d
SAL_FA3610AA_AS,#52258d
SAL_FA3609AA_AS,#52258d
SAL_BA7120AA_AS,#52258d
SAL_JA5856AA_AS,#52258d
SAL_FA3581AA_AS,#52258d
SAL_FA7256AA_AS,#52258d
SAL_FA7215AA_AS,#52258d
SAL_BA6019AA_AS,#52258d
SAL_JA5855AA_AS,#52258d
SAL_JA5854AA_AS,#52258d
SAL_FA3234AA_AS,#52258d
SAL_FA3232AA_AS,#52258d
SAL_BA7116AA_AS,#52258d
SAL_JA5853AA_AS,#52258d
SAL_JA5852AA_AS,#52258d
SAL_FA3153AA_AS,#52258d
SAL_JA5850AA_AS,#52258d
SAL_JA5851AA_AS,#52258d
SAL_JA5849AA_AS,#52258d
SAL_EA1717AA_AS,#52258d
SAL_BA3222AA_AS,#52258d
SAL_BA3090AA_AS,#52258d
SAL_BA4687AA_AS,#52258d
SAL_FA2725AA_AS,#52258d
SAL_FA2704AA_AS,#52258d
SAL_FA2694AA_AS,#52258d
SAL_FA2683AA_AS,#52258d
SAL_FA2679AA_AS,#52258d
SAL_CA2832AA_AS,#52258d
SAL_FA2634AA_AS,#52258d
SAL_FA2610AA_AS,#52258d
SAL_JA5847AA_AS,#52258d
SAL_JA5846AA_AS,#52258d
SAL_JA5848AA_AS,#52258d
SAL_JA5845AA_AS,#52258d
SAL_FA2546AA_AS,#52258d
SAL_JA5844AA_AS,#52258d
SAL_JA5843AA_AS,#52258d
SAL_JA5842AA_AS,#52258d
SAL_JA5841AA_AS,#52258d
SAL_JA5840AA_AS,#52258d
SAL_JA5839AA_AS,#52258d
SAL_JA5838AA_AS,#52258d
SAL_JA1084AA_AS,#52258d
SAL_JA5837AA_AS,#52258d
SAL_JA5836AA_AS,#52258d
SAL_JA5835AA_AS,#52258d
SAL_JA5834AA_AS,#52258d
SAL_JA5833AA_AS,#52258d
SAL_JA5832AA_AS,#52258d
SAL_JA5831AA_AS,#52258d
SAL_JA5830AA_AS,#52258d
SAL_JA5829AA_AS,#52258d
SAL_JA0779AA_AS,#52258d
SAL_JA5828AA_AS,#52258d
SAL_JA5827AA_AS,#52258d
SAL_JA5826AA_AS,#52258d
SAL_JA5825AA_AS,#52258d
SAL_JA5824AA_AS,#52258d
SAL_JA5822AA_AS,#52258d
SAL_JA5823AA_AS,#52258d
SAL_JA5821AA_AS,#52258d
SAL_JA5820AA_AS,#52258d
SAL_JA5819AA_AS,#52258d
SAL_JA5818AA_AS,#52258d
SAL_JA0127AA_AS,#52258d
SAL_JA5817AA_AS,#52258d
SAL_JA5815AA_AS,#52258d
SAL_JA5816AA_AS,#52258d
SAL_JA5814AA_AS,#52258d
SAL_JA5813AA_AS,#52258d
SAL_JA5812AA_AS,#52258d
SAL_JA5811AA_AS,#52258d
SAL_JA0276AA_AS,#52258d
SAL_JA5810AA_AS,#52258d
SAL_JA5809AA_AS,#52258d
SAL_JA5808AA_AS,#52258d
SAL_JA5807AA_AS,#52258d
SAL_JA0839AA_AS,#52258d
SAL_JA5806AA_AS,#52258d
SAL_JA5805AA_AS,#52258d
SAL_JA5804AA_AS,#52258d
SAL_JA5803AA_AS,#52258d
SAL_JA5802AA_AS,#52258d
SAL_JA5801AA_AS,#52258d
SAL_JA5800AA_AS,#52258d
SAL_JA5799AA_AS,#52258d
SAL_JA5798AA_AS,#52258d
SAL_JA0361AA_AS,#52258d
SAL_JA5797AA_AS,#52258d
SAL_JA4999AA_AS,#52258d
SAL_JA5796AA_AS,#52258d
SAL_JA5795AA_AS,#52258d
SAL_JA5794AA_AS,#52258d
SAL_JA5793AA_AS,#52258d
SAL_JA5792AA_AS,#52258d
SAL_JA5790AA_AS,#52258d
SAL_JA5789AA_AS,#52258d
SAL_JA5791AA_AS,#52258d
SAL_JA5788AA_AS,#52258d
SAL_JA1027AA_AS,#52258d
SAL_JA5787AA_AS,#52258d
SAL_FA2176AA_AS,#52258d
SAL_FA2166AA_AS,#52258d
SAL_JA5786AA_AS,#52258d
SAL_JA5785AA_AS,#52258d
SAL_JA5502AA_AS,#52258d
SAL_FA6967AA_AS,#52258d
SAL_FA1858AA_AS,#52258d
SAL_FA6963AA_AS,#52258d
SAL_FA1855AA_AS,#52258d
SAL_BA6060AA_AS,#52258d
SAL_FA1821AA_AS,#52258d
SAL_BA2889AA_AS,#52258d
SAL_FA1819AA_AS,#52258d
SAL_FA1816AA_AS,#52258d
SAL_FA1815AA_AS,#52258d
SAL_JA5500AA_AS,#52258d
SAL_FA1774AA_AS,#52258d
SAL_FA1772AA_AS,#52258d
SAL_JA0462AA_AS,#52258d
SAL_JA0956AA_AS,#52258d
SAL_FA1765AA_AS,#52258d
SAL_FA1763AA_AS,#52258d
SAL_FA1764AA_AS,#52258d
SAL_BA4724AA_AS,#52258d
SAL_BA4162AA_AS,#52258d
SAL_FA1730AA_AS,#52258d
SAL_FA1731AA_AS,#52258d
SAL_FA1729AA_AS,#52258d
SAL_FA1726AA_AS,#52258d
SAL_FA1724AA_AS,#52258d
SAL_FA1725AA_AS,#52258d
SAL_FA1723AA_AS,#52258d
SAL_FA1721AA_AS,#52258d
SAL_FA1722AA_AS,#52258d
SAL_JA5498AA_AS,#52258d
SAL_JA1101AA_AS,#52258d
SAL_JA5495AA_AS,#52258d
SAL_BA3245AA_AS,#52258d
SAL_JA5494AA_AS,#52258d
SAL_JA5492AA_AS,#52258d
SAL_FA1451AA_AS,#52258d
SAL_FA1445AA_AS,#52258d
SAL_FA1439AA_AS,#52258d
SAL_CA0894AA_AS,#52258d
SAL_JA5489AA_AS,#52258d
SAL_JA5487AA_AS,#52258d
SAL_JA5485AA_AS,#52258d
SAL_JA5482AA_AS,#52258d
SAL_JA5479AA_AS,#52258d
SAL_JA5477AA_AS,#52258d
SAL_JA5475AA_AS,#52258d
SAL_JA5472AA_AS,#52258d
SAL_JA5471AA_AS,#52258d
SAL_JA5470AA_AS,#52258d
SAL_JA5469AA_AS,#52258d
SAL_JA5462AA_AS,#52258d
SAL_JA5459AA_AS,#52258d
SAL_JA5455AA_AS,#52258d
SAL_JA5452AA_AS,#52258d
SAL_JA5448AA_AS,#52258d
SAL_FA1060AA_AS,#52258d
SAL_FA1045AA_AS,#52258d
SAL_FA1030AA_AS,#52258d
SAL_FA1026AA_AS,#52258d
SAL_FA1022AA_AS,#52258d
SAL_FA1024AA_AS,#52258d
SAL_JA5127AA_AS,#52258d
SAL_JA5126AA_AS,#52258d
SAL_FA0932AA_AS,#52258d
SAL_FA0913AA_AS,#52258d
SAL_FA0897AA_AS,#52258d
SAL_CA2648AA_AS,#52258d
SAL_FA0888AA_AS,#52258d
SAL_FA0882AA_AS,#52258d
SAL_FA0880AA_AS,#52258d
SAL_FA0878AA_AS,#52258d
SAL_FA0876AA_AS,#52258d
SAL_BA2872AA_AS,#52258d
SAL_FA0870AA_AS,#52258d
SAL_BA2626AA_AS,#52258d
SAL_BA5180AA_AS,#52258d
SAL_FA0818AA_AS,#52258d
SAL_FA0795AA_AS,#52258d
SAL_JA5125AA_AS,#52258d
SAL_IA4933AA_AS,#52258d
SAL_JA5124AA_AS,#52258d
SAL_FA0630AA_AS,#52258d
SAL_JA5123AA_AS,#52258d
SAL_JA5122AA_AS,#52258d
SAL_JA5121AA_AS,#52258d
SAL_JA5120AA_AS,#52258d
SAL_JA5119AA_AS,#52258d
SAL_FA0521AA_AS,#52258d
SAL_BA2838AA_AS,#52258d
SAL_CA1022AA_AS,#52258d
SAL_CA2656AA_AS,#52258d
SAL_FA0479AA_AS,#52258d
SAL_FA0453AA_AS,#52258d
SAL_FA0454AA_AS,#52258d
SAL_FA0452AA_AS,#52258d
SAL_JA5118AA_AS,#52258d
SAL_JA5117AA_AS,#52258d
SAL_FA0361AA_AS,#52258d
SAL_FA0357AA_AS,#52258d
SAL_BA3171AA_AS,#52258d
SAL_FA0356AA_AS,#52258d
SAL_FA0352AA_AS,#52258d
SAL_FA0351AA_AS,#52258d
SAL_FA0348AA_AS,#52258d
SAL_FA0347AA_AS,#52258d
SAL_FA0346AA_AS,#52258d
SAL_FA0345AA_AS,#52258d
SAL_FA0344AA_AS,#52258d
SAL_FA0343AA_AS,#52258d
SAL_FA0342AA_AS,#52258d
SAL_FA0341AA_AS,#52258d
SAL_FA0340AA_AS,#52258d
SAL_FA0298AA_AS,#52258d
SAL_FA0155AA_AS,#52258d
SAL_FA0151AA_AS,#52258d
SAL_FA0127AA_AS,#52258d
SAL_FA0121AA_AS,#52258d
SAL_JA5116AA_AS,#52258d
SAL_JA5115AA_AS,#52258d
SAL_JA5114AA_AS,#52258d
SAL_JA5113AA_AS,#52258d
SAL_JA5112AA_AS,#52258d
SAL_JA5111AA_AS,#52258d
SAL_JA5110AA_AS,#52258d
SAL_JA5109AA_AS,#52258d
SAL_EA9921AA_AS,#52258d
SAL_JA5108AA_AS,#52258d
SAL_JA5107AA_AS,#52258d
SAL_EA9757AA_AS,#52258d
SAL_JA5106AA_AS,#52258d
SAL_EA9722AA_AS,#52258d
SAL_EA9723AA_AS,#52258d
SAL_EA9714AA_AS,#52258d
SAL_EA9710AA_AS,#52258d
SAL_JA5105AA_AS,#52258d
SAL_JA5104AA_AS,#52258d
SAL_JA5103AA_AS,#52258d
SAL_JA5102AA_AS,#52258d
SAL_JA4041AA_AS,#52258d
SAL_JA5980AA_AS,#52258d
SAL_JA5979AA_AS,#52258d
SAL_JA5978AA_AS,#52258d
SAL_JA5977AA_AS,#52258d
SAL_JA5976AA_AS,#52258d
SAL_JA5975AA_AS,#52258d
SAL_JA5974AA_AS,#52258d
SAL_JA5973AA_AS,#52258d
SAL_JA5972AA_AS,#52258d
SAL_JA5971AA_AS,#52258d
SAL_JA5970AA_AS,#52258d
SAL_JA5969AA_AS,#52258d
SAL_JA5968AA_AS,#52258d
SAL_JA5967AA_AS,#52258d
SAL_JA5966AA_AS,#52258d
SAL_JA5964AA_AS,#52258d
SAL_JA5963AA_AS,#52258d
SAL_JA5962AA_AS,#52258d
SAL_JA5961AA_AS,#52258d
SAL_JA5960AA_AS,#52258d
SAL_JA5959AA_AS,#52258d
SAL_JA5958AA_AS,#52258d
SAL_JA5957AA_AS,#52258d
SAL_JA5956AA_AS,#52258d
SAL_JA5954AA_AS,#52258d
SAL_BA4321AA_AS,#52258d
SAL_JA5955AA_AS,#52258d
SAL_JA5953AA_AS,#52258d
SAL_JA5952AA_AS,#52258d
SAL_JA5950AA_AS,#52258d
SAL_JA5951AA_AS,#52258d
SAL_JA5949AA_AS,#52258d
SAL_JA5948AA_AS,#52258d
SAL_JA5947AA_AS,#52258d
SAL_JA5946AA_AS,#52258d
SAL_JA5945AA_AS,#52258d
SAL_JA5944AA_AS,#52258d
SAL_JA5943AA_AS,#52258d
SAL_JA5942AA_AS,#52258d
SAL_EA9071AA_AS,#52258d
SAL_EA8891AA_AS,#52258d
SAL_EA8880AA_AS,#52258d
SAL_JA5941AA_AS,#52258d
SAL_JA5940AA_AS,#52258d
SAL_JA4094AA_AS,#52258d
SAL_JA5939AA_AS,#52258d
SAL_JA5938AA_AS,#52258d
SAL_JA5937AA_AS,#52258d
SAL_EA8712AA_AS,#52258d
SAL_JA5936AA_AS,#52258d
SAL_JA5935AA_AS,#52258d
SAL_JA5934AA_AS,#52258d
SAL_JA5932AA_AS,#52258d
SAL_JA5931AA_AS,#52258d
SAL_JA5930AA_AS,#52258d
SAL_BA3037AA_AS,#52258d
SAL_JA4125AA_AS,#52258d
SAL_JA5929AA_AS,#52258d
SAL_JA5928AA_AS,#52258d
SAL_JA5927AA_AS,#52258d
SAL_JA5926AA_AS,#52258d
SAL_JA5925AA_AS,#52258d
SAL_JA5924AA_AS,#52258d
SAL_JA4144AA_AS,#52258d
SAL_JA5923AA_AS,#52258d
SAL_EA8416AA_AS,#52258d
SAL_JA5922AA_AS,#52258d
SAL_BA3172AA_AS,#52258d
SAL_JA5921AA_AS,#52258d
SAL_JA5920AA_AS,#52258d
SAL_JA5919AA_AS,#52258d
SAL_JA5918AA_AS,#52258d
SAL_JA5917AA_AS,#52258d
SAL_JA5915AA_AS,#52258d
SAL_JA5916AA_AS,#52258d
SAL_JA5913AA_AS,#52258d
SAL_EA8150AA_AS,#52258d
SAL_JA5914AA_AS,#52258d
SAL_JA5912AA_AS,#52258d
SAL_JA5911AA_AS,#52258d
SAL_EA8139AA_AS,#52258d
SAL_JA5910AA_AS,#52258d
SAL_IA9364AA_AS,#52258d
SAL_IA9362AA_AS,#52258d
SAL_IA9359AA_AS,#52258d
SAL_IA9352AA_AS,#52258d
SAL_IA9349AA_AS,#52258d
SAL_IA9348AA_AS,#52258d
SAL_IA9323AA_AS,#52258d
SAL_IA9321AA_AS,#52258d
SAL_IA9311AA_AS,#52258d
SAL_IA9310AA_AS,#52258d
SAL_IA9291AA_AS,#52258d
SAL_IA9290AA_AS,#52258d
SAL_IA9257AA_AS,#52258d
SAL_IA9252AA_AS,#52258d
SAL_IA9251AA_AS,#52258d
SAL_IA9247AA_AS,#52258d
SAL_IA9232AA_AS,#52258d
SAL_IA9211AA_AS,#52258d
SAL_EA7898AA_AS,#52258d
SAL_IA9159AA_AS,#52258d
SAL_IA9157AA_AS,#52258d
SAL_IA9143AA_AS,#52258d
SAL_IA9125AA_AS,#52258d
SAL_IA9123AA_AS,#52258d
SAL_IA9122AA_AS,#52258d
SAL_IA9094AA_AS,#52258d
SAL_IA9090AA_AS,#52258d
SAL_BA7113AA_AS,#52258d
SAL_IA9072AA_AS,#52258d
SAL_IA9064AA_AS,#52258d
SAL_IA9060AA_AS,#52258d
SAL_IA9041AA_AS,#52258d
SAL_IA9036AA_AS,#52258d
SAL_EA7754AA_AS,#52258d
SAL_IA9012AA_AS,#52258d
SAL_IA8989AA_AS,#52258d
SAL_IA8987AA_AS,#52258d
SAL_EA7694AA_AS,#52258d
SAL_IA8935AA_AS,#52258d
SAL_IA8932AA_AS,#52258d
SAL_IA8923AA_AS,#52258d
SAL_IA8915AA_AS,#52258d
SAL_IA8905AA_AS,#52258d
SAL_IA8899AA_AS,#52258d
SAL_IA8892AA_AS,#52258d
SAL_IA8889AA_AS,#52258d
SAL_EA7554AA_AS,#52258d
SAL_IA8867AA_AS,#52258d
SAL_IA8865AA_AS,#52258d
SAL_IA8852AA_AS,#52258d
SAL_IA8849AA_AS,#52258d
SAL_IA8844AA_AS,#52258d
SAL_IA8828AA_AS,#52258d
SAL_IA8826AA_AS,#52258d
SAL_IA8823AA_AS,#52258d
SAL_IA8821AA_AS,#52258d
SAL_IA8818AA_AS,#52258d
SAL_IA8815AA_AS,#52258d
SAL_IA8813AA_AS,#52258d
SAL_IA8807AA_AS,#52258d
SAL_BA4887AA_AS,#52258d
SAL_IA8796AA_AS,#52258d
SAL_IA8787AA_AS,#52258d
SAL_IA8773AA_AS,#52258d
SAL_IA8766AA_AS,#52258d
SAL_EA7339AA_AS,#52258d
SAL_EA7315AA_AS,#52258d
SAL_IA8688AA_AS,#52258d
SAL_IA8686AA_AS,#52258d
SAL_IA8685AA_AS,#52258d
SAL_BA7110AA_AS,#52258d
SAL_IA8680AA_AS,#52258d
SAL_EA7291AA_AS,#52258d
SAL_IA8663AA_AS,#52258d
SAL_EA7275AA_AS,#52258d
SAL_IA8651AA_AS,#52258d
SAL_IA8640AA_AS,#52258d
SAL_IA8623AA_AS,#52258d
SAL_BA7103AA_AS,#52258d
SAL_IA8621AA_AS,#52258d
SAL_IA8611AA_AS,#52258d
SAL_IA8596AA_AS,#52258d
SAL_IA8592AA_AS,#52258d
SAL_EA7200AA_AS,#52258d
SAL_IA8584AA_AS,#52258d
SAL_IA8577AA_AS,#52258d
SAL_IA8575AA_AS,#52258d
SAL_IA8573AA_AS,#52258d
SAL_IA8568AA_AS,#52258d
SAL_EA7133AA_AS,#52258d
SAL_IA8548AA_AS,#52258d
SAL_BA7099AA_AS,#52258d
SAL_IA8520AA_AS,#52258d
SAL_IA8517AA_AS,#52258d
SAL_IA8514AA_AS,#52258d
SAL_IA8507AA_AS,#52258d
SAL_BA3572AA_AS,#52258d
SAL_IA8491AA_AS,#52258d
SAL_LA4000AA_AS,#52258d
SAL_IA8480AA_AS,#52258d
SAL_IA8477AA_AS,#52258d
SAL_IA8476AA_AS,#52258d
SAL_IA8471AA_AS,#52258d
SAL_IA8466AA_AS,#52258d
SAL_IA8461AA_AS,#52258d
SAL_IA8443AA_AS,#52258d
SAL_IA8439AA_AS,#52258d
SAL_IA8407AA_AS,#52258d
SAL_IA8387AA_AS,#52258d
SAL_IA8377AA_AS,#52258d
SAL_IA8372AA_AS,#52258d
SAL_IA8371AA_AS,#52258d
SAL_IA8315AA_AS,#52258d
SAL_IA8310AA_AS,#52258d
SAL_IA8290AA_AS,#52258d
SAL_IA8275AA_AS,#52258d
SAL_IA8231AA_AS,#52258d
SAL_IA8148AA_AS,#52258d
SAL_IA8120AA_AS,#52258d
SAL_IA8118AA_AS,#52258d
SAL_IA8097AA_AS,#52258d
SAL_IA7962AA_AS,#52258d
SAL_IA7946AA_AS,#52258d
SAL_IA7922AA_AS,#52258d
SAL_IA7900AA_AS,#52258d
SAL_IA7855AA_AS,#52258d
SAL_IA7826AA_AS,#52258d
SAL_IA7823AA_AS,#52258d
SAL_IA7818AA_AS,#52258d
SAL_IA7792AA_AS,#52258d
SAL_EA6271AA_AS,#52258d
SAL_IA7736AA_AS,#52258d
SAL_IA7708AA_AS,#52258d
SAL_IA7707AA_AS,#52258d
SAL_IA7661AA_AS,#52258d
SAL_IA7639AA_AS,#52258d
SAL_IA7581AA_AS,#52258d
SAL_IA7562AA_AS,#52258d
SAL_IA7553AA_AS,#52258d
SAL_IA7546AA_AS,#52258d
SAL_IA7543AA_AS,#52258d
SAL_IA7542AA_AS,#52258d
SAL_EA5768AA_AS,#52258d
SAL_FA6810AA_AS,#52258d
SAL_EA5742AA_AS,#52258d
SAL_EA5738AA_AS,#52258d
SAL_EA5668AA_AS,#52258d
SAL_BA4025AA_AS,#52258d
SAL_EA5615AA_AS,#52258d
SAL_IA7413AA_AS,#52258d
SAL_EA5529AA_AS,#52258d
SAL_EA5448AA_AS,#52258d
SAL_IA6587AA_AS,#52258d
SAL_EA5278AA_AS,#52258d
SAL_EA5151AA_AS,#52258d
SAL_EA4990AA_AS,#52258d
SAL_IA6303AA_AS,#52258d
SAL_EA4638AA_AS,#52258d
SAL_EA4634AA_AS,#52258d
SAL_IA6105AA_AS,#52258d
SAL_EA4559AA_AS,#52258d
SAL_EA4556AA_AS,#52258d
SAL_IA6100AA_AS,#52258d
SAL_EA4452AA_AS,#52258d
SAL_EA4256AA_AS,#52258d
SAL_IA5969AA_AS,#52258d
SAL_IA5968AA_AS,#52258d
SAL_IA5967AA_AS,#52258d
SAL_IA5966AA_AS,#52258d
SAL_IA5951AA_AS,#52258d
SAL_IA5937AA_AS,#52258d
SAL_IA5936AA_AS,#52258d
SAL_IA5919AA_AS,#52258d
SAL_CA1915AA_AS,#52258d
SAL_IA5918AA_AS,#52258d
SAL_EA3915AA_AS,#52258d
SAL_EA3864AA_AS,#52258d
SAL_IA5913AA_AS,#52258d
SAL_IA5910AA_AS,#52258d
SAL_IA5864AA_AS,#52258d
SAL_CA3722AA_AS,#52258d
SAL_EA3691AA_AS,#52258d
SAL_EA3693AA_AS,#52258d
SAL_BA4725AA_AS,#52258d
SAL_EA3686AA_AS,#52258d
SAL_EA3682AA_AS,#52258d
SAL_EA1669AA_AS,#52258d
SAL_EA3679AA_AS,#52258d
SAL_EA3681AA_AS,#52258d
SAL_EA3678AA_AS,#52258d
SAL_EA3674AA_AS,#52258d
SAL_IA5727AA_AS,#52258d
SAL_EA3529AA_AS,#52258d
SAL_IA5695AA_AS,#52258d
SAL_BA7127AA_AS,#52258d
SAL_EA3316AA_AS,#52258d
SAL_EA3318AA_AS,#52258d
SAL_BA6177AA_AS,#52258d
SAL_BA7131AA_AS,#52258d
SAL_BA2810AA_AS,#52258d
SAL_JA0837AA_AS,#52258d
SAL_EA2867AA_AS,#52258d
SAL_AA7037AA_AS,#52258d
SAL_AA6944AA_AS,#52258d
SAL_AA6943AA_AS,#52258d
SAL_AA6942AA_AS,#52258d
SAL_AA5999AA_AS,#52258d
SAL_AA5507AA_AS,#52258d
SAL_AA4449AA_AS,#52258d
SAL_AA2491AA_AS,#52258d
SAL_AA1946AA_AS,#52258d
SAL_AA1945AA_AS,#52258d
SAL_AA1944AA_AS,#52258d
SAL_AA1943AA_AS,#52258d
SAL_AA1942AA_AS,#52258d
SAL_AA1941AA_AS,#52258d
SAL_AA1940AA_AS,#52258d
SAL_AA1939AA_AS,#52258d
SAL_AA1938AA_AS,#52258d
SAL_AA1937AA_AS,#52258d
SAL_AA1936AA_AS,#52258d
SAL_AA1935AA_AS,#52258d
SAL_AA1934AA_AS,#52258d
SAL_AA1933AA_AS,#52258d
SAL_AA1932AA_AS,#52258d
SAL_AA1931AA_AS,#52258d
SAL_AA1930AA_AS,#52258d
SAL_AA1929AA_AS,#52258d
SAL_AA1928AA_AS,#52258d
SAL_AA1927AA_AS,#52258d
SAL_AA1926AA_AS,#52258d
SAL_AA1925AA_AS,#52258d
SAL_AA1924AA_AS,#52258d
SAL_AA1923AA_AS,#52258d
SAL_AA1922AA_AS,#52258d
SAL_AA1921AA_AS,#52258d
SAL_AA1920AA_AS,#52258d
SAL_AA1919AA_AS,#52258d
SAL_AA1918AA_AS,#52258d
SAL_AA1917AA_AS,#52258d
SAL_AA1916AA_AS,#52258d
SAL_AA1915AA_AS,#52258d
SAL_AA1913AA_AS,#52258d
SAL_AA1912AA_AS,#52258d
SAL_AA1911AA_AS,#52258d
SAL_AA1910AA_AS,#52258d
SAL_AA1909AA_AS,#52258d
SAL_AA1908AA_AS,#52258d
SAL_AA1907AA_AS,#52258d
SAL_AA1906AA_AS,#52258d
SAL_AA1905AA_AS,#52258d
SAL_AA1904AA_AS,#52258d
SAL_AA1903AA_AS,#52258d
SAL_AA1902AA_AS,#52258d
SAL_AA1901AA_AS,#52258d
SAL_AA1899AA_AS,#52258d
SAL_AA1898AA_AS,#52258d
SAL_AA1897AA_AS,#52258d
SAL_AA1896AA_AS,#52258d
SAL_AA1895AA_AS,#52258d
SAL_AA1894AA_AS,#52258d
SAL_AA1893AA_AS,#52258d
SAL_AA1892AA_AS,#52258d
SAL_AA1891AA_AS,#52258d
SAL_AA1890AA_AS,#52258d
SAL_AA1889AA_AS,#52258d
SAL_AA1888AA_AS,#52258d
SAL_AA1887AA_AS,#52258d
SAL_AA1886AA_AS,#52258d
SAL_AA1885AA_AS,#52258d
SAL_AA1884AA_AS,#52258d
SAL_AA1883AA_AS,#52258d
SAL_AA1882AA_AS,#52258d
SAL_AA1881AA_AS,#52258d
SAL_AA1880AA_AS,#52258d
SAL_AA1879AA_AS,#52258d
SAL_AA1878AA_AS,#52258d
SAL_AA1877AA_AS,#52258d
SAL_UA3322AA_AS,#54a896
SAL_UA2979AA_AS,#54a896
SAL_UA1856AA_AS,#54a896
SAL_TA9061AA_AS,#54a896
SAL_TA8488AA_AS,#54a896
SAL_TA7674AA_AS,#54a896
SAL_TA7968AA_AS,#54a896
SAL_TA7378AA_AS,#54a896
SAL_TA6943AA_AS,#54a896
SAL_TA5883AA_AS,#54a896
SAL_TA4832AA_AS,#54a896
SAL_TA5262AA_AS,#54a896
SAL_TA5080AA_AS,#54a896
SAL_TA4740AA_AS,#54a896
SAL_TA3596AA_AS,#54a896
SAL_TA3595AA_AS,#54a896
SAL_TA3594AA_AS,#54a896
SAL_TA4349AA_AS,#54a896
SAL_TA4451AA_AS,#54a896
SAL_TA4580AA_AS,#54a896
SAL_TA2442AA_AS,#54a896
SAL_TA2548AA_AS,#54a896
SAL_TA2615AA_AS,#54a896
SAL_TA1601AA_AS,#54a896
SAL_TA1622AA_AS,#54a896
SAL_TA1964AA_AS,#54a896
SAL_TA2016AA_AS,#54a896
SAL_TA2116AA_AS,#54a896
SAL_TA2263AA_AS,#54a896
SAL_TA1187AA_AS,#54a896
SAL_TA0955AA_AS,#54a896
SAL_TA0515AA_AS,#54a896
SAL_SA9198AA_AS,#54a896
SAL_SA9244AA_AS,#54a896
SAL_SA9457AA_AS,#54a896
SAL_TA1037AA_AS,#54a896
SAL_SA9836AA_AS,#54a896
SAL_TA0070AA_AS,#54a896
SAL_TA0159AA_AS,#54a896
SAL_SA8726AA_AS,#54a896
SAL_SA8859AA_AS,#54a896
SAL_SA3034AA_AS,#54a896
SAL_SA3039AA_AS,#54a896
SAL_SA1682AA_AS,#54a896
SAL_SA1860AA_AS,#54a896
SAL_SA1126AA_AS,#54a896
SAL_SA0706AA_AS,#54a896
SAL_SA0515AA_AS,#54a896
SAL_SA0232AA_AS,#54a896
SAL_SA0248AA_AS,#54a896
SAL_SA0031AA_AS,#54a896
SAL_RA6233AA_AS,#54a896
SAL_RA9527AA_AS,#54a896
SAL_RA9599AA_AS,#54a896
SAL_RA9655AA_AS,#54a896
SAL_RA1723AA_AS,#54a896
SAL_RA1549AA_AS,#54a896
SAL_RA1567AA_AS,#54a896
SAL_RA0557AA_AS,#54a896
SAL_RA0632AA_AS,#54a896
SAL_RA0050AA_AS,#54a896
SAL_RA0528AA_AS,#54a896
SAL_RA0096AA_AS,#54a896
SAL_RA0103AA_AS,#54a896
SAL_RA0235AA_AS,#54a896
SAL_RA0247AA_AS,#54a896
SAL_RA0330AA_AS,#54a896
SAL_QA9269AA_AS,#54a896
SAL_QA9270AA_AS,#54a896
SAL_QA9305AA_AS,#54a896
SAL_QA8213AA_AS,#54a896
SAL_QA8254AA_AS,#54a896
SAL_QA7835AA_AS,#54a896
SAL_QA7132AA_AS,#54a896
SAL_QA6437AA_AS,#54a896
SAL_QA6529AA_AS,#54a896
SAL_QA5468AA_AS,#54a896
SAL_QA5717AA_AS,#54a896
SAL_QA5272AA_AS,#54a896
SAL_QA5324AA_AS,#54a896
SAL_QA6039AA_AS,#54a896
SAL_QA6051AA_AS,#54a896
SAL_QA4591AA_AS,#54a896
SAL_QA4598AA_AS,#54a896
SAL_QA4600AA_AS,#54a896
SAL_QA4169AA_AS,#54a896
SAL_QA2821AA_AS,#54a896
SAL_QA1633AA_AS,#54a896
SAL_QA2550AA_AS,#54a896
SAL_QA2655AA_AS,#54a896
SAL_QA1501AA_AS,#54a896
SAL_QA1450AA_AS,#54a896
SAL_QA1451AA_AS,#54a896
SAL_QA1452AA_AS,#54a896
SAL_QA1456AA_AS,#54a896
SAL_QA1459AA_AS,#54a896
SAL_QA0889AA_AS,#54a896
SAL_QA0892AA_AS,#54a896
SAL_QA0893AA_AS,#54a896
SAL_QA0897AA_AS,#54a896
SAL_QA0898AA_AS,#54a896
SAL_QA0899AA_AS,#54a896
SAL_QA0901AA_AS,#54a896
SAL_QA0902AA_AS,#54a896
SAL_QA0904AA_AS,#54a896
SAL_PA9123AA_AS,#54a896
SAL_PA9124AA_AS,#54a896
SAL_PA9125AA_AS,#54a896
SAL_PA9126AA_AS,#54a896
SAL_PA9130AA_AS,#54a896
SAL_PA9165AA_AS,#54a896
SAL_PA8970AA_AS,#54a896
SAL_PA8971AA_AS,#54a896
SAL_PA8334AA_AS,#54a896
SAL_PA8108AA_AS,#54a896
SAL_PA8306AA_AS,#54a896
SAL_PA3616AA_AS,#54a896
SAL_PA2817AA_AS,#54a896
SAL_PA2596AA_AS,#54a896
SAL_PA2598AA_AS,#54a896
SAL_PA2599AA_AS,#54a896
SAL_PA0777AA_AS,#54a896
SAL_PA0774AA_AS,#54a896
SAL_PA0772AA_AS,#54a896
SAL_PA0709AA_AS,#54a896
SAL_PA0708AA_AS,#54a896
SAL_PA0707AA_AS,#54a896
SAL_PA0706AA_AS,#54a896
SAL_PA0705AA_AS,#54a896
SAL_PA0704AA_AS,#54a896
SAL_PA3116AA_AS,#54a896
SAL_PA3212AA_AS,#54a896
SAL_PA3214AA_AS,#54a896
SAL_PA3228AA_AS,#54a896
SAL_PA3229AA_AS,#54a896
SAL_PA3230AA_AS,#54a896
SAL_PA3231AA_AS,#54a896
SAL_PA3234AA_AS,#54a896
SAL_PA3235AA_AS,#54a896
SAL_PA3236AA_AS,#54a896
SAL_PA3238AA_AS,#54a896
SAL_PA3239AA_AS,#54a896
SAL_PA3240AA_AS,#54a896
SAL_PA3241AA_AS,#54a896
SAL_OA5822AA_AS,#54a896
SAL_OA0137AA_AS,#54a896
SAL_NA7403AA_AS,#54a896
SAL_OA4855AA_AS,#54a896
SAL_OA4839AA_AS,#54a896
SAL_OA4835AA_AS,#54a896
SAL_OA4833AA_AS,#54a896
SAL_OA4832AA_AS,#54a896
SAL_OA4822AA_AS,#54a896
SAL_OA4813AA_AS,#54a896
SAL_OA4069AA_AS,#54a896
SAL_OA2092AA_AS,#54a896
SAL_OA4063AA_AS,#54a896
SAL_NA1697AA_AS,#54a896
SAL_NA0827AA_AS,#54a896
SAL_MA9711AA_AS,#54a896
SAL_NA3302AA_AS,#54a896
SAL_MA8651AA_AS,#54a896
SAL_MA8007AA_AS,#54a896
SAL_MA8019AA_AS,#54a896
SAL_MA7943AA_AS,#54a896
SAL_MA7818AA_AS,#54a896
SAL_MA7624AA_AS,#54a896
SAL_MA7290AA_AS,#54a896
SAL_MA7247AA_AS,#54a896
SAL_MA6955AA_AS,#54a896
SAL_MA6875AA_AS,#54a896
SAL_MA6876AA_AS,#54a896
SAL_MA6882AA_AS,#54a896
SAL_MA6883AA_AS,#54a896
SAL_MA6884AA_AS,#54a896
SAL_MA6547AA_AS,#54a896
SAL_MA6548AA_AS,#54a896
SAL_MA2750AA_AS,#54a896
SAL_MA2751AA_AS,#54a896
SAL_MA2752AA_AS,#54a896
SAL_MA2759AA_AS,#54a896
SAL_MA2526AA_AS,#54a896
SAL_MA2532AA_AS,#54a896
SAL_MA2330AA_AS,#54a896
SAL_MA1119AA_AS,#54a896
SAL_MA1128AA_AS,#54a896
SAL_MA1133AA_AS,#54a896
SAL_MA1455AA_AS,#54a896
SAL_MA0347AA_AS,#54a896
SAL_LA9942AA_AS,#54a896
SAL_LA9909AA_AS,#54a896
SAL_MA0048AA_AS,#54a896
SAL_LA6973AA_AS,#54a896
SAL_LA6897AA_AS,#54a896
SAL_LA5949AA_AS,#54a896
SAL_LA5220AA_AS,#54a896
SAL_LA5228AA_AS,#54a896
SAL_LA5237AA_AS,#54a896
SAL_LA5247AA_AS,#54a896
SAL_LA7705AA_AS,#54a896
SAL_LA8351AA_AS,#54a896
SAL_LA8354AA_AS,#54a896
SAL_LA8355AA_AS,#54a896
SAL_LA8357AA_AS,#54a896
SAL_LA8360AA_AS,#54a896
SAL_LA8362AA_AS,#54a896
SAL_LA8363AA_AS,#54a896
SAL_LA8366AA_AS,#54a896
SAL_LA8367AA_AS,#54a896
SAL_LA8369AA_AS,#54a896
SAL_LA8372AA_AS,#54a896
SAL_LA8373AA_AS,#54a896
SAL_LA8375AA_AS,#54a896
SAL_LA8378AA_AS,#54a896
SAL_LA8380AA_AS,#54a896
SAL_LA8382AA_AS,#54a896
SAL_LA8384AA_AS,#54a896
SAL_LA8386AA_AS,#54a896
SAL_LA9167AA_AS,#54a896
SAL_LA9168AA_AS,#54a896
SAL_LA9170AA_AS,#54a896
SAL_LA9171AA_AS,#54a896
SAL_LA9602AA_AS,#54a896
SAL_LA9603AA_AS,#54a896
SAL_MA0171AA_AS,#54a896
SAL_MA0283AA_AS,#54a896
SAL_MA0571AA_AS,#54a896
SAL_MA2192AA_AS,#54a896
SAL_MA2217AA_AS,#54a896
SAL_LA4752AA_AS,#54a896
SAL_LA4673AA_AS,#54a896
SAL_LA3580AA_AS,#54a896
SAL_LA3581AA_AS,#54a896
SAL_LA3357AA_AS,#54a896
SAL_LA2621AA_AS,#54a896
SAL_LA4881AA_AS,#54a896
SAL_LA1066AA_AS,#54a896
SAL_LA1067AA_AS,#54a896
SAL_LA1068AA_AS,#54a896
SAL_LA1069AA_AS,#54a896
SAL_LA1070AA_AS,#54a896
SAL_LA0745AA_AS,#54a896
SAL_LA0748AA_AS,#54a896
SAL_LA0532AA_AS,#54a896
SAL_KA9991AA_AS,#54a896
SAL_KA9992AA_AS,#54a896
SAL_LA0016AA_AS,#54a896
SAL_KA9248AA_AS,#54a896
SAL_KA8036AA_AS,#54a896
SAL_KA8158AA_AS,#54a896
SAL_KA8255AA_AS,#54a896
SAL_KA8256AA_AS,#54a896
SAL_KA8345AA_AS,#54a896
SAL_KA7969AA_AS,#54a896
SAL_KA6536AA_AS,#54a896
SAL_KA6399AA_AS,#54a896
SAL_KA6276AA_AS,#54a896
SAL_KA6277AA_AS,#54a896
SAL_KA6014AA_AS,#54a896
SAL_KA5046AA_AS,#54a896
SAL_KA5047AA_AS,#54a896
SAL_KA5050AA_AS,#54a896
SAL_KA5051AA_AS,#54a896
SAL_KA4278AA_AS,#54a896
SAL_KA9521AA_AS,#54a896
SAL_KA3646AA_AS,#54a896
SAL_KA3641AA_AS,#54a896
SAL_KA2950AA_AS,#54a896
SAL_KA2949AA_AS,#54a896
SAL_KA2945AA_AS,#54a896
SAL_KA2942AA_AS,#54a896
SAL_KA2941AA_AS,#54a896
SAL_KA2928AA_AS,#54a896
SAL_KA2608AA_AS,#54a896
SAL_KA1534AA_AS,#54a896
SAL_KA1486AA_AS,#54a896
SAL_KA1308AA_AS,#54a896
SAL_KA1246AA_AS,#54a896
SAL_KA1047AA_AS,#54a896
SAL_KA1012AA_AS,#54a896
SAL_KA0938AA_AS,#54a896
SAL_KA0716AA_AS,#54a896
SAL_KA0429AA_AS,#54a896
SAL_KA0233AA_AS,#54a896
SAL_KA0047AA_AS,#54a896
SAL_JA9442AA_AS,#54a896
SAL_JA8794AA_AS,#54a896
SAL_JA8457AA_AS,#54a896
SAL_JA8453AA_AS,#54a896
SAL_JA8449AA_AS,#54a896
SAL_JA7481AA_AS,#54a896
SAL_IA7043AA_AS,#54a896
SAL_IA6673AA_AS,#54a896
SAL_IA5238AA_AS,#54a896
SAL_IA5094AA_AS,#54a896
SAL_IA5092AA_AS,#54a896
SAL_IA4885AA_AS,#54a896
SAL_IA2686AA_AS,#54a896
SAL_IA3963AA_AS,#54a896
SAL_IA3960AA_AS,#54a896
SAL_IA3958AA_AS,#54a896
SAL_IA3861AA_AS,#54a896
SAL_IA2691AA_AS,#54a896
SAL_IA3733AA_AS,#54a896
SAL_HA7410AA_AS,#54a896
SAL_HA9085AA_AS,#54a896
SAL_HA9072AA_AS,#54a896
SAL_JA8265AA_AS,#54a896
SAL_JA8328AA_AS,#54a896
SAL_HA7492AA_AS,#54a896
SAL_HA9365AA_AS,#54a896
SAL_JA8338AA_AS,#54a896
SAL_HA7388AA_AS,#54a896
SAL_IA3641AA_AS,#54a896
SAL_IA1792AA_AS,#54a896
SAL_JA8296AA_AS,#54a896
SAL_KA3387AA_AS,#54a896
SAL_LA4544AA_AS,#54a896
SAL_LA4543AA_AS,#54a896
SAL_LA4542AA_AS,#54a896
SAL_LA4541AA_AS,#54a896
SAL_KA3384AA_AS,#54a896
SAL_LA4540AA_AS,#54a896
SAL_LA4539AA_AS,#54a896
SAL_FA6342AA_AS,#54a896
SAL_FA6209AA_AS,#54a896
SAL_FA6207AA_AS,#54a896
SAL_FA6202AA_AS,#54a896
SAL_BA2957AA_AS,#54a896
SAL_FA6148AA_AS,#54a896
SAL_FA6120AA_AS,#54a896
SAL_FA6114AA_AS,#54a896
SAL_FA6065AA_AS,#54a896
SAL_FA6064AA_AS,#54a896
SAL_FA6055AA_AS,#54a896
SAL_FA6045AA_AS,#54a896
SAL_FA5995AA_AS,#54a896
SAL_FA5986AA_AS,#54a896
SAL_FA5974AA_AS,#54a896
SAL_FA5968AA_AS,#54a896
SAL_FA5970AA_AS,#54a896
SAL_FA5962AA_AS,#54a896
SAL_FA5908AA_AS,#54a896
SAL_CA1122AA_AS,#54a896
SAL_JA5357AA_AS,#54a896
SAL_FA5800AA_AS,#54a896
SAL_FA5791AA_AS,#54a896
SAL_FA5788AA_AS,#54a896
SAL_FA5767AA_AS,#54a896
SAL_FA5735AA_AS,#54a896
SAL_FA5734AA_AS,#54a896
SAL_FA5729AA_AS,#54a896
SAL_FA5727AA_AS,#54a896
SAL_BA5449AA_AS,#54a896
SAL_FA5684AA_AS,#54a896
SAL_FA5679AA_AS,#54a896
SAL_FA5670AA_AS,#54a896
SAL_FA5671AA_AS,#54a896
SAL_FA5667AA_AS,#54a896
SAL_FA5642AA_AS,#54a896
SAL_FA5612AA_AS,#54a896
SAL_CA2465AA_AS,#54a896
SAL_FA5523AA_AS,#54a896
SAL_BA5148AA_AS,#54a896
SAL_FA5511AA_AS,#54a896
SAL_FA5502AA_AS,#54a896
SAL_FA5500AA_AS,#54a896
SAL_BA2664AA_AS,#54a896
SAL_BA4929AA_AS,#54a896
SAL_BA3831AA_AS,#54a896
SAL_FA5348AA_AS,#54a896
SAL_CA5906AA_AS,#54a896
SAL_FA5267AA_AS,#54a896
SAL_FA5001AA_AS,#54a896
SAL_BA5283AA_AS,#54a896
SAL_FA4981AA_AS,#54a896
SAL_FA4977AA_AS,#54a896
SAL_FA4976AA_AS,#54a896
SAL_FA4975AA_AS,#54a896
SAL_FA4966AA_AS,#54a896
SAL_FA4951AA_AS,#54a896
SAL_FA4933AA_AS,#54a896
SAL_FA4930AA_AS,#54a896
SAL_FA4919AA_AS,#54a896
SAL_FA4917AA_AS,#54a896
SAL_FA4736AA_AS,#54a896
SAL_FA4719AA_AS,#54a896
SAL_FA4711AA_AS,#54a896
SAL_FA4703AA_AS,#54a896
SAL_BA4628AA_AS,#54a896
SAL_FA4660AA_AS,#54a896
SAL_FA4604AA_AS,#54a896
SAL_FA4598AA_AS,#54a896
SAL_BA4752AA_AS,#54a896
SAL_FA4577AA_AS,#54a896
SAL_FA4568AA_AS,#54a896
SAL_FA4562AA_AS,#54a896
SAL_FA4557AA_AS,#54a896
SAL_FA4547AA_AS,#54a896
SAL_FA4442AA_AS,#54a896
SAL_BA9714AA_AS,#54a896
SAL_FA4355AA_AS,#54a896
SAL_FA4328AA_AS,#54a896
SAL_FA4325AA_AS,#54a896
SAL_FA4308AA_AS,#54a896
SAL_FA4211AA_AS,#54a896
SAL_FA4206AA_AS,#54a896
SAL_FA4198AA_AS,#54a896
SAL_FA4166AA_AS,#54a896
SAL_FA4154AA_AS,#54a896
SAL_FA4085AA_AS,#54a896
SAL_FA6706AA_AS,#54a896
SAL_FA6696AA_AS,#54a896
SAL_FA3959AA_AS,#54a896
SAL_FA3955AA_AS,#54a896
SAL_FA3944AA_AS,#54a896
SAL_FA3856AA_AS,#54a896
SAL_FA3855AA_AS,#54a896
SAL_FA3833AA_AS,#54a896
SAL_FA3820AA_AS,#54a896
SAL_FA3817AA_AS,#54a896
SAL_FA7357AA_AS,#54a896
SAL_FA3731AA_AS,#54a896
SAL_FA3730AA_AS,#54a896
SAL_FA3729AA_AS,#54a896
SAL_FA3726AA_AS,#54a896
SAL_FA3551AA_AS,#54a896
SAL_FA7380AA_AS,#54a896
SAL_FA3537AA_AS,#54a896
SAL_FA3536AA_AS,#54a896
SAL_FA3533AA_AS,#54a896
SAL_FA7267AA_AS,#54a896
SAL_FA7054AA_AS,#54a896
SAL_FA3459AA_AS,#54a896
SAL_BA4800AA_AS,#54a896
SAL_JA0500AA_AS,#54a896
SAL_FA3430AA_AS,#54a896
SAL_FA3176AA_AS,#54a896
SAL_FA2887AA_AS,#54a896
SAL_CA1249AA_AS,#54a896
SAL_FA2862AA_AS,#54a896
SAL_JA0259AA_AS,#54a896
SAL_FA2474AA_AS,#54a896
SAL_FA2158AA_AS,#54a896
SAL_FA2075AA_AS,#54a896
SAL_FA1980AA_AS,#54a896
SAL_JA1080AA_AS,#54a896
SAL_FA6952AA_AS,#54a896
SAL_FA6940AA_AS,#54a896
SAL_FA1800AA_AS,#54a896
SAL_FA1797AA_AS,#54a896
SAL_FA1697AA_AS,#54a896
SAL_FA1698AA_AS,#54a896
SAL_FA1696AA_AS,#54a896
SAL_FA1661AA_AS,#54a896
SAL_FA1493AA_AS,#54a896
SAL_BA5273AA_AS,#54a896
SAL_JA0448AA_AS,#54a896
SAL_FA1482AA_AS,#54a896
SAL_FA1480AA_AS,#54a896
SAL_JA0115AA_AS,#54a896
SAL_JA0397AA_AS,#54a896
SAL_FA1462AA_AS,#54a896
SAL_FA1458AA_AS,#54a896
SAL_FA1459AA_AS,#54a896
SAL_FA1454AA_AS,#54a896
SAL_FA1384AA_AS,#54a896
SAL_FA1287AA_AS,#54a896
SAL_BA3720AA_AS,#54a896
SAL_FA1181AA_AS,#54a896
SAL_FA1119AA_AS,#54a896
SAL_FA1114AA_AS,#54a896
SAL_FA1088AA_AS,#54a896
SAL_FA1064AA_AS,#54a896
SAL_FA1061AA_AS,#54a896
SAL_FA1056AA_AS,#54a896
SAL_BA5882AA_AS,#54a896
SAL_FA1018AA_AS,#54a896
SAL_FA0944AA_AS,#54a896
SAL_FA0931AA_AS,#54a896
SAL_FA0929AA_AS,#54a896
SAL_FA0916AA_AS,#54a896
SAL_BA3219AA_AS,#54a896
SAL_FA0900AA_AS,#54a896
SAL_FA0884AA_AS,#54a896
SAL_FA0879AA_AS,#54a896
SAL_FA0877AA_AS,#54a896
SAL_FA0845AA_AS,#54a896
SAL_FA0834AA_AS,#54a896
SAL_FA0809AA_AS,#54a896
SAL_CA3408AA_AS,#54a896
SAL_FA0780AA_AS,#54a896
SAL_FA0778AA_AS,#54a896
SAL_FA0637AA_AS,#54a896
SAL_FA0628AA_AS,#54a896
SAL_FA0497AA_AS,#54a896
SAL_FA0495AA_AS,#54a896
SAL_BA2764AA_AS,#54a896
SAL_FA0488AA_AS,#54a896
SAL_FA0379AA_AS,#54a896
SAL_FA0372AA_AS,#54a896
SAL_FA0328AA_AS,#54a896
SAL_FA0314AA_AS,#54a896
SAL_FA0311AA_AS,#54a896
SAL_FA0309AA_AS,#54a896
SAL_FA0282AA_AS,#54a896
SAL_FA0278AA_AS,#54a896
SAL_FA0135AA_AS,#54a896
SAL_FA0106AA_AS,#54a896
SAL_EA9862AA_AS,#54a896
SAL_EA9845AA_AS,#54a896
SAL_EA9839AA_AS,#54a896
SAL_EA9829AA_AS,#54a896
SAL_EA9824AA_AS,#54a896
SAL_BA4679AA_AS,#54a896
SAL_EA9815AA_AS,#54a896
SAL_EA9807AA_AS,#54a896
SAL_EA9804AA_AS,#54a896
SAL_EA9704AA_AS,#54a896
SAL_EA9705AA_AS,#54a896
SAL_EA9703AA_AS,#54a896
SAL_EA9697AA_AS,#54a896
SAL_EA9688AA_AS,#54a896
SAL_EA9673AA_AS,#54a896
SAL_EA9671AA_AS,#54a896
SAL_EA1665AA_AS,#54a896
SAL_EA9574AA_AS,#54a896
SAL_EA9553AA_AS,#54a896
SAL_EA9549AA_AS,#54a896
SAL_EA9547AA_AS,#54a896
SAL_EA9546AA_AS,#54a896
SAL_EA9545AA_AS,#54a896
SAL_EA9539AA_AS,#54a896
SAL_EA9538AA_AS,#54a896
SAL_EA9533AA_AS,#54a896
SAL_EA9527AA_AS,#54a896
SAL_CA0613AA_AS,#54a896
SAL_EA9516AA_AS,#54a896
SAL_EA9513AA_AS,#54a896
SAL_EA9502AA_AS,#54a896
SAL_EA9475AA_AS,#54a896
SAL_EA9429AA_AS,#54a896
SAL_EA9377AA_AS,#54a896
SAL_BA3576AA_AS,#54a896
SAL_EA9362AA_AS,#54a896
SAL_EA9361AA_AS,#54a896
SAL_EA9342AA_AS,#54a896
SAL_EA9343AA_AS,#54a896
SAL_BA4363AA_AS,#54a896
SAL_EA9331AA_AS,#54a896
SAL_EA9328AA_AS,#54a896
SAL_EA9296AA_AS,#54a896
SAL_EA9185AA_AS,#54a896
SAL_BA3711AA_AS,#54a896
SAL_EA9105AA_AS,#54a896
SAL_EA9104AA_AS,#54a896
SAL_EA9102AA_AS,#54a896
SAL_EA9101AA_AS,#54a896
SAL_EA9099AA_AS,#54a896
SAL_EA9093AA_AS,#54a896
SAL_EA9086AA_AS,#54a896
SAL_EA9056AA_AS,#54a896
SAL_EA8996AA_AS,#54a896
SAL_BA3210AA_AS,#54a896
SAL_EA8970AA_AS,#54a896
SAL_EA8962AA_AS,#54a896
SAL_BA5203AA_AS,#54a896
SAL_EA8943AA_AS,#54a896
SAL_CA3439AA_AS,#54a896
SAL_EA8923AA_AS,#54a896
SAL_EA8916AA_AS,#54a896
SAL_FA7513AA_AS,#54a896
SAL_EA8769AA_AS,#54a896
SAL_EA8732AA_AS,#54a896
SAL_EA8666AA_AS,#54a896
SAL_EA8636AA_AS,#54a896
SAL_EA8608AA_AS,#54a896
SAL_JA4288AA_AS,#54a896
SAL_EA8195AA_AS,#54a896
SAL_CA0716AA_AS,#54a896
SAL_EA8145AA_AS,#54a896
SAL_EA8104AA_AS,#54a896
SAL_EA8100AA_AS,#54a896
SAL_EA8082AA_AS,#54a896
SAL_EA8009AA_AS,#54a896
SAL_EA7872AA_AS,#54a896
SAL_BA3323AA_AS,#54a896
SAL_IA8861AA_AS,#54a896
SAL_EA7292AA_AS,#54a896
SAL_EA7080AA_AS,#54a896
SAL_EA6967AA_AS,#54a896
SAL_IA8419AA_AS,#54a896
SAL_EA6704AA_AS,#54a896
SAL_EA6686AA_AS,#54a896
SAL_EA6675AA_AS,#54a896
SAL_EA6660AA_AS,#54a896
SAL_EA6661AA_AS,#54a896
SAL_BA3939AA_AS,#54a896
SAL_EA6585AA_AS,#54a896
SAL_IA7954AA_AS,#54a896
SAL_EA6568AA_AS,#54a896
SAL_EA6557AA_AS,#54a896
SAL_EA6408AA_AS,#54a896
SAL_EA6159AA_AS,#54a896
SAL_BA4824AA_AS,#54a896
SAL_EA6051AA_AS,#54a896
SAL_EA5970AA_AS,#54a896
SAL_EA5906AA_AS,#54a896
SAL_EA5799AA_AS,#54a896
SAL_CA1847AA_AS,#54a896
SAL_EA5426AA_AS,#54a896
SAL_EA5283AA_AS,#54a896
SAL_EA5240AA_AS,#54a896
SAL_EA4888AA_AS,#54a896
SAL_EA4839AA_AS,#54a896
SAL_EA4764AA_AS,#54a896
SAL_EA4755AA_AS,#54a896
SAL_JA0218AA_AS,#54a896
SAL_EA4222AA_AS,#54a896
SAL_EA4194AA_AS,#54a896
SAL_EA4150AA_AS,#54a896
SAL_FA7072AA_AS,#54a896
SAL_FA7366AA_AS,#54a896
SAL_FA7180AA_AS,#54a896
SAL_FA6987AA_AS,#54a896
SAL_EA4033AA_AS,#54a896
SAL_EA3882AA_AS,#54a896
SAL_EA1701AA_AS,#54a896
SAL_EA3871AA_AS,#54a896
SAL_EA3872AA_AS,#54a896
SAL_EA3865AA_AS,#54a896
SAL_BA3873AA_AS,#54a896
SAL_EA3848AA_AS,#54a896
SAL_BA4346AA_AS,#54a896
SAL_EA3846AA_AS,#54a896
SAL_CA1307AA_AS,#54a896
SAL_EA3782AA_AS,#54a896
SAL_EA3675AA_AS,#54a896
SAL_EA3668AA_AS,#54a896
SAL_IA5720AA_AS,#54a896
SAL_EA3572AA_AS,#54a896
SAL_EA3555AA_AS,#54a896
SAL_EA3553AA_AS,#54a896
SAL_EA3546AA_AS,#54a896
SAL_EA3532AA_AS,#54a896
SAL_EA3528AA_AS,#54a896
SAL_EA3497AA_AS,#54a896
SAL_EA3493AA_AS,#54a896
SAL_EA3486AA_AS,#54a896
SAL_EA3476AA_AS,#54a896
SAL_IA1806AA_AS,#54a896
SAL_IA2733AA_AS,#54a896
SAL_IA1766AA_AS,#54a896
SAL_IA5677AA_AS,#54a896
SAL_EA3390AA_AS,#54a896
SAL_IA5670AA_AS,#54a896
SAL_EA3344AA_AS,#54a896
SAL_EA3277AA_AS,#54a896
SAL_EA3270AA_AS,#54a896
SAL_EA3266AA_AS,#54a896
SAL_EA3250AA_AS,#54a896
SAL_EA3244AA_AS,#54a896
SAL_EA3242AA_AS,#54a896
SAL_EA3239AA_AS,#54a896
SAL_EA3236AA_AS,#54a896
SAL_EA3224AA_AS,#54a896
SAL_CA2230AA_AS,#54a896
SAL_EA3190AA_AS,#54a896
SAL_EA3187AA_AS,#54a896
SAL_EA3170AA_AS,#54a896
SAL_EA3169AA_AS,#54a896
SAL_EA3171AA_AS,#54a896
SAL_CA1730AA_AS,#54a896
SAL_EA3147AA_AS,#54a896
SAL_EA3140AA_AS,#54a896
SAL_EA3107AA_AS,#54a896
SAL_EA3093AA_AS,#54a896
SAL_JA0219AA_AS,#54a896
SAL_JA0486AA_AS,#54a896
SAL_JA0614AA_AS,#54a896
SAL_JA0399AA_AS,#54a896
SAL_EA2718AA_AS,#54a896
SAL_EA2719AA_AS,#54a896
SAL_EA1742AA_AS,#54a896
SAL_BA3096AA_AS,#54a896
SAL_JA0565AA_AS,#54a896
SAL_EA2434AA_AS,#54a896
SAL_EA2433AA_AS,#54a896
SAL_KA3386AA_AS,#54a896
SAL_KA3385AA_AS,#54a896
SAL_EA2430AA_AS,#54a896
SAL_JA0469AA_AS,#54a896
SAL_EA2428AA_AS,#54a896
SAL_EA2427AA_AS,#54a896
SAL_EA2429AA_AS,#54a896
SAL_EA2425AA_AS,#54a896
SAL_EA2424AA_AS,#54a896
SAL_EA2426AA_AS,#54a896
SAL_EA2421AA_AS,#54a896
SAL_JA0468AA_AS,#54a896
SAL_EA2419AA_AS,#54a896
SAL_EA2418AA_AS,#54a896
SAL_EA2420AA_AS,#54a896
SAL_EA2416AA_AS,#54a896
SAL_EA2414AA_AS,#54a896
SAL_EA2417AA_AS,#54a896
SAL_BA5486AA_AS,#54a896
SAL_JA0464AA_AS,#54a896
SAL_EA2412AA_AS,#54a896
SAL_EA2415AA_AS,#54a896
SAL_EA2410AA_AS,#54a896
SAL_EA2409AA_AS,#54a896
SAL_EA2411AA_AS,#54a896
SAL_EA2407AA_AS,#54a896
SAL_EA2406AA_AS,#54a896
SAL_EA2408AA_AS,#54a896
SAL_JA0463AA_AS,#54a896
SAL_EA2403AA_AS,#54a896
SAL_EA2405AA_AS,#54a896
SAL_JA0173AA_AS,#54a896
SAL_EA2400AA_AS,#54a896
SAL_EA2402AA_AS,#54a896
SAL_BA4218AA_AS,#54a896
SAL_EA2398AA_AS,#54a896
SAL_EA2397AA_AS,#54a896
SAL_EA2399AA_AS,#54a896
SAL_JA0460AA_AS,#54a896
SAL_EA2394AA_AS,#54a896
SAL_EA2396AA_AS,#54a896
SAL_EA2392AA_AS,#54a896
SAL_EA2391AA_AS,#54a896
SAL_EA2393AA_AS,#54a896
SAL_BA5045AA_AS,#54a896
SAL_EA2389AA_AS,#54a896
SAL_JA0455AA_AS,#54a896
SAL_EA2390AA_AS,#54a896
SAL_LA3918AA_AS,#54a896
SAL_EA2386AA_AS,#54a896
SAL_EA2385AA_AS,#54a896
SAL_JA0824AA_AS,#54a896
SAL_EA2383AA_AS,#54a896
SAL_JA0451AA_AS,#54a896
SAL_BA3817AA_AS,#54a896
SAL_EA2382AA_AS,#54a896
SAL_EA2384AA_AS,#54a896
SAL_BA3486AA_AS,#54a896
SAL_EA2380AA_AS,#54a896
SAL_EA2379AA_AS,#54a896
SAL_JA0447AA_AS,#54a896
SAL_EA2377AA_AS,#54a896
SAL_EA2376AA_AS,#54a896
SAL_EA2378AA_AS,#54a896
SAL_EA2374AA_AS,#54a896
SAL_EA2373AA_AS,#54a896
SAL_BA4084AA_AS,#54a896
SAL_EA2375AA_AS,#54a896
SAL_JA0446AA_AS,#54a896
SAL_EA2370AA_AS,#54a896
SAL_EA2372AA_AS,#54a896
SAL_EA2368AA_AS,#54a896
SAL_EA2367AA_AS,#54a896
SAL_EA2369AA_AS,#54a896
SAL_EA2365AA_AS,#54a896
SAL_EA2364AA_AS,#54a896
SAL_JA0445AA_AS,#54a896
SAL_EA2100AA_AS,#54a896
SAL_EA2099AA_AS,#54a896
SAL_CA2604AA_AS,#54a896
SAL_EA2098AA_AS,#54a896
SAL_EA2097AA_AS,#54a896
SAL_CA1668AA_AS,#54a896
SAL_EA2096AA_AS,#54a896
SAL_EA2095AA_AS,#54a896
SAL_EA2094AA_AS,#54a896
SAL_EA2093AA_AS,#54a896
SAL_EA2092AA_AS,#54a896
SAL_EA2091AA_AS,#54a896
SAL_EA2090AA_AS,#54a896
SAL_EA2089AA_AS,#54a896
SAL_EA2088AA_AS,#54a896
SAL_EA2087AA_AS,#54a896
SAL_JA0814AA_AS,#54a896
SAL_EA2085AA_AS,#54a896
SAL_EA2084AA_AS,#54a896
SAL_EA2083AA_AS,#54a896
SAL_EA2082AA_AS,#54a896
SAL_EA2081AA_AS,#54a896
SAL_CA1676AA_AS,#54a896
SAL_EA2080AA_AS,#54a896
SAL_EA2079AA_AS,#54a896
SAL_EA2078AA_AS,#54a896
SAL_EA2077AA_AS,#54a896
SAL_EA2076AA_AS,#54a896
SAL_EA2075AA_AS,#54a896
SAL_EA2074AA_AS,#54a896
SAL_EA1677AA_AS,#54a896
SAL_EA2073AA_AS,#54a896
SAL_EA2072AA_AS,#54a896
SAL_BA4923AA_AS,#54a896
SAL_CA1400AA_AS,#54a896
SAL_EA2071AA_AS,#54a896
SAL_EA2070AA_AS,#54a896
SAL_EA2069AA_AS,#54a896
SAL_EA2068AA_AS,#54a896
SAL_EA2067AA_AS,#54a896
SAL_EA2066AA_AS,#54a896
SAL_EA2065AA_AS,#54a896
SAL_EA2064AA_AS,#54a896
SAL_EA2063AA_AS,#54a896
SAL_EA2062AA_AS,#54a896
SAL_EA2061AA_AS,#54a896
SAL_EA2060AA_AS,#54a896
SAL_EA2059AA_AS,#54a896
SAL_EA2058AA_AS,#54a896
SAL_EA2057AA_AS,#54a896
SAL_EA2056AA_AS,#54a896
SAL_EA2055AA_AS,#54a896
SAL_EA2054AA_AS,#54a896
SAL_BA5359AA_AS,#54a896
SAL_EA2053AA_AS,#54a896
SAL_EA2052AA_AS,#54a896
SAL_AA6919AA_AS,#54a896
SAL_AA4794AA_AS,#54a896
SAL_AA4793AA_AS,#54a896
SAL_AA4792AA_AS,#54a896
SAL_AA4791AA_AS,#54a896
SAL_AA4790AA_AS,#54a896
SAL_AA4789AA_AS,#54a896
SAL_AA4788AA_AS,#54a896
SAL_AA4787AA_AS,#54a896
SAL_AA4786AA_AS,#54a896
SAL_AA4785AA_AS,#54a896
SAL_AA4784AA_AS,#54a896
SAL_AA4783AA_AS,#54a896
SAL_AA4782AA_AS,#54a896
SAL_AA4781AA_AS,#54a896
SAL_AA4780AA_AS,#54a896
SAL_AA4779AA_AS,#54a896
SAL_AA4777AA_AS,#54a896
SAL_AA4776AA_AS,#54a896
SAL_UA3266AA_AS,#54e5cb
SAL_UA2713AA_AS,#54e5cb
SAL_UA2903AA_AS,#54e5cb
SAL_UA2911AA_AS,#54e5cb
SAL_UA3015AA_AS,#54e5cb
SAL_UA3019AA_AS,#54e5cb
SAL_UA3098AA_AS,#54e5cb
SAL_UA2655AA_AS,#54e5cb
SAL_UA2074AA_AS,#54e5cb
SAL_UA2114AA_AS,#54e5cb
SAL_UA2144AA_AS,#54e5cb
SAL_UA2192AA_AS,#54e5cb
SAL_UA2215AA_AS,#54e5cb
SAL_UA2217AA_AS,#54e5cb
SAL_UA2365AA_AS,#54e5cb
SAL_UA2367AA_AS,#54e5cb
SAL_UA2487AA_AS,#54e5cb
SAL_UA1848AA_AS,#54e5cb
SAL_UA1852AA_AS,#54e5cb
SAL_UA1869AA_AS,#54e5cb
SAL_UA1873AA_AS,#54e5cb
SAL_UA1880AA_AS,#54e5cb
SAL_UA1914AA_AS,#54e5cb
SAL_UA0703AA_AS,#54e5cb
SAL_UA0728AA_AS,#54e5cb
SAL_UA0736AA_AS,#54e5cb
SAL_UA0740AA_AS,#54e5cb
SAL_UA0837AA_AS,#54e5cb
SAL_UA0938AA_AS,#54e5cb
SAL_UA0999AA_AS,#54e5cb
SAL_UA1049AA_AS,#54e5cb
SAL_UA1299AA_AS,#54e5cb
SAL_TA9701AA_AS,#54e5cb
SAL_TA9598AA_AS,#54e5cb
SAL_TA9617AA_AS,#54e5cb
SAL_TA9624AA_AS,#54e5cb
SAL_TA8970AA_AS,#54e5cb
SAL_TA8834AA_AS,#54e5cb
SAL_TA8866AA_AS,#54e5cb
SAL_TA8868AA_AS,#54e5cb
SAL_TA8939AA_AS,#54e5cb
SAL_TA8947AA_AS,#54e5cb
SAL_TA8956AA_AS,#54e5cb
SAL_TA8962AA_AS,#54e5cb
SAL_TA8967AA_AS,#54e5cb
SAL_TA9040AA_AS,#54e5cb
SAL_TA9052AA_AS,#54e5cb
SAL_TA9072AA_AS,#54e5cb
SAL_TA9073AA_AS,#54e5cb
SAL_TA9535AA_AS,#54e5cb
SAL_TA9191AA_AS,#54e5cb
SAL_TA9321AA_AS,#54e5cb
SAL_TA9494AA_AS,#54e5cb
SAL_TA8495AA_AS,#54e5cb
SAL_TA8517AA_AS,#54e5cb
SAL_TA8675AA_AS,#54e5cb
SAL_TA8541AA_AS,#54e5cb
SAL_TA8545AA_AS,#54e5cb
SAL_TA8546AA_AS,#54e5cb
SAL_TA8680AA_AS,#54e5cb
SAL_TA8551AA_AS,#54e5cb
SAL_TA8738AA_AS,#54e5cb
SAL_TA8681AA_AS,#54e5cb
SAL_TA8554AA_AS,#54e5cb
SAL_TA8556AA_AS,#54e5cb
SAL_TA8558AA_AS,#54e5cb
SAL_TA8560AA_AS,#54e5cb
SAL_TA8561AA_AS,#54e5cb
SAL_TA8564AA_AS,#54e5cb
SAL_TA8565AA_AS,#54e5cb
SAL_TA8689AA_AS,#54e5cb
SAL_TA8577AA_AS,#54e5cb
SAL_TA8578AA_AS,#54e5cb
SAL_TA8579AA_AS,#54e5cb
SAL_TA8585AA_AS,#54e5cb
SAL_TA7599AA_AS,#54e5cb
SAL_TA7693AA_AS,#54e5cb
SAL_TA7787AA_AS,#54e5cb
SAL_TA7873AA_AS,#54e5cb
SAL_TA8704AA_AS,#54e5cb
SAL_TA8718AA_AS,#54e5cb
SAL_TA7459AA_AS,#54e5cb
SAL_TA7515AA_AS,#54e5cb
SAL_TA7522AA_AS,#54e5cb
SAL_TA7194AA_AS,#54e5cb
SAL_TA6881AA_AS,#54e5cb
SAL_TA6885AA_AS,#54e5cb
SAL_TA6960AA_AS,#54e5cb
SAL_TA6987AA_AS,#54e5cb
SAL_TA7001AA_AS,#54e5cb
SAL_TA7003AA_AS,#54e5cb
SAL_TA6128AA_AS,#54e5cb
SAL_TA7274AA_AS,#54e5cb
SAL_TA6347AA_AS,#54e5cb
SAL_TA6348AA_AS,#54e5cb
SAL_TA6351AA_AS,#54e5cb
SAL_TA7272AA_AS,#54e5cb
SAL_TA5310AA_AS,#54e5cb
SAL_TA5315AA_AS,#54e5cb
SAL_TA5379AA_AS,#54e5cb
SAL_TA5423AA_AS,#54e5cb
SAL_TA5424AA_AS,#54e5cb
SAL_TA5480AA_AS,#54e5cb
SAL_TA5540AA_AS,#54e5cb
SAL_TA5613AA_AS,#54e5cb
SAL_TA5678AA_AS,#54e5cb
SAL_TA5701AA_AS,#54e5cb
SAL_TA5702AA_AS,#54e5cb
SAL_TA5714AA_AS,#54e5cb
SAL_TA5737AA_AS,#54e5cb
SAL_TA5740AA_AS,#54e5cb
SAL_TA5758AA_AS,#54e5cb
SAL_TA5761AA_AS,#54e5cb
SAL_TA5838AA_AS,#54e5cb
SAL_TA5868AA_AS,#54e5cb
SAL_TA4822AA_AS,#54e5cb
SAL_TA4838AA_AS,#54e5cb
SAL_TA4891AA_AS,#54e5cb
SAL_TA5224AA_AS,#54e5cb
SAL_TA5227AA_AS,#54e5cb
SAL_TA5026AA_AS,#54e5cb
SAL_TA5093AA_AS,#54e5cb
SAL_TA5102AA_AS,#54e5cb
SAL_TA5123AA_AS,#54e5cb
SAL_TA4718AA_AS,#54e5cb
SAL_TA4720AA_AS,#54e5cb
SAL_TA4767AA_AS,#54e5cb
SAL_TA4200AA_AS,#54e5cb
SAL_TA4205AA_AS,#54e5cb
SAL_TA4249AA_AS,#54e5cb
SAL_TA2761AA_AS,#54e5cb
SAL_TA2764AA_AS,#54e5cb
SAL_TA2775AA_AS,#54e5cb
SAL_TA2776AA_AS,#54e5cb
SAL_TA2799AA_AS,#54e5cb
SAL_TA2814AA_AS,#54e5cb
SAL_TA2818AA_AS,#54e5cb
SAL_TA2819AA_AS,#54e5cb
SAL_TA2820AA_AS,#54e5cb
SAL_TA2827AA_AS,#54e5cb
SAL_TA2835AA_AS,#54e5cb
SAL_TA2839AA_AS,#54e5cb
SAL_TA2854AA_AS,#54e5cb
SAL_TA2874AA_AS,#54e5cb
SAL_TA2888AA_AS,#54e5cb
SAL_TA2930AA_AS,#54e5cb
SAL_TA4295AA_AS,#54e5cb
SAL_TA4347AA_AS,#54e5cb
SAL_TA4055AA_AS,#54e5cb
SAL_TA4096AA_AS,#54e5cb
SAL_TA4153AA_AS,#54e5cb
SAL_TA2459AA_AS,#54e5cb
SAL_TA2467AA_AS,#54e5cb
SAL_TA2488AA_AS,#54e5cb
SAL_TA2532AA_AS,#54e5cb
SAL_TA2559AA_AS,#54e5cb
SAL_TA2560AA_AS,#54e5cb
SAL_TA2561AA_AS,#54e5cb
SAL_TA2568AA_AS,#54e5cb
SAL_TA2569AA_AS,#54e5cb
SAL_TA2570AA_AS,#54e5cb
SAL_TA2648AA_AS,#54e5cb
SAL_TA2651AA_AS,#54e5cb
SAL_TA2661AA_AS,#54e5cb
SAL_TA2678AA_AS,#54e5cb
SAL_TA1660AA_AS,#54e5cb
SAL_TA1905AA_AS,#54e5cb
SAL_TA2088AA_AS,#54e5cb
SAL_TA2104AA_AS,#54e5cb
SAL_TA2176AA_AS,#54e5cb
SAL_TA2200AA_AS,#54e5cb
SAL_TA2299AA_AS,#54e5cb
SAL_TA1176AA_AS,#54e5cb
SAL_TA1200AA_AS,#54e5cb
SAL_TA1251AA_AS,#54e5cb
SAL_TA1266AA_AS,#54e5cb
SAL_TA1273AA_AS,#54e5cb
SAL_TA0864AA_AS,#54e5cb
SAL_TA1004AA_AS,#54e5cb
SAL_TA0770AA_AS,#54e5cb
SAL_TA0772AA_AS,#54e5cb
SAL_TA0612AA_AS,#54e5cb
SAL_TA0748AA_AS,#54e5cb
SAL_TA0749AA_AS,#54e5cb
SAL_TA0750AA_AS,#54e5cb
SAL_TA0751AA_AS,#54e5cb
SAL_SA9186AA_AS,#54e5cb
SAL_SA9313AA_AS,#54e5cb
SAL_SA9469AA_AS,#54e5cb
SAL_SA9474AA_AS,#54e5cb
SAL_SA9515AA_AS,#54e5cb
SAL_SA9544AA_AS,#54e5cb
SAL_TA1031AA_AS,#54e5cb
SAL_SA9656AA_AS,#54e5cb
SAL_SA9715AA_AS,#54e5cb
SAL_SA9841AA_AS,#54e5cb
SAL_SA9937AA_AS,#54e5cb
SAL_SA9952AA_AS,#54e5cb
SAL_TA0326AA_AS,#54e5cb
SAL_TA0343AA_AS,#54e5cb
SAL_SA8739AA_AS,#54e5cb
SAL_SA8774AA_AS,#54e5cb
SAL_SA8783AA_AS,#54e5cb
SAL_SA8583AA_AS,#54e5cb
SAL_SA8614AA_AS,#54e5cb
SAL_SA4845AA_AS,#54e5cb
SAL_SA4807AA_AS,#54e5cb
SAL_SA4702AA_AS,#54e5cb
SAL_SA4703AA_AS,#54e5cb
SAL_SA4846AA_AS,#54e5cb
SAL_SA4847AA_AS,#54e5cb
SAL_SA4810AA_AS,#54e5cb
SAL_TA2753AA_AS,#54e5cb
SAL_SA3018AA_AS,#54e5cb
SAL_SA2540AA_AS,#54e5cb
SAL_SA2158AA_AS,#54e5cb
SAL_SA2163AA_AS,#54e5cb
SAL_SA2249AA_AS,#54e5cb
SAL_SA1621AA_AS,#54e5cb
SAL_SA1696AA_AS,#54e5cb
SAL_SA1758AA_AS,#54e5cb
SAL_SA1768AA_AS,#54e5cb
SAL_SA1866AA_AS,#54e5cb
SAL_SA1887AA_AS,#54e5cb
SAL_SA1964AA_AS,#54e5cb
SAL_SA1976AA_AS,#54e5cb
SAL_SA0837AA_AS,#54e5cb
SAL_SA0954AA_AS,#54e5cb
SAL_SA1152AA_AS,#54e5cb
SAL_SA0677AA_AS,#54e5cb
SAL_SA0689AA_AS,#54e5cb
SAL_SA0712AA_AS,#54e5cb
SAL_SA0223AA_AS,#54e5cb
SAL_SA0282AA_AS,#54e5cb
SAL_SA0313AA_AS,#54e5cb
SAL_SA0182AA_AS,#54e5cb
SAL_SA0083AA_AS,#54e5cb
SAL_RA8985AA_AS,#54e5cb
SAL_RA9224AA_AS,#54e5cb
SAL_RA9314AA_AS,#54e5cb
SAL_RA7681AA_AS,#54e5cb
SAL_RA9441AA_AS,#54e5cb
SAL_RA9442AA_AS,#54e5cb
SAL_RA8032AA_AS,#54e5cb
SAL_RA9443AA_AS,#54e5cb
SAL_RA4541AA_AS,#54e5cb
SAL_RA4522AA_AS,#54e5cb
SAL_RA9606AA_AS,#54e5cb
SAL_RA9634AA_AS,#54e5cb
SAL_SA0117AA_AS,#54e5cb
SAL_SA0119AA_AS,#54e5cb
SAL_RA9684AA_AS,#54e5cb
SAL_RA9686AA_AS,#54e5cb
SAL_RA9688AA_AS,#54e5cb
SAL_RA9766AA_AS,#54e5cb
SAL_RA9807AA_AS,#54e5cb
SAL_RA1715AA_AS,#54e5cb
SAL_RA1744AA_AS,#54e5cb
SAL_RA1848AA_AS,#54e5cb
SAL_RA0967AA_AS,#54e5cb
SAL_RA1064AA_AS,#54e5cb
SAL_RA1090AA_AS,#54e5cb
SAL_RA0864AA_AS,#54e5cb
SAL_RA0608AA_AS,#54e5cb
SAL_RA0084AA_AS,#54e5cb
SAL_RA0129AA_AS,#54e5cb
SAL_RA0196AA_AS,#54e5cb
SAL_RA0205AA_AS,#54e5cb
SAL_RA0322AA_AS,#54e5cb
SAL_RA0333AA_AS,#54e5cb
SAL_RA0396AA_AS,#54e5cb
SAL_RA0481AA_AS,#54e5cb
SAL_RA0435AA_AS,#54e5cb
SAL_RA0452AA_AS,#54e5cb
SAL_RA0453AA_AS,#54e5cb
SAL_QA9328AA_AS,#54e5cb
SAL_QA9334AA_AS,#54e5cb
SAL_QA9491AA_AS,#54e5cb
SAL_QA9494AA_AS,#54e5cb
SAL_QA9495AA_AS,#54e5cb
SAL_QA9496AA_AS,#54e5cb
SAL_QA9502AA_AS,#54e5cb
SAL_QA9506AA_AS,#54e5cb
SAL_QA9508AA_AS,#54e5cb
SAL_QA9512AA_AS,#54e5cb
SAL_QA9513AA_AS,#54e5cb
SAL_QA9515AA_AS,#54e5cb
SAL_QA9518AA_AS,#54e5cb
SAL_QA9520AA_AS,#54e5cb
SAL_QA9524AA_AS,#54e5cb
SAL_QA9526AA_AS,#54e5cb
SAL_QA9541AA_AS,#54e5cb
SAL_QA9542AA_AS,#54e5cb
SAL_QA9544AA_AS,#54e5cb
SAL_QA9545AA_AS,#54e5cb
SAL_QA9572AA_AS,#54e5cb
SAL_QA9575AA_AS,#54e5cb
SAL_QA8840AA_AS,#54e5cb
SAL_QA8661AA_AS,#54e5cb
SAL_QA8673AA_AS,#54e5cb
SAL_QA8675AA_AS,#54e5cb
SAL_QA8677AA_AS,#54e5cb
SAL_QA7837AA_AS,#54e5cb
SAL_QA7839AA_AS,#54e5cb
SAL_QA7541AA_AS,#54e5cb
SAL_QA7548AA_AS,#54e5cb
SAL_QA7550AA_AS,#54e5cb
SAL_QA7553AA_AS,#54e5cb
SAL_QA7566AA_AS,#54e5cb
SAL_QA7206AA_AS,#54e5cb
SAL_QA7235AA_AS,#54e5cb
SAL_QA7242AA_AS,#54e5cb
SAL_QA7287AA_AS,#54e5cb
SAL_QA7297AA_AS,#54e5cb
SAL_QA7351AA_AS,#54e5cb
SAL_QA7352AA_AS,#54e5cb
SAL_QA6801AA_AS,#54e5cb
SAL_QA6250AA_AS,#54e5cb
SAL_QA5474AA_AS,#54e5cb
SAL_QA5520AA_AS,#54e5cb
SAL_QA5534AA_AS,#54e5cb
SAL_QA5596AA_AS,#54e5cb
SAL_QA5702AA_AS,#54e5cb
SAL_QA5739AA_AS,#54e5cb
SAL_QA5830AA_AS,#54e5cb
SAL_QA5833AA_AS,#54e5cb
SAL_QA5834AA_AS,#54e5cb
SAL_QA5835AA_AS,#54e5cb
SAL_QA5889AA_AS,#54e5cb
SAL_QA5936AA_AS,#54e5cb
SAL_QA5937AA_AS,#54e5cb
SAL_QA6304AA_AS,#54e5cb
SAL_QA6305AA_AS,#54e5cb
SAL_QA5941AA_AS,#54e5cb
SAL_QA6309AA_AS,#54e5cb
SAL_QA6068AA_AS,#54e5cb
SAL_QA6075AA_AS,#54e5cb
SAL_QA6077AA_AS,#54e5cb
SAL_QA6135AA_AS,#54e5cb
SAL_QA6164AA_AS,#54e5cb
SAL_QA6166AA_AS,#54e5cb
SAL_QA4869AA_AS,#54e5cb
SAL_QA4966AA_AS,#54e5cb
SAL_QA4695AA_AS,#54e5cb
SAL_QA4363AA_AS,#54e5cb
SAL_QA4110AA_AS,#54e5cb
SAL_QA4111AA_AS,#54e5cb
SAL_QA4112AA_AS,#54e5cb
SAL_QA4113AA_AS,#54e5cb
SAL_QA3641AA_AS,#54e5cb
SAL_QA3686AA_AS,#54e5cb
SAL_QA3700AA_AS,#54e5cb
SAL_QA3711AA_AS,#54e5cb
SAL_QA3746AA_AS,#54e5cb
SAL_QA2632AA_AS,#54e5cb
SAL_QA1498AA_AS,#54e5cb
SAL_QA1418AA_AS,#54e5cb
SAL_QA1421AA_AS,#54e5cb
SAL_QA1461AA_AS,#54e5cb
SAL_QA1235AA_AS,#54e5cb
SAL_QA1048AA_AS,#54e5cb
SAL_QA1164AA_AS,#54e5cb
SAL_QA1055AA_AS,#54e5cb
SAL_QA1056AA_AS,#54e5cb
SAL_QA1058AA_AS,#54e5cb
SAL_QA0824AA_AS,#54e5cb
SAL_QA0829AA_AS,#54e5cb
SAL_QA0878AA_AS,#54e5cb
SAL_QA0890AA_AS,#54e5cb
SAL_QA0891AA_AS,#54e5cb
SAL_QA0723AA_AS,#54e5cb
SAL_PA9821AA_AS,#54e5cb
SAL_QA0366AA_AS,#54e5cb
SAL_QA0540AA_AS,#54e5cb
SAL_QA0640AA_AS,#54e5cb
SAL_PA9171AA_AS,#54e5cb
SAL_PA9209AA_AS,#54e5cb
SAL_PA8976AA_AS,#54e5cb
SAL_PA8977AA_AS,#54e5cb
SAL_PA8978AA_AS,#54e5cb
SAL_PA8981AA_AS,#54e5cb
SAL_PA8984AA_AS,#54e5cb
SAL_PA8989AA_AS,#54e5cb
SAL_PA8990AA_AS,#54e5cb
SAL_PA8993AA_AS,#54e5cb
SAL_PA8994AA_AS,#54e5cb
SAL_PA9000AA_AS,#54e5cb
SAL_PA9001AA_AS,#54e5cb
SAL_PA9002AA_AS,#54e5cb
SAL_PA9003AA_AS,#54e5cb
SAL_PA9004AA_AS,#54e5cb
SAL_PA9006AA_AS,#54e5cb
SAL_PA9007AA_AS,#54e5cb
SAL_PA9012AA_AS,#54e5cb
SAL_PA9013AA_AS,#54e5cb
SAL_PA9014AA_AS,#54e5cb
SAL_PA8563AA_AS,#54e5cb
SAL_PA8564AA_AS,#54e5cb
SAL_PA8565AA_AS,#54e5cb
SAL_PA8566AA_AS,#54e5cb
SAL_PA8567AA_AS,#54e5cb
SAL_PA8568AA_AS,#54e5cb
SAL_PA8569AA_AS,#54e5cb
SAL_PA8570AA_AS,#54e5cb
SAL_PA8571AA_AS,#54e5cb
SAL_PA8572AA_AS,#54e5cb
SAL_PA8576AA_AS,#54e5cb
SAL_PA8581AA_AS,#54e5cb
SAL_PA8131AA_AS,#54e5cb
SAL_PA8278AA_AS,#54e5cb
SAL_PA8288AA_AS,#54e5cb
SAL_PA8291AA_AS,#54e5cb
SAL_PA8299AA_AS,#54e5cb
SAL_PA8019AA_AS,#54e5cb
SAL_PA7960AA_AS,#54e5cb
SAL_PA7801AA_AS,#54e5cb
SAL_PA7822AA_AS,#54e5cb
SAL_PA7646AA_AS,#54e5cb
SAL_PA7406AA_AS,#54e5cb
SAL_PA7380AA_AS,#54e5cb
SAL_PA7273AA_AS,#54e5cb
SAL_PA7200AA_AS,#54e5cb
SAL_PA6771AA_AS,#54e5cb
SAL_PA3441AA_AS,#54e5cb
SAL_PA3442AA_AS,#54e5cb
SAL_PA3475AA_AS,#54e5cb
SAL_PA2600AA_AS,#54e5cb
SAL_PA2632AA_AS,#54e5cb
SAL_PA2695AA_AS,#54e5cb
SAL_PA2698AA_AS,#54e5cb
SAL_PA2167AA_AS,#54e5cb
SAL_PA2091AA_AS,#54e5cb
SAL_PA0749AA_AS,#54e5cb
SAL_PA3093AA_AS,#54e5cb
SAL_PA0715AA_AS,#54e5cb
SAL_PA2523AA_AS,#54e5cb
SAL_PA0873AA_AS,#54e5cb
SAL_OA2584AA_AS,#54e5cb
SAL_OA2460AA_AS,#54e5cb
SAL_PA0835AA_AS,#54e5cb
SAL_OA3085AA_AS,#54e5cb
SAL_OA1620AA_AS,#54e5cb
SAL_OA2113AA_AS,#54e5cb
SAL_OA1653AA_AS,#54e5cb
SAL_OA1660AA_AS,#54e5cb
SAL_OA2114AA_AS,#54e5cb
SAL_OA2024AA_AS,#54e5cb
SAL_OA1765AA_AS,#54e5cb
SAL_OA1771AA_AS,#54e5cb
SAL_OA4254AA_AS,#54e5cb
SAL_OA1208AA_AS,#54e5cb
SAL_OA1216AA_AS,#54e5cb
SAL_OA1226AA_AS,#54e5cb
SAL_OA1942AA_AS,#54e5cb
SAL_OA1285AA_AS,#54e5cb
SAL_OA1298AA_AS,#54e5cb
SAL_OA1396AA_AS,#54e5cb
SAL_OA1540AA_AS,#54e5cb
SAL_OA1562AA_AS,#54e5cb
SAL_OA1585AA_AS,#54e5cb
SAL_OA0855AA_AS,#54e5cb
SAL_OA0902AA_AS,#54e5cb
SAL_OA0386AA_AS,#54e5cb
SAL_OA0472AA_AS,#54e5cb
SAL_OA0428AA_AS,#54e5cb
SAL_OA0440AA_AS,#54e5cb
SAL_OA0091AA_AS,#54e5cb
SAL_PA0805AA_AS,#54e5cb
SAL_OA5174AA_AS,#54e5cb
SAL_OA6329AA_AS,#54e5cb
SAL_NA7759AA_AS,#54e5cb
SAL_PA0804AA_AS,#54e5cb
SAL_OA5025AA_AS,#54e5cb
SAL_NA5937AA_AS,#54e5cb
SAL_NA5993AA_AS,#54e5cb
SAL_NA6017AA_AS,#54e5cb
SAL_NA5819AA_AS,#54e5cb
SAL_NA5826AA_AS,#54e5cb
SAL_NA5844AA_AS,#54e5cb
SAL_NA6163AA_AS,#54e5cb
SAL_NA5664AA_AS,#54e5cb
SAL_NA6165AA_AS,#54e5cb
SAL_NA6166AA_AS,#54e5cb
SAL_NA6167AA_AS,#54e5cb
SAL_NA6169AA_AS,#54e5cb
SAL_NA6174AA_AS,#54e5cb
SAL_NA6177AA_AS,#54e5cb
SAL_NA5660AA_AS,#54e5cb
SAL_OA4097AA_AS,#54e5cb
SAL_OA4096AA_AS,#54e5cb
SAL_NA6481AA_AS,#54e5cb
SAL_NA6500AA_AS,#54e5cb
SAL_NA2986AA_AS,#54e5cb
SAL_NA2901AA_AS,#54e5cb
SAL_NA2737AA_AS,#54e5cb
SAL_NA2736AA_AS,#54e5cb
SAL_NA2735AA_AS,#54e5cb
SAL_NA2717AA_AS,#54e5cb
SAL_NA2707AA_AS,#54e5cb
SAL_NA2907AA_AS,#54e5cb
SAL_NA2678AA_AS,#54e5cb
SAL_NA2555AA_AS,#54e5cb
SAL_NA2546AA_AS,#54e5cb
SAL_NA2545AA_AS,#54e5cb
SAL_NA2532AA_AS,#54e5cb
SAL_NA0633AA_AS,#54e5cb
SAL_NA0782AA_AS,#54e5cb
SAL_NA0851AA_AS,#54e5cb
SAL_NA1487AA_AS,#54e5cb
SAL_NA1495AA_AS,#54e5cb
SAL_NA1496AA_AS,#54e5cb
SAL_NA1501AA_AS,#54e5cb
SAL_NA1504AA_AS,#54e5cb
SAL_NA0448AA_AS,#54e5cb
SAL_NA0080AA_AS,#54e5cb
SAL_NA0081AA_AS,#54e5cb
SAL_NA0082AA_AS,#54e5cb
SAL_NA0087AA_AS,#54e5cb
SAL_NA0114AA_AS,#54e5cb
SAL_NA0297AA_AS,#54e5cb
SAL_NA0219AA_AS,#54e5cb
SAL_NA0227AA_AS,#54e5cb
SAL_NA0315AA_AS,#54e5cb
SAL_NA0269AA_AS,#54e5cb
SAL_NA0270AA_AS,#54e5cb
SAL_NA0183AA_AS,#54e5cb
SAL_NA0208AA_AS,#54e5cb
SAL_NA0304AA_AS,#54e5cb
SAL_MA9848AA_AS,#54e5cb
SAL_MA9505AA_AS,#54e5cb
SAL_MA9538AA_AS,#54e5cb
SAL_MA9539AA_AS,#54e5cb
SAL_MA8528AA_AS,#54e5cb
SAL_NA3305AA_AS,#54e5cb
SAL_MA8695AA_AS,#54e5cb
SAL_NA3321AA_AS,#54e5cb
SAL_MA8029AA_AS,#54e5cb
SAL_MA7987AA_AS,#54e5cb
SAL_MA7998AA_AS,#54e5cb
SAL_MA7926AA_AS,#54e5cb
SAL_MA7833AA_AS,#54e5cb
SAL_MA7834AA_AS,#54e5cb
SAL_MA7835AA_AS,#54e5cb
SAL_MA7836AA_AS,#54e5cb
SAL_MA7837AA_AS,#54e5cb
SAL_MA7838AA_AS,#54e5cb
SAL_MA7839AA_AS,#54e5cb
SAL_MA7840AA_AS,#54e5cb
SAL_MA7598AA_AS,#54e5cb
SAL_MA7258AA_AS,#54e5cb
SAL_MA6934AA_AS,#54e5cb
SAL_MA6494AA_AS,#54e5cb
SAL_MA6366AA_AS,#54e5cb
SAL_MA6367AA_AS,#54e5cb
SAL_MA6368AA_AS,#54e5cb
SAL_MA3032AA_AS,#54e5cb
SAL_MA3052AA_AS,#54e5cb
SAL_MA3053AA_AS,#54e5cb
SAL_MA2819AA_AS,#54e5cb
SAL_MA2821AA_AS,#54e5cb
SAL_MA2822AA_AS,#54e5cb
SAL_MA2823AA_AS,#54e5cb
SAL_MA2824AA_AS,#54e5cb
SAL_MA2825AA_AS,#54e5cb
SAL_MA2826AA_AS,#54e5cb
SAL_MA2827AA_AS,#54e5cb
SAL_MA2828AA_AS,#54e5cb
SAL_MA2829AA_AS,#54e5cb
SAL_MA2830AA_AS,#54e5cb
SAL_MA2831AA_AS,#54e5cb
SAL_MA2832AA_AS,#54e5cb
SAL_MA2833AA_AS,#54e5cb
SAL_MA2836AA_AS,#54e5cb
SAL_MA2837AA_AS,#54e5cb
SAL_MA2840AA_AS,#54e5cb
SAL_MA2841AA_AS,#54e5cb
SAL_MA2844AA_AS,#54e5cb
SAL_MA2847AA_AS,#54e5cb
SAL_MA2848AA_AS,#54e5cb
SAL_MA2849AA_AS,#54e5cb
SAL_MA2850AA_AS,#54e5cb
SAL_MA2739AA_AS,#54e5cb
SAL_MA2758AA_AS,#54e5cb
SAL_MA0880AA_AS,#54e5cb
SAL_MA0883AA_AS,#54e5cb
SAL_MA1069AA_AS,#54e5cb
SAL_MA1969AA_AS,#54e5cb
SAL_MA1970AA_AS,#54e5cb
SAL_MA1170AA_AS,#54e5cb
SAL_MA1198AA_AS,#54e5cb
SAL_MA1999AA_AS,#54e5cb
SAL_MA1208AA_AS,#54e5cb
SAL_MA1210AA_AS,#54e5cb
SAL_MA2011AA_AS,#54e5cb
SAL_MA1212AA_AS,#54e5cb
SAL_MA1214AA_AS,#54e5cb
SAL_MA1215AA_AS,#54e5cb
SAL_MA1261AA_AS,#54e5cb
SAL_MA1262AA_AS,#54e5cb
SAL_MA1300AA_AS,#54e5cb
SAL_MA2104AA_AS,#54e5cb
SAL_MA1302AA_AS,#54e5cb
SAL_MA1303AA_AS,#54e5cb
SAL_MA1383AA_AS,#54e5cb
SAL_MA1384AA_AS,#54e5cb
SAL_MA1385AA_AS,#54e5cb
SAL_MA1396AA_AS,#54e5cb
SAL_MA1400AA_AS,#54e5cb
SAL_MA1401AA_AS,#54e5cb
SAL_MA1403AA_AS,#54e5cb
SAL_MA1413AA_AS,#54e5cb
SAL_MA1414AA_AS,#54e5cb
SAL_MA1415AA_AS,#54e5cb
SAL_MA1432AA_AS,#54e5cb
SAL_MA1433AA_AS,#54e5cb
SAL_MA1436AA_AS,#54e5cb
SAL_MA1438AA_AS,#54e5cb
SAL_MA1440AA_AS,#54e5cb
SAL_MA0640AA_AS,#54e5cb
SAL_MA0262AA_AS,#54e5cb
SAL_MA0249AA_AS,#54e5cb
SAL_LA9901AA_AS,#54e5cb
SAL_LA9902AA_AS,#54e5cb
SAL_MA0022AA_AS,#54e5cb
SAL_MA0031AA_AS,#54e5cb
SAL_LA8201AA_AS,#54e5cb
SAL_LA8197AA_AS,#54e5cb
SAL_MA0251AA_AS,#54e5cb
SAL_LA6899AA_AS,#54e5cb
SAL_LA6557AA_AS,#54e5cb
SAL_LA6560AA_AS,#54e5cb
SAL_LA6566AA_AS,#54e5cb
SAL_LA5699AA_AS,#54e5cb
SAL_LA5921AA_AS,#54e5cb
SAL_LA5975AA_AS,#54e5cb
SAL_LA6003AA_AS,#54e5cb
SAL_LA6016AA_AS,#54e5cb
SAL_LA6021AA_AS,#54e5cb
SAL_LA6275AA_AS,#54e5cb
SAL_LA5140AA_AS,#54e5cb
SAL_LA5141AA_AS,#54e5cb
SAL_LA5182AA_AS,#54e5cb
SAL_LA6829AA_AS,#54e5cb
SAL_LA6830AA_AS,#54e5cb
SAL_LA6850AA_AS,#54e5cb
SAL_LA7332AA_AS,#54e5cb
SAL_LA7446AA_AS,#54e5cb
SAL_LA7448AA_AS,#54e5cb
SAL_LA7450AA_AS,#54e5cb
SAL_LA7462AA_AS,#54e5cb
SAL_LA7468AA_AS,#54e5cb
SAL_LA7471AA_AS,#54e5cb
SAL_LA7481AA_AS,#54e5cb
SAL_LA7489AA_AS,#54e5cb
SAL_LA7490AA_AS,#54e5cb
SAL_LA7615AA_AS,#54e5cb
SAL_LA9169AA_AS,#54e5cb
SAL_LA9685AA_AS,#54e5cb
SAL_LA9796AA_AS,#54e5cb
SAL_LA9797AA_AS,#54e5cb
SAL_MA0286AA_AS,#54e5cb
SAL_MA0581AA_AS,#54e5cb
SAL_LA4985AA_AS,#54e5cb
SAL_LA4986AA_AS,#54e5cb
SAL_LA4993AA_AS,#54e5cb
SAL_MA0609AA_AS,#54e5cb
SAL_MA0750AA_AS,#54e5cb
SAL_MA0787AA_AS,#54e5cb
SAL_MA1622AA_AS,#54e5cb
SAL_MA1638AA_AS,#54e5cb
SAL_MA1639AA_AS,#54e5cb
SAL_MA1649AA_AS,#54e5cb
SAL_MA1680AA_AS,#54e5cb
SAL_MA1687AA_AS,#54e5cb
SAL_MA1728AA_AS,#54e5cb
SAL_MA2024AA_AS,#54e5cb
SAL_MA2025AA_AS,#54e5cb
SAL_MA2078AA_AS,#54e5cb
SAL_LA4749AA_AS,#54e5cb
SAL_LA3644AA_AS,#54e5cb
SAL_LA3183AA_AS,#54e5cb
SAL_LA3106AA_AS,#54e5cb
SAL_LA2265AA_AS,#54e5cb
SAL_LA1199AA_AS,#54e5cb
SAL_LA1071AA_AS,#54e5cb
SAL_LA1088AA_AS,#54e5cb
SAL_LA0260AA_AS,#54e5cb
SAL_LA0299AA_AS,#54e5cb
SAL_LA0133AA_AS,#54e5cb
SAL_LA0146AA_AS,#54e5cb
SAL_KA9913AA_AS,#54e5cb
SAL_KA9670AA_AS,#54e5cb
SAL_KA9585AA_AS,#54e5cb
SAL_KA9239AA_AS,#54e5cb
SAL_KA9242AA_AS,#54e5cb
SAL_KA9427AA_AS,#54e5cb
SAL_KA8968AA_AS,#54e5cb
SAL_KA8155AA_AS,#54e5cb
SAL_KA8214AA_AS,#54e5cb
SAL_KA8222AA_AS,#54e5cb
SAL_KA8226AA_AS,#54e5cb
SAL_KA8354AA_AS,#54e5cb
SAL_KA8400AA_AS,#54e5cb
SAL_KA8403AA_AS,#54e5cb
SAL_KA8517AA_AS,#54e5cb
SAL_KA7731AA_AS,#54e5cb
SAL_KA7300AA_AS,#54e5cb
SAL_KA6287AA_AS,#54e5cb
SAL_KA6244AA_AS,#54e5cb
SAL_KA5961AA_AS,#54e5cb
SAL_KA5778AA_AS,#54e5cb
SAL_KA5530AA_AS,#54e5cb
SAL_KA5480AA_AS,#54e5cb
SAL_KA5299AA_AS,#54e5cb
SAL_KA4261AA_AS,#54e5cb
SAL_KA4253AA_AS,#54e5cb
SAL_KA4244AA_AS,#54e5cb
SAL_KA3651AA_AS,#54e5cb
SAL_KA3650AA_AS,#54e5cb
SAL_KA3649AA_AS,#54e5cb
SAL_KA3648AA_AS,#54e5cb
SAL_KA3647AA_AS,#54e5cb
SAL_KA3503AA_AS,#54e5cb
SAL_KA3390AA_AS,#54e5cb
SAL_KA3389AA_AS,#54e5cb
SAL_KA3124AA_AS,#54e5cb
SAL_KA3037AA_AS,#54e5cb
SAL_KA2396AA_AS,#54e5cb
SAL_KA2395AA_AS,#54e5cb
SAL_KA2394AA_AS,#54e5cb
SAL_KA2392AA_AS,#54e5cb
SAL_KA2391AA_AS,#54e5cb
SAL_KA2390AA_AS,#54e5cb
SAL_KA2389AA_AS,#54e5cb
SAL_KA2388AA_AS,#54e5cb
SAL_KA2387AA_AS,#54e5cb
SAL_KA2211AA_AS,#54e5cb
SAL_KA2205AA_AS,#54e5cb
SAL_KA2013AA_AS,#54e5cb
SAL_KA1639AA_AS,#54e5cb
SAL_KA0924AA_AS,#54e5cb
SAL_KA0686AA_AS,#54e5cb
SAL_KA0490AA_AS,#54e5cb
SAL_KA0459AA_AS,#54e5cb
SAL_KA0032AA_AS,#54e5cb
SAL_JA9974AA_AS,#54e5cb
SAL_JA9701AA_AS,#54e5cb
SAL_JA9700AA_AS,#54e5cb
SAL_JA9699AA_AS,#54e5cb
SAL_JA9093AA_AS,#54e5cb
SAL_JA8885AA_AS,#54e5cb
SAL_JA8766AA_AS,#54e5cb
SAL_JA8491AA_AS,#54e5cb
SAL_JA8490AA_AS,#54e5cb
SAL_JA8489AA_AS,#54e5cb
SAL_IA5237AA_AS,#54e5cb
SAL_IA5230AA_AS,#54e5cb
SAL_IA5228AA_AS,#54e5cb
SAL_IA5226AA_AS,#54e5cb
SAL_IA5225AA_AS,#54e5cb
SAL_IA4988AA_AS,#54e5cb
SAL_IA4282AA_AS,#54e5cb
SAL_IA4270AA_AS,#54e5cb
SAL_IA4376AA_AS,#54e5cb
SAL_IA3966AA_AS,#54e5cb
SAL_IA3129AA_AS,#54e5cb
SAL_IA2673AA_AS,#54e5cb
SAL_IA3850AA_AS,#54e5cb
SAL_IA3777AA_AS,#54e5cb
SAL_JA8301AA_AS,#54e5cb
SAL_FA8092AA_AS,#54e5cb
SAL_FA8316AA_AS,#54e5cb
SAL_FA7188AA_AS,#54e5cb
SAL_FA6518AA_AS,#54e5cb
SAL_FA6482AA_AS,#54e5cb
SAL_FA6481AA_AS,#54e5cb
SAL_FA6377AA_AS,#54e5cb
SAL_BA5238AA_AS,#54e5cb
SAL_FA6136AA_AS,#54e5cb
SAL_FA6034AA_AS,#54e5cb
SAL_FA5996AA_AS,#54e5cb
SAL_FA5940AA_AS,#54e5cb
SAL_FA5921AA_AS,#54e5cb
SAL_BA4950AA_AS,#54e5cb
SAL_BA4860AA_AS,#54e5cb
SAL_FA5867AA_AS,#54e5cb
SAL_BA2746AA_AS,#54e5cb
SAL_FA5686AA_AS,#54e5cb
SAL_BA4429AA_AS,#54e5cb
SAL_FA5586AA_AS,#54e5cb
SAL_FA5583AA_AS,#54e5cb
SAL_BA2516AA_AS,#54e5cb
SAL_FA5566AA_AS,#54e5cb
SAL_FA5460AA_AS,#54e5cb
SAL_FA5430AA_AS,#54e5cb
SAL_FA5432AA_AS,#54e5cb
SAL_FA5428AA_AS,#54e5cb
SAL_FA5427AA_AS,#54e5cb
SAL_FA5429AA_AS,#54e5cb
SAL_FA5425AA_AS,#54e5cb
SAL_FA5424AA_AS,#54e5cb
SAL_FA5426AA_AS,#54e5cb
SAL_BA3442AA_AS,#54e5cb
SAL_FA5422AA_AS,#54e5cb
SAL_FA5421AA_AS,#54e5cb
SAL_FA5423AA_AS,#54e5cb
SAL_FA5419AA_AS,#54e5cb
SAL_FA5418AA_AS,#54e5cb
SAL_FA5420AA_AS,#54e5cb
SAL_CA1930AA_AS,#54e5cb
SAL_FA5416AA_AS,#54e5cb
SAL_FA5415AA_AS,#54e5cb
SAL_BA3430AA_AS,#54e5cb
SAL_BA3996AA_AS,#54e5cb
SAL_FA5417AA_AS,#54e5cb
SAL_FA5413AA_AS,#54e5cb
SAL_FA5412AA_AS,#54e5cb
SAL_FA5414AA_AS,#54e5cb
SAL_FA5372AA_AS,#54e5cb
SAL_FA5350AA_AS,#54e5cb
SAL_FA5345AA_AS,#54e5cb
SAL_FA5252AA_AS,#54e5cb
SAL_FA5238AA_AS,#54e5cb
SAL_FA4807AA_AS,#54e5cb
SAL_FA4801AA_AS,#54e5cb
SAL_FA6889AA_AS,#54e5cb
SAL_FA6755AA_AS,#54e5cb
SAL_JA6272AA_AS,#54e5cb
SAL_BA4050AA_AS,#54e5cb
SAL_FA4463AA_AS,#54e5cb
SAL_FA4389AA_AS,#54e5cb
SAL_FA4335AA_AS,#54e5cb
SAL_FA4326AA_AS,#54e5cb
SAL_BA2834AA_AS,#54e5cb
SAL_FA4203AA_AS,#54e5cb
SAL_FA3722AA_AS,#54e5cb
SAL_FA3716AA_AS,#54e5cb
SAL_FA6991AA_AS,#54e5cb
SAL_FA7333AA_AS,#54e5cb
SAL_FA7124AA_AS,#54e5cb
SAL_FA7269AA_AS,#54e5cb
SAL_FA7135AA_AS,#54e5cb
SAL_FA3517AA_AS,#54e5cb
SAL_FA7155AA_AS,#54e5cb
SAL_BA2014AA_AS,#54e5cb
SAL_FA2884AA_AS,#54e5cb
SAL_FA2881AA_AS,#54e5cb
SAL_JA0247AA_AS,#54e5cb
SAL_JA1087AA_AS,#54e5cb
SAL_FA2692AA_AS,#54e5cb
SAL_FA2665AA_AS,#54e5cb
SAL_FA2656AA_AS,#54e5cb
SAL_FA2645AA_AS,#54e5cb
SAL_FA2643AA_AS,#54e5cb
SAL_FA2628AA_AS,#54e5cb
SAL_JA1010AA_AS,#54e5cb
SAL_FA6587AA_AS,#54e5cb
SAL_FA2437AA_AS,#54e5cb
SAL_FA2433AA_AS,#54e5cb
SAL_FA2401AA_AS,#54e5cb
SAL_FA2126AA_AS,#54e5cb
SAL_FA1986AA_AS,#54e5cb
SAL_FA1941AA_AS,#54e5cb
SAL_FA1832AA_AS,#54e5cb
SAL_FA1622AA_AS,#54e5cb
SAL_FA1563AA_AS,#54e5cb
SAL_FA1540AA_AS,#54e5cb
SAL_FA1491AA_AS,#54e5cb
SAL_JA1186AA_AS,#54e5cb
SAL_CA2565AA_AS,#54e5cb
SAL_FA1310AA_AS,#54e5cb
SAL_FA1272AA_AS,#54e5cb
SAL_FA1178AA_AS,#54e5cb
SAL_FA1128AA_AS,#54e5cb
SAL_FA0980AA_AS,#54e5cb
SAL_FA0917AA_AS,#54e5cb
SAL_FA0770AA_AS,#54e5cb
SAL_FA0578AA_AS,#54e5cb
SAL_FA0491AA_AS,#54e5cb
SAL_FA0413AA_AS,#54e5cb
SAL_EA1731AA_AS,#54e5cb
SAL_FA0368AA_AS,#54e5cb
SAL_FA0283AA_AS,#54e5cb
SAL_LA4513AA_AS,#54e5cb
SAL_BA3623AA_AS,#54e5cb
SAL_FA0102AA_AS,#54e5cb
SAL_FA0087AA_AS,#54e5cb
SAL_FA0064AA_AS,#54e5cb
SAL_EA9860AA_AS,#54e5cb
SAL_CA1405AA_AS,#54e5cb
SAL_EA9693AA_AS,#54e5cb
SAL_EA9627AA_AS,#54e5cb
SAL_EA9621AA_AS,#54e5cb
SAL_EA9579AA_AS,#54e5cb
SAL_BA4352AA_AS,#54e5cb
SAL_EA9563AA_AS,#54e5cb
SAL_EA9560AA_AS,#54e5cb
SAL_EA9479AA_AS,#54e5cb
SAL_EA9384AA_AS,#54e5cb
SAL_EA9375AA_AS,#54e5cb
SAL_EA9266AA_AS,#54e5cb
SAL_EA9265AA_AS,#54e5cb
SAL_EA9254AA_AS,#54e5cb
SAL_EA9199AA_AS,#54e5cb
SAL_CA0873AA_AS,#54e5cb
SAL_EA9003AA_AS,#54e5cb
SAL_EA8990AA_AS,#54e5cb
SAL_EA8939AA_AS,#54e5cb
SAL_EA8920AA_AS,#54e5cb
SAL_EA8872AA_AS,#54e5cb
SAL_EA8823AA_AS,#54e5cb
SAL_EA8788AA_AS,#54e5cb
SAL_BA4359AA_AS,#54e5cb
SAL_EA8716AA_AS,#54e5cb
SAL_FA7496AA_AS,#54e5cb
SAL_EA8639AA_AS,#54e5cb
SAL_JA4108AA_AS,#54e5cb
SAL_EA8539AA_AS,#54e5cb
SAL_EA8514AA_AS,#54e5cb
SAL_EA8389AA_AS,#54e5cb
SAL_EA8308AA_AS,#54e5cb
SAL_EA8290AA_AS,#54e5cb
SAL_EA8189AA_AS,#54e5cb
SAL_EA8143AA_AS,#54e5cb
SAL_EA8015AA_AS,#54e5cb
SAL_EA7904AA_AS,#54e5cb
SAL_EA7871AA_AS,#54e5cb
SAL_EA7854AA_AS,#54e5cb
SAL_EA7573AA_AS,#54e5cb
SAL_EA7548AA_AS,#54e5cb
SAL_EA7525AA_AS,#54e5cb
SAL_BA5196AA_AS,#54e5cb
SAL_EA7052AA_AS,#54e5cb
SAL_EA7022AA_AS,#54e5cb
SAL_EA6530AA_AS,#54e5cb
SAL_EA6491AA_AS,#54e5cb
SAL_EA6385AA_AS,#54e5cb
SAL_EA6382AA_AS,#54e5cb
SAL_EA6376AA_AS,#54e5cb
SAL_BA9760AA_AS,#54e5cb
SAL_CA3344AA_AS,#54e5cb
SAL_EA6306AA_AS,#54e5cb
SAL_EA6301AA_AS,#54e5cb
SAL_IA7716AA_AS,#54e5cb
SAL_EA6190AA_AS,#54e5cb
SAL_EA6139AA_AS,#54e5cb
SAL_BA4299AA_AS,#54e5cb
SAL_KA3414AA_AS,#54e5cb
SAL_EA5915AA_AS,#54e5cb
SAL_IA7555AA_AS,#54e5cb
SAL_BA4102AA_AS,#54e5cb
SAL_BA4124AA_AS,#54e5cb
SAL_CA2841AA_AS,#54e5cb
SAL_EA5300AA_AS,#54e5cb
SAL_BA5033AA_AS,#54e5cb
SAL_EA5199AA_AS,#54e5cb
SAL_EA5119AA_AS,#54e5cb
SAL_EA4986AA_AS,#54e5cb
SAL_EA4985AA_AS,#54e5cb
SAL_BA3224AA_AS,#54e5cb
SAL_EA4782AA_AS,#54e5cb
SAL_EA4780AA_AS,#54e5cb
SAL_CA0859AA_AS,#54e5cb
SAL_EA4645AA_AS,#54e5cb
SAL_EA4530AA_AS,#54e5cb
SAL_IA6062AA_AS,#54e5cb
SAL_EA4392AA_AS,#54e5cb
SAL_EA4373AA_AS,#54e5cb
SAL_EA4055AA_AS,#54e5cb
SAL_EA4050AA_AS,#54e5cb
SAL_EA4043AA_AS,#54e5cb
SAL_EA4042AA_AS,#54e5cb
SAL_EA4041AA_AS,#54e5cb
SAL_EA4009AA_AS,#54e5cb
SAL_EA4004AA_AS,#54e5cb
SAL_EA3978AA_AS,#54e5cb
SAL_EA3940AA_AS,#54e5cb
SAL_EA3680AA_AS,#54e5cb
SAL_EA3669AA_AS,#54e5cb
SAL_EA3594AA_AS,#54e5cb
SAL_JA0589AA_AS,#54e5cb
SAL_EA3401AA_AS,#54e5cb
SAL_EA3365AA_AS,#54e5cb
SAL_EA3351AA_AS,#54e5cb
SAL_EA3189AA_AS,#54e5cb
SAL_EA3118AA_AS,#54e5cb
SAL_EA3120AA_AS,#54e5cb
SAL_EA3115AA_AS,#54e5cb
SAL_EA3113AA_AS,#54e5cb
SAL_EA3114AA_AS,#54e5cb
SAL_EA3058AA_AS,#54e5cb
SAL_EA2964AA_AS,#54e5cb
SAL_JA0484AA_AS,#54e5cb
SAL_EA1831AA_AS,#54e5cb
SAL_EA1820AA_AS,#54e5cb
SAL_EA1814AA_AS,#54e5cb
SAL_AA7001AA_AS,#54e5cb
SAL_AA6879AA_AS,#54e5cb
SAL_AA6634AA_AS,#54e5cb
SAL_AA5083AA_AS,#54e5cb
SAL_AA1702AA_AS,#54e5cb
SAL_AA1700AA_AS,#54e5cb
SAL_AA1699AA_AS,#54e5cb
SAL_AA1698AA_AS,#54e5cb
SAL_AA1697AA_AS,#54e5cb
SAL_AA1696AA_AS,#54e5cb
SAL_AA1695AA_AS,#54e5cb
SAL_AA1694AA_AS,#54e5cb
SAL_AA1693AA_AS,#54e5cb
SAL_AA1692AA_AS,#54e5cb
SAL_AA1691AA_AS,#54e5cb
SAL_AA1690AA_AS,#54e5cb
SAL_AA1688AA_AS,#54e5cb
SAL_AA1687AA_AS,#54e5cb
SAL_AA1686AA_AS,#54e5cb
SAL_AA1685AA_AS,#54e5cb
SAL_AA1684AA_AS,#54e5cb
SAL_AA1683AA_AS,#54e5cb
SAL_AA1682AA_AS,#54e5cb
SAL_AA1681AA_AS,#54e5cb
SAL_AA1680AA_AS,#54e5cb
SAL_AA1679AA_AS,#54e5cb
SAL_AA1678AA_AS,#54e5cb
SAL_AA1677AA_AS,#54e5cb
SAL_AA1676AA_AS,#54e5cb
SAL_AA1675AA_AS,#54e5cb
SAL_AA1673AA_AS,#54e5cb
SAL_UA2534AA_AS,#5dbadd
SAL_UA2553AA_AS,#5dbadd
SAL_UA2022AA_AS,#5dbadd
SAL_UA2047AA_AS,#5dbadd
SAL_UA2065AA_AS,#5dbadd
SAL_UA2359AA_AS,#5dbadd
SAL_UA1829AA_AS,#5dbadd
SAL_UA0719AA_AS,#5dbadd
SAL_UA0721AA_AS,#5dbadd
SAL_UA0723AA_AS,#5dbadd
SAL_UA1031AA_AS,#5dbadd
SAL_UA1113AA_AS,#5dbadd
SAL_UA1266AA_AS,#5dbadd
SAL_UA1290AA_AS,#5dbadd
SAL_UA1519AA_AS,#5dbadd
SAL_UA1527AA_AS,#5dbadd
SAL_TA9575AA_AS,#5dbadd
SAL_TA9631AA_AS,#5dbadd
SAL_TA9590AA_AS,#5dbadd
SAL_TA9662AA_AS,#5dbadd
SAL_TA9520AA_AS,#5dbadd
SAL_TA8870AA_AS,#5dbadd
SAL_TA8925AA_AS,#5dbadd
SAL_TA7608AA_AS,#5dbadd
SAL_TA7618AA_AS,#5dbadd
SAL_TA7408AA_AS,#5dbadd
SAL_TA7287AA_AS,#5dbadd
SAL_TA7289AA_AS,#5dbadd
SAL_TA6892AA_AS,#5dbadd
SAL_TA6809AA_AS,#5dbadd
SAL_TA6815AA_AS,#5dbadd
SAL_TA6403AA_AS,#5dbadd
SAL_TA6406AA_AS,#5dbadd
SAL_TA6506AA_AS,#5dbadd
SAL_TA5903AA_AS,#5dbadd
SAL_TA5909AA_AS,#5dbadd
SAL_TA5635AA_AS,#5dbadd
SAL_TA5844AA_AS,#5dbadd
SAL_TA4848AA_AS,#5dbadd
SAL_TA4854AA_AS,#5dbadd
SAL_TA4774AA_AS,#5dbadd
SAL_TA4782AA_AS,#5dbadd
SAL_TA2910AA_AS,#5dbadd
SAL_TA4423AA_AS,#5dbadd
SAL_TA2588AA_AS,#5dbadd
SAL_TA2647AA_AS,#5dbadd
SAL_TA1238AA_AS,#5dbadd
SAL_TA1106AA_AS,#5dbadd
SAL_TA0851AA_AS,#5dbadd
SAL_TA0984AA_AS,#5dbadd
SAL_TA0826AA_AS,#5dbadd
SAL_TA0686AA_AS,#5dbadd
SAL_TA0733AA_AS,#5dbadd
SAL_SA9322AA_AS,#5dbadd
SAL_SA9354AA_AS,#5dbadd
SAL_SA9516AA_AS,#5dbadd
SAL_TA1033AA_AS,#5dbadd
SAL_SA9659AA_AS,#5dbadd
SAL_TA0076AA_AS,#5dbadd
SAL_SA8705AA_AS,#5dbadd
SAL_SA8718AA_AS,#5dbadd
SAL_SA8763AA_AS,#5dbadd
SAL_SA8844AA_AS,#5dbadd
SAL_SA8510AA_AS,#5dbadd
SAL_SA2738AA_AS,#5dbadd
SAL_SA2756AA_AS,#5dbadd
SAL_SA2767AA_AS,#5dbadd
SAL_SA2033AA_AS,#5dbadd
SAL_SA2049AA_AS,#5dbadd
SAL_SA2061AA_AS,#5dbadd
SAL_SA1587AA_AS,#5dbadd
SAL_SA1396AA_AS,#5dbadd
SAL_SA1295AA_AS,#5dbadd
SAL_SA1321AA_AS,#5dbadd
SAL_SA1322AA_AS,#5dbadd
SAL_SA0947AA_AS,#5dbadd
SAL_SA0772AA_AS,#5dbadd
SAL_SA0776AA_AS,#5dbadd
SAL_SA0690AA_AS,#5dbadd
SAL_SA0754AA_AS,#5dbadd
SAL_SA0447AA_AS,#5dbadd
SAL_SA0216AA_AS,#5dbadd
SAL_SA0324AA_AS,#5dbadd
SAL_SA0392AA_AS,#5dbadd
SAL_SA0062AA_AS,#5dbadd
SAL_RA9921AA_AS,#5dbadd
SAL_RA9923AA_AS,#5dbadd
SAL_RA9924AA_AS,#5dbadd
SAL_RA9897AA_AS,#5dbadd
SAL_RA8929AA_AS,#5dbadd
SAL_RA9058AA_AS,#5dbadd
SAL_RA9060AA_AS,#5dbadd
SAL_RA9061AA_AS,#5dbadd
SAL_RA9062AA_AS,#5dbadd
SAL_RA9064AA_AS,#5dbadd
SAL_RA9065AA_AS,#5dbadd
SAL_RA9066AA_AS,#5dbadd
SAL_RA9068AA_AS,#5dbadd
SAL_RA9069AA_AS,#5dbadd
SAL_RA9070AA_AS,#5dbadd
SAL_RA9071AA_AS,#5dbadd
SAL_RA9072AA_AS,#5dbadd
SAL_RA9074AA_AS,#5dbadd
SAL_RA9078AA_AS,#5dbadd
SAL_RA9080AA_AS,#5dbadd
SAL_RA9082AA_AS,#5dbadd
SAL_RA9083AA_AS,#5dbadd
SAL_RA9084AA_AS,#5dbadd
SAL_RA9085AA_AS,#5dbadd
SAL_RA5796AA_AS,#5dbadd
SAL_RA9087AA_AS,#5dbadd
SAL_RA6028AA_AS,#5dbadd
SAL_RA9097AA_AS,#5dbadd
SAL_RA9098AA_AS,#5dbadd
SAL_RA9099AA_AS,#5dbadd
SAL_RA9100AA_AS,#5dbadd
SAL_RA9101AA_AS,#5dbadd
SAL_RA9102AA_AS,#5dbadd
SAL_RA9103AA_AS,#5dbadd
SAL_RA9104AA_AS,#5dbadd
SAL_RA9105AA_AS,#5dbadd
SAL_RA9107AA_AS,#5dbadd
SAL_RA9109AA_AS,#5dbadd
SAL_RA9116AA_AS,#5dbadd
SAL_RA6125AA_AS,#5dbadd
SAL_RA9119AA_AS,#5dbadd
SAL_RA9129AA_AS,#5dbadd
SAL_RA9132AA_AS,#5dbadd
SAL_RA9133AA_AS,#5dbadd
SAL_RA9135AA_AS,#5dbadd
SAL_RA9136AA_AS,#5dbadd
SAL_RA9137AA_AS,#5dbadd
SAL_RA9138AA_AS,#5dbadd
SAL_RA9139AA_AS,#5dbadd
SAL_RA9140AA_AS,#5dbadd
SAL_RA9141AA_AS,#5dbadd
SAL_RA9142AA_AS,#5dbadd
SAL_RA9143AA_AS,#5dbadd
SAL_RA9144AA_AS,#5dbadd
SAL_RA9147AA_AS,#5dbadd
SAL_RA9154AA_AS,#5dbadd
SAL_RA9155AA_AS,#5dbadd
SAL_RA9181AA_AS,#5dbadd
SAL_RA3076AA_AS,#5dbadd
SAL_RA2866AA_AS,#5dbadd
SAL_RA9708AA_AS,#5dbadd
SAL_RA9798AA_AS,#5dbadd
SAL_RA9808AA_AS,#5dbadd
SAL_RA1525AA_AS,#5dbadd
SAL_RA1298AA_AS,#5dbadd
SAL_RA1309AA_AS,#5dbadd
SAL_RA0969AA_AS,#5dbadd
SAL_RA0781AA_AS,#5dbadd
SAL_RA0794AA_AS,#5dbadd
SAL_RA0795AA_AS,#5dbadd
SAL_RA0802AA_AS,#5dbadd
SAL_RA0812AA_AS,#5dbadd
SAL_RA0841AA_AS,#5dbadd
SAL_RA0429AA_AS,#5dbadd
SAL_RA0034AA_AS,#5dbadd
SAL_QA9634AA_AS,#5dbadd
SAL_QA9643AA_AS,#5dbadd
SAL_QA9645AA_AS,#5dbadd
SAL_QA9312AA_AS,#5dbadd
SAL_QA9327AA_AS,#5dbadd
SAL_QA9333AA_AS,#5dbadd
SAL_QA8252AA_AS,#5dbadd
SAL_QA8256AA_AS,#5dbadd
SAL_QA8257AA_AS,#5dbadd
SAL_QA8149AA_AS,#5dbadd
SAL_QA8148AA_AS,#5dbadd
SAL_QA7880AA_AS,#5dbadd
SAL_QA7883AA_AS,#5dbadd
SAL_QA7681AA_AS,#5dbadd
SAL_QA7682AA_AS,#5dbadd
SAL_QA7703AA_AS,#5dbadd
SAL_QA7485AA_AS,#5dbadd
SAL_QA7159AA_AS,#5dbadd
SAL_QA7301AA_AS,#5dbadd
SAL_QA6790AA_AS,#5dbadd
SAL_QA7069AA_AS,#5dbadd
SAL_QA6668AA_AS,#5dbadd
SAL_QA6670AA_AS,#5dbadd
SAL_QA6477AA_AS,#5dbadd
SAL_QA6484AA_AS,#5dbadd
SAL_QA6078AA_AS,#5dbadd
SAL_QA6089AA_AS,#5dbadd
SAL_QA6136AA_AS,#5dbadd
SAL_QA6145AA_AS,#5dbadd
SAL_QA6149AA_AS,#5dbadd
SAL_QA4887AA_AS,#5dbadd
SAL_QA4605AA_AS,#5dbadd
SAL_QA4631AA_AS,#5dbadd
SAL_QA4340AA_AS,#5dbadd
SAL_QA4359AA_AS,#5dbadd
SAL_QA4451AA_AS,#5dbadd
SAL_QA4373AA_AS,#5dbadd
SAL_QA4421AA_AS,#5dbadd
SAL_QA4430AA_AS,#5dbadd
SAL_QA1842AA_AS,#5dbadd
SAL_QA2481AA_AS,#5dbadd
SAL_QA2545AA_AS,#5dbadd
SAL_QA2616AA_AS,#5dbadd
SAL_QA1432AA_AS,#5dbadd
SAL_QA1271AA_AS,#5dbadd
SAL_QA1212AA_AS,#5dbadd
SAL_QA1252AA_AS,#5dbadd
SAL_QA1297AA_AS,#5dbadd
SAL_QA0936AA_AS,#5dbadd
SAL_QA1012AA_AS,#5dbadd
SAL_QA1015AA_AS,#5dbadd
SAL_QA1125AA_AS,#5dbadd
SAL_QA0835AA_AS,#5dbadd
SAL_QA0858AA_AS,#5dbadd
SAL_QA0874AA_AS,#5dbadd
SAL_PA9920AA_AS,#5dbadd
SAL_PA9149AA_AS,#5dbadd
SAL_PA9020AA_AS,#5dbadd
SAL_PA8636AA_AS,#5dbadd
SAL_PA8594AA_AS,#5dbadd
SAL_PA8336AA_AS,#5dbadd
SAL_PA8024AA_AS,#5dbadd
SAL_PA8074AA_AS,#5dbadd
SAL_PA7907AA_AS,#5dbadd
SAL_PA7341AA_AS,#5dbadd
SAL_PA3769AA_AS,#5dbadd
SAL_PA3771AA_AS,#5dbadd
SAL_PA3634AA_AS,#5dbadd
SAL_PA2672AA_AS,#5dbadd
SAL_PA0956AA_AS,#5dbadd
SAL_PA3189AA_AS,#5dbadd
SAL_PA3193AA_AS,#5dbadd
SAL_PA2476AA_AS,#5dbadd
SAL_PA2468AA_AS,#5dbadd
SAL_PA2384AA_AS,#5dbadd
SAL_OA2084AA_AS,#5dbadd
SAL_OA1705AA_AS,#5dbadd
SAL_OA1328AA_AS,#5dbadd
SAL_OA1333AA_AS,#5dbadd
SAL_OA0165AA_AS,#5dbadd
SAL_NA9859AA_AS,#5dbadd
SAL_OA0026AA_AS,#5dbadd
SAL_NA6042AA_AS,#5dbadd
SAL_NA5853AA_AS,#5dbadd
SAL_NA6089AA_AS,#5dbadd
SAL_NA6109AA_AS,#5dbadd
SAL_NA6129AA_AS,#5dbadd
SAL_NA6152AA_AS,#5dbadd
SAL_NA6200AA_AS,#5dbadd
SAL_NA6202AA_AS,#5dbadd
SAL_OA4837AA_AS,#5dbadd
SAL_NA6466AA_AS,#5dbadd
SAL_NA6467AA_AS,#5dbadd
SAL_NA6472AA_AS,#5dbadd
SAL_NA6479AA_AS,#5dbadd
SAL_NA6483AA_AS,#5dbadd
SAL_NA6491AA_AS,#5dbadd
SAL_NA6503AA_AS,#5dbadd
SAL_NA6504AA_AS,#5dbadd
SAL_NA6505AA_AS,#5dbadd
SAL_NA6510AA_AS,#5dbadd
SAL_NA6516AA_AS,#5dbadd
SAL_NA6561AA_AS,#5dbadd
SAL_NA6562AA_AS,#5dbadd
SAL_NA6564AA_AS,#5dbadd
SAL_NA6576AA_AS,#5dbadd
SAL_NA6578AA_AS,#5dbadd
SAL_NA6581AA_AS,#5dbadd
SAL_NA6616AA_AS,#5dbadd
SAL_NA3049AA_AS,#5dbadd
SAL_NA3157AA_AS,#5dbadd
SAL_NA2926AA_AS,#5dbadd
SAL_NA2453AA_AS,#5dbadd
SAL_NA2414AA_AS,#5dbadd
SAL_NA2293AA_AS,#5dbadd
SAL_NA1469AA_AS,#5dbadd
SAL_NA1291AA_AS,#5dbadd
SAL_NA1535AA_AS,#5dbadd
SAL_NA0274AA_AS,#5dbadd
SAL_MA9787AA_AS,#5dbadd
SAL_MA9501AA_AS,#5dbadd
SAL_MA8053AA_AS,#5dbadd
SAL_MA7959AA_AS,#5dbadd
SAL_MA7879AA_AS,#5dbadd
SAL_MA7848AA_AS,#5dbadd
SAL_MA7525AA_AS,#5dbadd
SAL_MA7250AA_AS,#5dbadd
SAL_MA6438AA_AS,#5dbadd
SAL_MA6554AA_AS,#5dbadd
SAL_MA5518AA_AS,#5dbadd
SAL_MA5526AA_AS,#5dbadd
SAL_MA5532AA_AS,#5dbadd
SAL_MA5534AA_AS,#5dbadd
SAL_MA6319AA_AS,#5dbadd
SAL_MA6346AA_AS,#5dbadd
SAL_MA5307AA_AS,#5dbadd
SAL_MA5133AA_AS,#5dbadd
SAL_MA5051AA_AS,#5dbadd
SAL_MA5126AA_AS,#5dbadd
SAL_MA3073AA_AS,#5dbadd
SAL_MA2753AA_AS,#5dbadd
SAL_MA2760AA_AS,#5dbadd
SAL_MA2801AA_AS,#5dbadd
SAL_MA2392AA_AS,#5dbadd
SAL_MA2412AA_AS,#5dbadd
SAL_MA2415AA_AS,#5dbadd
SAL_MA0894AA_AS,#5dbadd
SAL_MA0907AA_AS,#5dbadd
SAL_MA0947AA_AS,#5dbadd
SAL_MA1006AA_AS,#5dbadd
SAL_MA1021AA_AS,#5dbadd
SAL_MA1454AA_AS,#5dbadd
SAL_MA0654AA_AS,#5dbadd
SAL_LA9961AA_AS,#5dbadd
SAL_LA9977AA_AS,#5dbadd
SAL_MA0140AA_AS,#5dbadd
SAL_LA5515AA_AS,#5dbadd
SAL_LA5444AA_AS,#5dbadd
SAL_LA5445AA_AS,#5dbadd
SAL_LA5671AA_AS,#5dbadd
SAL_LA5672AA_AS,#5dbadd
SAL_LA5749AA_AS,#5dbadd
SAL_LA5829AA_AS,#5dbadd
SAL_LA5830AA_AS,#5dbadd
SAL_LA5831AA_AS,#5dbadd
SAL_LA5948AA_AS,#5dbadd
SAL_LA5989AA_AS,#5dbadd
SAL_LA6051AA_AS,#5dbadd
SAL_LA6074AA_AS,#5dbadd
SAL_LA6075AA_AS,#5dbadd
SAL_LA6076AA_AS,#5dbadd
SAL_LA6077AA_AS,#5dbadd
SAL_LA6078AA_AS,#5dbadd
SAL_LA6157AA_AS,#5dbadd
SAL_LA6225AA_AS,#5dbadd
SAL_LA6266AA_AS,#5dbadd
SAL_LA6527AA_AS,#5dbadd
SAL_LA6694AA_AS,#5dbadd
SAL_LA6869AA_AS,#5dbadd
SAL_LA7125AA_AS,#5dbadd
SAL_LA7155AA_AS,#5dbadd
SAL_LA7156AA_AS,#5dbadd
SAL_LA7160AA_AS,#5dbadd
SAL_LA7173AA_AS,#5dbadd
SAL_LA7174AA_AS,#5dbadd
SAL_LA7175AA_AS,#5dbadd
SAL_LA7176AA_AS,#5dbadd
SAL_LA7215AA_AS,#5dbadd
SAL_LA7223AA_AS,#5dbadd
SAL_LA7226AA_AS,#5dbadd
SAL_LA7230AA_AS,#5dbadd
SAL_LA7233AA_AS,#5dbadd
SAL_LA7235AA_AS,#5dbadd
SAL_LA7511AA_AS,#5dbadd
SAL_LA7513AA_AS,#5dbadd
SAL_LA7515AA_AS,#5dbadd
SAL_LA7612AA_AS,#5dbadd
SAL_LA7643AA_AS,#5dbadd
SAL_LA7675AA_AS,#5dbadd
SAL_LA7814AA_AS,#5dbadd
SAL_LA8028AA_AS,#5dbadd
SAL_LA9011AA_AS,#5dbadd
SAL_LA9025AA_AS,#5dbadd
SAL_LA9033AA_AS,#5dbadd
SAL_LA9036AA_AS,#5dbadd
SAL_LA9041AA_AS,#5dbadd
SAL_LA9042AA_AS,#5dbadd
SAL_LA9043AA_AS,#5dbadd
SAL_LA9054AA_AS,#5dbadd
SAL_LA9065AA_AS,#5dbadd
SAL_LA9066AA_AS,#5dbadd
SAL_LA9072AA_AS,#5dbadd
SAL_LA9073AA_AS,#5dbadd
SAL_LA9077AA_AS,#5dbadd
SAL_LA9078AA_AS,#5dbadd
SAL_LA9085AA_AS,#5dbadd
SAL_LA9100AA_AS,#5dbadd
SAL_LA9128AA_AS,#5dbadd
SAL_LA9141AA_AS,#5dbadd
SAL_LA9144AA_AS,#5dbadd
SAL_LA9213AA_AS,#5dbadd
SAL_LA5004AA_AS,#5dbadd
SAL_LA5023AA_AS,#5dbadd
SAL_LA9604AA_AS,#5dbadd
SAL_MA0549AA_AS,#5dbadd
SAL_MA0558AA_AS,#5dbadd
SAL_MA1462AA_AS,#5dbadd
SAL_MA1701AA_AS,#5dbadd
SAL_MA1854AA_AS,#5dbadd
SAL_MA2322AA_AS,#5dbadd
SAL_MA1925AA_AS,#5dbadd
SAL_MA2093AA_AS,#5dbadd
SAL_LA4745AA_AS,#5dbadd
SAL_LA4783AA_AS,#5dbadd
SAL_LA4657AA_AS,#5dbadd
SAL_LA4658AA_AS,#5dbadd
SAL_LA4659AA_AS,#5dbadd
SAL_LA3649AA_AS,#5dbadd
SAL_LA3447AA_AS,#5dbadd
SAL_LA3453AA_AS,#5dbadd
SAL_LA3239AA_AS,#5dbadd
SAL_LA3247AA_AS,#5dbadd
SAL_LA4820AA_AS,#5dbadd
SAL_LA2858AA_AS,#5dbadd
SAL_LA2857AA_AS,#5dbadd
SAL_LA2856AA_AS,#5dbadd
SAL_LA2855AA_AS,#5dbadd
SAL_LA2854AA_AS,#5dbadd
SAL_LA2853AA_AS,#5dbadd
SAL_LA2852AA_AS,#5dbadd
SAL_LA2851AA_AS,#5dbadd
SAL_LA2850AA_AS,#5dbadd
SAL_LA2849AA_AS,#5dbadd
SAL_LA2848AA_AS,#5dbadd
SAL_LA2847AA_AS,#5dbadd
SAL_LA2845AA_AS,#5dbadd
SAL_LA2821AA_AS,#5dbadd
SAL_LA2684AA_AS,#5dbadd
SAL_LA2683AA_AS,#5dbadd
SAL_LA2682AA_AS,#5dbadd
SAL_LA2681AA_AS,#5dbadd
SAL_LA2680AA_AS,#5dbadd
SAL_LA2679AA_AS,#5dbadd
SAL_LA2678AA_AS,#5dbadd
SAL_LA2677AA_AS,#5dbadd
SAL_LA2676AA_AS,#5dbadd
SAL_LA2675AA_AS,#5dbadd
SAL_LA2674AA_AS,#5dbadd
SAL_LA2673AA_AS,#5dbadd
SAL_LA2672AA_AS,#5dbadd
SAL_LA2671AA_AS,#5dbadd
SAL_LA2670AA_AS,#5dbadd
SAL_LA2669AA_AS,#5dbadd
SAL_LA2668AA_AS,#5dbadd
SAL_LA2667AA_AS,#5dbadd
SAL_LA2663AA_AS,#5dbadd
SAL_LA2662AA_AS,#5dbadd
SAL_LA2661AA_AS,#5dbadd
SAL_LA2660AA_AS,#5dbadd
SAL_LA2659AA_AS,#5dbadd
SAL_LA2658AA_AS,#5dbadd
SAL_LA2665AA_AS,#5dbadd
SAL_LA2666AA_AS,#5dbadd
SAL_LA2664AA_AS,#5dbadd
SAL_LA2654AA_AS,#5dbadd
SAL_LA2653AA_AS,#5dbadd
SAL_LA2652AA_AS,#5dbadd
SAL_LA2651AA_AS,#5dbadd
SAL_LA2650AA_AS,#5dbadd
SAL_LA2500AA_AS,#5dbadd
SAL_LA2499AA_AS,#5dbadd
SAL_LA2498AA_AS,#5dbadd
SAL_LA2497AA_AS,#5dbadd
SAL_LA2496AA_AS,#5dbadd
SAL_LA2495AA_AS,#5dbadd
SAL_LA2494AA_AS,#5dbadd
SAL_LA2493AA_AS,#5dbadd
SAL_LA2492AA_AS,#5dbadd
SAL_LA2491AA_AS,#5dbadd
SAL_LA2490AA_AS,#5dbadd
SAL_LA4828AA_AS,#5dbadd
SAL_LA4834AA_AS,#5dbadd
SAL_LA1879AA_AS,#5dbadd
SAL_LA4916AA_AS,#5dbadd
SAL_LA1079AA_AS,#5dbadd
SAL_LA1080AA_AS,#5dbadd
SAL_LA1081AA_AS,#5dbadd
SAL_LA0599AA_AS,#5dbadd
SAL_LA0533AA_AS,#5dbadd
SAL_LA0585AA_AS,#5dbadd
SAL_LA0590AA_AS,#5dbadd
SAL_LA0625AA_AS,#5dbadd
SAL_LA0626AA_AS,#5dbadd
SAL_LA0640AA_AS,#5dbadd
SAL_LA0679AA_AS,#5dbadd
SAL_LA0465AA_AS,#5dbadd
SAL_LA0343AA_AS,#5dbadd
SAL_LA0359AA_AS,#5dbadd
SAL_LA0371AA_AS,#5dbadd
SAL_LA0028AA_AS,#5dbadd
SAL_KA9952AA_AS,#5dbadd
SAL_KA9862AA_AS,#5dbadd
SAL_KA9863AA_AS,#5dbadd
SAL_KA9867AA_AS,#5dbadd
SAL_KA9732AA_AS,#5dbadd
SAL_KA9736AA_AS,#5dbadd
SAL_KA9738AA_AS,#5dbadd
SAL_KA9739AA_AS,#5dbadd
SAL_KA9742AA_AS,#5dbadd
SAL_KA9743AA_AS,#5dbadd
SAL_KA9749AA_AS,#5dbadd
SAL_KA9751AA_AS,#5dbadd
SAL_KA9752AA_AS,#5dbadd
SAL_KA9598AA_AS,#5dbadd
SAL_KA9600AA_AS,#5dbadd
SAL_KA9606AA_AS,#5dbadd
SAL_KA9610AA_AS,#5dbadd
SAL_KA9612AA_AS,#5dbadd
SAL_KA9621AA_AS,#5dbadd
SAL_KA9631AA_AS,#5dbadd
SAL_KA9645AA_AS,#5dbadd
SAL_KA9658AA_AS,#5dbadd
SAL_KA9298AA_AS,#5dbadd
SAL_KA9333AA_AS,#5dbadd
SAL_KA9336AA_AS,#5dbadd
SAL_KA9342AA_AS,#5dbadd
SAL_KA9343AA_AS,#5dbadd
SAL_KA9345AA_AS,#5dbadd
SAL_KA9365AA_AS,#5dbadd
SAL_KA9372AA_AS,#5dbadd
SAL_KA9034AA_AS,#5dbadd
SAL_KA9073AA_AS,#5dbadd
SAL_KA9076AA_AS,#5dbadd
SAL_KA8843AA_AS,#5dbadd
SAL_KA8853AA_AS,#5dbadd
SAL_KA8857AA_AS,#5dbadd
SAL_KA8860AA_AS,#5dbadd
SAL_KA8867AA_AS,#5dbadd
SAL_KA8113AA_AS,#5dbadd
SAL_KA8242AA_AS,#5dbadd
SAL_KA8287AA_AS,#5dbadd
SAL_KA7353AA_AS,#5dbadd
SAL_KA6814AA_AS,#5dbadd
SAL_KA6818AA_AS,#5dbadd
SAL_KA6822AA_AS,#5dbadd
SAL_KA6825AA_AS,#5dbadd
SAL_KA6829AA_AS,#5dbadd
SAL_KA6830AA_AS,#5dbadd
SAL_KA6831AA_AS,#5dbadd
SAL_KA6849AA_AS,#5dbadd
SAL_KA6852AA_AS,#5dbadd
SAL_KA6862AA_AS,#5dbadd
SAL_KA6693AA_AS,#5dbadd
SAL_KA6695AA_AS,#5dbadd
SAL_KA6873AA_AS,#5dbadd
SAL_KA6882AA_AS,#5dbadd
SAL_KA6888AA_AS,#5dbadd
SAL_KA6899AA_AS,#5dbadd
SAL_KA6907AA_AS,#5dbadd
SAL_KA6911AA_AS,#5dbadd
SAL_KA6916AA_AS,#5dbadd
SAL_KA6921AA_AS,#5dbadd
SAL_KA6948AA_AS,#5dbadd
SAL_KA6960AA_AS,#5dbadd
SAL_KA6971AA_AS,#5dbadd
SAL_KA6985AA_AS,#5dbadd
SAL_KA6990AA_AS,#5dbadd
SAL_KA6996AA_AS,#5dbadd
SAL_KA7003AA_AS,#5dbadd
SAL_KA7007AA_AS,#5dbadd
SAL_KA7014AA_AS,#5dbadd
SAL_KA7015AA_AS,#5dbadd
SAL_KA7018AA_AS,#5dbadd
SAL_KA7020AA_AS,#5dbadd
SAL_KA7025AA_AS,#5dbadd
SAL_KA7030AA_AS,#5dbadd
SAL_KA7034AA_AS,#5dbadd
SAL_KA7038AA_AS,#5dbadd
SAL_KA7040AA_AS,#5dbadd
SAL_KA7054AA_AS,#5dbadd
SAL_KA7057AA_AS,#5dbadd
SAL_KA7068AA_AS,#5dbadd
SAL_KA7076AA_AS,#5dbadd
SAL_KA7077AA_AS,#5dbadd
SAL_KA7079AA_AS,#5dbadd
SAL_KA7230AA_AS,#5dbadd
SAL_KA7240AA_AS,#5dbadd
SAL_KA7258AA_AS,#5dbadd
SAL_KA7270AA_AS,#5dbadd
SAL_KA7283AA_AS,#5dbadd
SAL_KA7288AA_AS,#5dbadd
SAL_KA6672AA_AS,#5dbadd
SAL_KA6673AA_AS,#5dbadd
SAL_KA6675AA_AS,#5dbadd
SAL_KA6548AA_AS,#5dbadd
SAL_KA6376AA_AS,#5dbadd
SAL_KA6425AA_AS,#5dbadd
SAL_KA6337AA_AS,#5dbadd
SAL_KA6260AA_AS,#5dbadd
SAL_KA6261AA_AS,#5dbadd
SAL_KA5991AA_AS,#5dbadd
SAL_KA5943AA_AS,#5dbadd
SAL_KA6015AA_AS,#5dbadd
SAL_KA5733AA_AS,#5dbadd
SAL_KA5739AA_AS,#5dbadd
SAL_KA5744AA_AS,#5dbadd
SAL_KA5747AA_AS,#5dbadd
SAL_KA5563AA_AS,#5dbadd
SAL_KA5564AA_AS,#5dbadd
SAL_KA5425AA_AS,#5dbadd
SAL_KA5321AA_AS,#5dbadd
SAL_KA5246AA_AS,#5dbadd
SAL_KA5184AA_AS,#5dbadd
SAL_KA5100AA_AS,#5dbadd
SAL_KA5127AA_AS,#5dbadd
SAL_KA5129AA_AS,#5dbadd
SAL_KA5143AA_AS,#5dbadd
SAL_KA5144AA_AS,#5dbadd
SAL_KA5154AA_AS,#5dbadd
SAL_KA5155AA_AS,#5dbadd
SAL_KA5158AA_AS,#5dbadd
SAL_KA5166AA_AS,#5dbadd
SAL_KA5170AA_AS,#5dbadd
SAL_KA4990AA_AS,#5dbadd
SAL_KA4725AA_AS,#5dbadd
SAL_KA4610AA_AS,#5dbadd
SAL_KA4561AA_AS,#5dbadd
SAL_KA4560AA_AS,#5dbadd
SAL_KA4559AA_AS,#5dbadd
SAL_KA4558AA_AS,#5dbadd
SAL_KA4557AA_AS,#5dbadd
SAL_KA4556AA_AS,#5dbadd
SAL_KA4555AA_AS,#5dbadd
SAL_KA4554AA_AS,#5dbadd
SAL_KA4552AA_AS,#5dbadd
SAL_KA4551AA_AS,#5dbadd
SAL_KA4550AA_AS,#5dbadd
SAL_KA4549AA_AS,#5dbadd
SAL_KA4548AA_AS,#5dbadd
SAL_KA4547AA_AS,#5dbadd
SAL_KA4546AA_AS,#5dbadd
SAL_KA4517AA_AS,#5dbadd
SAL_KA4539AA_AS,#5dbadd
SAL_KA4513AA_AS,#5dbadd
SAL_KA4512AA_AS,#5dbadd
SAL_KA4511AA_AS,#5dbadd
SAL_KA4510AA_AS,#5dbadd
SAL_KA4498AA_AS,#5dbadd
SAL_KA4482AA_AS,#5dbadd
SAL_KA4481AA_AS,#5dbadd
SAL_KA4479AA_AS,#5dbadd
SAL_KA4475AA_AS,#5dbadd
SAL_KA4393AA_AS,#5dbadd
SAL_KA4340AA_AS,#5dbadd
SAL_KA4330AA_AS,#5dbadd
SAL_KA4317AA_AS,#5dbadd
SAL_KA4316AA_AS,#5dbadd
SAL_KA4308AA_AS,#5dbadd
SAL_KA4307AA_AS,#5dbadd
SAL_KA4306AA_AS,#5dbadd
SAL_KA4304AA_AS,#5dbadd
SAL_KA4302AA_AS,#5dbadd
SAL_KA4284AA_AS,#5dbadd
SAL_KA4259AA_AS,#5dbadd
SAL_KA4172AA_AS,#5dbadd
SAL_KA4134AA_AS,#5dbadd
SAL_KA3639AA_AS,#5dbadd
SAL_KA3622AA_AS,#5dbadd
SAL_KA3548AA_AS,#5dbadd
SAL_KA3173AA_AS,#5dbadd
SAL_KA3172AA_AS,#5dbadd
SAL_KA3163AA_AS,#5dbadd
SAL_KA3101AA_AS,#5dbadd
SAL_KA3098AA_AS,#5dbadd
SAL_KA3096AA_AS,#5dbadd
SAL_KA3090AA_AS,#5dbadd
SAL_KA3054AA_AS,#5dbadd
SAL_KA2955AA_AS,#5dbadd
SAL_KA2853AA_AS,#5dbadd
SAL_KA2404AA_AS,#5dbadd
SAL_KA2365AA_AS,#5dbadd
SAL_KA2355AA_AS,#5dbadd
SAL_KA2354AA_AS,#5dbadd
SAL_KA2351AA_AS,#5dbadd
SAL_KA1991AA_AS,#5dbadd
SAL_KA1990AA_AS,#5dbadd
SAL_KA1969AA_AS,#5dbadd
SAL_KA1961AA_AS,#5dbadd
SAL_KA1916AA_AS,#5dbadd
SAL_KA1610AA_AS,#5dbadd
SAL_KA1550AA_AS,#5dbadd
SAL_KA0918AA_AS,#5dbadd
SAL_KA0894AA_AS,#5dbadd
SAL_KA0122AA_AS,#5dbadd
SAL_KA0045AA_AS,#5dbadd
SAL_KA0003AA_AS,#5dbadd
SAL_KA0000AA_AS,#5dbadd
SAL_JA9928AA_AS,#5dbadd
SAL_JA9923AA_AS,#5dbadd
SAL_JA9920AA_AS,#5dbadd
SAL_JA9897AA_AS,#5dbadd
SAL_JA9735AA_AS,#5dbadd
SAL_JA9725AA_AS,#5dbadd
SAL_JA9657AA_AS,#5dbadd
SAL_JA9643AA_AS,#5dbadd
SAL_JA9615AA_AS,#5dbadd
SAL_JA9485AA_AS,#5dbadd
SAL_JA9248AA_AS,#5dbadd
SAL_JA9244AA_AS,#5dbadd
SAL_JA9224AA_AS,#5dbadd
SAL_JA9219AA_AS,#5dbadd
SAL_JA9217AA_AS,#5dbadd
SAL_JA8940AA_AS,#5dbadd
SAL_IA5618AA_AS,#5dbadd
SAL_IA4848AA_AS,#5dbadd
SAL_IA4808AA_AS,#5dbadd
SAL_IA4710AA_AS,#5dbadd
SAL_IA1786AA_AS,#5dbadd
SAL_IA3929AA_AS,#5dbadd
SAL_IA1895AA_AS,#5dbadd
SAL_IA2741AA_AS,#5dbadd
SAL_IA2726AA_AS,#5dbadd
SAL_IA3102AA_AS,#5dbadd
SAL_HA7416AA_AS,#5dbadd
SAL_JA8335AA_AS,#5dbadd
SAL_IA3277AA_AS,#5dbadd
SAL_FA8044AA_AS,#5dbadd
SAL_FA7935AA_AS,#5dbadd
SAL_FA8209AA_AS,#5dbadd
SAL_FA8073AA_AS,#5dbadd
SAL_FA7268AA_AS,#5dbadd
SAL_FA7040AA_AS,#5dbadd
SAL_FA7157AA_AS,#5dbadd
SAL_FA5958AA_AS,#5dbadd
SAL_BA5656AA_AS,#5dbadd
SAL_FA5818AA_AS,#5dbadd
SAL_FA5704AA_AS,#5dbadd
SAL_FA5597AA_AS,#5dbadd
SAL_FA4497AA_AS,#5dbadd
SAL_JA7080AA_AS,#5dbadd
SAL_CA1365AA_AS,#5dbadd
SAL_FA4379AA_AS,#5dbadd
SAL_FA4147AA_AS,#5dbadd
SAL_CA2393AA_AS,#5dbadd
SAL_FA3891AA_AS,#5dbadd
SAL_FA3763AA_AS,#5dbadd
SAL_FA3196AA_AS,#5dbadd
SAL_FA3192AA_AS,#5dbadd
SAL_BA2526AA_AS,#5dbadd
SAL_FA3103AA_AS,#5dbadd
SAL_FA3067AA_AS,#5dbadd
SAL_BA5224AA_AS,#5dbadd
SAL_FA3052AA_AS,#5dbadd
SAL_FA3031AA_AS,#5dbadd
SAL_FA2964AA_AS,#5dbadd
SAL_FA2958AA_AS,#5dbadd
SAL_FA2840AA_AS,#5dbadd
SAL_FA2839AA_AS,#5dbadd
SAL_FA2832AA_AS,#5dbadd
SAL_FA2502AA_AS,#5dbadd
SAL_FA2503AA_AS,#5dbadd
SAL_FA2355AA_AS,#5dbadd
SAL_FA2351AA_AS,#5dbadd
SAL_FA2292AA_AS,#5dbadd
SAL_FA2286AA_AS,#5dbadd
SAL_FA2156AA_AS,#5dbadd
SAL_FA2069AA_AS,#5dbadd
SAL_JA1005AA_AS,#5dbadd
SAL_FA2020AA_AS,#5dbadd
SAL_JA0982AA_AS,#5dbadd
SAL_JA0799AA_AS,#5dbadd
SAL_FA1389AA_AS,#5dbadd
SAL_FA1238AA_AS,#5dbadd
SAL_FA1219AA_AS,#5dbadd
SAL_FA1207AA_AS,#5dbadd
SAL_FA1152AA_AS,#5dbadd
SAL_FA1129AA_AS,#5dbadd
SAL_CA5606AA_AS,#5dbadd
SAL_FA0910AA_AS,#5dbadd
SAL_BA4093AA_AS,#5dbadd
SAL_FA0056AA_AS,#5dbadd
SAL_EA9820AA_AS,#5dbadd
SAL_EA9711AA_AS,#5dbadd
SAL_BA3041AA_AS,#5dbadd
SAL_EA9322AA_AS,#5dbadd
SAL_EA9045AA_AS,#5dbadd
SAL_EA9043AA_AS,#5dbadd
SAL_EA9044AA_AS,#5dbadd
SAL_EA9042AA_AS,#5dbadd
SAL_EA9040AA_AS,#5dbadd
SAL_EA9041AA_AS,#5dbadd
SAL_CA1196AA_AS,#5dbadd
SAL_EA9039AA_AS,#5dbadd
SAL_EA9036AA_AS,#5dbadd
SAL_JA4015AA_AS,#5dbadd
SAL_EA9034AA_AS,#5dbadd
SAL_CA1076AA_AS,#5dbadd
SAL_EA9035AA_AS,#5dbadd
SAL_EA9033AA_AS,#5dbadd
SAL_EA9031AA_AS,#5dbadd
SAL_EA9032AA_AS,#5dbadd
SAL_EA9029AA_AS,#5dbadd
SAL_EA9027AA_AS,#5dbadd
SAL_EA9025AA_AS,#5dbadd
SAL_EA9026AA_AS,#5dbadd
SAL_EA9024AA_AS,#5dbadd
SAL_JA4322AA_AS,#5dbadd
SAL_EA9023AA_AS,#5dbadd
SAL_EA8935AA_AS,#5dbadd
SAL_EA8925AA_AS,#5dbadd
SAL_EA8914AA_AS,#5dbadd
SAL_EA8857AA_AS,#5dbadd
SAL_JA4075AA_AS,#5dbadd
SAL_CA4571AA_AS,#5dbadd
SAL_CA4567AA_AS,#5dbadd
SAL_BA3227AA_AS,#5dbadd
SAL_EA8775AA_AS,#5dbadd
SAL_EA8757AA_AS,#5dbadd
SAL_EA8745AA_AS,#5dbadd
SAL_EA8704AA_AS,#5dbadd
SAL_EA8657AA_AS,#5dbadd
SAL_EA8625AA_AS,#5dbadd
SAL_EA8597AA_AS,#5dbadd
SAL_EA8522AA_AS,#5dbadd
SAL_CA1085AA_AS,#5dbadd
SAL_EA8494AA_AS,#5dbadd
SAL_EA8474AA_AS,#5dbadd
SAL_EA8469AA_AS,#5dbadd
SAL_EA8391AA_AS,#5dbadd
SAL_EA8296AA_AS,#5dbadd
SAL_JA4040AA_AS,#5dbadd
SAL_EA8239AA_AS,#5dbadd
SAL_JA4068AA_AS,#5dbadd
SAL_EA8209AA_AS,#5dbadd
SAL_IA9351AA_AS,#5dbadd
SAL_IA9326AA_AS,#5dbadd
SAL_EA8024AA_AS,#5dbadd
SAL_IA9248AA_AS,#5dbadd
SAL_EA7974AA_AS,#5dbadd
SAL_IA9196AA_AS,#5dbadd
SAL_BA8048AA_AS,#5dbadd
SAL_EA7727AA_AS,#5dbadd
SAL_EA7626AA_AS,#5dbadd
SAL_EA7575AA_AS,#5dbadd
SAL_EA7551AA_AS,#5dbadd
SAL_EA7494AA_AS,#5dbadd
SAL_EA7483AA_AS,#5dbadd
SAL_BA7987AA_AS,#5dbadd
SAL_EA6646AA_AS,#5dbadd
SAL_EA6618AA_AS,#5dbadd
SAL_EA6587AA_AS,#5dbadd
SAL_EA6521AA_AS,#5dbadd
SAL_EA6497AA_AS,#5dbadd
SAL_EA6494AA_AS,#5dbadd
SAL_EA6394AA_AS,#5dbadd
SAL_EA6253AA_AS,#5dbadd
SAL_EA6142AA_AS,#5dbadd
SAL_EA6121AA_AS,#5dbadd
SAL_EA5804AA_AS,#5dbadd
SAL_FA6858AA_AS,#5dbadd
SAL_FA6893AA_AS,#5dbadd
SAL_EA5174AA_AS,#5dbadd
SAL_EA4914AA_AS,#5dbadd
SAL_EA4896AA_AS,#5dbadd
SAL_EA4894AA_AS,#5dbadd
SAL_EA4744AA_AS,#5dbadd
SAL_EA4689AA_AS,#5dbadd
SAL_EA4623AA_AS,#5dbadd
SAL_EA4149AA_AS,#5dbadd
SAL_IA2679AA_AS,#5dbadd
SAL_IA1781AA_AS,#5dbadd
SAL_IA2666AA_AS,#5dbadd
SAL_IA2607AA_AS,#5dbadd
SAL_EA4121AA_AS,#5dbadd
SAL_CA1706AA_AS,#5dbadd
SAL_EA3896AA_AS,#5dbadd
SAL_EA3863AA_AS,#5dbadd
SAL_IA1838AA_AS,#5dbadd
SAL_EA3623AA_AS,#5dbadd
SAL_EA3616AA_AS,#5dbadd
SAL_EA3589AA_AS,#5dbadd
SAL_EA3149AA_AS,#5dbadd
SAL_JA0733AA_AS,#5dbadd
SAL_FA6542AA_AS,#5dbadd
SAL_EA2563AA_AS,#5dbadd
SAL_JA0249AA_AS,#5dbadd
SAL_EA2558AA_AS,#5dbadd
SAL_FA6687AA_AS,#5dbadd
SAL_EA2557AA_AS,#5dbadd
SAL_JA0244AA_AS,#5dbadd
SAL_JA0691AA_AS,#5dbadd
SAL_JA0553AA_AS,#5dbadd
SAL_FA6875AA_AS,#5dbadd
SAL_FA6631AA_AS,#5dbadd
SAL_EA2536AA_AS,#5dbadd
SAL_EA2534AA_AS,#5dbadd
SAL_JA0552AA_AS,#5dbadd
SAL_EA2528AA_AS,#5dbadd
SAL_JA0238AA_AS,#5dbadd
SAL_EA2510AA_AS,#5dbadd
SAL_JA0705AA_AS,#5dbadd
SAL_JA0663AA_AS,#5dbadd
SAL_EA2504AA_AS,#5dbadd
SAL_EA2501AA_AS,#5dbadd
SAL_EA2497AA_AS,#5dbadd
SAL_JA1056AA_AS,#5dbadd
SAL_EA2492AA_AS,#5dbadd
SAL_AA6886AA_AS,#5dbadd
SAL_AA5740AA_AS,#5dbadd
SAL_AA5708AA_AS,#5dbadd
SAL_AA5628AA_AS,#5dbadd
SAL_AA5619AA_AS,#5dbadd
SAL_AA2983AA_AS,#5dbadd
SAL_AA2981AA_AS,#5dbadd
SAL_AA2980AA_AS,#5dbadd
SAL_AA2977AA_AS,#5dbadd
SAL_AA2976AA_AS,#5dbadd
SAL_AA2975AA_AS,#5dbadd
SAL_AA2490AA_AS,#5dbadd
SAL_AA2489AA_AS,#5dbadd
SAL_AA2488AA_AS,#5dbadd
SAL_AA2487AA_AS,#5dbadd
SAL_AA2486AA_AS,#5dbadd
SAL_AA2485AA_AS,#5dbadd
SAL_AA2484AA_AS,#5dbadd
SAL_AA2483AA_AS,#5dbadd
SAL_AA2481AA_AS,#5dbadd
SAL_AA2480AA_AS,#5dbadd
SAL_AA2479AA_AS,#5dbadd
SAL_AA2478AA_AS,#5dbadd
SAL_AA2477AA_AS,#5dbadd
SAL_AA2476AA_AS,#5dbadd
SAL_AA2475AA_AS,#5dbadd
SAL_AA2474AA_AS,#5dbadd
SAL_AA2473AA_AS,#5dbadd
SAL_AA2472AA_AS,#5dbadd
SAL_AA2471AA_AS,#5dbadd
SAL_AA2470AA_AS,#5dbadd
SAL_AA2469AA_AS,#5dbadd
SAL_AA2468AA_AS,#5dbadd
SAL_AA2467AA_AS,#5dbadd
SAL_AA2466AA_AS,#5dbadd
SAL_AA2464AA_AS,#5dbadd
SAL_AA2462AA_AS,#5dbadd
SAL_AA2461AA_AS,#5dbadd
SAL_AA2460AA_AS,#5dbadd
SAL_AA2459AA_AS,#5dbadd
SAL_AA2458AA_AS,#5dbadd
SAL_AA2457AA_AS,#5dbadd
SAL_AA2456AA_AS,#5dbadd
SAL_AA2455AA_AS,#5dbadd
SAL_AA2454AA_AS,#5dbadd
SAL_AA2453AA_AS,#5dbadd
SAL_AA2452AA_AS,#5dbadd
SAL_AA2451AA_AS,#5dbadd
SAL_AA2450AA_AS,#5dbadd
SAL_AA2449AA_AS,#5dbadd
SAL_UA2638AA_AS,#5f3c23
SAL_TA8195AA_AS,#5f3c23
SAL_TA7420AA_AS,#5f3c23
SAL_TA6610AA_AS,#5f3c23
SAL_TA6600AA_AS,#5f3c23
SAL_TA6391AA_AS,#5f3c23
SAL_TA4238AA_AS,#5f3c23
SAL_TA4078AA_AS,#5f3c23
SAL_TA4168AA_AS,#5f3c23
SAL_TA2238AA_AS,#5f3c23
SAL_TA1366AA_AS,#5f3c23
SAL_TA0940AA_AS,#5f3c23
SAL_TA0654AA_AS,#5f3c23
SAL_SA9159AA_AS,#5f3c23
SAL_SA9923AA_AS,#5f3c23
SAL_SA2737AA_AS,#5f3c23
SAL_SA2074AA_AS,#5f3c23
SAL_SA2116AA_AS,#5f3c23
SAL_SA2170AA_AS,#5f3c23
SAL_SA1384AA_AS,#5f3c23
SAL_SA0913AA_AS,#5f3c23
SAL_SA0427AA_AS,#5f3c23
SAL_SA0487AA_AS,#5f3c23
SAL_SA0538AA_AS,#5f3c23
SAL_RA9344AA_AS,#5f3c23
SAL_RA9812AA_AS,#5f3c23
SAL_RA9827AA_AS,#5f3c23
SAL_RA0784AA_AS,#5f3c23
SAL_RA0321AA_AS,#5f3c23
SAL_QA9611AA_AS,#5f3c23
SAL_QA9656AA_AS,#5f3c23
SAL_QA9348AA_AS,#5f3c23
SAL_QA8946AA_AS,#5f3c23
SAL_QA8652AA_AS,#5f3c23
SAL_QA5431AA_AS,#5f3c23
SAL_QA5579AA_AS,#5f3c23
SAL_QA5935AA_AS,#5f3c23
SAL_QA6005AA_AS,#5f3c23
SAL_QA6015AA_AS,#5f3c23
SAL_QA4949AA_AS,#5f3c23
SAL_QA4952AA_AS,#5f3c23
SAL_QA4973AA_AS,#5f3c23
SAL_QA4980AA_AS,#5f3c23
SAL_QA4982AA_AS,#5f3c23
SAL_QA4513AA_AS,#5f3c23
SAL_QA3744AA_AS,#5f3c23
SAL_PA8876AA_AS,#5f3c23
SAL_PA8079AA_AS,#5f3c23
SAL_PA8081AA_AS,#5f3c23
SAL_PA7921AA_AS,#5f3c23
SAL_PA7392AA_AS,#5f3c23
SAL_OA2071AA_AS,#5f3c23
SAL_PA0826AA_AS,#5f3c23
SAL_OA4981AA_AS,#5f3c23
SAL_NA9270AA_AS,#5f3c23
SAL_NA3054AA_AS,#5f3c23
SAL_NA0317AA_AS,#5f3c23
SAL_MA8229AA_AS,#5f3c23
SAL_MA8172AA_AS,#5f3c23
SAL_MA7891AA_AS,#5f3c23
SAL_MA7249AA_AS,#5f3c23
SAL_MA7025AA_AS,#5f3c23
SAL_MA5267AA_AS,#5f3c23
SAL_MA1445AA_AS,#5f3c23
SAL_MA0639AA_AS,#5f3c23
SAL_MA0642AA_AS,#5f3c23
SAL_LA9990AA_AS,#5f3c23
SAL_LA5748AA_AS,#5f3c23
SAL_LA5934AA_AS,#5f3c23
SAL_LA5981AA_AS,#5f3c23
SAL_LA6273AA_AS,#5f3c23
SAL_LA5161AA_AS,#5f3c23
SAL_LA5331AA_AS,#5f3c23
SAL_LA5340AA_AS,#5f3c23
SAL_LA5343AA_AS,#5f3c23
SAL_LA5351AA_AS,#5f3c23
SAL_LA5357AA_AS,#5f3c23
SAL_LA5360AA_AS,#5f3c23
SAL_LA7261AA_AS,#5f3c23
SAL_LA7262AA_AS,#5f3c23
SAL_LA7303AA_AS,#5f3c23
SAL_LA9046AA_AS,#5f3c23
SAL_LA5014AA_AS,#5f3c23
SAL_MA0836AA_AS,#5f3c23
SAL_MA2016AA_AS,#5f3c23
SAL_LA4737AA_AS,#5f3c23
SAL_LA4736AA_AS,#5f3c23
SAL_LA4735AA_AS,#5f3c23
SAL_LA4734AA_AS,#5f3c23
SAL_LA4733AA_AS,#5f3c23
SAL_LA4732AA_AS,#5f3c23
SAL_LA4731AA_AS,#5f3c23
SAL_LA4730AA_AS,#5f3c23
SAL_LA4729AA_AS,#5f3c23
SAL_LA4728AA_AS,#5f3c23
SAL_LA4727AA_AS,#5f3c23
SAL_LA4726AA_AS,#5f3c23
SAL_LA4725AA_AS,#5f3c23
SAL_LA4724AA_AS,#5f3c23
SAL_LA4723AA_AS,#5f3c23
SAL_LA4722AA_AS,#5f3c23
SAL_LA4721AA_AS,#5f3c23
SAL_LA4720AA_AS,#5f3c23
SAL_LA4719AA_AS,#5f3c23
SAL_LA4718AA_AS,#5f3c23
SAL_LA4717AA_AS,#5f3c23
SAL_LA4716AA_AS,#5f3c23
SAL_LA4715AA_AS,#5f3c23
SAL_LA4714AA_AS,#5f3c23
SAL_LA4713AA_AS,#5f3c23
SAL_LA4712AA_AS,#5f3c23
SAL_LA4711AA_AS,#5f3c23
SAL_LA4710AA_AS,#5f3c23
SAL_LA4773AA_AS,#5f3c23
SAL_LA3607AA_AS,#5f3c23
SAL_LA2812AA_AS,#5f3c23
SAL_LA2823AA_AS,#5f3c23
SAL_LA0850AA_AS,#5f3c23
SAL_LA0622AA_AS,#5f3c23
SAL_LA0675AA_AS,#5f3c23
SAL_LA0376AA_AS,#5f3c23
SAL_KA9875AA_AS,#5f3c23
SAL_KA9639AA_AS,#5f3c23
SAL_KA9359AA_AS,#5f3c23
SAL_KA9086AA_AS,#5f3c23
SAL_KA6861AA_AS,#5f3c23
SAL_KA7028AA_AS,#5f3c23
SAL_KA6482AA_AS,#5f3c23
SAL_KA6492AA_AS,#5f3c23
SAL_KA6493AA_AS,#5f3c23
SAL_KA6496AA_AS,#5f3c23
SAL_KA6497AA_AS,#5f3c23
SAL_KA6498AA_AS,#5f3c23
SAL_KA6499AA_AS,#5f3c23
SAL_KA6232AA_AS,#5f3c23
SAL_KA5947AA_AS,#5f3c23
SAL_KA5555AA_AS,#5f3c23
SAL_KA5556AA_AS,#5f3c23
SAL_KA5557AA_AS,#5f3c23
SAL_KA5558AA_AS,#5f3c23
SAL_KA5559AA_AS,#5f3c23
SAL_KA5560AA_AS,#5f3c23
SAL_KA5453AA_AS,#5f3c23
SAL_KA5457AA_AS,#5f3c23
SAL_KA5284AA_AS,#5f3c23
SAL_KA4928AA_AS,#5f3c23
SAL_KA4289AA_AS,#5f3c23
SAL_KA4251AA_AS,#5f3c23
SAL_KA4156AA_AS,#5f3c23
SAL_KA4155AA_AS,#5f3c23
SAL_KA4154AA_AS,#5f3c23
SAL_KA4153AA_AS,#5f3c23
SAL_KA1898AA_AS,#5f3c23
SAL_JA9662AA_AS,#5f3c23
SAL_JA9474AA_AS,#5f3c23
SAL_JA9220AA_AS,#5f3c23
SAL_JA8488AA_AS,#5f3c23
SAL_JA8487AA_AS,#5f3c23
SAL_IA4909AA_AS,#5f3c23
SAL_IA4307AA_AS,#5f3c23
SAL_IA4390AA_AS,#5f3c23
SAL_IA4870AA_AS,#5f3c23
SAL_IA4684AA_AS,#5f3c23
SAL_IA1759AA_AS,#5f3c23
SAL_IA3161AA_AS,#5f3c23
SAL_IA3844AA_AS,#5f3c23
SAL_FA7969AA_AS,#5f3c23
SAL_FA5598AA_AS,#5f3c23
SAL_FA5593AA_AS,#5f3c23
SAL_FA5560AA_AS,#5f3c23
SAL_FA5559AA_AS,#5f3c23
SAL_FA5555AA_AS,#5f3c23
SAL_FA5551AA_AS,#5f3c23
SAL_FA5384AA_AS,#5f3c23
SAL_FA4729AA_AS,#5f3c23
SAL_FA4535AA_AS,#5f3c23
SAL_FA4434AA_AS,#5f3c23
SAL_FA3936AA_AS,#5f3c23
SAL_FA3863AA_AS,#5f3c23
SAL_BA5526AA_AS,#5f3c23
SAL_FA6732AA_AS,#5f3c23
SAL_FA3081AA_AS,#5f3c23
SAL_CA2498AA_AS,#5f3c23
SAL_FA2940AA_AS,#5f3c23
SAL_FA2353AA_AS,#5f3c23
SAL_FA1878AA_AS,#5f3c23
SAL_FA1849AA_AS,#5f3c23
SAL_FA0437AA_AS,#5f3c23
SAL_EA9262AA_AS,#5f3c23
SAL_JA4124AA_AS,#5f3c23
SAL_EA1728AA_AS,#5f3c23
SAL_EA7014AA_AS,#5f3c23
SAL_EA6439AA_AS,#5f3c23
SAL_EA6436AA_AS,#5f3c23
SAL_EA6164AA_AS,#5f3c23
SAL_EA6041AA_AS,#5f3c23
SAL_EA5391AA_AS,#5f3c23
SAL_BA3070AA_AS,#5f3c23
SAL_EA5035AA_AS,#5f3c23
SAL_EA4953AA_AS,#5f3c23
SAL_JA0539AA_AS,#5f3c23
SAL_AA5492AA_AS,#5f3c23
SAL_AA5491AA_AS,#5f3c23
SAL_AA5490AA_AS,#5f3c23
SAL_AA5489AA_AS,#5f3c23
SAL_AA5488AA_AS,#5f3c23
SAL_AA5487AA_AS,#5f3c23
SAL_AA5486AA_AS,#5f3c23
SAL_AA5485AA_AS,#5f3c23
SAL_AA5484AA_AS,#5f3c23
SAL_AA5483AA_AS,#5f3c23
SAL_AA5474AA_AS,#5f3c23
SAL_UA3264AA_AS,#628cdb
SAL_UA3265AA_AS,#628cdb
SAL_UA3271AA_AS,#628cdb
SAL_UA3272AA_AS,#628cdb
SAL_UA3273AA_AS,#628cdb
SAL_UA3274AA_AS,#628cdb
SAL_UA3277AA_AS,#628cdb
SAL_UA3309AA_AS,#628cdb
SAL_UA3312AA_AS,#628cdb
SAL_UA3313AA_AS,#628cdb
SAL_UA3315AA_AS,#628cdb
SAL_UA3357AA_AS,#628cdb
SAL_UA3358AA_AS,#628cdb
SAL_UA3359AA_AS,#628cdb
SAL_UA3361AA_AS,#628cdb
SAL_UA3362AA_AS,#628cdb
SAL_UA3363AA_AS,#628cdb
SAL_UA3366AA_AS,#628cdb
SAL_UA3246AA_AS,#628cdb
SAL_UA3243AA_AS,#628cdb
SAL_UA3239AA_AS,#628cdb
SAL_UA3238AA_AS,#628cdb
SAL_UA3237AA_AS,#628cdb
SAL_UA3160AA_AS,#628cdb
SAL_UA2728AA_AS,#628cdb
SAL_UA2730AA_AS,#628cdb
SAL_UA2739AA_AS,#628cdb
SAL_UA2740AA_AS,#628cdb
SAL_UA2741AA_AS,#628cdb
SAL_UA2750AA_AS,#628cdb
SAL_UA2752AA_AS,#628cdb
SAL_UA2753AA_AS,#628cdb
SAL_UA2757AA_AS,#628cdb
SAL_UA2759AA_AS,#628cdb
SAL_UA2760AA_AS,#628cdb
SAL_UA2766AA_AS,#628cdb
SAL_UA2774AA_AS,#628cdb
SAL_UA2790AA_AS,#628cdb
SAL_UA2818AA_AS,#628cdb
SAL_UA2819AA_AS,#628cdb
SAL_UA2820AA_AS,#628cdb
SAL_UA2823AA_AS,#628cdb
SAL_UA2825AA_AS,#628cdb
SAL_UA2829AA_AS,#628cdb
SAL_UA2834AA_AS,#628cdb
SAL_UA2839AA_AS,#628cdb
SAL_UA2843AA_AS,#628cdb
SAL_UA2848AA_AS,#628cdb
SAL_UA2853AA_AS,#628cdb
SAL_UA2863AA_AS,#628cdb
SAL_UA2864AA_AS,#628cdb
SAL_UA2879AA_AS,#628cdb
SAL_UA2885AA_AS,#628cdb
SAL_UA2886AA_AS,#628cdb
SAL_UA2892AA_AS,#628cdb
SAL_UA2893AA_AS,#628cdb
SAL_UA2899AA_AS,#628cdb
SAL_UA2906AA_AS,#628cdb
SAL_UA2909AA_AS,#628cdb
SAL_UA2910AA_AS,#628cdb
SAL_UA2915AA_AS,#628cdb
SAL_UA2918AA_AS,#628cdb
SAL_UA2920AA_AS,#628cdb
SAL_UA2922AA_AS,#628cdb
SAL_UA2924AA_AS,#628cdb
SAL_UA2926AA_AS,#628cdb
SAL_UA2927AA_AS,#628cdb
SAL_UA2928AA_AS,#628cdb
SAL_UA2933AA_AS,#628cdb
SAL_UA2937AA_AS,#628cdb
SAL_UA2947AA_AS,#628cdb
SAL_UA2952AA_AS,#628cdb
SAL_UA2953AA_AS,#628cdb
SAL_UA2955AA_AS,#628cdb
SAL_UA2956AA_AS,#628cdb
SAL_UA2959AA_AS,#628cdb
SAL_UA2967AA_AS,#628cdb
SAL_UA2972AA_AS,#628cdb
SAL_UA2973AA_AS,#628cdb
SAL_UA2984AA_AS,#628cdb
SAL_UA2990AA_AS,#628cdb
SAL_UA3012AA_AS,#628cdb
SAL_UA2993AA_AS,#628cdb
SAL_UA2995AA_AS,#628cdb
SAL_UA2999AA_AS,#628cdb
SAL_UA3003AA_AS,#628cdb
SAL_UA3021AA_AS,#628cdb
SAL_UA3024AA_AS,#628cdb
SAL_UA3026AA_AS,#628cdb
SAL_UA3033AA_AS,#628cdb
SAL_UA3049AA_AS,#628cdb
SAL_UA3050AA_AS,#628cdb
SAL_UA3060AA_AS,#628cdb
SAL_UA3088AA_AS,#628cdb
SAL_UA3090AA_AS,#628cdb
SAL_UA3095AA_AS,#628cdb
SAL_UA3099AA_AS,#628cdb
SAL_UA3100AA_AS,#628cdb
SAL_UA3109AA_AS,#628cdb
SAL_UA3116AA_AS,#628cdb
SAL_UA3118AA_AS,#628cdb
SAL_UA3124AA_AS,#628cdb
SAL_UA3128AA_AS,#628cdb
SAL_UA3131AA_AS,#628cdb
SAL_UA2535AA_AS,#628cdb
SAL_UA2539AA_AS,#628cdb
SAL_UA2552AA_AS,#628cdb
SAL_UA2558AA_AS,#628cdb
SAL_UA2560AA_AS,#628cdb
SAL_UA2564AA_AS,#628cdb
SAL_UA2566AA_AS,#628cdb
SAL_UA2570AA_AS,#628cdb
SAL_UA2571AA_AS,#628cdb
SAL_UA2579AA_AS,#628cdb
SAL_UA2585AA_AS,#628cdb
SAL_UA2592AA_AS,#628cdb
SAL_UA2593AA_AS,#628cdb
SAL_UA2597AA_AS,#628cdb
SAL_UA2598AA_AS,#628cdb
SAL_UA2605AA_AS,#628cdb
SAL_UA2610AA_AS,#628cdb
SAL_UA2629AA_AS,#628cdb
SAL_UA2639AA_AS,#628cdb
SAL_UA2654AA_AS,#628cdb
SAL_UA2661AA_AS,#628cdb
SAL_UA2009AA_AS,#628cdb
SAL_UA2011AA_AS,#628cdb
SAL_UA2013AA_AS,#628cdb
SAL_UA2018AA_AS,#628cdb
SAL_UA2026AA_AS,#628cdb
SAL_UA2036AA_AS,#628cdb
SAL_UA2041AA_AS,#628cdb
SAL_UA2064AA_AS,#628cdb
SAL_UA2080AA_AS,#628cdb
SAL_UA2093AA_AS,#628cdb
SAL_UA2107AA_AS,#628cdb
SAL_UA2110AA_AS,#628cdb
SAL_UA2112AA_AS,#628cdb
SAL_UA2128AA_AS,#628cdb
SAL_UA2129AA_AS,#628cdb
SAL_UA2134AA_AS,#628cdb
SAL_UA2139AA_AS,#628cdb
SAL_UA2146AA_AS,#628cdb
SAL_UA2149AA_AS,#628cdb
SAL_UA2150AA_AS,#628cdb
SAL_UA2153AA_AS,#628cdb
SAL_UA2154AA_AS,#628cdb
SAL_UA2163AA_AS,#628cdb
SAL_UA2165AA_AS,#628cdb
SAL_UA2170AA_AS,#628cdb
SAL_UA2171AA_AS,#628cdb
SAL_UA2176AA_AS,#628cdb
SAL_UA2178AA_AS,#628cdb
SAL_UA2180AA_AS,#628cdb
SAL_UA2183AA_AS,#628cdb
SAL_UA2186AA_AS,#628cdb
SAL_UA2189AA_AS,#628cdb
SAL_UA2190AA_AS,#628cdb
SAL_UA2212AA_AS,#628cdb
SAL_UA2213AA_AS,#628cdb
SAL_UA2214AA_AS,#628cdb
SAL_UA2223AA_AS,#628cdb
SAL_UA2225AA_AS,#628cdb
SAL_UA2229AA_AS,#628cdb
SAL_UA2237AA_AS,#628cdb
SAL_UA2242AA_AS,#628cdb
SAL_UA2253AA_AS,#628cdb
SAL_UA2256AA_AS,#628cdb
SAL_UA2261AA_AS,#628cdb
SAL_UA2267AA_AS,#628cdb
SAL_UA2268AA_AS,#628cdb
SAL_UA2270AA_AS,#628cdb
SAL_UA2274AA_AS,#628cdb
SAL_UA2275AA_AS,#628cdb
SAL_UA2277AA_AS,#628cdb
SAL_UA2278AA_AS,#628cdb
SAL_UA2279AA_AS,#628cdb
SAL_UA2281AA_AS,#628cdb
SAL_UA2284AA_AS,#628cdb
SAL_UA2285AA_AS,#628cdb
SAL_UA2286AA_AS,#628cdb
SAL_UA2289AA_AS,#628cdb
SAL_UA2290AA_AS,#628cdb
SAL_UA2291AA_AS,#628cdb
SAL_UA2292AA_AS,#628cdb
SAL_UA2294AA_AS,#628cdb
SAL_UA2299AA_AS,#628cdb
SAL_UA2301AA_AS,#628cdb
SAL_UA2302AA_AS,#628cdb
SAL_UA2304AA_AS,#628cdb
SAL_UA2310AA_AS,#628cdb
SAL_UA2319AA_AS,#628cdb
SAL_UA2324AA_AS,#628cdb
SAL_UA2326AA_AS,#628cdb
SAL_UA2330AA_AS,#628cdb
SAL_UA2333AA_AS,#628cdb
SAL_UA2343AA_AS,#628cdb
SAL_UA2344AA_AS,#628cdb
SAL_UA2346AA_AS,#628cdb
SAL_UA2350AA_AS,#628cdb
SAL_UA2351AA_AS,#628cdb
SAL_UA2352AA_AS,#628cdb
SAL_UA2353AA_AS,#628cdb
SAL_UA2360AA_AS,#628cdb
SAL_UA2361AA_AS,#628cdb
SAL_UA2366AA_AS,#628cdb
SAL_UA2368AA_AS,#628cdb
SAL_UA2370AA_AS,#628cdb
SAL_UA2372AA_AS,#628cdb
SAL_UA2378AA_AS,#628cdb
SAL_UA2380AA_AS,#628cdb
SAL_UA2387AA_AS,#628cdb
SAL_UA2391AA_AS,#628cdb
SAL_UA2399AA_AS,#628cdb
SAL_UA2412AA_AS,#628cdb
SAL_UA2422AA_AS,#628cdb
SAL_UA2436AA_AS,#628cdb
SAL_UA2441AA_AS,#628cdb
SAL_UA2446AA_AS,#628cdb
SAL_UA2462AA_AS,#628cdb
SAL_UA2463AA_AS,#628cdb
SAL_UA2492AA_AS,#628cdb
SAL_UA2495AA_AS,#628cdb
SAL_UA2506AA_AS,#628cdb
SAL_UA2509AA_AS,#628cdb
SAL_UA1973AA_AS,#628cdb
SAL_UA1967AA_AS,#628cdb
SAL_UA1957AA_AS,#628cdb
SAL_UA1955AA_AS,#628cdb
SAL_UA1953AA_AS,#628cdb
SAL_UA1950AA_AS,#628cdb
SAL_UA1949AA_AS,#628cdb
SAL_UA1947AA_AS,#628cdb
SAL_UA1836AA_AS,#628cdb
SAL_UA1871AA_AS,#628cdb
SAL_UA1878AA_AS,#628cdb
SAL_UA1879AA_AS,#628cdb
SAL_UA1895AA_AS,#628cdb
SAL_UA1898AA_AS,#628cdb
SAL_UA1901AA_AS,#628cdb
SAL_UA1906AA_AS,#628cdb
SAL_UA1779AA_AS,#628cdb
SAL_UA1684AA_AS,#628cdb
SAL_UA1685AA_AS,#628cdb
SAL_UA1741AA_AS,#628cdb
SAL_UA1753AA_AS,#628cdb
SAL_UA1251AA_AS,#628cdb
SAL_UA1250AA_AS,#628cdb
SAL_UA1249AA_AS,#628cdb
SAL_UA1248AA_AS,#628cdb
SAL_UA1247AA_AS,#628cdb
SAL_UA1246AA_AS,#628cdb
SAL_UA1245AA_AS,#628cdb
SAL_UA1244AA_AS,#628cdb
SAL_UA1168AA_AS,#628cdb
SAL_UA1167AA_AS,#628cdb
SAL_UA1166AA_AS,#628cdb
SAL_UA1165AA_AS,#628cdb
SAL_UA1164AA_AS,#628cdb
SAL_UA1163AA_AS,#628cdb
SAL_UA1162AA_AS,#628cdb
SAL_UA1161AA_AS,#628cdb
SAL_UA1160AA_AS,#628cdb
SAL_UA1084AA_AS,#628cdb
SAL_UA0702AA_AS,#628cdb
SAL_UA0709AA_AS,#628cdb
SAL_UA0733AA_AS,#628cdb
SAL_UA0734AA_AS,#628cdb
SAL_UA0738AA_AS,#628cdb
SAL_UA0741AA_AS,#628cdb
SAL_UA0761AA_AS,#628cdb
SAL_UA0763AA_AS,#628cdb
SAL_UA0765AA_AS,#628cdb
SAL_UA0767AA_AS,#628cdb
SAL_UA0773AA_AS,#628cdb
SAL_UA0777AA_AS,#628cdb
SAL_UA0780AA_AS,#628cdb
SAL_UA0781AA_AS,#628cdb
SAL_UA0785AA_AS,#628cdb
SAL_UA0787AA_AS,#628cdb
SAL_UA0791AA_AS,#628cdb
SAL_UA0792AA_AS,#628cdb
SAL_UA0793AA_AS,#628cdb
SAL_UA0802AA_AS,#628cdb
SAL_UA0805AA_AS,#628cdb
SAL_UA0807AA_AS,#628cdb
SAL_UA0811AA_AS,#628cdb
SAL_UA0817AA_AS,#628cdb
SAL_UA0821AA_AS,#628cdb
SAL_UA0824AA_AS,#628cdb
SAL_UA0829AA_AS,#628cdb
SAL_UA0830AA_AS,#628cdb
SAL_UA0934AA_AS,#628cdb
SAL_UA0936AA_AS,#628cdb
SAL_UA0939AA_AS,#628cdb
SAL_UA0940AA_AS,#628cdb
SAL_UA0941AA_AS,#628cdb
SAL_UA0943AA_AS,#628cdb
SAL_UA0945AA_AS,#628cdb
SAL_UA0949AA_AS,#628cdb
SAL_UA0952AA_AS,#628cdb
SAL_UA0954AA_AS,#628cdb
SAL_UA0958AA_AS,#628cdb
SAL_UA0960AA_AS,#628cdb
SAL_UA0962AA_AS,#628cdb
SAL_UA0965AA_AS,#628cdb
SAL_UA0970AA_AS,#628cdb
SAL_UA0971AA_AS,#628cdb
SAL_UA0972AA_AS,#628cdb
SAL_UA0979AA_AS,#628cdb
SAL_UA0984AA_AS,#628cdb
SAL_UA0992AA_AS,#628cdb
SAL_UA0995AA_AS,#628cdb
SAL_UA0996AA_AS,#628cdb
SAL_UA1000AA_AS,#628cdb
SAL_UA1008AA_AS,#628cdb
SAL_UA1012AA_AS,#628cdb
SAL_UA1014AA_AS,#628cdb
SAL_UA1021AA_AS,#628cdb
SAL_UA1024AA_AS,#628cdb
SAL_UA1025AA_AS,#628cdb
SAL_UA1037AA_AS,#628cdb
SAL_UA1044AA_AS,#628cdb
SAL_UA1045AA_AS,#628cdb
SAL_UA1051AA_AS,#628cdb
SAL_UA1056AA_AS,#628cdb
SAL_UA1069AA_AS,#628cdb
SAL_TA9900AA_AS,#628cdb
SAL_UA1268AA_AS,#628cdb
SAL_UA1275AA_AS,#628cdb
SAL_UA1284AA_AS,#628cdb
SAL_UA1294AA_AS,#628cdb
SAL_UA1470AA_AS,#628cdb
SAL_UA1636AA_AS,#628cdb
SAL_TA9746AA_AS,#628cdb
SAL_TA9745AA_AS,#628cdb
SAL_TA9744AA_AS,#628cdb
SAL_TA9743AA_AS,#628cdb
SAL_TA9700AA_AS,#628cdb
SAL_TA9703AA_AS,#628cdb
SAL_TA9707AA_AS,#628cdb
SAL_TA9710AA_AS,#628cdb
SAL_TA9712AA_AS,#628cdb
SAL_TA9714AA_AS,#628cdb
SAL_TA9716AA_AS,#628cdb
SAL_TA9718AA_AS,#628cdb
SAL_TA9719AA_AS,#628cdb
SAL_TA9727AA_AS,#628cdb
SAL_TA9728AA_AS,#628cdb
SAL_TA9693AA_AS,#628cdb
SAL_TA9692AA_AS,#628cdb
SAL_TA9688AA_AS,#628cdb
SAL_TA9685AA_AS,#628cdb
SAL_TA9684AA_AS,#628cdb
SAL_TA9683AA_AS,#628cdb
SAL_TA9681AA_AS,#628cdb
SAL_TA9679AA_AS,#628cdb
SAL_TA9678AA_AS,#628cdb
SAL_TA9675AA_AS,#628cdb
SAL_TA9673AA_AS,#628cdb
SAL_TA9672AA_AS,#628cdb
SAL_TA9671AA_AS,#628cdb
SAL_TA9668AA_AS,#628cdb
SAL_TA9667AA_AS,#628cdb
SAL_TA9663AA_AS,#628cdb
SAL_TA9600AA_AS,#628cdb
SAL_TA9345AA_AS,#628cdb
SAL_TA9361AA_AS,#628cdb
SAL_TA9528AA_AS,#628cdb
SAL_TA9468AA_AS,#628cdb
SAL_TA9469AA_AS,#628cdb
SAL_TA9510AA_AS,#628cdb
SAL_TA9511AA_AS,#628cdb
SAL_TA9384AA_AS,#628cdb
SAL_TA9531AA_AS,#628cdb
SAL_TA9392AA_AS,#628cdb
SAL_TA9495AA_AS,#628cdb
SAL_TA9436AA_AS,#628cdb
SAL_TA9497AA_AS,#628cdb
SAL_TA9478AA_AS,#628cdb
SAL_TA9498AA_AS,#628cdb
SAL_TA9409AA_AS,#628cdb
SAL_TA9410AA_AS,#628cdb
SAL_TA9411AA_AS,#628cdb
SAL_TA8819AA_AS,#628cdb
SAL_TA8746AA_AS,#628cdb
SAL_TA8747AA_AS,#628cdb
SAL_TA8748AA_AS,#628cdb
SAL_TA8969AA_AS,#628cdb
SAL_TA8750AA_AS,#628cdb
SAL_TA8821AA_AS,#628cdb
SAL_TA8831AA_AS,#628cdb
SAL_TA8765AA_AS,#628cdb
SAL_TA8837AA_AS,#628cdb
SAL_TA8775AA_AS,#628cdb
SAL_TA9045AA_AS,#628cdb
SAL_TA8843AA_AS,#628cdb
SAL_TA8778AA_AS,#628cdb
SAL_TA8783AA_AS,#628cdb
SAL_TA8788AA_AS,#628cdb
SAL_TA8789AA_AS,#628cdb
SAL_TA8790AA_AS,#628cdb
SAL_TA8791AA_AS,#628cdb
SAL_TA8793AA_AS,#628cdb
SAL_TA8794AA_AS,#628cdb
SAL_TA8796AA_AS,#628cdb
SAL_TA8797AA_AS,#628cdb
SAL_TA8798AA_AS,#628cdb
SAL_TA8799AA_AS,#628cdb
SAL_TA8801AA_AS,#628cdb
SAL_TA8802AA_AS,#628cdb
SAL_TA8803AA_AS,#628cdb
SAL_TA8804AA_AS,#628cdb
SAL_TA8805AA_AS,#628cdb
SAL_TA8806AA_AS,#628cdb
SAL_TA8807AA_AS,#628cdb
SAL_TA8877AA_AS,#628cdb
SAL_TA8890AA_AS,#628cdb
SAL_TA8892AA_AS,#628cdb
SAL_TA8917AA_AS,#628cdb
SAL_TA8920AA_AS,#628cdb
SAL_TA8933AA_AS,#628cdb
SAL_TA8936AA_AS,#628cdb
SAL_TA8941AA_AS,#628cdb
SAL_TA8943AA_AS,#628cdb
SAL_TA8945AA_AS,#628cdb
SAL_TA8946AA_AS,#628cdb
SAL_TA8950AA_AS,#628cdb
SAL_TA8953AA_AS,#628cdb
SAL_TA8954AA_AS,#628cdb
SAL_TA8959AA_AS,#628cdb
SAL_TA8960AA_AS,#628cdb
SAL_TA8974AA_AS,#628cdb
SAL_TA8992AA_AS,#628cdb
SAL_TA9300AA_AS,#628cdb
SAL_TA8994AA_AS,#628cdb
SAL_TA8997AA_AS,#628cdb
SAL_TA8999AA_AS,#628cdb
SAL_TA9001AA_AS,#628cdb
SAL_TA9002AA_AS,#628cdb
SAL_TA9005AA_AS,#628cdb
SAL_TA9241AA_AS,#628cdb
SAL_TA9010AA_AS,#628cdb
SAL_TA9013AA_AS,#628cdb
SAL_TA9015AA_AS,#628cdb
SAL_TA9016AA_AS,#628cdb
SAL_TA9018AA_AS,#628cdb
SAL_TA9034AA_AS,#628cdb
SAL_TA9050AA_AS,#628cdb
SAL_TA9055AA_AS,#628cdb
SAL_TA9063AA_AS,#628cdb
SAL_TA9069AA_AS,#628cdb
SAL_TA9226AA_AS,#628cdb
SAL_TA9086AA_AS,#628cdb
SAL_TA9090AA_AS,#628cdb
SAL_TA9092AA_AS,#628cdb
SAL_TA9094AA_AS,#628cdb
SAL_TA9096AA_AS,#628cdb
SAL_TA9101AA_AS,#628cdb
SAL_TA9113AA_AS,#628cdb
SAL_TA9132AA_AS,#628cdb
SAL_TA9306AA_AS,#628cdb
SAL_TA9151AA_AS,#628cdb
SAL_TA9251AA_AS,#628cdb
SAL_TA9256AA_AS,#628cdb
SAL_TA9260AA_AS,#628cdb
SAL_TA9261AA_AS,#628cdb
SAL_TA9175AA_AS,#628cdb
SAL_TA9526AA_AS,#628cdb
SAL_TA9182AA_AS,#628cdb
SAL_TA9189AA_AS,#628cdb
SAL_TA9493AA_AS,#628cdb
SAL_TA9338AA_AS,#628cdb
SAL_TA8714AA_AS,#628cdb
SAL_TA8618AA_AS,#628cdb
SAL_TA8617AA_AS,#628cdb
SAL_TA8616AA_AS,#628cdb
SAL_TA8612AA_AS,#628cdb
SAL_TA8608AA_AS,#628cdb
SAL_TA8539AA_AS,#628cdb
SAL_TA8463AA_AS,#628cdb
SAL_TA8670AA_AS,#628cdb
SAL_TA8471AA_AS,#628cdb
SAL_TA8508AA_AS,#628cdb
SAL_TA8510AA_AS,#628cdb
SAL_TA8515AA_AS,#628cdb
SAL_TA8732AA_AS,#628cdb
SAL_TA8567AA_AS,#628cdb
SAL_TA8723AA_AS,#628cdb
SAL_TA8586AA_AS,#628cdb
SAL_TA8587AA_AS,#628cdb
SAL_TA8588AA_AS,#628cdb
SAL_TA8589AA_AS,#628cdb
SAL_TA8590AA_AS,#628cdb
SAL_TA8591AA_AS,#628cdb
SAL_TA8592AA_AS,#628cdb
SAL_TA8593AA_AS,#628cdb
SAL_TA8594AA_AS,#628cdb
SAL_TA8595AA_AS,#628cdb
SAL_TA8698AA_AS,#628cdb
SAL_TA8460AA_AS,#628cdb
SAL_TA8384AA_AS,#628cdb
SAL_TA8383AA_AS,#628cdb
SAL_TA8382AA_AS,#628cdb
SAL_TA8380AA_AS,#628cdb
SAL_TA8379AA_AS,#628cdb
SAL_TA8294AA_AS,#628cdb
SAL_TA8200AA_AS,#628cdb
SAL_TA8198AA_AS,#628cdb
SAL_TA8122AA_AS,#628cdb
SAL_TA8046AA_AS,#628cdb
SAL_TA7820AA_AS,#628cdb
SAL_TA7819AA_AS,#628cdb
SAL_TA7818AA_AS,#628cdb
SAL_TA7742AA_AS,#628cdb
SAL_TA7624AA_AS,#628cdb
SAL_TA7626AA_AS,#628cdb
SAL_TA7627AA_AS,#628cdb
SAL_TA7628AA_AS,#628cdb
SAL_TA7629AA_AS,#628cdb
SAL_TA7630AA_AS,#628cdb
SAL_TA7631AA_AS,#628cdb
SAL_TA7632AA_AS,#628cdb
SAL_TA7633AA_AS,#628cdb
SAL_TA7634AA_AS,#628cdb
SAL_TA7635AA_AS,#628cdb
SAL_TA7636AA_AS,#628cdb
SAL_TA7637AA_AS,#628cdb
SAL_TA7669AA_AS,#628cdb
SAL_TA7640AA_AS,#628cdb
SAL_TA7644AA_AS,#628cdb
SAL_TA7645AA_AS,#628cdb
SAL_TA7649AA_AS,#628cdb
SAL_TA7650AA_AS,#628cdb
SAL_TA7651AA_AS,#628cdb
SAL_TA7653AA_AS,#628cdb
SAL_TA7657AA_AS,#628cdb
SAL_TA7659AA_AS,#628cdb
SAL_TA7663AA_AS,#628cdb
SAL_TA7681AA_AS,#628cdb
SAL_TA7684AA_AS,#628cdb
SAL_TA7685AA_AS,#628cdb
SAL_TA7686AA_AS,#628cdb
SAL_TA7696AA_AS,#628cdb
SAL_TA7821AA_AS,#628cdb
SAL_TA7799AA_AS,#628cdb
SAL_TA7803AA_AS,#628cdb
SAL_TA7804AA_AS,#628cdb
SAL_TA7805AA_AS,#628cdb
SAL_TA7806AA_AS,#628cdb
SAL_TA7824AA_AS,#628cdb
SAL_TA7826AA_AS,#628cdb
SAL_TA7831AA_AS,#628cdb
SAL_TA7832AA_AS,#628cdb
SAL_TA7845AA_AS,#628cdb
SAL_TA7855AA_AS,#628cdb
SAL_TA7856AA_AS,#628cdb
SAL_TA7859AA_AS,#628cdb
SAL_TA7861AA_AS,#628cdb
SAL_TA7899AA_AS,#628cdb
SAL_TA7863AA_AS,#628cdb
SAL_TA7872AA_AS,#628cdb
SAL_TA7883AA_AS,#628cdb
SAL_TA7886AA_AS,#628cdb
SAL_TA7888AA_AS,#628cdb
SAL_TA7891AA_AS,#628cdb
SAL_TA7892AA_AS,#628cdb
SAL_TA7895AA_AS,#628cdb
SAL_TA7901AA_AS,#628cdb
SAL_TA7903AA_AS,#628cdb
SAL_TA7908AA_AS,#628cdb
SAL_TA7910AA_AS,#628cdb
SAL_TA7911AA_AS,#628cdb
SAL_TA7915AA_AS,#628cdb
SAL_TA7916AA_AS,#628cdb
SAL_TA7928AA_AS,#628cdb
SAL_TA7931AA_AS,#628cdb
SAL_TA7932AA_AS,#628cdb
SAL_TA7935AA_AS,#628cdb
SAL_TA7939AA_AS,#628cdb
SAL_TA7944AA_AS,#628cdb
SAL_TA7954AA_AS,#628cdb
SAL_TA7956AA_AS,#628cdb
SAL_TA7957AA_AS,#628cdb
SAL_TA7958AA_AS,#628cdb
SAL_TA7959AA_AS,#628cdb
SAL_TA7961AA_AS,#628cdb
SAL_TA7962AA_AS,#628cdb
SAL_TA7970AA_AS,#628cdb
SAL_TA7978AA_AS,#628cdb
SAL_TA7982AA_AS,#628cdb
SAL_TA7986AA_AS,#628cdb
SAL_TA8047AA_AS,#628cdb
SAL_TA8049AA_AS,#628cdb
SAL_TA8050AA_AS,#628cdb
SAL_TA7999AA_AS,#628cdb
SAL_TA8027AA_AS,#628cdb
SAL_TA8029AA_AS,#628cdb
SAL_TA8051AA_AS,#628cdb
SAL_TA8166AA_AS,#628cdb
SAL_TA8702AA_AS,#628cdb
SAL_TA8169AA_AS,#628cdb
SAL_TA8170AA_AS,#628cdb
SAL_TA8174AA_AS,#628cdb
SAL_TA8705AA_AS,#628cdb
SAL_TA8726AA_AS,#628cdb
SAL_TA8180AA_AS,#628cdb
SAL_TA8183AA_AS,#628cdb
SAL_TA8192AA_AS,#628cdb
SAL_TA8652AA_AS,#628cdb
SAL_TA8206AA_AS,#628cdb
SAL_TA8710AA_AS,#628cdb
SAL_TA8332AA_AS,#628cdb
SAL_TA8336AA_AS,#628cdb
SAL_TA8421AA_AS,#628cdb
SAL_TA8424AA_AS,#628cdb
SAL_TA8357AA_AS,#628cdb
SAL_TA8402AA_AS,#628cdb
SAL_TA8266AA_AS,#628cdb
SAL_TA8658AA_AS,#628cdb
SAL_TA8289AA_AS,#628cdb
SAL_TA8438AA_AS,#628cdb
SAL_TA8440AA_AS,#628cdb
SAL_TA8719AA_AS,#628cdb
SAL_TA8457AA_AS,#628cdb
SAL_TA7591AA_AS,#628cdb
SAL_TA7590AA_AS,#628cdb
SAL_TA7589AA_AS,#628cdb
SAL_TA7576AA_AS,#628cdb
SAL_TA7575AA_AS,#628cdb
SAL_TA7573AA_AS,#628cdb
SAL_TA7572AA_AS,#628cdb
SAL_TA7569AA_AS,#628cdb
SAL_TA7567AA_AS,#628cdb
SAL_TA7566AA_AS,#628cdb
SAL_TA7559AA_AS,#628cdb
SAL_TA7558AA_AS,#628cdb
SAL_TA7557AA_AS,#628cdb
SAL_TA7556AA_AS,#628cdb
SAL_TA7555AA_AS,#628cdb
SAL_TA7554AA_AS,#628cdb
SAL_TA7511AA_AS,#628cdb
SAL_TA7514AA_AS,#628cdb
SAL_TA7516AA_AS,#628cdb
SAL_TA7519AA_AS,#628cdb
SAL_TA7520AA_AS,#628cdb
SAL_TA7524AA_AS,#628cdb
SAL_TA7525AA_AS,#628cdb
SAL_TA7528AA_AS,#628cdb
SAL_TA7531AA_AS,#628cdb
SAL_TA7534AA_AS,#628cdb
SAL_TA7542AA_AS,#628cdb
SAL_TA7544AA_AS,#628cdb
SAL_TA7548AA_AS,#628cdb
SAL_TA7346AA_AS,#628cdb
SAL_TA7364AA_AS,#628cdb
SAL_TA7386AA_AS,#628cdb
SAL_TA7405AA_AS,#628cdb
SAL_TA7428AA_AS,#628cdb
SAL_TA7436AA_AS,#628cdb
SAL_TA7332AA_AS,#628cdb
SAL_TA7330AA_AS,#628cdb
SAL_TA7329AA_AS,#628cdb
SAL_TA7328AA_AS,#628cdb
SAL_TA7327AA_AS,#628cdb
SAL_TA7326AA_AS,#628cdb
SAL_TA7318AA_AS,#628cdb
SAL_TA7314AA_AS,#628cdb
SAL_TA7278AA_AS,#628cdb
SAL_TA7279AA_AS,#628cdb
SAL_TA7294AA_AS,#628cdb
SAL_TA7090AA_AS,#628cdb
SAL_TA7103AA_AS,#628cdb
SAL_TA7105AA_AS,#628cdb
SAL_TA7107AA_AS,#628cdb
SAL_TA7108AA_AS,#628cdb
SAL_TA7120AA_AS,#628cdb
SAL_TA7130AA_AS,#628cdb
SAL_TA7134AA_AS,#628cdb
SAL_TA7139AA_AS,#628cdb
SAL_TA7142AA_AS,#628cdb
SAL_TA7146AA_AS,#628cdb
SAL_TA7163AA_AS,#628cdb
SAL_TA7165AA_AS,#628cdb
SAL_TA7166AA_AS,#628cdb
SAL_TA7171AA_AS,#628cdb
SAL_TA7173AA_AS,#628cdb
SAL_TA7176AA_AS,#628cdb
SAL_TA7177AA_AS,#628cdb
SAL_TA7179AA_AS,#628cdb
SAL_TA7181AA_AS,#628cdb
SAL_TA7182AA_AS,#628cdb
SAL_TA7184AA_AS,#628cdb
SAL_TA7186AA_AS,#628cdb
SAL_TA7187AA_AS,#628cdb
SAL_TA7190AA_AS,#628cdb
SAL_TA7191AA_AS,#628cdb
SAL_TA7192AA_AS,#628cdb
SAL_TA7196AA_AS,#628cdb
SAL_TA7197AA_AS,#628cdb
SAL_TA7199AA_AS,#628cdb
SAL_TA7204AA_AS,#628cdb
SAL_TA7208AA_AS,#628cdb
SAL_TA7212AA_AS,#628cdb
SAL_TA7213AA_AS,#628cdb
SAL_TA7214AA_AS,#628cdb
SAL_TA7216AA_AS,#628cdb
SAL_TA7218AA_AS,#628cdb
SAL_TA7223AA_AS,#628cdb
SAL_TA7232AA_AS,#628cdb
SAL_TA7235AA_AS,#628cdb
SAL_TA7238AA_AS,#628cdb
SAL_TA7239AA_AS,#628cdb
SAL_TA7240AA_AS,#628cdb
SAL_TA7241AA_AS,#628cdb
SAL_TA7244AA_AS,#628cdb
SAL_TA7245AA_AS,#628cdb
SAL_TA7248AA_AS,#628cdb
SAL_TA7253AA_AS,#628cdb
SAL_TA7259AA_AS,#628cdb
SAL_TA7260AA_AS,#628cdb
SAL_TA6857AA_AS,#628cdb
SAL_TA6858AA_AS,#628cdb
SAL_TA6859AA_AS,#628cdb
SAL_TA6868AA_AS,#628cdb
SAL_TA6879AA_AS,#628cdb
SAL_TA6886AA_AS,#628cdb
SAL_TA6887AA_AS,#628cdb
SAL_TA6890AA_AS,#628cdb
SAL_TA6891AA_AS,#628cdb
SAL_TA6894AA_AS,#628cdb
SAL_TA6901AA_AS,#628cdb
SAL_TA6904AA_AS,#628cdb
SAL_TA6912AA_AS,#628cdb
SAL_TA6913AA_AS,#628cdb
SAL_TA6914AA_AS,#628cdb
SAL_TA6919AA_AS,#628cdb
SAL_TA6924AA_AS,#628cdb
SAL_TA6931AA_AS,#628cdb
SAL_TA6933AA_AS,#628cdb
SAL_TA6959AA_AS,#628cdb
SAL_TA6963AA_AS,#628cdb
SAL_TA6966AA_AS,#628cdb
SAL_TA6968AA_AS,#628cdb
SAL_TA6972AA_AS,#628cdb
SAL_TA6975AA_AS,#628cdb
SAL_TA6977AA_AS,#628cdb
SAL_TA6979AA_AS,#628cdb
SAL_TA6980AA_AS,#628cdb
SAL_TA6981AA_AS,#628cdb
SAL_TA6985AA_AS,#628cdb
SAL_TA6990AA_AS,#628cdb
SAL_TA6995AA_AS,#628cdb
SAL_TA7004AA_AS,#628cdb
SAL_TA7052AA_AS,#628cdb
SAL_TA6806AA_AS,#628cdb
SAL_TA6810AA_AS,#628cdb
SAL_TA6824AA_AS,#628cdb
SAL_TA6829AA_AS,#628cdb
SAL_TA6835AA_AS,#628cdb
SAL_TA6802AA_AS,#628cdb
SAL_TA6768AA_AS,#628cdb
SAL_TA6741AA_AS,#628cdb
SAL_TA6726AA_AS,#628cdb
SAL_TA6711AA_AS,#628cdb
SAL_TA6710AA_AS,#628cdb
SAL_TA6709AA_AS,#628cdb
SAL_TA6708AA_AS,#628cdb
SAL_TA6707AA_AS,#628cdb
SAL_TA6706AA_AS,#628cdb
SAL_TA6705AA_AS,#628cdb
SAL_TA6704AA_AS,#628cdb
SAL_TA6703AA_AS,#628cdb
SAL_TA6702AA_AS,#628cdb
SAL_TA6701AA_AS,#628cdb
SAL_TA6700AA_AS,#628cdb
SAL_TA6699AA_AS,#628cdb
SAL_TA6698AA_AS,#628cdb
SAL_TA6697AA_AS,#628cdb
SAL_TA6696AA_AS,#628cdb
SAL_TA6695AA_AS,#628cdb
SAL_TA6694AA_AS,#628cdb
SAL_TA6693AA_AS,#628cdb
SAL_TA6691AA_AS,#628cdb
SAL_TA6690AA_AS,#628cdb
SAL_TA6689AA_AS,#628cdb
SAL_TA6687AA_AS,#628cdb
SAL_TA6684AA_AS,#628cdb
SAL_TA6683AA_AS,#628cdb
SAL_TA6679AA_AS,#628cdb
SAL_TA6678AA_AS,#628cdb
SAL_TA6677AA_AS,#628cdb
SAL_TA6676AA_AS,#628cdb
SAL_TA6673AA_AS,#628cdb
SAL_TA6670AA_AS,#628cdb
SAL_TA6669AA_AS,#628cdb
SAL_TA6667AA_AS,#628cdb
SAL_TA6666AA_AS,#628cdb
SAL_TA6665AA_AS,#628cdb
SAL_TA6661AA_AS,#628cdb
SAL_TA6660AA_AS,#628cdb
SAL_TA6658AA_AS,#628cdb
SAL_TA6656AA_AS,#628cdb
SAL_TA6655AA_AS,#628cdb
SAL_TA6654AA_AS,#628cdb
SAL_TA6652AA_AS,#628cdb
SAL_TA6650AA_AS,#628cdb
SAL_TA6645AA_AS,#628cdb
SAL_TA6643AA_AS,#628cdb
SAL_TA6642AA_AS,#628cdb
SAL_TA6637AA_AS,#628cdb
SAL_TA6636AA_AS,#628cdb
SAL_TA6634AA_AS,#628cdb
SAL_TA6079AA_AS,#628cdb
SAL_TA6085AA_AS,#628cdb
SAL_TA6095AA_AS,#628cdb
SAL_TA6098AA_AS,#628cdb
SAL_TA6099AA_AS,#628cdb
SAL_TA6111AA_AS,#628cdb
SAL_TA6118AA_AS,#628cdb
SAL_TA6122AA_AS,#628cdb
SAL_TA6131AA_AS,#628cdb
SAL_TA6139AA_AS,#628cdb
SAL_TA6156AA_AS,#628cdb
SAL_TA6542AA_AS,#628cdb
SAL_TA6548AA_AS,#628cdb
SAL_TA6549AA_AS,#628cdb
SAL_TA6551AA_AS,#628cdb
SAL_TA6554AA_AS,#628cdb
SAL_TA6555AA_AS,#628cdb
SAL_TA6179AA_AS,#628cdb
SAL_TA6565AA_AS,#628cdb
SAL_TA6569AA_AS,#628cdb
SAL_TA6570AA_AS,#628cdb
SAL_TA6571AA_AS,#628cdb
SAL_TA6572AA_AS,#628cdb
SAL_TA6573AA_AS,#628cdb
SAL_TA6574AA_AS,#628cdb
SAL_TA6575AA_AS,#628cdb
SAL_TA6576AA_AS,#628cdb
SAL_TA6577AA_AS,#628cdb
SAL_TA6578AA_AS,#628cdb
SAL_TA6579AA_AS,#628cdb
SAL_TA6204AA_AS,#628cdb
SAL_TA6205AA_AS,#628cdb
SAL_TA6206AA_AS,#628cdb
SAL_TA6207AA_AS,#628cdb
SAL_TA6580AA_AS,#628cdb
SAL_TA6581AA_AS,#628cdb
SAL_TA6582AA_AS,#628cdb
SAL_TA6583AA_AS,#628cdb
SAL_TA6584AA_AS,#628cdb
SAL_TA6585AA_AS,#628cdb
SAL_TA6586AA_AS,#628cdb
SAL_TA6587AA_AS,#628cdb
SAL_TA6588AA_AS,#628cdb
SAL_TA6589AA_AS,#628cdb
SAL_TA6590AA_AS,#628cdb
SAL_TA6219AA_AS,#628cdb
SAL_TA6220AA_AS,#628cdb
SAL_TA6221AA_AS,#628cdb
SAL_TA6222AA_AS,#628cdb
SAL_TA6591AA_AS,#628cdb
SAL_TA6592AA_AS,#628cdb
SAL_TA6593AA_AS,#628cdb
SAL_TA6594AA_AS,#628cdb
SAL_TA6227AA_AS,#628cdb
SAL_TA6228AA_AS,#628cdb
SAL_TA6229AA_AS,#628cdb
SAL_TA6230AA_AS,#628cdb
SAL_TA6231AA_AS,#628cdb
SAL_TA6232AA_AS,#628cdb
SAL_TA6233AA_AS,#628cdb
SAL_TA6234AA_AS,#628cdb
SAL_TA6235AA_AS,#628cdb
SAL_TA6240AA_AS,#628cdb
SAL_TA6264AA_AS,#628cdb
SAL_TA6277AA_AS,#628cdb
SAL_TA6282AA_AS,#628cdb
SAL_TA6285AA_AS,#628cdb
SAL_TA6288AA_AS,#628cdb
SAL_TA6290AA_AS,#628cdb
SAL_TA6291AA_AS,#628cdb
SAL_TA6292AA_AS,#628cdb
SAL_TA6296AA_AS,#628cdb
SAL_TA6299AA_AS,#628cdb
SAL_TA6300AA_AS,#628cdb
SAL_TA6309AA_AS,#628cdb
SAL_TA6310AA_AS,#628cdb
SAL_TA6311AA_AS,#628cdb
SAL_TA7271AA_AS,#628cdb
SAL_TA6319AA_AS,#628cdb
SAL_TA6320AA_AS,#628cdb
SAL_TA6321AA_AS,#628cdb
SAL_TA6328AA_AS,#628cdb
SAL_TA6335AA_AS,#628cdb
SAL_TA6337AA_AS,#628cdb
SAL_TA6339AA_AS,#628cdb
SAL_TA6360AA_AS,#628cdb
SAL_TA7273AA_AS,#628cdb
SAL_TA6375AA_AS,#628cdb
SAL_TA6379AA_AS,#628cdb
SAL_TA6418AA_AS,#628cdb
SAL_TA6420AA_AS,#628cdb
SAL_TA6423AA_AS,#628cdb
SAL_TA6424AA_AS,#628cdb
SAL_TA6427AA_AS,#628cdb
SAL_TA6436AA_AS,#628cdb
SAL_TA6439AA_AS,#628cdb
SAL_TA6453AA_AS,#628cdb
SAL_TA6456AA_AS,#628cdb
SAL_TA6487AA_AS,#628cdb
SAL_TA6491AA_AS,#628cdb
SAL_TA6492AA_AS,#628cdb
SAL_TA6497AA_AS,#628cdb
SAL_TA6510AA_AS,#628cdb
SAL_TA6520AA_AS,#628cdb
SAL_TA5885AA_AS,#628cdb
SAL_TA5889AA_AS,#628cdb
SAL_TA5894AA_AS,#628cdb
SAL_TA5904AA_AS,#628cdb
SAL_TA5906AA_AS,#628cdb
SAL_TA5917AA_AS,#628cdb
SAL_TA5939AA_AS,#628cdb
SAL_TA5940AA_AS,#628cdb
SAL_TA5944AA_AS,#628cdb
SAL_TA5946AA_AS,#628cdb
SAL_TA5959AA_AS,#628cdb
SAL_TA5961AA_AS,#628cdb
SAL_TA5963AA_AS,#628cdb
SAL_TA5312AA_AS,#628cdb
SAL_TA6595AA_AS,#628cdb
SAL_TA5318AA_AS,#628cdb
SAL_TA5319AA_AS,#628cdb
SAL_TA5332AA_AS,#628cdb
SAL_TA5341AA_AS,#628cdb
SAL_TA5357AA_AS,#628cdb
SAL_TA5360AA_AS,#628cdb
SAL_TA5361AA_AS,#628cdb
SAL_TA5364AA_AS,#628cdb
SAL_TA5365AA_AS,#628cdb
SAL_TA5366AA_AS,#628cdb
SAL_TA5367AA_AS,#628cdb
SAL_TA5369AA_AS,#628cdb
SAL_TA5371AA_AS,#628cdb
SAL_TA5373AA_AS,#628cdb
SAL_TA5374AA_AS,#628cdb
SAL_TA5375AA_AS,#628cdb
SAL_TA5380AA_AS,#628cdb
SAL_TA5381AA_AS,#628cdb
SAL_TA5384AA_AS,#628cdb
SAL_TA5389AA_AS,#628cdb
SAL_TA5390AA_AS,#628cdb
SAL_TA5392AA_AS,#628cdb
SAL_TA5402AA_AS,#628cdb
SAL_TA5406AA_AS,#628cdb
SAL_TA5409AA_AS,#628cdb
SAL_TA5410AA_AS,#628cdb
SAL_TA5412AA_AS,#628cdb
SAL_TA5415AA_AS,#628cdb
SAL_TA5429AA_AS,#628cdb
SAL_TA5432AA_AS,#628cdb
SAL_TA5443AA_AS,#628cdb
SAL_TA5451AA_AS,#628cdb
SAL_TA5458AA_AS,#628cdb
SAL_TA5460AA_AS,#628cdb
SAL_TA5463AA_AS,#628cdb
SAL_TA5470AA_AS,#628cdb
SAL_TA5477AA_AS,#628cdb
SAL_TA5482AA_AS,#628cdb
SAL_TA5496AA_AS,#628cdb
SAL_TA5499AA_AS,#628cdb
SAL_TA5502AA_AS,#628cdb
SAL_TA5506AA_AS,#628cdb
SAL_TA5509AA_AS,#628cdb
SAL_TA5513AA_AS,#628cdb
SAL_TA5525AA_AS,#628cdb
SAL_TA5527AA_AS,#628cdb
SAL_TA5535AA_AS,#628cdb
SAL_TA5536AA_AS,#628cdb
SAL_TA5537AA_AS,#628cdb
SAL_TA5538AA_AS,#628cdb
SAL_TA5542AA_AS,#628cdb
SAL_TA5543AA_AS,#628cdb
SAL_TA5547AA_AS,#628cdb
SAL_TA5548AA_AS,#628cdb
SAL_TA5549AA_AS,#628cdb
SAL_TA5550AA_AS,#628cdb
SAL_TA5554AA_AS,#628cdb
SAL_TA5555AA_AS,#628cdb
SAL_TA5568AA_AS,#628cdb
SAL_TA5570AA_AS,#628cdb
SAL_TA5581AA_AS,#628cdb
SAL_TA5584AA_AS,#628cdb
SAL_TA5601AA_AS,#628cdb
SAL_TA5603AA_AS,#628cdb
SAL_TA5606AA_AS,#628cdb
SAL_TA5610AA_AS,#628cdb
SAL_TA5612AA_AS,#628cdb
SAL_TA5618AA_AS,#628cdb
SAL_TA5619AA_AS,#628cdb
SAL_TA5624AA_AS,#628cdb
SAL_TA5625AA_AS,#628cdb
SAL_TA5627AA_AS,#628cdb
SAL_TA5632AA_AS,#628cdb
SAL_TA5636AA_AS,#628cdb
SAL_TA5640AA_AS,#628cdb
SAL_TA5652AA_AS,#628cdb
SAL_TA5653AA_AS,#628cdb
SAL_TA5654AA_AS,#628cdb
SAL_TA5655AA_AS,#628cdb
SAL_TA5658AA_AS,#628cdb
SAL_TA5659AA_AS,#628cdb
SAL_TA5664AA_AS,#628cdb
SAL_TA5671AA_AS,#628cdb
SAL_TA5672AA_AS,#628cdb
SAL_TA5673AA_AS,#628cdb
SAL_TA5681AA_AS,#628cdb
SAL_TA5682AA_AS,#628cdb
SAL_TA5683AA_AS,#628cdb
SAL_TA5686AA_AS,#628cdb
SAL_TA5687AA_AS,#628cdb
SAL_TA5691AA_AS,#628cdb
SAL_TA5694AA_AS,#628cdb
SAL_TA5697AA_AS,#628cdb
SAL_TA5699AA_AS,#628cdb
SAL_TA5715AA_AS,#628cdb
SAL_TA5716AA_AS,#628cdb
SAL_TA5724AA_AS,#628cdb
SAL_TA5734AA_AS,#628cdb
SAL_TA5750AA_AS,#628cdb
SAL_TA5760AA_AS,#628cdb
SAL_TA5762AA_AS,#628cdb
SAL_TA5763AA_AS,#628cdb
SAL_TA5765AA_AS,#628cdb
SAL_TA5776AA_AS,#628cdb
SAL_TA5781AA_AS,#628cdb
SAL_TA5801AA_AS,#628cdb
SAL_TA5808AA_AS,#628cdb
SAL_TA5810AA_AS,#628cdb
SAL_TA5813AA_AS,#628cdb
SAL_TA5814AA_AS,#628cdb
SAL_TA5819AA_AS,#628cdb
SAL_TA5827AA_AS,#628cdb
SAL_TA5847AA_AS,#628cdb
SAL_TA5848AA_AS,#628cdb
SAL_TA5850AA_AS,#628cdb
SAL_TA5852AA_AS,#628cdb
SAL_TA5853AA_AS,#628cdb
SAL_TA5854AA_AS,#628cdb
SAL_TA5855AA_AS,#628cdb
SAL_TA5872AA_AS,#628cdb
SAL_TA5307AA_AS,#628cdb
SAL_TA5306AA_AS,#628cdb
SAL_TA5305AA_AS,#628cdb
SAL_TA5304AA_AS,#628cdb
SAL_TA5280AA_AS,#628cdb
SAL_TA4826AA_AS,#628cdb
SAL_TA4897AA_AS,#628cdb
SAL_TA4902AA_AS,#628cdb
SAL_TA4903AA_AS,#628cdb
SAL_TA4905AA_AS,#628cdb
SAL_TA4911AA_AS,#628cdb
SAL_TA4912AA_AS,#628cdb
SAL_TA5172AA_AS,#628cdb
SAL_TA4921AA_AS,#628cdb
SAL_TA4924AA_AS,#628cdb
SAL_TA5176AA_AS,#628cdb
SAL_TA5186AA_AS,#628cdb
SAL_TA5191AA_AS,#628cdb
SAL_TA5195AA_AS,#628cdb
SAL_TA5198AA_AS,#628cdb
SAL_TA5206AA_AS,#628cdb
SAL_TA5213AA_AS,#628cdb
SAL_TA5215AA_AS,#628cdb
SAL_TA5221AA_AS,#628cdb
SAL_TA5226AA_AS,#628cdb
SAL_TA5229AA_AS,#628cdb
SAL_TA5230AA_AS,#628cdb
SAL_TA5231AA_AS,#628cdb
SAL_TA5234AA_AS,#628cdb
SAL_TA5236AA_AS,#628cdb
SAL_TA5237AA_AS,#628cdb
SAL_TA5256AA_AS,#628cdb
SAL_TA5011AA_AS,#628cdb
SAL_TA5014AA_AS,#628cdb
SAL_TA5016AA_AS,#628cdb
SAL_TA5263AA_AS,#628cdb
SAL_TA5038AA_AS,#628cdb
SAL_TA5043AA_AS,#628cdb
SAL_TA5060AA_AS,#628cdb
SAL_TA5062AA_AS,#628cdb
SAL_TA5068AA_AS,#628cdb
SAL_TA5074AA_AS,#628cdb
SAL_TA5075AA_AS,#628cdb
SAL_TA5076AA_AS,#628cdb
SAL_TA5079AA_AS,#628cdb
SAL_TA5084AA_AS,#628cdb
SAL_TA5091AA_AS,#628cdb
SAL_TA5094AA_AS,#628cdb
SAL_TA5107AA_AS,#628cdb
SAL_TA5109AA_AS,#628cdb
SAL_TA5110AA_AS,#628cdb
SAL_TA5129AA_AS,#628cdb
SAL_TA5132AA_AS,#628cdb
SAL_TA5133AA_AS,#628cdb
SAL_TA5134AA_AS,#628cdb
SAL_TA5144AA_AS,#628cdb
SAL_TA5147AA_AS,#628cdb
SAL_TA5154AA_AS,#628cdb
SAL_TA5158AA_AS,#628cdb
SAL_TA4707AA_AS,#628cdb
SAL_TA4709AA_AS,#628cdb
SAL_TA4715AA_AS,#628cdb
SAL_TA4730AA_AS,#628cdb
SAL_TA4731AA_AS,#628cdb
SAL_TA4750AA_AS,#628cdb
SAL_TA4755AA_AS,#628cdb
SAL_TA4756AA_AS,#628cdb
SAL_TA4783AA_AS,#628cdb
SAL_TA4792AA_AS,#628cdb
SAL_TA4179AA_AS,#628cdb
SAL_TA4184AA_AS,#628cdb
SAL_TA4636AA_AS,#628cdb
SAL_TA4185AA_AS,#628cdb
SAL_TA4199AA_AS,#628cdb
SAL_TA4201AA_AS,#628cdb
SAL_TA4209AA_AS,#628cdb
SAL_TA4210AA_AS,#628cdb
SAL_TA4231AA_AS,#628cdb
SAL_TA4243AA_AS,#628cdb
SAL_TA4248AA_AS,#628cdb
SAL_TA4255AA_AS,#628cdb
SAL_TA4256AA_AS,#628cdb
SAL_TA4262AA_AS,#628cdb
SAL_TA4272AA_AS,#628cdb
SAL_TA4276AA_AS,#628cdb
SAL_TA4283AA_AS,#628cdb
SAL_TA4285AA_AS,#628cdb
SAL_TA2772AA_AS,#628cdb
SAL_TA2789AA_AS,#628cdb
SAL_TA2792AA_AS,#628cdb
SAL_TA2905AA_AS,#628cdb
SAL_TA2908AA_AS,#628cdb
SAL_TA2915AA_AS,#628cdb
SAL_TA2921AA_AS,#628cdb
SAL_TA2928AA_AS,#628cdb
SAL_TA2934AA_AS,#628cdb
SAL_TA2939AA_AS,#628cdb
SAL_TA2940AA_AS,#628cdb
SAL_TA2943AA_AS,#628cdb
SAL_TA2946AA_AS,#628cdb
SAL_TA2950AA_AS,#628cdb
SAL_TA2956AA_AS,#628cdb
SAL_TA2958AA_AS,#628cdb
SAL_TA2961AA_AS,#628cdb
SAL_TA2964AA_AS,#628cdb
SAL_TA2967AA_AS,#628cdb
SAL_TA2968AA_AS,#628cdb
SAL_TA2977AA_AS,#628cdb
SAL_TA2978AA_AS,#628cdb
SAL_TA2980AA_AS,#628cdb
SAL_TA2981AA_AS,#628cdb
SAL_TA4159AA_AS,#628cdb
SAL_TA4194AA_AS,#628cdb
SAL_TA2990AA_AS,#628cdb
SAL_TA2996AA_AS,#628cdb
SAL_TA2997AA_AS,#628cdb
SAL_TA2999AA_AS,#628cdb
SAL_TA4305AA_AS,#628cdb
SAL_TA4307AA_AS,#628cdb
SAL_TA3008AA_AS,#628cdb
SAL_TA3015AA_AS,#628cdb
SAL_TA3017AA_AS,#628cdb
SAL_TA3018AA_AS,#628cdb
SAL_TA3019AA_AS,#628cdb
SAL_TA3023AA_AS,#628cdb
SAL_TA3025AA_AS,#628cdb
SAL_TA3028AA_AS,#628cdb
SAL_TA3032AA_AS,#628cdb
SAL_TA3033AA_AS,#628cdb
SAL_TA3040AA_AS,#628cdb
SAL_TA3044AA_AS,#628cdb
SAL_TA4311AA_AS,#628cdb
SAL_TA3056AA_AS,#628cdb
SAL_TA3064AA_AS,#628cdb
SAL_TA3066AA_AS,#628cdb
SAL_TA3067AA_AS,#628cdb
SAL_TA3070AA_AS,#628cdb
SAL_TA3080AA_AS,#628cdb
SAL_TA3091AA_AS,#628cdb
SAL_TA4298AA_AS,#628cdb
SAL_TA4333AA_AS,#628cdb
SAL_TA4302AA_AS,#628cdb
SAL_TA4336AA_AS,#628cdb
SAL_TA4338AA_AS,#628cdb
SAL_TA4340AA_AS,#628cdb
SAL_TA4342AA_AS,#628cdb
SAL_TA4350AA_AS,#628cdb
SAL_TA4355AA_AS,#628cdb
SAL_TA4359AA_AS,#628cdb
SAL_TA4612AA_AS,#628cdb
SAL_TA4388AA_AS,#628cdb
SAL_TA4615AA_AS,#628cdb
SAL_TA4372AA_AS,#628cdb
SAL_TA4638AA_AS,#628cdb
SAL_TA4618AA_AS,#628cdb
SAL_TA4640AA_AS,#628cdb
SAL_TA4377AA_AS,#628cdb
SAL_TA4380AA_AS,#628cdb
SAL_TA4393AA_AS,#628cdb
SAL_TA4394AA_AS,#628cdb
SAL_TA4395AA_AS,#628cdb
SAL_TA4396AA_AS,#628cdb
SAL_TA4397AA_AS,#628cdb
SAL_TA4641AA_AS,#628cdb
SAL_TA4400AA_AS,#628cdb
SAL_TA4401AA_AS,#628cdb
SAL_TA4405AA_AS,#628cdb
SAL_TA4407AA_AS,#628cdb
SAL_TA4416AA_AS,#628cdb
SAL_TA4419AA_AS,#628cdb
SAL_TA4422AA_AS,#628cdb
SAL_TA4425AA_AS,#628cdb
SAL_TA4427AA_AS,#628cdb
SAL_TA4431AA_AS,#628cdb
SAL_TA4440AA_AS,#628cdb
SAL_TA4432AA_AS,#628cdb
SAL_TA4445AA_AS,#628cdb
SAL_TA4452AA_AS,#628cdb
SAL_TA4463AA_AS,#628cdb
SAL_TA4466AA_AS,#628cdb
SAL_TA4467AA_AS,#628cdb
SAL_TA4386AA_AS,#628cdb
SAL_TA4470AA_AS,#628cdb
SAL_TA4471AA_AS,#628cdb
SAL_TA4473AA_AS,#628cdb
SAL_TA4681AA_AS,#628cdb
SAL_TA4662AA_AS,#628cdb
SAL_TA4476AA_AS,#628cdb
SAL_TA4479AA_AS,#628cdb
SAL_TA4482AA_AS,#628cdb
SAL_TA4483AA_AS,#628cdb
SAL_TA4497AA_AS,#628cdb
SAL_TA4498AA_AS,#628cdb
SAL_TA4501AA_AS,#628cdb
SAL_TA4529AA_AS,#628cdb
SAL_TA4536AA_AS,#628cdb
SAL_TA4539AA_AS,#628cdb
SAL_TA4547AA_AS,#628cdb
SAL_TA4553AA_AS,#628cdb
SAL_TA4559AA_AS,#628cdb
SAL_TA4560AA_AS,#628cdb
SAL_TA4589AA_AS,#628cdb
SAL_TA4565AA_AS,#628cdb
SAL_TA4569AA_AS,#628cdb
SAL_TA4570AA_AS,#628cdb
SAL_TA4571AA_AS,#628cdb
SAL_TA4573AA_AS,#628cdb
SAL_TA4599AA_AS,#628cdb
SAL_TA4600AA_AS,#628cdb
SAL_TA4602AA_AS,#628cdb
SAL_TA4603AA_AS,#628cdb
SAL_TA4032AA_AS,#628cdb
SAL_TA4666AA_AS,#628cdb
SAL_TA4646AA_AS,#628cdb
SAL_TA4669AA_AS,#628cdb
SAL_TA4626AA_AS,#628cdb
SAL_TA4058AA_AS,#628cdb
SAL_TA4670AA_AS,#628cdb
SAL_TA4627AA_AS,#628cdb
SAL_TA4687AA_AS,#628cdb
SAL_TA4082AA_AS,#628cdb
SAL_TA4689AA_AS,#628cdb
SAL_TA4647AA_AS,#628cdb
SAL_TA4648AA_AS,#628cdb
SAL_TA4650AA_AS,#628cdb
SAL_TA4652AA_AS,#628cdb
SAL_TA4099AA_AS,#628cdb
SAL_TA4675AA_AS,#628cdb
SAL_TA4109AA_AS,#628cdb
SAL_TA4111AA_AS,#628cdb
SAL_TA4114AA_AS,#628cdb
SAL_TA4121AA_AS,#628cdb
SAL_TA5276AA_AS,#628cdb
SAL_TA4705AA_AS,#628cdb
SAL_TA4139AA_AS,#628cdb
SAL_TA4143AA_AS,#628cdb
SAL_TA4147AA_AS,#628cdb
SAL_TA4635AA_AS,#628cdb
SAL_TA4677AA_AS,#628cdb
SAL_TA4163AA_AS,#628cdb
SAL_TA2368AA_AS,#628cdb
SAL_TA2373AA_AS,#628cdb
SAL_TA2380AA_AS,#628cdb
SAL_TA2398AA_AS,#628cdb
SAL_TA2403AA_AS,#628cdb
SAL_TA2404AA_AS,#628cdb
SAL_TA2405AA_AS,#628cdb
SAL_TA2407AA_AS,#628cdb
SAL_TA2408AA_AS,#628cdb
SAL_TA2413AA_AS,#628cdb
SAL_TA2439AA_AS,#628cdb
SAL_TA2421AA_AS,#628cdb
SAL_TA2423AA_AS,#628cdb
SAL_TA2425AA_AS,#628cdb
SAL_TA2427AA_AS,#628cdb
SAL_TA2453AA_AS,#628cdb
SAL_TA2454AA_AS,#628cdb
SAL_TA2460AA_AS,#628cdb
SAL_TA2462AA_AS,#628cdb
SAL_TA2465AA_AS,#628cdb
SAL_TA2469AA_AS,#628cdb
SAL_TA2470AA_AS,#628cdb
SAL_TA2476AA_AS,#628cdb
SAL_TA2491AA_AS,#628cdb
SAL_TA2493AA_AS,#628cdb
SAL_TA2496AA_AS,#628cdb
SAL_TA2501AA_AS,#628cdb
SAL_TA2502AA_AS,#628cdb
SAL_TA2503AA_AS,#628cdb
SAL_TA2504AA_AS,#628cdb
SAL_TA2509AA_AS,#628cdb
SAL_TA2521AA_AS,#628cdb
SAL_TA2523AA_AS,#628cdb
SAL_TA2525AA_AS,#628cdb
SAL_TA2546AA_AS,#628cdb
SAL_TA2552AA_AS,#628cdb
SAL_TA2565AA_AS,#628cdb
SAL_TA2580AA_AS,#628cdb
SAL_TA2591AA_AS,#628cdb
SAL_TA2594AA_AS,#628cdb
SAL_TA2625AA_AS,#628cdb
SAL_TA2629AA_AS,#628cdb
SAL_TA2639AA_AS,#628cdb
SAL_TA2654AA_AS,#628cdb
SAL_TA2655AA_AS,#628cdb
SAL_TA2682AA_AS,#628cdb
SAL_TA2669AA_AS,#628cdb
SAL_TA2670AA_AS,#628cdb
SAL_TA2673AA_AS,#628cdb
SAL_TA2675AA_AS,#628cdb
SAL_TA2356AA_AS,#628cdb
SAL_TA2355AA_AS,#628cdb
SAL_TA2354AA_AS,#628cdb
SAL_TA2353AA_AS,#628cdb
SAL_TA2352AA_AS,#628cdb
SAL_TA2351AA_AS,#628cdb
SAL_TA2350AA_AS,#628cdb
SAL_TA2349AA_AS,#628cdb
SAL_TA2343AA_AS,#628cdb
SAL_TA2342AA_AS,#628cdb
SAL_TA2338AA_AS,#628cdb
SAL_TA2337AA_AS,#628cdb
SAL_TA2336AA_AS,#628cdb
SAL_TA2327AA_AS,#628cdb
SAL_TA2325AA_AS,#628cdb
SAL_TA2323AA_AS,#628cdb
SAL_TA2319AA_AS,#628cdb
SAL_TA2317AA_AS,#628cdb
SAL_TA2315AA_AS,#628cdb
SAL_TA2313AA_AS,#628cdb
SAL_TA2312AA_AS,#628cdb
SAL_TA1409AA_AS,#628cdb
SAL_TA1410AA_AS,#628cdb
SAL_TA1414AA_AS,#628cdb
SAL_TA1420AA_AS,#628cdb
SAL_TA1424AA_AS,#628cdb
SAL_TA1426AA_AS,#628cdb
SAL_TA1438AA_AS,#628cdb
SAL_TA1445AA_AS,#628cdb
SAL_TA1454AA_AS,#628cdb
SAL_TA1457AA_AS,#628cdb
SAL_TA1465AA_AS,#628cdb
SAL_TA1466AA_AS,#628cdb
SAL_TA1480AA_AS,#628cdb
SAL_TA1481AA_AS,#628cdb
SAL_TA1486AA_AS,#628cdb
SAL_TA1488AA_AS,#628cdb
SAL_TA1491AA_AS,#628cdb
SAL_TA1492AA_AS,#628cdb
SAL_TA1495AA_AS,#628cdb
SAL_TA1498AA_AS,#628cdb
SAL_TA1502AA_AS,#628cdb
SAL_TA1507AA_AS,#628cdb
SAL_TA1510AA_AS,#628cdb
SAL_TA1514AA_AS,#628cdb
SAL_TA1518AA_AS,#628cdb
SAL_TA1523AA_AS,#628cdb
SAL_TA1537AA_AS,#628cdb
SAL_TA1540AA_AS,#628cdb
SAL_TA1556AA_AS,#628cdb
SAL_TA1560AA_AS,#628cdb
SAL_TA1561AA_AS,#628cdb
SAL_TA1563AA_AS,#628cdb
SAL_TA1564AA_AS,#628cdb
SAL_TA1569AA_AS,#628cdb
SAL_TA1571AA_AS,#628cdb
SAL_TA1575AA_AS,#628cdb
SAL_TA1576AA_AS,#628cdb
SAL_TA1587AA_AS,#628cdb
SAL_TA1591AA_AS,#628cdb
SAL_TA1594AA_AS,#628cdb
SAL_TA1595AA_AS,#628cdb
SAL_TA1599AA_AS,#628cdb
SAL_TA1600AA_AS,#628cdb
SAL_TA1608AA_AS,#628cdb
SAL_TA1617AA_AS,#628cdb
SAL_TA1618AA_AS,#628cdb
SAL_TA1627AA_AS,#628cdb
SAL_TA1647AA_AS,#628cdb
SAL_TA1658AA_AS,#628cdb
SAL_TA1659AA_AS,#628cdb
SAL_TA1661AA_AS,#628cdb
SAL_TA1666AA_AS,#628cdb
SAL_TA1673AA_AS,#628cdb
SAL_TA1674AA_AS,#628cdb
SAL_TA1675AA_AS,#628cdb
SAL_TA1676AA_AS,#628cdb
SAL_TA1677AA_AS,#628cdb
SAL_TA1687AA_AS,#628cdb
SAL_TA1701AA_AS,#628cdb
SAL_TA1713AA_AS,#628cdb
SAL_TA1715AA_AS,#628cdb
SAL_TA1716AA_AS,#628cdb
SAL_TA1720AA_AS,#628cdb
SAL_TA1722AA_AS,#628cdb
SAL_TA1725AA_AS,#628cdb
SAL_TA1726AA_AS,#628cdb
SAL_TA1730AA_AS,#628cdb
SAL_TA1737AA_AS,#628cdb
SAL_TA1742AA_AS,#628cdb
SAL_TA1747AA_AS,#628cdb
SAL_TA1752AA_AS,#628cdb
SAL_TA1759AA_AS,#628cdb
SAL_TA1764AA_AS,#628cdb
SAL_TA1765AA_AS,#628cdb
SAL_TA1779AA_AS,#628cdb
SAL_TA1785AA_AS,#628cdb
SAL_TA1786AA_AS,#628cdb
SAL_TA1787AA_AS,#628cdb
SAL_TA1793AA_AS,#628cdb
SAL_TA1798AA_AS,#628cdb
SAL_TA1800AA_AS,#628cdb
SAL_TA1807AA_AS,#628cdb
SAL_TA1808AA_AS,#628cdb
SAL_TA1817AA_AS,#628cdb
SAL_TA1820AA_AS,#628cdb
SAL_TA1829AA_AS,#628cdb
SAL_TA1830AA_AS,#628cdb
SAL_TA1832AA_AS,#628cdb
SAL_TA1834AA_AS,#628cdb
SAL_TA1851AA_AS,#628cdb
SAL_TA1853AA_AS,#628cdb
SAL_TA1858AA_AS,#628cdb
SAL_TA1861AA_AS,#628cdb
SAL_TA1868AA_AS,#628cdb
SAL_TA1876AA_AS,#628cdb
SAL_TA1877AA_AS,#628cdb
SAL_TA1878AA_AS,#628cdb
SAL_TA1882AA_AS,#628cdb
SAL_TA1884AA_AS,#628cdb
SAL_TA1890AA_AS,#628cdb
SAL_TA1895AA_AS,#628cdb
SAL_TA1901AA_AS,#628cdb
SAL_TA1903AA_AS,#628cdb
SAL_TA1909AA_AS,#628cdb
SAL_TA1914AA_AS,#628cdb
SAL_TA1916AA_AS,#628cdb
SAL_TA1917AA_AS,#628cdb
SAL_TA1924AA_AS,#628cdb
SAL_TA1926AA_AS,#628cdb
SAL_TA1945AA_AS,#628cdb
SAL_TA1946AA_AS,#628cdb
SAL_TA1948AA_AS,#628cdb
SAL_TA1952AA_AS,#628cdb
SAL_TA1956AA_AS,#628cdb
SAL_TA1960AA_AS,#628cdb
SAL_TA1962AA_AS,#628cdb
SAL_TA1975AA_AS,#628cdb
SAL_TA1977AA_AS,#628cdb
SAL_TA1978AA_AS,#628cdb
SAL_TA1981AA_AS,#628cdb
SAL_TA1984AA_AS,#628cdb
SAL_TA1987AA_AS,#628cdb
SAL_TA1988AA_AS,#628cdb
SAL_TA1996AA_AS,#628cdb
SAL_TA2013AA_AS,#628cdb
SAL_TA2018AA_AS,#628cdb
SAL_TA2021AA_AS,#628cdb
SAL_TA2025AA_AS,#628cdb
SAL_TA2033AA_AS,#628cdb
SAL_TA2042AA_AS,#628cdb
SAL_TA2049AA_AS,#628cdb
SAL_TA2052AA_AS,#628cdb
SAL_TA2053AA_AS,#628cdb
SAL_TA2055AA_AS,#628cdb
SAL_TA2061AA_AS,#628cdb
SAL_TA2062AA_AS,#628cdb
SAL_TA2081AA_AS,#628cdb
SAL_TA2097AA_AS,#628cdb
SAL_TA2099AA_AS,#628cdb
SAL_TA2108AA_AS,#628cdb
SAL_TA2109AA_AS,#628cdb
SAL_TA2110AA_AS,#628cdb
SAL_TA2119AA_AS,#628cdb
SAL_TA2124AA_AS,#628cdb
SAL_TA2125AA_AS,#628cdb
SAL_TA2126AA_AS,#628cdb
SAL_TA2130AA_AS,#628cdb
SAL_TA2132AA_AS,#628cdb
SAL_TA2134AA_AS,#628cdb
SAL_TA2143AA_AS,#628cdb
SAL_TA2145AA_AS,#628cdb
SAL_TA2148AA_AS,#628cdb
SAL_TA2154AA_AS,#628cdb
SAL_TA2156AA_AS,#628cdb
SAL_TA2157AA_AS,#628cdb
SAL_TA2159AA_AS,#628cdb
SAL_TA2161AA_AS,#628cdb
SAL_TA2163AA_AS,#628cdb
SAL_TA2165AA_AS,#628cdb
SAL_TA2178AA_AS,#628cdb
SAL_TA2179AA_AS,#628cdb
SAL_TA2180AA_AS,#628cdb
SAL_TA2183AA_AS,#628cdb
SAL_TA2184AA_AS,#628cdb
SAL_TA2193AA_AS,#628cdb
SAL_TA2194AA_AS,#628cdb
SAL_TA2195AA_AS,#628cdb
SAL_TA2196AA_AS,#628cdb
SAL_TA2199AA_AS,#628cdb
SAL_TA2204AA_AS,#628cdb
SAL_TA2205AA_AS,#628cdb
SAL_TA2206AA_AS,#628cdb
SAL_TA2210AA_AS,#628cdb
SAL_TA2212AA_AS,#628cdb
SAL_TA2213AA_AS,#628cdb
SAL_TA2214AA_AS,#628cdb
SAL_TA2221AA_AS,#628cdb
SAL_TA2223AA_AS,#628cdb
SAL_TA2229AA_AS,#628cdb
SAL_TA2230AA_AS,#628cdb
SAL_TA2231AA_AS,#628cdb
SAL_TA2240AA_AS,#628cdb
SAL_TA2243AA_AS,#628cdb
SAL_TA2247AA_AS,#628cdb
SAL_TA2249AA_AS,#628cdb
SAL_TA2250AA_AS,#628cdb
SAL_TA2251AA_AS,#628cdb
SAL_TA2253AA_AS,#628cdb
SAL_TA2255AA_AS,#628cdb
SAL_TA2257AA_AS,#628cdb
SAL_TA2259AA_AS,#628cdb
SAL_TA2260AA_AS,#628cdb
SAL_TA2261AA_AS,#628cdb
SAL_TA2267AA_AS,#628cdb
SAL_TA2268AA_AS,#628cdb
SAL_TA2284AA_AS,#628cdb
SAL_TA2288AA_AS,#628cdb
SAL_TA2298AA_AS,#628cdb
SAL_TA2302AA_AS,#628cdb
SAL_TA2304AA_AS,#628cdb
SAL_TA1406AA_AS,#628cdb
SAL_TA1400AA_AS,#628cdb
SAL_TA1372AA_AS,#628cdb
SAL_TA1375AA_AS,#628cdb
SAL_TA1377AA_AS,#628cdb
SAL_TA1379AA_AS,#628cdb
SAL_TA1380AA_AS,#628cdb
SAL_TA1382AA_AS,#628cdb
SAL_TA1369AA_AS,#628cdb
SAL_TA1087AA_AS,#628cdb
SAL_TA1089AA_AS,#628cdb
SAL_TA1091AA_AS,#628cdb
SAL_TA1097AA_AS,#628cdb
SAL_TA1111AA_AS,#628cdb
SAL_TA1136AA_AS,#628cdb
SAL_TA1137AA_AS,#628cdb
SAL_TA1150AA_AS,#628cdb
SAL_TA1155AA_AS,#628cdb
SAL_TA1159AA_AS,#628cdb
SAL_TA1161AA_AS,#628cdb
SAL_TA1163AA_AS,#628cdb
SAL_TA1164AA_AS,#628cdb
SAL_TA1166AA_AS,#628cdb
SAL_TA1167AA_AS,#628cdb
SAL_TA1168AA_AS,#628cdb
SAL_TA1171AA_AS,#628cdb
SAL_TA1175AA_AS,#628cdb
SAL_TA1177AA_AS,#628cdb
SAL_TA1185AA_AS,#628cdb
SAL_TA1191AA_AS,#628cdb
SAL_TA1199AA_AS,#628cdb
SAL_TA1201AA_AS,#628cdb
SAL_TA1206AA_AS,#628cdb
SAL_TA1208AA_AS,#628cdb
SAL_TA1216AA_AS,#628cdb
SAL_TA1219AA_AS,#628cdb
SAL_TA1221AA_AS,#628cdb
SAL_TA1226AA_AS,#628cdb
SAL_TA1228AA_AS,#628cdb
SAL_TA1234AA_AS,#628cdb
SAL_TA1246AA_AS,#628cdb
SAL_TA1248AA_AS,#628cdb
SAL_TA1250AA_AS,#628cdb
SAL_TA1252AA_AS,#628cdb
SAL_TA1256AA_AS,#628cdb
SAL_TA1257AA_AS,#628cdb
SAL_TA1258AA_AS,#628cdb
SAL_TA1261AA_AS,#628cdb
SAL_TA1265AA_AS,#628cdb
SAL_TA1267AA_AS,#628cdb
SAL_TA1272AA_AS,#628cdb
SAL_TA1274AA_AS,#628cdb
SAL_TA1275AA_AS,#628cdb
SAL_TA1277AA_AS,#628cdb
SAL_TA8669AA_AS,#628cdb
SAL_TA1282AA_AS,#628cdb
SAL_TA1289AA_AS,#628cdb
SAL_TA1290AA_AS,#628cdb
SAL_TA1297AA_AS,#628cdb
SAL_TA1299AA_AS,#628cdb
SAL_TA1300AA_AS,#628cdb
SAL_TA1304AA_AS,#628cdb
SAL_TA1305AA_AS,#628cdb
SAL_TA1307AA_AS,#628cdb
SAL_TA1313AA_AS,#628cdb
SAL_TA1314AA_AS,#628cdb
SAL_TA1315AA_AS,#628cdb
SAL_TA1317AA_AS,#628cdb
SAL_TA1319AA_AS,#628cdb
SAL_TA1320AA_AS,#628cdb
SAL_TA1321AA_AS,#628cdb
SAL_TA1324AA_AS,#628cdb
SAL_TA1326AA_AS,#628cdb
SAL_TA1327AA_AS,#628cdb
SAL_TA1329AA_AS,#628cdb
SAL_TA1335AA_AS,#628cdb
SAL_TA1337AA_AS,#628cdb
SAL_TA1348AA_AS,#628cdb
SAL_TA1354AA_AS,#628cdb
SAL_TA1365AA_AS,#628cdb
SAL_TA1082AA_AS,#628cdb
SAL_TA1066AA_AS,#628cdb
SAL_TA1065AA_AS,#628cdb
SAL_TA1062AA_AS,#628cdb
SAL_TA1061AA_AS,#628cdb
SAL_TA1060AA_AS,#628cdb
SAL_TA1059AA_AS,#628cdb
SAL_TA1054AA_AS,#628cdb
SAL_TA0848AA_AS,#628cdb
SAL_TA0849AA_AS,#628cdb
SAL_TA0857AA_AS,#628cdb
SAL_TA0858AA_AS,#628cdb
SAL_TA0860AA_AS,#628cdb
SAL_TA0866AA_AS,#628cdb
SAL_TA0870AA_AS,#628cdb
SAL_TA0874AA_AS,#628cdb
SAL_TA0877AA_AS,#628cdb
SAL_TA0878AA_AS,#628cdb
SAL_TA0885AA_AS,#628cdb
SAL_TA0893AA_AS,#628cdb
SAL_TA0894AA_AS,#628cdb
SAL_TA0895AA_AS,#628cdb
SAL_TA0898AA_AS,#628cdb
SAL_TA0901AA_AS,#628cdb
SAL_TA0904AA_AS,#628cdb
SAL_TA0907AA_AS,#628cdb
SAL_TA0909AA_AS,#628cdb
SAL_TA0919AA_AS,#628cdb
SAL_TA0921AA_AS,#628cdb
SAL_TA0925AA_AS,#628cdb
SAL_TA0928AA_AS,#628cdb
SAL_TA0929AA_AS,#628cdb
SAL_TA0931AA_AS,#628cdb
SAL_TA0932AA_AS,#628cdb
SAL_TA0951AA_AS,#628cdb
SAL_TA0954AA_AS,#628cdb
SAL_TA0956AA_AS,#628cdb
SAL_TA0977AA_AS,#628cdb
SAL_TA0980AA_AS,#628cdb
SAL_TA0983AA_AS,#628cdb
SAL_TA0985AA_AS,#628cdb
SAL_TA0990AA_AS,#628cdb
SAL_TA0991AA_AS,#628cdb
SAL_TA0992AA_AS,#628cdb
SAL_TA0993AA_AS,#628cdb
SAL_TA0996AA_AS,#628cdb
SAL_TA0998AA_AS,#628cdb
SAL_TA1001AA_AS,#628cdb
SAL_TA1008AA_AS,#628cdb
SAL_TA1009AA_AS,#628cdb
SAL_TA1010AA_AS,#628cdb
SAL_TA1012AA_AS,#628cdb
SAL_TA1014AA_AS,#628cdb
SAL_TA1016AA_AS,#628cdb
SAL_TA1017AA_AS,#628cdb
SAL_TA1018AA_AS,#628cdb
SAL_TA1019AA_AS,#628cdb
SAL_TA1021AA_AS,#628cdb
SAL_TA1023AA_AS,#628cdb
SAL_TA1027AA_AS,#628cdb
SAL_TA1028AA_AS,#628cdb
SAL_TA0817AA_AS,#628cdb
SAL_TA0829AA_AS,#628cdb
SAL_TA0413AA_AS,#628cdb
SAL_TA0415AA_AS,#628cdb
SAL_TA0421AA_AS,#628cdb
SAL_TA0432AA_AS,#628cdb
SAL_TA0436AA_AS,#628cdb
SAL_TA0437AA_AS,#628cdb
SAL_TA0440AA_AS,#628cdb
SAL_TA0442AA_AS,#628cdb
SAL_TA0444AA_AS,#628cdb
SAL_TA0447AA_AS,#628cdb
SAL_TA0448AA_AS,#628cdb
SAL_TA0454AA_AS,#628cdb
SAL_TA0461AA_AS,#628cdb
SAL_TA0482AA_AS,#628cdb
SAL_TA0467AA_AS,#628cdb
SAL_TA0473AA_AS,#628cdb
SAL_TA0486AA_AS,#628cdb
SAL_TA0488AA_AS,#628cdb
SAL_TA0555AA_AS,#628cdb
SAL_TA0498AA_AS,#628cdb
SAL_TA0499AA_AS,#628cdb
SAL_TA0504AA_AS,#628cdb
SAL_TA0509AA_AS,#628cdb
SAL_TA0513AA_AS,#628cdb
SAL_TA0516AA_AS,#628cdb
SAL_TA0518AA_AS,#628cdb
SAL_TA0521AA_AS,#628cdb
SAL_TA0522AA_AS,#628cdb
SAL_TA0523AA_AS,#628cdb
SAL_TA0526AA_AS,#628cdb
SAL_TA0528AA_AS,#628cdb
SAL_TA0531AA_AS,#628cdb
SAL_TA0533AA_AS,#628cdb
SAL_TA0535AA_AS,#628cdb
SAL_TA0536AA_AS,#628cdb
SAL_TA0539AA_AS,#628cdb
SAL_TA0543AA_AS,#628cdb
SAL_TA0553AA_AS,#628cdb
SAL_TA0562AA_AS,#628cdb
SAL_TA0572AA_AS,#628cdb
SAL_TA0573AA_AS,#628cdb
SAL_TA0574AA_AS,#628cdb
SAL_TA0575AA_AS,#628cdb
SAL_TA0581AA_AS,#628cdb
SAL_TA0582AA_AS,#628cdb
SAL_TA0593AA_AS,#628cdb
SAL_TA0596AA_AS,#628cdb
SAL_TA0598AA_AS,#628cdb
SAL_TA0607AA_AS,#628cdb
SAL_TA0617AA_AS,#628cdb
SAL_TA0627AA_AS,#628cdb
SAL_TA0646AA_AS,#628cdb
SAL_TA0647AA_AS,#628cdb
SAL_TA0705AA_AS,#628cdb
SAL_TA0655AA_AS,#628cdb
SAL_TA0667AA_AS,#628cdb
SAL_TA0669AA_AS,#628cdb
SAL_TA0670AA_AS,#628cdb
SAL_TA0671AA_AS,#628cdb
SAL_TA0673AA_AS,#628cdb
SAL_TA0679AA_AS,#628cdb
SAL_TA0680AA_AS,#628cdb
SAL_TA0683AA_AS,#628cdb
SAL_TA0687AA_AS,#628cdb
SAL_TA0696AA_AS,#628cdb
SAL_TA0697AA_AS,#628cdb
SAL_TA0699AA_AS,#628cdb
SAL_TA0702AA_AS,#628cdb
SAL_TA0703AA_AS,#628cdb
SAL_TA0712AA_AS,#628cdb
SAL_TA0717AA_AS,#628cdb
SAL_TA0719AA_AS,#628cdb
SAL_TA0721AA_AS,#628cdb
SAL_TA0723AA_AS,#628cdb
SAL_TA0729AA_AS,#628cdb
SAL_SA9133AA_AS,#628cdb
SAL_SA9146AA_AS,#628cdb
SAL_SA9157AA_AS,#628cdb
SAL_SA9161AA_AS,#628cdb
SAL_SA9162AA_AS,#628cdb
SAL_SA9166AA_AS,#628cdb
SAL_SA9179AA_AS,#628cdb
SAL_SA9184AA_AS,#628cdb
SAL_SA9191AA_AS,#628cdb
SAL_SA9193AA_AS,#628cdb
SAL_SA9194AA_AS,#628cdb
SAL_SA9196AA_AS,#628cdb
SAL_SA9200AA_AS,#628cdb
SAL_SA9206AA_AS,#628cdb
SAL_SA9213AA_AS,#628cdb
SAL_SA9217AA_AS,#628cdb
SAL_SA9220AA_AS,#628cdb
SAL_SA9222AA_AS,#628cdb
SAL_SA9224AA_AS,#628cdb
SAL_SA9226AA_AS,#628cdb
SAL_SA9229AA_AS,#628cdb
SAL_SA9233AA_AS,#628cdb
SAL_SA9236AA_AS,#628cdb
SAL_SA9251AA_AS,#628cdb
SAL_SA9253AA_AS,#628cdb
SAL_SA9255AA_AS,#628cdb
SAL_SA9258AA_AS,#628cdb
SAL_SA9261AA_AS,#628cdb
SAL_SA9276AA_AS,#628cdb
SAL_SA9288AA_AS,#628cdb
SAL_SA9289AA_AS,#628cdb
SAL_SA9293AA_AS,#628cdb
SAL_SA9297AA_AS,#628cdb
SAL_SA9298AA_AS,#628cdb
SAL_SA9299AA_AS,#628cdb
SAL_SA9311AA_AS,#628cdb
SAL_SA9316AA_AS,#628cdb
SAL_SA9323AA_AS,#628cdb
SAL_SA9325AA_AS,#628cdb
SAL_SA9337AA_AS,#628cdb
SAL_SA9342AA_AS,#628cdb
SAL_SA9344AA_AS,#628cdb
SAL_SA9349AA_AS,#628cdb
SAL_SA9357AA_AS,#628cdb
SAL_SA9358AA_AS,#628cdb
SAL_SA9364AA_AS,#628cdb
SAL_SA9366AA_AS,#628cdb
SAL_SA9375AA_AS,#628cdb
SAL_SA9378AA_AS,#628cdb
SAL_SA9383AA_AS,#628cdb
SAL_SA9392AA_AS,#628cdb
SAL_SA9397AA_AS,#628cdb
SAL_SA9415AA_AS,#628cdb
SAL_SA9419AA_AS,#628cdb
SAL_SA9428AA_AS,#628cdb
SAL_SA9432AA_AS,#628cdb
SAL_SA9433AA_AS,#628cdb
SAL_SA9436AA_AS,#628cdb
SAL_SA9447AA_AS,#628cdb
SAL_SA9448AA_AS,#628cdb
SAL_SA9449AA_AS,#628cdb
SAL_SA9454AA_AS,#628cdb
SAL_SA9458AA_AS,#628cdb
SAL_SA9459AA_AS,#628cdb
SAL_SA9463AA_AS,#628cdb
SAL_SA9464AA_AS,#628cdb
SAL_SA9467AA_AS,#628cdb
SAL_SA9476AA_AS,#628cdb
SAL_SA9479AA_AS,#628cdb
SAL_SA9484AA_AS,#628cdb
SAL_SA9490AA_AS,#628cdb
SAL_SA9492AA_AS,#628cdb
SAL_SA9495AA_AS,#628cdb
SAL_SA9505AA_AS,#628cdb
SAL_SA9507AA_AS,#628cdb
SAL_SA9508AA_AS,#628cdb
SAL_SA9512AA_AS,#628cdb
SAL_SA9522AA_AS,#628cdb
SAL_SA9534AA_AS,#628cdb
SAL_SA9535AA_AS,#628cdb
SAL_SA9538AA_AS,#628cdb
SAL_SA9541AA_AS,#628cdb
SAL_SA9542AA_AS,#628cdb
SAL_SA9549AA_AS,#628cdb
SAL_SA9552AA_AS,#628cdb
SAL_SA9555AA_AS,#628cdb
SAL_SA9557AA_AS,#628cdb
SAL_SA9560AA_AS,#628cdb
SAL_SA9562AA_AS,#628cdb
SAL_SA9565AA_AS,#628cdb
SAL_SA9568AA_AS,#628cdb
SAL_SA9569AA_AS,#628cdb
SAL_SA9570AA_AS,#628cdb
SAL_SA9572AA_AS,#628cdb
SAL_SA9573AA_AS,#628cdb
SAL_SA9576AA_AS,#628cdb
SAL_SA9582AA_AS,#628cdb
SAL_SA9585AA_AS,#628cdb
SAL_SA9587AA_AS,#628cdb
SAL_SA9590AA_AS,#628cdb
SAL_SA9600AA_AS,#628cdb
SAL_SA9601AA_AS,#628cdb
SAL_SA9614AA_AS,#628cdb
SAL_SA9619AA_AS,#628cdb
SAL_SA9623AA_AS,#628cdb
SAL_SA9630AA_AS,#628cdb
SAL_SA9635AA_AS,#628cdb
SAL_SA9636AA_AS,#628cdb
SAL_SA9637AA_AS,#628cdb
SAL_SA9638AA_AS,#628cdb
SAL_SA9641AA_AS,#628cdb
SAL_SA9653AA_AS,#628cdb
SAL_SA9663AA_AS,#628cdb
SAL_SA9670AA_AS,#628cdb
SAL_SA9674AA_AS,#628cdb
SAL_SA9678AA_AS,#628cdb
SAL_SA9681AA_AS,#628cdb
SAL_SA9682AA_AS,#628cdb
SAL_SA9687AA_AS,#628cdb
SAL_SA9690AA_AS,#628cdb
SAL_SA9693AA_AS,#628cdb
SAL_SA9694AA_AS,#628cdb
SAL_SA9701AA_AS,#628cdb
SAL_SA9705AA_AS,#628cdb
SAL_SA9710AA_AS,#628cdb
SAL_SA9721AA_AS,#628cdb
SAL_SA9725AA_AS,#628cdb
SAL_SA9728AA_AS,#628cdb
SAL_SA9729AA_AS,#628cdb
SAL_SA9733AA_AS,#628cdb
SAL_SA9736AA_AS,#628cdb
SAL_SA9744AA_AS,#628cdb
SAL_SA9756AA_AS,#628cdb
SAL_SA9759AA_AS,#628cdb
SAL_SA9761AA_AS,#628cdb
SAL_SA9765AA_AS,#628cdb
SAL_SA9773AA_AS,#628cdb
SAL_SA9783AA_AS,#628cdb
SAL_SA9785AA_AS,#628cdb
SAL_SA9790AA_AS,#628cdb
SAL_SA9805AA_AS,#628cdb
SAL_SA9806AA_AS,#628cdb
SAL_SA9807AA_AS,#628cdb
SAL_SA9809AA_AS,#628cdb
SAL_SA9815AA_AS,#628cdb
SAL_SA9821AA_AS,#628cdb
SAL_SA9822AA_AS,#628cdb
SAL_SA9825AA_AS,#628cdb
SAL_SA9832AA_AS,#628cdb
SAL_SA9833AA_AS,#628cdb
SAL_SA9834AA_AS,#628cdb
SAL_SA9846AA_AS,#628cdb
SAL_SA9848AA_AS,#628cdb
SAL_SA9852AA_AS,#628cdb
SAL_SA9857AA_AS,#628cdb
SAL_SA9864AA_AS,#628cdb
SAL_SA9870AA_AS,#628cdb
SAL_SA9872AA_AS,#628cdb
SAL_SA9875AA_AS,#628cdb
SAL_SA9877AA_AS,#628cdb
SAL_SA9882AA_AS,#628cdb
SAL_SA9885AA_AS,#628cdb
SAL_SA9889AA_AS,#628cdb
SAL_SA9891AA_AS,#628cdb
SAL_SA9894AA_AS,#628cdb
SAL_SA9897AA_AS,#628cdb
SAL_TA1039AA_AS,#628cdb
SAL_SA9900AA_AS,#628cdb
SAL_SA9903AA_AS,#628cdb
SAL_SA9908AA_AS,#628cdb
SAL_SA9909AA_AS,#628cdb
SAL_SA9911AA_AS,#628cdb
SAL_SA9912AA_AS,#628cdb
SAL_SA9914AA_AS,#628cdb
SAL_SA9929AA_AS,#628cdb
SAL_SA9947AA_AS,#628cdb
SAL_SA9951AA_AS,#628cdb
SAL_SA9958AA_AS,#628cdb
SAL_TA1043AA_AS,#628cdb
SAL_TA1044AA_AS,#628cdb
SAL_TA1041AA_AS,#628cdb
SAL_SA9969AA_AS,#628cdb
SAL_SA9975AA_AS,#628cdb
SAL_SA9977AA_AS,#628cdb
SAL_SA9979AA_AS,#628cdb
SAL_SA9980AA_AS,#628cdb
SAL_SA9982AA_AS,#628cdb
SAL_SA9983AA_AS,#628cdb
SAL_SA9985AA_AS,#628cdb
SAL_SA9987AA_AS,#628cdb
SAL_SA9991AA_AS,#628cdb
SAL_SA9997AA_AS,#628cdb
SAL_TA0001AA_AS,#628cdb
SAL_TA0003AA_AS,#628cdb
SAL_TA0005AA_AS,#628cdb
SAL_TA0010AA_AS,#628cdb
SAL_TA0016AA_AS,#628cdb
SAL_TA0017AA_AS,#628cdb
SAL_TA0021AA_AS,#628cdb
SAL_TA0022AA_AS,#628cdb
SAL_TA0025AA_AS,#628cdb
SAL_TA0029AA_AS,#628cdb
SAL_TA0030AA_AS,#628cdb
SAL_TA0031AA_AS,#628cdb
SAL_TA0032AA_AS,#628cdb
SAL_TA0034AA_AS,#628cdb
SAL_TA0035AA_AS,#628cdb
SAL_TA0041AA_AS,#628cdb
SAL_TA0042AA_AS,#628cdb
SAL_TA0056AA_AS,#628cdb
SAL_TA0059AA_AS,#628cdb
SAL_TA0063AA_AS,#628cdb
SAL_TA0066AA_AS,#628cdb
SAL_TA0068AA_AS,#628cdb
SAL_TA0069AA_AS,#628cdb
SAL_TA0073AA_AS,#628cdb
SAL_TA0079AA_AS,#628cdb
SAL_TA0080AA_AS,#628cdb
SAL_TA0081AA_AS,#628cdb
SAL_TA0082AA_AS,#628cdb
SAL_TA0084AA_AS,#628cdb
SAL_TA0087AA_AS,#628cdb
SAL_TA0092AA_AS,#628cdb
SAL_TA0099AA_AS,#628cdb
SAL_TA0100AA_AS,#628cdb
SAL_TA0101AA_AS,#628cdb
SAL_TA0109AA_AS,#628cdb
SAL_TA0114AA_AS,#628cdb
SAL_TA0120AA_AS,#628cdb
SAL_TA0121AA_AS,#628cdb
SAL_TA0122AA_AS,#628cdb
SAL_TA0128AA_AS,#628cdb
SAL_TA0131AA_AS,#628cdb
SAL_TA0132AA_AS,#628cdb
SAL_TA0135AA_AS,#628cdb
SAL_TA0143AA_AS,#628cdb
SAL_TA0150AA_AS,#628cdb
SAL_TA0156AA_AS,#628cdb
SAL_TA0168AA_AS,#628cdb
SAL_TA0177AA_AS,#628cdb
SAL_TA0183AA_AS,#628cdb
SAL_TA0187AA_AS,#628cdb
SAL_TA0188AA_AS,#628cdb
SAL_TA0196AA_AS,#628cdb
SAL_TA0197AA_AS,#628cdb
SAL_TA0209AA_AS,#628cdb
SAL_TA0218AA_AS,#628cdb
SAL_TA0221AA_AS,#628cdb
SAL_TA0227AA_AS,#628cdb
SAL_TA0230AA_AS,#628cdb
SAL_TA0235AA_AS,#628cdb
SAL_TA0238AA_AS,#628cdb
SAL_TA0241AA_AS,#628cdb
SAL_TA0242AA_AS,#628cdb
SAL_TA0244AA_AS,#628cdb
SAL_TA0253AA_AS,#628cdb
SAL_TA0254AA_AS,#628cdb
SAL_TA0255AA_AS,#628cdb
SAL_TA0265AA_AS,#628cdb
SAL_TA0266AA_AS,#628cdb
SAL_TA0267AA_AS,#628cdb
SAL_TA0268AA_AS,#628cdb
SAL_TA0272AA_AS,#628cdb
SAL_TA0273AA_AS,#628cdb
SAL_TA0278AA_AS,#628cdb
SAL_TA0279AA_AS,#628cdb
SAL_TA0283AA_AS,#628cdb
SAL_TA0284AA_AS,#628cdb
SAL_TA0285AA_AS,#628cdb
SAL_TA0298AA_AS,#628cdb
SAL_TA0300AA_AS,#628cdb
SAL_TA0302AA_AS,#628cdb
SAL_TA0308AA_AS,#628cdb
SAL_TA0324AA_AS,#628cdb
SAL_TA0328AA_AS,#628cdb
SAL_TA0334AA_AS,#628cdb
SAL_TA0337AA_AS,#628cdb
SAL_TA0347AA_AS,#628cdb
SAL_TA0350AA_AS,#628cdb
SAL_TA0351AA_AS,#628cdb
SAL_TA0355AA_AS,#628cdb
SAL_TA0357AA_AS,#628cdb
SAL_TA0368AA_AS,#628cdb
SAL_TA0384AA_AS,#628cdb
SAL_TA0403AA_AS,#628cdb
SAL_TA0390AA_AS,#628cdb
SAL_TA0391AA_AS,#628cdb
SAL_TA0396AA_AS,#628cdb
SAL_SA9110AA_AS,#628cdb
SAL_SA9109AA_AS,#628cdb
SAL_SA9100AA_AS,#628cdb
SAL_SA9091AA_AS,#628cdb
SAL_SA8937AA_AS,#628cdb
SAL_SA8939AA_AS,#628cdb
SAL_SA8940AA_AS,#628cdb
SAL_SA8942AA_AS,#628cdb
SAL_SA8953AA_AS,#628cdb
SAL_SA8955AA_AS,#628cdb
SAL_SA8956AA_AS,#628cdb
SAL_SA8957AA_AS,#628cdb
SAL_SA8958AA_AS,#628cdb
SAL_SA8959AA_AS,#628cdb
SAL_SA8960AA_AS,#628cdb
SAL_SA8962AA_AS,#628cdb
SAL_SA8963AA_AS,#628cdb
SAL_SA8964AA_AS,#628cdb
SAL_SA8965AA_AS,#628cdb
SAL_SA8966AA_AS,#628cdb
SAL_SA8967AA_AS,#628cdb
SAL_SA8968AA_AS,#628cdb
SAL_SA8969AA_AS,#628cdb
SAL_SA8970AA_AS,#628cdb
SAL_SA8971AA_AS,#628cdb
SAL_SA8972AA_AS,#628cdb
SAL_SA8974AA_AS,#628cdb
SAL_SA9018AA_AS,#628cdb
SAL_SA9019AA_AS,#628cdb
SAL_SA9020AA_AS,#628cdb
SAL_SA9021AA_AS,#628cdb
SAL_SA9022AA_AS,#628cdb
SAL_SA9025AA_AS,#628cdb
SAL_SA9029AA_AS,#628cdb
SAL_SA9030AA_AS,#628cdb
SAL_SA9031AA_AS,#628cdb
SAL_SA9032AA_AS,#628cdb
SAL_SA9033AA_AS,#628cdb
SAL_SA9034AA_AS,#628cdb
SAL_SA9035AA_AS,#628cdb
SAL_SA9036AA_AS,#628cdb
SAL_SA9037AA_AS,#628cdb
SAL_SA9038AA_AS,#628cdb
SAL_SA9039AA_AS,#628cdb
SAL_SA9040AA_AS,#628cdb
SAL_SA9041AA_AS,#628cdb
SAL_SA9042AA_AS,#628cdb
SAL_SA9043AA_AS,#628cdb
SAL_SA9044AA_AS,#628cdb
SAL_SA9045AA_AS,#628cdb
SAL_SA9046AA_AS,#628cdb
SAL_SA9047AA_AS,#628cdb
SAL_SA9048AA_AS,#628cdb
SAL_SA9049AA_AS,#628cdb
SAL_SA9050AA_AS,#628cdb
SAL_SA9051AA_AS,#628cdb
SAL_SA9052AA_AS,#628cdb
SAL_SA9053AA_AS,#628cdb
SAL_SA9054AA_AS,#628cdb
SAL_SA9055AA_AS,#628cdb
SAL_SA9056AA_AS,#628cdb
SAL_SA9057AA_AS,#628cdb
SAL_SA9058AA_AS,#628cdb
SAL_SA9061AA_AS,#628cdb
SAL_SA9062AA_AS,#628cdb
SAL_SA9063AA_AS,#628cdb
SAL_SA9064AA_AS,#628cdb
SAL_SA9065AA_AS,#628cdb
SAL_SA9067AA_AS,#628cdb
SAL_SA9068AA_AS,#628cdb
SAL_SA9069AA_AS,#628cdb
SAL_SA9070AA_AS,#628cdb
SAL_SA9071AA_AS,#628cdb
SAL_SA9072AA_AS,#628cdb
SAL_SA9073AA_AS,#628cdb
SAL_SA9074AA_AS,#628cdb
SAL_SA9075AA_AS,#628cdb
SAL_SA9076AA_AS,#628cdb
SAL_SA9077AA_AS,#628cdb
SAL_SA9078AA_AS,#628cdb
SAL_SA9079AA_AS,#628cdb
SAL_SA9080AA_AS,#628cdb
SAL_SA8873AA_AS,#628cdb
SAL_SA8877AA_AS,#628cdb
SAL_SA8878AA_AS,#628cdb
SAL_SA8880AA_AS,#628cdb
SAL_SA8882AA_AS,#628cdb
SAL_SA8891AA_AS,#628cdb
SAL_SA8892AA_AS,#628cdb
SAL_SA8895AA_AS,#628cdb
SAL_SA8907AA_AS,#628cdb
SAL_SA8908AA_AS,#628cdb
SAL_SA8911AA_AS,#628cdb
SAL_SA8915AA_AS,#628cdb
SAL_SA8922AA_AS,#628cdb
SAL_SA8923AA_AS,#628cdb
SAL_SA8924AA_AS,#628cdb
SAL_SA8928AA_AS,#628cdb
SAL_SA8931AA_AS,#628cdb
SAL_SA8684AA_AS,#628cdb
SAL_SA8697AA_AS,#628cdb
SAL_SA8701AA_AS,#628cdb
SAL_SA8704AA_AS,#628cdb
SAL_SA8710AA_AS,#628cdb
SAL_SA8711AA_AS,#628cdb
SAL_SA8725AA_AS,#628cdb
SAL_SA8728AA_AS,#628cdb
SAL_SA8737AA_AS,#628cdb
SAL_SA8738AA_AS,#628cdb
SAL_SA8743AA_AS,#628cdb
SAL_SA8749AA_AS,#628cdb
SAL_SA8751AA_AS,#628cdb
SAL_SA8752AA_AS,#628cdb
SAL_SA8753AA_AS,#628cdb
SAL_SA8766AA_AS,#628cdb
SAL_SA8770AA_AS,#628cdb
SAL_SA8772AA_AS,#628cdb
SAL_SA8773AA_AS,#628cdb
SAL_SA8775AA_AS,#628cdb
SAL_SA8784AA_AS,#628cdb
SAL_SA8786AA_AS,#628cdb
SAL_SA8791AA_AS,#628cdb
SAL_SA8792AA_AS,#628cdb
SAL_SA8794AA_AS,#628cdb
SAL_SA8796AA_AS,#628cdb
SAL_SA8804AA_AS,#628cdb
SAL_SA8807AA_AS,#628cdb
SAL_SA8812AA_AS,#628cdb
SAL_SA8835AA_AS,#628cdb
SAL_SA8839AA_AS,#628cdb
SAL_SA8841AA_AS,#628cdb
SAL_SA8846AA_AS,#628cdb
SAL_SA8847AA_AS,#628cdb
SAL_SA8849AA_AS,#628cdb
SAL_SA8855AA_AS,#628cdb
SAL_SA8867AA_AS,#628cdb
SAL_SA8869AA_AS,#628cdb
SAL_SA8475AA_AS,#628cdb
SAL_SA8480AA_AS,#628cdb
SAL_SA8486AA_AS,#628cdb
SAL_SA8509AA_AS,#628cdb
SAL_SA8512AA_AS,#628cdb
SAL_SA8515AA_AS,#628cdb
SAL_SA8528AA_AS,#628cdb
SAL_SA8550AA_AS,#628cdb
SAL_SA8558AA_AS,#628cdb
SAL_SA8568AA_AS,#628cdb
SAL_SA8578AA_AS,#628cdb
SAL_SA8582AA_AS,#628cdb
SAL_SA8588AA_AS,#628cdb
SAL_SA8619AA_AS,#628cdb
SAL_SA8623AA_AS,#628cdb
SAL_SA8628AA_AS,#628cdb
SAL_SA8631AA_AS,#628cdb
SAL_SA8636AA_AS,#628cdb
SAL_SA8650AA_AS,#628cdb
SAL_SA8660AA_AS,#628cdb
SAL_SA8664AA_AS,#628cdb
SAL_SA3298AA_AS,#628cdb
SAL_SA3051AA_AS,#628cdb
SAL_SA2850AA_AS,#628cdb
SAL_SA2853AA_AS,#628cdb
SAL_SA2774AA_AS,#628cdb
SAL_SA2779AA_AS,#628cdb
SAL_SA2784AA_AS,#628cdb
SAL_SA2369AA_AS,#628cdb
SAL_SA2371AA_AS,#628cdb
SAL_SA2372AA_AS,#628cdb
SAL_SA2385AA_AS,#628cdb
SAL_SA2386AA_AS,#628cdb
SAL_SA2387AA_AS,#628cdb
SAL_SA2388AA_AS,#628cdb
SAL_SA2389AA_AS,#628cdb
SAL_SA2390AA_AS,#628cdb
SAL_SA2391AA_AS,#628cdb
SAL_SA2392AA_AS,#628cdb
SAL_SA2393AA_AS,#628cdb
SAL_SA2394AA_AS,#628cdb
SAL_SA2395AA_AS,#628cdb
SAL_SA2396AA_AS,#628cdb
SAL_SA2397AA_AS,#628cdb
SAL_SA2398AA_AS,#628cdb
SAL_SA2399AA_AS,#628cdb
SAL_SA2400AA_AS,#628cdb
SAL_SA2401AA_AS,#628cdb
SAL_SA2402AA_AS,#628cdb
SAL_SA2403AA_AS,#628cdb
SAL_SA2408AA_AS,#628cdb
SAL_SA2409AA_AS,#628cdb
SAL_SA2433AA_AS,#628cdb
SAL_SA2438AA_AS,#628cdb
SAL_SA2444AA_AS,#628cdb
SAL_SA2445AA_AS,#628cdb
SAL_SA2451AA_AS,#628cdb
SAL_SA2455AA_AS,#628cdb
SAL_SA2459AA_AS,#628cdb
SAL_SA2461AA_AS,#628cdb
SAL_SA2466AA_AS,#628cdb
SAL_SA2467AA_AS,#628cdb
SAL_SA2476AA_AS,#628cdb
SAL_SA2482AA_AS,#628cdb
SAL_SA2485AA_AS,#628cdb
SAL_SA2490AA_AS,#628cdb
SAL_SA2494AA_AS,#628cdb
SAL_SA2501AA_AS,#628cdb
SAL_SA2511AA_AS,#628cdb
SAL_SA2513AA_AS,#628cdb
SAL_SA2518AA_AS,#628cdb
SAL_SA2523AA_AS,#628cdb
SAL_SA2525AA_AS,#628cdb
SAL_SA2529AA_AS,#628cdb
SAL_SA2531AA_AS,#628cdb
SAL_SA2534AA_AS,#628cdb
SAL_SA2539AA_AS,#628cdb
SAL_SA2542AA_AS,#628cdb
SAL_SA2546AA_AS,#628cdb
SAL_SA2548AA_AS,#628cdb
SAL_SA2550AA_AS,#628cdb
SAL_SA2554AA_AS,#628cdb
SAL_SA2571AA_AS,#628cdb
SAL_SA2578AA_AS,#628cdb
SAL_SA2585AA_AS,#628cdb
SAL_SA2587AA_AS,#628cdb
SAL_SA2793AA_AS,#628cdb
SAL_SA2600AA_AS,#628cdb
SAL_SA2795AA_AS,#628cdb
SAL_SA2603AA_AS,#628cdb
SAL_SA2796AA_AS,#628cdb
SAL_SA2607AA_AS,#628cdb
SAL_SA2612AA_AS,#628cdb
SAL_SA2614AA_AS,#628cdb
SAL_SA2620AA_AS,#628cdb
SAL_SA2621AA_AS,#628cdb
SAL_SA2622AA_AS,#628cdb
SAL_SA2624AA_AS,#628cdb
SAL_SA2625AA_AS,#628cdb
SAL_SA2626AA_AS,#628cdb
SAL_SA2628AA_AS,#628cdb
SAL_SA2629AA_AS,#628cdb
SAL_SA2631AA_AS,#628cdb
SAL_SA2633AA_AS,#628cdb
SAL_SA2635AA_AS,#628cdb
SAL_SA2636AA_AS,#628cdb
SAL_SA2639AA_AS,#628cdb
SAL_SA2642AA_AS,#628cdb
SAL_SA2645AA_AS,#628cdb
SAL_SA2801AA_AS,#628cdb
SAL_SA2803AA_AS,#628cdb
SAL_SA2652AA_AS,#628cdb
SAL_SA2665AA_AS,#628cdb
SAL_SA2812AA_AS,#628cdb
SAL_SA2815AA_AS,#628cdb
SAL_SA2816AA_AS,#628cdb
SAL_SA2821AA_AS,#628cdb
SAL_SA2826AA_AS,#628cdb
SAL_SA2828AA_AS,#628cdb
SAL_SA2831AA_AS,#628cdb
SAL_SA2834AA_AS,#628cdb
SAL_SA2835AA_AS,#628cdb
SAL_SA2837AA_AS,#628cdb
SAL_SA2838AA_AS,#628cdb
SAL_SA2840AA_AS,#628cdb
SAL_SA2841AA_AS,#628cdb
SAL_SA2725AA_AS,#628cdb
SAL_SA2726AA_AS,#628cdb
SAL_SA2727AA_AS,#628cdb
SAL_SA2728AA_AS,#628cdb
SAL_SA2028AA_AS,#628cdb
SAL_SA2029AA_AS,#628cdb
SAL_SA2030AA_AS,#628cdb
SAL_SA2032AA_AS,#628cdb
SAL_SA2045AA_AS,#628cdb
SAL_SA2046AA_AS,#628cdb
SAL_SA2056AA_AS,#628cdb
SAL_SA2060AA_AS,#628cdb
SAL_SA2072AA_AS,#628cdb
SAL_SA2078AA_AS,#628cdb
SAL_SA2109AA_AS,#628cdb
SAL_SA2111AA_AS,#628cdb
SAL_SA2128AA_AS,#628cdb
SAL_SA2129AA_AS,#628cdb
SAL_SA2134AA_AS,#628cdb
SAL_SA2135AA_AS,#628cdb
SAL_SA2136AA_AS,#628cdb
SAL_SA2148AA_AS,#628cdb
SAL_SA2155AA_AS,#628cdb
SAL_SA2159AA_AS,#628cdb
SAL_SA2161AA_AS,#628cdb
SAL_SA2168AA_AS,#628cdb
SAL_SA2171AA_AS,#628cdb
SAL_SA2173AA_AS,#628cdb
SAL_SA2175AA_AS,#628cdb
SAL_SA2178AA_AS,#628cdb
SAL_SA2181AA_AS,#628cdb
SAL_SA2186AA_AS,#628cdb
SAL_SA2189AA_AS,#628cdb
SAL_SA2190AA_AS,#628cdb
SAL_SA2194AA_AS,#628cdb
SAL_SA2199AA_AS,#628cdb
SAL_SA2202AA_AS,#628cdb
SAL_SA2203AA_AS,#628cdb
SAL_SA2205AA_AS,#628cdb
SAL_SA2206AA_AS,#628cdb
SAL_SA2209AA_AS,#628cdb
SAL_SA2210AA_AS,#628cdb
SAL_SA2213AA_AS,#628cdb
SAL_SA2214AA_AS,#628cdb
SAL_SA2215AA_AS,#628cdb
SAL_SA2216AA_AS,#628cdb
SAL_SA2218AA_AS,#628cdb
SAL_SA2219AA_AS,#628cdb
SAL_SA2221AA_AS,#628cdb
SAL_SA2222AA_AS,#628cdb
SAL_SA2223AA_AS,#628cdb
SAL_SA2225AA_AS,#628cdb
SAL_SA2227AA_AS,#628cdb
SAL_SA2229AA_AS,#628cdb
SAL_SA2230AA_AS,#628cdb
SAL_SA2231AA_AS,#628cdb
SAL_SA2232AA_AS,#628cdb
SAL_SA2233AA_AS,#628cdb
SAL_SA2236AA_AS,#628cdb
SAL_SA2239AA_AS,#628cdb
SAL_SA2242AA_AS,#628cdb
SAL_SA2243AA_AS,#628cdb
SAL_SA2248AA_AS,#628cdb
SAL_SA2250AA_AS,#628cdb
SAL_SA2253AA_AS,#628cdb
SAL_SA1533AA_AS,#628cdb
SAL_SA1540AA_AS,#628cdb
SAL_SA1544AA_AS,#628cdb
SAL_SA1545AA_AS,#628cdb
SAL_SA1547AA_AS,#628cdb
SAL_SA1551AA_AS,#628cdb
SAL_SA1553AA_AS,#628cdb
SAL_SA1556AA_AS,#628cdb
SAL_SA1557AA_AS,#628cdb
SAL_SA1560AA_AS,#628cdb
SAL_SA1576AA_AS,#628cdb
SAL_SA1577AA_AS,#628cdb
SAL_SA1582AA_AS,#628cdb
SAL_SA1584AA_AS,#628cdb
SAL_SA1585AA_AS,#628cdb
SAL_SA1586AA_AS,#628cdb
SAL_SA1588AA_AS,#628cdb
SAL_SA1601AA_AS,#628cdb
SAL_SA1608AA_AS,#628cdb
SAL_SA1611AA_AS,#628cdb
SAL_SA1612AA_AS,#628cdb
SAL_SA1614AA_AS,#628cdb
SAL_SA1622AA_AS,#628cdb
SAL_SA1623AA_AS,#628cdb
SAL_SA1627AA_AS,#628cdb
SAL_SA1629AA_AS,#628cdb
SAL_SA1641AA_AS,#628cdb
SAL_SA1651AA_AS,#628cdb
SAL_SA1664AA_AS,#628cdb
SAL_SA1665AA_AS,#628cdb
SAL_SA1670AA_AS,#628cdb
SAL_SA1674AA_AS,#628cdb
SAL_SA1676AA_AS,#628cdb
SAL_SA1678AA_AS,#628cdb
SAL_SA1680AA_AS,#628cdb
SAL_SA1685AA_AS,#628cdb
SAL_SA1693AA_AS,#628cdb
SAL_SA1695AA_AS,#628cdb
SAL_SA1697AA_AS,#628cdb
SAL_SA1699AA_AS,#628cdb
SAL_SA1706AA_AS,#628cdb
SAL_SA1708AA_AS,#628cdb
SAL_SA1709AA_AS,#628cdb
SAL_SA1728AA_AS,#628cdb
SAL_SA1729AA_AS,#628cdb
SAL_SA1733AA_AS,#628cdb
SAL_SA1734AA_AS,#628cdb
SAL_SA1735AA_AS,#628cdb
SAL_SA1736AA_AS,#628cdb
SAL_SA1738AA_AS,#628cdb
SAL_SA1739AA_AS,#628cdb
SAL_SA1740AA_AS,#628cdb
SAL_SA1742AA_AS,#628cdb
SAL_SA1746AA_AS,#628cdb
SAL_SA1747AA_AS,#628cdb
SAL_SA1750AA_AS,#628cdb
SAL_SA1752AA_AS,#628cdb
SAL_SA1756AA_AS,#628cdb
SAL_SA1770AA_AS,#628cdb
SAL_SA1771AA_AS,#628cdb
SAL_SA1773AA_AS,#628cdb
SAL_SA1778AA_AS,#628cdb
SAL_SA1779AA_AS,#628cdb
SAL_SA1784AA_AS,#628cdb
SAL_SA1788AA_AS,#628cdb
SAL_SA1789AA_AS,#628cdb
SAL_SA1790AA_AS,#628cdb
SAL_SA1791AA_AS,#628cdb
SAL_SA1792AA_AS,#628cdb
SAL_SA1793AA_AS,#628cdb
SAL_SA1794AA_AS,#628cdb
SAL_SA1795AA_AS,#628cdb
SAL_SA1796AA_AS,#628cdb
SAL_SA1797AA_AS,#628cdb
SAL_SA1798AA_AS,#628cdb
SAL_SA1799AA_AS,#628cdb
SAL_SA1800AA_AS,#628cdb
SAL_SA1801AA_AS,#628cdb
SAL_SA1802AA_AS,#628cdb
SAL_SA1803AA_AS,#628cdb
SAL_SA1804AA_AS,#628cdb
SAL_SA1805AA_AS,#628cdb
SAL_SA1806AA_AS,#628cdb
SAL_SA1807AA_AS,#628cdb
SAL_SA1808AA_AS,#628cdb
SAL_SA1809AA_AS,#628cdb
SAL_SA1810AA_AS,#628cdb
SAL_SA1811AA_AS,#628cdb
SAL_SA1812AA_AS,#628cdb
SAL_SA1813AA_AS,#628cdb
SAL_SA1814AA_AS,#628cdb
SAL_SA1815AA_AS,#628cdb
SAL_SA1816AA_AS,#628cdb
SAL_SA1817AA_AS,#628cdb
SAL_SA1818AA_AS,#628cdb
SAL_SA1820AA_AS,#628cdb
SAL_SA1828AA_AS,#628cdb
SAL_SA1842AA_AS,#628cdb
SAL_SA1843AA_AS,#628cdb
SAL_SA1845AA_AS,#628cdb
SAL_SA1848AA_AS,#628cdb
SAL_SA1849AA_AS,#628cdb
SAL_SA1852AA_AS,#628cdb
SAL_SA1853AA_AS,#628cdb
SAL_SA1862AA_AS,#628cdb
SAL_SA1971AA_AS,#628cdb
SAL_SA1973AA_AS,#628cdb
SAL_SA1974AA_AS,#628cdb
SAL_SA1975AA_AS,#628cdb
SAL_SA1981AA_AS,#628cdb
SAL_SA1984AA_AS,#628cdb
SAL_SA1989AA_AS,#628cdb
SAL_SA1990AA_AS,#628cdb
SAL_SA1995AA_AS,#628cdb
SAL_SA1996AA_AS,#628cdb
SAL_SA1997AA_AS,#628cdb
SAL_SA2005AA_AS,#628cdb
SAL_SA2017AA_AS,#628cdb
SAL_SA1431AA_AS,#628cdb
SAL_SA1435AA_AS,#628cdb
SAL_SA1513AA_AS,#628cdb
SAL_SA1525AA_AS,#628cdb
SAL_SA1444AA_AS,#628cdb
SAL_SA1522AA_AS,#628cdb
SAL_SA1466AA_AS,#628cdb
SAL_SA1474AA_AS,#628cdb
SAL_SA1480AA_AS,#628cdb
SAL_SA1481AA_AS,#628cdb
SAL_SA1496AA_AS,#628cdb
SAL_SA1497AA_AS,#628cdb
SAL_SA1501AA_AS,#628cdb
SAL_SA1502AA_AS,#628cdb
SAL_SA1503AA_AS,#628cdb
SAL_SA1504AA_AS,#628cdb
SAL_SA1505AA_AS,#628cdb
SAL_SA1510AA_AS,#628cdb
SAL_SA1401AA_AS,#628cdb
SAL_SA1367AA_AS,#628cdb
SAL_SA1402AA_AS,#628cdb
SAL_SA1369AA_AS,#628cdb
SAL_SA1374AA_AS,#628cdb
SAL_SA1383AA_AS,#628cdb
SAL_SA1395AA_AS,#628cdb
SAL_SA1399AA_AS,#628cdb
SAL_SA1267AA_AS,#628cdb
SAL_SA0819AA_AS,#628cdb
SAL_SA0820AA_AS,#628cdb
SAL_SA0823AA_AS,#628cdb
SAL_SA0827AA_AS,#628cdb
SAL_SA0860AA_AS,#628cdb
SAL_SA0912AA_AS,#628cdb
SAL_SA0915AA_AS,#628cdb
SAL_SA0916AA_AS,#628cdb
SAL_SA0918AA_AS,#628cdb
SAL_SA0920AA_AS,#628cdb
SAL_SA0925AA_AS,#628cdb
SAL_SA0928AA_AS,#628cdb
SAL_SA0935AA_AS,#628cdb
SAL_SA0936AA_AS,#628cdb
SAL_SA0943AA_AS,#628cdb
SAL_SA0946AA_AS,#628cdb
SAL_SA0957AA_AS,#628cdb
SAL_SA0961AA_AS,#628cdb
SAL_SA0962AA_AS,#628cdb
SAL_SA0966AA_AS,#628cdb
SAL_SA0969AA_AS,#628cdb
SAL_SA0974AA_AS,#628cdb
SAL_SA0977AA_AS,#628cdb
SAL_SA0978AA_AS,#628cdb
SAL_SA0990AA_AS,#628cdb
SAL_SA0991AA_AS,#628cdb
SAL_SA0994AA_AS,#628cdb
SAL_SA0998AA_AS,#628cdb
SAL_SA1001AA_AS,#628cdb
SAL_SA1151AA_AS,#628cdb
SAL_SA1011AA_AS,#628cdb
SAL_SA1153AA_AS,#628cdb
SAL_SA1013AA_AS,#628cdb
SAL_SA1016AA_AS,#628cdb
SAL_SA1022AA_AS,#628cdb
SAL_SA1025AA_AS,#628cdb
SAL_SA1026AA_AS,#628cdb
SAL_SA1158AA_AS,#628cdb
SAL_SA1034AA_AS,#628cdb
SAL_SA1035AA_AS,#628cdb
SAL_SA1037AA_AS,#628cdb
SAL_SA1042AA_AS,#628cdb
SAL_SA1160AA_AS,#628cdb
SAL_SA1046AA_AS,#628cdb
SAL_SA1051AA_AS,#628cdb
SAL_SA1054AA_AS,#628cdb
SAL_SA1057AA_AS,#628cdb
SAL_SA1058AA_AS,#628cdb
SAL_SA1059AA_AS,#628cdb
SAL_SA1090AA_AS,#628cdb
SAL_SA1092AA_AS,#628cdb
SAL_SA1093AA_AS,#628cdb
SAL_SA1094AA_AS,#628cdb
SAL_SA1096AA_AS,#628cdb
SAL_SA1104AA_AS,#628cdb
SAL_SA1108AA_AS,#628cdb
SAL_SA1113AA_AS,#628cdb
SAL_SA1115AA_AS,#628cdb
SAL_SA1117AA_AS,#628cdb
SAL_SA1119AA_AS,#628cdb
SAL_SA1120AA_AS,#628cdb
SAL_SA1122AA_AS,#628cdb
SAL_SA1124AA_AS,#628cdb
SAL_SA1137AA_AS,#628cdb
SAL_SA1140AA_AS,#628cdb
SAL_SA1141AA_AS,#628cdb
SAL_SA1142AA_AS,#628cdb
SAL_SA0770AA_AS,#628cdb
SAL_SA0673AA_AS,#628cdb
SAL_SA0676AA_AS,#628cdb
SAL_SA0809AA_AS,#628cdb
SAL_SA0708AA_AS,#628cdb
SAL_SA0710AA_AS,#628cdb
SAL_SA0711AA_AS,#628cdb
SAL_SA0719AA_AS,#628cdb
SAL_SA0724AA_AS,#628cdb
SAL_SA0727AA_AS,#628cdb
SAL_SA0728AA_AS,#628cdb
SAL_SA0738AA_AS,#628cdb
SAL_SA0813AA_AS,#628cdb
SAL_SA0742AA_AS,#628cdb
SAL_SA0745AA_AS,#628cdb
SAL_SA0747AA_AS,#628cdb
SAL_SA0757AA_AS,#628cdb
SAL_SA0764AA_AS,#628cdb
SAL_SA0767AA_AS,#628cdb
SAL_SA0768AA_AS,#628cdb
SAL_SA0564AA_AS,#628cdb
SAL_SA0563AA_AS,#628cdb
SAL_SA0562AA_AS,#628cdb
SAL_SA0561AA_AS,#628cdb
SAL_SA0406AA_AS,#628cdb
SAL_SA0409AA_AS,#628cdb
SAL_SA0414AA_AS,#628cdb
SAL_SA0429AA_AS,#628cdb
SAL_SA0430AA_AS,#628cdb
SAL_SA0436AA_AS,#628cdb
SAL_SA0441AA_AS,#628cdb
SAL_SA0442AA_AS,#628cdb
SAL_SA0443AA_AS,#628cdb
SAL_SA0444AA_AS,#628cdb
SAL_SA0445AA_AS,#628cdb
SAL_SA0452AA_AS,#628cdb
SAL_SA0459AA_AS,#628cdb
SAL_SA0461AA_AS,#628cdb
SAL_SA0472AA_AS,#628cdb
SAL_SA0475AA_AS,#628cdb
SAL_SA0476AA_AS,#628cdb
SAL_SA0490AA_AS,#628cdb
SAL_SA0493AA_AS,#628cdb
SAL_SA0495AA_AS,#628cdb
SAL_SA0500AA_AS,#628cdb
SAL_SA0516AA_AS,#628cdb
SAL_SA0522AA_AS,#628cdb
SAL_SA0523AA_AS,#628cdb
SAL_SA0525AA_AS,#628cdb
SAL_SA0528AA_AS,#628cdb
SAL_SA0533AA_AS,#628cdb
SAL_SA0555AA_AS,#628cdb
SAL_SA0234AA_AS,#628cdb
SAL_SA0249AA_AS,#628cdb
SAL_SA0250AA_AS,#628cdb
SAL_SA0256AA_AS,#628cdb
SAL_SA0257AA_AS,#628cdb
SAL_SA0259AA_AS,#628cdb
SAL_SA0260AA_AS,#628cdb
SAL_SA0265AA_AS,#628cdb
SAL_SA0290AA_AS,#628cdb
SAL_SA0345AA_AS,#628cdb
SAL_SA0293AA_AS,#628cdb
SAL_SA0294AA_AS,#628cdb
SAL_SA0295AA_AS,#628cdb
SAL_SA0298AA_AS,#628cdb
SAL_SA0303AA_AS,#628cdb
SAL_SA0314AA_AS,#628cdb
SAL_SA0317AA_AS,#628cdb
SAL_SA0318AA_AS,#628cdb
SAL_SA0323AA_AS,#628cdb
SAL_SA0325AA_AS,#628cdb
SAL_SA0326AA_AS,#628cdb
SAL_SA0328AA_AS,#628cdb
SAL_SA0329AA_AS,#628cdb
SAL_SA0331AA_AS,#628cdb
SAL_SA0332AA_AS,#628cdb
SAL_SA0334AA_AS,#628cdb
SAL_SA0341AA_AS,#628cdb
SAL_SA0351AA_AS,#628cdb
SAL_SA0362AA_AS,#628cdb
SAL_SA0375AA_AS,#628cdb
SAL_SA0378AA_AS,#628cdb
SAL_SA0380AA_AS,#628cdb
SAL_SA0394AA_AS,#628cdb
SAL_SA0400AA_AS,#628cdb
SAL_SA0192AA_AS,#628cdb
SAL_SA0190AA_AS,#628cdb
SAL_SA0189AA_AS,#628cdb
SAL_SA0177AA_AS,#628cdb
SAL_SA0176AA_AS,#628cdb
SAL_SA0175AA_AS,#628cdb
SAL_RA9996AA_AS,#628cdb
SAL_SA0020AA_AS,#628cdb
SAL_SA0021AA_AS,#628cdb
SAL_SA0022AA_AS,#628cdb
SAL_SA0026AA_AS,#628cdb
SAL_SA0027AA_AS,#628cdb
SAL_SA0034AA_AS,#628cdb
SAL_SA0035AA_AS,#628cdb
SAL_SA0043AA_AS,#628cdb
SAL_SA0051AA_AS,#628cdb
SAL_SA0058AA_AS,#628cdb
SAL_SA0065AA_AS,#628cdb
SAL_SA0071AA_AS,#628cdb
SAL_SA0075AA_AS,#628cdb
SAL_SA0080AA_AS,#628cdb
SAL_SA0081AA_AS,#628cdb
SAL_SA0082AA_AS,#628cdb
SAL_SA0085AA_AS,#628cdb
SAL_SA0101AA_AS,#628cdb
SAL_SA0108AA_AS,#628cdb
SAL_SA0109AA_AS,#628cdb
SAL_SA0112AA_AS,#628cdb
SAL_SA0113AA_AS,#628cdb
SAL_SA0115AA_AS,#628cdb
SAL_RA9930AA_AS,#628cdb
SAL_RA9931AA_AS,#628cdb
SAL_RA9962AA_AS,#628cdb
SAL_RA9970AA_AS,#628cdb
SAL_RA9972AA_AS,#628cdb
SAL_RA8884AA_AS,#628cdb
SAL_RA8257AA_AS,#628cdb
SAL_RA8888AA_AS,#628cdb
SAL_RA8975AA_AS,#628cdb
SAL_RA8976AA_AS,#628cdb
SAL_RA8977AA_AS,#628cdb
SAL_RA8978AA_AS,#628cdb
SAL_RA8980AA_AS,#628cdb
SAL_RA8982AA_AS,#628cdb
SAL_RA8993AA_AS,#628cdb
SAL_RA8996AA_AS,#628cdb
SAL_RA8998AA_AS,#628cdb
SAL_RA8941AA_AS,#628cdb
SAL_RA8945AA_AS,#628cdb
SAL_RA8550AA_AS,#628cdb
SAL_RA8775AA_AS,#628cdb
SAL_RA8730AA_AS,#628cdb
SAL_RA8950AA_AS,#628cdb
SAL_RA8951AA_AS,#628cdb
SAL_RA8953AA_AS,#628cdb
SAL_RA8955AA_AS,#628cdb
SAL_RA8956AA_AS,#628cdb
SAL_RA8958AA_AS,#628cdb
SAL_RA8959AA_AS,#628cdb
SAL_RA9001AA_AS,#628cdb
SAL_RA8962AA_AS,#628cdb
SAL_RA8963AA_AS,#628cdb
SAL_RA9003AA_AS,#628cdb
SAL_RA9004AA_AS,#628cdb
SAL_RA9008AA_AS,#628cdb
SAL_RA9014AA_AS,#628cdb
SAL_RA9017AA_AS,#628cdb
SAL_RA9088AA_AS,#628cdb
SAL_RA9190AA_AS,#628cdb
SAL_RA9191AA_AS,#628cdb
SAL_RA9192AA_AS,#628cdb
SAL_RA9193AA_AS,#628cdb
SAL_RA9194AA_AS,#628cdb
SAL_RA9195AA_AS,#628cdb
SAL_RA9196AA_AS,#628cdb
SAL_RA9197AA_AS,#628cdb
SAL_RA9199AA_AS,#628cdb
SAL_RA9200AA_AS,#628cdb
SAL_RA6231AA_AS,#628cdb
SAL_RA6622AA_AS,#628cdb
SAL_RA9213AA_AS,#628cdb
SAL_RA9218AA_AS,#628cdb
SAL_RA9226AA_AS,#628cdb
SAL_RA9228AA_AS,#628cdb
SAL_RA9235AA_AS,#628cdb
SAL_RA9237AA_AS,#628cdb
SAL_RA9242AA_AS,#628cdb
SAL_RA9251AA_AS,#628cdb
SAL_RA9252AA_AS,#628cdb
SAL_RA9257AA_AS,#628cdb
SAL_RA9263AA_AS,#628cdb
SAL_RA9312AA_AS,#628cdb
SAL_RA9315AA_AS,#628cdb
SAL_RA9322AA_AS,#628cdb
SAL_RA9323AA_AS,#628cdb
SAL_RA9325AA_AS,#628cdb
SAL_RA9326AA_AS,#628cdb
SAL_RA9327AA_AS,#628cdb
SAL_RA9329AA_AS,#628cdb
SAL_RA9334AA_AS,#628cdb
SAL_RA9335AA_AS,#628cdb
SAL_RA9339AA_AS,#628cdb
SAL_RA9345AA_AS,#628cdb
SAL_RA9359AA_AS,#628cdb
SAL_RA9363AA_AS,#628cdb
SAL_RA9364AA_AS,#628cdb
SAL_RA9369AA_AS,#628cdb
SAL_RA7903AA_AS,#628cdb
SAL_RA9377AA_AS,#628cdb
SAL_RA9382AA_AS,#628cdb
SAL_RA9389AA_AS,#628cdb
SAL_RA9418AA_AS,#628cdb
SAL_RA4902AA_AS,#628cdb
SAL_RA9458AA_AS,#628cdb
SAL_RA9460AA_AS,#628cdb
SAL_RA9472AA_AS,#628cdb
SAL_RA9474AA_AS,#628cdb
SAL_RA9476AA_AS,#628cdb
SAL_RA9477AA_AS,#628cdb
SAL_RA9480AA_AS,#628cdb
SAL_RA9481AA_AS,#628cdb
SAL_RA9485AA_AS,#628cdb
SAL_RA9492AA_AS,#628cdb
SAL_RA9498AA_AS,#628cdb
SAL_RA9501AA_AS,#628cdb
SAL_RA9503AA_AS,#628cdb
SAL_RA9504AA_AS,#628cdb
SAL_RA9505AA_AS,#628cdb
SAL_RA9510AA_AS,#628cdb
SAL_RA9518AA_AS,#628cdb
SAL_RA9520AA_AS,#628cdb
SAL_RA9521AA_AS,#628cdb
SAL_RA9523AA_AS,#628cdb
SAL_RA5136AA_AS,#628cdb
SAL_RA5220AA_AS,#628cdb
SAL_RA4529AA_AS,#628cdb
SAL_RA3671AA_AS,#628cdb
SAL_RA3684AA_AS,#628cdb
SAL_RA3686AA_AS,#628cdb
SAL_RA3688AA_AS,#628cdb
SAL_RA3689AA_AS,#628cdb
SAL_RA3690AA_AS,#628cdb
SAL_RA3691AA_AS,#628cdb
SAL_RA3697AA_AS,#628cdb
SAL_RA3699AA_AS,#628cdb
SAL_RA3705AA_AS,#628cdb
SAL_RA3709AA_AS,#628cdb
SAL_RA3712AA_AS,#628cdb
SAL_RA3715AA_AS,#628cdb
SAL_RA3738AA_AS,#628cdb
SAL_RA3741AA_AS,#628cdb
SAL_RA3742AA_AS,#628cdb
SAL_RA3748AA_AS,#628cdb
SAL_RA3751AA_AS,#628cdb
SAL_RA3766AA_AS,#628cdb
SAL_RA3767AA_AS,#628cdb
SAL_RA3782AA_AS,#628cdb
SAL_RA3786AA_AS,#628cdb
SAL_RA3787AA_AS,#628cdb
SAL_RA3788AA_AS,#628cdb
SAL_RA3797AA_AS,#628cdb
SAL_RA3806AA_AS,#628cdb
SAL_RA3816AA_AS,#628cdb
SAL_RA3817AA_AS,#628cdb
SAL_RA3823AA_AS,#628cdb
SAL_RA3824AA_AS,#628cdb
SAL_RA9544AA_AS,#628cdb
SAL_RA9570AA_AS,#628cdb
SAL_RA9604AA_AS,#628cdb
SAL_RA9612AA_AS,#628cdb
SAL_RA9613AA_AS,#628cdb
SAL_RA9616AA_AS,#628cdb
SAL_RA9619AA_AS,#628cdb
SAL_RA9620AA_AS,#628cdb
SAL_RA9621AA_AS,#628cdb
SAL_RA9628AA_AS,#628cdb
SAL_RA9629AA_AS,#628cdb
SAL_RA9631AA_AS,#628cdb
SAL_SA0116AA_AS,#628cdb
SAL_RA9636AA_AS,#628cdb
SAL_RA3149AA_AS,#628cdb
SAL_RA9639AA_AS,#628cdb
SAL_RA9644AA_AS,#628cdb
SAL_RA9648AA_AS,#628cdb
SAL_RA9649AA_AS,#628cdb
SAL_RA9653AA_AS,#628cdb
SAL_RA9661AA_AS,#628cdb
SAL_RA9665AA_AS,#628cdb
SAL_RA9671AA_AS,#628cdb
SAL_RA9679AA_AS,#628cdb
SAL_RA9680AA_AS,#628cdb
SAL_SA0126AA_AS,#628cdb
SAL_SA0128AA_AS,#628cdb
SAL_RA3634AA_AS,#628cdb
SAL_SA0131AA_AS,#628cdb
SAL_SA0134AA_AS,#628cdb
SAL_SA0142AA_AS,#628cdb
SAL_SA0143AA_AS,#628cdb
SAL_SA0162AA_AS,#628cdb
SAL_SA0164AA_AS,#628cdb
SAL_RA9761AA_AS,#628cdb
SAL_RA9763AA_AS,#628cdb
SAL_RA9769AA_AS,#628cdb
SAL_RA9774AA_AS,#628cdb
SAL_RA9775AA_AS,#628cdb
SAL_RA9780AA_AS,#628cdb
SAL_RA9787AA_AS,#628cdb
SAL_RA9788AA_AS,#628cdb
SAL_RA2424AA_AS,#628cdb
SAL_RA2570AA_AS,#628cdb
SAL_RA9794AA_AS,#628cdb
SAL_RA9796AA_AS,#628cdb
SAL_RA9802AA_AS,#628cdb
SAL_RA9803AA_AS,#628cdb
SAL_RA9805AA_AS,#628cdb
SAL_RA2587AA_AS,#628cdb
SAL_RA2686AA_AS,#628cdb
SAL_RA9810AA_AS,#628cdb
SAL_RA1717AA_AS,#628cdb
SAL_RA1721AA_AS,#628cdb
SAL_RA1812AA_AS,#628cdb
SAL_RA1826AA_AS,#628cdb
SAL_RA9823AA_AS,#628cdb
SAL_RA1746AA_AS,#628cdb
SAL_RA1748AA_AS,#628cdb
SAL_RA9824AA_AS,#628cdb
SAL_RA9829AA_AS,#628cdb
SAL_RA9830AA_AS,#628cdb
SAL_RA9832AA_AS,#628cdb
SAL_RA9834AA_AS,#628cdb
SAL_RA9836AA_AS,#628cdb
SAL_RA1847AA_AS,#628cdb
SAL_RA1851AA_AS,#628cdb
SAL_RA9837AA_AS,#628cdb
SAL_RA9839AA_AS,#628cdb
SAL_RA1857AA_AS,#628cdb
SAL_RA1907AA_AS,#628cdb
SAL_RA1434AA_AS,#628cdb
SAL_RA1468AA_AS,#628cdb
SAL_RA1469AA_AS,#628cdb
SAL_RA1479AA_AS,#628cdb
SAL_RA1480AA_AS,#628cdb
SAL_RA1499AA_AS,#628cdb
SAL_RA1521AA_AS,#628cdb
SAL_RA1523AA_AS,#628cdb
SAL_RA1526AA_AS,#628cdb
SAL_RA1529AA_AS,#628cdb
SAL_RA1555AA_AS,#628cdb
SAL_RA1375AA_AS,#628cdb
SAL_TA2699AA_AS,#628cdb
SAL_RA1301AA_AS,#628cdb
SAL_RA1314AA_AS,#628cdb
SAL_RA1323AA_AS,#628cdb
SAL_RA1327AA_AS,#628cdb
SAL_RA1329AA_AS,#628cdb
SAL_RA0961AA_AS,#628cdb
SAL_RA0962AA_AS,#628cdb
SAL_RA1083AA_AS,#628cdb
SAL_RA1085AA_AS,#628cdb
SAL_RA1086AA_AS,#628cdb
SAL_RA1088AA_AS,#628cdb
SAL_RA1092AA_AS,#628cdb
SAL_RA1093AA_AS,#628cdb
SAL_RA0697AA_AS,#628cdb
SAL_RA0698AA_AS,#628cdb
SAL_RA0703AA_AS,#628cdb
SAL_RA0707AA_AS,#628cdb
SAL_RA0712AA_AS,#628cdb
SAL_RA0775AA_AS,#628cdb
SAL_RA0727AA_AS,#628cdb
SAL_RA0731AA_AS,#628cdb
SAL_RA0737AA_AS,#628cdb
SAL_RA0738AA_AS,#628cdb
SAL_RA0742AA_AS,#628cdb
SAL_RA0747AA_AS,#628cdb
SAL_RA0758AA_AS,#628cdb
SAL_RA0760AA_AS,#628cdb
SAL_RA0779AA_AS,#628cdb
SAL_RA0765AA_AS,#628cdb
SAL_RA0767AA_AS,#628cdb
SAL_RA0771AA_AS,#628cdb
SAL_RA0820AA_AS,#628cdb
SAL_RA0823AA_AS,#628cdb
SAL_RA0833AA_AS,#628cdb
SAL_RA0845AA_AS,#628cdb
SAL_RA0849AA_AS,#628cdb
SAL_RA0850AA_AS,#628cdb
SAL_RA0853AA_AS,#628cdb
SAL_RA0858AA_AS,#628cdb
SAL_RA0861AA_AS,#628cdb
SAL_RA0875AA_AS,#628cdb
SAL_RA0879AA_AS,#628cdb
SAL_RA0880AA_AS,#628cdb
SAL_RA0884AA_AS,#628cdb
SAL_RA0889AA_AS,#628cdb
SAL_RA0890AA_AS,#628cdb
SAL_RA0897AA_AS,#628cdb
SAL_RA0898AA_AS,#628cdb
SAL_RA0905AA_AS,#628cdb
SAL_RA0907AA_AS,#628cdb
SAL_RA0539AA_AS,#628cdb
SAL_RA0541AA_AS,#628cdb
SAL_RA0543AA_AS,#628cdb
SAL_RA0544AA_AS,#628cdb
SAL_RA0565AA_AS,#628cdb
SAL_RA0568AA_AS,#628cdb
SAL_RA0574AA_AS,#628cdb
SAL_RA0575AA_AS,#628cdb
SAL_RA0576AA_AS,#628cdb
SAL_RA0599AA_AS,#628cdb
SAL_RA0603AA_AS,#628cdb
SAL_RA0605AA_AS,#628cdb
SAL_RA0606AA_AS,#628cdb
SAL_RA0607AA_AS,#628cdb
SAL_RA0609AA_AS,#628cdb
SAL_RA0611AA_AS,#628cdb
SAL_RA0614AA_AS,#628cdb
SAL_RA0616AA_AS,#628cdb
SAL_RA0620AA_AS,#628cdb
SAL_RA0621AA_AS,#628cdb
SAL_RA0622AA_AS,#628cdb
SAL_RA0623AA_AS,#628cdb
SAL_RA0625AA_AS,#628cdb
SAL_RA0626AA_AS,#628cdb
SAL_RA0628AA_AS,#628cdb
SAL_RA0637AA_AS,#628cdb
SAL_RA0639AA_AS,#628cdb
SAL_RA0640AA_AS,#628cdb
SAL_RA0641AA_AS,#628cdb
SAL_RA0643AA_AS,#628cdb
SAL_RA0646AA_AS,#628cdb
SAL_RA0649AA_AS,#628cdb
SAL_RA0650AA_AS,#628cdb
SAL_RA0651AA_AS,#628cdb
SAL_RA0654AA_AS,#628cdb
SAL_RA0655AA_AS,#628cdb
SAL_RA0656AA_AS,#628cdb
SAL_RA0657AA_AS,#628cdb
SAL_RA0658AA_AS,#628cdb
SAL_RA0057AA_AS,#628cdb
SAL_RA0064AA_AS,#628cdb
SAL_RA0072AA_AS,#628cdb
SAL_RA0074AA_AS,#628cdb
SAL_RA0076AA_AS,#628cdb
SAL_RA0077AA_AS,#628cdb
SAL_RA0087AA_AS,#628cdb
SAL_RA0102AA_AS,#628cdb
SAL_RA0106AA_AS,#628cdb
SAL_RA0111AA_AS,#628cdb
SAL_RA0114AA_AS,#628cdb
SAL_RA0115AA_AS,#628cdb
SAL_RA0116AA_AS,#628cdb
SAL_RA0126AA_AS,#628cdb
SAL_RA0133AA_AS,#628cdb
SAL_RA0138AA_AS,#628cdb
SAL_RA0142AA_AS,#628cdb
SAL_RA0143AA_AS,#628cdb
SAL_RA0158AA_AS,#628cdb
SAL_RA0161AA_AS,#628cdb
SAL_RA0162AA_AS,#628cdb
SAL_RA0163AA_AS,#628cdb
SAL_RA0165AA_AS,#628cdb
SAL_RA0167AA_AS,#628cdb
SAL_RA0173AA_AS,#628cdb
SAL_RA0174AA_AS,#628cdb
SAL_RA0176AA_AS,#628cdb
SAL_RA0179AA_AS,#628cdb
SAL_RA0181AA_AS,#628cdb
SAL_RA0182AA_AS,#628cdb
SAL_RA0190AA_AS,#628cdb
SAL_RA0936AA_AS,#628cdb
SAL_RA0195AA_AS,#628cdb
SAL_RA0203AA_AS,#628cdb
SAL_RA0206AA_AS,#628cdb
SAL_RA0207AA_AS,#628cdb
SAL_RA0208AA_AS,#628cdb
SAL_RA0209AA_AS,#628cdb
SAL_RA0213AA_AS,#628cdb
SAL_RA0227AA_AS,#628cdb
SAL_RA0239AA_AS,#628cdb
SAL_RA0240AA_AS,#628cdb
SAL_RA0246AA_AS,#628cdb
SAL_RA0250AA_AS,#628cdb
SAL_RA0256AA_AS,#628cdb
SAL_RA0260AA_AS,#628cdb
SAL_RA0264AA_AS,#628cdb
SAL_RA0279AA_AS,#628cdb
SAL_RA0280AA_AS,#628cdb
SAL_RA0282AA_AS,#628cdb
SAL_RA0290AA_AS,#628cdb
SAL_RA0291AA_AS,#628cdb
SAL_RA0292AA_AS,#628cdb
SAL_RA0295AA_AS,#628cdb
SAL_RA0298AA_AS,#628cdb
SAL_RA0304AA_AS,#628cdb
SAL_RA0305AA_AS,#628cdb
SAL_RA0308AA_AS,#628cdb
SAL_RA0311AA_AS,#628cdb
SAL_RA0314AA_AS,#628cdb
SAL_RA0315AA_AS,#628cdb
SAL_RA0316AA_AS,#628cdb
SAL_RA0323AA_AS,#628cdb
SAL_RA0324AA_AS,#628cdb
SAL_RA0325AA_AS,#628cdb
SAL_RA0331AA_AS,#628cdb
SAL_RA0334AA_AS,#628cdb
SAL_RA0342AA_AS,#628cdb
SAL_RA0344AA_AS,#628cdb
SAL_RA0347AA_AS,#628cdb
SAL_RA0349AA_AS,#628cdb
SAL_RA0354AA_AS,#628cdb
SAL_RA0517AA_AS,#628cdb
SAL_RA0470AA_AS,#628cdb
SAL_RA0361AA_AS,#628cdb
SAL_RA0362AA_AS,#628cdb
SAL_RA0496AA_AS,#628cdb
SAL_RA0365AA_AS,#628cdb
SAL_RA0498AA_AS,#628cdb
SAL_RA0499AA_AS,#628cdb
SAL_RA0374AA_AS,#628cdb
SAL_RA0377AA_AS,#628cdb
SAL_RA0385AA_AS,#628cdb
SAL_RA0386AA_AS,#628cdb
SAL_RA0388AA_AS,#628cdb
SAL_RA0389AA_AS,#628cdb
SAL_RA0397AA_AS,#628cdb
SAL_RA0398AA_AS,#628cdb
SAL_RA0399AA_AS,#628cdb
SAL_RA0400AA_AS,#628cdb
SAL_RA0421AA_AS,#628cdb
SAL_RA0426AA_AS,#628cdb
SAL_RA0513AA_AS,#628cdb
SAL_RA0465AA_AS,#628cdb
SAL_RA0041AA_AS,#628cdb
SAL_RA0040AA_AS,#628cdb
SAL_RA0028AA_AS,#628cdb
SAL_QA9765AA_AS,#628cdb
SAL_QA9767AA_AS,#628cdb
SAL_QA9779AA_AS,#628cdb
SAL_QA9781AA_AS,#628cdb
SAL_QA9783AA_AS,#628cdb
SAL_QA9785AA_AS,#628cdb
SAL_QA9605AA_AS,#628cdb
SAL_QA9608AA_AS,#628cdb
SAL_QA9616AA_AS,#628cdb
SAL_QA9626AA_AS,#628cdb
SAL_QA9629AA_AS,#628cdb
SAL_QA9644AA_AS,#628cdb
SAL_QA9658AA_AS,#628cdb
SAL_QA9662AA_AS,#628cdb
SAL_QA9692AA_AS,#628cdb
SAL_QA9699AA_AS,#628cdb
SAL_QA9703AA_AS,#628cdb
SAL_QA9719AA_AS,#628cdb
SAL_QA9295AA_AS,#628cdb
SAL_QA9313AA_AS,#628cdb
SAL_QA9321AA_AS,#628cdb
SAL_QA9325AA_AS,#628cdb
SAL_QA9337AA_AS,#628cdb
SAL_QA9345AA_AS,#628cdb
SAL_QA9352AA_AS,#628cdb
SAL_QA9361AA_AS,#628cdb
SAL_QA9364AA_AS,#628cdb
SAL_QA9373AA_AS,#628cdb
SAL_QA9385AA_AS,#628cdb
SAL_QA9386AA_AS,#628cdb
SAL_QA9387AA_AS,#628cdb
SAL_QA9388AA_AS,#628cdb
SAL_QA9587AA_AS,#628cdb
SAL_QA9256AA_AS,#628cdb
SAL_QA9255AA_AS,#628cdb
SAL_QA9254AA_AS,#628cdb
SAL_QA9253AA_AS,#628cdb
SAL_QA9252AA_AS,#628cdb
SAL_QA9251AA_AS,#628cdb
SAL_QA9250AA_AS,#628cdb
SAL_QA9249AA_AS,#628cdb
SAL_QA9248AA_AS,#628cdb
SAL_QA9247AA_AS,#628cdb
SAL_QA9246AA_AS,#628cdb
SAL_QA9245AA_AS,#628cdb
SAL_QA9244AA_AS,#628cdb
SAL_QA9243AA_AS,#628cdb
SAL_QA9242AA_AS,#628cdb
SAL_QA9241AA_AS,#628cdb
SAL_QA9240AA_AS,#628cdb
SAL_QA9239AA_AS,#628cdb
SAL_QA9238AA_AS,#628cdb
SAL_QA9237AA_AS,#628cdb
SAL_QA9236AA_AS,#628cdb
SAL_QA9235AA_AS,#628cdb
SAL_QA9234AA_AS,#628cdb
SAL_QA9233AA_AS,#628cdb
SAL_QA9232AA_AS,#628cdb
SAL_QA9231AA_AS,#628cdb
SAL_QA9230AA_AS,#628cdb
SAL_QA9229AA_AS,#628cdb
SAL_QA9228AA_AS,#628cdb
SAL_QA9227AA_AS,#628cdb
SAL_QA9222AA_AS,#628cdb
SAL_QA9216AA_AS,#628cdb
SAL_QA9214AA_AS,#628cdb
SAL_QA9212AA_AS,#628cdb
SAL_QA9211AA_AS,#628cdb
SAL_QA9210AA_AS,#628cdb
SAL_QA9208AA_AS,#628cdb
SAL_QA9206AA_AS,#628cdb
SAL_QA9205AA_AS,#628cdb
SAL_QA9201AA_AS,#628cdb
SAL_QA9200AA_AS,#628cdb
SAL_QA9199AA_AS,#628cdb
SAL_QA9198AA_AS,#628cdb
SAL_QA9197AA_AS,#628cdb
SAL_QA9196AA_AS,#628cdb
SAL_QA9195AA_AS,#628cdb
SAL_QA9194AA_AS,#628cdb
SAL_QA9193AA_AS,#628cdb
SAL_QA9192AA_AS,#628cdb
SAL_QA9191AA_AS,#628cdb
SAL_QA9190AA_AS,#628cdb
SAL_QA9189AA_AS,#628cdb
SAL_QA9167AA_AS,#628cdb
SAL_QA9174AA_AS,#628cdb
SAL_QA9159AA_AS,#628cdb
SAL_QA9158AA_AS,#628cdb
SAL_QA9156AA_AS,#628cdb
SAL_QA9155AA_AS,#628cdb
SAL_QA9154AA_AS,#628cdb
SAL_QA9153AA_AS,#628cdb
SAL_QA9151AA_AS,#628cdb
SAL_QA9150AA_AS,#628cdb
SAL_QA9183AA_AS,#628cdb
SAL_QA9148AA_AS,#628cdb
SAL_QA9184AA_AS,#628cdb
SAL_QA9146AA_AS,#628cdb
SAL_QA9145AA_AS,#628cdb
SAL_QA9144AA_AS,#628cdb
SAL_QA9143AA_AS,#628cdb
SAL_QA9142AA_AS,#628cdb
SAL_QA9141AA_AS,#628cdb
SAL_QA9140AA_AS,#628cdb
SAL_QA9139AA_AS,#628cdb
SAL_QA9138AA_AS,#628cdb
SAL_QA9137AA_AS,#628cdb
SAL_QA9182AA_AS,#628cdb
SAL_QA9135AA_AS,#628cdb
SAL_QA9134AA_AS,#628cdb
SAL_QA9133AA_AS,#628cdb
SAL_QA9132AA_AS,#628cdb
SAL_QA9181AA_AS,#628cdb
SAL_QA9130AA_AS,#628cdb
SAL_QA9129AA_AS,#628cdb
SAL_QA9128AA_AS,#628cdb
SAL_QA9127AA_AS,#628cdb
SAL_QA9126AA_AS,#628cdb
SAL_QA9125AA_AS,#628cdb
SAL_QA9124AA_AS,#628cdb
SAL_QA9123AA_AS,#628cdb
SAL_QA9122AA_AS,#628cdb
SAL_QA9121AA_AS,#628cdb
SAL_QA9120AA_AS,#628cdb
SAL_QA9119AA_AS,#628cdb
SAL_QA9118AA_AS,#628cdb
SAL_QA9117AA_AS,#628cdb
SAL_QA9116AA_AS,#628cdb
SAL_QA9115AA_AS,#628cdb
SAL_QA9114AA_AS,#628cdb
SAL_QA9113AA_AS,#628cdb
SAL_QA9112AA_AS,#628cdb
SAL_QA9111AA_AS,#628cdb
SAL_QA9110AA_AS,#628cdb
SAL_QA9109AA_AS,#628cdb
SAL_QA9108AA_AS,#628cdb
SAL_QA9107AA_AS,#628cdb
SAL_QA9175AA_AS,#628cdb
SAL_QA9176AA_AS,#628cdb
SAL_QA9177AA_AS,#628cdb
SAL_QA9178AA_AS,#628cdb
SAL_QA9102AA_AS,#628cdb
SAL_QA9101AA_AS,#628cdb
SAL_QA9100AA_AS,#628cdb
SAL_QA9099AA_AS,#628cdb
SAL_QA9098AA_AS,#628cdb
SAL_QA9097AA_AS,#628cdb
SAL_QA9095AA_AS,#628cdb
SAL_QA9094AA_AS,#628cdb
SAL_QA9088AA_AS,#628cdb
SAL_QA9084AA_AS,#628cdb
SAL_QA9081AA_AS,#628cdb
SAL_QA8940AA_AS,#628cdb
SAL_QA8941AA_AS,#628cdb
SAL_QA8964AA_AS,#628cdb
SAL_QA8966AA_AS,#628cdb
SAL_QA8969AA_AS,#628cdb
SAL_QA8975AA_AS,#628cdb
SAL_QA8984AA_AS,#628cdb
SAL_QA9002AA_AS,#628cdb
SAL_QA9005AA_AS,#628cdb
SAL_QA9011AA_AS,#628cdb
SAL_QA8788AA_AS,#628cdb
SAL_QA8814AA_AS,#628cdb
SAL_QA8820AA_AS,#628cdb
SAL_QA8821AA_AS,#628cdb
SAL_QA8826AA_AS,#628cdb
SAL_QA8829AA_AS,#628cdb
SAL_QA8833AA_AS,#628cdb
SAL_QA8834AA_AS,#628cdb
SAL_QA8835AA_AS,#628cdb
SAL_QA8849AA_AS,#628cdb
SAL_QA8869AA_AS,#628cdb
SAL_QA8875AA_AS,#628cdb
SAL_QA8880AA_AS,#628cdb
SAL_QA8881AA_AS,#628cdb
SAL_QA8886AA_AS,#628cdb
SAL_QA8887AA_AS,#628cdb
SAL_QA8891AA_AS,#628cdb
SAL_QA8894AA_AS,#628cdb
SAL_QA8896AA_AS,#628cdb
SAL_QA8898AA_AS,#628cdb
SAL_QA8900AA_AS,#628cdb
SAL_QA8903AA_AS,#628cdb
SAL_QA8906AA_AS,#628cdb
SAL_QA8630AA_AS,#628cdb
SAL_QA8633AA_AS,#628cdb
SAL_QA8635AA_AS,#628cdb
SAL_QA8654AA_AS,#628cdb
SAL_QA8659AA_AS,#628cdb
SAL_QA8623AA_AS,#628cdb
SAL_QA8622AA_AS,#628cdb
SAL_QA8621AA_AS,#628cdb
SAL_QA8620AA_AS,#628cdb
SAL_QA8619AA_AS,#628cdb
SAL_QA8618AA_AS,#628cdb
SAL_QA8617AA_AS,#628cdb
SAL_QA8616AA_AS,#628cdb
SAL_QA8615AA_AS,#628cdb
SAL_QA8614AA_AS,#628cdb
SAL_QA8613AA_AS,#628cdb
SAL_QA8612AA_AS,#628cdb
SAL_QA8611AA_AS,#628cdb
SAL_QA8610AA_AS,#628cdb
SAL_QA8609AA_AS,#628cdb
SAL_QA8608AA_AS,#628cdb
SAL_QA8607AA_AS,#628cdb
SAL_QA8606AA_AS,#628cdb
SAL_QA8605AA_AS,#628cdb
SAL_QA8604AA_AS,#628cdb
SAL_QA8603AA_AS,#628cdb
SAL_QA8602AA_AS,#628cdb
SAL_QA8601AA_AS,#628cdb
SAL_QA8600AA_AS,#628cdb
SAL_QA8599AA_AS,#628cdb
SAL_QA8598AA_AS,#628cdb
SAL_QA8597AA_AS,#628cdb
SAL_QA8596AA_AS,#628cdb
SAL_QA8595AA_AS,#628cdb
SAL_QA8594AA_AS,#628cdb
SAL_QA8593AA_AS,#628cdb
SAL_QA8592AA_AS,#628cdb
SAL_QA8591AA_AS,#628cdb
SAL_QA8590AA_AS,#628cdb
SAL_QA8589AA_AS,#628cdb
SAL_QA8588AA_AS,#628cdb
SAL_QA8587AA_AS,#628cdb
SAL_QA8586AA_AS,#628cdb
SAL_QA8585AA_AS,#628cdb
SAL_QA8584AA_AS,#628cdb
SAL_QA8583AA_AS,#628cdb
SAL_QA8582AA_AS,#628cdb
SAL_QA8581AA_AS,#628cdb
SAL_QA8580AA_AS,#628cdb
SAL_QA8579AA_AS,#628cdb
SAL_QA8578AA_AS,#628cdb
SAL_QA8577AA_AS,#628cdb
SAL_QA8576AA_AS,#628cdb
SAL_QA8575AA_AS,#628cdb
SAL_QA8574AA_AS,#628cdb
SAL_QA8573AA_AS,#628cdb
SAL_QA8572AA_AS,#628cdb
SAL_QA8571AA_AS,#628cdb
SAL_QA8570AA_AS,#628cdb
SAL_QA8569AA_AS,#628cdb
SAL_QA8568AA_AS,#628cdb
SAL_QA8567AA_AS,#628cdb
SAL_QA8566AA_AS,#628cdb
SAL_QA8565AA_AS,#628cdb
SAL_QA8564AA_AS,#628cdb
SAL_QA8563AA_AS,#628cdb
SAL_QA8562AA_AS,#628cdb
SAL_QA8561AA_AS,#628cdb
SAL_QA8560AA_AS,#628cdb
SAL_QA8558AA_AS,#628cdb
SAL_QA8557AA_AS,#628cdb
SAL_QA8556AA_AS,#628cdb
SAL_QA8555AA_AS,#628cdb
SAL_QA8554AA_AS,#628cdb
SAL_QA8553AA_AS,#628cdb
SAL_QA8552AA_AS,#628cdb
SAL_QA8551AA_AS,#628cdb
SAL_QA8550AA_AS,#628cdb
SAL_QA8549AA_AS,#628cdb
SAL_QA8548AA_AS,#628cdb
SAL_QA8547AA_AS,#628cdb
SAL_QA8546AA_AS,#628cdb
SAL_QA8545AA_AS,#628cdb
SAL_QA8544AA_AS,#628cdb
SAL_QA8543AA_AS,#628cdb
SAL_QA8542AA_AS,#628cdb
SAL_QA8541AA_AS,#628cdb
SAL_QA8540AA_AS,#628cdb
SAL_QA8539AA_AS,#628cdb
SAL_QA8538AA_AS,#628cdb
SAL_QA8537AA_AS,#628cdb
SAL_QA8536AA_AS,#628cdb
SAL_QA8535AA_AS,#628cdb
SAL_QA8534AA_AS,#628cdb
SAL_QA8533AA_AS,#628cdb
SAL_QA8532AA_AS,#628cdb
SAL_QA8531AA_AS,#628cdb
SAL_QA8530AA_AS,#628cdb
SAL_QA8529AA_AS,#628cdb
SAL_QA8528AA_AS,#628cdb
SAL_QA8527AA_AS,#628cdb
SAL_QA8526AA_AS,#628cdb
SAL_QA8525AA_AS,#628cdb
SAL_QA8524AA_AS,#628cdb
SAL_QA8523AA_AS,#628cdb
SAL_QA8522AA_AS,#628cdb
SAL_QA8521AA_AS,#628cdb
SAL_QA8520AA_AS,#628cdb
SAL_QA8519AA_AS,#628cdb
SAL_QA8518AA_AS,#628cdb
SAL_QA8517AA_AS,#628cdb
SAL_QA8516AA_AS,#628cdb
SAL_QA8515AA_AS,#628cdb
SAL_QA8514AA_AS,#628cdb
SAL_QA8513AA_AS,#628cdb
SAL_QA8512AA_AS,#628cdb
SAL_QA8511AA_AS,#628cdb
SAL_QA8510AA_AS,#628cdb
SAL_QA8509AA_AS,#628cdb
SAL_QA8508AA_AS,#628cdb
SAL_QA8507AA_AS,#628cdb
SAL_QA8506AA_AS,#628cdb
SAL_QA8505AA_AS,#628cdb
SAL_QA8504AA_AS,#628cdb
SAL_QA8503AA_AS,#628cdb
SAL_QA8502AA_AS,#628cdb
SAL_QA8501AA_AS,#628cdb
SAL_QA8500AA_AS,#628cdb
SAL_QA8499AA_AS,#628cdb
SAL_QA8498AA_AS,#628cdb
SAL_QA8497AA_AS,#628cdb
SAL_QA8496AA_AS,#628cdb
SAL_QA8495AA_AS,#628cdb
SAL_QA8493AA_AS,#628cdb
SAL_QA8492AA_AS,#628cdb
SAL_QA8491AA_AS,#628cdb
SAL_QA8490AA_AS,#628cdb
SAL_QA8489AA_AS,#628cdb
SAL_QA8488AA_AS,#628cdb
SAL_QA8487AA_AS,#628cdb
SAL_QA8486AA_AS,#628cdb
SAL_QA8485AA_AS,#628cdb
SAL_QA8484AA_AS,#628cdb
SAL_QA8483AA_AS,#628cdb
SAL_QA8482AA_AS,#628cdb
SAL_QA8481AA_AS,#628cdb
SAL_QA8480AA_AS,#628cdb
SAL_QA8479AA_AS,#628cdb
SAL_QA8478AA_AS,#628cdb
SAL_QA8477AA_AS,#628cdb
SAL_QA8476AA_AS,#628cdb
SAL_QA8475AA_AS,#628cdb
SAL_QA8474AA_AS,#628cdb
SAL_QA8473AA_AS,#628cdb
SAL_QA8472AA_AS,#628cdb
SAL_QA8471AA_AS,#628cdb
SAL_QA8470AA_AS,#628cdb
SAL_QA8469AA_AS,#628cdb
SAL_QA8468AA_AS,#628cdb
SAL_QA8467AA_AS,#628cdb
SAL_QA8466AA_AS,#628cdb
SAL_QA8465AA_AS,#628cdb
SAL_QA8464AA_AS,#628cdb
SAL_QA8462AA_AS,#628cdb
SAL_QA8461AA_AS,#628cdb
SAL_QA8460AA_AS,#628cdb
SAL_QA8459AA_AS,#628cdb
SAL_QA8458AA_AS,#628cdb
SAL_QA8457AA_AS,#628cdb
SAL_QA8456AA_AS,#628cdb
SAL_QA8455AA_AS,#628cdb
SAL_QA8454AA_AS,#628cdb
SAL_QA8453AA_AS,#628cdb
SAL_QA8452AA_AS,#628cdb
SAL_QA8451AA_AS,#628cdb
SAL_QA8450AA_AS,#628cdb
SAL_QA8449AA_AS,#628cdb
SAL_QA8448AA_AS,#628cdb
SAL_QA8447AA_AS,#628cdb
SAL_QA8446AA_AS,#628cdb
SAL_QA8445AA_AS,#628cdb
SAL_QA8444AA_AS,#628cdb
SAL_QA8443AA_AS,#628cdb
SAL_QA8441AA_AS,#628cdb
SAL_QA8440AA_AS,#628cdb
SAL_QA8439AA_AS,#628cdb
SAL_QA8438AA_AS,#628cdb
SAL_QA8437AA_AS,#628cdb
SAL_QA8436AA_AS,#628cdb
SAL_QA8435AA_AS,#628cdb
SAL_QA8434AA_AS,#628cdb
SAL_QA8433AA_AS,#628cdb
SAL_QA8432AA_AS,#628cdb
SAL_QA8431AA_AS,#628cdb
SAL_QA8430AA_AS,#628cdb
SAL_QA8429AA_AS,#628cdb
SAL_QA8428AA_AS,#628cdb
SAL_QA8427AA_AS,#628cdb
SAL_QA8426AA_AS,#628cdb
SAL_QA8425AA_AS,#628cdb
SAL_QA8424AA_AS,#628cdb
SAL_QA8422AA_AS,#628cdb
SAL_QA8421AA_AS,#628cdb
SAL_QA8420AA_AS,#628cdb
SAL_QA8419AA_AS,#628cdb
SAL_QA8418AA_AS,#628cdb
SAL_QA8417AA_AS,#628cdb
SAL_QA9160AA_AS,#628cdb
SAL_QA8197AA_AS,#628cdb
SAL_QA8196AA_AS,#628cdb
SAL_QA9079AA_AS,#628cdb
SAL_QA9072AA_AS,#628cdb
SAL_QA9071AA_AS,#628cdb
SAL_QA9082AA_AS,#628cdb
SAL_QA9083AA_AS,#628cdb
SAL_QA9093AA_AS,#628cdb
SAL_QA9089AA_AS,#628cdb
SAL_QA9078AA_AS,#628cdb
SAL_QA9090AA_AS,#628cdb
SAL_QA9092AA_AS,#628cdb
SAL_QA8170AA_AS,#628cdb
SAL_QA8169AA_AS,#628cdb
SAL_QA8168AA_AS,#628cdb
SAL_QA9091AA_AS,#628cdb
SAL_QA9070AA_AS,#628cdb
SAL_QA9096AA_AS,#628cdb
SAL_QA9087AA_AS,#628cdb
SAL_QA9085AA_AS,#628cdb
SAL_QA9080AA_AS,#628cdb
SAL_QA9157AA_AS,#628cdb
SAL_QA8156AA_AS,#628cdb
SAL_QA8150AA_AS,#628cdb
SAL_QA8146AA_AS,#628cdb
SAL_QA8145AA_AS,#628cdb
SAL_QA8144AA_AS,#628cdb
SAL_QA8143AA_AS,#628cdb
SAL_QA8142AA_AS,#628cdb
SAL_QA8141AA_AS,#628cdb
SAL_QA8139AA_AS,#628cdb
SAL_QA8137AA_AS,#628cdb
SAL_QA8136AA_AS,#628cdb
SAL_QA8134AA_AS,#628cdb
SAL_QA8128AA_AS,#628cdb
SAL_RA9863AA_AS,#628cdb
SAL_RA9864AA_AS,#628cdb
SAL_QA7876AA_AS,#628cdb
SAL_RA9879AA_AS,#628cdb
SAL_RA9880AA_AS,#628cdb
SAL_RA9882AA_AS,#628cdb
SAL_QA7747AA_AS,#628cdb
SAL_QA7748AA_AS,#628cdb
SAL_QA7752AA_AS,#628cdb
SAL_QA7754AA_AS,#628cdb
SAL_QA7757AA_AS,#628cdb
SAL_QA7758AA_AS,#628cdb
SAL_QA7759AA_AS,#628cdb
SAL_QA7761AA_AS,#628cdb
SAL_QA7762AA_AS,#628cdb
SAL_QA7763AA_AS,#628cdb
SAL_QA7764AA_AS,#628cdb
SAL_QA7766AA_AS,#628cdb
SAL_QA7768AA_AS,#628cdb
SAL_QA7769AA_AS,#628cdb
SAL_QA7770AA_AS,#628cdb
SAL_QA7771AA_AS,#628cdb
SAL_QA7772AA_AS,#628cdb
SAL_QA7773AA_AS,#628cdb
SAL_QA7783AA_AS,#628cdb
SAL_QA7784AA_AS,#628cdb
SAL_QA7810AA_AS,#628cdb
SAL_QA7692AA_AS,#628cdb
SAL_QA7708AA_AS,#628cdb
SAL_QA7711AA_AS,#628cdb
SAL_QA7721AA_AS,#628cdb
SAL_QA7724AA_AS,#628cdb
SAL_QA7523AA_AS,#628cdb
SAL_QA7529AA_AS,#628cdb
SAL_QA7531AA_AS,#628cdb
SAL_QA7532AA_AS,#628cdb
SAL_QA7535AA_AS,#628cdb
SAL_QA7536AA_AS,#628cdb
SAL_QA7551AA_AS,#628cdb
SAL_QA7567AA_AS,#628cdb
SAL_QA7572AA_AS,#628cdb
SAL_QA7582AA_AS,#628cdb
SAL_QA7618AA_AS,#628cdb
SAL_QA7620AA_AS,#628cdb
SAL_QA7639AA_AS,#628cdb
SAL_QA7649AA_AS,#628cdb
SAL_QA7650AA_AS,#628cdb
SAL_QA7652AA_AS,#628cdb
SAL_QA7654AA_AS,#628cdb
SAL_QA7655AA_AS,#628cdb
SAL_QA7657AA_AS,#628cdb
SAL_QA7661AA_AS,#628cdb
SAL_QA7664AA_AS,#628cdb
SAL_QA7665AA_AS,#628cdb
SAL_QA7480AA_AS,#628cdb
SAL_QA7479AA_AS,#628cdb
SAL_QA7477AA_AS,#628cdb
SAL_QA7473AA_AS,#628cdb
SAL_QA7472AA_AS,#628cdb
SAL_QA7410AA_AS,#628cdb
SAL_QA7411AA_AS,#628cdb
SAL_QA7414AA_AS,#628cdb
SAL_QA7415AA_AS,#628cdb
SAL_QA7416AA_AS,#628cdb
SAL_QA7423AA_AS,#628cdb
SAL_QA7428AA_AS,#628cdb
SAL_QA7429AA_AS,#628cdb
SAL_QA7432AA_AS,#628cdb
SAL_QA7433AA_AS,#628cdb
SAL_QA7434AA_AS,#628cdb
SAL_QA7443AA_AS,#628cdb
SAL_QA7386AA_AS,#628cdb
SAL_QA7385AA_AS,#628cdb
SAL_QA7381AA_AS,#628cdb
SAL_QA7379AA_AS,#628cdb
SAL_QA7375AA_AS,#628cdb
SAL_QA7151AA_AS,#628cdb
SAL_QA7163AA_AS,#628cdb
SAL_QA7174AA_AS,#628cdb
SAL_QA7210AA_AS,#628cdb
SAL_QA7211AA_AS,#628cdb
SAL_QA7212AA_AS,#628cdb
SAL_QA7214AA_AS,#628cdb
SAL_QA7215AA_AS,#628cdb
SAL_QA7218AA_AS,#628cdb
SAL_QA7244AA_AS,#628cdb
SAL_QA7254AA_AS,#628cdb
SAL_QA7261AA_AS,#628cdb
SAL_QA7264AA_AS,#628cdb
SAL_QA7303AA_AS,#628cdb
SAL_QA7395AA_AS,#628cdb
SAL_QA7308AA_AS,#628cdb
SAL_QA7309AA_AS,#628cdb
SAL_QA7314AA_AS,#628cdb
SAL_QA7331AA_AS,#628cdb
SAL_QA7344AA_AS,#628cdb
SAL_QA7346AA_AS,#628cdb
SAL_QA7347AA_AS,#628cdb
SAL_QA7349AA_AS,#628cdb
SAL_QA7366AA_AS,#628cdb
SAL_QA7367AA_AS,#628cdb
SAL_QA7370AA_AS,#628cdb
SAL_QA6728AA_AS,#628cdb
SAL_QA6740AA_AS,#628cdb
SAL_QA6788AA_AS,#628cdb
SAL_QA6793AA_AS,#628cdb
SAL_QA6794AA_AS,#628cdb
SAL_QA6797AA_AS,#628cdb
SAL_QA6800AA_AS,#628cdb
SAL_QA6812AA_AS,#628cdb
SAL_QA6813AA_AS,#628cdb
SAL_QA6815AA_AS,#628cdb
SAL_QA6816AA_AS,#628cdb
SAL_QA6817AA_AS,#628cdb
SAL_QA6828AA_AS,#628cdb
SAL_QA6830AA_AS,#628cdb
SAL_QA6831AA_AS,#628cdb
SAL_QA6832AA_AS,#628cdb
SAL_QA6835AA_AS,#628cdb
SAL_QA6837AA_AS,#628cdb
SAL_QA6875AA_AS,#628cdb
SAL_QA7041AA_AS,#628cdb
SAL_QA7046AA_AS,#628cdb
SAL_QA7048AA_AS,#628cdb
SAL_QA7065AA_AS,#628cdb
SAL_QA7066AA_AS,#628cdb
SAL_QA7071AA_AS,#628cdb
SAL_QA7072AA_AS,#628cdb
SAL_QA7075AA_AS,#628cdb
SAL_QA7090AA_AS,#628cdb
SAL_QA7091AA_AS,#628cdb
SAL_QA7092AA_AS,#628cdb
SAL_QA7094AA_AS,#628cdb
SAL_QA7096AA_AS,#628cdb
SAL_QA7098AA_AS,#628cdb
SAL_QA7107AA_AS,#628cdb
SAL_QA7116AA_AS,#628cdb
SAL_QA6671AA_AS,#628cdb
SAL_QA6682AA_AS,#628cdb
SAL_QA6553AA_AS,#628cdb
SAL_QA6432AA_AS,#628cdb
SAL_QA6449AA_AS,#628cdb
SAL_QA6453AA_AS,#628cdb
SAL_QA6480AA_AS,#628cdb
SAL_QA6481AA_AS,#628cdb
SAL_QA6482AA_AS,#628cdb
SAL_QA6507AA_AS,#628cdb
SAL_QA6517AA_AS,#628cdb
SAL_QA6348AA_AS,#628cdb
SAL_QA6349AA_AS,#628cdb
SAL_QA6355AA_AS,#628cdb
SAL_QA6357AA_AS,#628cdb
SAL_QA6371AA_AS,#628cdb
SAL_QA5460AA_AS,#628cdb
SAL_QA5464AA_AS,#628cdb
SAL_QA5481AA_AS,#628cdb
SAL_QA5486AA_AS,#628cdb
SAL_QA5487AA_AS,#628cdb
SAL_QA5490AA_AS,#628cdb
SAL_QA5503AA_AS,#628cdb
SAL_QA5504AA_AS,#628cdb
SAL_QA5515AA_AS,#628cdb
SAL_QA5524AA_AS,#628cdb
SAL_QA5526AA_AS,#628cdb
SAL_QA5530AA_AS,#628cdb
SAL_QA6226AA_AS,#628cdb
SAL_QA5561AA_AS,#628cdb
SAL_QA5578AA_AS,#628cdb
SAL_QA5593AA_AS,#628cdb
SAL_QA5597AA_AS,#628cdb
SAL_QA5613AA_AS,#628cdb
SAL_QA5621AA_AS,#628cdb
SAL_QA5624AA_AS,#628cdb
SAL_QA5632AA_AS,#628cdb
SAL_QA5634AA_AS,#628cdb
SAL_QA5641AA_AS,#628cdb
SAL_QA5645AA_AS,#628cdb
SAL_QA5647AA_AS,#628cdb
SAL_QA6243AA_AS,#628cdb
SAL_QA5685AA_AS,#628cdb
SAL_QA5688AA_AS,#628cdb
SAL_QA5695AA_AS,#628cdb
SAL_QA5719AA_AS,#628cdb
SAL_QA5720AA_AS,#628cdb
SAL_QA5729AA_AS,#628cdb
SAL_QA5743AA_AS,#628cdb
SAL_QA5243AA_AS,#628cdb
SAL_QA5244AA_AS,#628cdb
SAL_QA5246AA_AS,#628cdb
SAL_QA5252AA_AS,#628cdb
SAL_QA5254AA_AS,#628cdb
SAL_QA5256AA_AS,#628cdb
SAL_QA5260AA_AS,#628cdb
SAL_QA5261AA_AS,#628cdb
SAL_QA5264AA_AS,#628cdb
SAL_QA5265AA_AS,#628cdb
SAL_QA5268AA_AS,#628cdb
SAL_QA5269AA_AS,#628cdb
SAL_QA5271AA_AS,#628cdb
SAL_QA5276AA_AS,#628cdb
SAL_QA5279AA_AS,#628cdb
SAL_QA5281AA_AS,#628cdb
SAL_QA5284AA_AS,#628cdb
SAL_QA5296AA_AS,#628cdb
SAL_QA5305AA_AS,#628cdb
SAL_QA5306AA_AS,#628cdb
SAL_QA5308AA_AS,#628cdb
SAL_QA5313AA_AS,#628cdb
SAL_QA5314AA_AS,#628cdb
SAL_QA5317AA_AS,#628cdb
SAL_QA5318AA_AS,#628cdb
SAL_QA5344AA_AS,#628cdb
SAL_QA6233AA_AS,#628cdb
SAL_QA6234AA_AS,#628cdb
SAL_QA6235AA_AS,#628cdb
SAL_QA6236AA_AS,#628cdb
SAL_QA6237AA_AS,#628cdb
SAL_QA5364AA_AS,#628cdb
SAL_QA5367AA_AS,#628cdb
SAL_QA5368AA_AS,#628cdb
SAL_QA5370AA_AS,#628cdb
SAL_QA5848AA_AS,#628cdb
SAL_QA6267AA_AS,#628cdb
SAL_QA5861AA_AS,#628cdb
SAL_QA5864AA_AS,#628cdb
SAL_QA5865AA_AS,#628cdb
SAL_QA5867AA_AS,#628cdb
SAL_QA5895AA_AS,#628cdb
SAL_QA5896AA_AS,#628cdb
SAL_QA5897AA_AS,#628cdb
SAL_QA5898AA_AS,#628cdb
SAL_QA6312AA_AS,#628cdb
SAL_QA5900AA_AS,#628cdb
SAL_QA6313AA_AS,#628cdb
SAL_QA5902AA_AS,#628cdb
SAL_QA5903AA_AS,#628cdb
SAL_QA5904AA_AS,#628cdb
SAL_QA6295AA_AS,#628cdb
SAL_QA5911AA_AS,#628cdb
SAL_QA6314AA_AS,#628cdb
SAL_QA5924AA_AS,#628cdb
SAL_QA5944AA_AS,#628cdb
SAL_QA5999AA_AS,#628cdb
SAL_QA6013AA_AS,#628cdb
SAL_QA6021AA_AS,#628cdb
SAL_QA6033AA_AS,#628cdb
SAL_QA6037AA_AS,#628cdb
SAL_QA6064AA_AS,#628cdb
SAL_QA6071AA_AS,#628cdb
SAL_QA6081AA_AS,#628cdb
SAL_QA6092AA_AS,#628cdb
SAL_QA6093AA_AS,#628cdb
SAL_QA6096AA_AS,#628cdb
SAL_QA6102AA_AS,#628cdb
SAL_QA6122AA_AS,#628cdb
SAL_QA6126AA_AS,#628cdb
SAL_QA6140AA_AS,#628cdb
SAL_QA6141AA_AS,#628cdb
SAL_QA6155AA_AS,#628cdb
SAL_QA6169AA_AS,#628cdb
SAL_QA6170AA_AS,#628cdb
SAL_QA6179AA_AS,#628cdb
SAL_QA6208AA_AS,#628cdb
SAL_QA6214AA_AS,#628cdb
SAL_QA6216AA_AS,#628cdb
SAL_QA6222AA_AS,#628cdb
SAL_QA4854AA_AS,#628cdb
SAL_QA4863AA_AS,#628cdb
SAL_QA4868AA_AS,#628cdb
SAL_QA4894AA_AS,#628cdb
SAL_QA4896AA_AS,#628cdb
SAL_QA4897AA_AS,#628cdb
SAL_QA4898AA_AS,#628cdb
SAL_QA4899AA_AS,#628cdb
SAL_QA4900AA_AS,#628cdb
SAL_QA4901AA_AS,#628cdb
SAL_QA4902AA_AS,#628cdb
SAL_QA4903AA_AS,#628cdb
SAL_QA4904AA_AS,#628cdb
SAL_QA4905AA_AS,#628cdb
SAL_QA4906AA_AS,#628cdb
SAL_QA4907AA_AS,#628cdb
SAL_QA4944AA_AS,#628cdb
SAL_QA4749AA_AS,#628cdb
SAL_QA4752AA_AS,#628cdb
SAL_QA4798AA_AS,#628cdb
SAL_QA4756AA_AS,#628cdb
SAL_QA4763AA_AS,#628cdb
SAL_QA4769AA_AS,#628cdb
SAL_QA4770AA_AS,#628cdb
SAL_QA4771AA_AS,#628cdb
SAL_QA4772AA_AS,#628cdb
SAL_QA4773AA_AS,#628cdb
SAL_QA4774AA_AS,#628cdb
SAL_QA4775AA_AS,#628cdb
SAL_QA4776AA_AS,#628cdb
SAL_QA4777AA_AS,#628cdb
SAL_QA4791AA_AS,#628cdb
SAL_QA4793AA_AS,#628cdb
SAL_QA4543AA_AS,#628cdb
SAL_QA4544AA_AS,#628cdb
SAL_QA4628AA_AS,#628cdb
SAL_QA4632AA_AS,#628cdb
SAL_QA4633AA_AS,#628cdb
SAL_QA4637AA_AS,#628cdb
SAL_QA4641AA_AS,#628cdb
SAL_QA4642AA_AS,#628cdb
SAL_QA4643AA_AS,#628cdb
SAL_QA4649AA_AS,#628cdb
SAL_QA4653AA_AS,#628cdb
SAL_QA4656AA_AS,#628cdb
SAL_QA4657AA_AS,#628cdb
SAL_QA4658AA_AS,#628cdb
SAL_QA4659AA_AS,#628cdb
SAL_QA4660AA_AS,#628cdb
SAL_QA4661AA_AS,#628cdb
SAL_QA4662AA_AS,#628cdb
SAL_QA4665AA_AS,#628cdb
SAL_QA4670AA_AS,#628cdb
SAL_QA4672AA_AS,#628cdb
SAL_QA4674AA_AS,#628cdb
SAL_QA4682AA_AS,#628cdb
SAL_QA4685AA_AS,#628cdb
SAL_QA4686AA_AS,#628cdb
SAL_QA4688AA_AS,#628cdb
SAL_QA4712AA_AS,#628cdb
SAL_QA4690AA_AS,#628cdb
SAL_QA4694AA_AS,#628cdb
SAL_QA4696AA_AS,#628cdb
SAL_QA4698AA_AS,#628cdb
SAL_QA4699AA_AS,#628cdb
SAL_QA4706AA_AS,#628cdb
SAL_QA4708AA_AS,#628cdb
SAL_QA4709AA_AS,#628cdb
SAL_QA4479AA_AS,#628cdb
SAL_QA4478AA_AS,#628cdb
SAL_QA4477AA_AS,#628cdb
SAL_QA4476AA_AS,#628cdb
SAL_QA4475AA_AS,#628cdb
SAL_QA4474AA_AS,#628cdb
SAL_QA4473AA_AS,#628cdb
SAL_QA4472AA_AS,#628cdb
SAL_QA4466AA_AS,#628cdb
SAL_QA4464AA_AS,#628cdb
SAL_QA4461AA_AS,#628cdb
SAL_QA4460AA_AS,#628cdb
SAL_QA4834AA_AS,#628cdb
SAL_QA4458AA_AS,#628cdb
SAL_QA4457AA_AS,#628cdb
SAL_QA4320AA_AS,#628cdb
SAL_QA4452AA_AS,#628cdb
SAL_QA4382AA_AS,#628cdb
SAL_QA4398AA_AS,#628cdb
SAL_QA4399AA_AS,#628cdb
SAL_QA4400AA_AS,#628cdb
SAL_QA4403AA_AS,#628cdb
SAL_QA4427AA_AS,#628cdb
SAL_QA4428AA_AS,#628cdb
SAL_QA4432AA_AS,#628cdb
SAL_QA4439AA_AS,#628cdb
SAL_QA4442AA_AS,#628cdb
SAL_QA4165AA_AS,#628cdb
SAL_QA4182AA_AS,#628cdb
SAL_QA4190AA_AS,#628cdb
SAL_QA4192AA_AS,#628cdb
SAL_QA4195AA_AS,#628cdb
SAL_QA4200AA_AS,#628cdb
SAL_QA4201AA_AS,#628cdb
SAL_QA4203AA_AS,#628cdb
SAL_QA4205AA_AS,#628cdb
SAL_QA4207AA_AS,#628cdb
SAL_QA4210AA_AS,#628cdb
SAL_QA4212AA_AS,#628cdb
SAL_QA4213AA_AS,#628cdb
SAL_QA4215AA_AS,#628cdb
SAL_QA4216AA_AS,#628cdb
SAL_QA4217AA_AS,#628cdb
SAL_QA4220AA_AS,#628cdb
SAL_QA4221AA_AS,#628cdb
SAL_QA4222AA_AS,#628cdb
SAL_QA4223AA_AS,#628cdb
SAL_QA4226AA_AS,#628cdb
SAL_QA4234AA_AS,#628cdb
SAL_QA4237AA_AS,#628cdb
SAL_QA4247AA_AS,#628cdb
SAL_QA4251AA_AS,#628cdb
SAL_QA4258AA_AS,#628cdb
SAL_QA4261AA_AS,#628cdb
SAL_QA4262AA_AS,#628cdb
SAL_QA4269AA_AS,#628cdb
SAL_QA3881AA_AS,#628cdb
SAL_QA3888AA_AS,#628cdb
SAL_QA3889AA_AS,#628cdb
SAL_QA3900AA_AS,#628cdb
SAL_QA3914AA_AS,#628cdb
SAL_QA3919AA_AS,#628cdb
SAL_QA3920AA_AS,#628cdb
SAL_QA3934AA_AS,#628cdb
SAL_QA4013AA_AS,#628cdb
SAL_QA3974AA_AS,#628cdb
SAL_QA3975AA_AS,#628cdb
SAL_QA4114AA_AS,#628cdb
SAL_QA3978AA_AS,#628cdb
SAL_QA3979AA_AS,#628cdb
SAL_QA3982AA_AS,#628cdb
SAL_QA3983AA_AS,#628cdb
SAL_QA3991AA_AS,#628cdb
SAL_QA3992AA_AS,#628cdb
SAL_QA3993AA_AS,#628cdb
SAL_QA3994AA_AS,#628cdb
SAL_QA3995AA_AS,#628cdb
SAL_QA3996AA_AS,#628cdb
SAL_QA3997AA_AS,#628cdb
SAL_QA3998AA_AS,#628cdb
SAL_QA3999AA_AS,#628cdb
SAL_QA4000AA_AS,#628cdb
SAL_QA4001AA_AS,#628cdb
SAL_QA4002AA_AS,#628cdb
SAL_QA4015AA_AS,#628cdb
SAL_QA4004AA_AS,#628cdb
SAL_QA4005AA_AS,#628cdb
SAL_QA4006AA_AS,#628cdb
SAL_QA4016AA_AS,#628cdb
SAL_QA4008AA_AS,#628cdb
SAL_QA2922AA_AS,#628cdb
SAL_QA2923AA_AS,#628cdb
SAL_QA2924AA_AS,#628cdb
SAL_QA2925AA_AS,#628cdb
[truncated: 1,735,345 more chars]
