# Supplementary material for: GrapeTree: visualization of core genomic relationships among 100,000 bacterial pathogens
Source: Genome Res. 2018 Sep;28(9):1395–404. doi: 10.1101/gr.232397.117 (PMC6120633; doi:10.1101/gr.232397.117)
Supplement: Supplemental Material [file supp_gr.232397.117_Supplemental_data_S1.zip › iTOL_data/Fig_1A.tre]

((((((((((((((((((((((((((((((((((((((((((((((((((((((((((((((((((((((((((((((((((((((((((((((((((((((((((((((((((((((((((((((((((((((((((((((((((((((((((((((((((SAL_RA0192AA_AS:0,SAL_QA1462AA_AS:0,SAL_QA1468AA_AS:0,SAL_QA1469AA_AS:0,SAL_TA0879AA_AS:0,SAL_TA5041AA_AS:0,SAL_KA6523AA_AS:0,SAL_IA8563AA_AS:0,SAL_TA6080AA_AS:0,SAL_LA7001AA_AS:0,SAL_LA7000AA_AS:0,SAL_KA0390AA_AS:0,SAL_KA0388AA_AS:0,SAL_LA7009AA_AS:0,SAL_IA6776AA_AS:0,SAL_IA6775AA_AS:0,SAL_IA6774AA_AS:0,SAL_IA6773AA_AS:0,SAL_IA6772AA_AS:0,SAL_IA6769AA_AS:0,SAL_IA6778AA_AS:0,SAL_JA5301AA_AS:0,SAL_JA5043AA_AS:0,SAL_SA0759AA_AS:0,SAL_KA4159AA_AS:0,SAL_KA4158AA_AS:0,SAL_KA4157AA_AS:0,SAL_KA6989AA_AS:0,SAL_KA6982AA_AS:0,SAL_UA2634AA_AS:0,SAL_UA2641AA_AS:0,SAL_UA2640AA_AS:0,SAL_IA6397AA_AS:0,SAL_IA9206AA_AS:0,SAL_IA9205AA_AS:0,SAL_IA9204AA_AS:0,SAL_LA9389AA_AS:0,SAL_LA9390AA_AS:0,SAL_LA9397AA_AS:0,SAL_LA9398AA_AS:0,SAL_LA9395AA_AS:0,SAL_LA9396AA_AS:0,SAL_LA9393AA_AS:0,SAL_LA9394AA_AS:0,SAL_LA9391AA_AS:0,SAL_LA9392AA_AS:0,SAL_TA6025AA_AS:0,SAL_TA6027AA_AS:0,SAL_QA1316AA_AS:0,SAL_QA1339AA_AS:0,SAL_JA4728AA_AS:0,SAL_JA6766AA_AS:0,SAL_JA4612AA_AS:0,SAL_PA3869AA_AS:0,SAL_TA6029AA_AS:0,SAL_TA6028AA_AS:0,SAL_FA7210AA_AS:0,SAL_FA3515AA_AS:0,SAL_TA6031AA_AS:0,SAL_FA7232AA_AS:0,SAL_IA8956AA_AS:0,SAL_TA6030AA_AS:0,SAL_KA7706AA_AS:0,SAL_IA4267AA_AS:0,SAL_KA7708AA_AS:0,SAL_IA4261AA_AS:0,SAL_IA4260AA_AS:0,SAL_IA4259AA_AS:0,SAL_IA4262AA_AS:0,SAL_KA7703AA_AS:0,SAL_KA7704AA_AS:0,SAL_KA3161AA_AS:0,SAL_QA5946AA_AS:0,SAL_QA5945AA_AS:0,SAL_JA5351AA_AS:0,SAL_QA7457AA_AS:0,SAL_QA7454AA_AS:0,SAL_JA8422AA_AS:0,SAL_LA3559AA_AS:0,SAL_QA9459AA_AS:0,SAL_QA9458AA_AS:0,SAL_RA0338AA_AS:0,SAL_RA0336AA_AS:0,SAL_TA6001AA_AS:0,SAL_TA6002AA_AS:0,SAL_TA5999AA_AS:0,SAL_TA6000AA_AS:0,SAL_TA5995AA_AS:0,SAL_TA5996AA_AS:0,SAL_LA5458AA_AS:0,SAL_LA5483AA_AS:0,SAL_LA5484AA_AS:0,SAL_LA5485AA_AS:0,SAL_IA6464AA_AS:0,SAL_PA9338AA_AS:0,SAL_JA4711AA_AS:0,SAL_MA5214AA_AS:0,SAL_MA5213AA_AS:0,SAL_MA5216AA_AS:0,SAL_MA5215AA_AS:0,SAL_MA5220AA_AS:0,SAL_MA5219AA_AS:0,SAL_MA7042AA_AS:0,SAL_MA7046AA_AS:0,SAL_MA7045AA_AS:0,SAL_CA4000AA_AS:0,SAL_IA9077AA_AS:0,SAL_LA4990AA_AS:0,SAL_SA0420AA_AS:0,SAL_SA0422AA_AS:0,SAL_NA8176AA_AS:0,SAL_NA8244AA_AS:0,SAL_NA8238AA_AS:0,SAL_BA6293AA_AS:0,SAL_JA4831AA_AS:0,SAL_LA0050AA_AS:0,SAL_LA4492AA_AS:0,SAL_LA1094AA_AS:0,SAL_LA1091AA_AS:0,SAL_JA4615AA_AS:0,SAL_TA7106AA_AS:0,SAL_MA1612AA_AS:0,SAL_JA0722AA_AS:0,SAL_NA2709AA_AS:0,SAL_HA7168AA_AS:0,SAL_JA5386AA_AS:0,SAL_JA6339AA_AS:0,SAL_JA4360AA_AS:0,SAL_JA5384AA_AS:0,SAL_JA4577AA_AS:0,SAL_JA5281AA_AS:0,SAL_JA5450AA_AS:0,SAL_JA4803AA_AS:0,SAL_FA3628AA_AS:0,SAL_FA3626AA_AS:0,SAL_QA8842AA_AS:0,SAL_QA8839AA_AS:0,SAL_QA8838AA_AS:0,SAL_QA8837AA_AS:0,SAL_QA8836AA_AS:0,SAL_QA5508AA_AS:0,SAL_QA5509AA_AS:0,SAL_UA1629AA_AS:0,SAL_UA1628AA_AS:0,SAL_IA6498AA_AS:0,SAL_IA5820AA_AS:0,SAL_KA8959AA_AS:0,SAL_JA9184AA_AS:0,SAL_JA9007AA_AS:0,SAL_JA6940AA_AS:0,SAL_SA2549AA_AS:0,SAL_JA9477AA_AS:0,SAL_JA9476AA_AS:0,SAL_JA9479AA_AS:0,SAL_JA9475AA_AS:0,SAL_JA9481AA_AS:0,SAL_JA9480AA_AS:0,SAL_KA2462AA_AS:0,SAL_KA2464AA_AS:0,SAL_QA1184AA_AS:0,SAL_QA1188AA_AS:0,SAL_QA9291AA_AS:0,SAL_QA9292AA_AS:0,SAL_TA1197AA_AS:0,SAL_TA6075AA_AS:0,SAL_TA6074AA_AS:0,SAL_TA6076AA_AS:0,SAL_BA6437AA_AS:0,SAL_IA3900AA_AS:0,SAL_TA1399AA_AS:0,SAL_PA9258AA_AS:0,SAL_PA9254AA_AS:0,SAL_KA1541AA_AS:0,SAL_KA1542AA_AS:0,SAL_UA3000AA_AS:0,SAL_UA3001AA_AS:0,SAL_UA2998AA_AS:0,SAL_AA1447AA_AS:0,SAL_AA1446AA_AS:0,SAL_AA1445AA_AS:0,SAL_AA1444AA_AS:0,SAL_AA1443AA_AS:0,SAL_AA1442AA_AS:0,SAL_IA8891AA_AS:0,SAL_AA1449AA_AS:0,SAL_AA1448AA_AS:0,SAL_NA5788AA_AS:0,SAL_IA9074AA_AS:0,SAL_IA9073AA_AS:0,SAL_LA0876AA_AS:0,SAL_LA0912AA_AS:0,SAL_LA0878AA_AS:0,SAL_LA0877AA_AS:0,SAL_JA6649AA_AS:0,SAL_JA4654AA_AS:0,SAL_OA0917AA_AS:0,SAL_OA0868AA_AS:0,SAL_LA8029AA_AS:0,SAL_EA9083AA_AS:0,SAL_JA6707AA_AS:0,SAL_JA5139AA_AS:0,SAL_JA4968AA_AS:0,SAL_JA4972AA_AS:0,SAL_TA4734AA_AS:0,SAL_UA2733AA_AS:0,SAL_SA2659AA_AS:0,SAL_IA6116AA_AS:0,SAL_KA0571AA_AS:0,SAL_QA7564AA_AS:0,SAL_UA1427AA_AS:0,SAL_QA8817AA_AS:0,SAL_JA4568AA_AS:0,SAL_UA1428AA_AS:0,SAL_RA9767AA_AS:0,SAL_RA9765AA_AS:0,SAL_IA6165AA_AS:0,SAL_PA8544AA_AS:0,SAL_JA4515AA_AS:0,SAL_BA7306AA_AS:0,SAL_MA1644AA_AS:0,SAL_IA6399AA_AS:0,SAL_LA0588AA_AS:0,SAL_BA5984AA_AS:0,SAL_IA6398AA_AS:0,SAL_TA5924AA_AS:0,SAL_LA5922AA_AS:0,SAL_KA7407AA_AS:0,SAL_LA5925AA_AS:0,SAL_LA5926AA_AS:0,SAL_LA5927AA_AS:0,SAL_LA5928AA_AS:0,SAL_JA6831AA_AS:0,SAL_LA3164AA_AS:0,SAL_JA6659AA_AS:0,SAL_UA2960AA_AS:0,SAL_KA9346AA_AS:0,SAL_TA5871AA_AS:0,SAL_KA3848AA_AS:0,SAL_KA3849AA_AS:0,SAL_KA3852AA_AS:0,SAL_KA3853AA_AS:0,SAL_KA3850AA_AS:0,SAL_KA3851AA_AS:0,SAL_LA7868AA_AS:0,SAL_LA7867AA_AS:0,SAL_LA7870AA_AS:0,SAL_LA7869AA_AS:0,SAL_LA7872AA_AS:0,SAL_LA7871AA_AS:0,SAL_LA7874AA_AS:0,SAL_LA7873AA_AS:0,SAL_LA7866AA_AS:0,SAL_LA7865AA_AS:0,SAL_NA5951AA_AS:0,SAL_NA5952AA_AS:0,SAL_TA7201AA_AS:0,SAL_IA9297AA_AS:0,SAL_IA9298AA_AS:0,SAL_TA7203AA_AS:0,SAL_SA2251AA_AS:0,SAL_BA3772AA_AS:0,SAL_QA4856AA_AS:0,SAL_JA4517AA_AS:0,SAL_JA6567AA_AS:0,SAL_JA5238AA_AS:0,SAL_JA4431AA_AS:0,SAL_JA7838AA_AS:0,SAL_IA5401AA_AS:0,SAL_IA7655AA_AS:0,SAL_PA3325AA_AS:0,SAL_FA3617AA_AS:0,SAL_KA3426AA_AS:0,SAL_SA1589AA_AS:0,SAL_SA1590AA_AS:0,SAL_IA5973AA_AS:0,SAL_MA1968AA_AS:0,SAL_MA1965AA_AS:0,SAL_MA1974AA_AS:0,SAL_MA1973AA_AS:0,SAL_MA1964AA_AS:0,SAL_MA1963AA_AS:0,SAL_MA1704AA_AS:0,SAL_IA8329AA_AS:0,SAL_IA8328AA_AS:0,SAL_IA8327AA_AS:0,SAL_IA8326AA_AS:0,SAL_IA8325AA_AS:0,SAL_IA8330AA_AS:0,SAL_IA8107AA_AS:0,SAL_TA0360AA_AS:0,SAL_TA0361AA_AS:0,SAL_TA0362AA_AS:0,SAL_JA4898AA_AS:0,SAL_UA2131AA_AS:0,SAL_UA2132AA_AS:0,SAL_TA7404AA_AS:0,SAL_PA6202AA_AS:0,SAL_UA1905AA_AS:0,SAL_TA4855AA_AS:0,SAL_SA0839AA_AS:0,SAL_OA0263AA_AS:0,SAL_EA6337AA_AS:0,SAL_OA3088AA_AS:0,SAL_OA3083AA_AS:0,SAL_OA3084AA_AS:0,SAL_TA0475AA_AS:0,SAL_JA4359AA_AS:0,SAL_UA1145AA_AS:0,SAL_TA5205AA_AS:0,SAL_MA7901AA_AS:0,SAL_MA7900AA_AS:0,SAL_MA7892AA_AS:0,SAL_UA1210AA_AS:0,SAL_IA7418AA_AS:0,SAL_IA8594AA_AS:0,SAL_LA5073AA_AS:0,SAL_JA8584AA_AS:0,SAL_JA8585AA_AS:0,SAL_JA8586AA_AS:0,SAL_LA9490AA_AS:0,SAL_LA9489AA_AS:0,SAL_IA6671AA_AS:0,SAL_IA6670AA_AS:0,SAL_IA6668AA_AS:0,SAL_IA6675AA_AS:0,SAL_IA6674AA_AS:0,SAL_IA6672AA_AS:0,SAL_IA6677AA_AS:0,SAL_IA6676AA_AS:0,SAL_KA8363AA_AS:0,SAL_KA8365AA_AS:0,SAL_IA9231AA_AS:0,SAL_FA3044AA_AS:0,SAL_FA3042AA_AS:0,SAL_BA4787AA_AS:0,SAL_JA6395AA_AS:0,SAL_FA3046AA_AS:0,SAL_JA4399AA_AS:0,SAL_BA3880AA_AS:0,SAL_FA6769AA_AS:0,SAL_CA3048AA_AS:0,SAL_EA9980AA_AS:0,SAL_JA4324AA_AS:0,SAL_RA0756AA_AS:0,SAL_CA2669AA_AS:0,SAL_TA5604AA_AS:0,SAL_SA0715AA_AS:0,SAL_SA0714AA_AS:0,SAL_EA8730AA_AS:0,SAL_UA2239AA_AS:0,SAL_UA2227AA_AS:0,SAL_TA8013AA_AS:0,SAL_OA1288AA_AS:0,SAL_TA9265AA_AS:0,SAL_UA0993AA_AS:0,SAL_UA2091AA_AS:0,SAL_TA9187AA_AS:0,SAL_TA8006AA_AS:0,SAL_TA6657AA_AS:0,SAL_FA2917AA_AS:0,SAL_FA2913AA_AS:0,SAL_FA2916AA_AS:0,SAL_TA1757AA_AS:0,SAL_QA7274AA_AS:0,SAL_FA8140AA_AS:0,SAL_FA8106AA_AS:0,SAL_FA7937AA_AS:0,SAL_FA7961AA_AS:0,SAL_QA5914AA_AS:0,SAL_QA5920AA_AS:0,SAL_TA5029AA_AS:0,SAL_MA9652AA_AS:0,SAL_IA6476AA_AS:0,SAL_IA6475AA_AS:0,SAL_IA6474AA_AS:0,SAL_IA6473AA_AS:0,SAL_EA3006AA_AS:0,SAL_JA0674AA_AS:0,SAL_JA0453AA_AS:0,SAL_EA3002AA_AS:0,SAL_EA2999AA_AS:0,SAL_JA0673AA_AS:0,SAL_TA2076AA_AS:0,SAL_JA9723AA_AS:0,SAL_EA9236AA_AS:0,SAL_EA9237AA_AS:0,SAL_EA9241AA_AS:0,SAL_BA3568AA_AS:0,SAL_EA9242AA_AS:0,SAL_JA6848AA_AS:0,SAL_JA5021AA_AS:0,SAL_EA8799AA_AS:0,SAL_LA4147AA_AS:0,SAL_KA4006AA_AS:0,SAL_MA7427AA_AS:0,SAL_MA7424AA_AS:0,SAL_PA8327AA_AS:0,SAL_PA8324AA_AS:0,SAL_JA7166AA_AS:0,SAL_FA3664AA_AS:0,SAL_IA9107AA_AS:0,SAL_EA8369AA_AS:0,SAL_EA8370AA_AS:0,SAL_EA8374AA_AS:0,SAL_PA2292AA_AS:0,SAL_PA2293AA_AS:0,SAL_AA1050AA_AS:0,SAL_AA1051AA_AS:0,SAL_AA1052AA_AS:0,SAL_AA1054AA_AS:0,SAL_AA1055AA_AS:0,SAL_AA1056AA_AS:0,SAL_AA1057AA_AS:0,SAL_TA7225AA_AS:0,SAL_TA7220AA_AS:0,SAL_OA1830AA_AS:0,SAL_OA1984AA_AS:0,SAL_NA1074AA_AS:0,SAL_JA5266AA_AS:0,SAL_JA6500AA_AS:0,SAL_NA5821AA_AS:0,SAL_BA2695AA_AS:0,SAL_PA3778AA_AS:0,SAL_IA6446AA_AS:0,SAL_JA4843AA_AS:0,SAL_JA6931AA_AS:0,SAL_TA9747AA_AS:0,SAL_MA8065AA_AS:0,SAL_TA5993AA_AS:0,SAL_TA5994AA_AS:0,SAL_SA8672AA_AS:0,SAL_IA6943AA_AS:0,SAL_IA6944AA_AS:0,SAL_IA6945AA_AS:0,SAL_IA5706AA_AS:0,SAL_IA5705AA_AS:0,SAL_IA5704AA_AS:0,SAL_TA5303AA_AS:0,SAL_IA8323AA_AS:0,SAL_TA8779AA_AS:0,SAL_LA5457AA_AS:0,SAL_RA0122AA_AS:0,SAL_RA0125AA_AS:0,SAL_MA3104AA_AS:0,SAL_KA4939AA_AS:0,SAL_KA4940AA_AS:0,SAL_KA4941AA_AS:0,SAL_KA4942AA_AS:0,SAL_KA4943AA_AS:0,SAL_KA4944AA_AS:0,SAL_KA4945AA_AS:0,SAL_KA4946AA_AS:0,SAL_JA5732AA_AS:0,SAL_JA4492AA_AS:0,SAL_EA2167AA_AS:0,SAL_EA2170AA_AS:0,SAL_JA4320AA_AS:0,SAL_SA1458AA_AS:0,SAL_QA2663AA_AS:0,SAL_QA2670AA_AS:0,SAL_QA2668AA_AS:0,SAL_TA0634AA_AS:0,SAL_TA0636AA_AS:0,SAL_MA0843AA_AS:0,SAL_MA0847AA_AS:0,SAL_UA3106AA_AS:0,SAL_TA2900AA_AS:0,SAL_KA3070AA_AS:0,SAL_KA3069AA_AS:0,SAL_RA3789AA_AS:0,SAL_RA3790AA_AS:0,SAL_MA7255AA_AS:0,SAL_MA7253AA_AS:0,SAL_MA7252AA_AS:0,SAL_JA6490AA_AS:0,SAL_JA6826AA_AS:0,SAL_JA5540AA_AS:0,SAL_JA6784AA_AS:0,SAL_JA4404AA_AS:0,SAL_JA6626AA_AS:0,SAL_JA8177AA_AS:0,SAL_JA6484AA_AS:0,SAL_JA7039AA_AS:0,SAL_JA6810AA_AS:0,SAL_BA5323AA_AS:0,SAL_JA6853AA_AS:0,SAL_FA3612AA_AS:0,SAL_JA6612AA_AS:0,SAL_FA3618AA_AS:0,SAL_IA9357AA_AS:0,SAL_JA4405AA_AS:0,SAL_TA5204AA_AS:0,SAL_FA2114AA_AS:0,SAL_IA4965AA_AS:0,SAL_LA0963AA_AS:0,SAL_OA8298AA_AS:0,SAL_JA5037AA_AS:0,SAL_TA7164AA_AS:0,SAL_NA2980AA_AS:0,SAL_JA0412AA_AS:0,SAL_FA2471AA_AS:0,SAL_JA4493AA_AS:0,SAL_JA7118AA_AS:0,SAL_JA1006AA_AS:0,SAL_JA5488AA_AS:0,SAL_JA6504AA_AS:0,SAL_PA9722AA_AS:0,SAL_IA6220AA_AS:0,SAL_IA6219AA_AS:0,SAL_IA7386AA_AS:0,SAL_MA8111AA_AS:0,SAL_MA8110AA_AS:0,SAL_TA5970AA_AS:0,SAL_JA9045AA_AS:0,SAL_JA9031AA_AS:0,SAL_LA4621AA_AS:0,SAL_KA7208AA_AS:0,SAL_LA4178AA_AS:0,SAL_LA4177AA_AS:0,SAL_LA4179AA_AS:0,SAL_KA7204AA_AS:0,SAL_LA4180AA_AS:0,SAL_LA4182AA_AS:0,SAL_LA4181AA_AS:0,SAL_KA8252AA_AS:0,SAL_KA8248AA_AS:0,SAL_AA0883AA_AS:0,SAL_AA0882AA_AS:0,SAL_AA0881AA_AS:0,SAL_AA0880AA_AS:0,SAL_AA0886AA_AS:0,SAL_AA0885AA_AS:0,SAL_AA0884AA_AS:0,SAL_JA9073AA_AS:0,SAL_KA7900AA_AS:0,SAL_SA1751AA_AS:0,SAL_IA6984AA_AS:0,SAL_IA6986AA_AS:0,SAL_AA1268AA_AS:0,SAL_AA1262AA_AS:0,SAL_AA1261AA_AS:0,SAL_AA1260AA_AS:0,SAL_AA1267AA_AS:0,SAL_AA1266AA_AS:0,SAL_AA1264AA_AS:0,SAL_TA4667AA_AS:0,SAL_IA8783AA_AS:0,SAL_SA9917AA_AS:0,SAL_QA0967AA_AS:0,SAL_JA5089AA_AS:0,SAL_TA1243AA_AS:0,SAL_UA1110AA_AS:0,SAL_TA7727AA_AS:0,SAL_TA7730AA_AS:0,SAL_JA5376AA_AS:0,SAL_JA5375AA_AS:0,SAL_JA4290AA_AS:0,SAL_OA2014AA_AS:0,SAL_UA3025AA_AS:0,SAL_KA4354AA_AS:0,SAL_SA0554AA_AS:0,SAL_QA4214AA_AS:0,SAL_KA9953AA_AS:0,SAL_KA9954AA_AS:0,SAL_JA9313AA_AS:0,SAL_JA9311AA_AS:0,SAL_JA9312AA_AS:0,SAL_KA9955AA_AS:0,SAL_JA4607AA_AS:0,SAL_KA9956AA_AS:0,SAL_BA2187AA_AS:0,SAL_QA3676AA_AS:0,SAL_QA3677AA_AS:0,SAL_QA3682AA_AS:0,SAL_MA0232AA_AS:0,SAL_LA3716AA_AS:0,SAL_EA2130AA_AS:0,SAL_EA2124AA_AS:0,SAL_LA3715AA_AS:0,SAL_LA0723AA_AS:0,SAL_QA9714AA_AS:0,SAL_LA0715AA_AS:0,SAL_QA5629AA_AS:0,SAL_QA6240AA_AS:0,SAL_MA0380AA_AS:0,SAL_MA0376AA_AS:0,SAL_SA0327AA_AS:0,SAL_JA6912AA_AS:0,SAL_JA7882AA_AS:0,SAL_JA9679AA_AS:0,SAL_JA5483AA_AS:0,SAL_JA6539AA_AS:0,SAL_MA6830AA_AS:0,SAL_KA1766AA_AS:0,SAL_KA1720AA_AS:0,SAL_KA1719AA_AS:0,SAL_KA1718AA_AS:0,SAL_KA1715AA_AS:0,SAL_KA1714AA_AS:0,SAL_MA2311AA_AS:0,SAL_MA2310AA_AS:0,SAL_MA2309AA_AS:0,SAL_MA1865AA_AS:0,SAL_MA1864AA_AS:0,SAL_MA1863AA_AS:0,SAL_MA1862AA_AS:0,SAL_PA7897AA_AS:0,SAL_KA8598AA_AS:0,SAL_KA8597AA_AS:0,SAL_IA8240AA_AS:0,SAL_IA8241AA_AS:0,SAL_IA9034AA_AS:0,SAL_MA1489AA_AS:0,SAL_MA1490AA_AS:0,SAL_MA1491AA_AS:0,SAL_MA1492AA_AS:0,SAL_MA1485AA_AS:0,SAL_MA1487AA_AS:0,SAL_MA1488AA_AS:0,SAL_QA0922AA_AS:0,SAL_JA4838AA_AS:0,SAL_JA4839AA_AS:0,SAL_JA4535AA_AS:0,SAL_JA4605AA_AS:0,SAL_JA6410AA_AS:0,SAL_TA9656AA_AS:0,SAL_IA8617AA_AS:0,SAL_TA4727AA_AS:0,SAL_LA9323AA_AS:0,SAL_LA9324AA_AS:0,SAL_LA9321AA_AS:0,SAL_LA9322AA_AS:0,SAL_LA9327AA_AS:0,SAL_LA9328AA_AS:0,SAL_LA9325AA_AS:0,SAL_LA9326AA_AS:0,SAL_LA9319AA_AS:0,SAL_LA9320AA_AS:0,SAL_KA7609AA_AS:0,SAL_TA2471AA_AS:0,SAL_JA6603AA_AS:0,SAL_FA3335AA_AS:0,SAL_BA4659AA_AS:0,SAL_JA6445AA_AS:0,SAL_JA6658AA_AS:0,SAL_JA7016AA_AS:0,SAL_JA6588AA_AS:0,SAL_TA2478AA_AS:0,SAL_JA4943AA_AS:0,SAL_IA6180AA_AS:0,SAL_TA7111AA_AS:0,SAL_MA1613AA_AS:0,SAL_PA8248AA_AS:0,SAL_MA1609AA_AS:0,SAL_TA5840AA_AS:0,SAL_TA5842AA_AS:0,SAL_TA7836AA_AS:0,SAL_TA7837AA_AS:0,SAL_IA7796AA_AS:0,SAL_EA6314AA_AS:0,SAL_IA7801AA_AS:0,SAL_IA3295AA_AS:0,SAL_IA3296AA_AS:0,SAL_QA7223AA_AS:0,SAL_QA7373AA_AS:0,SAL_QA7227AA_AS:0,SAL_KA1521AA_AS:0,SAL_KA1518AA_AS:0,SAL_KA1523AA_AS:0,SAL_SA9747AA_AS:0,SAL_SA9742AA_AS:0,SAL_IA5992AA_AS:0,SAL_LA1037AA_AS:0,SAL_LA1043AA_AS:0,SAL_LA1039AA_AS:0,SAL_IA8382AA_AS:0,SAL_TA2904AA_AS:0,SAL_IA7457AA_AS:0,SAL_JA6334AA_AS:0,SAL_IA8541AA_AS:0,SAL_LA6269AA_AS:0,SAL_KA3833AA_AS:0,SAL_KA3832AA_AS:0,SAL_LA4112AA_AS:0,SAL_LA4111AA_AS:0,SAL_LA4109AA_AS:0,SAL_KA3826AA_AS:0,SAL_BA9436AA_AS:0,SAL_EA9651AA_AS:0,SAL_TA6535AA_AS:0,SAL_UA2411AA_AS:0,SAL_UA2414AA_AS:0,SAL_JA4701AA_AS:0,SAL_UA0832AA_AS:0,SAL_UA0828AA_AS:0,SAL_UA0826AA_AS:0,SAL_UA0825AA_AS:0,SAL_JA4881AA_AS:0,SAL_JA4880AA_AS:0,SAL_JA4879AA_AS:0,SAL_JA7131AA_AS:0,SAL_TA7815AA_AS:0,SAL_JA5055AA_AS:0,SAL_JA5054AA_AS:0,SAL_KA0733AA_AS:0,SAL_KA0729AA_AS:0,SAL_KA0727AA_AS:0,SAL_KA0725AA_AS:0,SAL_IA5980AA_AS:0,SAL_IA8206AA_AS:0,SAL_IA8200AA_AS:0,SAL_IA8202AA_AS:0,SAL_IA8204AA_AS:0,SAL_IA8205AA_AS:0,SAL_LA9689AA_AS:0,SAL_LA9688AA_AS:0,SAL_LA9690AA_AS:0,SAL_EA1726AA_AS:0,SAL_SA8771AA_AS:0,SAL_LA0235AA_AS:0,SAL_LA2103AA_AS:0,SAL_LA2104AA_AS:0,SAL_LA2105AA_AS:0,SAL_LA2106AA_AS:0,SAL_LA2100AA_AS:0,SAL_LA2101AA_AS:0,SAL_LA2102AA_AS:0,SAL_IA6526AA_AS:0,SAL_IA6521AA_AS:0,SAL_IA6525AA_AS:0,SAL_IA6524AA_AS:0,SAL_JA6903AA_AS:0,SAL_MA1140AA_AS:0,SAL_KA2660AA_AS:0,SAL_KA2661AA_AS:0,SAL_LA0423AA_AS:0,SAL_KA6605AA_AS:0,SAL_IA8843AA_AS:0,SAL_IA8842AA_AS:0,SAL_JA4885AA_AS:0,SAL_JA4578AA_AS:0,SAL_RA9378AA_AS:0,SAL_JA7020AA_AS:0,SAL_BA6160AA_AS:0,SAL_MA6298AA_AS:0,SAL_MA6303AA_AS:0,SAL_MA6305AA_AS:0,SAL_LA7598AA_AS:0,SAL_TA0274AA_AS:0,SAL_TA4154AA_AS:0,SAL_JA6356AA_AS:0,SAL_KA5430AA_AS:0,SAL_KA5426AA_AS:0,SAL_KA5428AA_AS:0,SAL_IA9147AA_AS:0,SAL_TA7896AA_AS:0,SAL_UA2243AA_AS:0,SAL_EA4625AA_AS:0,SAL_IA3248AA_AS:0,SAL_IA3251AA_AS:0,SAL_IA3250AA_AS:0,SAL_QA6378AA_AS:0,SAL_JA6475AA_AS:0,SAL_JA6365AA_AS:0,SAL_IA6430AA_AS:0,SAL_IA9937AA_AS:0,SAL_QA2780AA_AS:0,SAL_QA1357AA_AS:0,SAL_QA1372AA_AS:0,SAL_IA8469AA_AS:0,SAL_IA4400AA_AS:0,SAL_EA2773AA_AS:0,SAL_LA7043AA_AS:0,SAL_LA7048AA_AS:0,SAL_LA7046AA_AS:0,SAL_KA8504AA_AS:0,SAL_LA7041AA_AS:0,SAL_KA8503AA_AS:0,SAL_IA8216AA_AS:0,SAL_IA8215AA_AS:0,SAL_JA8110AA_AS:0,SAL_IA8213AA_AS:0,SAL_LA6270AA_AS:0,SAL_LA5003AA_AS:0,SAL_SA1837AA_AS:0,SAL_SA1835AA_AS:0,SAL_KA5253AA_AS:0,SAL_KA3825AA_AS:0,SAL_IA5838AA_AS:0,SAL_IA9203AA_AS:0,SAL_IA8878AA_AS:0,SAL_IA8879AA_AS:0,SAL_EA9202AA_AS:0,SAL_LA9360AA_AS:0,SAL_LA9359AA_AS:0,SAL_LA9362AA_AS:0,SAL_LA9361AA_AS:0,SAL_LA9364AA_AS:0,SAL_LA9363AA_AS:0,SAL_LA9366AA_AS:0,SAL_LA9365AA_AS:0,SAL_LA9368AA_AS:0,SAL_LA9367AA_AS:0,SAL_FA0232AA_AS:0,SAL_FA0235AA_AS:0,SAL_FA0233AA_AS:0,SAL_JA6499AA_AS:0,SAL_JA6374AA_AS:0,SAL_JA6423AA_AS:0,SAL_JA4940AA_AS:0,SAL_JA6662AA_AS:0,SAL_JA4609AA_AS:0,SAL_JA4432AA_AS:0,SAL_JA6359AA_AS:0,SAL_JA6932AA_AS:0,SAL_JA4475AA_AS:0,SAL_IA4308AA_AS:0,SAL_IA4309AA_AS:0,SAL_IA4310AA_AS:0,SAL_QA7153AA_AS:0,SAL_QA7155AA_AS:0,SAL_QA7158AA_AS:0,SAL_QA1043AA_AS:0,SAL_EA4419AA_AS:0,SAL_NA5850AA_AS:0,SAL_RA0300AA_AS:0,SAL_TA9093AA_AS:0,SAL_JA9950AA_AS:0,SAL_JA9949AA_AS:0,SAL_JA0747AA_AS:0,SAL_JA7830AA_AS:0,SAL_TA0236AA_AS:0,SAL_TA0233AA_AS:0,SAL_KA6764AA_AS:0,SAL_KA6765AA_AS:0,SAL_TA9723AA_AS:0,SAL_EA6959AA_AS:0,SAL_KA0500AA_AS:0,SAL_KA0499AA_AS:0,SAL_IA6902AA_AS:0,SAL_IA6901AA_AS:0,SAL_IA6894AA_AS:0,SAL_IA6893AA_AS:0,SAL_IA6895AA_AS:0,SAL_IA6898AA_AS:0,SAL_IA6897AA_AS:0,SAL_IA6900AA_AS:0,SAL_IA6899AA_AS:0,SAL_KA7861AA_AS:0,SAL_AA1317AA_AS:0,SAL_AA1316AA_AS:0,SAL_AA1313AA_AS:0,SAL_AA1312AA_AS:0,SAL_AA1311AA_AS:0,SAL_AA1310AA_AS:0,SAL_IA9091AA_AS:0,SAL_AA1319AA_AS:0,SAL_TA0682AA_AS:0,SAL_SA0451AA_AS:0,SAL_SA0455AA_AS:0,SAL_KA4528AA_AS:0,SAL_LA0053AA_AS:0,SAL_LA0052AA_AS:0,SAL_UA1128AA_AS:0,SAL_TA0845AA_AS:0,SAL_UA1135AA_AS:0,SAL_LA2761AA_AS:0,SAL_TA7770AA_AS:0,SAL_TA7769AA_AS:0,SAL_JA5082AA_AS:0,SAL_TA4593AA_AS:0,SAL_AA1248AA_AS:0,SAL_JA5279AA_AS:0,SAL_JA6525AA_AS:0,SAL_JA6535AA_AS:0,SAL_BA4965AA_AS:0,SAL_TA6073AA_AS:0,SAL_TA6072AA_AS:0,SAL_JA7174AA_AS:0,SAL_FA6997AA_AS:0,SAL_FA6774AA_AS:0,SAL_TA4140AA_AS:0,SAL_IA8182AA_AS:0,SAL_IA8188AA_AS:0,SAL_IA5933AA_AS:0,SAL_KA1294AA_AS:0,SAL_EA2204AA_AS:0,SAL_EA2203AA_AS:0,SAL_EA2200AA_AS:0,SAL_EA2198AA_AS:0,SAL_SA3012AA_AS:0,SAL_IA7887AA_AS:0,SAL_IA7888AA_AS:0,SAL_IA7889AA_AS:0,SAL_IA7890AA_AS:0,SAL_RA3814AA_AS:0,SAL_RA3815AA_AS:0,SAL_RA3812AA_AS:0,SAL_RA3811AA_AS:0,SAL_PA9285AA_AS:0,SAL_TA4207AA_AS:0,SAL_AA1436AA_AS:0,SAL_AA1437AA_AS:0,SAL_AA1434AA_AS:0,SAL_AA1430AA_AS:0,SAL_AA1431AA_AS:0,SAL_JA5067AA_AS:0,SAL_AA1439AA_AS:0,SAL_PA2802AA_AS:0,SAL_PA2801AA_AS:0,SAL_PA2800AA_AS:0,SAL_JA8091AA_AS:0,SAL_JA6646AA_AS:0,SAL_JA6462AA_AS:0,SAL_JA4430AA_AS:0,SAL_JA5526AA_AS:0,SAL_JA5537AA_AS:0,SAL_JA6569AA_AS:0,SAL_JA4960AA_AS:0,SAL_JA7010AA_AS:0,SAL_JA4530AA_AS:0,SAL_PA7464AA_AS:0,SAL_IA8718AA_AS:0,SAL_JA4522AA_AS:0,SAL_OA0894AA_AS:0,SAL_OA0898AA_AS:0,SAL_JA5402AA_AS:0,SAL_JA5506AA_AS:0,SAL_LA0118AA_AS:0,SAL_TA6451AA_AS:0,SAL_TA6455AA_AS:0,SAL_JA6938AA_AS:0,SAL_JA4681AA_AS:0,SAL_EA8630AA_AS:0,SAL_JA6921AA_AS:0,SAL_JA4682AA_AS:0,SAL_LA5644AA_AS:0,SAL_LA5643AA_AS:0,SAL_LA5642AA_AS:0,SAL_LA5641AA_AS:0,SAL_LA5647AA_AS:0,SAL_LA5646AA_AS:0,SAL_LA5645AA_AS:0,SAL_TA8008AA_AS:0,SAL_FA2589AA_AS:0,SAL_JA4795AA_AS:0,SAL_MA1697AA_AS:0,SAL_UA1154AA_AS:0,SAL_JA5158AA_AS:0,SAL_JA6373AA_AS:0,SAL_JA8179AA_AS:0,SAL_JA8168AA_AS:0,SAL_JA6545AA_AS:0,SAL_JA6717AA_AS:0,SAL_JA5551AA_AS:0,SAL_TA5617AA_AS:0,SAL_AA1441AA_AS:0,SAL_AA1440AA_AS:0,SAL_IA5355AA_AS:0,SAL_JA5137AA_AS:0,SAL_JA6566AA_AS:0,SAL_IA6102AA_AS:0,SAL_AA1188AA_AS:0,SAL_AA1189AA_AS:0,SAL_IA6611AA_AS:0,SAL_IA6612AA_AS:0,SAL_BA6127AA_AS:0,SAL_KA7065AA_AS:0,SAL_KA7400AA_AS:0,SAL_KA8874AA_AS:0,SAL_KA8872AA_AS:0,SAL_PA6702AA_AS:0,SAL_OA4805AA_AS:0,SAL_OA4811AA_AS:0,SAL_PA3439AA_AS:0,SAL_IA9285AA_AS:0,SAL_IA9287AA_AS:0,SAL_FA2808AA_AS:0,SAL_SA0402AA_AS:0,SAL_TA6278AA_AS:0,SAL_TA6284AA_AS:0,SAL_LA7893AA_AS:0,SAL_LA7894AA_AS:0,SAL_LA7897AA_AS:0,SAL_LA7898AA_AS:0,SAL_LA8032AA_AS:0,SAL_LA8036AA_AS:0,SAL_LA8034AA_AS:0,SAL_JA6594AA_AS:0,SAL_JA6391AA_AS:0,SAL_JA5152AA_AS:0,SAL_JA7064AA_AS:0,SAL_JA5548AA_AS:0,SAL_JA4586AA_AS:0,SAL_JA6890AA_AS:0,SAL_JA6735AA_AS:0,SAL_MA5303AA_AS:0,SAL_JA5219AA_AS:0,SAL_JA5217AA_AS:0,SAL_JA5215AA_AS:0,SAL_MA3191AA_AS:0,SAL_FA3361AA_AS:0,SAL_FA3357AA_AS:0,SAL_FA3359AA_AS:0,SAL_IA7662AA_AS:0,SAL_FA5126AA_AS:0,SAL_FA5125AA_AS:0,SAL_TA8609AA_AS:0,SAL_FA5120AA_AS:0,SAL_FA5118AA_AS:0,SAL_FA5117AA_AS:0,SAL_FA5124AA_AS:0,SAL_FA5122AA_AS:0,SAL_FA5121AA_AS:0,SAL_KA0861AA_AS:0,SAL_LA2862AA_AS:0,SAL_OA1025AA_AS:0,SAL_OA1024AA_AS:0,SAL_QA4202AA_AS:0,SAL_JA9984AA_AS:0,SAL_FA8053AA_AS:0,SAL_QA0877AA_AS:0,SAL_QA0879AA_AS:0,SAL_QA0882AA_AS:0,SAL_QA0881AA_AS:0,SAL_IA8347AA_AS:0,SAL_KA1941AA_AS:0,SAL_KA1942AA_AS:0,SAL_KA1943AA_AS:0,SAL_IA8345AA_AS:0,SAL_IA8346AA_AS:0,SAL_KA1944AA_AS:0,SAL_TA5785AA_AS:0,SAL_MA0792AA_AS:0,SAL_MA0791AA_AS:0,SAL_MA0789AA_AS:0,SAL_MA0795AA_AS:0,SAL_MA0794AA_AS:0,SAL_MA0793AA_AS:0,SAL_TA4551AA_AS:0,SAL_TA0333AA_AS:0,SAL_TA0331AA_AS:0,SAL_EA3042AA_AS:0,SAL_EA3044AA_AS:0,SAL_EA3041AA_AS:0,SAL_EA3040AA_AS:0,SAL_EA3037AA_AS:0,SAL_EA3039AA_AS:0,SAL_EA3036AA_AS:0,SAL_JA0683AA_AS:0,SAL_EA3043AA_AS:0,SAL_JA0684AA_AS:0,SAL_SA9717AA_AS:0,SAL_QA4245AA_AS:0,SAL_QA1122AA_AS:0,SAL_QA1124AA_AS:0,SAL_KA7452AA_AS:0,SAL_LA0355AA_AS:0,SAL_LA0354AA_AS:0,SAL_TA1804AA_AS:0,SAL_FA4349AA_AS:0,SAL_JA4894AA_AS:0,SAL_IA8522AA_AS:0,SAL_IA8519AA_AS:0,SAL_LA6057AA_AS:0,SAL_LA6056AA_AS:0,SAL_SA8552AA_AS:0,SAL_SA8553AA_AS:0,SAL_TA7348AA_AS:0,SAL_PA7984AA_AS:0,SAL_LA9509AA_AS:0,SAL_IA9336AA_AS:0,SAL_KA3780AA_AS:0,SAL_KA3782AA_AS:0,SAL_KA3783AA_AS:0,SAL_KA3778AA_AS:0,SAL_JA5522AA_AS:0,SAL_IA8829AA_AS:0,SAL_TA6137AA_AS:0,SAL_IA7697AA_AS:0,SAL_OA5307AA_AS:0,SAL_TA9399AA_AS:0,SAL_BA5542AA_AS:0,SAL_TA9258AA_AS:0,SAL_IA7811AA_AS:0,SAL_IA7813AA_AS:0,SAL_JA4424AA_AS:0,SAL_QA7045AA_AS:0,SAL_JA5251AA_AS:0,SAL_JA5252AA_AS:0,SAL_LA4077AA_AS:0,SAL_HA7332AA_AS:0,SAL_JA8276AA_AS:0,SAL_MA7856AA_AS:0,SAL_TA5756AA_AS:0,SAL_TA5757AA_AS:0,SAL_BA4629AA_AS:0,SAL_JA8376AA_AS:0,SAL_FA8040AA_AS:0,SAL_FA8126AA_AS:0,SAL_EA2440AA_AS:0,SAL_KA8432AA_AS:0,SAL_LA7154AA_AS:0,SAL_IA6698AA_AS:0,SAL_IA6699AA_AS:0,SAL_IA6700AA_AS:0,SAL_IA6701AA_AS:0,SAL_IA6704AA_AS:0,SAL_IA6705AA_AS:0,SAL_RA0719AA_AS:0,SAL_RA0718AA_AS:0,SAL_FA1999AA_AS:0,SAL_JA5406AA_AS:0,SAL_SA0771AA_AS:0,SAL_MA2905AA_AS:0,SAL_MA2906AA_AS:0,SAL_MA2903AA_AS:0,SAL_MA2901AA_AS:0,SAL_MA2902AA_AS:0,SAL_MA2899AA_AS:0,SAL_MA2900AA_AS:0,SAL_BA3378AA_AS:0,SAL_EA4591AA_AS:0,SAL_KA6838AA_AS:0,SAL_KA6833AA_AS:0,SAL_KA6832AA_AS:0,SAL_KA6835AA_AS:0,SAL_EA8719AA_AS:0,SAL_MA2114AA_AS:0,SAL_MA2115AA_AS:0,SAL_TA1460AA_AS:0,SAL_TA1458AA_AS:0,SAL_MA2122AA_AS:0,SAL_MA2123AA_AS:0,SAL_MA2120AA_AS:0,SAL_MA2121AA_AS:0,SAL_MA2118AA_AS:0,SAL_MA2119AA_AS:0,SAL_MA2116AA_AS:0,SAL_MA2117AA_AS:0,SAL_SA1983AA_AS:0,SAL_SA1987AA_AS:0,SAL_SA1986AA_AS:0,SAL_TA7907AA_AS:0,SAL_UA2063AA_AS:0,SAL_TA7074AA_AS:0,SAL_PA8300AA_AS:0,SAL_PA8298AA_AS:0,SAL_PA8297AA_AS:0,SAL_IA5379AA_AS:0,SAL_EA7688AA_AS:0,SAL_IA8979AA_AS:0,SAL_PA2669AA_AS:0,SAL_OA5352AA_AS:0,SAL_QA6274AA_AS:0,SAL_QA5862AA_AS:0,SAL_JA6966AA_AS:0,SAL_QA3754AA_AS:0,SAL_TA8720AA_AS:0,SAL_JA6988AA_AS:0,SAL_SA9434AA_AS:0,SAL_RA0258AA_AS:0,SAL_IA6481AA_AS:0,SAL_IA6479AA_AS:0,SAL_EA3414AA_AS:0,SAL_EA3412AA_AS:0,SAL_TA3072AA_AS:0,SAL_JA9218AA_AS:0,SAL_JA9223AA_AS:0,SAL_TA6109AA_AS:0,SAL_KA8839AA_AS:0,SAL_KA8846AA_AS:0,SAL_KA8845AA_AS:0,SAL_KA8837AA_AS:0,SAL_LA6525AA_AS:0,SAL_LA6526AA_AS:0,SAL_IA5846AA_AS:0,SAL_IA8218AA_AS:0,SAL_IA6797AA_AS:0,SAL_LA6886AA_AS:0,SAL_LA6892AA_AS:0,SAL_LA6891AA_AS:0,SAL_LA6885AA_AS:0,SAL_SA0042AA_AS:0,SAL_SA0039AA_AS:0,SAL_SA0040AA_AS:0,SAL_SA0036AA_AS:0,SAL_CA4026AA_AS:0,SAL_UA1469AA_AS:0,SAL_TA0867AA_AS:0,SAL_FA7199AA_AS:0,SAL_KA8490AA_AS:0,SAL_JA6604AA_AS:0,SAL_JA5278AA_AS:0,SAL_JA5493AA_AS:0,SAL_JA7115AA_AS:0,SAL_FA2982AA_AS:0,SAL_FA2990AA_AS:0,SAL_FA2992AA_AS:0,SAL_JA4969AA_AS:0,SAL_IA6496AA_AS:0,SAL_UA0904AA_AS:0,SAL_UA0901AA_AS:0,SAL_UA0908AA_AS:0,SAL_UA0907AA_AS:0,SAL_UA0910AA_AS:0,SAL_UA0909AA_AS:0,SAL_IA6495AA_AS:0,SAL_KA3189AA_AS:0,SAL_TA9655AA_AS:0,SAL_IA6460AA_AS:0,SAL_KA3195AA_AS:0,SAL_IA5529AA_AS:0,SAL_IA6458AA_AS:0,SAL_SA9085AA_AS:0,SAL_RA0131AA_AS:0,SAL_JA4474AA_AS:0,SAL_JA4481AA_AS:0,SAL_BA6152AA_AS:0,SAL_EA2020AA_AS:0,SAL_EA2019AA_AS:0,SAL_EA2018AA_AS:0,SAL_EA2023AA_AS:0,SAL_EA2026AA_AS:0,SAL_BA4871AA_AS:0,SAL_EA2859AA_AS:0,SAL_IA7967AA_AS:0,SAL_MA0878AA_AS:0,SAL_QA0215AA_AS:0,SAL_EA3425AA_AS:0,SAL_IA4775AA_AS:0,SAL_TA7577AA_AS:0,SAL_BA8850AA_AS:0,SAL_FA8079AA_AS:0,SAL_FA7942AA_AS:0,SAL_FA8113AA_AS:0,SAL_FA7906AA_AS:0,SAL_KA2348AA_AS:0,SAL_KA2344AA_AS:0,SAL_PA6545AA_AS:0,SAL_JA4768AA_AS:0,SAL_JA6548AA_AS:0,SAL_JA4996AA_AS:0,SAL_JA6521AA_AS:0,SAL_JA6406AA_AS:0,SAL_JA7097AA_AS:0,SAL_JA7028AA_AS:0,SAL_JA6653AA_AS:0,SAL_JA4398AA_AS:0,SAL_JA6840AA_AS:0,SAL_JA8181AA_AS:0,SAL_IA8930AA_AS:0,SAL_AA1500AA_AS:0,SAL_AA1501AA_AS:0,SAL_AA1507AA_AS:0,SAL_AA1504AA_AS:0,SAL_AA1505AA_AS:0,SAL_IA8929AA_AS:0,SAL_TA8208AA_AS:0,SAL_JA6571AA_AS:0,SAL_JA4828AA_AS:0,SAL_JA4827AA_AS:0,SAL_JA6528AA_AS:0,SAL_PA2379AA_AS:0,SAL_LA4490AA_AS:0,SAL_LA0994AA_AS:0,SAL_LA0995AA_AS:0,SAL_LA0996AA_AS:0,SAL_LA0997AA_AS:0,SAL_LA0998AA_AS:0,SAL_LA0999AA_AS:0,SAL_LA1000AA_AS:0,SAL_LA1001AA_AS:0,SAL_LA0992AA_AS:0,SAL_LA0993AA_AS:0,SAL_JA6678AA_AS:0,SAL_JA6882AA_AS:0,SAL_FA5733AA_AS:0,SAL_TA7126AA_AS:0,SAL_TA7135AA_AS:0,SAL_TA7132AA_AS:0,SAL_TA7133AA_AS:0,SAL_OA1909AA_AS:0,SAL_OA1692AA_AS:0,SAL_NA1403AA_AS:0,SAL_IA7755AA_AS:0,SAL_IA7757AA_AS:0,SAL_IA7758AA_AS:0,SAL_BA3235AA_AS:0,SAL_JA6749AA_AS:0,SAL_BA2346AA_AS:0,SAL_AA1165AA_AS:0,SAL_AA1166AA_AS:0,SAL_JA0407AA_AS:0,SAL_AA1167AA_AS:0,SAL_AA1162AA_AS:0,SAL_EA9232AA_AS:0,SAL_JA6488AA_AS:0,SAL_JA6435AA_AS:0,SAL_IA7368AA_AS:0,SAL_IA7369AA_AS:0,SAL_TA1535AA_AS:0,SAL_LA4471AA_AS:0,SAL_IA8103AA_AS:0,SAL_IA7035AA_AS:0,SAL_KA8300AA_AS:0,SAL_LA0589AA_AS:0,SAL_AA1298AA_AS:0,SAL_AA1299AA_AS:0,SAL_AA1292AA_AS:0,SAL_AA1293AA_AS:0,SAL_AA1290AA_AS:0,SAL_AA1291AA_AS:0,SAL_AA1296AA_AS:0,SAL_AA1297AA_AS:0,SAL_AA1294AA_AS:0,SAL_JA4500AA_AS:0,SAL_JA6695AA_AS:0,SAL_IA5710AA_AS:0,SAL_TA1254AA_AS:0,SAL_TA1259AA_AS:0,SAL_TA1253AA_AS:0,SAL_KA3948AA_AS:0,SAL_LA4136AA_AS:0,SAL_LA5924AA_AS:0,SAL_KA3955AA_AS:0,SAL_MA6419AA_AS:0,SAL_MA6420AA_AS:0,SAL_MA6421AA_AS:0,SAL_MA6422AA_AS:0,SAL_MA6416AA_AS:0,SAL_MA6417AA_AS:0,SAL_MA6418AA_AS:0,SAL_LA4665AA_AS:0,SAL_LA4666AA_AS:0,SAL_IA9272AA_AS:0,SAL_KA2832AA_AS:0,SAL_TA4226AA_AS:0,SAL_QA4275AA_AS:0,SAL_IA8896AA_AS:0,SAL_KA9478AA_AS:0,SAL_IA9368AA_AS:0,SAL_MA3182AA_AS:0,SAL_MA3181AA_AS:0,SAL_EA8121AA_AS:0,SAL_LA8109AA_AS:0,SAL_LA8110AA_AS:0,SAL_LA8111AA_AS:0,SAL_LA8112AA_AS:0,SAL_LA8105AA_AS:0,SAL_LA8106AA_AS:0,SAL_LA8107AA_AS:0,SAL_LA8108AA_AS:0,SAL_LA8103AA_AS:0,SAL_LA8104AA_AS:0,SAL_TA9089AA_AS:0,SAL_KA4884AA_AS:0,SAL_KA4883AA_AS:0,SAL_QA6196AA_AS:0,SAL_FA3191AA_AS:0,SAL_SA0814AA_AS:0,SAL_EA2151AA_AS:0,SAL_EA2150AA_AS:0,SAL_KA1212AA_AS:0,SAL_IA4941AA_AS:0,SAL_FA5164AA_AS:0,SAL_FA5165AA_AS:0,SAL_FA5161AA_AS:0,SAL_FA5162AA_AS:0,SAL_FA5160AA_AS:0,SAL_FA5158AA_AS:0,SAL_IA4942AA_AS:0,SAL_FA5168AA_AS:0,SAL_QA9682AA_AS:0,SAL_EA3306AA_AS:0,SAL_IA8112AA_AS:0,SAL_IA5729AA_AS:0,SAL_TA8693AA_AS:0,SAL_QA5605AA_AS:0,SAL_AA1258AA_AS:0,SAL_KA8547AA_AS:0,SAL_KA8546AA_AS:0,SAL_IA8267AA_AS:0,SAL_IA8271AA_AS:0,SAL_CA2902AA_AS:0,SAL_AA1158AA_AS:0,SAL_AA1155AA_AS:0,SAL_AA1154AA_AS:0,SAL_AA1157AA_AS:0,SAL_AA1156AA_AS:0,SAL_AA1151AA_AS:0,SAL_AA1150AA_AS:0,SAL_AA1153AA_AS:0,SAL_MA1517AA_AS:0,SAL_MA1516AA_AS:0,SAL_MA1515AA_AS:0,SAL_PA7448AA_AS:0,SAL_LA3113AA_AS:0,SAL_UA2783AA_AS:0,SAL_KA6265AA_AS:0,SAL_LA5044AA_AS:0,SAL_LA5043AA_AS:0,SAL_LA5045AA_AS:0,SAL_IA6404AA_AS:0,SAL_IA6403AA_AS:0,SAL_IA6402AA_AS:0,SAL_IA6401AA_AS:0,SAL_IA6400AA_AS:0,SAL_SA2617AA_AS:0,SAL_TA5954AA_AS:0,SAL_LA5945AA_AS:0,SAL_RA9220AA_AS:0,SAL_TA6961AA_AS:0,SAL_BA8443AA_AS:0,SAL_FA1037AA_AS:0,SAL_TA4816AA_AS:0,SAL_TA4818AA_AS:0,SAL_KA3854AA_AS:0,SAL_TA7215AA_AS:0,SAL_KA3846AA_AS:0,SAL_KA3847AA_AS:0,SAL_JA5510AA_AS:0,SAL_IA7808AA_AS:0,SAL_IA7803AA_AS:0,SAL_IA7809AA_AS:0,SAL_QA7073AA_AS:0,SAL_BA6653AA_AS:0,SAL_MA0009AA_AS:0,SAL_MA0011AA_AS:0,SAL_FA5166AA_AS:0,SAL_JA6419AA_AS:0,SAL_IA8546AA_AS:0,SAL_LA7087AA_AS:0,SAL_IA8314AA_AS:0,SAL_IA8313AA_AS:0,SAL_IA8316AA_AS:0,SAL_IA8311AA_AS:0,SAL_LA7263AA_AS:0,SAL_IA8317AA_AS:0,SAL_TA1634AA_AS:0,SAL_BA4325AA_AS:0,SAL_MA0611AA_AS:0,SAL_MA6214AA_AS:0,SAL_MA6208AA_AS:0,SAL_KA5854AA_AS:0,SAL_KA5853AA_AS:0,SAL_KA5852AA_AS:0,SAL_KA5851AA_AS:0,SAL_KA5848AA_AS:0,SAL_KA5847AA_AS:0,SAL_TA7852AA_AS:0,SAL_FA3422AA_AS:0,SAL_JA4813AA_AS:0,SAL_LA0618AA_AS:0,SAL_TA2544AA_AS:0,SAL_FA6708AA_AS:0,SAL_EA2671AA_AS:0,SAL_KA1007AA_AS:0,SAL_IA7671AA_AS:0,SAL_TA1767AA_AS:0,SAL_TA8502AA_AS:0,SAL_TA8503AA_AS:0,SAL_TA8500AA_AS:0,SAL_TA8501AA_AS:0,SAL_QA7184AA_AS:0,SAL_JA5206AA_AS:0,SAL_JA6607AA_AS:0,SAL_JA4414AA_AS:0,SAL_UA0776AA_AS:0,SAL_KA7506AA_AS:0,SAL_KA7501AA_AS:0,SAL_UA2191AA_AS:0,SAL_QA1785AA_AS:0,SAL_TA7231AA_AS:0,SAL_TA7230AA_AS:0,SAL_PA7946AA_AS:0,SAL_QA8359AA_AS:0,SAL_QA8358AA_AS:0,SAL_QA8357AA_AS:0,SAL_QA8356AA_AS:0,SAL_QA8355AA_AS:0,SAL_QA8354AA_AS:0,SAL_QA8353AA_AS:0,SAL_QA8352AA_AS:0,SAL_QA8351AA_AS:0,SAL_QA8350AA_AS:0,SAL_IA3597AA_AS:0,SAL_HA9367AA_AS:0,SAL_JA6529AA_AS:0,SAL_FA2367AA_AS:0,SAL_IA7620AA_AS:0,SAL_KA3514AA_AS:0,SAL_QA7333AA_AS:0,SAL_QA7336AA_AS:0,SAL_QA7337AA_AS:0,SAL_QA1110AA_AS:0,SAL_QA1108AA_AS:0,SAL_QA1105AA_AS:0,SAL_IA5890AA_AS:0,SAL_TA6062AA_AS:0,SAL_IA5882AA_AS:0,SAL_IA5880AA_AS:0,SAL_IA5887AA_AS:0,SAL_IA5883AA_AS:0,SAL_TA6063AA_AS:0,SAL_SA9303AA_AS:0,SAL_BA4931AA_AS:0,SAL_UA0869AA_AS:0,SAL_KA2650AA_AS:0,SAL_KA2657AA_AS:0,SAL_AA0977AA_AS:0,SAL_AA0976AA_AS:0,SAL_AA0975AA_AS:0,SAL_AA0974AA_AS:0,SAL_AA0972AA_AS:0,SAL_AA0970AA_AS:0,SAL_AA0979AA_AS:0,SAL_AA0978AA_AS:0,SAL_LA5406AA_AS:0,SAL_LA5405AA_AS:0,SAL_LA5410AA_AS:0,SAL_LA5409AA_AS:0,SAL_LA5407AA_AS:0,SAL_LA5414AA_AS:0,SAL_KA1912AA_AS:0,SAL_KA1909AA_AS:0,SAL_FA5042AA_AS:0,SAL_JA8532AA_AS:0,SAL_LA6296AA_AS:0,SAL_LA6298AA_AS:0,SAL_LA6300AA_AS:0,SAL_LA6299AA_AS:0,SAL_TA0096AA_AS:0,SAL_TA0094AA_AS:0,SAL_IA5744AA_AS:0,SAL_FA3080AA_AS:0,SAL_FA3079AA_AS:0,SAL_KA1474AA_AS:0,SAL_KA4098AA_AS:0,SAL_KA4097AA_AS:0,SAL_LA4152AA_AS:0,SAL_KA4099AA_AS:0,SAL_KA4101AA_AS:0,SAL_KA4104AA_AS:0,SAL_KA4103AA_AS:0,SAL_KA4106AA_AS:0,SAL_NA7566AA_AS:0,SAL_JA5071AA_AS:0,SAL_RA9894AA_AS:0,SAL_JA6670AA_AS:0,SAL_SA2121AA_AS:0,SAL_SA2122AA_AS:0,SAL_JA5051AA_AS:0,SAL_CA4004AA_AS:0,SAL_LA7663AA_AS:0,SAL_JA5048AA_AS:0,SAL_LA7671AA_AS:0,SAL_BA5395AA_AS:0,SAL_BA4181AA_AS:0,SAL_UA1472AA_AS:0,SAL_IA9150AA_AS:0,SAL_IA8649AA_AS:0,SAL_UA1013AA_AS:0,SAL_UA1007AA_AS:0,SAL_IA8013AA_AS:0,SAL_UA2295AA_AS:0,SAL_OA1262AA_AS:0,SAL_PA3208AA_AS:0,SAL_TA7920AA_AS:0,SAL_TA7919AA_AS:0,SAL_IA7693AA_AS:0,SAL_IA4962AA_AS:0,SAL_QA5278AA_AS:0,SAL_EA9997AA_AS:0,SAL_OA4989AA_AS:0,SAL_IA4851AA_AS:0,SAL_IA4855AA_AS:0,SAL_IA4860AA_AS:0,SAL_QA0199AA_AS:0,SAL_SA0159AA_AS:0,SAL_FA5444AA_AS:0,SAL_FA8117AA_AS:0,SAL_PA9030AA_AS:0,SAL_JA8107AA_AS:0,SAL_KA2121AA_AS:0,SAL_TA1857AA_AS:0,SAL_TA1859AA_AS:0,SAL_SA8856AA_AS:0,SAL_SA8858AA_AS:0,SAL_SA8865AA_AS:0,SAL_SA8863AA_AS:0,SAL_LA9373AA_AS:0,SAL_LA9374AA_AS:0,SAL_MA1431AA_AS:0,SAL_MA1430AA_AS:0,SAL_MA1428AA_AS:0,SAL_IA6510AA_AS:0,SAL_IA6508AA_AS:0,SAL_EA5312AA_AS:0,SAL_IA6509AA_AS:0,SAL_IA6506AA_AS:0,SAL_IA6507AA_AS:0,SAL_LA9378AA_AS:0,SAL_UA2573AA_AS:0,SAL_UA2575AA_AS:0,SAL_UA2577AA_AS:0,SAL_SA2373AA_AS:0,SAL_CA0826AA_AS:0,SAL_EA2047AA_AS:0,SAL_EA2045AA_AS:0,SAL_EA2049AA_AS:0,SAL_UA1186AA_AS:0,SAL_MA7405AA_AS:0,SAL_MA7404AA_AS:0,SAL_MA7407AA_AS:0,SAL_MA7406AA_AS:0,SAL_MA7409AA_AS:0,SAL_JA6908AA_AS:0,SAL_PA8534AA_AS:0,SAL_JA5020AA_AS:0,SAL_LA4151AA_AS:0,SAL_KA4019AA_AS:0,SAL_LA4149AA_AS:0,SAL_KA4018AA_AS:0,SAL_KA4023AA_AS:0,SAL_KA4024AA_AS:0,SAL_KA4022AA_AS:0,SAL_FA3305AA_AS:0,SAL_FA3307AA_AS:0,SAL_JA4460AA_AS:0,SAL_IA8657AA_AS:0,SAL_UA1193AA_AS:0,SAL_PA0860AA_AS:0,SAL_NA5901AA_AS:0,SAL_FA3630AA_AS:0,SAL_FA3632AA_AS:0,SAL_NA5903AA_AS:0,SAL_KA9681AA_AS:0,SAL_KA9680AA_AS:0,SAL_KA9678AA_AS:0,SAL_KA9677AA_AS:0,SAL_KA9676AA_AS:0,SAL_KA9675AA_AS:0,SAL_KA9674AA_AS:0,SAL_LA0315AA_AS:0,SAL_KA3420AA_AS:0,SAL_JA4626AA_AS:0,SAL_JA4625AA_AS:0,SAL_OA5195AA_AS:0,SAL_QA7161AA_AS:0,SAL_JA4863AA_AS:0,SAL_AA1020AA_AS:0,SAL_TA6872AA_AS:0,SAL_TA6870AA_AS:0,SAL_IA7846AA_AS:0,SAL_IA7847AA_AS:0,SAL_IA7848AA_AS:0,SAL_IA7849AA_AS:0,SAL_FA2357AA_AS:0,SAL_JA4601AA_AS:0,SAL_IA7690AA_AS:0,SAL_JA5507AA_AS:0,SAL_RA1433AA_AS:0,SAL_RA1432AA_AS:0,SAL_QA5302AA_AS:0,SAL_QA5303AA_AS:0,SAL_SA9291AA_AS:0,SAL_SA9290AA_AS:0,SAL_MA8048AA_AS:0,SAL_IA6444AA_AS:0,SAL_LA5743AA_AS:0,SAL_LA5747AA_AS:0,SAL_KA0445AA_AS:0,SAL_JA8909AA_AS:0,SAL_JA9096AA_AS:0,SAL_JA9059AA_AS:0,SAL_TA0802AA_AS:0,SAL_KA8193AA_AS:0,SAL_LA6831AA_AS:0,SAL_LA6832AA_AS:0,SAL_KA4492AA_AS:0,SAL_KA4494AA_AS:0,SAL_AA1366AA_AS:0,SAL_AA1367AA_AS:0,SAL_AA1365AA_AS:0,SAL_AA1362AA_AS:0,SAL_AA1363AA_AS:0,SAL_AA1360AA_AS:0,SAL_AA1361AA_AS:0,SAL_BA3401AA_AS:0,SAL_AA1368AA_AS:0,SAL_AA1369AA_AS:0,SAL_SA1743AA_AS:0,SAL_SA9540AA_AS:0,SAL_JA4454AA_AS:0,SAL_TA7740AA_AS:0,SAL_QA2727AA_AS:0,SAL_UA2561AA_AS:0,SAL_MA1589AA_AS:0,SAL_MA1590AA_AS:0,SAL_MA1587AA_AS:0,SAL_MA1586AA_AS:0,SAL_TA4113AA_AS:0,SAL_TA3524AA_AS:0,SAL_FA0987AA_AS:0,SAL_JA6593AA_AS:0,SAL_JA6950AA_AS:0,SAL_JA6617AA_AS:0,SAL_FA3589AA_AS:0,SAL_CA0238AA_AS:0,SAL_FA2120AA_AS:0,SAL_FA2122AA_AS:0,SAL_SA0497AA_AS:0,SAL_TA0622AA_AS:0,SAL_TA0623AA_AS:0,SAL_JA5260AA_AS:0,SAL_JA5261AA_AS:0,SAL_JA5262AA_AS:0,SAL_JA6905AA_AS:0,SAL_MA9530AA_AS:0,SAL_JA7061AA_AS:0,SAL_JA4994AA_AS:0,SAL_JA6437AA_AS:0,SAL_JA6497AA_AS:0,SAL_JA4856AA_AS:0,SAL_JA4855AA_AS:0,SAL_JA6024AA_AS:0,SAL_JA6996AA_AS:0,SAL_JA7159AA_AS:0,SAL_JA6355AA_AS:0,SAL_LA4306AA_AS:0,SAL_LA4307AA_AS:0,SAL_EA2222AA_AS:0,SAL_BA3759AA_AS:0,SAL_EA2221AA_AS:0,SAL_MA8972AA_AS:0,SAL_NA3327AA_AS:0,SAL_QA9358AA_AS:0,SAL_RA0507AA_AS:0,SAL_TA8996AA_AS:0,SAL_TA9003AA_AS:0,SAL_IA7903AA_AS:0,SAL_MA0938AA_AS:0,SAL_LA4211AA_AS:0,SAL_KA7139AA_AS:0,SAL_LA4210AA_AS:0,SAL_LA4209AA_AS:0,SAL_LA5781AA_AS:0,SAL_TA2256AA_AS:0,SAL_KA0201AA_AS:0,SAL_KA0200AA_AS:0,SAL_KA0206AA_AS:0,SAL_IA4735AA_AS:0,SAL_KA9872AA_AS:0,SAL_IA9065AA_AS:0,SAL_MA0512AA_AS:0,SAL_JA4836AA_AS:0,SAL_JA7057AA_AS:0,SAL_JA4648AA_AS:0,SAL_JA4362AA_AS:0,SAL_JA5146AA_AS:0,SAL_FA4330AA_AS:0,SAL_TA7518AA_AS:0,SAL_MA1747AA_AS:0,SAL_MA1746AA_AS:0,SAL_MA1753AA_AS:0,SAL_MA1755AA_AS:0,SAL_MA1754AA_AS:0,SAL_LA4483AA_AS:0,SAL_SA0247AA_AS:0,SAL_JA5162AA_AS:0,SAL_JA4332AA_AS:0,SAL_IA7713AA_AS:0,SAL_NA2857AA_AS:0,SAL_BA6192AA_AS:0,SAL_JA6792AA_AS:0,SAL_JA4528AA_AS:0,SAL_JA4991AA_AS:0,SAL_PA3151AA_AS:0,SAL_JA4334AA_AS:0,SAL_JA4925AA_AS:0,SAL_RA8772AA_AS:0,SAL_RA8612AA_AS:0,SAL_RA8551AA_AS:0,SAL_TA6814AA_AS:0,SAL_TA8826AA_AS:0,SAL_TA8828AA_AS:0,SAL_TA8827AA_AS:0,SAL_QA6125AA_AS:0,SAL_JA7063AA_AS:0,SAL_JA6991AA_AS:0,SAL_TA1083AA_AS:0,SAL_RA9874AA_AS:0,SAL_JA4720AA_AS:0,SAL_NA7624AA_AS:0,SAL_IA3842AA_AS:0,SAL_IA2389AA_AS:0,SAL_NA3289AA_AS:0,SAL_SA0279AA_AS:0,SAL_LA3983AA_AS:0,SAL_LA8708AA_AS:0,SAL_HA9118AA_AS:0,SAL_PA9193AA_AS:0,SAL_KA8758AA_AS:0,SAL_LA6128AA_AS:0,SAL_LA6126AA_AS:0,SAL_LA6127AA_AS:0,SAL_LA6125AA_AS:0,SAL_KA8861AA_AS:0,SAL_UA2894AA_AS:0,SAL_PA3483AA_AS:0,SAL_PA3482AA_AS:0,SAL_NA6019AA_AS:0,SAL_NA6013AA_AS:0,SAL_SA0357AA_AS:0,SAL_SA2228AA_AS:0,SAL_SA2224AA_AS:0,SAL_TA2455AA_AS:0,SAL_TA2452AA_AS:0,SAL_TA2456AA_AS:0,SAL_TA2450AA_AS:0,SAL_TA5929AA_AS:0,SAL_TA5932AA_AS:0,SAL_TA5931AA_AS:0,SAL_LA3160AA_AS:0,SAL_JA4721AA_AS:0,SAL_UA2434AA_AS:0,SAL_JA7172AA_AS:0,SAL_JA6477AA_AS:0,SAL_JA5214AA_AS:0,SAL_JA5213AA_AS:0,SAL_JA5212AA_AS:0,SAL_JA5211AA_AS:0,SAL_JA5210AA_AS:0,SAL_JA5209AA_AS:0,SAL_JA6372AA_AS:0,SAL_KA7597AA_AS:0,SAL_KA7595AA_AS:0,SAL_JA4963AA_AS:0,SAL_JA6894AA_AS:0,SAL_JA6855AA_AS:0,SAL_TA8473AA_AS:0,SAL_LA6287AA_AS:0,SAL_PA3716AA_AS:0,SAL_JA4873AA_AS:0,SAL_JA4872AA_AS:0,SAL_TA6178AA_AS:0,SAL_QA5722AA_AS:0,SAL_QA5723AA_AS:0,SAL_IA7750AA_AS:0,SAL_IA7748AA_AS:0,SAL_MA1616AA_AS:0,SAL_IA4706AA_AS:0,SAL_OA1177AA_AS:0,SAL_OA1047AA_AS:0,SAL_OA1048AA_AS:0,SAL_QA0746AA_AS:0,SAL_TA7840AA_AS:0,SAL_NA0564AA_AS:0,SAL_AA1053AA_AS:0,SAL_AA1058AA_AS:0,SAL_AA1059AA_AS:0,SAL_EA3047AA_AS:0,SAL_QA0825AA_AS:0,SAL_SA9212AA_AS:0,SAL_SA9215AA_AS:0,SAL_IA6575AA_AS:0,SAL_MA9053AA_AS:0,SAL_NA3329AA_AS:0,SAL_MA9014AA_AS:0,SAL_NA3330AA_AS:0,SAL_MA9012AA_AS:0,SAL_MA8935AA_AS:0,SAL_NA3334AA_AS:0,SAL_OA4034AA_AS:0,SAL_NA3332AA_AS:0,SAL_NA3331AA_AS:0,SAL_SA8524AA_AS:0,SAL_SA8526AA_AS:0,SAL_FA4338AA_AS:0,SAL_JA5538AA_AS:0,SAL_KA8075AA_AS:0,SAL_LA5218AA_AS:0,SAL_LA5216AA_AS:0,SAL_TA4860AA_AS:0,SAL_TA4861AA_AS:0,SAL_TA4862AA_AS:0,SAL_TA4863AA_AS:0,SAL_TA4856AA_AS:0,SAL_TA4858AA_AS:0,SAL_SA8879AA_AS:0,SAL_JA6868AA_AS:0,SAL_NA6464AA_AS:0,SAL_NA6470AA_AS:0,SAL_JA4805AA_AS:0,SAL_FA3161AA_AS:0,SAL_MA6224AA_AS:0,SAL_MA6219AA_AS:0,SAL_MA6220AA_AS:0,SAL_FA2462AA_AS:0,SAL_FA2946AA_AS:0,SAL_UA2424AA_AS:0,SAL_SA2211AA_AS:0,SAL_KA5737AA_AS:0,SAL_LA0439AA_AS:0,SAL_QA4761AA_AS:0,SAL_NA2232AA_AS:0,SAL_NA2231AA_AS:0,SAL_NA2028AA_AS:0,SAL_NA1884AA_AS:0,SAL_NA2048AA_AS:0,SAL_NA2026AA_AS:0,SAL_NA1918AA_AS:0,SAL_NA2230AA_AS:0,SAL_NA1920AA_AS:0,SAL_KA1373AA_AS:0,SAL_KA1371AA_AS:0,SAL_UA1657AA_AS:0,SAL_UA1655AA_AS:0,SAL_IA7633AA_AS:0,SAL_PA0962AA_AS:0,SAL_IA3662AA_AS:0,SAL_IA3661AA_AS:0,SAL_HA9435AA_AS:0,SAL_TA6024AA_AS:0,SAL_RA2885AA_AS:0,SAL_RA9608AA_AS:0,SAL_LA9673AA_AS:0,SAL_LA9672AA_AS:0,SAL_LA9675AA_AS:0,SAL_LA9674AA_AS:0,SAL_LA9676AA_AS:0,SAL_MA9810AA_AS:0,SAL_TA6026AA_AS:0,SAL_LA4142AA_AS:0,SAL_JA6713AA_AS:0,SAL_LA0383AA_AS:0,SAL_LA8241AA_AS:0,SAL_LA8242AA_AS:0,SAL_LA8239AA_AS:0,SAL_LA8240AA_AS:0,SAL_LA8237AA_AS:0,SAL_LA8238AA_AS:0,SAL_LA8235AA_AS:0,SAL_LA8236AA_AS:0,SAL_LA8233AA_AS:0,SAL_LA8234AA_AS:0,SAL_LA6690AA_AS:0,SAL_TA1532AA_AS:0,SAL_TA1533AA_AS:0,SAL_UA2027AA_AS:0,SAL_FA2486AA_AS:0,SAL_BA6038AA_AS:0,SAL_BA6020AA_AS:0,SAL_TA7280AA_AS:0,SAL_TA7277AA_AS:0,SAL_IA8970AA_AS:0,SAL_IA8971AA_AS:0,SAL_IA1798AA_AS:0,SAL_QA7448AA_AS:0,SAL_JA5532AA_AS:0,SAL_JA5187AA_AS:0,SAL_JA6936AA_AS:0,SAL_JA5186AA_AS:0,SAL_EA5208AA_AS:0,SAL_NA0826AA_AS:0,SAL_FA2533AA_AS:0,SAL_JA4754AA_AS:0,SAL_JA6753AA_AS:0,SAL_PA0729AA_AS:0,SAL_EA3880AA_AS:0,SAL_TA4909AA_AS:0,SAL_JA6386AA_AS:0,SAL_JA6689AA_AS:0,SAL_JA6351AA_AS:0,SAL_JA6756AA_AS:0,SAL_JA4351AA_AS:0,SAL_TA5484AA_AS:0,SAL_IA8087AA_AS:0,SAL_TA0876AA_AS:0,SAL_TA4300AA_AS:0,SAL_KA6592AA_AS:0,SAL_KA6593AA_AS:0,SAL_KA7772AA_AS:0,SAL_IA5878AA_AS:0,SAL_IA5876AA_AS:0,SAL_IA5873AA_AS:0,SAL_IA5874AA_AS:0,SAL_IA6768AA_AS:0,SAL_IA6750AA_AS:0,SAL_LA4082AA_AS:0,SAL_IA6748AA_AS:0,SAL_IA6749AA_AS:0,SAL_IA6752AA_AS:0,SAL_IA6753AA_AS:0,SAL_TA5824AA_AS:0,SAL_JA4385AA_AS:0,SAL_TA1907AA_AS:0,SAL_TA1915AA_AS:0,SAL_KA4168AA_AS:0,SAL_KA4169AA_AS:0,SAL_KA4166AA_AS:0,SAL_KA4167AA_AS:0,SAL_KA4165AA_AS:0,SAL_KA4160AA_AS:0,SAL_SA8485AA_AS:0,SAL_MA1437AA_AS:0,SAL_MA1439AA_AS:0,SAL_SA1482AA_AS:0,SAL_IA5990AA_AS:0,SAL_LA4175AA_AS:0,SAL_LA4176AA_AS:0,SAL_UA2644AA_AS:0,SAL_SA8488AA_AS:0,SAL_TA7641AA_AS:0,SAL_TA7643AA_AS:0,SAL_SA9326AA_AS:0,SAL_UA0879AA_AS:0,SAL_RA9614AA_AS:0,SAL_UA0880AA_AS:0,SAL_LA9420AA_AS:0,SAL_LA9419AA_AS:0,SAL_LA9424AA_AS:0,SAL_LA9423AA_AS:0,SAL_LA9422AA_AS:0,SAL_LA9421AA_AS:0,SAL_LA9428AA_AS:0,SAL_LA9427AA_AS:0,SAL_LA9426AA_AS:0,SAL_LA9425AA_AS:0,SAL_SA2753AA_AS:0,SAL_PA3339AA_AS:0,SAL_KA4662AA_AS:0,SAL_KA4661AA_AS:0,SAL_FA7083AA_AS:0,SAL_FA7001AA_AS:0,SAL_CA1392AA_AS:0,SAL_FA7089AA_AS:0,SAL_FA7100AA_AS:0,SAL_FA7129AA_AS:0,SAL_IA4277AA_AS:0,SAL_IA4268AA_AS:0,SAL_IA4269AA_AS:0,SAL_QA7795AA_AS:0,SAL_LA0526AA_AS:0,SAL_JA7078AA_AS:0,SAL_JA8432AA_AS:0,SAL_JA8431AA_AS:0,SAL_TA6047AA_AS:0,SAL_TA6046AA_AS:0,SAL_TA6045AA_AS:0,SAL_TA6044AA_AS:0,SAL_TA6051AA_AS:0,SAL_TA6050AA_AS:0,SAL_TA6049AA_AS:0,SAL_TA6048AA_AS:0,SAL_TA6043AA_AS:0,SAL_IA8464AA_AS:0,SAL_PA9321AA_AS:0,SAL_PA9327AA_AS:0,SAL_FA7913AA_AS:0,SAL_RA1535AA_AS:0,SAL_MA5221AA_AS:0,SAL_MA5222AA_AS:0,SAL_MA5225AA_AS:0,SAL_MA5223AA_AS:0,SAL_MA5224AA_AS:0,SAL_MA5229AA_AS:0,SAL_NA3356AA_AS:0,SAL_NA3357AA_AS:0,SAL_NA3358AA_AS:0,SAL_NA3360AA_AS:0,SAL_IA5376AA_AS:0,SAL_MA2062AA_AS:0,SAL_MA2063AA_AS:0,SAL_RA9026AA_AS:0,SAL_KA5869AA_AS:0,SAL_IA6512AA_AS:0,SAL_KA5873AA_AS:0,SAL_KA5875AA_AS:0,SAL_IA6514AA_AS:0,SAL_BA5806AA_AS:0,SAL_TA6019AA_AS:0,SAL_JA5534AA_AS:0,SAL_BA6308AA_AS:0,SAL_BA6300AA_AS:0,SAL_JA4408AA_AS:0,SAL_IA9075AA_AS:0,SAL_OA5005AA_AS:0,SAL_PA0800AA_AS:0,SAL_NA8475AA_AS:0,SAL_NA8273AA_AS:0,SAL_NA8272AA_AS:0,SAL_OA5003AA_AS:0,SAL_OA5004AA_AS:0,SAL_TA7097AA_AS:0,SAL_TA7104AA_AS:0,SAL_TA7102AA_AS:0,SAL_JA4672AA_AS:0,SAL_LA2818AA_AS:0,SAL_IA7749AA_AS:0,SAL_IA7747AA_AS:0,SAL_IA7745AA_AS:0,SAL_JA4733AA_AS:0,SAL_JA6910AA_AS:0,SAL_JA4731AA_AS:0,SAL_JA6877AA_AS:0,SAL_JA6934AA_AS:0,SAL_AA1252AA_AS:0,SAL_AA1253AA_AS:0,SAL_LA4695AA_AS:0,SAL_NA5697AA_AS:0,SAL_LA4703AA_AS:0,SAL_AA1259AA_AS:0,SAL_JA4973AA_AS:0,SAL_FA1006AA_AS:0,SAL_FA1004AA_AS:0,SAL_JA4594AA_AS:0,SAL_TA6066AA_AS:0,SAL_TA6064AA_AS:0,SAL_TA6065AA_AS:0,SAL_JA7849AA_AS:0,SAL_JA8149AA_AS:0,SAL_IA7575AA_AS:0,SAL_LA4467AA_AS:0,SAL_KA7983AA_AS:0,SAL_TA4632AA_AS:0,SAL_AA1234AA_AS:0,SAL_KA4659AA_AS:0,SAL_KA4658AA_AS:0,SAL_KA4657AA_AS:0,SAL_LA8243AA_AS:0,SAL_IA7895AA_AS:0,SAL_TA6070AA_AS:0,SAL_TA6071AA_AS:0,SAL_TA6068AA_AS:0,SAL_TA6069AA_AS:0,SAL_TA6067AA_AS:0,SAL_BA6429AA_AS:0,SAL_IA3931AA_AS:0,SAL_PA9264AA_AS:0,SAL_PA9266AA_AS:0,SAL_PA9270AA_AS:0,SAL_MA7386AA_AS:0,SAL_MA7383AA_AS:0,SAL_MA7387AA_AS:0,SAL_KA1529AA_AS:0,SAL_KA1532AA_AS:0,SAL_LA7644AA_AS:0,SAL_PA6636AA_AS:0,SAL_LA7646AA_AS:0,SAL_LA7648AA_AS:0,SAL_BA3982AA_AS:0,SAL_AA1456AA_AS:0,SAL_AA1457AA_AS:0,SAL_AA1450AA_AS:0,SAL_AA1451AA_AS:0,SAL_AA1452AA_AS:0,SAL_AA1458AA_AS:0,SAL_AA1459AA_AS:0,SAL_IA8308AA_AS:0,SAL_IA8724AA_AS:0,SAL_NA5802AA_AS:0,SAL_JA6472AA_AS:0,SAL_JA6946AA_AS:0,SAL_AA1231AA_AS:0,SAL_LA0865AA_AS:0,SAL_LA0911AA_AS:0,SAL_LA0873AA_AS:0,SAL_LA0874AA_AS:0,SAL_LA0871AA_AS:0,SAL_LA0872AA_AS:0,SAL_LA0869AA_AS:0,SAL_LA0870AA_AS:0,SAL_LA0867AA_AS:0,SAL_LA0868AA_AS:0,SAL_KA5173AA_AS:0,SAL_KA5174AA_AS:0,SAL_KA5168AA_AS:0,SAL_KA5169AA_AS:0,SAL_LA8081AA_AS:0,SAL_LA8080AA_AS:0,SAL_LA8079AA_AS:0,SAL_LA8077AA_AS:0,SAL_LA8076AA_AS:0,SAL_LA8075AA_AS:0,SAL_LA8074AA_AS:0,SAL_JA4866AA_AS:0,SAL_JA4930AA_AS:0,SAL_JA7003AA_AS:0,SAL_JA5508AA_AS:0,SAL_JA6512AA_AS:0,SAL_QA4273AA_AS:0,SAL_AA1233AA_AS:0,SAL_UA1158AA_AS:0,SAL_UA1170AA_AS:0,SAL_UA1169AA_AS:0,SAL_TA8739AA_AS:0,SAL_IA5387AA_AS:0,SAL_QA7633AA_AS:0,SAL_KA7027AA_AS:0,SAL_KA4073AA_AS:0,SAL_JA4087AA_AS:0,SAL_KA0246AA_AS:0,SAL_KA0245AA_AS:0,SAL_KA0242AA_AS:0,SAL_RA9772AA_AS:0,SAL_SA8943AA_AS:0,SAL_EA9566AA_AS:0,SAL_JA4310AA_AS:0,SAL_QA1239AA_AS:0,SAL_LA0631AA_AS:0,SAL_IA4910AA_AS:0,SAL_SA2568AA_AS:0,SAL_LA7457AA_AS:0,SAL_LA7456AA_AS:0,SAL_UA2533AA_AS:0,SAL_KA9358AA_AS:0,SAL_LA4118AA_AS:0,SAL_IA9304AA_AS:0,SAL_KA3837AA_AS:0,SAL_KA3836AA_AS:0,SAL_LA4114AA_AS:0,SAL_LA4113AA_AS:0,SAL_LA4116AA_AS:0,SAL_LA4115AA_AS:0,SAL_LA7879AA_AS:0,SAL_LA7877AA_AS:0,SAL_LA7878AA_AS:0,SAL_LA7883AA_AS:0,SAL_LA7875AA_AS:0,SAL_TA5895AA_AS:0,SAL_TA5901AA_AS:0,SAL_LA8078AA_AS:0,SAL_TA6304AA_AS:0,SAL_LA8073AA_AS:0,SAL_QA4866AA_AS:0,SAL_JA4662AA_AS:0,SAL_JA7136AA_AS:0,SAL_EA8546AA_AS:0,SAL_IA7824AA_AS:0,SAL_EA6334AA_AS:0,SAL_IA7825AA_AS:0,SAL_NA2765AA_AS:0,SAL_JA4725AA_AS:0,SAL_FA0864AA_AS:0,SAL_EA4771AA_AS:0,SAL_BA5824AA_AS:0,SAL_IA4770AA_AS:0,SAL_FA5107AA_AS:0,SAL_PA3204AA_AS:0,SAL_FA5106AA_AS:0,SAL_EA3105AA_AS:0,SAL_BA7156AA_AS:0,SAL_NA1505AA_AS:0,SAL_TA2105AA_AS:0,SAL_LA3840AA_AS:0,SAL_FA2335AA_AS:0,SAL_KA3406AA_AS:0,SAL_MA1958AA_AS:0,SAL_MA1960AA_AS:0,SAL_MA1961AA_AS:0,SAL_MA1962AA_AS:0,SAL_MA1957AA_AS:0,SAL_KA7898AA_AS:0,SAL_KA7897AA_AS:0,SAL_KA7896AA_AS:0,SAL_KA7895AA_AS:0,SAL_KA7892AA_AS:0,SAL_KA7891AA_AS:0,SAL_KA7890AA_AS:0,SAL_IA8337AA_AS:0,SAL_IA8333AA_AS:0,SAL_IA8334AA_AS:0,SAL_IA8336AA_AS:0,SAL_IA8335AA_AS:0,SAL_AA1087AA_AS:0,SAL_AA1086AA_AS:0,SAL_AA1085AA_AS:0,SAL_AA1084AA_AS:0,SAL_AA1082AA_AS:0,SAL_AA1080AA_AS:0,SAL_AA1089AA_AS:0,SAL_AA1088AA_AS:0,SAL_JA7025AA_AS:0,SAL_TA5130AA_AS:0,SAL_JA4897AA_AS:0,SAL_JA4904AA_AS:0,SAL_UA2145AA_AS:0,SAL_UA2138AA_AS:0,SAL_UA2140AA_AS:0,SAL_PA3899AA_AS:0,SAL_QA8214AA_AS:0,SAL_QA8404AA_AS:0,SAL_QA8402AA_AS:0,SAL_QA8403AA_AS:0,SAL_QA8400AA_AS:0,SAL_QA8401AA_AS:0,SAL_IA8993AA_AS:0,SAL_SA0834AA_AS:0,SAL_SA0836AA_AS:0,SAL_OA0268AA_AS:0,SAL_OA0274AA_AS:0,SAL_UA1509AA_AS:0,SAL_PA9445AA_AS:0,SAL_OA3060AA_AS:0,SAL_IA6789AA_AS:0,SAL_IA4946AA_AS:0,SAL_IA4947AA_AS:0,SAL_EA1804AA_AS:0,SAL_EA1800AA_AS:0,SAL_QA5277AA_AS:0,SAL_MA9686AA_AS:0,SAL_MA9685AA_AS:0,SAL_MA9746AA_AS:0,SAL_MA9578AA_AS:0,SAL_IA6556AA_AS:0,SAL_IA6552AA_AS:0,SAL_MA7906AA_AS:0,SAL_MA7903AA_AS:0,SAL_TA4363AA_AS:0,SAL_TA4362AA_AS:0,SAL_LA3800AA_AS:0,SAL_LA3801AA_AS:0,SAL_LA3803AA_AS:0,SAL_IA7424AA_AS:0,SAL_IA4913AA_AS:0,SAL_LA9499AA_AS:0,SAL_LA9500AA_AS:0,SAL_LA9505AA_AS:0,SAL_LA9506AA_AS:0,SAL_LA9507AA_AS:0,SAL_LA9508AA_AS:0,SAL_LA9501AA_AS:0,SAL_LA9502AA_AS:0,SAL_LA9503AA_AS:0,SAL_LA9504AA_AS:0,SAL_LA6367AA_AS:0,SAL_LA6368AA_AS:0,SAL_IA6644AA_AS:0,SAL_IA6645AA_AS:0,SAL_IA6638AA_AS:0,SAL_IA6639AA_AS:0,SAL_IA6647AA_AS:0,SAL_KA8374AA_AS:0,SAL_LA7093AA_AS:0,SAL_LA7092AA_AS:0,SAL_LA7095AA_AS:0,SAL_LA7094AA_AS:0,SAL_LA7097AA_AS:0,SAL_LA7099AA_AS:0,SAL_LA7098AA_AS:0,SAL_LA7091AA_AS:0,SAL_LA7090AA_AS:0,SAL_FA3048AA_AS:0,SAL_FA7050AA_AS:0,SAL_FA7074AA_AS:0,SAL_RA9941AA_AS:0,SAL_RA9937AA_AS:0,SAL_MA7304AA_AS:0,SAL_SA2070AA_AS:0,SAL_SA2067AA_AS:0,SAL_LA7619AA_AS:0,SAL_JA5046AA_AS:0,SAL_JA5045AA_AS:0,SAL_MA7306AA_AS:0,SAL_LA8146AA_AS:0,SAL_LA8145AA_AS:0,SAL_LA8148AA_AS:0,SAL_LA8147AA_AS:0,SAL_LA8150AA_AS:0,SAL_LA8149AA_AS:0,SAL_LA8152AA_AS:0,SAL_LA8151AA_AS:0,SAL_LA8143AA_AS:0,SAL_UA0982AA_AS:0,SAL_UA2224AA_AS:0,SAL_UA2220AA_AS:0,SAL_JA4640AA_AS:0,SAL_JA6937AA_AS:0,SAL_UA3305AA_AS:0,SAL_TA8692AA_AS:0,SAL_UA1845AA_AS:0,SAL_IA6393AA_AS:0,SAL_KA1031AA_AS:0,SAL_MA7803AA_AS:0,SAL_MA7799AA_AS:0,SAL_IA5380AA_AS:0,SAL_EA6542AA_AS:0,SAL_IA7936AA_AS:0,SAL_IA5381AA_AS:0,SAL_IA4983AA_AS:0,SAL_IA4987AA_AS:0,SAL_IA4985AA_AS:0,SAL_PA9063AA_AS:0,SAL_KA3114AA_AS:0,SAL_EA7168AA_AS:0,SAL_NA0320AA_AS:0,SAL_NA0318AA_AS:0,SAL_NA0284AA_AS:0,SAL_NA0285AA_AS:0,SAL_SA8346AA_AS:0,SAL_SA8343AA_AS:0,SAL_SA8342AA_AS:0,SAL_QA4063AA_AS:0,SAL_RA0630AA_AS:0,SAL_RA0624AA_AS:0,SAL_IA6470AA_AS:0,SAL_IA6467AA_AS:0,SAL_IA6468AA_AS:0,SAL_MA1221AA_AS:0,SAL_MA1224AA_AS:0,SAL_MA1225AA_AS:0,SAL_MA1226AA_AS:0,SAL_SA2424AA_AS:0,SAL_SA2422AA_AS:0,SAL_RA9773AA_AS:0,SAL_TA6103AA_AS:0,SAL_JA5025AA_AS:0,SAL_KA4009AA_AS:0,SAL_KA4008AA_AS:0,SAL_KA4007AA_AS:0,SAL_KA4012AA_AS:0,SAL_KA4011AA_AS:0,SAL_MA7412AA_AS:0,SAL_MA7413AA_AS:0,SAL_MA7414AA_AS:0,SAL_MA7416AA_AS:0,SAL_MA7417AA_AS:0,SAL_MA7418AA_AS:0,SAL_MA7410AA_AS:0,SAL_MA7411AA_AS:0,SAL_PA8331AA_AS:0,SAL_SA2668AA_AS:0,SAL_SA2807AA_AS:0,SAL_IA9115AA_AS:0,SAL_IA9111AA_AS:0,SAL_IA9113AA_AS:0,SAL_BA4078AA_AS:0,SAL_FA1775AA_AS:0,SAL_LA0289AA_AS:0,SAL_LA0288AA_AS:0,SAL_QA6435AA_AS:0,SAL_JA4740AA_AS:0,SAL_JA4381AA_AS:0,SAL_JA4739AA_AS:0,SAL_KA8480AA_AS:0,SAL_JA7026AA_AS:0,SAL_FA5589AA_AS:0,SAL_UA0886AA_AS:0,SAL_UA0885AA_AS:0,SAL_UA0887AA_AS:0,SAL_UA0882AA_AS:0,SAL_UA0881AA_AS:0,SAL_UA0884AA_AS:0,SAL_UA0883AA_AS:0,SAL_UA0890AA_AS:0,SAL_QA8729AA_AS:0,SAL_MA8081AA_AS:0,SAL_IA7557AA_AS:0,SAL_IA7558AA_AS:0,SAL_BA3928AA_AS:0,SAL_IA8424AA_AS:0,SAL_IA5702AA_AS:0,SAL_LA8026AA_AS:0,SAL_JA4472AA_AS:0,SAL_JA7007AA_AS:0,SAL_QA2698AA_AS:0,SAL_QA2697AA_AS:0,SAL_QA2696AA_AS:0,SAL_TA0645AA_AS:0,SAL_TA1336AA_AS:0,SAL_TA1332AA_AS:0,SAL_MA6358AA_AS:0,SAL_MA6352AA_AS:0,SAL_RA3804AA_AS:0,SAL_RA3800AA_AS:0,SAL_IA8921AA_AS:0,SAL_MA0220AA_AS:0,SAL_JA7126AA_AS:0,SAL_JA7073AA_AS:0,SAL_JA6886AA_AS:0,SAL_JA4350AA_AS:0,SAL_JA6534AA_AS:0,SAL_JA4394AA_AS:0,SAL_JA4413AA_AS:0,SAL_JA7018AA_AS:0,SAL_JA6425AA_AS:0,SAL_JA6598AA_AS:0,SAL_JA4808AA_AS:0,SAL_JA6560AA_AS:0,SAL_JA4591AA_AS:0,SAL_TA8185AA_AS:0,SAL_IA9354AA_AS:0,SAL_JA4468AA_AS:0,SAL_JA5411AA_AS:0,SAL_JA6443AA_AS:0,SAL_JA5264AA_AS:0,SAL_LA0972AA_AS:0,SAL_LA0973AA_AS:0,SAL_OA6323AA_AS:0,SAL_KA8582AA_AS:0,SAL_TA5027AA_AS:0,SAL_AA1402AA_AS:0,SAL_TA9221AA_AS:0,SAL_AA1401AA_AS:0,SAL_LA8317AA_AS:0,SAL_NA2460AA_AS:0,SAL_AA1406AA_AS:0,SAL_FA2456AA_AS:0,SAL_JA4487AA_AS:0,SAL_TA5032AA_AS:0,SAL_EA4674AA_AS:0,SAL_TA9053AA_AS:0,SAL_QA9306AA_AS:0,SAL_QA9303AA_AS:0,SAL_KA0654AA_AS:0,SAL_IA6214AA_AS:0,SAL_IA7402AA_AS:0,SAL_IA4911AA_AS:0,SAL_MA8095AA_AS:0,SAL_IA8093AA_AS:0,SAL_IA8472AA_AS:0,SAL_IA8095AA_AS:0,SAL_JA8968AA_AS:0,SAL_JA8894AA_AS:0,SAL_JA9013AA_AS:0,SAL_JA8910AA_AS:0,SAL_JA9109AA_AS:0,SAL_JA9078AA_AS:0,SAL_JA9200AA_AS:0,SAL_JA8991AA_AS:0,SAL_LA4186AA_AS:0,SAL_LA4622AA_AS:0,SAL_LA4623AA_AS:0,SAL_LA4624AA_AS:0,SAL_LA4183AA_AS:0,SAL_LA4184AA_AS:0,SAL_KA7196AA_AS:0,SAL_LA4185AA_AS:0,SAL_LA4187AA_AS:0,SAL_KA7189AA_AS:0,SAL_KA8239AA_AS:0,SAL_KA8240AA_AS:0,SAL_KA8238AA_AS:0,SAL_BA5501AA_AS:0,SAL_AA1278AA_AS:0,SAL_AA1279AA_AS:0,SAL_AA1270AA_AS:0,SAL_AA1271AA_AS:0,SAL_AA1272AA_AS:0,SAL_AA1274AA_AS:0,SAL_AA1275AA_AS:0,SAL_AA1276AA_AS:0,SAL_AA1277AA_AS:0,SAL_UA2516AA_AS:0,SAL_IA6487AA_AS:0,SAL_KA8780AA_AS:0,SAL_KA8773AA_AS:0,SAL_KA8772AA_AS:0,SAL_IA8785AA_AS:0,SAL_UA1177AA_AS:0,SAL_UA1178AA_AS:0,SAL_UA1181AA_AS:0,SAL_UA1182AA_AS:0,SAL_UA1183AA_AS:0,SAL_UA1184AA_AS:0,SAL_UA1175AA_AS:0,SAL_UA1176AA_AS:0,SAL_KA9747AA_AS:0,SAL_QA0977AA_AS:0,SAL_QA0975AA_AS:0,SAL_QA0981AA_AS:0,SAL_JA6700AA_AS:0,SAL_TA1233AA_AS:0,SAL_TA1232AA_AS:0,SAL_TA1240AA_AS:0,SAL_TA1239AA_AS:0,SAL_KA4001AA_AS:0,SAL_KA4002AA_AS:0,SAL_KA4003AA_AS:0,SAL_KA3997AA_AS:0,SAL_KA3998AA_AS:0,SAL_LA8432AA_AS:0,SAL_SA1074AA_AS:0,SAL_MA6604AA_AS:0,SAL_MA6600AA_AS:0,SAL_PA3180AA_AS:0,SAL_JA5379AA_AS:0,SAL_JA6795AA_AS:0,SAL_JA5380AA_AS:0,SAL_JA5381AA_AS:0,SAL_LA5898AA_AS:0,SAL_EA8530AA_AS:0,SAL_NA6157AA_AS:0,SAL_PA3464AA_AS:0,SAL_PA3471AA_AS:0,SAL_KA4361AA_AS:0,SAL_QA6820AA_AS:0,SAL_IA8350AA_AS:0,SAL_SA8574AA_AS:0,SAL_SA8577AA_AS:0,SAL_JA9322AA_AS:0,SAL_JA9321AA_AS:0,SAL_JA9323AA_AS:0,SAL_JA9320AA_AS:0,SAL_JA9319AA_AS:0,SAL_JA6639AA_AS:0,SAL_RA9865AA_AS:0,SAL_IA6371AA_AS:0,SAL_EA2104AA_AS:0,SAL_QA9701AA_AS:0,SAL_KA1153AA_AS:0,SAL_RA0032AA_AS:0,SAL_RA0026AA_AS:0,SAL_RA0033AA_AS:0,SAL_FA5127AA_AS:0,SAL_MA0388AA_AS:0,SAL_MA0387AA_AS:0,SAL_LA9312AA_AS:0,SAL_JA9682AA_AS:0,SAL_RA9271AA_AS:0,SAL_RA9272AA_AS:0,SAL_TA5991AA_AS:0,SAL_TA5988AA_AS:0,SAL_LA6072AA_AS:0,SAL_MA2320AA_AS:0,SAL_MA2312AA_AS:0,SAL_PA7885AA_AS:0,SAL_TA5984AA_AS:0,SAL_KA8606AA_AS:0,SAL_KA8609AA_AS:0,SAL_IA8239AA_AS:0,SAL_LA7324AA_AS:0,SAL_MA0839AA_AS:0,SAL_MA1458AA_AS:0,SAL_MA1460AA_AS:0,SAL_MA1459AA_AS:0,SAL_OA0471AA_AS:0,SAL_OA0385AA_AS:0,SAL_NA5982AA_AS:0,SAL_JA6516AA_AS:0,SAL_IA6519AA_AS:0,SAL_IA6517AA_AS:0,SAL_LA0546AA_AS:0,SAL_IA6406AA_AS:0,SAL_IA6405AA_AS:0,SAL_IA6408AA_AS:0,SAL_IA6407AA_AS:0,SAL_KA7619AA_AS:0,SAL_KA7628AA_AS:0,SAL_EA5109AA_AS:0,SAL_KA7624AA_AS:0,SAL_IA6409AA_AS:0,SAL_JA4516AA_AS:0,SAL_JA6460AA_AS:0,SAL_JA6726AA_AS:0,SAL_JA8182AA_AS:0,SAL_IA6520AA_AS:0,SAL_TA5693AA_AS:0,SAL_QA5760AA_AS:0,SAL_BA5859AA_AS:0,SAL_RA6234AA_AS:0,SAL_TA5832AA_AS:0,SAL_TA5831AA_AS:0,SAL_TA5830AA_AS:0,SAL_TA6939AA_AS:0,SAL_TA5867AA_AS:0,SAL_TA7217AA_AS:0,SAL_LA4117AA_AS:0,SAL_JA4480AA_AS:0,SAL_NA0583AA_AS:0,SAL_NA0478AA_AS:0,SAL_NA0582AA_AS:0,SAL_NA0476AA_AS:0,SAL_NA0519AA_AS:0,SAL_KA0931AA_AS:0,SAL_NA3073AA_AS:0,SAL_KA1507AA_AS:0,SAL_SA9770AA_AS:0,SAL_SA9776AA_AS:0,SAL_TA2068AA_AS:0,SAL_TA2074AA_AS:0,SAL_UA2815AA_AS:0,SAL_EA5664AA_AS:0,SAL_LA8664AA_AS:0,SAL_NA1073AA_AS:0,SAL_IA8384AA_AS:0,SAL_LA6253AA_AS:0,SAL_LA6251AA_AS:0,SAL_TA6302AA_AS:0,SAL_JA6964AA_AS:0,SAL_MA6272AA_AS:0,SAL_MA6269AA_AS:0,SAL_JA4814AA_AS:0,SAL_TA9660AA_AS:0,SAL_JA7139AA_AS:0,SAL_FA3435AA_AS:0,SAL_JA6698AA_AS:0,SAL_FA3438AA_AS:0,SAL_EA9663AA_AS:0,SAL_TA9659AA_AS:0,SAL_PA8116AA_AS:0,SAL_PA8122AA_AS:0,SAL_TA4067AA_AS:0,SAL_TA4068AA_AS:0,SAL_TA2522AA_AS:0,SAL_TA2528AA_AS:0,SAL_TA5055AA_AS:0,SAL_JA4507AA_AS:0,SAL_TA4070AA_AS:0,SAL_JA4704AA_AS:0,SAL_TA4671AA_AS:0,SAL_UA0839AA_AS:0,SAL_LA9965AA_AS:0,SAL_QA5319AA_AS:0,SAL_LA9968AA_AS:0,SAL_TA8494AA_AS:0,SAL_QA7136AA_AS:0,SAL_EA4701AA_AS:0,SAL_JA5467AA_AS:0,SAL_KA0735AA_AS:0,SAL_IA9087AA_AS:0,SAL_SA1292AA_AS:0,SAL_QA4395AA_AS:0,SAL_FA7842AA_AS:0,SAL_IA8198AA_AS:0,SAL_KA2081AA_AS:0,SAL_JA7888AA_AS:0,SAL_IA8196AA_AS:0,SAL_IA8195AA_AS:0,SAL_FA2365AA_AS:0,SAL_BA3109AA_AS:0,SAL_JA0985AA_AS:0,SAL_SA8785AA_AS:0,SAL_MA1155AA_AS:0,SAL_MA1151AA_AS:0,SAL_MA1152AA_AS:0,SAL_MA1154AA_AS:0,SAL_JA4886AA_AS:0,SAL_KA9110AA_AS:0,SAL_KA7846AA_AS:0,SAL_RA9386AA_AS:0,SAL_MA7368AA_AS:0,SAL_MA7370AA_AS:0,SAL_JA4514AA_AS:0,SAL_PA8099AA_AS:0,SAL_MA6311AA_AS:0,SAL_JA4600AA_AS:0,SAL_SA0975AA_AS:0,SAL_LA7611AA_AS:0,SAL_IA8636AA_AS:0,SAL_IA9146AA_AS:0,SAL_EA7869AA_AS:0,SAL_JA7155AA_AS:0,SAL_OA1026AA_AS:0,SAL_OA1027AA_AS:0,SAL_OA1029AA_AS:0,SAL_OA1030AA_AS:0,SAL_OA1031AA_AS:0,SAL_QA7500AA_AS:0,SAL_QA7499AA_AS:0,SAL_QA7483AA_AS:0,SAL_OA1033AA_AS:0,SAL_QA7503AA_AS:0,SAL_QA7502AA_AS:0,SAL_QA7501AA_AS:0,SAL_UA2273AA_AS:0,SAL_BA7661AA_AS:0,SAL_JA4922AA_AS:0,SAL_JA4923AA_AS:0,SAL_JA7128AA_AS:0,SAL_CA4016AA_AS:0,SAL_JA7006AA_AS:0,SAL_JA4750AA_AS:0,SAL_JA5143AA_AS:0,SAL_JA7041AA_AS:0,SAL_JA0442AA_AS:0,SAL_JA4419AA_AS:0,SAL_IA7785AA_AS:0,SAL_IA7784AA_AS:0,SAL_QA1358AA_AS:0,SAL_TA0918AA_AS:0,SAL_IA3303AA_AS:0,SAL_IA8177AA_AS:0,SAL_IA4386AA_AS:0,SAL_KA3119AA_AS:0,SAL_RA9701AA_AS:0,SAL_TA0404AA_AS:0,SAL_JA5268AA_AS:0,SAL_KA7664AA_AS:0,SAL_KA7666AA_AS:0,SAL_KA8537AA_AS:0,SAL_QA4580AA_AS:0,SAL_LA4996AA_AS:0,SAL_LA9565AA_AS:0,SAL_LA9564AA_AS:0,SAL_LA9563AA_AS:0,SAL_LA9562AA_AS:0,SAL_LA9561AA_AS:0,SAL_LA9560AA_AS:0,SAL_LA9559AA_AS:0,SAL_QA4700AA_AS:0,SAL_KA2082AA_AS:0,SAL_SA1829AA_AS:0,SAL_SA1822AA_AS:0,SAL_LA0725AA_AS:0,SAL_MA0637AA_AS:0,SAL_TA8287AA_AS:0,SAL_TA8434AA_AS:0,SAL_TA8433AA_AS:0,SAL_TA8712AA_AS:0,SAL_IA8880AA_AS:0,SAL_IA3076AA_AS:0,SAL_IA3077AA_AS:0,SAL_KA6440AA_AS:0,SAL_KA6439AA_AS:0,SAL_EA9206AA_AS:0,SAL_CA0496AA_AS:0,SAL_LA9349AA_AS:0,SAL_LA9350AA_AS:0,SAL_LA9353AA_AS:0,SAL_LA9354AA_AS:0,SAL_LA9357AA_AS:0,SAL_LA9358AA_AS:0,SAL_LA9355AA_AS:0,SAL_LA9356AA_AS:0,SAL_TA5936AA_AS:0,SAL_JA6925AA_AS:0,SAL_JA4782AA_AS:0,SAL_JA6623AA_AS:0,SAL_JA4378AA_AS:0,SAL_JA6839AA_AS:0,SAL_JA6411AA_AS:0,SAL_JA7176AA_AS:0,SAL_JA6693AA_AS:0,SAL_JA4339AA_AS:0,SAL_OA4623AA_AS:0,SAL_IA8670AA_AS:0,SAL_IA4326AA_AS:0,SAL_IA4325AA_AS:0,SAL_IA4324AA_AS:0,SAL_IA4323AA_AS:0,SAL_IA4322AA_AS:0,SAL_TA6147AA_AS:0,SAL_QA7138AA_AS:0,SAL_QA7142AA_AS:0,SAL_QA7143AA_AS:0,SAL_QA7140AA_AS:0,SAL_QA7141AA_AS:0,SAL_QA7144AA_AS:0,SAL_QA7145AA_AS:0,SAL_KA3412AA_AS:0,SAL_NA0977AA_AS:0,SAL_NA0976AA_AS:0,SAL_NA0981AA_AS:0,SAL_EA2161AA_AS:0,SAL_CA1757AA_AS:0,SAL_CA1191AA_AS:0,SAL_JA8461AA_AS:0,SAL_JA8458AA_AS:0,SAL_JA8472AA_AS:0,SAL_RA0296AA_AS:0,SAL_TA9273AA_AS:0,SAL_TA9271AA_AS:0,SAL_KA8143AA_AS:0,SAL_IA7534AA_AS:0,SAL_TA0288AA_AS:0,SAL_TA0280AA_AS:0,SAL_IA5735AA_AS:0,SAL_IA5739AA_AS:0,SAL_IA5740AA_AS:0,SAL_IA8504AA_AS:0,SAL_IA5743AA_AS:0,SAL_IA8451AA_AS:0,SAL_OA1346AA_AS:0,SAL_KA0467AA_AS:0,SAL_IA6911AA_AS:0,SAL_IA6912AA_AS:0,SAL_IA6907AA_AS:0,SAL_IA6908AA_AS:0,SAL_IA6909AA_AS:0,SAL_IA6910AA_AS:0,SAL_IA6904AA_AS:0,SAL_IA6905AA_AS:0,SAL_IA6906AA_AS:0,SAL_MA7001AA_AS:0,SAL_RA1485AA_AS:0,SAL_MA3061AA_AS:0,SAL_MA3060AA_AS:0,SAL_AA1305AA_AS:0,SAL_AA1306AA_AS:0,SAL_AA1300AA_AS:0,SAL_AA1308AA_AS:0,SAL_AA1309AA_AS:0,SAL_SA0457AA_AS:0,SAL_SA0463AA_AS:0,SAL_SA0464AA_AS:0,SAL_TA6038AA_AS:0,SAL_IA8737AA_AS:0,SAL_JA5546AA_AS:0,SAL_OA1936AA_AS:0,SAL_OA1758AA_AS:0,SAL_OA2035AA_AS:0,SAL_SA8537AA_AS:0,SAL_TA7755AA_AS:0,SAL_TA7756AA_AS:0,SAL_TA7759AA_AS:0,SAL_TA7760AA_AS:0,SAL_TA7757AA_AS:0,SAL_TA7763AA_AS:0,SAL_TA4608AA_AS:0,SAL_TA4609AA_AS:0,SAL_TA4605AA_AS:0,SAL_JA4726AA_AS:0,SAL_JA6746AA_AS:0,SAL_JA5517AA_AS:0,SAL_JA4331AA_AS:0,SAL_FA2919AA_AS:0,SAL_FA2924AA_AS:0,SAL_FA2922AA_AS:0,SAL_FA2926AA_AS:0,SAL_TA2919AA_AS:0,SAL_JA5373AA_AS:0,SAL_JA6547AA_AS:0,SAL_JA7129AA_AS:0,SAL_JA5004AA_AS:0,SAL_JA6994AA_AS:0,SAL_JA6955AA_AS:0,SAL_JA6822AA_AS:0,SAL_JA4608AA_AS:0,SAL_JA5263AA_AS:0,SAL_AA0877AA_AS:0,SAL_AA0874AA_AS:0,SAL_AA0875AA_AS:0,SAL_AA0872AA_AS:0,SAL_AA0870AA_AS:0,SAL_IA8540AA_AS:0,SAL_JA9437AA_AS:0,SAL_JA9438AA_AS:0,SAL_BA4315AA_AS:0,SAL_KA2397AA_AS:0,SAL_KA2400AA_AS:0,SAL_BA3479AA_AS:0,SAL_KA4582AA_AS:0,SAL_KA4583AA_AS:0,SAL_SA3043AA_AS:0,SAL_IA7884AA_AS:0,SAL_IA7882AA_AS:0,SAL_IA7881AA_AS:0,SAL_PA9294AA_AS:0,SAL_PA9300AA_AS:0,SAL_TA0107AA_AS:0,SAL_TA0103AA_AS:0,SAL_IA3201AA_AS:0,SAL_LA3522AA_AS:0,SAL_MA7300AA_AS:0,SAL_MA2222AA_AS:0,SAL_MA2221AA_AS:0,SAL_AA1408AA_AS:0,SAL_AA1404AA_AS:0,SAL_PA2807AA_AS:0,SAL_AA1543AA_AS:0,SAL_AA1540AA_AS:0,SAL_TA4060AA_AS:0,SAL_FA2318AA_AS:0,SAL_BA3223AA_AS:0,SAL_FA2320AA_AS:0,SAL_FA2319AA_AS:0,SAL_TA1818AA_AS:0,SAL_EA8457AA_AS:0,SAL_JA4650AA_AS:0,SAL_JA4652AA_AS:0,SAL_OA0906AA_AS:0,SAL_OA0536AA_AS:0,SAL_SA8551AA_AS:0,SAL_JA0178AA_AS:0,SAL_JA5404AA_AS:0,SAL_RA3792AA_AS:0,SAL_JA4401AA_AS:0,SAL_LA5636AA_AS:0,SAL_LA5637AA_AS:0,SAL_LA5634AA_AS:0,SAL_FA2580AA_AS:0,SAL_JA6857AA_AS:0,SAL_JA5155AA_AS:0,SAL_JA5154AA_AS:0,SAL_JA5157AA_AS:0,SAL_JA5156AA_AS:0,SAL_JA6471AA_AS:0,SAL_JA6515AA_AS:0,SAL_JA5153AA_AS:0,SAL_JA6508AA_AS:0,SAL_JA5520AA_AS:0,SAL_TA8557AA_AS:0,SAL_TA8559AA_AS:0,SAL_TA5620AA_AS:0,SAL_PA9312AA_AS:0,SAL_JA6692AA_AS:0,SAL_JA7068AA_AS:0,SAL_IA7843AA_AS:0,SAL_MA0209AA_AS:0,SAL_JA0547AA_AS:0,SAL_TA4527AA_AS:0,SAL_TA9945AA_AS:0,SAL_LA9834AA_AS:0,SAL_LA9835AA_AS:0,SAL_IA6594AA_AS:0,SAL_IA6596AA_AS:0,SAL_LA7385AA_AS:0,SAL_LA7389AA_AS:0,SAL_LA7386AA_AS:0,SAL_NA3293AA_AS:0,SAL_IA8533AA_AS:0,SAL_SA0273AA_AS:0,SAL_SA0274AA_AS:0,SAL_SA0269AA_AS:0,SAL_KA7073AA_AS:0,SAL_KA7071AA_AS:0,SAL_KA8878AA_AS:0,SAL_KA1680AA_AS:0,SAL_TA2963AA_AS:0,SAL_TA2965AA_AS:0,SAL_SA0370AA_AS:0,SAL_MA5571AA_AS:0,SAL_MA5570AA_AS:0,SAL_MA5568AA_AS:0,SAL_IA9283AA_AS:0,SAL_JA7161AA_AS:0,SAL_JA4842AA_AS:0,SAL_FA2222AA_AS:0,SAL_LA0889AA_AS:0,SAL_SA2245AA_AS:0,SAL_KA5521AA_AS:0,SAL_JA4365AA_AS:0,SAL_JA6438AA_AS:0,SAL_BA4307AA_AS:0,SAL_JA6456AA_AS:0,SAL_JA4328AA_AS:0,SAL_JA5221AA_AS:0,SAL_JA6933AA_AS:0,SAL_JA6668AA_AS:0,SAL_FA4676AA_AS:0,SAL_JA5220AA_AS:0,SAL_JA6864AA_AS:0,SAL_JA6606AA_AS:0,SAL_RA0808AA_AS:0,SAL_TA8613AA_AS:0,SAL_TA8610AA_AS:0,SAL_TA8611AA_AS:0,SAL_KA0852AA_AS:0,SAL_IA7743AA_AS:0,SAL_TA9225AA_AS:0,SAL_TA6567AA_AS:0,SAL_LA0965AA_AS:0,SAL_LA0964AA_AS:0,SAL_FA8071AA_AS:0,SAL_LA0969AA_AS:0,SAL_FA8104AA_AS:0,SAL_LA0968AA_AS:0,SAL_RA1846AA_AS:0,SAL_IA5418AA_AS:0,SAL_MA1918AA_AS:0,SAL_MA1920AA_AS:0,SAL_KA1935AA_AS:0,SAL_KA1934AA_AS:0,SAL_IA8351AA_AS:0,SAL_KA1933AA_AS:0,SAL_KA1932AA_AS:0,SAL_KA1931AA_AS:0,SAL_UA1418AA_AS:0,SAL_UA1417AA_AS:0,SAL_MA0777AA_AS:0,SAL_MA0778AA_AS:0,SAL_TA7814AA_AS:0,SAL_MA0785AA_AS:0,SAL_MA0780AA_AS:0,SAL_MA0781AA_AS:0,SAL_UA1420AA_AS:0,SAL_TA0327AA_AS:0,SAL_TA0325AA_AS:0,SAL_MA5567AA_AS:0,SAL_EA3032AA_AS:0,SAL_EA3030AA_AS:0,SAL_EA3033AA_AS:0,SAL_JA0876AA_AS:0,SAL_JA0679AA_AS:0,SAL_EA3025AA_AS:0,SAL_EA3028AA_AS:0,SAL_EA3029AA_AS:0,SAL_EA3034AA_AS:0,SAL_EA3035AA_AS:0,SAL_MA5566AA_AS:0,SAL_SA9703AA_AS:0,SAL_LA0962AA_AS:0,SAL_IA8072AA_AS:0,SAL_KA7443AA_AS:0,SAL_KA7447AA_AS:0,SAL_KA7448AA_AS:0,SAL_LA7565AA_AS:0,SAL_LA7568AA_AS:0,SAL_KA6074AA_AS:0,SAL_KA6073AA_AS:0,SAL_PA7999AA_AS:0,SAL_PA7997AA_AS:0,SAL_BA6179AA_AS:0,SAL_IA9014AA_AS:0,SAL_IA9013AA_AS:0,SAL_KA3788AA_AS:0,SAL_KA3793AA_AS:0,SAL_KA3792AA_AS:0,SAL_KA3791AA_AS:0,SAL_SA0884AA_AS:0,SAL_UA2389AA_AS:0,SAL_UA2390AA_AS:0,SAL_UA2393AA_AS:0,SAL_UA2394AA_AS:0,SAL_OA3106AA_AS:0,SAL_OA3054AA_AS:0,SAL_TA8717AA_AS:0,SAL_IA1901AA_AS:0,SAL_IA4948AA_AS:0,SAL_NA1930AA_AS:0,SAL_JA0282AA_AS:0,SAL_IA4950AA_AS:0,SAL_JA6827AA_AS:0,SAL_JA5141AA_AS:0,SAL_FA5010AA_AS:0,SAL_SA9363AA_AS:0,SAL_QA2522AA_AS:0,SAL_QA2524AA_AS:0,SAL_IA3664AA_AS:0,SAL_RA9590AA_AS:0,SAL_RA9589AA_AS:0,SAL_RA9592AA_AS:0,SAL_RA9587AA_AS:0,SAL_FA7930AA_AS:0,SAL_IA7646AA_AS:0,SAL_LA9530AA_AS:0,SAL_LA9529AA_AS:0,SAL_FA5578AA_AS:0,SAL_LA9538AA_AS:0,SAL_LA9537AA_AS:0,SAL_LA9536AA_AS:0,SAL_LA9535AA_AS:0,SAL_LA9534AA_AS:0,SAL_LA9533AA_AS:0,SAL_LA9532AA_AS:0,SAL_LA9531AA_AS:0,SAL_RA1038AA_AS:0,SAL_LA6528AA_AS:0,SAL_IA6714AA_AS:0,SAL_IA6713AA_AS:0,SAL_IA6712AA_AS:0,SAL_IA6711AA_AS:0,SAL_IA6709AA_AS:0,SAL_IA6708AA_AS:0,SAL_FA2814AA_AS:0,SAL_IA6717AA_AS:0,SAL_RA0709AA_AS:0,SAL_RA0774AA_AS:0,SAL_TA2047AA_AS:0,SAL_JA4579AA_AS:0,SAL_FA3452AA_AS:0,SAL_KA9604AA_AS:0,SAL_MA2912AA_AS:0,SAL_MA2911AA_AS:0,SAL_MA2910AA_AS:0,SAL_MA2909AA_AS:0,SAL_MA2913AA_AS:0,SAL_MA2908AA_AS:0,SAL_MA2907AA_AS:0,SAL_KA6844AA_AS:0,SAL_JA6804AA_AS:0,SAL_TA1469AA_AS:0,SAL_MA1382AA_AS:0,SAL_MA1395AA_AS:0,SAL_SA1529AA_AS:0,SAL_SA1531AA_AS:0,SAL_SA1530AA_AS:0,SAL_SA1998AA_AS:0,SAL_SA1999AA_AS:0,SAL_UA0955AA_AS:0,SAL_TA7902AA_AS:0,SAL_TA7893AA_AS:0,SAL_IA4944AA_AS:0,SAL_IA4945AA_AS:0,SAL_IA8976AA_AS:0,SAL_IA8975AA_AS:0,SAL_PA2664AA_AS:0,SAL_PA2666AA_AS:0,SAL_PA2662AA_AS:0,SAL_IA4890AA_AS:0,SAL_IA4891AA_AS:0,SAL_IA4892AA_AS:0,SAL_JA5174AA_AS:0,SAL_JA5173AA_AS:0,SAL_QA3768AA_AS:0,SAL_QA3764AA_AS:0,SAL_QA3765AA_AS:0,SAL_QA4319AA_AS:0,SAL_QA9527AA_AS:0,SAL_QA9521AA_AS:0,SAL_TA1015AA_AS:0,SAL_MA8417AA_AS:0,SAL_MA8340AA_AS:0,SAL_MA8509AA_AS:0,SAL_SA9425AA_AS:0,SAL_IA6494AA_AS:0,SAL_IA6493AA_AS:0,SAL_IA5674AA_AS:0,SAL_TA3060AA_AS:0,SAL_TA3059AA_AS:0,SAL_EA6798AA_AS:0,SAL_SA9996AA_AS:0,SAL_KA8828AA_AS:0,SAL_IA5842AA_AS:0,SAL_IA5844AA_AS:0,SAL_FA0237AA_AS:0,SAL_FA0242AA_AS:0,SAL_TA0660AA_AS:0,SAL_KA3965AA_AS:0,SAL_KA3966AA_AS:0,SAL_IA9262AA_AS:0,SAL_KA3961AA_AS:0,SAL_KA3962AA_AS:0,SAL_KA3963AA_AS:0,SAL_KA3964AA_AS:0,SAL_LA7730AA_AS:0,SAL_TA9852AA_AS:0,SAL_IA6457AA_AS:0,SAL_MA9684AA_AS:0,SAL_PA9902AA_AS:0,SAL_OA1352AA_AS:0,SAL_OA1215AA_AS:0,SAL_JA5295AA_AS:0,SAL_SA8761AA_AS:0,SAL_KA0978AA_AS:0,SAL_KA0979AA_AS:0,SAL_SA2743AA_AS:0,SAL_JA5277AA_AS:0,SAL_JA6981AA_AS:0,SAL_FA3011AA_AS:0,SAL_FA3013AA_AS:0,SAL_KA7792AA_AS:0,SAL_KA7793AA_AS:0,SAL_UA0895AA_AS:0,SAL_UA0896AA_AS:0,SAL_UA0898AA_AS:0,SAL_UA0899AA_AS:0,SAL_UA0900AA_AS:0,SAL_TA5180AA_AS:0,SAL_AA0889AA_AS:0,SAL_AA0888AA_AS:0,SAL_KA5935AA_AS:0,SAL_IA6553AA_AS:0,SAL_IA6554AA_AS:0,SAL_IA6555AA_AS:0,SAL_IA6472AA_AS:0,SAL_MA3148AA_AS:0,SAL_JA4469AA_AS:0,SAL_KA4978AA_AS:0,SAL_KA4973AA_AS:0,SAL_MA0888AA_AS:0,SAL_MA0886AA_AS:0,SAL_MA0887AA_AS:0,SAL_MA0884AA_AS:0,SAL_MA0885AA_AS:0,SAL_MA2145AA_AS:0,SAL_TA1188AA_AS:0,SAL_PA8938AA_AS:0,SAL_LA3376AA_AS:0,SAL_CA4014AA_AS:0,SAL_JA4710AA_AS:0,SAL_JA6338AA_AS:0,SAL_JA4770AA_AS:0,SAL_JA7163AA_AS:0,SAL_MA0162AA_AS:0,SAL_MA0161AA_AS:0,SAL_MA0164AA_AS:0,SAL_MA0163AA_AS:0,SAL_AA1537AA_AS:0,SAL_AA1536AA_AS:0,SAL_AA1535AA_AS:0,SAL_AA1538AA_AS:0,SAL_IA8684AA_AS:0,SAL_IA6516AA_AS:0,SAL_JA6771AA_AS:0,SAL_JA4829AA_AS:0,SAL_JA4830AA_AS:0,SAL_JA5460AA_AS:0,SAL_LA1003AA_AS:0,SAL_LA1002AA_AS:0,SAL_LA1009AA_AS:0,SAL_LA1008AA_AS:0,SAL_LA1011AA_AS:0,SAL_LA1010AA_AS:0,SAL_LA1005AA_AS:0,SAL_LA1004AA_AS:0,SAL_LA1007AA_AS:0,SAL_LA1006AA_AS:0,SAL_BA5007AA_AS:0,SAL_JA6426AA_AS:0,SAL_JA7004AA_AS:0,SAL_NA1355AA_AS:0,SAL_BA3701AA_AS:0,SAL_JA6520AA_AS:0,SAL_TA7116AA_AS:0,SAL_TA7125AA_AS:0,SAL_TA7121AA_AS:0,SAL_IA4943AA_AS:0,SAL_FA2454AA_AS:0,SAL_FA2450AA_AS:0,SAL_FA2449AA_AS:0,SAL_TA5809AA_AS:0,SAL_JA6628AA_AS:0,SAL_IA4966AA_AS:0,SAL_JA7024AA_AS:0,SAL_JA5394AA_AS:0,SAL_JA5391AA_AS:0,SAL_JA5393AA_AS:0,SAL_KA4081AA_AS:0,SAL_KA4080AA_AS:0,SAL_KA4079AA_AS:0,SAL_KA4078AA_AS:0,SAL_JA5515AA_AS:0,SAL_JA4849AA_AS:0,SAL_IA6619AA_AS:0,SAL_IA6618AA_AS:0,SAL_IA6643AA_AS:0,SAL_LA4477AA_AS:0,SAL_IA7584AA_AS:0,SAL_IA9006AA_AS:0,SAL_AA0933AA_AS:0,SAL_AA0932AA_AS:0,SAL_JA4981AA_AS:0,SAL_AA0936AA_AS:0,SAL_AA0934AA_AS:0,SAL_KA2472AA_AS:0,SAL_QA1003AA_AS:0,SAL_UA1827AA_AS:0,SAL_TA1283AA_AS:0,SAL_TA1284AA_AS:0,SAL_MA1686AA_AS:0,SAL_MA6446AA_AS:0,SAL_RA9543AA_AS:0,SAL_LA4743AA_AS:0,SAL_LA4747AA_AS:0,SAL_LA4746AA_AS:0,SAL_LA4748AA_AS:0,SAL_AA1384AA_AS:0,SAL_TA5843AA_AS:0,SAL_OA1073AA_AS:0,SAL_AA1382AA_AS:0,SAL_IA6488AA_AS:0,SAL_AA1383AA_AS:0,SAL_KA4394AA_AS:0,SAL_KA4391AA_AS:0,SAL_LA8136AA_AS:0,SAL_LA8135AA_AS:0,SAL_LA8138AA_AS:0,SAL_LA8137AA_AS:0,SAL_LA8140AA_AS:0,SAL_LA8139AA_AS:0,SAL_LA8142AA_AS:0,SAL_LA8141AA_AS:0,SAL_LA8134AA_AS:0,SAL_LA8133AA_AS:0,SAL_QA6791AA_AS:0,SAL_TA2330AA_AS:0,SAL_TA2328AA_AS:0,SAL_KA4876AA_AS:0,SAL_SA1672AA_AS:0,SAL_MA7305AA_AS:0,SAL_MA7307AA_AS:0,SAL_JA6524AA_AS:0,SAL_QA6182AA_AS:0,SAL_QA6183AA_AS:0,SAL_QA6184AA_AS:0,SAL_JA9356AA_AS:0,SAL_NA5716AA_AS:0,SAL_TA7802AA_AS:0,SAL_EA5302AA_AS:0,SAL_KA0557AA_AS:0,SAL_IA7930AA_AS:0,SAL_QA8989AA_AS:0,SAL_QA8994AA_AS:0,SAL_IA8142AA_AS:0,SAL_JA6431AA_AS:0,SAL_JA4088AA_AS:0,SAL_IA9471AA_AS:0,SAL_IA9472AA_AS:0,SAL_IA6174AA_AS:0,SAL_NA6546AA_AS:0,SAL_KA8548AA_AS:0,SAL_KA8557AA_AS:0,SAL_KA8555AA_AS:0,SAL_IA8260AA_AS:0,SAL_LA7276AA_AS:0,SAL_FA6310AA_AS:0,SAL_IA5336AA_AS:0,SAL_IA5335AA_AS:0,SAL_CA2272AA_AS:0,SAL_JA4718AA_AS:0,SAL_JA4719AA_AS:0,SAL_JA4717AA_AS:0,SAL_AA1141AA_AS:0,SAL_AA1146AA_AS:0,SAL_MA1528AA_AS:0,SAL_MA1529AA_AS:0,SAL_MA1530AA_AS:0,SAL_MA1531AA_AS:0,SAL_MA1532AA_AS:0,SAL_SA9004AA_AS:0,SAL_TA1736AA_AS:0,SAL_LA3080AA_AS:0,SAL_LA5047AA_AS:0,SAL_LA5048AA_AS:0,SAL_LA9287AA_AS:0,SAL_LA9288AA_AS:0,SAL_LA5053AA_AS:0,SAL_LA9286AA_AS:0,SAL_LA5051AA_AS:0,SAL_LA5052AA_AS:0,SAL_LA5049AA_AS:0,SAL_LA5050AA_AS:0,SAL_JA4835AA_AS:0,SAL_JA6618AA_AS:0,SAL_JA4540AA_AS:0,SAL_PA8292AA_AS:0,SAL_UA2748AA_AS:0,SAL_TA6522AA_AS:0,SAL_TA6947AA_AS:0,SAL_TA6950AA_AS:0,SAL_QA8327AA_AS:0,SAL_QA8329AA_AS:0,SAL_QA8328AA_AS:0,SAL_TA6245AA_AS:0,SAL_TA6374AA_AS:0,SAL_NA3125AA_AS:0,SAL_KA4930AA_AS:0,SAL_TA9615AA_AS:0,SAL_TA9638AA_AS:0,SAL_MA5326AA_AS:0,SAL_JA6851AA_AS:0,SAL_IA7821AA_AS:0,SAL_JA4797AA_AS:0,SAL_JA7137AA_AS:0,SAL_NA3145AA_AS:0,SAL_NA2852AA_AS:0,SAL_MA8794AA_AS:0,SAL_MA8836AA_AS:0,SAL_MA8791AA_AS:0,SAL_IA6017AA_AS:0,SAL_SA9274AA_AS:0,SAL_JA6570AA_AS:0,SAL_RA4402AA_AS:0,SAL_RA4399AA_AS:0,SAL_SA0929AA_AS:0,SAL_SA0922AA_AS:0,SAL_RA1823AA_AS:0,SAL_RA9820AA_AS:0,SAL_KA7269AA_AS:0,SAL_KA7264AA_AS:0,SAL_KA7263AA_AS:0,SAL_KA8142AA_AS:0,SAL_LA6227AA_AS:0,SAL_LA6222AA_AS:0,SAL_KA8056AA_AS:0,SAL_KA1783AA_AS:0,SAL_KA1785AA_AS:0,SAL_KA1779AA_AS:0,SAL_KA1780AA_AS:0,SAL_KA1782AA_AS:0,SAL_PA8546AA_AS:0,SAL_IA3984AA_AS:0,SAL_LA7252AA_AS:0,SAL_FA3421AA_AS:0,SAL_FA3418AA_AS:0,SAL_MA6204AA_AS:0,SAL_MA5585AA_AS:0,SAL_MA5582AA_AS:0,SAL_EA8917AA_AS:0,SAL_PA7452AA_AS:0,SAL_PA7453AA_AS:0,SAL_PA7451AA_AS:0,SAL_LA0710AA_AS:0,SAL_LA0711AA_AS:0,SAL_LA0712AA_AS:0,SAL_LA0705AA_AS:0,SAL_LA0706AA_AS:0,SAL_LA0707AA_AS:0,SAL_LA0713AA_AS:0,SAL_LA0714AA_AS:0,SAL_EA2716AA_AS:0,SAL_FA6646AA_AS:0,SAL_EA2714AA_AS:0,SAL_JA0546AA_AS:0,SAL_IA7859AA_AS:0,SAL_TA1763AA_AS:0,SAL_TA5113AA_AS:0,SAL_JA5205AA_AS:0,SAL_JA7023AA_AS:0,SAL_KA7497AA_AS:0,SAL_UA2199AA_AS:0,SAL_UA2235AA_AS:0,SAL_QA6504AA_AS:0,SAL_QA1766AA_AS:0,SAL_EA9441AA_AS:0,SAL_KA0768AA_AS:0,SAL_QA8342AA_AS:0,SAL_QA8343AA_AS:0,SAL_QA8344AA_AS:0,SAL_QA8345AA_AS:0,SAL_QA8346AA_AS:0,SAL_QA8347AA_AS:0,SAL_QA8348AA_AS:0,SAL_QA8349AA_AS:0,SAL_QA8340AA_AS:0,SAL_QA8341AA_AS:0,SAL_PA9505AA_AS:0,SAL_JA8308AA_AS:0,SAL_IA2566AA_AS:0,SAL_IA2756AA_AS:0,SAL_JA8294AA_AS:0,SAL_IA2735AA_AS:0,SAL_IA3602AA_AS:0,SAL_HA7349AA_AS:0,SAL_IA7702AA_AS:0,SAL_IA2769AA_AS:0,SAL_IA1864AA_AS:0,SAL_IA3833AA_AS:0,SAL_IA7622AA_AS:0,SAL_UA2357AA_AS:0,SAL_QA1060AA_AS:0,SAL_QA1059AA_AS:0,SAL_BA5638AA_AS:0,SAL_IA5900AA_AS:0,SAL_IA5892AA_AS:0,SAL_IA5894AA_AS:0,SAL_IA5896AA_AS:0,SAL_IA5899AA_AS:0,SAL_IA5898AA_AS:0,SAL_KA2629AA_AS:0,SAL_KA2622AA_AS:0,SAL_KA2621AA_AS:0,SAL_QA7420AA_AS:0,SAL_KA0064AA_AS:0,SAL_KA0065AA_AS:0,SAL_KA0063AA_AS:0,SAL_JA5290AA_AS:0,SAL_AA0902AA_AS:0,SAL_AA0900AA_AS:0,SAL_AA0901AA_AS:0,SAL_AA0906AA_AS:0,SAL_AA0907AA_AS:0,SAL_AA0904AA_AS:0,SAL_AA0905AA_AS:0,SAL_AA0908AA_AS:0,SAL_LA5421AA_AS:0,SAL_KA1962AA_AS:0,SAL_LA5423AA_AS:0,SAL_LA5424AA_AS:0,SAL_LA5417AA_AS:0,SAL_LA5419AA_AS:0,SAL_LA5420AA_AS:0,SAL_LA6301AA_AS:0,SAL_FA3088AA_AS:0,SAL_KA4052AA_AS:0,SAL_KA4053AA_AS:0,SAL_KA4054AA_AS:0,SAL_KA4047AA_AS:0,SAL_KA4050AA_AS:0,SAL_SA0964AA_AS:0,SAL_KA4055AA_AS:0,SAL_MA2799AA_AS:0,SAL_IA9234AA_AS:0,SAL_JA5070AA_AS:0,SAL_PA8064AA_AS:0,SAL_MA2861AA_AS:0,SAL_MA2866AA_AS:0,SAL_IA9160AA_AS:0,SAL_IA8644AA_AS:0,SAL_IA8645AA_AS:0,SAL_IA8647AA_AS:0,SAL_IA6376AA_AS:0,SAL_IA6716AA_AS:0,SAL_TA6920AA_AS:0,SAL_OA1343AA_AS:0,SAL_AA1526AA_AS:0,SAL_NA0241AA_AS:0,SAL_QA6511AA_AS:0,SAL_NA0728AA_AS:0,SAL_NA0727AA_AS:0,SAL_NA0319AA_AS:0,SAL_CA1446AA_AS:0,SAL_JA4800AA_AS:0,SAL_PA0776AA_AS:0,SAL_PA0767AA_AS:0,SAL_BA3474AA_AS:0,SAL_JA5294AA_AS:0,SAL_IA7952AA_AS:0,SAL_NA8520AA_AS:0,SAL_SA0153AA_AS:0,SAL_LA7007AA_AS:0,SAL_LA7006AA_AS:0,SAL_LA7005AA_AS:0,SAL_LA7004AA_AS:0,SAL_LA7003AA_AS:0,SAL_LA7002AA_AS:0,SAL_KA8458AA_AS:0,SAL_SA8850AA_AS:0,SAL_SA8848AA_AS:0,SAL_MA1771AA_AS:0,SAL_SA1391AA_AS:0,SAL_RA0648AA_AS:0,SAL_RA0644AA_AS:0,SAL_LA8334AA_AS:0,SAL_LA8333AA_AS:0,SAL_LA8342AA_AS:0,SAL_LA8341AA_AS:0,SAL_LA8340AA_AS:0,SAL_LA8339AA_AS:0,SAL_LA8338AA_AS:0,SAL_LA8337AA_AS:0,SAL_LA8336AA_AS:0,SAL_LA8335AA_AS:0,SAL_KA0408AA_AS:0,SAL_IA6501AA_AS:0,SAL_IA6504AA_AS:0,SAL_IA6502AA_AS:0,SAL_IA6505AA_AS:0,SAL_UA2586AA_AS:0,SAL_MA1769AA_AS:0,SAL_BA6056AA_AS:0,SAL_BA6048AA_AS:0,SAL_BA6062AA_AS:0,SAL_JA5042AA_AS:0,SAL_JA5041AA_AS:0,SAL_QA9483AA_AS:0,SAL_JA4505AA_AS:0,SAL_PA8539AA_AS:0,SAL_PA8538AA_AS:0,SAL_PA8542AA_AS:0,SAL_TA8841AA_AS:0,SAL_KA4035AA_AS:0,SAL_LA4603AA_AS:0,SAL_LA4605AA_AS:0,SAL_LA4604AA_AS:0,SAL_KA4032AA_AS:0,SAL_KA4034AA_AS:0,SAL_SA8887AA_AS:0,SAL_IA8207AA_AS:0,SAL_IA8660AA_AS:0,SAL_IA8659AA_AS:0,SAL_OA2361AA_AS:0,SAL_OA2362AA_AS:0,SAL_OA2363AA_AS:0,SAL_FA3620AA_AS:0,SAL_FA3623AA_AS:0,SAL_UA1146AA_AS:0,SAL_LA0182AA_AS:0,SAL_JA4627AA_AS:0,SAL_JA7093AA_AS:0,SAL_IA4959AA_AS:0,SAL_FA2348AA_AS:0,SAL_JA5535AA_AS:0,SAL_FA2349AA_AS:0,SAL_JA0773AA_AS:0,SAL_QA6577AA_AS:0,SAL_UA1155AA_AS:0,SAL_TA3095AA_AS:0,SAL_JA5267AA_AS:0,SAL_KA6808AA_AS:0,SAL_TA0422AA_AS:0,SAL_IA6471AA_AS:0,SAL_IA6469AA_AS:0,SAL_BA4288AA_AS:0,SAL_AA1359AA_AS:0,SAL_AA1358AA_AS:0,SAL_AA1353AA_AS:0,SAL_AA1352AA_AS:0,SAL_AA1351AA_AS:0,SAL_AA1350AA_AS:0,SAL_AA1356AA_AS:0,SAL_AA1355AA_AS:0,SAL_MA0525AA_AS:0,SAL_MA0524AA_AS:0,SAL_MA0526AA_AS:0,SAL_KA8695AA_AS:0,SAL_IA8749AA_AS:0,SAL_KA8699AA_AS:0,SAL_KA4900AA_AS:0,SAL_SA1759AA_AS:0,SAL_SA1753AA_AS:0,SAL_SA9553AA_AS:0,SAL_AA1117AA_AS:0,SAL_AA1116AA_AS:0,SAL_AA1119AA_AS:0,SAL_AA1118AA_AS:0,SAL_JA4377AA_AS:0,SAL_JA5085AA_AS:0,SAL_TA4554AA_AS:0,SAL_TA4552AA_AS:0,SAL_KA1767AA_AS:0,SAL_KA1716AA_AS:0,SAL_MA8544AA_AS:0,SAL_JA4727AA_AS:0,SAL_JA6823AA_AS:0,SAL_FA7407AA_AS:0,SAL_BA3142AA_AS:0,SAL_FA7274AA_AS:0,SAL_JA6336AA_AS:0,SAL_BA3740AA_AS:0,SAL_JA7013AA_AS:0,SAL_JA7165AA_AS:0,SAL_MA9869AA_AS:0,SAL_FA3928AA_AS:0,SAL_JA4857AA_AS:0,SAL_JA7144AA_AS:0,SAL_JA6907AA_AS:0,SAL_JA4858AA_AS:0,SAL_QA3917AA_AS:0,SAL_JA6332AA_AS:0,SAL_JA7011AA_AS:0,SAL_SA0073AA_AS:0,SAL_QA9365AA_AS:0,SAL_QA9367AA_AS:0,SAL_JA6498AA_AS:0,SAL_TA8990AA_AS:0,SAL_TA9331AA_AS:0,SAL_TA9243AA_AS:0,SAL_IA2775AA_AS:0,SAL_IA3943AA_AS:0,SAL_IA3944AA_AS:0,SAL_QA7787AA_AS:0,SAL_MA0961AA_AS:0,SAL_MA0960AA_AS:0,SAL_TA5684AA_AS:0,SAL_LA5774AA_AS:0,SAL_RA1569AA_AS:0,SAL_KA3688AA_AS:0,SAL_LA4089AA_AS:0,SAL_KA3690AA_AS:0,SAL_KA3691AA_AS:0,SAL_KA3692AA_AS:0,SAL_KA3693AA_AS:0,SAL_KA3695AA_AS:0,SAL_IA9046AA_AS:0,SAL_KA8784AA_AS:0,SAL_KA8790AA_AS:0,SAL_KA8782AA_AS:0,SAL_LA0156AA_AS:0,SAL_LA0154AA_AS:0,SAL_UA1152AA_AS:0,SAL_UA1153AA_AS:0,SAL_UA1151AA_AS:0,SAL_UA1148AA_AS:0,SAL_UA1149AA_AS:0,SAL_LA1022AA_AS:0,SAL_LA1023AA_AS:0,SAL_LA1024AA_AS:0,SAL_JA6949AA_AS:0,SAL_OA1626AA_AS:0,SAL_KA8889AA_AS:0,SAL_MA1737AA_AS:0,SAL_MA1742AA_AS:0,SAL_MA1743AA_AS:0,SAL_MA1738AA_AS:0,SAL_MA1739AA_AS:0,SAL_JA5161AA_AS:0,SAL_TA4468AA_AS:0,SAL_TA4458AA_AS:0,SAL_JA4166AA_AS:0,SAL_JA6513AA_AS:0,SAL_PA3122AA_AS:0,SAL_KA6958AA_AS:0,SAL_JA4924AA_AS:0,SAL_JA8421AA_AS:0,SAL_LA4636AA_AS:0,SAL_KA4015AA_AS:0,SAL_BA2720AA_AS:0,SAL_MA5083AA_AS:0,SAL_MA5084AA_AS:0,SAL_MA5082AA_AS:0,SAL_KA4014AA_AS:0,SAL_KA4013AA_AS:0,SAL_TA5576AA_AS:0,SAL_TA5578AA_AS:0,SAL_MA7415AA_AS:0,SAL_RA8940AA_AS:0,SAL_LA4123AA_AS:0,SAL_LA4597AA_AS:0,SAL_LA4127AA_AS:0,SAL_AA1403AA_AS:0,SAL_TA8449AA_AS:0,SAL_QA9642AA_AS:0,SAL_IA7915AA_AS:0,SAL_LA9900AA_AS:0,SAL_IA3851AA_AS:0,SAL_IA2554AA_AS:0,SAL_TA2209AA_AS:0,SAL_RA9509AA_AS:0,SAL_TA5258AA_AS:0,SAL_EA9515AA_AS:0,SAL_OA2076AA_AS:0,SAL_KA1629AA_AS:0,SAL_KA7616AA_AS:0,SAL_KA8767AA_AS:0,SAL_LA6135AA_AS:0,SAL_LA6137AA_AS:0,SAL_LA6136AA_AS:0,SAL_MA1812AA_AS:0,SAL_PA3480AA_AS:0,SAL_PA3481AA_AS:0,SAL_PA3479AA_AS:0,SAL_PA3476AA_AS:0,SAL_FA3188AA_AS:0,SAL_FA3189AA_AS:0,SAL_SA0366AA_AS:0,SAL_SA0360AA_AS:0,SAL_SA2234AA_AS:0,SAL_EA8958AA_AS:0,SAL_EA8965AA_AS:0,SAL_TA5956AA_AS:0,SAL_TA5960AA_AS:0,SAL_TA5962AA_AS:0,SAL_FA0225AA_AS:0,SAL_JA5292AA_AS:0,SAL_IA8942AA_AS:0,SAL_JA7112AA_AS:0,SAL_JA4688AA_AS:0,SAL_IA6410AA_AS:0,SAL_IA6411AA_AS:0,SAL_EA5113AA_AS:0,SAL_IA6413AA_AS:0,SAL_EA5114AA_AS:0,SAL_IA6414AA_AS:0,SAL_JA7109AA_AS:0,SAL_JA4602AA_AS:0,SAL_FA3347AA_AS:0,SAL_TA4867AA_AS:0,SAL_TA4815AA_AS:0,SAL_QA8130AA_AS:0,SAL_QA8127AA_AS:0,SAL_TA5674AA_AS:0,SAL_TA5677AA_AS:0,SAL_QA5696AA_AS:0,SAL_OA4644AA_AS:0,SAL_LA9446AA_AS:0,SAL_LA9445AA_AS:0,SAL_IA4694AA_AS:0,SAL_IA4693AA_AS:0,SAL_IA4691AA_AS:0,SAL_IA4692AA_AS:0,SAL_IA8008AA_AS:0,SAL_OA1175AA_AS:0,SAL_TA5857AA_AS:0,SAL_JA8713AA_AS:0,SAL_JA8714AA_AS:0,SAL_KA2005AA_AS:0,SAL_KA1997AA_AS:0,SAL_KA2003AA_AS:0,SAL_AA1025AA_AS:0,SAL_AA1024AA_AS:0,SAL_AA1027AA_AS:0,SAL_AA1028AA_AS:0,SAL_LA7078AA_AS:0,SAL_SA9207AA_AS:0,SAL_SA9204AA_AS:0,SAL_LA2367AA_AS:0,SAL_IA6568AA_AS:0,SAL_MA8896AA_AS:0,SAL_HA6681AA_AS:0,SAL_RA5182AA_AS:0,SAL_SA8516AA_AS:0,SAL_SA8517AA_AS:0,SAL_TA4069AA_AS:0,SAL_BA3674AA_AS:0,SAL_FA3155AA_AS:0,SAL_NA7625AA_AS:0,SAL_SA0280AA_AS:0,SAL_MA6253AA_AS:0,SAL_KA3736AA_AS:0,SAL_LA4098AA_AS:0,SAL_LA4099AA_AS:0,SAL_KA3739AA_AS:0,SAL_KA3740AA_AS:0,SAL_OA4031AA_AS:0,SAL_LA4100AA_AS:0,SAL_KA3743AA_AS:0,SAL_EA9613AA_AS:0,SAL_PA3719AA_AS:0,SAL_PA3721AA_AS:0,SAL_TA6177AA_AS:0,SAL_KA5813AA_AS:0,SAL_KA5812AA_AS:0,SAL_KA5811AA_AS:0,SAL_SA2198AA_AS:0,SAL_JA4321AA_AS:0,SAL_TA6012AA_AS:0,SAL_TA6011AA_AS:0,SAL_TA6905AA_AS:0,SAL_FA2526AA_AS:0,SAL_IA4953AA_AS:0,SAL_FA2530AA_AS:0,SAL_JA6957AA_AS:0,SAL_UA1677AA_AS:0,SAL_KA1382AA_AS:0,SAL_RA0899AA_AS:0,SAL_JA5247AA_AS:0,SAL_FA1380AA_AS:0,SAL_FA1379AA_AS:0,SAL_FA1381AA_AS:0,SAL_QA2492AA_AS:0,SAL_IA3663AA_AS:0,SAL_RA9618AA_AS:0,SAL_LA3639AA_AS:0,SAL_LA3638AA_AS:0,SAL_LA9682AA_AS:0,SAL_LA9680AA_AS:0,SAL_LA9681AA_AS:0,SAL_SA8694AA_AS:0,SAL_EA2581AA_AS:0,SAL_EA2582AA_AS:0,SAL_KA4322AA_AS:0,SAL_KA9632AA_AS:0,SAL_JA5405AA_AS:0,SAL_KA9629AA_AS:0,SAL_IA9914AA_AS:0,SAL_JA6954AA_AS:0,SAL_SA1470AA_AS:0,SAL_SA1472AA_AS:0,SAL_LA0390AA_AS:0,SAL_LA8248AA_AS:0,SAL_LA8247AA_AS:0,SAL_LA8246AA_AS:0,SAL_LA8245AA_AS:0,SAL_LA8252AA_AS:0,SAL_LA8251AA_AS:0,SAL_LA8250AA_AS:0,SAL_LA8249AA_AS:0,SAL_KA5122AA_AS:0,SAL_JA6686AA_AS:0,SAL_UA3365AA_AS:0,SAL_LA0966AA_AS:0,SAL_KA7669AA_AS:0,SAL_JA4891AA_AS:0,SAL_IA7822AA_AS:0,SAL_UA2019AA_AS:0,SAL_UA2016AA_AS:0,SAL_MA8080AA_AS:0,SAL_CA4006AA_AS:0,SAL_IA8969AA_AS:0,SAL_EA7676AA_AS:0,SAL_SA0917AA_AS:0,SAL_SA0914AA_AS:0,SAL_TA7726AA_AS:0,SAL_PA3704AA_AS:0,SAL_TA0158AA_AS:0,SAL_IA4211AA_AS:0,SAL_IA4209AA_AS:0,SAL_IA4210AA_AS:0,SAL_OA2613AA_AS:0,SAL_OA2544AA_AS:0,SAL_OA2486AA_AS:0,SAL_OA2679AA_AS:0,SAL_OA2611AA_AS:0,SAL_TA7744AA_AS:0,SAL_NA0261AA_AS:0,SAL_NA0262AA_AS:0,SAL_JA5190AA_AS:0,SAL_JA5189AA_AS:0,SAL_JA5188AA_AS:0,SAL_QA3718AA_AS:0,SAL_QA3721AA_AS:0,SAL_NA0776AA_AS:0,SAL_QA3715AA_AS:0,SAL_FA2534AA_AS:0,SAL_JA6590AA_AS:0,SAL_PA0731AA_AS:0,SAL_PA3098AA_AS:0,SAL_FA5043AA_AS:0,SAL_FA5044AA_AS:0,SAL_JA4917AA_AS:0,SAL_JA4915AA_AS:0,SAL_JA4916AA_AS:0,SAL_JA5246AA_AS:0,SAL_MA8549AA_AS:0,SAL_MA8548AA_AS:0,SAL_MA8305AA_AS:0,SAL_MA8401AA_AS:0,SAL_SA9475AA_AS:0,SAL_RA0210AA_AS:0,SAL_LA8831AA_AS:0,SAL_TA4331AA_AS:0,SAL_TA4297AA_AS:0,SAL_TA4334AA_AS:0,SAL_KA7758AA_AS:0,SAL_EA2746AA_AS:0,SAL_KA3181AA_AS:0,SAL_KA3180AA_AS:0,SAL_KA3178AA_AS:0,SAL_LA5508AA_AS:0,SAL_LA5513AA_AS:0,SAL_LA5510AA_AS:0,SAL_LA5505AA_AS:0,SAL_LA5504AA_AS:0,SAL_IA6747AA_AS:0,SAL_IA6746AA_AS:0,SAL_IA6739AA_AS:0,SAL_IA6738AA_AS:0,SAL_IA6740AA_AS:0,SAL_IA6743AA_AS:0,SAL_IA6742AA_AS:0,SAL_IA6745AA_AS:0,SAL_EA4045AA_AS:0,SAL_JA4463AA_AS:0,SAL_MA2818AA_AS:0,SAL_TA1898AA_AS:0,SAL_SA0565AA_AS:0,SAL_KA4175AA_AS:0,SAL_KA4174AA_AS:0,SAL_KA4171AA_AS:0,SAL_KA4170AA_AS:0,SAL_KA4173AA_AS:0,SAL_KA6928AA_AS:0,SAL_KA6922AA_AS:0,SAL_IA8033AA_AS:0,SAL_UA2613AA_AS:0,SAL_UA2616AA_AS:0,SAL_TA7658AA_AS:0,SAL_TA7655AA_AS:0,SAL_TA7654AA_AS:0,SAL_JA9948AA_AS:0,SAL_KA8217AA_AS:0,SAL_TA2127AA_AS:0,SAL_QA0914AA_AS:0,SAL_JA9945AA_AS:0,SAL_QA0913AA_AS:0,SAL_TA6036AA_AS:0,SAL_LA9415AA_AS:0,SAL_LA9416AA_AS:0,SAL_LA9417AA_AS:0,SAL_LA9418AA_AS:0,SAL_LA9411AA_AS:0,SAL_LA9412AA_AS:0,SAL_LA9413AA_AS:0,SAL_LA9414AA_AS:0,SAL_KA7870AA_AS:0,SAL_LA9410AA_AS:0,SAL_BA6209AA_AS:0,SAL_JA6688AA_AS:0,SAL_JA6846AA_AS:0,SAL_JA5273AA_AS:0,SAL_JA5274AA_AS:0,SAL_KA0929AA_AS:0,SAL_JA6392AA_AS:0,SAL_FA3861AA_AS:0,SAL_OA7056AA_AS:0,SAL_OA7055AA_AS:0,SAL_PA3345AA_AS:0,SAL_PA3346AA_AS:0,SAL_KA5036AA_AS:0,SAL_KA5035AA_AS:0,SAL_KA5034AA_AS:0,SAL_KA5033AA_AS:0,SAL_KA5032AA_AS:0,SAL_KA5031AA_AS:0,SAL_CA5811AA_AS:0,SAL_FA3014AA_AS:0,SAL_FA3016AA_AS:0,SAL_JA4820AA_AS:0,SAL_UA1663AA_AS:0,SAL_UA1665AA_AS:0,SAL_UA1666AA_AS:0,SAL_IA4287AA_AS:0,SAL_IA4285AA_AS:0,SAL_TA6034AA_AS:0,SAL_QA6333AA_AS:0,SAL_NA2427AA_AS:0,SAL_QA2864AA_AS:0,SAL_IA3079AA_AS:0,SAL_QA9480AA_AS:0,SAL_EA5271AA_AS:0,SAL_TA6052AA_AS:0,SAL_TA6053AA_AS:0,SAL_TA6058AA_AS:0,SAL_TA6059AA_AS:0,SAL_TA6060AA_AS:0,SAL_TA6061AA_AS:0,SAL_TA6054AA_AS:0,SAL_TA6055AA_AS:0,SAL_TA6056AA_AS:0,SAL_TA6057AA_AS:0,SAL_IA4816AA_AS:0,SAL_IA4817AA_AS:0,SAL_IA4814AA_AS:0,SAL_IA4813AA_AS:0,SAL_TA1138AA_AS:0,SAL_JA8932AA_AS:0,SAL_PA9357AA_AS:0,SAL_PA9353AA_AS:0,SAL_RA1542AA_AS:0,SAL_LA3464AA_AS:0,SAL_LA3467AA_AS:0,SAL_MA5200AA_AS:0,SAL_LA3373AA_AS:0,SAL_NA3364AA_AS:0,SAL_NA3361AA_AS:0,SAL_OA4028AA_AS:0,SAL_NA3365AA_AS:0,SAL_OA4026AA_AS:0,SAL_OA4027AA_AS:0,SAL_OA4024AA_AS:0,SAL_OA4025AA_AS:0,SAL_OA4022AA_AS:0,SAL_OA4023AA_AS:0,SAL_AA1541AA_AS:0,SAL_TA0550AA_AS:0,SAL_TA0549AA_AS:0,SAL_SA3296AA_AS:0,SAL_KA6686AA_AS:0,SAL_KA6683AA_AS:0,SAL_KA6682AA_AS:0,SAL_IA8690AA_AS:0,SAL_IA8687AA_AS:0,SAL_OA5013AA_AS:0,SAL_JA5039AA_AS:0,SAL_JA5038AA_AS:0,SAL_LA8027AA_AS:0,SAL_TA9946AA_AS:0,SAL_TA9944AA_AS:0,SAL_TA9950AA_AS:0,SAL_TA9951AA_AS:0,SAL_TA9949AA_AS:0,SAL_TA2576AA_AS:0,SAL_JA6531AA_AS:0,SAL_NA1337AA_AS:0,SAL_NA1299AA_AS:0,SAL_JA5265AA_AS:0,SAL_NA5702AA_AS:0,SAL_NA5701AA_AS:0,SAL_NA5700AA_AS:0,SAL_NA6056AA_AS:0,SAL_BA5537AA_AS:0,SAL_IA9097AA_AS:0,SAL_AA1323AA_AS:0,SAL_QA5521AA_AS:0,SAL_FA7946AA_AS:0,SAL_JA8849AA_AS:0,SAL_KA7985AA_AS:0,SAL_KA7987AA_AS:0,SAL_KA7979AA_AS:0,SAL_TA1436AA_AS:0,SAL_KA4696AA_AS:0,SAL_KA4697AA_AS:0,SAL_KA4694AA_AS:0,SAL_TA0799AA_AS:0,SAL_KA2428AA_AS:0,SAL_TA8729AA_AS:0,SAL_IA7893AA_AS:0,SAL_IA7891AA_AS:0,SAL_IA7892AA_AS:0,SAL_IA7894AA_AS:0,SAL_IA2648AA_AS:0,SAL_TA8016AA_AS:0,SAL_RA4631AA_AS:0,SAL_RA9580AA_AS:0,SAL_MA7377AA_AS:0,SAL_MA7374AA_AS:0,SAL_MA7371AA_AS:0,SAL_MA7372AA_AS:0,SAL_KA1597AA_AS:0,SAL_TA4187AA_AS:0,SAL_LA3542AA_AS:0,SAL_JA6377AA_AS:0,SAL_LA9770AA_AS:0,SAL_EA8886AA_AS:0,SAL_EA8887AA_AS:0,SAL_KA3835AA_AS:0,SAL_KA3834AA_AS:0,SAL_UA2796AA_AS:0,SAL_JA4691AA_AS:0,SAL_LA4110AA_AS:0,SAL_PA2792AA_AS:0,SAL_BA5048AA_AS:0,SAL_MA6354AA_AS:0,SAL_OA1187AA_AS:0,SAL_OA1197AA_AS:0,SAL_TA4683AA_AS:0,SAL_JA6592AA_AS:0,SAL_JA4834AA_AS:0,SAL_NA5769AA_AS:0,SAL_NA5772AA_AS:0,SAL_MA6353AA_AS:0,SAL_LA0860AA_AS:0,SAL_LA0859AA_AS:0,SAL_LA0864AA_AS:0,SAL_LA0863AA_AS:0,SAL_LA0862AA_AS:0,SAL_LA0861AA_AS:0,SAL_SA1605AA_AS:0,SAL_LA8065AA_AS:0,SAL_LA8066AA_AS:0,SAL_LA8069AA_AS:0,SAL_LA8071AA_AS:0,SAL_LA8072AA_AS:0,SAL_KA4929AA_AS:0,SAL_LA8063AA_AS:0,SAL_LA8064AA_AS:0,SAL_JA6900AA_AS:0,SAL_RA3805AA_AS:0,SAL_TA1439AA_AS:0,SAL_JA6390AA_AS:0,SAL_JA6691AA_AS:0,SAL_QA4266AA_AS:0,SAL_QA4268AA_AS:0,SAL_UA1141AA_AS:0,SAL_UA1138AA_AS:0,SAL_UA1139AA_AS:0,SAL_UA1142AA_AS:0,SAL_TA8686AA_AS:0,SAL_TA8580AA_AS:0,SAL_KA0587AA_AS:0,SAL_QA7624AA_AS:0,SAL_QA7629AA_AS:0,SAL_QA7630AA_AS:0,SAL_QA7632AA_AS:0,SAL_QA7626AA_AS:0,SAL_TA5983AA_AS:0,SAL_IA3276AA_AS:0,SAL_EA3628AA_AS:0,SAL_IA2509AA_AS:0,SAL_KA0250AA_AS:0,SAL_EA9620AA_AS:0,SAL_AA1110AA_AS:0,SAL_AA1113AA_AS:0,SAL_AA1112AA_AS:0,SAL_AA1115AA_AS:0,SAL_AA1114AA_AS:0,SAL_EA9584AA_AS:0,SAL_NA3290AA_AS:0,SAL_SA9823AA_AS:0,SAL_JA4311AA_AS:0,SAL_TA4540AA_AS:0,SAL_IA8631AA_AS:0,SAL_IA8632AA_AS:0,SAL_LA0967AA_AS:0,SAL_LA4219AA_AS:0,SAL_LA4218AA_AS:0,SAL_LA4637AA_AS:0,SAL_LA4638AA_AS:0,SAL_LA4639AA_AS:0,SAL_LA4216AA_AS:0,SAL_LA4217AA_AS:0,SAL_KA9980AA_AS:0,SAL_SA0304AA_AS:0,SAL_KA3855AA_AS:0,SAL_LA0971AA_AS:0,SAL_LA0970AA_AS:0,SAL_KA3764AA_AS:0,SAL_UA2941AA_AS:0,SAL_KA3765AA_AS:0,SAL_KA3760AA_AS:0,SAL_KA3911AA_AS:0,SAL_LA4595AA_AS:0,SAL_LA4122AA_AS:0,SAL_TA5884AA_AS:0,SAL_IA6927AA_AS:0,SAL_QA4877AA_AS:0,SAL_QA7217AA_AS:0,SAL_QA7213AA_AS:0,SAL_FA6169AA_AS:0,SAL_FA6167AA_AS:0,SAL_RA0787AA_AS:0,SAL_FA5047AA_AS:0,SAL_FA5045AA_AS:0,SAL_FA5046AA_AS:0,SAL_FA5040AA_AS:0,SAL_BA9851AA_AS:0,SAL_FA5041AA_AS:0,SAL_JA6480AA_AS:0,SAL_TA7876AA_AS:0,SAL_TA6159AA_AS:0,SAL_MA7522AA_AS:0,SAL_LA0974AA_AS:0,SAL_LA0975AA_AS:0,SAL_KA3398AA_AS:0,SAL_LA0980AA_AS:0,SAL_LA0981AA_AS:0,SAL_LA0978AA_AS:0,SAL_LA0979AA_AS:0,SAL_TA2595AA_AS:0,SAL_MA1996AA_AS:0,SAL_MA1998AA_AS:0,SAL_KA7914AA_AS:0,SAL_KA7916AA_AS:0,SAL_BA4482AA_AS:0,SAL_KA8682AA_AS:0,SAL_IA8343AA_AS:0,SAL_IA8338AA_AS:0,SAL_IA8339AA_AS:0,SAL_IA8341AA_AS:0,SAL_IA8342AA_AS:0,SAL_JA6968AA_AS:0,SAL_AA1094AA_AS:0,SAL_AA1095AA_AS:0,SAL_AA1096AA_AS:0,SAL_AA1097AA_AS:0,SAL_AA1092AA_AS:0,SAL_AA1093AA_AS:0,SAL_EA2014AA_AS:0,SAL_AA1098AA_AS:0,SAL_TA8492AA_AS:0,SAL_JA5032AA_AS:0,SAL_JA5031AA_AS:0,SAL_PA7458AA_AS:0,SAL_KA9848AA_AS:0,SAL_KA9855AA_AS:0,SAL_QA8392AA_AS:0,SAL_JA4692AA_AS:0,SAL_CA4020AA_AS:0,SAL_JA5197AA_AS:0,SAL_JA6820AA_AS:0,SAL_JA5194AA_AS:0,SAL_JA5195AA_AS:0,SAL_JA5196AA_AS:0,SAL_JA4330AA_AS:0,SAL_UA2152AA_AS:0,SAL_JA4903AA_AS:0,SAL_KA9854AA_AS:0,SAL_JA6759AA_AS:0,SAL_QA8395AA_AS:0,SAL_QA8394AA_AS:0,SAL_QA8393AA_AS:0,SAL_QA8399AA_AS:0,SAL_QA8398AA_AS:0,SAL_QA8397AA_AS:0,SAL_QA8396AA_AS:0,SAL_QA8391AA_AS:0,SAL_QA8390AA_AS:0,SAL_MA5218AA_AS:0,SAL_NA0772AA_AS:0,SAL_MA5217AA_AS:0,SAL_IA8997AA_AS:0,SAL_PA2546AA_AS:0,SAL_PA2545AA_AS:0,SAL_OA0244AA_AS:0,SAL_IA7837AA_AS:0,SAL_QA0788AA_AS:0,SAL_QA0787AA_AS:0,SAL_JA7113AA_AS:0,SAL_IA7772AA_AS:0,SAL_FA7339AA_AS:0,SAL_MA9590AA_AS:0,SAL_MA9748AA_AS:0,SAL_MA9747AA_AS:0,SAL_MA9587AA_AS:0,SAL_IA3986AA_AS:0,SAL_TA0948AA_AS:0,SAL_IA6558AA_AS:0,SAL_IA6557AA_AS:0,SAL_SA2761AA_AS:0,SAL_SA2759AA_AS:0,SAL_KA2617AA_AS:0,SAL_KA2611AA_AS:0,SAL_MA2892AA_AS:0,SAL_TA4357AA_AS:0,SAL_LA9470AA_AS:0,SAL_LA9472AA_AS:0,SAL_LA9471AA_AS:0,SAL_LA9474AA_AS:0,SAL_LA9476AA_AS:0,SAL_LA9478AA_AS:0,SAL_LA9477AA_AS:0,SAL_KA7855AA_AS:0,SAL_LA6339AA_AS:0,SAL_LA6335AA_AS:0,SAL_RA9253AA_AS:0,SAL_IA6653AA_AS:0,SAL_IA6654AA_AS:0,SAL_IA6649AA_AS:0,SAL_IA6651AA_AS:0,SAL_IA6650AA_AS:0,SAL_IA6656AA_AS:0,SAL_LA7104AA_AS:0,SAL_LA7102AA_AS:0,SAL_LA7103AA_AS:0,SAL_LA7108AA_AS:0,SAL_LA7109AA_AS:0,SAL_LA7107AA_AS:0,SAL_LA7100AA_AS:0,SAL_LA7101AA_AS:0,SAL_JA6887AA_AS:0,SAL_FA3483AA_AS:0,SAL_FA7301AA_AS:0,SAL_UA1147AA_AS:0,SAL_FA6625AA_AS:0,SAL_JA7042AA_AS:0,SAL_IA7638AA_AS:0,SAL_SA2076AA_AS:0,SAL_SA2079AA_AS:0,SAL_LA7626AA_AS:0,SAL_LA8157AA_AS:0,SAL_LA8155AA_AS:0,SAL_LA8156AA_AS:0,SAL_LA8162AA_AS:0,SAL_LA8159AA_AS:0,SAL_LA8160AA_AS:0,SAL_LA8154AA_AS:0,SAL_FA5009AA_AS:0,SAL_JA5249AA_AS:0,SAL_JA4356AA_AS:0,SAL_JA6430AA_AS:0,SAL_BA4399AA_AS:0,SAL_TA7963AA_AS:0,SAL_TA7960AA_AS:0,SAL_TA7955AA_AS:0,SAL_IA7774AA_AS:0,SAL_QA5242AA_AS:0,SAL_QA5240AA_AS:0,SAL_IA6392AA_AS:0,SAL_IA7935AA_AS:0,SAL_KA0645AA_AS:0,SAL_LA9297AA_AS:0,SAL_PA9068AA_AS:0,SAL_PA9075AA_AS:0,SAL_KA2068AA_AS:0,SAL_KA2072AA_AS:0,SAL_SA8338AA_AS:0,SAL_SA8339AA_AS:0,SAL_SA8335AA_AS:0,SAL_SA8333AA_AS:0,SAL_QA3786AA_AS:0,SAL_QA3784AA_AS:0,SAL_RA0636AA_AS:0,SAL_EA2188AA_AS:0,SAL_TA0171AA_AS:0,SAL_SA2411AA_AS:0,SAL_SA2406AA_AS:0,SAL_IA5669AA_AS:0,SAL_LA5469AA_AS:0,SAL_SA9932AA_AS:0,SAL_KA3986AA_AS:0,SAL_JA5019AA_AS:0,SAL_KA3978AA_AS:0,SAL_LA6283AA_AS:0,SAL_KA5538AA_AS:0,SAL_KA5537AA_AS:0,SAL_PA9089AA_AS:0,SAL_KA5532AA_AS:0,SAL_NA6837AA_AS:0,SAL_NA8044AA_AS:0,SAL_OA5757AA_AS:0,SAL_PA2258AA_AS:0,SAL_TA4619AA_AS:0,SAL_MA9591AA_AS:0,SAL_TA7242AA_AS:0,SAL_TA7243AA_AS:0,SAL_MA9689AA_AS:0,SAL_QA6461AA_AS:0,SAL_JA5297AA_AS:0,SAL_IA6092AA_AS:0,SAL_NA1090AA_AS:0,SAL_NA1089AA_AS:0,SAL_NA1088AA_AS:0,SAL_NA1087AA_AS:0,SAL_NA1094AA_AS:0,SAL_NA1093AA_AS:0,SAL_NA1092AA_AS:0,SAL_NA1091AA_AS:0,SAL_BA6213AA_AS:0,SAL_UA2020AA_AS:0,SAL_PA3297AA_AS:0,SAL_PA3300AA_AS:0,SAL_PA3299AA_AS:0,SAL_PA3304AA_AS:0,SAL_PA3296AA_AS:0,SAL_JA6541AA_AS:0,SAL_FA3845AA_AS:0,SAL_UA0875AA_AS:0,SAL_UA0876AA_AS:0,SAL_UA0873AA_AS:0,SAL_UA0872AA_AS:0,SAL_MA8090AA_AS:0,SAL_MA8091AA_AS:0,SAL_TA0662AA_AS:0,SAL_TA0666AA_AS:0,SAL_TA0665AA_AS:0,SAL_TA0664AA_AS:0,SAL_EA6863AA_AS:0,SAL_QA4639AA_AS:0,SAL_KA8233AA_AS:0,SAL_KA8234AA_AS:0,SAL_KA8232AA_AS:0,SAL_TA8516AA_AS:0,SAL_JA5062AA_AS:0,SAL_JA7075AA_AS:0,SAL_KA3539AA_AS:0,SAL_KA4948AA_AS:0,SAL_KA4947AA_AS:0,SAL_KA4954AA_AS:0,SAL_KA4953AA_AS:0,SAL_KA4956AA_AS:0,SAL_KA4955AA_AS:0,SAL_KA4950AA_AS:0,SAL_KA4949AA_AS:0,SAL_KA4952AA_AS:0,SAL_KA4951AA_AS:0,SAL_SA1780AA_AS:0,SAL_SA1787AA_AS:0,SAL_SA1786AA_AS:0,SAL_SA1785AA_AS:0,SAL_SA9500AA_AS:0,SAL_QA2378AA_AS:0,SAL_JA4462AA_AS:0,SAL_EA2851AA_AS:0,SAL_TA1346AA_AS:0,SAL_UA3127AA_AS:0,SAL_TA4616AA_AS:0,SAL_IA6721AA_AS:0,SAL_KA3541AA_AS:0,SAL_LA4573AA_AS:0,SAL_TA2305AA_AS:0,SAL_HA6661AA_AS:0,SAL_IA8917AA_AS:0,SAL_JA4123AA_AS:0,SAL_JA5511AA_AS:0,SAL_OA4083AA_AS:0,SAL_OA4082AA_AS:0,SAL_JA7114AA_AS:0,SAL_JA8567AA_AS:0,SAL_JA6858AA_AS:0,SAL_JA6775AA_AS:0,SAL_JA6754AA_AS:0,SAL_JA8568AA_AS:0,SAL_JA6436AA_AS:0,SAL_JA6610AA_AS:0,SAL_JA6510AA_AS:0,SAL_JA6501AA_AS:0,SAL_IA8709AA_AS:0,SAL_IA9353AA_AS:0,SAL_TA2605AA_AS:0,SAL_LA6334AA_AS:0,SAL_TA2601AA_AS:0,SAL_LA6333AA_AS:0,SAL_IA6523AA_AS:0,SAL_JA6451AA_AS:0,SAL_JA5283AA_AS:0,SAL_NA2512AA_AS:0,SAL_JA5147AA_AS:0,SAL_QA3988AA_AS:0,SAL_MA2880AA_AS:0,SAL_MA1148AA_AS:0,SAL_IA6655AA_AS:0,SAL_IA7394AA_AS:0,SAL_QA8889AA_AS:0,SAL_KA7438AA_AS:0,SAL_LA4192AA_AS:0,SAL_LA4625AA_AS:0,SAL_LA4189AA_AS:0,SAL_LA4188AA_AS:0,SAL_KA7437AA_AS:0,SAL_LA4627AA_AS:0,SAL_LA4626AA_AS:0,SAL_HA9041AA_AS:0,SAL_QA5480AA_AS:0,SAL_QA5471AA_AS:0,SAL_TA4773AA_AS:0,SAL_JA9012AA_AS:0,SAL_EA1722AA_AS:0,SAL_LA4964AA_AS:0,SAL_KA6612AA_AS:0,SAL_LA0424AA_AS:0,SAL_LA0419AA_AS:0,SAL_LA0420AA_AS:0,SAL_TA8513AA_AS:0,SAL_IA5321AA_AS:0,SAL_IA5323AA_AS:0,SAL_AA1209AA_AS:0,SAL_AA1208AA_AS:0,SAL_AA1204AA_AS:0,SAL_AA1206AA_AS:0,SAL_AA1200AA_AS:0,SAL_AA1203AA_AS:0,SAL_AA1202AA_AS:0,SAL_TA8033AA_AS:0,SAL_UA1180AA_AS:0,SAL_SA9688AA_AS:0,SAL_LA3062AA_AS:0,SAL_LA3060AA_AS:0,SAL_LA3058AA_AS:0,SAL_LA3056AA_AS:0,SAL_JA4582AA_AS:0,SAL_JA5516AA_AS:0,SAL_TA4500AA_AS:0,SAL_JA4927AA_AS:0,SAL_JA4926AA_AS:0,SAL_MA8598AA_AS:0,SAL_JA0954AA_AS:0,SAL_MA5058AA_AS:0,SAL_LA7623AA_AS:0,SAL_IA6459AA_AS:0,SAL_KA1264AA_AS:0,SAL_SA0210AA_AS:0,SAL_TA5823AA_AS:0,SAL_OA0929AA_AS:0,SAL_JA4986AA_AS:0,SAL_JA4946AA_AS:0,SAL_TA4478AA_AS:0,SAL_EA2114AA_AS:0,SAL_LA0168AA_AS:0,SAL_RA0039AA_AS:0,SAL_JA6896AA_AS:0,SAL_BA5074AA_AS:0,SAL_BA3453AA_AS:0,SAL_BA4145AA_AS:0,SAL_BA4878AA_AS:0,SAL_MA0680AA_AS:0,SAL_TA2676AA_AS:0,SAL_TA2679AA_AS:0,SAL_RA9455AA_AS:0,SAL_RA9457AA_AS:0,SAL_JA8948AA_AS:0,SAL_JA8903AA_AS:0,SAL_UA2265AA_AS:0,SAL_TA2242AA_AS:0,SAL_TA2237AA_AS:0,SAL_EA7993AA_AS:0,SAL_KA8719AA_AS:0,SAL_KA8716AA_AS:0,SAL_KA8715AA_AS:0,SAL_KA3542AA_AS:0,SAL_KA3546AA_AS:0,SAL_MA1847AA_AS:0,SAL_LA7336AA_AS:0,SAL_MA1472AA_AS:0,SAL_KA4427AA_AS:0,SAL_LA0907AA_AS:0,SAL_PA7268AA_AS:0,SAL_JA6790AA_AS:0,SAL_KA7026AA_AS:0,SAL_UA2882AA_AS:0,SAL_JA4967AA_AS:0,SAL_JA6789AA_AS:0,SAL_JA6540AA_AS:0,SAL_KA7637AA_AS:0,SAL_KA7636AA_AS:0,SAL_FA3325AA_AS:0,SAL_TA0252AA_AS:0,SAL_QA8943AA_AS:0,SAL_JA4529AA_AS:0,SAL_RA9212AA_AS:0,SAL_TA0257AA_AS:0,SAL_TA6926AA_AS:0,SAL_TA6927AA_AS:0,SAL_TA6932AA_AS:0,SAL_TA5510AA_AS:0,SAL_IA6515AA_AS:0,SAL_TA6381AA_AS:0,SAL_GA5762AA_AS:0,SAL_GA5761AA_AS:0,SAL_GA5760AA_AS:0,SAL_GA5759AA_AS:0,SAL_IA6628AA_AS:0,SAL_IA6629AA_AS:0,SAL_IA6631AA_AS:0,SAL_IA6632AA_AS:0,SAL_IA6633AA_AS:0,SAL_IA6634AA_AS:0,SAL_IA6635AA_AS:0,SAL_IA6636AA_AS:0,SAL_IA6637AA_AS:0,SAL_JA9951AA_AS:0,SAL_QA7240AA_AS:0,SAL_SA9760AA_AS:0,SAL_SA9763AA_AS:0,SAL_QA2556AA_AS:0,SAL_NA3346AA_AS:0,SAL_TA2064AA_AS:0,SAL_KA7292AA_AS:0,SAL_LA8657AA_AS:0,SAL_FA3142AA_AS:0,SAL_MA6259AA_AS:0,SAL_MA6265AA_AS:0,SAL_MA6257AA_AS:0,SAL_NA6507AA_AS:0,SAL_NA6508AA_AS:0,SAL_NA6506AA_AS:0,SAL_FA3429AA_AS:0,SAL_JA0495AA_AS:0,SAL_EA9636AA_AS:0,SAL_LA0726AA_AS:0,SAL_LA0727AA_AS:0,SAL_KA7941AA_AS:0,SAL_KA4366AA_AS:0,SAL_KA4356AA_AS:0,SAL_TA5816AA_AS:0,SAL_TA5817AA_AS:0,SAL_PA7648AA_AS:0,SAL_TA2513AA_AS:0,SAL_JA4538AA_AS:0,SAL_JA6815AA_AS:0,SAL_KA8465AA_AS:0,SAL_KA8466AA_AS:0,SAL_JA4541AA_AS:0,SAL_JA4763AA_AS:0,SAL_JA4333AA_AS:0,SAL_QA4448AA_AS:0,SAL_FA7841AA_AS:0,SAL_FA8301AA_AS:0,SAL_RA3228AA_AS:0,SAL_KA2092AA_AS:0,SAL_KA2090AA_AS:0,SAL_LA9718AA_AS:0,SAL_KA8343AA_AS:0,SAL_KA8340AA_AS:0,SAL_KA8339AA_AS:0,SAL_SA8789AA_AS:0,SAL_UA1190AA_AS:0,SAL_KA5189AA_AS:0,SAL_KA5187AA_AS:0,SAL_KA5186AA_AS:0,SAL_QA9599AA_AS:0,SAL_QA1032AA_AS:0,SAL_QA1039AA_AS:0,SAL_LA0217AA_AS:0,SAL_LA0218AA_AS:0,SAL_LA0215AA_AS:0,SAL_LA2085AA_AS:0,SAL_MA9905AA_AS:0,SAL_LA2084AA_AS:0,SAL_TA8691AA_AS:0,SAL_TA8690AA_AS:0,SAL_MA1161AA_AS:0,SAL_IA9189AA_AS:0,SAL_JA7090AA_AS:0,SAL_JA4887AA_AS:0,SAL_JA4888AA_AS:0,SAL_JA4890AA_AS:0,SAL_JA4889AA_AS:0,SAL_LA0765AA_AS:0,SAL_LA6689AA_AS:0,SAL_LA6688AA_AS:0,SAL_TA7444AA_AS:0,SAL_RA9362AA_AS:0,SAL_JA7148AA_AS:0,SAL_JA6694AA_AS:0,SAL_JA4511AA_AS:0,SAL_LA9377AA_AS:0,SAL_IA8634AA_AS:0,SAL_MA2745AA_AS:0,SAL_UA1558AA_AS:0,SAL_JA4987AA_AS:0,SAL_QA6354AA_AS:0,SAL_JA6417AA_AS:0,SAL_JA6818AA_AS:0,SAL_JA6866AA_AS:0,SAL_JA6928AA_AS:0,SAL_JA4406AA_AS:0,SAL_BA5794AA_AS:0,SAL_TA5534AA_AS:0,SAL_TA6037AA_AS:0,SAL_QA6479AA_AS:0,SAL_KA8397AA_AS:0,SAL_KA9368AA_AS:0,SAL_TA6035AA_AS:0,SAL_TA6040AA_AS:0,SAL_TA6041AA_AS:0,SAL_QA1503AA_AS:0,SAL_QA1476AA_AS:0,SAL_QA1502AA_AS:0,SAL_TA9518AA_AS:0,SAL_JA4598AA_AS:0,SAL_JA5525AA_AS:0,SAL_TA6039AA_AS:0,SAL_OA8283AA_AS:0,SAL_NA8994AA_AS:0,SAL_OA4941AA_AS:0,SAL_RA9695AA_AS:0,SAL_SA0122AA_AS:0,SAL_IA4305AA_AS:0,SAL_KA7696AA_AS:0,SAL_KA7695AA_AS:0,SAL_KA8526AA_AS:0,SAL_KA2222AA_AS:0,SAL_KA2220AA_AS:0,SAL_LA7061AA_AS:0,SAL_LA7060AA_AS:0,SAL_LA9551AA_AS:0,SAL_LA9552AA_AS:0,SAL_LA9553AA_AS:0,SAL_LA9554AA_AS:0,SAL_LA9555AA_AS:0,SAL_LA9556AA_AS:0,SAL_LA9557AA_AS:0,SAL_LA9558AA_AS:0,SAL_LA9549AA_AS:0,SAL_KA6973AA_AS:0,SAL_JA6342AA_AS:0,SAL_FA6009AA_AS:0,SAL_SA1894AA_AS:0,SAL_SA1893AA_AS:0,SAL_SA1890AA_AS:0,SAL_LA6958AA_AS:0,SAL_LA6956AA_AS:0,SAL_LA6955AA_AS:0,SAL_TA7607AA_AS:0,SAL_AA1192AA_AS:0,SAL_KA3982AA_AS:0,SAL_TA8353AA_AS:0,SAL_TA8361AA_AS:0,SAL_LA9388AA_AS:0,SAL_LA9387AA_AS:0,SAL_LA9386AA_AS:0,SAL_LA9385AA_AS:0,SAL_LA9384AA_AS:0,SAL_LA9383AA_AS:0,SAL_LA9382AA_AS:0,SAL_LA9381AA_AS:0,SAL_LA9380AA_AS:0,SAL_LA9379AA_AS:0,SAL_JA4792AA_AS:0,SAL_JA4791AA_AS:0,SAL_JA6967AA_AS:0,SAL_BA5276AA_AS:0,SAL_BA3786AA_AS:0,SAL_JA4804AA_AS:0,SAL_JA4780AA_AS:0,SAL_JA4781AA_AS:0,SAL_JA6942AA_AS:0,SAL_OA4618AA_AS:0,SAL_OA4616AA_AS:0,SAL_OA4619AA_AS:0,SAL_IA4329AA_AS:0,SAL_IA4327AA_AS:0,SAL_IA4328AA_AS:0,SAL_IA4332AA_AS:0,SAL_QA5981AA_AS:0,SAL_QA6325AA_AS:0,SAL_QA5979AA_AS:0,SAL_QA5978AA_AS:0,SAL_QA6324AA_AS:0,SAL_QA6323AA_AS:0,SAL_QA6322AA_AS:0,SAL_QA5974AA_AS:0,SAL_QA5973AA_AS:0,SAL_QA5972AA_AS:0,SAL_NA0982AA_AS:0,SAL_NA0983AA_AS:0,SAL_PA2691AA_AS:0,SAL_PA2692AA_AS:0,SAL_KA3117AA_AS:0,SAL_KA3107AA_AS:0,SAL_IA3220AA_AS:0,SAL_IA3057AA_AS:0,SAL_IA3056AA_AS:0,SAL_JA8482AA_AS:0,SAL_JA8474AA_AS:0,SAL_RA0366AA_AS:0,SAL_TA9536AA_AS:0,SAL_TA9559AA_AS:0,SAL_TA6010AA_AS:0,SAL_TA6008AA_AS:0,SAL_TA6007AA_AS:0,SAL_TA6006AA_AS:0,SAL_TA6005AA_AS:0,SAL_IA5691AA_AS:0,SAL_KA6476AA_AS:0,SAL_TA0291AA_AS:0,SAL_TA0297AA_AS:0,SAL_TA0299AA_AS:0,SAL_TA0293AA_AS:0,SAL_IA5748AA_AS:0,SAL_IA5746AA_AS:0,SAL_FA8320AA_AS:0,SAL_IA6916AA_AS:0,SAL_IA6915AA_AS:0,SAL_IA6914AA_AS:0,SAL_IA6913AA_AS:0,SAL_IA6919AA_AS:0,SAL_IA6918AA_AS:0,SAL_IA6922AA_AS:0,SAL_IA6921AA_AS:0,SAL_MA7007AA_AS:0,SAL_IA5858AA_AS:0,SAL_SA0435AA_AS:0,SAL_NA8094AA_AS:0,SAL_NA8234AA_AS:0,SAL_KA8702AA_AS:0,SAL_KA8705AA_AS:0,SAL_KA8710AA_AS:0,SAL_JA6863AA_AS:0,SAL_JA5084AA_AS:0,SAL_OA1745AA_AS:0,SAL_OA1746AA_AS:0,SAL_JA6762AA_AS:0,SAL_TA7746AA_AS:0,SAL_TA7748AA_AS:0,SAL_TA7747AA_AS:0,SAL_MA1657AA_AS:0,SAL_MA1659AA_AS:0,SAL_MA1658AA_AS:0,SAL_NA2681AA_AS:0,SAL_NA2682AA_AS:0,SAL_JA6412AA_AS:0,SAL_JA6576AA_AS:0,SAL_JA6786AA_AS:0,SAL_JA5280AA_AS:0,SAL_JA5142AA_AS:0,SAL_JA6396AA_AS:0,SAL_JA6479AA_AS:0,SAL_JA6987AA_AS:0,SAL_IA4849AA_AS:0,SAL_JA4802AA_AS:0,SAL_JA6941AA_AS:0,SAL_JA5374AA_AS:0,SAL_SA2407AA_AS:0,SAL_KA3409AA_AS:0,SAL_MA9794AA_AS:0,SAL_QA6059AA_AS:0,SAL_AA0867AA_AS:0,SAL_AA0866AA_AS:0,SAL_KA5250AA_AS:0,SAL_LA7321AA_AS:0,SAL_JA6972AA_AS:0,SAL_EA4624AA_AS:0,SAL_KA7050AA_AS:0,SAL_SA0060AA_AS:0,SAL_JA6963AA_AS:0,SAL_JA6565AA_AS:0,SAL_JA5299AA_AS:0,SAL_KA4586AA_AS:0,SAL_KA4585AA_AS:0,SAL_KA4584AA_AS:0,SAL_IA7877AA_AS:0,SAL_BA7769AA_AS:0,SAL_QA2415AA_AS:0,SAL_KA1655AA_AS:0,SAL_PA9305AA_AS:0,SAL_SA9930AA_AS:0,SAL_SA9928AA_AS:0,SAL_AA1410AA_AS:0,SAL_AA1411AA_AS:0,SAL_AA1412AA_AS:0,SAL_AA1413AA_AS:0,SAL_AA1414AA_AS:0,SAL_FA2316AA_AS:0,SAL_CA1238AA_AS:0,SAL_FA2317AA_AS:0,SAL_FA2311AA_AS:0,SAL_FA2309AA_AS:0,SAL_FA3791AA_AS:0,SAL_EA9058AA_AS:0,SAL_LA2798AA_AS:0,SAL_JA6601AA_AS:0,SAL_SA2591AA_AS:0,SAL_JA4677AA_AS:0,SAL_QA4240AA_AS:0,SAL_QA4238AA_AS:0,SAL_SA1100AA_AS:0,SAL_TA8562AA_AS:0,SAL_LA4215AA_AS:0,SAL_TA8682AA_AS:0,SAL_TA8722AA_AS:0,SAL_LA4634AA_AS:0,SAL_KA0618AA_AS:0,SAL_QA7598AA_AS:0,SAL_TA9868AA_AS:0,SAL_KA3985AA_AS:0,SAL_IA9279AA_AS:0,SAL_LA4143AA_AS:0,SAL_KA3984AA_AS:0,SAL_KA3981AA_AS:0,SAL_QA8804AA_AS:0,SAL_KA3980AA_AS:0,SAL_LA0565AA_AS:0,SAL_QA5457AA_AS:0,SAL_IA8149AA_AS:0,SAL_IA8150AA_AS:0,SAL_MA5510AA_AS:0,SAL_MA5504AA_AS:0,SAL_MA5507AA_AS:0,SAL_IA5356AA_AS:0,SAL_JA7031AA_AS:0,SAL_JA4314AA_AS:0,SAL_PA6405AA_AS:0,SAL_IA6602AA_AS:0,SAL_BA2926AA_AS:0,SAL_IA6599AA_AS:0,SAL_LA7398AA_AS:0,SAL_LA7397AA_AS:0,SAL_LA7396AA_AS:0,SAL_QA5502AA_AS:0,SAL_LA7390AA_AS:0,SAL_EA2225AA_AS:0,SAL_LA4922AA_AS:0,SAL_KA7239AA_AS:0,SAL_KA1690AA_AS:0,SAL_KA1691AA_AS:0,SAL_TA7680AA_AS:0,SAL_KA7621AA_AS:0,SAL_SA0384AA_AS:0,SAL_SA0382AA_AS:0,SAL_PA3418AA_AS:0,SAL_MA5572AA_AS:0,SAL_MA5573AA_AS:0,SAL_JA7070AA_AS:0,SAL_BA6341AA_AS:0,SAL_FA7099AA_AS:0,SAL_JA4364AA_AS:0,SAL_JA5545AA_AS:0,SAL_JA7130AA_AS:0,SAL_SA1575AA_AS:0,SAL_BA6101AA_AS:0,SAL_JA4951AA_AS:0,SAL_JA6816AA_AS:0,SAL_JA0291AA_AS:0,SAL_KA1501AA_AS:0,SAL_TA4711AA_AS:0,SAL_RA0816AA_AS:0,SAL_QA8275AA_AS:0,SAL_QA8284AA_AS:0,SAL_NA2218AA_AS:0,SAL_OA1004AA_AS:0,SAL_QA4434AA_AS:0,SAL_LA9431AA_AS:0,SAL_LA9432AA_AS:0,SAL_LA9429AA_AS:0,SAL_KA3456AA_AS:0,SAL_KA3453AA_AS:0,SAL_LA9430AA_AS:0,SAL_FA7994AA_AS:0,SAL_MA1908AA_AS:0,SAL_MA1910AA_AS:0,SAL_MA1915AA_AS:0,SAL_MA1916AA_AS:0,SAL_MA1917AA_AS:0,SAL_MA0807AA_AS:0,SAL_JA5234AA_AS:0,SAL_TA0398AA_AS:0,SAL_TA5242AA_AS:0,SAL_JA5233AA_AS:0,SAL_JA5232AA_AS:0,SAL_FA3025AA_AS:0,SAL_JA4697AA_AS:0,SAL_JA4696AA_AS:0,SAL_KA9927AA_AS:0,SAL_KA9925AA_AS:0,SAL_KA9919AA_AS:0,SAL_TA1778AA_AS:0,SAL_SA2508AA_AS:0,SAL_SA2506AA_AS:0,SAL_LA7558AA_AS:0,SAL_JA4327AA_AS:0,SAL_JA4900AA_AS:0,SAL_JA4899AA_AS:0,SAL_MA6952AA_AS:0,SAL_MA6951AA_AS:0,SAL_MA6953AA_AS:0,SAL_PA7236AA_AS:0,SAL_OA4916AA_AS:0,SAL_KA3800AA_AS:0,SAL_KA3801AA_AS:0,SAL_KA3798AA_AS:0,SAL_KA3799AA_AS:0,SAL_KA3796AA_AS:0,SAL_LA4105AA_AS:0,SAL_SA0875AA_AS:0,SAL_OA0211AA_AS:0,SAL_PA2703AA_AS:0,SAL_PA2699AA_AS:0,SAL_JA5396AA_AS:0,SAL_PA3610AA_AS:0,SAL_PA3614AA_AS:0,SAL_PA0834AA_AS:0,SAL_QA4933AA_AS:0,SAL_QA4938AA_AS:0,SAL_UA1423AA_AS:0,SAL_UA1424AA_AS:0,SAL_UA1430AA_AS:0,SAL_BA3346AA_AS:0,SAL_JA5059AA_AS:0,SAL_NA0648AA_AS:0,SAL_JA5058AA_AS:0,SAL_JA1008AA_AS:0,SAL_JA6354AA_AS:0,SAL_JA6773AA_AS:0,SAL_FA5027AA_AS:0,SAL_JA5255AA_AS:0,SAL_IA2604AA_AS:0,SAL_BA7676AA_AS:0,SAL_QA2518AA_AS:0,SAL_QA2519AA_AS:0,SAL_TA0981AA_AS:0,SAL_TA9083AA_AS:0,SAL_KA6656AA_AS:0,SAL_LA9539AA_AS:0,SAL_LA9541AA_AS:0,SAL_LA9542AA_AS:0,SAL_LA9543AA_AS:0,SAL_LA9544AA_AS:0,SAL_LA9545AA_AS:0,SAL_LA9546AA_AS:0,SAL_LA9547AA_AS:0,SAL_LA9548AA_AS:0,SAL_IA6686AA_AS:0,SAL_IA6687AA_AS:0,SAL_IA6680AA_AS:0,SAL_IA6681AA_AS:0,SAL_IA6678AA_AS:0,SAL_IA6684AA_AS:0,SAL_IA6685AA_AS:0,SAL_IA6682AA_AS:0,SAL_IA6683AA_AS:0,SAL_KA8411AA_AS:0,SAL_KA2164AA_AS:0,SAL_JA6682AA_AS:0,SAL_TA1979AA_AS:0,SAL_PA7277AA_AS:0,SAL_JA6503AA_AS:0,SAL_SA0684AA_AS:0,SAL_KA4262AA_AS:0,SAL_KA6883AA_AS:0,SAL_MA1404AA_AS:0,SAL_MA1399AA_AS:0,SAL_MA1402AA_AS:0,SAL_MA1397AA_AS:0,SAL_MA1398AA_AS:0,SAL_SA1532AA_AS:0,SAL_TA5639AA_AS:0,SAL_TA5647AA_AS:0,SAL_TA5648AA_AS:0,SAL_UA0878AA_AS:0,SAL_TA5396AA_AS:0,SAL_QA4184AA_AS:0,SAL_QA7124AA_AS:0,SAL_RA9350AA_AS:0,SAL_TA9188AA_AS:0,SAL_PA2652AA_AS:0,SAL_PA2651AA_AS:0,SAL_PA2647AA_AS:0,SAL_IA4906AA_AS:0,SAL_OA0447AA_AS:0,SAL_OA8933AA_AS:0,SAL_JA5176AA_AS:0,SAL_JA5175AA_AS:0,SAL_JA4524AA_AS:0,SAL_JA6685AA_AS:0,SAL_JA5177AA_AS:0,SAL_FA5051AA_AS:0,SAL_FA5048AA_AS:0,SAL_QA3741AA_AS:0,SAL_FA5055AA_AS:0,SAL_FA5054AA_AS:0,SAL_FA5053AA_AS:0,SAL_FA5052AA_AS:0,SAL_RA0588AA_AS:0,SAL_RA0592AA_AS:0,SAL_RA0589AA_AS:0,SAL_QA9534AA_AS:0,SAL_QA9535AA_AS:0,SAL_QA9531AA_AS:0,SAL_QA9532AA_AS:0,SAL_SA9413AA_AS:0,SAL_MA1188AA_AS:0,SAL_NA3072AA_AS:0,SAL_BA3731AA_AS:0,SAL_IA8362AA_AS:0,SAL_IA6492AA_AS:0,SAL_LA8882AA_AS:0,SAL_EA3398AA_AS:0,SAL_LA6664AA_AS:0,SAL_LA6665AA_AS:0,SAL_LA6666AA_AS:0,SAL_LA6667AA_AS:0,SAL_LA6668AA_AS:0,SAL_LA6669AA_AS:0,SAL_TA3052AA_AS:0,SAL_QA7234AA_AS:0,SAL_IA5830AA_AS:0,SAL_IA5829AA_AS:0,SAL_IA5835AA_AS:0,SAL_KA2008AA_AS:0,SAL_AA9952AA_AS:0,SAL_LA4141AA_AS:0,SAL_KA3974AA_AS:0,SAL_KA3973AA_AS:0,SAL_KA3972AA_AS:0,SAL_KA3971AA_AS:0,SAL_LA4601AA_AS:0,SAL_KA2015AA_AS:0,SAL_SA0099AA_AS:0,SAL_KA4241AA_AS:0,SAL_KA4249AA_AS:0,SAL_KA5581AA_AS:0,SAL_KA5583AA_AS:0,SAL_KA5582AA_AS:0,SAL_KA5585AA_AS:0,SAL_KA5587AA_AS:0,SAL_KA5586AA_AS:0,SAL_KA5588AA_AS:0,SAL_LA7724AA_AS:0,SAL_EA7297AA_AS:0,SAL_TA9860AA_AS:0,SAL_JA4422AA_AS:0,SAL_LA4741AA_AS:0,SAL_QA1148AA_AS:0,SAL_JA9788AA_AS:0,SAL_JA4742AA_AS:0,SAL_JA4743AA_AS:0,SAL_NA2582AA_AS:0,SAL_JA6982AA_AS:0,SAL_JA4349AA_AS:0,SAL_JA5276AA_AS:0,SAL_IA4936AA_AS:0,SAL_IA4935AA_AS:0,SAL_FA3003AA_AS:0,SAL_FA3005AA_AS:0,SAL_FA3007AA_AS:0,SAL_FA3004AA_AS:0,SAL_FA3000AA_AS:0,SAL_JA4844AA_AS:0,SAL_UA0930AA_AS:0,SAL_UA0929AA_AS:0,SAL_KA8789AA_AS:0,SAL_UA0924AA_AS:0,SAL_UA0923AA_AS:0,SAL_UA0925AA_AS:0,SAL_UA0928AA_AS:0,SAL_KA5039AA_AS:0,SAL_KA5040AA_AS:0,SAL_KA5041AA_AS:0,SAL_KA5042AA_AS:0,SAL_KA5043AA_AS:0,SAL_IA3211AA_AS:0,SAL_KA5045AA_AS:0,SAL_AA1077AA_AS:0,SAL_AA1074AA_AS:0,SAL_KA5862AA_AS:0,SAL_IA7564AA_AS:0,SAL_IA7563AA_AS:0,SAL_AA1073AA_AS:0,SAL_LA5755AA_AS:0,SAL_KA5860AA_AS:0,SAL_MA0897AA_AS:0,SAL_MA0896AA_AS:0,SAL_KA5003AA_AS:0,SAL_KA5004AA_AS:0,SAL_KA5005AA_AS:0,SAL_KA5006AA_AS:0,SAL_KA4986AA_AS:0,SAL_KA4987AA_AS:0,SAL_RA0150AA_AS:0,SAL_JA4484AA_AS:0,SAL_JA4488AA_AS:0,SAL_EA2040AA_AS:0,SAL_EA2039AA_AS:0,SAL_EA2041AA_AS:0,SAL_EA2043AA_AS:0,SAL_IA7958AA_AS:0,SAL_IA7957AA_AS:0,SAL_TA1295AA_AS:0,SAL_TA1294AA_AS:0,SAL_MA0854AA_AS:0,SAL_MA0853AA_AS:0,SAL_MA0859AA_AS:0,SAL_MA0858AA_AS:0,SAL_MA0857AA_AS:0,SAL_MA0856AA_AS:0,SAL_UA1185AA_AS:0,SAL_PA7467AA_AS:0,SAL_KA2330AA_AS:0,SAL_PA6565AA_AS:0,SAL_PA6566AA_AS:0,SAL_PA6569AA_AS:0,SAL_PA6567AA_AS:0,SAL_JA7009AA_AS:0,SAL_JA6369AA_AS:0,SAL_MA0176AA_AS:0,SAL_AA1528AA_AS:0,SAL_OA4576AA_AS:0,SAL_OA4571AA_AS:0,SAL_FA3676AA_AS:0,SAL_KA6676AA_AS:0,SAL_LA1012AA_AS:0,SAL_LA1013AA_AS:0,SAL_LA1020AA_AS:0,SAL_LA1021AA_AS:0,SAL_LA1018AA_AS:0,SAL_LA1019AA_AS:0,SAL_LA1016AA_AS:0,SAL_LA1017AA_AS:0,SAL_LA1014AA_AS:0,SAL_LA1015AA_AS:0,SAL_TA5378AA_AS:0,SAL_TA2634AA_AS:0,SAL_NA1345AA_AS:0,SAL_NA1344AA_AS:0,SAL_NA1347AA_AS:0,SAL_NA1428AA_AS:0,SAL_NA1432AA_AS:0,SAL_SA9499AA_AS:0,SAL_KA2697AA_AS:0,SAL_QA7710AA_AS:0,SAL_QA7713AA_AS:0,SAL_JA6710AA_AS:0,SAL_JA6023AA_AS:0,SAL_JA5541AA_AS:0,SAL_JA5140AA_AS:0,SAL_IA7381AA_AS:0,SAL_BA5831AA_AS:0,SAL_IA7382AA_AS:0,SAL_UA1194AA_AS:0,SAL_JA4712AA_AS:0,SAL_PA8927AA_AS:0,SAL_IA7583AA_AS:0,SAL_LA4476AA_AS:0,SAL_AA1318AA_AS:0,SAL_KA8285AA_AS:0,SAL_KA8286AA_AS:0,SAL_EA6921AA_AS:0,SAL_LA0517AA_AS:0,SAL_NA3158AA_AS:0,SAL_FA6396AA_AS:0,SAL_UA1192AA_AS:0,SAL_UA1191AA_AS:0,SAL_TA0062AA_AS:0,SAL_UA1215AA_AS:0,SAL_UA1216AA_AS:0,SAL_UA1221AA_AS:0,SAL_UA1222AA_AS:0,SAL_UA1223AA_AS:0,SAL_UA1224AA_AS:0,SAL_UA1217AA_AS:0,SAL_UA1218AA_AS:0,SAL_UA1220AA_AS:0,SAL_JA6335AA_AS:0,SAL_JA0563AA_AS:0,SAL_QA1019AA_AS:0,SAL_TA8003AA_AS:0,SAL_TA7997AA_AS:0,SAL_MA1685AA_AS:0,SAL_LA3519AA_AS:0,SAL_QA7134AA_AS:0,SAL_MA6435AA_AS:0,SAL_MA6440AA_AS:0,SAL_LA4740AA_AS:0,SAL_LA1157AA_AS:0,SAL_MA6274AA_AS:0,SAL_QA0917AA_AS:0,SAL_QA0916AA_AS:0,SAL_JA6559AA_AS:0,SAL_BA3446AA_AS:0,SAL_JA7017AA_AS:0,SAL_JA6418AA_AS:0,SAL_OA1050AA_AS:0,SAL_UA3082AA_AS:0,SAL_SA0545AA_AS:0,SAL_LA8127AA_AS:0,SAL_LA8128AA_AS:0,SAL_LA8125AA_AS:0,SAL_LA8131AA_AS:0,SAL_LA8129AA_AS:0,SAL_LA8130AA_AS:0,SAL_LA8123AA_AS:0,SAL_LA8124AA_AS:0,SAL_QA6777AA_AS:0,SAL_QA6778AA_AS:0,SAL_QA6780AA_AS:0,SAL_QA6781AA_AS:0,SAL_QA6782AA_AS:0,SAL_MA7781AA_AS:0,SAL_TA6457AA_AS:0,SAL_TA6458AA_AS:0,SAL_QA6212AA_AS:0,SAL_QA6217AA_AS:0,SAL_QA3713AA_AS:0,SAL_QA3705AA_AS:0,SAL_SA9594AA_AS:0,SAL_SA9593AA_AS:0,SAL_EA2134AA_AS:0,SAL_EA2133AA_AS:0,SAL_EA2132AA_AS:0,SAL_EA2131AA_AS:0,SAL_EA2138AA_AS:0,SAL_EA2137AA_AS:0,SAL_EA2136AA_AS:0,SAL_EA2135AA_AS:0,SAL_EA2140AA_AS:0,SAL_EA2139AA_AS:0,SAL_UA1131AA_AS:0,SAL_KA9269AA_AS:0,SAL_QA5571AA_AS:0,SAL_EA4629AA_AS:0,SAL_FA5153AA_AS:0,SAL_FA5151AA_AS:0,SAL_FA5154AA_AS:0,SAL_FA5152AA_AS:0,SAL_EA3297AA_AS:0,SAL_UA3278AA_AS:0,SAL_JA9647AA_AS:0,SAL_JA5193AA_AS:0,SAL_CA3183AA_AS:0,SAL_IA5726AA_AS:0,SAL_JA8884AA_AS:0,SAL_KA8559AA_AS:0,SAL_LA7285AA_AS:0,SAL_IA8257AA_AS:0,SAL_IA5344AA_AS:0,SAL_IA5342AA_AS:0,SAL_AA1177AA_AS:0,SAL_AA1176AA_AS:0,SAL_AA1174AA_AS:0,SAL_AA1173AA_AS:0,SAL_AA1172AA_AS:0,SAL_AA1171AA_AS:0,SAL_AA1170AA_AS:0,SAL_AA1179AA_AS:0,SAL_AA1178AA_AS:0,SAL_MA1494AA_AS:0,SAL_MA1493AA_AS:0,SAL_MA1500AA_AS:0,SAL_MA1501AA_AS:0,SAL_MA1495AA_AS:0,SAL_MA1497AA_AS:0,SAL_BA5951AA_AS:0,SAL_BA4624AA_AS:0,SAL_UA1292AA_AS:0,SAL_LA3093AA_AS:0,SAL_LA9330AA_AS:0,SAL_LA9329AA_AS:0,SAL_LA9334AA_AS:0,SAL_LA9333AA_AS:0,SAL_LA9332AA_AS:0,SAL_LA9331AA_AS:0,SAL_LA9338AA_AS:0,SAL_LA9337AA_AS:0,SAL_LA9336AA_AS:0,SAL_LA9335AA_AS:0,SAL_LA1521AA_AS:0,SAL_FA1685AA_AS:0,SAL_JA6506AA_AS:0,SAL_MA1637AA_AS:0,SAL_JA6747AA_AS:0,SAL_JA6999AA_AS:0,SAL_RA9233AA_AS:0,SAL_RA9234AA_AS:0,SAL_TA6978AA_AS:0,SAL_QA8338AA_AS:0,SAL_QA8339AA_AS:0,SAL_QA8336AA_AS:0,SAL_QA8337AA_AS:0,SAL_QA8334AA_AS:0,SAL_QA8335AA_AS:0,SAL_QA8332AA_AS:0,SAL_QA8333AA_AS:0,SAL_QA8330AA_AS:0,SAL_QA8331AA_AS:0,SAL_IA1850AA_AS:0,SAL_IA5229AA_AS:0,SAL_RA1025AA_AS:0,SAL_FA2599AA_AS:0,SAL_FA2602AA_AS:0,SAL_IA7816AA_AS:0,SAL_IA7819AA_AS:0,SAL_PA3290AA_AS:0,SAL_PA3292AA_AS:0,SAL_PA3291AA_AS:0,SAL_PA3293AA_AS:0,SAL_EA3855AA_AS:0,SAL_SA9734AA_AS:0,SAL_QA7093AA_AS:0,SAL_LA1033AA_AS:0,SAL_SA8500AA_AS:0,SAL_RA9540AA_AS:0,SAL_RA9539AA_AS:0,SAL_KA7253AA_AS:0,SAL_KA7261AA_AS:0,SAL_KA2804AA_AS:0,SAL_KA2800AA_AS:0,SAL_KA2803AA_AS:0,SAL_RA9815AA_AS:0,SAL_KA1774AA_AS:0,SAL_KA1773AA_AS:0,SAL_LA6217AA_AS:0,SAL_LA6218AA_AS:0,SAL_LA6219AA_AS:0,SAL_LA5153AA_AS:0,SAL_LA5146AA_AS:0,SAL_JA6530AA_AS:0,SAL_KA7903AA_AS:0,SAL_KA7901AA_AS:0,SAL_KA7902AA_AS:0,SAL_KA7899AA_AS:0,SAL_FA3120AA_AS:0,SAL_JA6337AA_AS:0,SAL_JA4812AA_AS:0,SAL_FA3412AA_AS:0,SAL_JA4585AA_AS:0,SAL_JA5410AA_AS:0,SAL_TA2567AA_AS:0,SAL_FA6830AA_AS:0,SAL_EA2696AA_AS:0,SAL_JA0222AA_AS:0,SAL_EA2695AA_AS:0,SAL_FA6648AA_AS:0,SAL_JA0648AA_AS:0,SAL_LA0718AA_AS:0,SAL_LA0717AA_AS:0,SAL_LA0722AA_AS:0,SAL_LA0721AA_AS:0,SAL_LA0720AA_AS:0,SAL_UA0801AA_AS:0,SAL_IA8615AA_AS:0,SAL_OA1362AA_AS:0,SAL_OA1369AA_AS:0,SAL_KA7481AA_AS:0,SAL_JA4878AA_AS:0,SAL_JA4877AA_AS:0,SAL_JA6929AA_AS:0,SAL_JA5133AA_AS:0,SAL_EA4730AA_AS:0,SAL_EA9425AA_AS:0,SAL_JA5056AA_AS:0,SAL_EA4924AA_AS:0,SAL_BA2961AA_AS:0,SAL_IA4955AA_AS:0,SAL_IA4954AA_AS:0,SAL_QA9166AA_AS:0,SAL_QA9168AA_AS:0,SAL_IA8054AA_AS:0,SAL_PA9502AA_AS:0,SAL_NA0165AA_AS:0,SAL_IA5914AA_AS:0,SAL_MA1096AA_AS:0,SAL_MA1098AA_AS:0,SAL_MA1899AA_AS:0,SAL_KA2632AA_AS:0,SAL_LA2114AA_AS:0,SAL_LA2113AA_AS:0,SAL_LA2116AA_AS:0,SAL_LA2110AA_AS:0,SAL_LA2109AA_AS:0,SAL_LA2112AA_AS:0,SAL_LA2111AA_AS:0,SAL_LA2108AA_AS:0,SAL_LA2107AA_AS:0,SAL_AA0919AA_AS:0,SAL_AA0918AA_AS:0,SAL_AA0914AA_AS:0,SAL_AA0916AA_AS:0,SAL_AA0911AA_AS:0,SAL_AA0912AA_AS:0,SAL_UA0730AA_AS:0,SAL_LA5427AA_AS:0,SAL_LA5426AA_AS:0,SAL_LA5425AA_AS:0,SAL_TA4344AA_AS:0,SAL_FA3093AA_AS:0,SAL_SA0933AA_AS:0,SAL_KA4038AA_AS:0,SAL_KA4037AA_AS:0,SAL_KA4044AA_AS:0,SAL_KA4043AA_AS:0,SAL_KA4042AA_AS:0,SAL_KA4041AA_AS:0,SAL_EA9923AA_AS:0,SAL_SA1114AA_AS:0,SAL_SA1121AA_AS:0,SAL_JA6704AA_AS:0,SAL_JA4634AA_AS:0,SAL_EA6294AA_AS:0,SAL_NA3268AA_AS:0,SAL_KA1115AA_AS:0,SAL_KA3454AA_AS:0,SAL_OA4978AA_AS:0,SAL_MA7808AA_AS:0,SAL_IA4877AA_AS:0,SAL_IA4875AA_AS:0,SAL_IA4878AA_AS:0,SAL_IA4872AA_AS:0,SAL_IA7538AA_AS:0,SAL_IA7539AA_AS:0,SAL_JA4603AA_AS:0,SAL_TA6107AA_AS:0,SAL_IA8219AA_AS:0,SAL_IA8217AA_AS:0,SAL_JA8109AA_AS:0,SAL_IA8220AA_AS:0,SAL_LA6998AA_AS:0,SAL_LA6999AA_AS:0,SAL_IA5932AA_AS:0,SAL_IA8199AA_AS:0,SAL_IA5699AA_AS:0,SAL_KA2076AA_AS:0,SAL_SA8845AA_AS:0,SAL_SA8836AA_AS:0,SAL_IA8065AA_AS:0,SAL_CA2951AA_AS:0,SAL_IA8064AA_AS:0,SAL_IA3278AA_AS:0,SAL_LA8323AA_AS:0,SAL_LA8324AA_AS:0,SAL_LA8325AA_AS:0,SAL_LA8326AA_AS:0,SAL_LA8327AA_AS:0,SAL_LA8328AA_AS:0,SAL_LA8329AA_AS:0,SAL_LA8330AA_AS:0,SAL_LA8331AA_AS:0,SAL_LA8332AA_AS:0,SAL_TA0841AA_AS:0,SAL_TA0844AA_AS:0,SAL_EA2206AA_AS:0,SAL_EA2202AA_AS:0,SAL_EA2201AA_AS:0,SAL_IA8869AA_AS:0,SAL_LA4191AA_AS:0,SAL_LA4190AA_AS:0,SAL_FA0211AA_AS:0,SAL_FA0206AA_AS:0,SAL_FA0208AA_AS:0,SAL_JA4508AA_AS:0,SAL_FA0204AA_AS:0,SAL_JA6888AA_AS:0,SAL_JA4777AA_AS:0,SAL_JA4426AA_AS:0,SAL_JA4337AA_AS:0,SAL_FA3296AA_AS:0,SAL_FA3301AA_AS:0,SAL_BA4986AA_AS:0,SAL_FA3299AA_AS:0,SAL_FA3563AA_AS:0,SAL_FA3568AA_AS:0,SAL_EA7279AA_AS:0,SAL_NA5928AA_AS:0,SAL_NA5930AA_AS:0,SAL_LA0338AA_AS:0,SAL_LA0339AA_AS:0,SAL_TA1633AA_AS:0,SAL_QA7187AA_AS:0,SAL_QA7185AA_AS:0,SAL_QA7180AA_AS:0,SAL_NA2407AA_AS:0,SAL_TA9143AA_AS:0,SAL_TA9142AA_AS:0,SAL_TA9307AA_AS:0,SAL_JA6702AA_AS:0,SAL_LA5766AA_AS:0,SAL_LA5761AA_AS:0,SAL_IA5786AA_AS:0,SAL_IA5789AA_AS:0,SAL_IA5780AA_AS:0,SAL_IA5783AA_AS:0,SAL_IA5784AA_AS:0,SAL_IA5792AA_AS:0,SAL_KA6734AA_AS:0,SAL_TA0428AA_AS:0,SAL_TA0434AA_AS:0,SAL_IA6862AA_AS:0,SAL_IA6863AA_AS:0,SAL_IA6864AA_AS:0,SAL_IA6865AA_AS:0,SAL_IA6866AA_AS:0,SAL_IA6867AA_AS:0,SAL_IA6868AA_AS:0,SAL_IA6869AA_AS:0,SAL_IA6870AA_AS:0,SAL_IA6871AA_AS:0,SAL_AA1348AA_AS:0,SAL_AA1349AA_AS:0,SAL_AA1340AA_AS:0,SAL_AA1341AA_AS:0,SAL_AA1345AA_AS:0,SAL_AA1346AA_AS:0,SAL_AA1347AA_AS:0,SAL_SA0501AA_AS:0,SAL_SA0505AA_AS:0,SAL_IA8745AA_AS:0,SAL_IA8746AA_AS:0,SAL_BA3492AA_AS:0,SAL_LA3907AA_AS:0,SAL_UA1117AA_AS:0,SAL_SA9524AA_AS:0,SAL_SA9521AA_AS:0,SAL_EA2214AA_AS:0,SAL_TA7719AA_AS:0,SAL_TA7716AA_AS:0,SAL_TA7715AA_AS:0,SAL_TA7712AA_AS:0,SAL_TA1085AA_AS:0,SAL_TA1364AA_AS:0,SAL_TA1078AA_AS:0,SAL_IA6736AA_AS:0,SAL_TA0358AA_AS:0,SAL_TA0108AA_AS:0,SAL_BA6197AA_AS:0,SAL_BA6203AA_AS:0,SAL_BA4005AA_AS:0,SAL_TA4176AA_AS:0,SAL_BA3216AA_AS:0,SAL_IA8937AA_AS:0,SAL_JA8574AA_AS:0,SAL_JA4665AA_AS:0,SAL_JA8576AA_AS:0,SAL_JA8580AA_AS:0,SAL_LA9486AA_AS:0,SAL_KA7816AA_AS:0,SAL_EA5329AA_AS:0,SAL_IA6530AA_AS:0,SAL_QA6084AA_AS:0,SAL_IA6527AA_AS:0,SAL_IA6528AA_AS:0,SAL_JA7085AA_AS:0,SAL_JA6433AA_AS:0,SAL_FA5183AA_AS:0,SAL_FA5182AA_AS:0,SAL_FA5179AA_AS:0,SAL_FA5181AA_AS:0,SAL_JA4570AA_AS:0,SAL_MA9807AA_AS:0,SAL_MA9868AA_AS:0,SAL_MA9809AA_AS:0,SAL_IA6529AA_AS:0,SAL_MA9803AA_AS:0,SAL_MA9843AA_AS:0,SAL_MA9805AA_AS:0,SAL_MA9806AA_AS:0,SAL_NA2535AA_AS:0,SAL_NA2530AA_AS:0,SAL_KA9623AA_AS:0,SAL_JA4859AA_AS:0,SAL_JA4860AA_AS:0,SAL_JA6585AA_AS:0,SAL_JA7094AA_AS:0,SAL_JA6845AA_AS:0,SAL_JA4420AA_AS:0,SAL_JA0550AA_AS:0,SAL_EA2513AA_AS:0,SAL_JA0659AA_AS:0,SAL_MA2894AA_AS:0,SAL_MA2889AA_AS:0,SAL_FA6031AA_AS:0,SAL_KA2679AA_AS:0,SAL_IA1884AA_AS:0,SAL_IA2705AA_AS:0,SAL_IA3935AA_AS:0,SAL_MA0955AA_AS:0,SAL_MA0950AA_AS:0,SAL_HA9425AA_AS:0,SAL_HA6682AA_AS:0,SAL_KA4087AA_AS:0,SAL_KA4088AA_AS:0,SAL_JA6636AA_AS:0,SAL_KA1622AA_AS:0,SAL_KA1624AA_AS:0,SAL_EA9881AA_AS:0,SAL_FA3058AA_AS:0,SAL_JA6860AA_AS:0,SAL_IA9050AA_AS:0,SAL_MA0492AA_AS:0,SAL_MA0491AA_AS:0,SAL_MA0490AA_AS:0,SAL_OA0636AA_AS:0,SAL_NA5712AA_AS:0,SAL_NA5711AA_AS:0,SAL_UA1174AA_AS:0,SAL_UA1173AA_AS:0,SAL_UA1159AA_AS:0,SAL_UA0764AA_AS:0,SAL_JA7088AA_AS:0,SAL_TA9222AA_AS:0,SAL_OA2061AA_AS:0,SAL_JA4933AA_AS:0,SAL_JA4392AA_AS:0,SAL_UA1189AA_AS:0,SAL_UA1188AA_AS:0,SAL_JA0301AA_AS:0,SAL_JA7151AA_AS:0,SAL_JA6791AA_AS:0,SAL_JA5159AA_AS:0,SAL_JA7051AA_AS:0,SAL_JA5160AA_AS:0,SAL_PA3132AA_AS:0,SAL_PA3130AA_AS:0,SAL_TA5579AA_AS:0,SAL_TA5585AA_AS:0,SAL_RA8827AA_AS:0,SAL_TA4251AA_AS:0,SAL_TA9218AA_AS:0,SAL_MA7367AA_AS:0,SAL_MA7369AA_AS:0,SAL_NA6517AA_AS:0,SAL_JA7065AA_AS:0,SAL_QA7843AA_AS:0,SAL_QA7842AA_AS:0,SAL_JA5401AA_AS:0,SAL_LA0121AA_AS:0,SAL_LA0120AA_AS:0,SAL_QA2275AA_AS:0,SAL_TA2185AA_AS:0,SAL_RA9515AA_AS:0,SAL_RA9516AA_AS:0,SAL_RA9517AA_AS:0,SAL_IA3288AA_AS:0,SAL_LA8736AA_AS:0,SAL_LA8727AA_AS:0,SAL_SA0973AA_AS:0,SAL_PA9176AA_AS:0,SAL_PA9173AA_AS:0,SAL_IA8375AA_AS:0,SAL_JA5241AA_AS:0,SAL_TA9224AA_AS:0,SAL_MA5527AA_AS:0,SAL_KA3929AA_AS:0,SAL_KA3930AA_AS:0,SAL_KA3928AA_AS:0,SAL_LA4128AA_AS:0,SAL_LA4598AA_AS:0,SAL_OA4817AA_AS:0,SAL_OA4814AA_AS:0,SAL_OA4815AA_AS:0,SAL_NA6033AA_AS:0,SAL_NA6037AA_AS:0,SAL_NA6038AA_AS:0,SAL_MA9688AA_AS:0,SAL_TA5945AA_AS:0,SAL_OA5825AA_AS:0,SAL_TA2428AA_AS:0,SAL_JA6379AA_AS:0,SAL_JA6742AA_AS:0,SAL_JA4977AA_AS:0,SAL_RA0132AA_AS:0,SAL_PA8590AA_AS:0,SAL_TA8497AA_AS:0,SAL_TA8499AA_AS:0,SAL_TA8498AA_AS:0,SAL_TA8493AA_AS:0,SAL_TA8491AA_AS:0,SAL_TA1416AA_AS:0,SAL_QA4170AA_AS:0,SAL_QA5705AA_AS:0,SAL_QA5704AA_AS:0,SAL_TA1418AA_AS:0,SAL_IA4689AA_AS:0,SAL_IA4688AA_AS:0,SAL_OA1028AA_AS:0,SAL_OA1034AA_AS:0,SAL_FA8000AA_AS:0,SAL_TA6500AA_AS:0,SAL_JA8710AA_AS:0,SAL_JA8709AA_AS:0,SAL_JA8708AA_AS:0,SAL_JA8707AA_AS:0,SAL_JA8704AA_AS:0,SAL_JA8703AA_AS:0,SAL_JA8712AA_AS:0,SAL_JA8711AA_AS:0,SAL_QA0728AA_AS:0,SAL_QA0727AA_AS:0,SAL_KA1987AA_AS:0,SAL_MA0625AA_AS:0,SAL_MA0630AA_AS:0,SAL_MA0633AA_AS:0,SAL_AA1039AA_AS:0,SAL_AA1032AA_AS:0,SAL_AA1031AA_AS:0,SAL_AA1036AA_AS:0,SAL_AA1037AA_AS:0,SAL_AA1034AA_AS:0,SAL_AA1035AA_AS:0,SAL_IA7608AA_AS:0,SAL_SA2483AA_AS:0,SAL_KA1085AA_AS:0,SAL_LA2361AA_AS:0,SAL_IA6566AA_AS:0,SAL_IA6564AA_AS:0,SAL_IA6565AA_AS:0,SAL_NA3340AA_AS:0,SAL_LA6048AA_AS:0,SAL_LA6045AA_AS:0,SAL_IA8512AA_AS:0,SAL_JA4892AA_AS:0,SAL_JA6705AA_AS:0,SAL_JA5131AA_AS:0,SAL_JA6985AA_AS:0,SAL_MA6238AA_AS:0,SAL_MA6244AA_AS:0,SAL_MA6236AA_AS:0,SAL_KA3751AA_AS:0,SAL_KA3750AA_AS:0,SAL_KA3749AA_AS:0,SAL_TA5192AA_AS:0,SAL_KA3755AA_AS:0,SAL_KA3754AA_AS:0,SAL_TA5629AA_AS:0,SAL_AA0992AA_AS:0,SAL_IA8831AA_AS:0,SAL_PA3725AA_AS:0,SAL_KA5823AA_AS:0,SAL_KA5824AA_AS:0,SAL_KA5821AA_AS:0,SAL_KA5822AA_AS:0,SAL_KA5819AA_AS:0,SAL_KA5820AA_AS:0,SAL_KA5817AA_AS:0,SAL_KA5818AA_AS:0,SAL_KA5825AA_AS:0,SAL_KA5826AA_AS:0,SAL_PA0843AA_AS:0,SAL_UA1416AA_AS:0,SAL_QA4741AA_AS:0,SAL_QA4841AA_AS:0,SAL_JA7134AA_AS:0,SAL_QA7315AA_AS:0,SAL_QA7312AA_AS:0,SAL_QA8785AA_AS:0,SAL_UA2386AA_AS:0,SAL_IA4952AA_AS:0,SAL_KA1389AA_AS:0,SAL_RA0894AA_AS:0,SAL_RA0886AA_AS:0,SAL_BA5267AA_AS:0,SAL_JA6509AA_AS:0,SAL_JA6793AA_AS:0,SAL_BA6409AA_AS:0,SAL_CA4277AA_AS:0,SAL_TA6440AA_AS:0,SAL_LA6277AA_AS:0,SAL_RA9624AA_AS:0,SAL_IA8157AA_AS:0,SAL_IA8158AA_AS:0,SAL_JA0613AA_AS:0,SAL_MA2868AA_AS:0,SAL_MA2867AA_AS:0,SAL_MA2876AA_AS:0,SAL_MA2874AA_AS:0,SAL_MA2870AA_AS:0,SAL_MA2869AA_AS:0,SAL_LA8253AA_AS:0,SAL_LA8254AA_AS:0,SAL_LA8259AA_AS:0,SAL_LA8260AA_AS:0,SAL_LA8261AA_AS:0,SAL_LA8262AA_AS:0,SAL_LA8255AA_AS:0,SAL_LA8256AA_AS:0,SAL_LA8257AA_AS:0,SAL_LA8258AA_AS:0,SAL_JA0037AA_AS:0,SAL_JA6828AA_AS:0,SAL_SA1527AA_AS:0,SAL_KA5130AA_AS:0,SAL_MA1327AA_AS:0,SAL_MA2125AA_AS:0,SAL_MA1324AA_AS:0,SAL_MA2124AA_AS:0,SAL_MA1322AA_AS:0,SAL_MA1321AA_AS:0,SAL_MA1320AA_AS:0,SAL_MA1319AA_AS:0,SAL_JA6891AA_AS:0,SAL_TA7322AA_AS:0,SAL_TA7323AA_AS:0,SAL_TA7316AA_AS:0,SAL_JA4423AA_AS:0,SAL_AA1478AA_AS:0,SAL_IA9182AA_AS:0,SAL_AA1479AA_AS:0,SAL_JA5180AA_AS:0,SAL_QA6271AA_AS:0,SAL_JA5178AA_AS:0,SAL_IA8968AA_AS:0,SAL_KA7700AA_AS:0,SAL_SA0923AA_AS:0,SAL_IA4250AA_AS:0,SAL_LA4489AA_AS:0,SAL_KA7701AA_AS:0,SAL_FA2538AA_AS:0,SAL_FA2537AA_AS:0,SAL_FA2539AA_AS:0,SAL_QA7419AA_AS:0,SAL_JA5182AA_AS:0,SAL_JA5183AA_AS:0,SAL_QA3731AA_AS:0,SAL_PA3092AA_AS:0,SAL_PA0736AA_AS:0,SAL_JA6350AA_AS:0,SAL_MA9668AA_AS:0,SAL_MA8498AA_AS:0,SAL_MA8499AA_AS:0,SAL_SA9466AA_AS:0,SAL_SA9460AA_AS:0,SAL_IA6489AA_AS:0,SAL_QA9486AA_AS:0,SAL_QA9485AA_AS:0,SAL_QA9482AA_AS:0,SAL_QA9481AA_AS:0,SAL_IA6491AA_AS:0,SAL_IA8212AA_AS:0,SAL_TA3097AA_AS:0,SAL_IA5863AA_AS:0,SAL_IA5866AA_AS:0,SAL_IA5868AA_AS:0,SAL_IA5870AA_AS:0,SAL_KA8940AA_AS:0,SAL_LA6635AA_AS:0,SAL_LA6634AA_AS:0,SAL_LA6643AA_AS:0,SAL_LA6642AA_AS:0,SAL_LA6641AA_AS:0,SAL_LA6640AA_AS:0,SAL_LA6639AA_AS:0,SAL_LA6638AA_AS:0,SAL_LA6637AA_AS:0,SAL_LA6636AA_AS:0,SAL_IA4385AA_AS:0,SAL_IA6838AA_AS:0,SAL_IA6839AA_AS:0,SAL_IA6828AA_AS:0,SAL_IA6829AA_AS:0,SAL_IA6836AA_AS:0,SAL_IA6837AA_AS:0,SAL_IA6824AA_AS:0,SAL_IA6825AA_AS:0,SAL_IA6826AA_AS:0,SAL_IA5700AA_AS:0,SAL_IA8236AA_AS:0,SAL_BA6147AA_AS:0,SAL_SA0066AA_AS:0,SAL_SA0070AA_AS:0,SAL_MA2813AA_AS:0,SAL_JA5044AA_AS:0,SAL_LA7799AA_AS:0,SAL_TA1891AA_AS:0,SAL_TA1893AA_AS:0,SAL_SA0568AA_AS:0,SAL_SA0567AA_AS:0,SAL_SA0566AA_AS:0,SAL_LA8294AA_AS:0,SAL_LA8293AA_AS:0,SAL_LA8298AA_AS:0,SAL_LA8297AA_AS:0,SAL_LA8296AA_AS:0,SAL_LA8295AA_AS:0,SAL_LA8302AA_AS:0,SAL_LA8301AA_AS:0,SAL_LA8300AA_AS:0,SAL_LA8299AA_AS:0,SAL_JA5014AA_AS:0,SAL_KA6955AA_AS:0,SAL_KA6956AA_AS:0,SAL_LA8425AA_AS:0,SAL_SA0784AA_AS:0,SAL_TA7660AA_AS:0,SAL_TA7665AA_AS:0,SAL_AA1185AA_AS:0,SAL_AA1183AA_AS:0,SAL_AA1181AA_AS:0,SAL_IA6412AA_AS:0,SAL_LA5416AA_AS:0,SAL_LA9442AA_AS:0,SAL_LA9441AA_AS:0,SAL_LA9444AA_AS:0,SAL_LA9443AA_AS:0,SAL_JA6647AA_AS:0,SAL_LA9448AA_AS:0,SAL_LA9440AA_AS:0,SAL_LA9439AA_AS:0,SAL_JA7154AA_AS:0,SAL_JA5272AA_AS:0,SAL_JA7158AA_AS:0,SAL_FA3027AA_AS:0,SAL_FA3030AA_AS:0,SAL_OA7053AA_AS:0,SAL_OA7054AA_AS:0,SAL_BA6077AA_AS:0,SAL_FA6983AA_AS:0,SAL_UA1786AA_AS:0,SAL_UA1671AA_AS:0,SAL_UA0931AA_AS:0,SAL_UA0932AA_AS:0,SAL_UA0933AA_AS:0,SAL_UA1676AA_AS:0,SAL_UA1674AA_AS:0,SAL_IA4291AA_AS:0,SAL_TA7666AA_AS:0,SAL_QA6329AA_AS:0,SAL_QA6330AA_AS:0,SAL_QA6331AA_AS:0,SAL_QA6000AA_AS:0,SAL_QA5992AA_AS:0,SAL_JA7008AA_AS:0,SAL_JA4942AA_AS:0,SAL_JA9659AA_AS:0,SAL_LA3875AA_AS:0,SAL_LA3876AA_AS:0,SAL_KA5028AA_AS:0,SAL_KA5027AA_AS:0,SAL_IA3206AA_AS:0,SAL_IA3274AA_AS:0,SAL_IA3083AA_AS:0,SAL_IA3082AA_AS:0,SAL_IA3081AA_AS:0,SAL_IA3080AA_AS:0,SAL_IA3205AA_AS:0,SAL_IA3400AA_AS:0,SAL_IA3085AA_AS:0,SAL_IA3084AA_AS:0,SAL_CA0651AA_AS:0,SAL_KA8421AA_AS:0,SAL_QA9594AA_AS:0,SAL_TA6023AA_AS:0,SAL_TA6022AA_AS:0,SAL_EA5825AA_AS:0,SAL_EA5823AA_AS:0,SAL_IA4823AA_AS:0,SAL_IA7985AA_AS:0,SAL_TA1142AA_AS:0,SAL_NA3328AA_AS:0,SAL_SA2465AA_AS:0,SAL_PA9344AA_AS:0,SAL_PA9346AA_AS:0,SAL_FA8122AA_AS:0,SAL_KA2362AA_AS:0,SAL_PA6544AA_AS:0,SAL_MA5206AA_AS:0,SAL_MA5210AA_AS:0,SAL_OA4021AA_AS:0,SAL_OA4020AA_AS:0,SAL_OA4017AA_AS:0,SAL_OA4019AA_AS:0,SAL_OA4018AA_AS:0,SAL_MA2095AA_AS:0,SAL_MA2096AA_AS:0,SAL_MA2088AA_AS:0,SAL_MA2089AA_AS:0,SAL_MA2087AA_AS:0,SAL_PA3668AA_AS:0,SAL_LA6623AA_AS:0,SAL_TA1528AA_AS:0,SAL_IA5848AA_AS:0,SAL_TA6287AA_AS:0,SAL_IA8699AA_AS:0,SAL_JA4542AA_AS:0,SAL_TA9939AA_AS:0,SAL_KA9965AA_AS:0,SAL_JA6385AA_AS:0,SAL_EA7404AA_AS:0,SAL_LA4146AA_AS:0,SAL_JA6439AA_AS:0,SAL_JA6429AA_AS:0,SAL_NA1292AA_AS:0,SAL_NA2923AA_AS:0,SAL_NA2998AA_AS:0,SAL_JA4729AA_AS:0,SAL_JA6599AA_AS:0,SAL_JA4730AA_AS:0,SAL_IA6804AA_AS:0,SAL_TA8983AA_AS:0,SAL_IA6802AA_AS:0,SAL_FA3877AA_AS:0,SAL_JA4846AA_AS:0,SAL_JA4845AA_AS:0,SAL_JA7170AA_AS:0,SAL_JA5129AA_AS:0,SAL_UA1594AA_AS:0,SAL_MA7980AA_AS:0,SAL_MA7981AA_AS:0,SAL_QA5539AA_AS:0,SAL_KA3795AA_AS:0,SAL_JA8183AA_AS:0,SAL_LA4469AA_AS:0,SAL_IA7580AA_AS:0,SAL_JA7859AA_AS:0,SAL_LA3970AA_AS:0,SAL_JA8845AA_AS:0,SAL_JA8843AA_AS:0,SAL_JA8844AA_AS:0,SAL_JA8841AA_AS:0,SAL_JA8842AA_AS:0,SAL_KA8334AA_AS:0,SAL_KA8332AA_AS:0,SAL_JA5298AA_AS:0,SAL_JA5527AA_AS:0,SAL_JA6915AA_AS:0,SAL_KA4707AA_AS:0,SAL_KA4706AA_AS:0,SAL_LA3979AA_AS:0,SAL_KA2421AA_AS:0,SAL_KA2418AA_AS:0,SAL_KA2417AA_AS:0,SAL_KA7397AA_AS:0,SAL_KA7398AA_AS:0,SAL_TA0735AA_AS:0,SAL_MA0928AA_AS:0,SAL_KA7399AA_AS:0,SAL_IA3923AA_AS:0,SAL_IA3922AA_AS:0,SAL_PA9610AA_AS:0,SAL_KA2927AA_AS:0,SAL_MA6487AA_AS:0,SAL_IA8367AA_AS:0,SAL_LA4663AA_AS:0,SAL_IA8365AA_AS:0,SAL_IA8366AA_AS:0,SAL_IA8363AA_AS:0,SAL_IA8364AA_AS:0,SAL_SA9919AA_AS:0,SAL_JA6660AA_AS:0,SAL_TA6537AA_AS:0,SAL_JA4298AA_AS:0,SAL_JA5074AA_AS:0,SAL_OA1191AA_AS:0,SAL_OA1174AA_AS:0,SAL_LA8094AA_AS:0,SAL_LA8093AA_AS:0,SAL_LA8100AA_AS:0,SAL_LA8099AA_AS:0,SAL_LA8102AA_AS:0,SAL_LA8101AA_AS:0,SAL_LA8096AA_AS:0,SAL_LA8095AA_AS:0,SAL_LA8098AA_AS:0,SAL_LA8097AA_AS:0,SAL_PA7424AA_AS:0,SAL_TA1429AA_AS:0,SAL_SA1635AA_AS:0,SAL_SA1633AA_AS:0,SAL_JA4935AA_AS:0,SAL_BA6315AA_AS:0,SAL_QA6146AA_AS:0,SAL_NA1409AA_AS:0,SAL_JA6673AA_AS:0,SAL_JA5286AA_AS:0,SAL_JA4534AA_AS:0,SAL_JA7152AA_AS:0,SAL_JA5167AA_AS:0,SAL_JA5168AA_AS:0,SAL_QA3887AA_AS:0,SAL_QA3894AA_AS:0,SAL_QA3896AA_AS:0,SAL_EA4641AA_AS:0,SAL_FA5178AA_AS:0,SAL_FA5180AA_AS:0,SAL_FA5177AA_AS:0,SAL_FA5176AA_AS:0,SAL_FA5175AA_AS:0,SAL_BA3929AA_AS:0,SAL_KA0595AA_AS:0,SAL_TA5529AA_AS:0,SAL_IA8119AA_AS:0,SAL_IA5730AA_AS:0,SAL_FA3317AA_AS:0,SAL_FA3315AA_AS:0,SAL_FA3316AA_AS:0,SAL_JA7992AA_AS:0,SAL_MA5517AA_AS:0,SAL_MA5514AA_AS:0,SAL_IA7111AA_AS:0,SAL_IA7112AA_AS:0,SAL_IA7110AA_AS:0,SAL_AA1107AA_AS:0,SAL_AA1104AA_AS:0,SAL_AA1105AA_AS:0,SAL_AA1102AA_AS:0,SAL_AA1103AA_AS:0,SAL_AA1100AA_AS:0,SAL_AA1101AA_AS:0,SAL_AA1108AA_AS:0,SAL_AA1109AA_AS:0,SAL_IA8795AA_AS:0,SAL_SA9837AA_AS:0,SAL_EA8351AA_AS:0,SAL_QA1225AA_AS:0,SAL_QA1218AA_AS:0,SAL_IA8629AA_AS:0,SAL_UA2447AA_AS:0,SAL_LA7475AA_AS:0,SAL_LA7476AA_AS:0,SAL_LA7472AA_AS:0,SAL_LA4633AA_AS:0,SAL_LA4214AA_AS:0,SAL_LA4213AA_AS:0,SAL_LA4212AA_AS:0,SAL_LA4635AA_AS:0,SAL_UA2880AA_AS:0,SAL_KA3741AA_AS:0,SAL_LA9351AA_AS:0,SAL_LA9352AA_AS:0,SAL_TA0692AA_AS:0,SAL_TA0693AA_AS:0,SAL_UA2932AA_AS:0,SAL_UA2923AA_AS:0,SAL_TA4844AA_AS:0,SAL_TA4845AA_AS:0,SAL_LA4593AA_AS:0,SAL_KA3898AA_AS:0,SAL_KA3897AA_AS:0,SAL_KA3904AA_AS:0,SAL_KA3903AA_AS:0,SAL_KA3902AA_AS:0,SAL_KA3901AA_AS:0,SAL_LA4121AA_AS:0,SAL_LA4594AA_AS:0,SAL_LA7899AA_AS:0,SAL_LA7892AA_AS:0,SAL_SA1558AA_AS:0,SAL_FA2642AA_AS:0,SAL_QA6665AA_AS:0,SAL_IA5402AA_AS:0,SAL_EA3139AA_AS:0,SAL_MA0034AA_AS:0,SAL_MA0040AA_AS:0,SAL_IA7685AA_AS:0,SAL_TA5998AA_AS:0,SAL_QA2622AA_AS:0,SAL_TA2117AA_AS:0,SAL_JA6573AA_AS:0,SAL_TA2118AA_AS:0,SAL_JA0252AA_AS:0,SAL_JA6620AA_AS:0,SAL_KA7905AA_AS:0,SAL_KA7880AA_AS:0,SAL_KA3526AA_AS:0,SAL_NA1096AA_AS:0,SAL_MA1976AA_AS:0,SAL_MA1982AA_AS:0,SAL_MA1978AA_AS:0,SAL_MA1984AA_AS:0,SAL_KA8677AA_AS:0,SAL_TA7254AA_AS:0,SAL_IA7839AA_AS:0,SAL_LA8126AA_AS:0,SAL_EA8934AA_AS:0,SAL_KA9907AA_AS:0,SAL_JA0643AA_AS:0,SAL_FA6710AA_AS:0,SAL_JA0776AA_AS:0,SAL_EA2663AA_AS:0,SAL_FA6632AA_AS:0,SAL_EA2665AA_AS:0,SAL_LA0613AA_AS:0,SAL_UA0794AA_AS:0,SAL_IA8605AA_AS:0,SAL_LA0521AA_AS:0,SAL_LA0523AA_AS:0,SAL_LA0524AA_AS:0,SAL_TA5152AA_AS:0,SAL_TA5151AA_AS:0,SAL_TA5149AA_AS:0,SAL_TA5146AA_AS:0,SAL_UA3281AA_AS:0,SAL_KA7535AA_AS:0,SAL_JA5192AA_AS:0,SAL_JA4597AA_AS:0,SAL_JA5191AA_AS:0,SAL_UA2161AA_AS:0,SAL_UA2159AA_AS:0,SAL_JA4908AA_AS:0,SAL_JA4909AA_AS:0,SAL_TA7437AA_AS:0,SAL_MA6858AA_AS:0,SAL_MA6857AA_AS:0,SAL_PA7804AA_AS:0,SAL_QA8380AA_AS:0,SAL_QA8381AA_AS:0,SAL_QA8386AA_AS:0,SAL_QA8387AA_AS:0,SAL_QA8388AA_AS:0,SAL_QA8389AA_AS:0,SAL_QA8382AA_AS:0,SAL_QA8383AA_AS:0,SAL_QA8384AA_AS:0,SAL_QA8385AA_AS:0,SAL_PA2555AA_AS:0,SAL_TA8187AA_AS:0,SAL_SA8503AA_AS:0,SAL_OA0504AA_AS:0,SAL_OA0482AA_AS:0,SAL_JA4501AA_AS:0,SAL_BA4223AA_AS:0,SAL_QA1092AA_AS:0,SAL_QA1091AA_AS:0,SAL_BA7726AA_AS:0,SAL_BA7708AA_AS:0,SAL_BA7703AA_AS:0,SAL_BA7716AA_AS:0,SAL_BA7712AA_AS:0,SAL_AA0948AA_AS:0,SAL_AA0946AA_AS:0,SAL_AA0947AA_AS:0,SAL_AA0944AA_AS:0,SAL_AA0942AA_AS:0,SAL_AA0943AA_AS:0,SAL_AA0940AA_AS:0,SAL_AA0941AA_AS:0,SAL_KA2589AA_AS:0,SAL_TA4370AA_AS:0,SAL_KA0098AA_AS:0,SAL_JA8582AA_AS:0,SAL_JA8581AA_AS:0,SAL_LA9479AA_AS:0,SAL_LA9480AA_AS:0,SAL_LA9483AA_AS:0,SAL_LA9481AA_AS:0,SAL_LA9482AA_AS:0,SAL_LA9487AA_AS:0,SAL_LA9488AA_AS:0,SAL_LA9485AA_AS:0,SAL_JA8579AA_AS:0,SAL_LA6341AA_AS:0,SAL_LA6342AA_AS:0,SAL_LA5102AA_AS:0,SAL_IA9222AA_AS:0,SAL_KA4091AA_AS:0,SAL_KA4092AA_AS:0,SAL_KA4093AA_AS:0,SAL_KA4094AA_AS:0,SAL_MA7459AA_AS:0,SAL_FA3488AA_AS:0,SAL_SA2048AA_AS:0,SAL_TA5637AA_AS:0,SAL_TA7988AA_AS:0,SAL_OA1019AA_AS:0,SAL_OA1018AA_AS:0,SAL_OA1020AA_AS:0,SAL_OA1023AA_AS:0,SAL_JA6744AA_AS:0,SAL_KA1088AA_AS:0,SAL_IA6391AA_AS:0,SAL_TA5404AA_AS:0,SAL_TA7598AA_AS:0,SAL_IA4841AA_AS:0,SAL_IA4840AA_AS:0,SAL_BA5006AA_AS:0,SAL_JA5270AA_AS:0,SAL_FA5451AA_AS:0,SAL_FA8111AA_AS:0,SAL_FA8110AA_AS:0,SAL_FA8313AA_AS:0,SAL_FA7965AA_AS:0,SAL_IA8392AA_AS:0,SAL_JA7654AA_AS:0,SAL_MA9636AA_AS:0,SAL_MA9640AA_AS:0,SAL_MA9639AA_AS:0,SAL_MA9638AA_AS:0,SAL_MA9754AA_AS:0,SAL_MA9644AA_AS:0,SAL_MA9736AA_AS:0,SAL_MA9709AA_AS:0,SAL_MA9641AA_AS:0,SAL_IA5971AA_AS:0,SAL_MA1203AA_AS:0,SAL_IA8860AA_AS:0,SAL_TA0806AA_AS:0,SAL_SA9922AA_AS:0,SAL_SA9927AA_AS:0,SAL_MA7432AA_AS:0,SAL_SA1048AA_AS:0,SAL_KA3996AA_AS:0,SAL_KA3995AA_AS:0,SAL_LA4145AA_AS:0,SAL_LA4144AA_AS:0,SAL_KA3994AA_AS:0,SAL_KA3993AA_AS:0,SAL_KA3988AA_AS:0,SAL_KA3987AA_AS:0,SAL_KA3990AA_AS:0,SAL_KA3989AA_AS:0,SAL_FA3318AA_AS:0,SAL_LA7695AA_AS:0,SAL_IA8963AA_AS:0,SAL_EA9999AA_AS:0,SAL_FA0001AA_AS:0,SAL_IA8348AA_AS:0,SAL_LA0310AA_AS:0,SAL_JA4611AA_AS:0,SAL_PA2241AA_AS:0,SAL_PA2246AA_AS:0,SAL_PA2248AA_AS:0,SAL_TA1557AA_AS:0,SAL_NA1126AA_AS:0,SAL_NA1168AA_AS:0,SAL_TA7247AA_AS:0,SAL_TA7255AA_AS:0,SAL_OA1973AA_AS:0,SAL_OA1977AA_AS:0,SAL_OA1975AA_AS:0,SAL_JA4975AA_AS:0,SAL_JA4998AA_AS:0,SAL_KA8164AA_AS:0,SAL_KA8163AA_AS:0,SAL_JA6581AA_AS:0,SAL_JA6578AA_AS:0,SAL_KA9042AA_AS:0,SAL_PA3306AA_AS:0,SAL_EA2017AA_AS:0,SAL_SA2042AA_AS:0,SAL_IA5737AA_AS:0,SAL_TA0812AA_AS:0,SAL_TA0811AA_AS:0,SAL_TA0810AA_AS:0,SAL_QA4634AA_AS:0,SAL_QA4630AA_AS:0,SAL_TA1007AA_AS:0,SAL_AA1399AA_AS:0,SAL_AA1398AA_AS:0,SAL_AA1397AA_AS:0,SAL_AA1395AA_AS:0,SAL_AA1394AA_AS:0,SAL_AA1393AA_AS:0,SAL_AA1392AA_AS:0,SAL_AA1391AA_AS:0,SAL_AA1390AA_AS:0,SAL_KA8847AA_AS:0,SAL_UA1156AA_AS:0,SAL_KA4957AA_AS:0,SAL_KA4968AA_AS:0,SAL_KA4963AA_AS:0,SAL_KA4971AA_AS:0,SAL_KA4972AA_AS:0,SAL_KA4969AA_AS:0,SAL_KA4970AA_AS:0,SAL_JA6776AA_AS:0,SAL_TA1516AA_AS:0,SAL_FA8120AA_AS:0,SAL_QA2717AA_AS:0,SAL_QA2716AA_AS:0,SAL_UA2546AA_AS:0,SAL_TA2059AA_AS:0,SAL_JA6806AA_AS:0,SAL_JA6947AA_AS:0,SAL_JA6655AA_AS:0,SAL_JA4575AA_AS:0,SAL_BA5308AA_AS:0,SAL_JA6675AA_AS:0,SAL_JA6358AA_AS:0,SAL_JA6976AA_AS:0,SAL_OA4092AA_AS:0,SAL_OA4089AA_AS:0,SAL_BA5303AA_AS:0,SAL_OA4093AA_AS:0,SAL_OA4094AA_AS:0,SAL_IA9344AA_AS:0,SAL_NA6884AA_AS:0,SAL_NA6883AA_AS:0,SAL_NA6882AA_AS:0,SAL_KA7286AA_AS:0,SAL_SA8490AA_AS:0,SAL_QA3966AA_AS:0,SAL_JA5136AA_AS:0,SAL_JA6948AA_AS:0,SAL_NA2518AA_AS:0,SAL_NA2522AA_AS:0,SAL_IA5367AA_AS:0,SAL_IA5369AA_AS:0,SAL_FA6059AA_AS:0,SAL_IA5368AA_AS:0,SAL_NA5692AA_AS:0,SAL_RA0463AA_AS:0,SAL_RA0464AA_AS:0,SAL_TA9031AA_AS:0,SAL_BA6103AA_AS:0,SAL_BA6445AA_AS:0,SAL_TA8787AA_AS:0,SAL_TA0216AA_AS:0,SAL_EA5477AA_AS:0,SAL_KA6336AA_AS:0,SAL_KA6340AA_AS:0,SAL_AA1304AA_AS:0,SAL_TA0198AA_AS:0,SAL_TA0192AA_AS:0,SAL_LA4196AA_AS:0,SAL_LA4195AA_AS:0,SAL_KA7171AA_AS:0,SAL_LA4194AA_AS:0,SAL_KA7439AA_AS:0,SAL_LA4629AA_AS:0,SAL_LA4193AA_AS:0,SAL_LA4628AA_AS:0,SAL_IA8475AA_AS:0,SAL_IA8071AA_AS:0,SAL_AA1302AA_AS:0,SAL_AA1303AA_AS:0,SAL_FA8050AA_AS:0,SAL_JA9177AA_AS:0,SAL_JA8913AA_AS:0,SAL_JA9074AA_AS:0,SAL_KA3730AA_AS:0,SAL_KA3731AA_AS:0,SAL_KA3732AA_AS:0,SAL_KA3733AA_AS:0,SAL_KA3726AA_AS:0,SAL_LA4094AA_AS:0,SAL_LA4095AA_AS:0,SAL_KA3729AA_AS:0,SAL_LA4096AA_AS:0,SAL_LA4097AA_AS:0,SAL_TA4277AA_AS:0,SAL_SA0456AA_AS:0,SAL_FA6295AA_AS:0,SAL_FA6294AA_AS:0,SAL_FA6293AA_AS:0,SAL_BA3350AA_AS:0,SAL_FA6299AA_AS:0,SAL_FA6298AA_AS:0,SAL_FA6297AA_AS:0,SAL_AA1211AA_AS:0,SAL_AA1217AA_AS:0,SAL_IA4927AA_AS:0,SAL_BA4390AA_AS:0,SAL_PA7676AA_AS:0,SAL_IA8762AA_AS:0,SAL_IA8761AA_AS:0,SAL_SA9629AA_AS:0,SAL_FA6531AA_AS:0,SAL_EA2638AA_AS:0,SAL_UA3247AA_AS:0,SAL_CA2439AA_AS:0,SAL_TA4490AA_AS:0,SAL_TA4494AA_AS:0,SAL_LA6050AA_AS:0,SAL_LA6052AA_AS:0,SAL_RA8897AA_AS:0,SAL_RA8898AA_AS:0,SAL_RA8979AA_AS:0,SAL_JA7050AA_AS:0,SAL_OA2037AA_AS:0,SAL_QA6834AA_AS:0,SAL_QA6836AA_AS:0,SAL_AA1512AA_AS:0,SAL_TA4700AA_AS:0,SAL_TA4508AA_AS:0,SAL_JA7060AA_AS:0,SAL_JA6919AA_AS:0,SAL_JA4941AA_AS:0,SAL_TA5137AA_AS:0,SAL_QA7882AA_AS:0,SAL_TA0668AA_AS:0,SAL_IA6550AA_AS:0,SAL_KA9268AA_AS:0,SAL_JA6413AA_AS:0,SAL_RA9465AA_AS:0,SAL_JA5202AA_AS:0,SAL_RA9464AA_AS:0,SAL_RA9463AA_AS:0,SAL_JA9666AA_AS:0,SAL_MA7608AA_AS:0,SAL_MA7607AA_AS:0,SAL_MA7610AA_AS:0,SAL_MA7609AA_AS:0,SAL_MA7612AA_AS:0,SAL_MA7611AA_AS:0,SAL_TA2252AA_AS:0,SAL_MA6822AA_AS:0,SAL_MA6818AA_AS:0,SAL_PA7865AA_AS:0,SAL_PA7867AA_AS:0,SAL_PA7868AA_AS:0,SAL_IA9307AA_AS:0,SAL_LA7349AA_AS:0,SAL_LA7341AA_AS:0,SAL_BA6329AA_AS:0,SAL_IA9039AA_AS:0,SAL_IA9037AA_AS:0,SAL_LA0733AA_AS:0,SAL_TA5921AA_AS:0,SAL_TA5922AA_AS:0,SAL_TA5916AA_AS:0,SAL_TA5918AA_AS:0,SAL_OA3094AA_AS:0,SAL_UA2868AA_AS:0,SAL_UA2866AA_AS:0,SAL_JA4571AA_AS:0,SAL_FA3329AA_AS:0,SAL_CA2762AA_AS:0,SAL_FA3334AA_AS:0,SAL_FA3330AA_AS:0,SAL_FA3333AA_AS:0,SAL_FA3337AA_AS:0,SAL_JA6468AA_AS:0,SAL_MA1654AA_AS:0,SAL_OA4098AA_AS:0,SAL_QA8951AA_AS:0,SAL_TA5710AA_AS:0,SAL_JA4395AA_AS:0,SAL_OA4090AA_AS:0,SAL_QA4414AA_AS:0,SAL_TA7140AA_AS:0,SAL_KA3784AA_AS:0,SAL_KA3777AA_AS:0,SAL_GA5755AA_AS:0,SAL_GA5756AA_AS:0,SAL_GA5753AA_AS:0,SAL_GA5754AA_AS:0,SAL_GA5757AA_AS:0,SAL_GA5758AA_AS:0,SAL_TA4803AA_AS:0,SAL_JA8682AA_AS:0,SAL_IA6625AA_AS:0,SAL_IA6624AA_AS:0,SAL_IA6623AA_AS:0,SAL_IA6622AA_AS:0,SAL_IA5631AA_AS:0,SAL_LA4081AA_AS:0,SAL_AA1068AA_AS:0,SAL_AA1060AA_AS:0,SAL_AA1063AA_AS:0,SAL_AA1062AA_AS:0,SAL_AA1065AA_AS:0,SAL_AA1064AA_AS:0,SAL_QA7257AA_AS:0,SAL_QA7255AA_AS:0,SAL_IA7599AA_AS:0,SAL_QA0885AA_AS:0,SAL_QA0836AA_AS:0,SAL_SA9788AA_AS:0,SAL_SA9795AA_AS:0,SAL_SA9797AA_AS:0,SAL_TA6077AA_AS:0,SAL_IA7760AA_AS:0,SAL_LA6238AA_AS:0,SAL_LA6239AA_AS:0,SAL_LA6230AA_AS:0,SAL_JA5005AA_AS:0,SAL_PA7814AA_AS:0,SAL_JA7022AA_AS:0,SAL_MA3201AA_AS:0,SAL_MA6293AA_AS:0,SAL_MA6291AA_AS:0,SAL_MA6290AA_AS:0,SAL_TA7887AA_AS:0,SAL_JA6752AA_AS:0,SAL_EA9652AA_AS:0,SAL_KA9302AA_AS:0,SAL_JA4798AA_AS:0,SAL_UA1445AA_AS:0,SAL_PA7651AA_AS:0,SAL_SA9579AA_AS:0,SAL_TA8381AA_AS:0,SAL_TA7850AA_AS:0,SAL_JA4799AA_AS:0,SAL_IA8045AA_AS:0,SAL_LA4581AA_AS:0,SAL_IA5986AA_AS:0,SAL_SA0118AA_AS:0,SAL_LA3823AA_AS:0,SAL_PA8613AA_AS:0,SAL_KA2138AA_AS:0,SAL_LA7077AA_AS:0,SAL_LA7076AA_AS:0,SAL_LA7075AA_AS:0,SAL_LA7072AA_AS:0,SAL_LA9723AA_AS:0,SAL_LA9724AA_AS:0,SAL_KA8356AA_AS:0,SAL_TA1963AA_AS:0,SAL_SA8727AA_AS:0,SAL_SA8732AA_AS:0,SAL_NA1894AA_AS:0,SAL_TA7537AA_AS:0,SAL_LA8164AA_AS:0,SAL_LA8171AA_AS:0,SAL_LA8170AA_AS:0,SAL_LA8169AA_AS:0,SAL_LA8168AA_AS:0,SAL_LA8166AA_AS:0,SAL_LA0232AA_AS:0,SAL_LA0231AA_AS:0,SAL_LA0228AA_AS:0,SAL_LA0226AA_AS:0,SAL_LA4827AA_AS:0,SAL_IA6537AA_AS:0,SAL_IA6536AA_AS:0,SAL_IA6540AA_AS:0,SAL_IA6539AA_AS:0,SAL_IA6541AA_AS:0,SAL_MA1980AA_AS:0,SAL_LA6551AA_AS:0,SAL_IA8855AA_AS:0,SAL_LA6701AA_AS:0,SAL_MA7346AA_AS:0,SAL_MA7347AA_AS:0,SAL_AA0878AA_AS:0,SAL_AA0879AA_AS:0,SAL_SA8476AA_AS:0,SAL_JA5398AA_AS:0,SAL_OA0334AA_AS:0,SAL_OA0327AA_AS:0,SAL_OA0523AA_AS:0,SAL_SA8477AA_AS:0,SAL_SA8474AA_AS:0,SAL_UA1550AA_AS:0,SAL_SA8481AA_AS:0,SAL_FA5020AA_AS:0,SAL_NA0852AA_AS:0,SAL_IA6439AA_AS:0,SAL_IA7854AA_AS:0,SAL_CA1186AA_AS:0,SAL_IA7856AA_AS:0,SAL_JA4576AA_AS:0,SAL_JA6680AA_AS:0,SAL_JA7055AA_AS:0,SAL_JA6677AA_AS:0,SAL_EA6283AA_AS:0,SAL_FA1430AA_AS:0,SAL_NA3197AA_AS:0,SAL_QA1487AA_AS:0,SAL_QA1483AA_AS:0,SAL_QA1510AA_AS:0,SAL_TA9215AA_AS:0,SAL_TA9033AA_AS:0,SAL_OA4948AA_AS:0,SAL_BA5677AA_AS:0,SAL_RA9685AA_AS:0,SAL_RA1850AA_AS:0,SAL_KA0634AA_AS:0,SAL_KA7687AA_AS:0,SAL_KA7680AA_AS:0,SAL_LA7050AA_AS:0,SAL_LA7055AA_AS:0,SAL_MA3037AA_AS:0,SAL_MA3039AA_AS:0,SAL_LA8343AA_AS:0,SAL_LA8344AA_AS:0,SAL_LA8347AA_AS:0,SAL_LA8348AA_AS:0,SAL_LA8345AA_AS:0,SAL_LA8346AA_AS:0,SAL_LA8349AA_AS:0,SAL_LA8350AA_AS:0,SAL_JA6751AA_AS:0,SAL_KA6963AA_AS:0,SAL_KA6968AA_AS:0,SAL_MA0656AA_AS:0,SAL_MA0657AA_AS:0,SAL_EA2212AA_AS:0,SAL_IA5909AA_AS:0,SAL_LA6952AA_AS:0,SAL_EA2209AA_AS:0,SAL_EA2210AA_AS:0,SAL_EA2207AA_AS:0,SAL_EA2208AA_AS:0,SAL_TA8267AA_AS:0,SAL_TA8426AA_AS:0,SAL_LA9369AA_AS:0,SAL_LA9370AA_AS:0,SAL_FA3032AA_AS:0,SAL_FA3035AA_AS:0,SAL_JA6844AA_AS:0,SAL_IA8950AA_AS:0,SAL_IA8949AA_AS:0,SAL_JA4388AA_AS:0,SAL_JA6523AA_AS:0,SAL_KA9266AA_AS:0,SAL_PA2308AA_AS:0,SAL_JA5403AA_AS:0,SAL_FA2420AA_AS:0,SAL_QA5964AA_AS:0,SAL_QA5965AA_AS:0,SAL_QA5968AA_AS:0,SAL_QA6321AA_AS:0,SAL_QA5970AA_AS:0,SAL_QA5971AA_AS:0,SAL_JA6648AA_AS:0,SAL_AA1285AA_AS:0,SAL_AA1284AA_AS:0,SAL_AA1287AA_AS:0,SAL_AA1286AA_AS:0,SAL_AA1283AA_AS:0,SAL_AA1282AA_AS:0,SAL_RA0357AA_AS:0,SAL_RA0352AA_AS:0,SAL_IA5693AA_AS:0,SAL_IA5692AA_AS:0,SAL_EA5545AA_AS:0,SAL_EA5541AA_AS:0,SAL_EA5543AA_AS:0,SAL_QA1072AA_AS:0,SAL_KA6714AA_AS:0,SAL_HA8259AA_AS:0,SAL_FA8353AA_AS:0,SAL_IA5764AA_AS:0,SAL_IA5756AA_AS:0,SAL_IA5758AA_AS:0,SAL_IA5755AA_AS:0,SAL_IA5763AA_AS:0,SAL_IA5760AA_AS:0,SAL_RA1500AA_AS:0,SAL_IA7883AA_AS:0,SAL_IA6931AA_AS:0,SAL_IA6932AA_AS:0,SAL_MA7021AA_AS:0,SAL_MA7020AA_AS:0,SAL_IA9084AA_AS:0,SAL_IA9085AA_AS:0,SAL_NA8061AA_AS:0,SAL_NA8159AA_AS:0,SAL_UA3270AA_AS:0,SAL_LA0007AA_AS:0,SAL_JA5083AA_AS:0,SAL_JA6798AA_AS:0,SAL_UA3091AA_AS:0,SAL_MA1670AA_AS:0,SAL_TA4582AA_AS:0,SAL_TA4579AA_AS:0,SAL_TA4578AA_AS:0,SAL_FA2734AA_AS:0,SAL_FA6296AA_AS:0,SAL_JA6447AA_AS:0,SAL_FA1521AA_AS:0,SAL_AA1212AA_AS:0,SAL_AA1213AA_AS:0,SAL_KA1940AA_AS:0,SAL_AA1218AA_AS:0,SAL_AA1219AA_AS:0,SAL_TA5448AA_AS:0,SAL_KA1936AA_AS:0,SAL_KA1937AA_AS:0,SAL_TA2037AA_AS:0,SAL_TA2036AA_AS:0,SAL_KA1939AA_AS:0,SAL_IA6535AA_AS:0,SAL_IA6533AA_AS:0,SAL_EA5332AA_AS:0,SAL_IA6534AA_AS:0,SAL_PA7340AA_AS:0,SAL_IA6531AA_AS:0,SAL_IA6532AA_AS:0,SAL_TA1264AA_AS:0,SAL_JA9455AA_AS:0,SAL_JA9453AA_AS:0,SAL_JA9456AA_AS:0,SAL_KA1255AA_AS:0,SAL_KA2385AA_AS:0,SAL_KA2384AA_AS:0,SAL_MA2898AA_AS:0,SAL_BA7784AA_AS:0,SAL_BA7745AA_AS:0,SAL_BA7754AA_AS:0,SAL_BA7761AA_AS:0,SAL_BA7776AA_AS:0,SAL_EA6453AA_AS:0,SAL_EA6595AA_AS:0,SAL_TA0701AA_AS:0,SAL_BA6423AA_AS:0,SAL_TA1385AA_AS:0,SAL_TA1381AA_AS:0,SAL_PA9318AA_AS:0,SAL_KA4086AA_AS:0,SAL_IA9243AA_AS:0,SAL_KA4084AA_AS:0,SAL_KA4083AA_AS:0,SAL_KA4082AA_AS:0,SAL_PA6613AA_AS:0,SAL_AA1468AA_AS:0,SAL_AA1461AA_AS:0,SAL_AA1400AA_AS:0,SAL_FA7107AA_AS:0,SAL_FA7356AA_AS:0,SAL_CA2942AA_AS:0,SAL_IA8728AA_AS:0,SAL_TA4437AA_AS:0,SAL_TA4642AA_AS:0,SAL_TA4438AA_AS:0,SAL_CA5329AA_AS:0,SAL_JA5289AA_AS:0,SAL_UA1199AA_AS:0,SAL_UA1200AA_AS:0,SAL_UA1197AA_AS:0,SAL_LA6687AA_AS:0,SAL_UA1198AA_AS:0,SAL_UA1203AA_AS:0,SAL_UA1204AA_AS:0,SAL_UA1202AA_AS:0,SAL_QA4224AA_AS:0,SAL_PA8344AA_AS:0,SAL_JA4357AA_AS:0,SAL_JA4396AA_AS:0,SAL_BA5403AA_AS:0,SAL_JA6381AA_AS:0,SAL_BA5450AA_AS:0,SAL_QA9766AA_AS:0,SAL_TA8530AA_AS:0,SAL_QA8798AA_AS:0,SAL_JA5271AA_AS:0,SAL_JA6457AA_AS:0,SAL_UA3248AA_AS:0,SAL_KA9531AA_AS:0,SAL_MA0825AA_AS:0,SAL_MA0823AA_AS:0,SAL_MA0822AA_AS:0,SAL_MA0820AA_AS:0,SAL_SA9859AA_AS:0,SAL_TA4534AA_AS:0,SAL_SA9136AA_AS:0,SAL_KA3787AA_AS:0,SAL_UA2505AA_AS:0,SAL_UA2502AA_AS:0,SAL_UA2498AA_AS:0,SAL_LA0564AA_AS:0,SAL_LA0570AA_AS:0,SAL_LA0569AA_AS:0,SAL_LA0567AA_AS:0,SAL_LA0566AA_AS:0,SAL_LA7403AA_AS:0,SAL_LA7408AA_AS:0,SAL_LA7409AA_AS:0,SAL_UA3052AA_AS:0,SAL_IA8535AA_AS:0,SAL_LA1261AA_AS:0,SAL_LA1214AA_AS:0,SAL_KA7248AA_AS:0,SAL_KA7246AA_AS:0,SAL_BA4213AA_AS:0,SAL_KA7244AA_AS:0,SAL_IA8368AA_AS:0,SAL_IA8369AA_AS:0,SAL_TA2952AA_AS:0,SAL_UA2975AA_AS:0,SAL_MA5544AA_AS:0,SAL_KA3867AA_AS:0,SAL_KA3868AA_AS:0,SAL_KA3869AA_AS:0,SAL_KA3870AA_AS:0,SAL_KA3871AA_AS:0,SAL_KA3872AA_AS:0,SAL_KA3873AA_AS:0,SAL_KA3874AA_AS:0,SAL_KA3875AA_AS:0,SAL_KA3876AA_AS:0,SAL_TA2367AA_AS:0,SAL_TA6331AA_AS:0,SAL_TA6333AA_AS:0,SAL_JA4864AA_AS:0,SAL_OA1161AA_AS:0,SAL_JA6979AA_AS:0,SAL_KA4359AA_AS:0,SAL_TA7942AA_AS:0,SAL_LA8118AA_AS:0,SAL_UA1140AA_AS:0,SAL_KA1493AA_AS:0,SAL_UA1144AA_AS:0,SAL_TA7934AA_AS:0,SAL_IA7725AA_AS:0,SAL_FA2576AA_AS:0,SAL_FA2582AA_AS:0,SAL_QA2561AA_AS:0,SAL_JA6904AA_AS:0,SAL_TA2092AA_AS:0,SAL_MA0118AA_AS:0,SAL_TA1413AA_AS:0,SAL_FA8008AA_AS:0,SAL_MA0798AA_AS:0,SAL_MA0801AA_AS:0,SAL_MA0802AA_AS:0,SAL_MA0803AA_AS:0,SAL_MA0804AA_AS:0,SAL_TA9417AA_AS:0,SAL_TA0381AA_AS:0,SAL_TA0382AA_AS:0,SAL_JA4698AA_AS:0,SAL_KA9935AA_AS:0,SAL_LA0482AA_AS:0,SAL_TA1854AA_AS:0,SAL_KA1080AA_AS:0,SAL_LA6022AA_AS:0,SAL_TA7384AA_AS:0,SAL_TA7382AA_AS:0,SAL_PA7245AA_AS:0,SAL_TA8952AA_AS:0,SAL_TA8958AA_AS:0,SAL_BA6185AA_AS:0,SAL_PA0792AA_AS:0,SAL_KA3811AA_AS:0,SAL_KA3810AA_AS:0,SAL_LA4108AA_AS:0,SAL_KA3812AA_AS:0,SAL_KA3809AA_AS:0,SAL_LA4107AA_AS:0,SAL_KA3815AA_AS:0,SAL_KA3814AA_AS:0,SAL_IA6434AA_AS:0,SAL_PA3621AA_AS:0,SAL_OA5309AA_AS:0,SAL_PA0778AA_AS:0,SAL_TA4807AA_AS:0,SAL_JA6761AA_AS:0,SAL_JA5253AA_AS:0,SAL_JA5254AA_AS:0,SAL_BA7698AA_AS:0,SAL_FA5887AA_AS:0,SAL_BA7680AA_AS:0,SAL_BA7670AA_AS:0,SAL_BA7693AA_AS:0,SAL_BA7687AA_AS:0,SAL_TA0008AA_AS:0,SAL_IA8586AA_AS:0,SAL_KA9088AA_AS:0,SAL_LA9516AA_AS:0,SAL_LA9515AA_AS:0,SAL_LA9518AA_AS:0,SAL_LA9517AA_AS:0,SAL_LA9512AA_AS:0,SAL_LA9511AA_AS:0,SAL_LA9514AA_AS:0,SAL_LA9513AA_AS:0,SAL_LA9510AA_AS:0,SAL_IA6697AA_AS:0,SAL_IA6696AA_AS:0,SAL_IA6689AA_AS:0,SAL_IA6688AA_AS:0,SAL_IA6691AA_AS:0,SAL_IA6690AA_AS:0,SAL_IA6693AA_AS:0,SAL_IA6692AA_AS:0,SAL_IA6694AA_AS:0,SAL_KA8385AA_AS:0,SAL_IA8192AA_AS:0,SAL_IA8191AA_AS:0,SAL_IA8190AA_AS:0,SAL_IA8189AA_AS:0,SAL_IA8194AA_AS:0,SAL_RA0734AA_AS:0,SAL_RA0735AA_AS:0,SAL_RA0728AA_AS:0,SAL_TA1989AA_AS:0,SAL_JA4816AA_AS:0,SAL_FA6627AA_AS:0,SAL_PA7369AA_AS:0,SAL_IA3460AA_AS:0,SAL_SA0692AA_AS:0,SAL_KA4246AA_AS:0,SAL_KA4245AA_AS:0,SAL_KA6898AA_AS:0,SAL_KA6893AA_AS:0,SAL_UA2109AA_AS:0,SAL_KA1058AA_AS:0,SAL_PA2639AA_AS:0,SAL_PA2640AA_AS:0,SAL_PA2645AA_AS:0,SAL_PA2637AA_AS:0,SAL_FA8049AA_AS:0,SAL_FA8091AA_AS:0,SAL_JA5169AA_AS:0,SAL_JA6774AA_AS:0,SAL_JA4587AA_AS:0,SAL_JA5476AA_AS:0,SAL_JA5170AA_AS:0,SAL_MA8314AA_AS:0,SAL_SA9400AA_AS:0,SAL_IA6461AA_AS:0,SAL_IA6465AA_AS:0,SAL_IA8108AA_AS:0,SAL_EA3383AA_AS:0,SAL_LA6655AA_AS:0,SAL_LA6654AA_AS:0,SAL_LA6657AA_AS:0,SAL_LA6656AA_AS:0,SAL_LA6659AA_AS:0,SAL_LA6658AA_AS:0,SAL_LA6661AA_AS:0,SAL_LA6660AA_AS:0,SAL_LA6663AA_AS:0,SAL_LA6662AA_AS:0,SAL_LA5514AA_AS:0,SAL_LA5518AA_AS:0,SAL_KA7653AA_AS:0,SAL_IA5824AA_AS:0,SAL_IA5822AA_AS:0,SAL_KA8952AA_AS:0,SAL_IA5819AA_AS:0,SAL_KA8958AA_AS:0,SAL_IA5827AA_AS:0,SAL_LA4130AA_AS:0,SAL_IA8567AA_AS:0,SAL_LA4131AA_AS:0,SAL_LA4132AA_AS:0,SAL_LA4133AA_AS:0,SAL_KA3946AA_AS:0,SAL_SA0093AA_AS:0,SAL_TA6146AA_AS:0,SAL_KA5579AA_AS:0,SAL_LA7780AA_AS:0,SAL_LA7785AA_AS:0,SAL_IA9116AA_AS:0,SAL_UA1072AA_AS:0,SAL_TA0133AA_AS:0,SAL_NA1027AA_AS:0,SAL_NA1025AA_AS:0,SAL_NA1024AA_AS:0,SAL_NA1023AA_AS:0,SAL_NA1022AA_AS:0,SAL_FA5369AA_AS:0,SAL_JA6650AA_AS:0,SAL_KA1000AA_AS:0,SAL_JA7132AA_AS:0,SAL_JA5275AA_AS:0,SAL_JA6817AA_AS:0,SAL_JA7111AA_AS:0,SAL_TA5265AA_AS:0,SAL_UA0919AA_AS:0,SAL_UA0913AA_AS:0,SAL_UA0914AA_AS:0,SAL_UA0912AA_AS:0,SAL_UA0918AA_AS:0,SAL_UA0915AA_AS:0,SAL_IA5694AA_AS:0,SAL_IA6480AA_AS:0,SAL_IA6478AA_AS:0,SAL_IA6477AA_AS:0,SAL_IA7566AA_AS:0,SAL_TA6540AA_AS:0,SAL_IA8418AA_AS:0,SAL_QA4680AA_AS:0,SAL_RA9459AA_AS:0,SAL_KA5008AA_AS:0,SAL_KA5007AA_AS:0,SAL_KA5010AA_AS:0,SAL_KA5009AA_AS:0,SAL_KA5012AA_AS:0,SAL_KA5011AA_AS:0,SAL_KA5014AA_AS:0,SAL_KA5013AA_AS:0,SAL_KA5016AA_AS:0,SAL_KA5015AA_AS:0,SAL_SA8600AA_AS:0,SAL_RA0107AA_AS:0,SAL_LA9550AA_AS:0,SAL_NA2219AA_AS:0,SAL_IA6455AA_AS:0,SAL_LA5491AA_AS:0,SAL_MA0868AA_AS:0,SAL_MA0862AA_AS:0,SAL_MA0860AA_AS:0,SAL_MA0861AA_AS:0,SAL_TA1303AA_AS:0,SAL_TA5972AA_AS:0,SAL_TA5971AA_AS:0,SAL_IA3291AA_AS:0,SAL_TA5969AA_AS:0,SAL_IA4762AA_AS:0,SAL_KA3085AA_AS:0,SAL_KA3092AA_AS:0,SAL_KA3094AA_AS:0,SAL_KA3093AA_AS:0,SAL_LA4491AA_AS:0,SAL_KA2295AA_AS:0,SAL_JA6394AA_AS:0,SAL_JA7806AA_AS:0,SAL_JA5002AA_AS:0,SAL_OA4590AA_AS:0,SAL_JA7133AA_AS:0,SAL_JA6939AA_AS:0,SAL_JA4375AA_AS:0,SAL_JA5006AA_AS:0,SAL_OA4582AA_AS:0,SAL_QA0848AA_AS:0,SAL_BA3105AA_AS:0,SAL_IA9361AA_AS:0,SAL_IA9102AA_AS:0,SAL_LA1101AA_AS:0,SAL_LA1100AA_AS:0,SAL_LA1105AA_AS:0,SAL_LA1104AA_AS:0,SAL_LA1102AA_AS:0,SAL_JA4658AA_AS:0,SAL_JA6681AA_AS:0,SAL_TA2646AA_AS:0,SAL_NA1307AA_AS:0,SAL_NA1381AA_AS:0,SAL_NA1474AA_AS:0,SAL_NA1473AA_AS:0,SAL_TA7185AA_AS:0,SAL_TA7178AA_AS:0,SAL_NA2974AA_AS:0,SAL_QA1860AA_AS:0,SAL_NA2904AA_AS:0,SAL_NA2905AA_AS:0,SAL_IA6793AA_AS:0,SAL_IA6791AA_AS:0,SAL_KA0683AA_AS:0,SAL_PA9684AA_AS:0,SAL_KA0678AA_AS:0,SAL_KA0682AA_AS:0,SAL_QA7725AA_AS:0,SAL_QA7720AA_AS:0,SAL_IA7372AA_AS:0,SAL_IA7374AA_AS:0,SAL_KA0125AA_AS:0,SAL_KA0119AA_AS:0,SAL_LA4481AA_AS:0,SAL_LA4482AA_AS:0,SAL_JA9017AA_AS:0,SAL_JA8997AA_AS:0,SAL_JA9108AA_AS:0,SAL_LA4613AA_AS:0,SAL_LA4174AA_AS:0,SAL_LA4612AA_AS:0,SAL_TA0541AA_AS:0,SAL_KA8274AA_AS:0,SAL_KA8276AA_AS:0,SAL_AA1240AA_AS:0,SAL_AA1243AA_AS:0,SAL_AA1242AA_AS:0,SAL_AA1245AA_AS:0,SAL_AA1247AA_AS:0,SAL_AA1246AA_AS:0,SAL_UA1226AA_AS:0,SAL_UA1225AA_AS:0,SAL_SA9697AA_AS:0,SAL_UA1230AA_AS:0,SAL_UA1229AA_AS:0,SAL_UA1228AA_AS:0,SAL_UA1227AA_AS:0,SAL_UA1233AA_AS:0,SAL_UA1232AA_AS:0,SAL_UA1231AA_AS:0,SAL_JA6834AA_AS:0,SAL_JA7005AA_AS:0,SAL_JA6671AA_AS:0,SAL_JA6368AA_AS:0,SAL_QA0948AA_AS:0,SAL_TA1223AA_AS:0,SAL_TA5997AA_AS:0,SAL_IA8357AA_AS:0,SAL_IA8356AA_AS:0,SAL_IA8361AA_AS:0,SAL_IA8359AA_AS:0,SAL_LA4762AA_AS:0,SAL_JA6580AA_AS:0,SAL_IA8901AA_AS:0,SAL_BA5423AA_AS:0,SAL_MA5304AA_AS:0,SAL_OA1059AA_AS:0,SAL_UA3006AA_AS:0,SAL_SA0531AA_AS:0,SAL_IA9375AA_AS:0,SAL_KA4367AA_AS:0,SAL_KA4368AA_AS:0,SAL_QA6811AA_AS:0,SAL_QA6806AA_AS:0,SAL_QA6807AA_AS:0,SAL_UA2426AA_AS:0,SAL_QA6804AA_AS:0,SAL_QA6803AA_AS:0,SAL_TA6468AA_AS:0,SAL_SA1691AA_AS:0,SAL_QA6211AA_AS:0,SAL_JA9327AA_AS:0,SAL_JA9328AA_AS:0,SAL_QA3703AA_AS:0,SAL_QA3696AA_AS:0,SAL_CA1520AA_AS:0,SAL_LA3717AA_AS:0,SAL_LA3718AA_AS:0,SAL_EA2143AA_AS:0,SAL_EA2144AA_AS:0,SAL_EA2145AA_AS:0,SAL_EA2146AA_AS:0,SAL_EA2147AA_AS:0,SAL_EA2148AA_AS:0,SAL_EA2149AA_AS:0,SAL_CA3396AA_AS:0,SAL_PA8545AA_AS:0,SAL_IA5377AA_AS:0,SAL_IA5378AA_AS:0,SAL_TA2419AA_AS:0,SAL_JA6340AA_AS:0,SAL_JA7168AA_AS:0,SAL_FA5147AA_AS:0,SAL_JA6809AA_AS:0,SAL_JA7067AA_AS:0,SAL_JA6725AA_AS:0,SAL_KA3944AA_AS:0,SAL_QA7561AA_AS:0,SAL_IA8131AA_AS:0,SAL_IA8132AA_AS:0,SAL_UA2342AA_AS:0,SAL_PA3430AA_AS:0,SAL_LA7291AA_AS:0,SAL_UA1195AA_AS:0,SAL_AA1164AA_AS:0,SAL_IA9025AA_AS:0,SAL_AA1163AA_AS:0,SAL_AA1168AA_AS:0,SAL_MA1511AA_AS:0,SAL_MA1507AA_AS:0,SAL_MA1506AA_AS:0,SAL_IA4920AA_AS:0,SAL_IA4921AA_AS:0,SAL_IA4923AA_AS:0,SAL_JA4840AA_AS:0,SAL_EA7462AA_AS:0,SAL_UA1276AA_AS:0,SAL_LA3077AA_AS:0,SAL_LA9345AA_AS:0,SAL_LA9346AA_AS:0,SAL_LA9347AA_AS:0,SAL_LA9348AA_AS:0,SAL_LA9341AA_AS:0,SAL_LA9342AA_AS:0,SAL_LA9343AA_AS:0,SAL_LA9344AA_AS:0,SAL_LA9339AA_AS:0,SAL_LA9340AA_AS:0,SAL_JA4832AA_AS:0,SAL_JA4929AA_AS:0,SAL_JA4928AA_AS:0,SAL_IA7644AA_AS:0,SAL_MA5050AA_AS:0,SAL_JA6745AA_AS:0,SAL_RA9245AA_AS:0,SAL_TA6273AA_AS:0,SAL_TA6964AA_AS:0,SAL_KA7567AA_AS:0,SAL_FA3332AA_AS:0,SAL_FA2603AA_AS:0,SAL_IA3304AA_AS:0,SAL_JA0919AA_AS:0,SAL_QA7279AA_AS:0,SAL_BA5736AA_AS:0,SAL_BA6461AA_AS:0,SAL_PA3279AA_AS:0,SAL_QA7112AA_AS:0,SAL_SA9727AA_AS:0,SAL_RA3707AA_AS:0,SAL_UA1201AA_AS:0,SAL_JA7149AA_AS:0,SAL_KA2794AA_AS:0,SAL_KA1808AA_AS:0,SAL_KA1806AA_AS:0,SAL_KA1803AA_AS:0,SAL_KA1802AA_AS:0,SAL_KA1800AA_AS:0,SAL_KA7920AA_AS:0,SAL_KA7925AA_AS:0,SAL_LA6208AA_AS:0,SAL_LA6203AA_AS:0,SAL_JA4390AA_AS:0,SAL_KA3878AA_AS:0,SAL_JA6408AA_AS:0,SAL_IA9322AA_AS:0,SAL_KA3886AA_AS:0,SAL_JA4811AA_AS:0,SAL_BA4466AA_AS:0,SAL_JA4810AA_AS:0,SAL_SA0254AA_AS:0,SAL_SA0252AA_AS:0,SAL_KA9304AA_AS:0,SAL_SA2126AA_AS:0,SAL_SA2131AA_AS:0,SAL_EA8900AA_AS:0,SAL_KA9961AA_AS:0,SAL_KA9975AA_AS:0,SAL_KA9976AA_AS:0,SAL_KA9972AA_AS:0,SAL_TA5713AA_AS:0,SAL_OA1374AA_AS:0,SAL_KA7476AA_AS:0,SAL_JA4876AA_AS:0,SAL_KA7477AA_AS:0,SAL_JA4875AA_AS:0,SAL_JA4874AA_AS:0,SAL_JA5207AA_AS:0,SAL_JA7029AA_AS:0,SAL_KA7470AA_AS:0,SAL_BA5443AA_AS:0,SAL_JA5057AA_AS:0,SAL_KA7817AA_AS:0,SAL_KA0749AA_AS:0,SAL_KA0754AA_AS:0,SAL_NA0351AA_AS:0,SAL_SA8834AA_AS:0,SAL_SA8830AA_AS:0,SAL_UA0903AA_AS:0,SAL_IA8172AA_AS:0,SAL_UA0905AA_AS:0,SAL_NA2237AA_AS:0,SAL_SA2001AA_AS:0,SAL_SA2007AA_AS:0,SAL_SA2006AA_AS:0,SAL_IA6511AA_AS:0,SAL_KA5871AA_AS:0,SAL_KA5872AA_AS:0,SAL_IA6513AA_AS:0,SAL_KA5876AA_AS:0,SAL_KA5877AA_AS:0,SAL_NA2239AA_AS:0,SAL_LA2117AA_AS:0,SAL_LA2118AA_AS:0,SAL_AA0928AA_AS:0,SAL_AA0920AA_AS:0,SAL_AA0922AA_AS:0,SAL_AA0927AA_AS:0,SAL_TA0416AA_AS:0,SAL_JA4368AA_AS:0,SAL_BA6112AA_AS:0,SAL_MA7477AA_AS:0,SAL_MA7476AA_AS:0,SAL_MA7478AA_AS:0,SAL_PA8051AA_AS:0,SAL_PA8048AA_AS:0,SAL_KA4075AA_AS:0,SAL_KA4076AA_AS:0,SAL_KA4074AA_AS:0,SAL_KA4071AA_AS:0,SAL_KA4072AA_AS:0,SAL_KA4070AA_AS:0,SAL_KA4067AA_AS:0,SAL_JA4329AA_AS:0,SAL_JA5068AA_AS:0,SAL_SA1127AA_AS:0,SAL_SA1130AA_AS:0,SAL_SA1123AA_AS:0,SAL_IA9142AA_AS:0,SAL_IA8237AA_AS:0,SAL_UA2303AA_AS:0,SAL_UA2578AA_AS:0,SAL_OA1326AA_AS:0,SAL_OA1327AA_AS:0,SAL_JA5243AA_AS:0,SAL_TA7512AA_AS:0,SAL_QA5275AA_AS:0,SAL_IA3217AA_AS:0,SAL_BA7807AA_AS:0,SAL_MA7802AA_AS:0,SAL_IA4383AA_AS:0,SAL_IA4374AA_AS:0,SAL_KA3112AA_AS:0,SAL_KA3113AA_AS:0,SAL_JA5269AA_AS:0,SAL_LA7026AA_AS:0,SAL_IA8223AA_AS:0,SAL_JA8022AA_AS:0,SAL_JA8108AA_AS:0,SAL_IA8222AA_AS:0,SAL_JA7787AA_AS:0,SAL_KA0421AA_AS:0,SAL_KA0422AA_AS:0,SAL_KA0424AA_AS:0,SAL_LA5021AA_AS:0,SAL_IA6852AA_AS:0,SAL_IA6853AA_AS:0,SAL_IA6850AA_AS:0,SAL_IA6851AA_AS:0,SAL_IA6858AA_AS:0,SAL_IA6859AA_AS:0,SAL_IA6856AA_AS:0,SAL_IA6857AA_AS:0,SAL_IA6860AA_AS:0,SAL_IA6861AA_AS:0,SAL_JA0443AA_AS:0,SAL_SA1851AA_AS:0,SAL_LA8320AA_AS:0,SAL_LA8319AA_AS:0,SAL_LA8322AA_AS:0,SAL_LA8321AA_AS:0,SAL_LA8316AA_AS:0,SAL_LA8315AA_AS:0,SAL_LA8318AA_AS:0,SAL_LA8314AA_AS:0,SAL_LA8313AA_AS:0,SAL_AA1066AA_AS:0,SAL_LA4279AA_AS:0,SAL_IA8872AA_AS:0,SAL_BA6070AA_AS:0,SAL_TA8439AA_AS:0,SAL_SA9225AA_AS:0,SAL_IA5713AA_AS:0,SAL_QA7252AA_AS:0,SAL_RA9268AA_AS:0,SAL_TA6004AA_AS:0,SAL_TA6003AA_AS:0,SAL_BA3700AA_AS:0,SAL_BA2738AA_AS:0,SAL_FA0215AA_AS:0,SAL_FA0217AA_AS:0,SAL_TA6009AA_AS:0,SAL_JA4775AA_AS:0,SAL_JA4990AA_AS:0,SAL_JA7072AA_AS:0,SAL_SA1024AA_AS:0,SAL_FA3291AA_AS:0,SAL_CA2251AA_AS:0,SAL_FA7032AA_AS:0,SAL_BA5407AA_AS:0,SAL_FA7281AA_AS:0,SAL_NA5934AA_AS:0,SAL_NA5933AA_AS:0,SAL_NA5935AA_AS:0,SAL_NA5938AA_AS:0,SAL_NA5939AA_AS:0,SAL_NA5932AA_AS:0,SAL_NA5931AA_AS:0,SAL_MA7008AA_AS:0,SAL_IA8355AA_AS:0,SAL_QA7137AA_AS:0,SAL_IA8354AA_AS:0,SAL_IA8353AA_AS:0,SAL_IA4717AA_AS:0,SAL_QA4085AA_AS:0,SAL_FA2366AA_AS:0,SAL_IA7832AA_AS:0,SAL_IA7830AA_AS:0,SAL_JA4748AA_AS:0,SAL_JA8176AA_AS:0,SAL_AA1481AA_AS:0,SAL_EA4401AA_AS:0,SAL_NA5832AA_AS:0,SAL_NA5831AA_AS:0,SAL_TA9150AA_AS:0,SAL_TA9248AA_AS:0,SAL_TA9152AA_AS:0,SAL_MA0779AA_AS:0,SAL_EA5507AA_AS:0,SAL_TA5383AA_AS:0,SAL_EA5790AA_AS:0,SAL_KA6437AA_AS:0,SAL_IA8488AA_AS:0,SAL_IA8486AA_AS:0,SAL_IA5804AA_AS:0,SAL_IA5803AA_AS:0,SAL_IA5796AA_AS:0,SAL_IA5794AA_AS:0,SAL_IA5800AA_AS:0,SAL_IA5799AA_AS:0,SAL_BA5864AA_AS:0,SAL_IA8498AA_AS:0,SAL_IA5752AA_AS:0,SAL_RA1450AA_AS:0,SAL_EA4075AA_AS:0,SAL_IA6880AA_AS:0,SAL_IA6879AA_AS:0,SAL_IA6878AA_AS:0,SAL_IA6876AA_AS:0,SAL_IA6874AA_AS:0,SAL_IA6873AA_AS:0,SAL_IA6882AA_AS:0,SAL_IA6881AA_AS:0,SAL_JA4716AA_AS:0,SAL_JA4715AA_AS:0,SAL_JA4714AA_AS:0,SAL_JA6709AA_AS:0,SAL_AA1339AA_AS:0,SAL_AA1334AA_AS:0,SAL_AA1336AA_AS:0,SAL_AA1331AA_AS:0,SAL_AA1330AA_AS:0,SAL_AA1333AA_AS:0,SAL_AA1332AA_AS:0,SAL_SA0467AA_AS:0,SAL_KA4496AA_AS:0,SAL_IA8744AA_AS:0,SAL_OA1706AA_AS:0,SAL_TA7711AA_AS:0,SAL_TA7704AA_AS:0,SAL_FA7978AA_AS:0,SAL_MA6500AA_AS:0,SAL_MA6502AA_AS:0,SAL_BA6374AA_AS:0,SAL_AA1385AA_AS:0,SAL_JA4372AA_AS:0,SAL_JA4851AA_AS:0,SAL_BA6368AA_AS:0,SAL_JA4852AA_AS:0,SAL_AA1381AA_AS:0,SAL_JA4822AA_AS:0,SAL_UA1573AA_AS:0,SAL_TA0578AA_AS:0,SAL_SA1766AA_AS:0,SAL_KA7274AA_AS:0,SAL_JA6883AA_AS:0,SAL_KA7278AA_AS:0,SAL_KA7275AA_AS:0,SAL_JA4502AA_AS:0,SAL_JA6803AA_AS:0,SAL_JA5300AA_AS:0,SAL_EA2183AA_AS:0,SAL_BA4328AA_AS:0,SAL_BA5307AA_AS:0,SAL_BA4775AA_AS:0,SAL_EA2182AA_AS:0,SAL_EA2187AA_AS:0,SAL_EA2186AA_AS:0,SAL_KA1273AA_AS:0,SAL_SA2746AA_AS:0,SAL_IA9086AA_AS:0,SAL_HA9410AA_AS:0,SAL_HA7347AA_AS:0,SAL_IA3064AA_AS:0,SAL_HA7256AA_AS:0,SAL_HA6674AA_AS:0,SAL_HA6677AA_AS:0,SAL_RA0964AA_AS:0,SAL_RA1328AA_AS:0,SAL_LA4091AA_AS:0,SAL_KA3715AA_AS:0,SAL_KA3708AA_AS:0,SAL_KA3706AA_AS:0,SAL_KA3707AA_AS:0,SAL_LA9733AA_AS:0,SAL_TA0310AA_AS:0,SAL_MA0333AA_AS:0,SAL_TA0318AA_AS:0,SAL_LA3374AA_AS:0,SAL_LA3375AA_AS:0,SAL_OA0584AA_AS:0,SAL_NA5715AA_AS:0,SAL_LA0071AA_AS:0,SAL_LA0072AA_AS:0,SAL_JA6421AA_AS:0,SAL_MA0207AA_AS:0,SAL_CA3543AA_AS:0,SAL_LA5619AA_AS:0,SAL_LA5618AA_AS:0,SAL_MA1722AA_AS:0,SAL_MA1718AA_AS:0,SAL_MA1720AA_AS:0,SAL_JA6821AA_AS:0,SAL_MA1716AA_AS:0,SAL_UA2749AA_AS:0,SAL_UA2745AA_AS:0,SAL_UA2744AA_AS:0,SAL_FA4165AA_AS:0,SAL_LA4013AA_AS:0,SAL_BA5628AA_AS:0,SAL_NA2754AA_AS:0,SAL_NA3103AA_AS:0,SAL_PA0710AA_AS:0,SAL_TA5552AA_AS:0,SAL_MA8793AA_AS:0,SAL_RA8776AA_AS:0,SAL_RA8678AA_AS:0,SAL_TA5732AA_AS:0,SAL_TA5736AA_AS:0,SAL_TA7053AA_AS:0,SAL_SA0816AA_AS:0,SAL_SA0817AA_AS:0,SAL_JA6380AA_AS:0,SAL_AA1508AA_AS:0,SAL_JA8797AA_AS:0,SAL_JA4589AA_AS:0,SAL_JA9397AA_AS:0,SAL_EA9649AA_AS:0,SAL_SA0321AA_AS:0,SAL_IA7921AA_AS:0,SAL_EA3320AA_AS:0,SAL_TA2190AA_AS:0,SAL_TA2186AA_AS:0,SAL_TA8182AA_AS:0,SAL_TA8175AA_AS:0,SAL_LA8741AA_AS:0,SAL_BA6120AA_AS:0,SAL_KA1649AA_AS:0,SAL_JA0465AA_AS:0,SAL_EA2437AA_AS:0,SAL_EA2441AA_AS:0,SAL_MA5580AA_AS:0,SAL_JA5242AA_AS:0,SAL_JA7059AA_AS:0,SAL_JA4806AA_AS:0,SAL_FA3171AA_AS:0,SAL_MA5535AA_AS:0,SAL_MA5533AA_AS:0,SAL_KA3922AA_AS:0,SAL_LA4124AA_AS:0,SAL_LA4126AA_AS:0,SAL_LA4125AA_AS:0,SAL_PA3455AA_AS:0,SAL_PA3457AA_AS:0,SAL_OA4827AA_AS:0,SAL_TA5322AA_AS:0,SAL_TA5320AA_AS:0,SAL_EA8977AA_AS:0,SAL_TA2449AA_AS:0,SAL_TA2446AA_AS:0,SAL_JA6527AA_AS:0,SAL_TA4811AA_AS:0,SAL_TA4812AA_AS:0,SAL_TA4813AA_AS:0,SAL_TA4814AA_AS:0,SAL_PA2376AA_AS:0,SAL_PA2377AA_AS:0,SAL_JA6432AA_AS:0,SAL_JA5224AA_AS:0,SAL_JA4340AA_AS:0,SAL_JA6493AA_AS:0,SAL_JA5222AA_AS:0,SAL_JA5223AA_AS:0,SAL_JA5225AA_AS:0,SAL_TA1301AA_AS:0,SAL_UA2806AA_AS:0,SAL_KA0844AA_AS:0,SAL_QA8153AA_AS:0,SAL_JA4523AA_AS:0,SAL_JA6871AA_AS:0,SAL_JA6514AA_AS:0,SAL_JA6918AA_AS:0,SAL_QA4180AA_AS:0,SAL_QA4181AA_AS:0,SAL_QA5679AA_AS:0,SAL_QA5678AA_AS:0,SAL_JA5521AA_AS:0,SAL_JA6494AA_AS:0,SAL_JA6768AA_AS:0,SAL_JA7069AA_AS:0,SAL_IA4675AA_AS:0,SAL_OA1043AA_AS:0,SAL_OA1042AA_AS:0,SAL_OA1041AA_AS:0,SAL_OA1040AA_AS:0,SAL_OA1037AA_AS:0,SAL_OA1046AA_AS:0,SAL_KA3794AA_AS:0,SAL_RA9831AA_AS:0,SAL_PA8715AA_AS:0,SAL_KA1956AA_AS:0,SAL_KA1957AA_AS:0,SAL_UA2376AA_AS:0,SAL_MA0774AA_AS:0,SAL_MA0773AA_AS:0,SAL_MA0775AA_AS:0,SAL_MA0772AA_AS:0,SAL_MA0771AA_AS:0,SAL_MA0767AA_AS:0,SAL_OA1693AA_AS:0,SAL_AA1006AA_AS:0,SAL_AA1005AA_AS:0,SAL_AA1004AA_AS:0,SAL_AA1003AA_AS:0,SAL_AA1002AA_AS:0,SAL_AA1000AA_AS:0,SAL_JA0874AA_AS:0,SAL_EA3026AA_AS:0,SAL_EA3019AA_AS:0,SAL_EA3021AA_AS:0,SAL_JA0678AA_AS:0,SAL_EA3022AA_AS:0,SAL_JA0677AA_AS:0,SAL_JA0899AA_AS:0,SAL_EA3018AA_AS:0,SAL_EA3020AA_AS:0,SAL_JA0656AA_AS:0,SAL_IA7607AA_AS:0,SAL_TA0961AA_AS:0,SAL_LA0502AA_AS:0,SAL_LA0503AA_AS:0,SAL_LA0506AA_AS:0,SAL_LA0507AA_AS:0,SAL_LA0505AA_AS:0,SAL_LA0510AA_AS:0,SAL_LA4900AA_AS:0,SAL_LA4899AA_AS:0,SAL_LA4902AA_AS:0,SAL_LA1853AA_AS:0,SAL_BA5991AA_AS:0,SAL_OA4033AA_AS:0,SAL_NA3336AA_AS:0,SAL_MA9021AA_AS:0,SAL_MA9022AA_AS:0,SAL_MA9027AA_AS:0,SAL_MA9101AA_AS:0,SAL_MA9025AA_AS:0,SAL_MA9100AA_AS:0,SAL_MA9059AA_AS:0,SAL_MA9020AA_AS:0,SAL_KA7342AA_AS:0,SAL_KA7350AA_AS:0,SAL_KA7345AA_AS:0,SAL_KA7344AA_AS:0,SAL_SA8540AA_AS:0,SAL_SA8541AA_AS:0,SAL_SA8536AA_AS:0,SAL_SA2149AA_AS:0,SAL_SA8533AA_AS:0,SAL_SA2151AA_AS:0,SAL_KA8078AA_AS:0,SAL_NA9234AA_AS:0,SAL_OA4898AA_AS:0,SAL_NA9260AA_AS:0,SAL_PA7323AA_AS:0,SAL_SA0299AA_AS:0,SAL_SA0301AA_AS:0,SAL_TA5194AA_AS:0,SAL_KA3758AA_AS:0,SAL_KA3759AA_AS:0,SAL_KA3756AA_AS:0,SAL_LA4101AA_AS:0,SAL_EA7498AA_AS:0,SAL_PA3741AA_AS:0,SAL_PA3740AA_AS:0,SAL_FA1586AA_AS:0,SAL_KA5828AA_AS:0,SAL_KA5827AA_AS:0,SAL_KA5830AA_AS:0,SAL_KA5829AA_AS:0,SAL_SA2177AA_AS:0,SAL_SA2176AA_AS:0,SAL_KA5836AA_AS:0,SAL_UA1454AA_AS:0,SAL_QA4971AA_AS:0,SAL_QA4974AA_AS:0,SAL_JA4476AA_AS:0,SAL_UA2397AA_AS:0,SAL_UA2400AA_AS:0,SAL_UA2396AA_AS:0,SAL_UA2395AA_AS:0,SAL_EA6299AA_AS:0,SAL_JA5248AA_AS:0,SAL_KA0818AA_AS:0,SAL_IA7862AA_AS:0,SAL_TA1024AA_AS:0,SAL_TA1020AA_AS:0,SAL_KA3197AA_AS:0,SAL_LA6285AA_AS:0,SAL_RA9638AA_AS:0,SAL_RA9637AA_AS:0,SAL_IA8156AA_AS:0,SAL_QA7694AA_AS:0,SAL_IA6726AA_AS:0,SAL_IA6727AA_AS:0,SAL_IA6725AA_AS:0,SAL_IA6722AA_AS:0,SAL_IA6723AA_AS:0,SAL_IA6720AA_AS:0,SAL_IA6718AA_AS:0,SAL_IA6719AA_AS:0,SAL_FA7884AA_AS:0,SAL_TA2022AA_AS:0,SAL_SA8935AA_AS:0,SAL_KA4299AA_AS:0,SAL_RA0702AA_AS:0,SAL_MA2877AA_AS:0,SAL_MA2878AA_AS:0,SAL_MA2879AA_AS:0,SAL_MA2883AA_AS:0,SAL_MA2885AA_AS:0,SAL_LA8264AA_AS:0,SAL_LA8263AA_AS:0,SAL_LA8266AA_AS:0,SAL_LA8265AA_AS:0,SAL_LA8267AA_AS:0,SAL_JA4706AA_AS:0,SAL_KA6857AA_AS:0,SAL_BA3506AA_AS:0,SAL_SA1449AA_AS:0,SAL_SA1451AA_AS:0,SAL_UA3376AA_AS:0,SAL_UA3377AA_AS:0,SAL_MA1331AA_AS:0,SAL_MA1332AA_AS:0,SAL_MA1330AA_AS:0,SAL_TA5528AA_AS:0,SAL_IA9181AA_AS:0,SAL_IA9179AA_AS:0,SAL_AA0868AA_AS:0,SAL_AA0864AA_AS:0,SAL_PA2610AA_AS:0,SAL_PA2609AA_AS:0,SAL_PA2612AA_AS:0,SAL_PA2838AA_AS:0,SAL_PA2834AA_AS:0,SAL_PA8275AA_AS:0,SAL_OA2514AA_AS:0,SAL_JA5250AA_AS:0,SAL_JA6829AA_AS:0,SAL_JA6584AA_AS:0,SAL_FA2541AA_AS:0,SAL_FA2540AA_AS:0,SAL_FA2543AA_AS:0,SAL_JA5185AA_AS:0,SAL_JA5184AA_AS:0,SAL_QA6265AA_AS:0,SAL_PA0744AA_AS:0,SAL_QA6487AA_AS:0,SAL_JA4913AA_AS:0,SAL_RA9650AA_AS:0,SAL_EA6287AA_AS:0,SAL_IA7770AA_AS:0,SAL_IA7769AA_AS:0,SAL_EA6286AA_AS:0,SAL_SA2851AA_AS:0,SAL_MA9662AA_AS:0,SAL_MA9777AA_AS:0,SAL_MA9664AA_AS:0,SAL_MA9655AA_AS:0,SAL_SA9451AA_AS:0,SAL_SA2852AA_AS:0,SAL_IA5860AA_AS:0,SAL_LA6624AA_AS:0,SAL_LA6625AA_AS:0,SAL_LA6626AA_AS:0,SAL_LA6627AA_AS:0,SAL_LA6628AA_AS:0,SAL_LA6629AA_AS:0,SAL_LA6630AA_AS:0,SAL_LA6631AA_AS:0,SAL_LA6632AA_AS:0,SAL_LA6633AA_AS:0,SAL_JA9239AA_AS:0,SAL_JA9241AA_AS:0,SAL_JA9242AA_AS:0,SAL_JA9243AA_AS:0,SAL_IA6817AA_AS:0,SAL_IA6815AA_AS:0,SAL_IA6814AA_AS:0,SAL_IA6821AA_AS:0,SAL_IA6820AA_AS:0,SAL_IA6818AA_AS:0,SAL_IA6823AA_AS:0,SAL_IA6822AA_AS:0,SAL_IA5941AA_AS:0,SAL_LA7070AA_AS:0,SAL_SA0059AA_AS:0,SAL_LA7079AA_AS:0,SAL_LA7792AA_AS:0,SAL_JA6731AA_AS:0,SAL_OA5783AA_AS:0,SAL_LA8289AA_AS:0,SAL_LA8290AA_AS:0,SAL_LA8291AA_AS:0,SAL_LA8292AA_AS:0,SAL_LA8285AA_AS:0,SAL_LA8286AA_AS:0,SAL_LA8287AA_AS:0,SAL_LA8288AA_AS:0,SAL_LA8283AA_AS:0,SAL_LA8284AA_AS:0,SAL_KA6945AA_AS:0,SAL_KA6943AA_AS:0,SAL_KA6949AA_AS:0,SAL_JA6470AA_AS:0,SAL_JA5533AA_AS:0,SAL_QA1120AA_AS:0,SAL_IA6363AA_AS:0,SAL_UA2596AA_AS:0,SAL_UA2594AA_AS:0,SAL_TA7743AA_AS:0,SAL_IA6417AA_AS:0,SAL_IA6418AA_AS:0,SAL_IA6415AA_AS:0,SAL_IA6416AA_AS:0,SAL_IA6419AA_AS:0,SAL_BA5862AA_AS:0,SAL_NA2217AA_AS:0,SAL_IA7682AA_AS:0,SAL_LA9433AA_AS:0,SAL_LA9434AA_AS:0,SAL_LA9437AA_AS:0,SAL_LA9438AA_AS:0,SAL_LA9435AA_AS:0,SAL_LA9436AA_AS:0,SAL_JA6400AA_AS:0,SAL_JA4545AA_AS:0,SAL_JA6583AA_AS:0,SAL_JA7045AA_AS:0,SAL_JA6763AA_AS:0,SAL_KA0946AA_AS:0,SAL_SA2541AA_AS:0,SAL_FA3026AA_AS:0,SAL_FA3023AA_AS:0,SAL_FA3028AA_AS:0,SAL_AA1518AA_AS:0,SAL_JA8131AA_AS:0,SAL_IA5515AA_AS:0,SAL_QA5986AA_AS:0,SAL_QA5987AA_AS:0,SAL_QA5984AA_AS:0,SAL_QA5985AA_AS:0,SAL_QA6327AA_AS:0,SAL_QA5991AA_AS:0,SAL_QA6326AA_AS:0,SAL_QA6545AA_AS:0,SAL_QA5982AA_AS:0,SAL_QA5983AA_AS:0,SAL_MA9620AA_AS:0,SAL_IA3215AA_AS:0,SAL_KA5037AA_AS:0,SAL_KA5038AA_AS:0,SAL_IA3403AA_AS:0,SAL_IA3207AA_AS:0,SAL_IA3208AA_AS:0,SAL_IA3210AA_AS:0,SAL_IA3209AA_AS:0,SAL_KA5044AA_AS:0,SAL_IA3212AA_AS:0,SAL_IA3213AA_AS:0,SAL_EA5260AA_AS:0,SAL_MA0899AA_AS:0,SAL_MA0895AA_AS:0,SAL_IA7973AA_AS:0,SAL_TA6032AA_AS:0,SAL_TA6033AA_AS:0,SAL_TA1149AA_AS:0,SAL_TA1153AA_AS:0,SAL_TA1152AA_AS:0,SAL_TA1151AA_AS:0,SAL_LA5811AA_AS:0,SAL_JA9015AA_AS:0,SAL_TA0208AA_AS:0,SAL_FA8305AA_AS:0,SAL_PA8929AA_AS:0,SAL_KA2371AA_AS:0,SAL_JA4709AA_AS:0,SAL_JA6519AA_AS:0,SAL_JA6911AA_AS:0,SAL_AA1482AA_AS:0,SAL_MA2143AA_AS:0,SAL_MA2144AA_AS:0,SAL_AA1489AA_AS:0,SAL_MA2100AA_AS:0,SAL_MA2099AA_AS:0,SAL_MA2106AA_AS:0,SAL_AA1488AA_AS:0,SAL_MA2110AA_AS:0,SAL_MA2109AA_AS:0,SAL_MA2097AA_AS:0,SAL_JA7885AA_AS:0,SAL_IA8178AA_AS:0,SAL_IA8179AA_AS:0,SAL_JA4826AA_AS:0,SAL_JA4547AA_AS:0,SAL_IA8695AA_AS:0,SAL_IA8696AA_AS:0,SAL_PA0799AA_AS:0,SAL_IA8756AA_AS:0,SAL_JA5536AA_AS:0,SAL_FA4713AA_AS:0,SAL_QA3897AA_AS:0,SAL_LA8163AA_AS:0,SAL_QA3905AA_AS:0,SAL_NA1284AA_AS:0,SAL_NA1281AA_AS:0,SAL_NA3139AA_AS:0,SAL_NA3029AA_AS:0,SAL_LA8167AA_AS:0,SAL_QA1023AA_AS:0,SAL_TA5834AA_AS:0,SAL_LA8165AA_AS:0,SAL_JA4544AA_AS:0,SAL_BA6360AA_AS:0,SAL_JA7071AA_AS:0,SAL_JA4410AA_AS:0,SAL_UA1590AA_AS:0,SAL_MA7972AA_AS:0,SAL_QA5541AA_AS:0,SAL_QA5549AA_AS:0,SAL_IA7577AA_AS:0,SAL_IA8433AA_AS:0,SAL_KA8321AA_AS:0,SAL_JA6892AA_AS:0,SAL_JA5407AA_AS:0,SAL_KA9602AA_AS:0,SAL_JA5148AA_AS:0,SAL_KA4710AA_AS:0,SAL_SA9617AA_AS:0,SAL_SA9611AA_AS:0,SAL_SA9610AA_AS:0,SAL_SA9612AA_AS:0,SAL_JA6801AA_AS:0,SAL_JA6427AA_AS:0,SAL_MA0910AA_AS:0,SAL_MA6477AA_AS:0,SAL_PA6594AA_AS:0,SAL_PA6593AA_AS:0,SAL_AA1235AA_AS:0,SAL_AA1236AA_AS:0,SAL_KA1583AA_AS:0,SAL_AA1237AA_AS:0,SAL_TA4247AA_AS:0,SAL_JA4708AA_AS:0,SAL_AA1230AA_AS:0,SAL_JA4663AA_AS:0,SAL_JA1171AA_AS:0,SAL_AA1232AA_AS:0,SAL_TA4156AA_AS:0,SAL_MA3165AA_AS:0,SAL_LA8084AA_AS:0,SAL_LA8091AA_AS:0,SAL_LA8092AA_AS:0,SAL_LA8089AA_AS:0,SAL_LA8090AA_AS:0,SAL_LA8087AA_AS:0,SAL_LA8088AA_AS:0,SAL_LA8085AA_AS:0,SAL_LA8086AA_AS:0,SAL_JA7021AA_AS:0,SAL_SA1624AA_AS:0,SAL_KA4871AA_AS:0,SAL_KA4869AA_AS:0,SAL_JA6587AA_AS:0,SAL_QA6180AA_AS:0,SAL_QA6175AA_AS:0,SAL_QA6176AA_AS:0,SAL_UA1205AA_AS:0,SAL_UA1207AA_AS:0,SAL_QA3668AA_AS:0,SAL_UA1209AA_AS:0,SAL_JA5166AA_AS:0,SAL_JA5165AA_AS:0,SAL_KA8691AA_AS:0,SAL_FA5174AA_AS:0,SAL_SA2112AA_AS:0,SAL_KA0529AA_AS:0,SAL_NA3146AA_AS:0,SAL_RA9467AA_AS:0,SAL_IA8124AA_AS:0,SAL_IA8122AA_AS:0,SAL_IA8121AA_AS:0,SAL_IA8127AA_AS:0,SAL_IA3693AA_AS:0,SAL_IA1851AA_AS:0,SAL_IA2727AA_AS:0,SAL_JA5052AA_AS:0,SAL_UA1480AA_AS:0,SAL_IA7113AA_AS:0,SAL_TA0629AA_AS:0,SAL_UA1475AA_AS:0,SAL_AA1139AA_AS:0,SAL_AA1138AA_AS:0,SAL_AA1132AA_AS:0,SAL_AA1130AA_AS:0,SAL_AA1137AA_AS:0,SAL_AA1136AA_AS:0,SAL_AA1135AA_AS:0,SAL_AA1134AA_AS:0,SAL_EA9597AA_AS:0,SAL_IA8803AA_AS:0,SAL_JA4417AA_AS:0,SAL_KA9824AA_AS:0,SAL_JA4918AA_AS:0,SAL_JA4620AA_AS:0,SAL_QA1211AA_AS:0,SAL_QA1209AA_AS:0,SAL_LA9298AA_AS:0,SAL_LA9296AA_AS:0,SAL_LA9295AA_AS:0,SAL_LA9294AA_AS:0,SAL_LA9293AA_AS:0,SAL_LA9292AA_AS:0,SAL_LA9291AA_AS:0,SAL_LA9290AA_AS:0,SAL_LA9289AA_AS:0,SAL_KA7542AA_AS:0,SAL_KA7541AA_AS:0,SAL_KA7539AA_AS:0,SAL_IA7712AA_AS:0,SAL_TA1708AA_AS:0,SAL_TA1709AA_AS:0,SAL_IA7710AA_AS:0,SAL_LA7488AA_AS:0,SAL_IA7711AA_AS:0,SAL_LA4649AA_AS:0,SAL_LA4647AA_AS:0,SAL_LA4648AA_AS:0,SAL_LA4222AA_AS:0,SAL_LA4223AA_AS:0,SAL_LA4650AA_AS:0,SAL_JA6965AA_AS:0,SAL_MA4948AA_AS:0,SAL_MA2498AA_AS:0,SAL_OA4860AA_AS:0,SAL_OA4862AA_AS:0,SAL_OA8275AA_AS:0,SAL_UA2917AA_AS:0,SAL_UA2916AA_AS:0,SAL_UA2921AA_AS:0,SAL_UA2919AA_AS:0,SAL_KA3893AA_AS:0,SAL_KA3894AA_AS:0,SAL_KA3891AA_AS:0,SAL_KA3892AA_AS:0,SAL_KA3889AA_AS:0,SAL_KA3887AA_AS:0,SAL_LA4120AA_AS:0,SAL_KA3895AA_AS:0,SAL_KA3896AA_AS:0,SAL_JA6856AA_AS:0,SAL_TA2151AA_AS:0,SAL_SA0521AA_AS:0,SAL_OA1066AA_AS:0,SAL_JA4865AA_AS:0,SAL_OA1146AA_AS:0,SAL_MA3179AA_AS:0,SAL_RA1066AA_AS:0,SAL_QA6672AA_AS:0,SAL_IA7239AA_AS:0,SAL_IA4722AA_AS:0,SAL_IA4720AA_AS:0,SAL_TA2861AA_AS:0,SAL_IA4915AA_AS:0,SAL_LA6171AA_AS:0,SAL_LA6177AA_AS:0,SAL_KA1812AA_AS:0,SAL_KA1811AA_AS:0,SAL_KA1810AA_AS:0,SAL_KA8663AA_AS:0,SAL_KA8667AA_AS:0,SAL_JA6699AA_AS:0,SAL_JA4035AA_AS:0,SAL_PA7680AA_AS:0,SAL_JA5291AA_AS:0,SAL_JA0826AA_AS:0,SAL_JA5409AA_AS:0,SAL_JA4690AA_AS:0,SAL_LA3237AA_AS:0,SAL_KA7520AA_AS:0,SAL_UA0756AA_AS:0,SAL_UA2169AA_AS:0,SAL_TA7791AA_AS:0,SAL_TA7792AA_AS:0,SAL_JA4907AA_AS:0,SAL_JA4905AA_AS:0,SAL_JA4906AA_AS:0,SAL_QA8371AA_AS:0,SAL_QA8370AA_AS:0,SAL_QA8373AA_AS:0,SAL_QA8372AA_AS:0,SAL_QA8375AA_AS:0,SAL_QA8374AA_AS:0,SAL_QA8377AA_AS:0,SAL_QA8376AA_AS:0,SAL_QA8379AA_AS:0,SAL_QA8378AA_AS:0,SAL_IA8991AA_AS:0,SAL_IA8992AA_AS:0,SAL_PA2560AA_AS:0,SAL_PA2562AA_AS:0,SAL_PA2561AA_AS:0,SAL_PA2558AA_AS:0,SAL_FA2507AA_AS:0,SAL_JA6663AA_AS:0,SAL_NA1614AA_AS:0,SAL_NA1570AA_AS:0,SAL_KA9871AA_AS:0,SAL_IA5903AA_AS:0,SAL_IA5905AA_AS:0,SAL_IA5907AA_AS:0,SAL_QA1081AA_AS:0,SAL_QA1085AA_AS:0,SAL_QA1089AA_AS:0,SAL_BA7748AA_AS:0,SAL_IA7874AA_AS:0,SAL_BA7721AA_AS:0,SAL_BA7731AA_AS:0,SAL_BA7737AA_AS:0,SAL_BA7741AA_AS:0,SAL_TA5596AA_AS:0,SAL_AA0959AA_AS:0,SAL_AA0958AA_AS:0,SAL_AA0953AA_AS:0,SAL_AA0952AA_AS:0,SAL_AA0954AA_AS:0,SAL_AA0956AA_AS:0,SAL_KA2597AA_AS:0,SAL_LA9458AA_AS:0,SAL_LA9457AA_AS:0,SAL_LA9456AA_AS:0,SAL_LA9455AA_AS:0,SAL_LA9454AA_AS:0,SAL_LA9453AA_AS:0,SAL_LA9452AA_AS:0,SAL_LA9451AA_AS:0,SAL_LA9450AA_AS:0,SAL_LA9449AA_AS:0,SAL_KA9019AA_AS:0,SAL_KA4085AA_AS:0,SAL_JA6398AA_AS:0,SAL_JA5017AA_AS:0,SAL_FA3064AA_AS:0,SAL_JA4819AA_AS:0,SAL_IA6115AA_AS:0,SAL_PA7384AA_AS:0,SAL_PA7386AA_AS:0,SAL_FA1427AA_AS:0,SAL_JA8290AA_AS:0,SAL_UA1030AA_AS:0,SAL_QA5693AA_AS:0,SAL_CA1645AA_AS:0,SAL_FA5163AA_AS:0,SAL_KA3999AA_AS:0,SAL_IA7549AA_AS:0,SAL_KA1083AA_AS:0,SAL_IA4834AA_AS:0,SAL_TA8744AA_AS:0,SAL_FA5462AA_AS:0,SAL_PA9048AA_AS:0,SAL_PA9049AA_AS:0,SAL_FA7922AA_AS:0,SAL_FA7964AA_AS:0,SAL_FA7933AA_AS:0,SAL_FA8406AA_AS:0,SAL_FA7905AA_AS:0,SAL_IA8230AA_AS:0,SAL_UA1157AA_AS:0,SAL_SA1407AA_AS:0,SAL_SA2537AA_AS:0,SAL_MA9771AA_AS:0,SAL_MA9732AA_AS:0,SAL_MA9706AA_AS:0,SAL_MA1273AA_AS:0,SAL_EA3339AA_AS:0,SAL_EA2485AA_AS:0,SAL_FA6888AA_AS:0,SAL_TA2171AA_AS:0,SAL_KA3405AA_AS:0,SAL_KA4049AA_AS:0,SAL_SA1159AA_AS:0,SAL_MA2709AA_AS:0,SAL_FA3309AA_AS:0,SAL_JA6973AA_AS:0,SAL_JA6556AA_AS:0,SAL_JA5073AA_AS:0,SAL_MA5323AA_AS:0,SAL_LA0300AA_AS:0,SAL_QA0979AA_AS:0,SAL_PA0875AA_AS:0,SAL_PA0878AA_AS:0,SAL_PA0871AA_AS:0,SAL_PA0874AA_AS:0,SAL_FA5696AA_AS:0,SAL_TA7256AA_AS:0,SAL_TA7261AA_AS:0,SAL_QA6567AA_AS:0,SAL_JA4741AA_AS:0,SAL_JA7171AA_AS:0,SAL_EA4432AA_AS:0,SAL_BA3581AA_AS:0,SAL_FA1515AA_AS:0,SAL_QA8674AA_AS:0,SAL_QA8672AA_AS:0,SAL_QA8667AA_AS:0,SAL_QA8666AA_AS:0,SAL_IA6497AA_AS:0,SAL_TA2216AA_AS:0,SAL_QA4667AA_AS:0,SAL_KA4472AA_AS:0,SAL_KA4473AA_AS:0,SAL_KA4464AA_AS:0,SAL_KA4466AA_AS:0,SAL_KA4467AA_AS:0,SAL_KA4468AA_AS:0,SAL_KA4470AA_AS:0,SAL_KA4471AA_AS:0,SAL_AA1388AA_AS:0,SAL_AA1389AA_AS:0,SAL_AA1386AA_AS:0,SAL_AA1387AA_AS:0,SAL_AA1380AA_AS:0,SAL_SA8602AA_AS:0,SAL_SA8604AA_AS:0,SAL_SA1763AA_AS:0,SAL_SA1764AA_AS:0,SAL_LA7951AA_AS:0,SAL_LA7943AA_AS:0,SAL_MA7614AA_AS:0,SAL_UA1085AA_AS:0,SAL_UA1077AA_AS:0,SAL_JA6958AA_AS:0,SAL_QA2702AA_AS:0,SAL_QA2711AA_AS:0,SAL_QA2705AA_AS:0,SAL_IA5331AA_AS:0,SAL_TA4523AA_AS:0,SAL_MA6565AA_AS:0,SAL_MA6350AA_AS:0,SAL_MA6351AA_AS:0,SAL_MA6348AA_AS:0,SAL_MA6349AA_AS:0,SAL_IA4956AA_AS:0,SAL_JA7145AA_AS:0,SAL_JA4437AA_AS:0,SAL_JA5363AA_AS:0,SAL_JA6464AA_AS:0,SAL_JA4533AA_AS:0,SAL_OA4570AA_AS:0,SAL_OA4569AA_AS:0,SAL_JA6563AA_AS:0,SAL_JA4391AA_AS:0,SAL_JA6654AA_AS:0,SAL_JA6993AA_AS:0,SAL_JA6347AA_AS:0,SAL_JA4367AA_AS:0,SAL_OA4100AA_AS:0,SAL_OA4102AA_AS:0,SAL_OA4101AA_AS:0,SAL_OA4566AA_AS:0,SAL_OA4103AA_AS:0,SAL_JA6568AA_AS:0,SAL_OA4567AA_AS:0,SAL_TA5511AA_AS:0,SAL_JA4471AA_AS:0,SAL_JA0836AA_AS:0,SAL_UA2510AA_AS:0,SAL_TA2623AA_AS:0,SAL_JA6651AA_AS:0,SAL_KA8740AA_AS:0,SAL_JA6962AA_AS:0,SAL_JA4361AA_AS:0,SAL_SA2528AA_AS:0,SAL_LA7395AA_AS:0,SAL_JA6867AA_AS:0,SAL_KA1317AA_AS:0,SAL_NA5694AA_AS:0,SAL_NA6084AA_AS:0,SAL_NA6078AA_AS:0,SAL_QA9338AA_AS:0,SAL_TA9020AA_AS:0,SAL_IA9218AA_AS:0,SAL_IA7405AA_AS:0,SAL_KA6328AA_AS:0,SAL_LA4204AA_AS:0,SAL_LA4203AA_AS:0,SAL_KA7163AA_AS:0,SAL_LA4201AA_AS:0,SAL_LA4202AA_AS:0,SAL_KA7162AA_AS:0,SAL_LA4198AA_AS:0,SAL_LA4197AA_AS:0,SAL_LA4200AA_AS:0,SAL_LA4199AA_AS:0,SAL_LA4093AA_AS:0,SAL_KA3724AA_AS:0,SAL_LA4092AA_AS:0,SAL_KA3717AA_AS:0,SAL_KA3716AA_AS:0,SAL_KA3723AA_AS:0,SAL_KA3722AA_AS:0,SAL_KA3721AA_AS:0,SAL_KA3720AA_AS:0,SAL_LA5778AA_AS:0,SAL_AA1480AA_AS:0,SAL_AA1487AA_AS:0,SAL_MA2146AA_AS:0,SAL_MA2140AA_AS:0,SAL_AA1438AA_AS:0,SAL_FA6285AA_AS:0,SAL_BA3468AA_AS:0,SAL_FA6292AA_AS:0,SAL_AA1227AA_AS:0,SAL_AA1226AA_AS:0,SAL_AA1225AA_AS:0,SAL_AA1223AA_AS:0,SAL_AA1222AA_AS:0,SAL_AA1221AA_AS:0,SAL_AA1228AA_AS:0,SAL_MA0304AA_AS:0,SAL_EA5971AA_AS:0,SAL_LA4484AA_AS:0,SAL_JA4997AA_AS:0,SAL_TA5251AA_AS:0,SAL_UA1208AA_AS:0,SAL_UA1212AA_AS:0,SAL_UA1214AA_AS:0,SAL_JA5093AA_AS:0,SAL_UA3241AA_AS:0,SAL_MA1775AA_AS:0,SAL_JA6760AA_AS:0,SAL_LA6954AA_AS:0,SAL_PA3171AA_AS:0,SAL_MA5073AA_AS:0,SAL_MA5072AA_AS:0,SAL_MA5071AA_AS:0,SAL_UA2789AA_AS:0,SAL_TA9527AA_AS:0,SAL_TA9529AA_AS:0,SAL_TA9373AA_AS:0,SAL_SA0815AA_AS:0,SAL_QA0321AA_AS:0,SAL_QA7873AA_AS:0,SAL_QA7874AA_AS:0,SAL_JA6889AA_AS:0,SAL_EA6709AA_AS:0,SAL_QA5664AA_AS:0,SAL_QA5663AA_AS:0,SAL_SA9803AA_AS:0,SAL_TA1036AA_AS:0,SAL_QA5661AA_AS:0,SAL_MA0701AA_AS:0,SAL_IA7910AA_AS:0,SAL_TA2222AA_AS:0,SAL_RA9473AA_AS:0,SAL_MA7615AA_AS:0,SAL_MA7616AA_AS:0,SAL_MA7613AA_AS:0,SAL_TA6152AA_AS:0,SAL_PA9220AA_AS:0,SAL_PA9216AA_AS:0,SAL_PA9215AA_AS:0,SAL_PA9212AA_AS:0,SAL_IA0428AA_AS:0,SAL_IA8349AA_AS:0,SAL_KA8732AA_AS:0,SAL_MA5578AA_AS:0,SAL_MA5579AA_AS:0,SAL_PA7855AA_AS:0,SAL_PA7858AA_AS:0,SAL_KA8636AA_AS:0,SAL_KA8637AA_AS:0,SAL_KA8634AA_AS:0,SAL_KA8638AA_AS:0,SAL_LA7350AA_AS:0,SAL_MA5491AA_AS:0,SAL_OA1279AA_AS:0,SAL_TA4097AA_AS:0,SAL_TA1663AA_AS:0,SAL_TA4768AA_AS:0,SAL_KA7575AA_AS:0,SAL_JA7147AA_AS:0,SAL_KA7569AA_AS:0,SAL_JA6690AA_AS:0,SAL_JA8106AA_AS:0,SAL_JA5128AA_AS:0,SAL_JA6850AA_AS:0,SAL_QA1691AA_AS:0,SAL_QA1684AA_AS:0,SAL_LA9371AA_AS:0,SAL_LA9372AA_AS:0,SAL_LA9375AA_AS:0,SAL_LA9376AA_AS:0,SAL_TA5665AA_AS:0,SAL_TA5666AA_AS:0,SAL_TA5667AA_AS:0,SAL_JA6706AA_AS:0,SAL_FA3631AA_AS:0,SAL_UA2862AA_AS:0,SAL_RA9262AA_AS:0,SAL_UA2856AA_AS:0,SAL_TA6266AA_AS:0,SAL_JA5549AA_AS:0,SAL_IA8023AA_AS:0,SAL_HA8779AA_AS:0,SAL_HA7179AA_AS:0,SAL_HA8750AA_AS:0,SAL_TA9717AA_AS:0,SAL_NA0481AA_AS:0,SAL_TA6016AA_AS:0,SAL_CA4010AA_AS:0,SAL_IA4932AA_AS:0,SAL_TA6017AA_AS:0,SAL_AA1078AA_AS:0,SAL_AA1079AA_AS:0,SAL_AA1076AA_AS:0,SAL_TA6018AA_AS:0,SAL_TA4842AA_AS:0,SAL_IA7720AA_AS:0,SAL_TA6020AA_AS:0,SAL_TA6021AA_AS:0,SAL_KA0982AA_AS:0,SAL_QA0850AA_AS:0,SAL_IA7249AA_AS:0,SAL_MA8158AA_AS:0,SAL_SA8508AA_AS:0,SAL_MA6277AA_AS:0,SAL_MA6280AA_AS:0,SAL_TA6860AA_AS:0,SAL_JA7153AA_AS:0,SAL_TA7267AA_AS:0,SAL_TA7266AA_AS:0,SAL_KA6502AA_AS:0,SAL_KA3957AA_AS:0,SAL_IA7844AA_AS:0,SAL_KA3958AA_AS:0,SAL_QA4781AA_AS:0,SAL_JA4494AA_AS:0,SAL_KA6510AA_AS:0,SAL_OA2000AA_AS:0,SAL_OA1439AA_AS:0,SAL_FA7061AA_AS:0,SAL_RA0542AA_AS:0,SAL_AA1148AA_AS:0,SAL_IA4949AA_AS:0,SAL_LA4055AA_AS:0,SAL_IA7276AA_AS:0,SAL_LA4052AA_AS:0,SAL_SA0120AA_AS:0,SAL_QA0792AA_AS:0,SAL_LA7083AA_AS:0,SAL_LA7084AA_AS:0,SAL_LA7088AA_AS:0,SAL_TA1972AA_AS:0,SAL_SA8699AA_AS:0,SAL_EA2584AA_AS:0,SAL_UA0892AA_AS:0,SAL_KA5091AA_AS:0,SAL_KA5090AA_AS:0,SAL_LA8173AA_AS:0,SAL_LA8174AA_AS:0,SAL_LA8175AA_AS:0,SAL_LA8176AA_AS:0,SAL_LA8177AA_AS:0,SAL_LA8178AA_AS:0,SAL_LA8219AA_AS:0,SAL_LA8220AA_AS:0,SAL_LA8221AA_AS:0,SAL_LA8222AA_AS:0,SAL_LA2392AA_AS:0,SAL_IA6545AA_AS:0,SAL_IA6544AA_AS:0,SAL_IA6543AA_AS:0,SAL_IA6542AA_AS:0,SAL_IA6546AA_AS:0,SAL_AA0988AA_AS:0,SAL_AA0989AA_AS:0,SAL_AA0982AA_AS:0,SAL_AA0983AA_AS:0,SAL_AA0980AA_AS:0,SAL_AA0981AA_AS:0,SAL_AA0986AA_AS:0,SAL_AA0984AA_AS:0,SAL_AA0985AA_AS:0,SAL_QA5966AA_AS:0,SAL_QA6320AA_AS:0,SAL_LA6561AA_AS:0,SAL_IA8851AA_AS:0,SAL_IA8850AA_AS:0,SAL_QA5962AA_AS:0,SAL_QA5963AA_AS:0,SAL_UA0699AA_AS:0,SAL_PA6313AA_AS:0,SAL_PA2581AA_AS:0,SAL_OA2427AA_AS:0,SAL_OA2420AA_AS:0,SAL_UA1493AA_AS:0,SAL_NA9335AA_AS:0,SAL_QA7497AA_AS:0,SAL_QA7496AA_AS:0,SAL_IA6438AA_AS:0,SAL_IA6437AA_AS:0,SAL_NA0971AA_AS:0,SAL_IA7853AA_AS:0,SAL_JA4920AA_AS:0,SAL_JA5542AA_AS:0,SAL_JA4919AA_AS:0,SAL_JA7156AA_AS:0,SAL_JA6454AA_AS:0,SAL_PA3108AA_AS:0,SAL_LA6105AA_AS:0,SAL_RA0185AA_AS:0,SAL_TA0890AA_AS:0,SAL_EA5553AA_AS:0,SAL_RA9676AA_AS:0,SAL_LA3561AA_AS:0,SAL_LA3560AA_AS:0,SAL_KA0392AA_AS:0,SAL_IA6779AA_AS:0,SAL_IA6780AA_AS:0,SAL_IA6781AA_AS:0,SAL_IA6785AA_AS:0,SAL_IA6786AA_AS:0,SAL_IA6787AA_AS:0,SAL_IA6788AA_AS:0,SAL_KA4148AA_AS:0,SAL_MA3025AA_AS:0,SAL_KA6992AA_AS:0,SAL_KA6991AA_AS:0,SAL_JA6970AA_AS:0,SAL_JA4387AA_AS:0,SAL_UA1422AA_AS:0,SAL_MA0643AA_AS:0,SAL_UA1421AA_AS:0,SAL_SA1871AA_AS:0,SAL_SA1877AA_AS:0,SAL_AA1075AA_AS:0,SAL_AA1072AA_AS:0,SAL_AA1070AA_AS:0,SAL_AA1071AA_AS:0,SAL_AA1301AA_AS:0,SAL_FA7927AA_AS:0,SAL_TA7620AA_AS:0,SAL_PA9767AA_AS:0,SAL_UA2008AA_AS:0,SAL_UA2010AA_AS:0,SAL_TA8656AA_AS:0,SAL_IA9212AA_AS:0,SAL_LA9400AA_AS:0,SAL_LA9399AA_AS:0,SAL_LA9406AA_AS:0,SAL_LA9405AA_AS:0,SAL_LA9408AA_AS:0,SAL_LA9407AA_AS:0,SAL_LA9402AA_AS:0,SAL_LA9401AA_AS:0,SAL_LA9404AA_AS:0,SAL_LA9403AA_AS:0,SAL_IA5707AA_AS:0,SAL_PA3319AA_AS:0,SAL_TA6013AA_AS:0,SAL_JA7000AA_AS:0,SAL_TA6014AA_AS:0,SAL_TA6015AA_AS:0,SAL_IA8952AA_AS:0,SAL_IA8951AA_AS:0,SAL_MA0001AA_AS:0,SAL_JA5150AA_AS:0,SAL_OA4595AA_AS:0,SAL_OA4598AA_AS:0,SAL_IA4353AA_AS:0,SAL_IA4348AA_AS:0,SAL_PA2297AA_AS:0,SAL_PA2305AA_AS:0,SAL_QA6319AA_AS:0,SAL_QA6310AA_AS:0,SAL_QA5961AA_AS:0,SAL_QA6311AA_AS:0,SAL_RA0086AA_AS:0,SAL_TA5990AA_AS:0,SAL_TA5989AA_AS:0,SAL_TA5992AA_AS:0,SAL_TA5986AA_AS:0,SAL_TA5985AA_AS:0,SAL_KA4977AA_AS:0,SAL_KA4976AA_AS:0,SAL_KA4975AA_AS:0,SAL_KA4974AA_AS:0,SAL_KA4981AA_AS:0,SAL_KA4979AA_AS:0,SAL_EA2028AA_AS:0,SAL_TA0271AA_AS:0,SAL_IA5779AA_AS:0,SAL_IA5776AA_AS:0,SAL_IA5767AA_AS:0,SAL_IA5769AA_AS:0,SAL_IA5770AA_AS:0,SAL_IA5775AA_AS:0,SAL_IA5772AA_AS:0,SAL_EA8826AA_AS:0,SAL_IA6941AA_AS:0,SAL_MA7034AA_AS:0,SAL_TA0766AA_AS:0,SAL_BA6140AA_AS:0,SAL_MA2043AA_AS:0,SAL_MA2044AA_AS:0,SAL_IA9081AA_AS:0,SAL_NA8465AA_AS:0,SAL_OA5746AA_AS:0,SAL_LA1077AA_AS:0,SAL_JA4673AA_AS:0,SAL_JA4954AA_AS:0,SAL_FA2741AA_AS:0,SAL_MA1596AA_AS:0,SAL_MA1595AA_AS:0,SAL_MA1598AA_AS:0,SAL_MA1597AA_AS:0,SAL_IA6928AA_AS:0,SAL_IA6925AA_AS:0,SAL_IA6926AA_AS:0,SAL_IA6923AA_AS:0,SAL_QA1797AA_AS:0,SAL_QA1801AA_AS:0,SAL_EA6245AA_AS:0,SAL_JA7087AA_AS:0,SAL_JA5458AA_AS:0,SAL_JA6989AA_AS:0,SAL_JA6876AA_AS:0,SAL_AA1379AA_AS:0,SAL_TA5436AA_AS:0,SAL_TA5435AA_AS:0,SAL_QA5499AA_AS:0,SAL_UA1634AA_AS:0,SAL_IA4788AA_AS:0,SAL_KA2011AA_AS:0,SAL_KA2010AA_AS:0,SAL_JA8901AA_AS:0,SAL_IA8318AA_AS:0,SAL_JA5138AA_AS:0,SAL_JA4592AA_AS:0,SAL_JA6813AA_AS:0,SAL_JA6920AA_AS:0,SAL_TA7513AA_AS:0,SAL_JA9482AA_AS:0,SAL_TA7509AA_AS:0,SAL_KA2373AA_AS:0,SAL_KA2380AA_AS:0,SAL_KA2382AA_AS:0,SAL_TA9952AA_AS:0,SAL_QA9289AA_AS:0,SAL_TA1202AA_AS:0,SAL_IA2764AA_AS:0,SAL_JA9606AA_AS:0,SAL_BA6417AA_AS:0,SAL_IA3904AA_AS:0,SAL_HA7266AA_AS:0,SAL_JA8309AA_AS:0,SAL_KA1546AA_AS:0,SAL_TA4221AA_AS:0,SAL_TA4220AA_AS:0,SAL_LA3500AA_AS:0,SAL_KA5850AA_AS:0,SAL_KA5849AA_AS:0,SAL_AA1470AA_AS:0,SAL_AA1476AA_AS:0,SAL_AA1477AA_AS:0,SAL_AA1474AA_AS:0,SAL_IA8730AA_AS:0,SAL_JA5078AA_AS:0,SAL_TA0307AA_AS:0,SAL_JA6878AA_AS:0,SAL_JA4833AA_AS:0,SAL_JA7079AA_AS:0,SAL_JA0295AA_AS:0,SAL_IA9068AA_AS:0,SAL_BA6168AA_AS:0,SAL_JA4653AA_AS:0,SAL_KA9270AA_AS:0,SAL_LA8038AA_AS:0,SAL_LA8041AA_AS:0,SAL_LA8040AA_AS:0,SAL_LA8043AA_AS:0,SAL_LA8061AA_AS:0,SAL_LA0976AA_AS:0,SAL_JA5288AA_AS:0,SAL_JA7092AA_AS:0,SAL_LA0977AA_AS:0,SAL_LA4119AA_AS:0,SAL_NA2820AA_AS:0,SAL_UA2727AA_AS:0,SAL_UA2725AA_AS:0,SAL_UA2731AA_AS:0,SAL_UA2729AA_AS:0,SAL_JA6684AA_AS:0,SAL_BA5814AA_AS:0,SAL_JA4893AA_AS:0,SAL_RA0024AA_AS:0,SAL_RA0013AA_AS:0,SAL_TA8678AA_AS:0,SAL_QA7574AA_AS:0,SAL_TA9654AA_AS:0,SAL_TA9635AA_AS:0,SAL_QA8828AA_AS:0,SAL_JA6627AA_AS:0,SAL_JA6778AA_AS:0,SAL_JA6881AA_AS:0,SAL_JA4491AA_AS:0,SAL_TA6996AA_AS:0,SAL_TA6994AA_AS:0,SAL_KA0220AA_AS:0,SAL_AA1534AA_AS:0,SAL_AA1532AA_AS:0,SAL_AA1531AA_AS:0,SAL_LA4536AA_AS:0,SAL_LA4537AA_AS:0,SAL_LA4538AA_AS:0,SAL_MA0831AA_AS:0,SAL_MA0832AA_AS:0,SAL_MA0833AA_AS:0,SAL_MA0835AA_AS:0,SAL_TA1775AA_AS:0,SAL_IA6935AA_AS:0,SAL_TA1773AA_AS:0,SAL_EA9554AA_AS:0,SAL_JA4614AA_AS:0,SAL_JA4312AA_AS:0,SAL_JA7049AA_AS:0,SAL_LA1445AA_AS:0,SAL_EA5437AA_AS:0,SAL_KA6231AA_AS:0,SAL_KA2817AA_AS:0,SAL_TA5245AA_AS:0,SAL_LA4226AA_AS:0,SAL_LA4652AA_AS:0,SAL_LA4225AA_AS:0,SAL_KA7087AA_AS:0,SAL_LA4651AA_AS:0,SAL_LA4224AA_AS:0,SAL_KA7091AA_AS:0,SAL_LA4653AA_AS:0,SAL_KA7083AA_AS:0,SAL_TA2954AA_AS:0,SAL_MA5557AA_AS:0,SAL_MA5553AA_AS:0,SAL_KA3862AA_AS:0,SAL_KA3861AA_AS:0,SAL_KA3860AA_AS:0,SAL_KA3859AA_AS:0,SAL_KA3858AA_AS:0,SAL_KA3857AA_AS:0,SAL_KA3856AA_AS:0,SAL_KA3866AA_AS:0,SAL_KA3865AA_AS:0,SAL_MA2327AA_AS:0,SAL_MA2326AA_AS:0,SAL_MA2325AA_AS:0,SAL_MA2436AA_AS:0,SAL_LA7863AA_AS:0,SAL_SA1593AA_AS:0,SAL_JA7032AA_AS:0,SAL_JA6557AA_AS:0,SAL_JA4374AA_AS:0,SAL_LA9493AA_AS:0,SAL_JA5480AA_AS:0,SAL_JA6616AA_AS:0,SAL_JA5236AA_AS:0,SAL_JA5235AA_AS:0,SAL_JA6407AA_AS:0,SAL_JA7096AA_AS:0,SAL_CA2421AA_AS:0,SAL_JA5237AA_AS:0,SAL_EA1844AA_AS:0,SAL_QA1027AA_AS:0,SAL_TA9185AA_AS:0,SAL_TA9489AA_AS:0,SAL_TA9184AA_AS:0,SAL_KA0896AA_AS:0,SAL_BA5381AA_AS:0,SAL_JA4807AA_AS:0,SAL_JA6922AA_AS:0,SAL_EA9219AA_AS:0,SAL_IA7841AA_AS:0,SAL_KA3802AA_AS:0,SAL_KA3803AA_AS:0,SAL_TA1224AA_AS:0,SAL_KA3435AA_AS:0,SAL_LA4106AA_AS:0,SAL_IA8319AA_AS:0,SAL_IA8321AA_AS:0,SAL_IA8322AA_AS:0,SAL_TA0374AA_AS:0,SAL_KA9941AA_AS:0,SAL_KA6075AA_AS:0,SAL_KA6076AA_AS:0,SAL_KA0804AA_AS:0,SAL_KA6077AA_AS:0,SAL_KA6078AA_AS:0,SAL_LA5025AA_AS:0,SAL_LA5030AA_AS:0,SAL_LA5027AA_AS:0,SAL_LA5026AA_AS:0,SAL_LA5029AA_AS:0,SAL_LA5028AA_AS:0,SAL_MA2904AA_AS:0,SAL_JA4901AA_AS:0,SAL_JA4902AA_AS:0,SAL_FA4383AA_AS:0,SAL_SA1591AA_AS:0,SAL_JA5503AA_AS:0,SAL_NA2896AA_AS:0,SAL_QA8229AA_AS:0,SAL_NA8820AA_AS:0,SAL_BA5293AA_AS:0,SAL_UA1425AA_AS:0,SAL_UA1431AA_AS:0,SAL_OA3073AA_AS:0,SAL_OA3078AA_AS:0,SAL_OA3077AA_AS:0,SAL_OA3076AA_AS:0,SAL_OA3079AA_AS:0,SAL_FA2492AA_AS:0,SAL_NA0626AA_AS:0,SAL_NA0620AA_AS:0,SAL_NA0619AA_AS:0,SAL_EA6277AA_AS:0,SAL_PA9884AA_AS:0,SAL_SA9394AA_AS:0,SAL_EA6433AA_AS:0,SAL_IA7865AA_AS:0,SAL_IA7864AA_AS:0,SAL_MA5515AA_AS:0,SAL_IA8076AA_AS:0,SAL_KA9041AA_AS:0,SAL_JA5285AA_AS:0,SAL_JA4402AA_AS:0,SAL_JA7173AA_AS:0,SAL_LA9527AA_AS:0,SAL_LA9528AA_AS:0,SAL_LA9525AA_AS:0,SAL_LA9526AA_AS:0,SAL_LA9523AA_AS:0,SAL_LA9524AA_AS:0,SAL_LA9521AA_AS:0,SAL_LA9522AA_AS:0,SAL_LA9519AA_AS:0,SAL_LA9520AA_AS:0,SAL_IA6666AA_AS:0,SAL_IA6667AA_AS:0,SAL_IA6662AA_AS:0,SAL_IA6663AA_AS:0,SAL_IA6664AA_AS:0,SAL_IA6665AA_AS:0,SAL_IA6659AA_AS:0,SAL_IA6660AA_AS:0,SAL_IA6661AA_AS:0,SAL_KA8388AA_AS:0,SAL_IA8186AA_AS:0,SAL_IA8185AA_AS:0,SAL_IA8187AA_AS:0,SAL_IA8184AA_AS:0,SAL_IA8183AA_AS:0,SAL_LA7115AA_AS:0,SAL_LA7114AA_AS:0,SAL_LA7113AA_AS:0,SAL_LA7112AA_AS:0,SAL_LA7116AA_AS:0,SAL_QA9588AA_AS:0,SAL_JA5047AA_AS:0,SAL_LA7633AA_AS:0,SAL_LA7641AA_AS:0,SAL_LA7638AA_AS:0,SAL_LA7637AA_AS:0,SAL_FA7372AA_AS:0,SAL_JA7074AA_AS:0,SAL_KA6698AA_AS:0,SAL_LA9473AA_AS:0,SAL_UA1004AA_AS:0,SAL_UA0997AA_AS:0,SAL_UA2098AA_AS:0,SAL_UA2096AA_AS:0,SAL_TA1823AA_AS:0,SAL_LA3906AA_AS:0,SAL_EA2217AA_AS:0,SAL_LA3908AA_AS:0,SAL_EA2218AA_AS:0,SAL_LA4305AA_AS:0,SAL_BA3074AA_AS:0,SAL_JA4518AA_AS:0,SAL_KA1050AA_AS:0,SAL_FA7923AA_AS:0,SAL_NA7778AA_AS:0,SAL_QA5909AA_AS:0,SAL_QA5908AA_AS:0,SAL_KA1311AA_AS:0,SAL_JA7135AA_AS:0,SAL_JA5172AA_AS:0,SAL_JA5171AA_AS:0,SAL_JA6455AA_AS:0,SAL_IA6456AA_AS:0,SAL_QA9517AA_AS:0,SAL_QA9514AA_AS:0,SAL_TA9006AA_AS:0,SAL_LA6644AA_AS:0,SAL_LA6645AA_AS:0,SAL_LA6648AA_AS:0,SAL_LA6649AA_AS:0,SAL_LA6646AA_AS:0,SAL_LA6652AA_AS:0,SAL_LA6653AA_AS:0,SAL_LA6650AA_AS:0,SAL_LA6651AA_AS:0,SAL_KA7647AA_AS:0,SAL_KA7648AA_AS:0,SAL_SA9963AA_AS:0,SAL_IA5813AA_AS:0,SAL_IA5814AA_AS:0,SAL_IA5807AA_AS:0,SAL_IA5810AA_AS:0,SAL_IA5808AA_AS:0,SAL_IA5817AA_AS:0,SAL_LA4134AA_AS:0,SAL_KA3950AA_AS:0,SAL_KA3949AA_AS:0,SAL_LA4135AA_AS:0,SAL_KA3951AA_AS:0,SAL_KA3954AA_AS:0,SAL_SA1089AA_AS:0,SAL_SA1086AA_AS:0,SAL_IA7907AA_AS:0,SAL_LA7081AA_AS:0,SAL_SA0077AA_AS:0,SAL_SA0078AA_AS:0,SAL_SA0812AA_AS:0,SAL_LA7744AA_AS:0,SAL_CA4092AA_AS:0,SAL_EA7838AA_AS:0,SAL_MA1929AA_AS:0,SAL_UA1073AA_AS:0,SAL_TA9841AA_AS:0,SAL_TA9844AA_AS:0,SAL_LA0264AA_AS:0,SAL_LA0268AA_AS:0,SAL_OA1209AA_AS:0,SAL_NA1118AA_AS:0,SAL_NA1034AA_AS:0,SAL_JA5528AA_AS:0,SAL_JA7030AA_AS:0,SAL_JA6483AA_AS:0,SAL_NA5803AA_AS:0,SAL_KA7153AA_AS:0,SAL_TA0134AA_AS:0,SAL_TA4391AA_AS:0,SAL_JA6600AA_AS:0,SAL_JA6825AA_AS:0,SAL_TA2271AA_AS:0,SAL_UA0870AA_AS:0,SAL_UA0868AA_AS:0,SAL_UA0867AA_AS:0,SAL_UA0866AA_AS:0,SAL_UA0865AA_AS:0,SAL_TA9749AA_AS:0,SAL_TA9748AA_AS:0,SAL_MA8060AA_AS:0,SAL_MA8059AA_AS:0,SAL_MA8057AA_AS:0,SAL_IA8416AA_AS:0,SAL_QA4671AA_AS:0,SAL_QA4669AA_AS:0,SAL_IA5703AA_AS:0,SAL_EA9709AA_AS:0,SAL_EA5237AA_AS:0,SAL_KA5017AA_AS:0,SAL_KA5018AA_AS:0,SAL_KA5021AA_AS:0,SAL_KA5022AA_AS:0,SAL_KA5019AA_AS:0,SAL_KA5020AA_AS:0,SAL_KA5025AA_AS:0,SAL_KA5026AA_AS:0,SAL_KA5023AA_AS:0,SAL_KA5024AA_AS:0,SAL_RA0516AA_AS:0,SAL_KA4926AA_AS:0,SAL_KA4925AA_AS:0,SAL_KA4924AA_AS:0,SAL_KA4923AA_AS:0,SAL_EA2178AA_AS:0,SAL_EA2180AA_AS:0,SAL_QA2675AA_AS:0,SAL_QA2674AA_AS:0,SAL_LA5546AA_AS:0,SAL_UA3117AA_AS:0,SAL_UA3119AA_AS:0,SAL_MA2307AA_AS:0,SAL_TA5979AA_AS:0,SAL_TA5980AA_AS:0,SAL_TA5981AA_AS:0,SAL_TA5982AA_AS:0,SAL_TA5975AA_AS:0,SAL_TA5976AA_AS:0,SAL_TA5978AA_AS:0,SAL_TA5973AA_AS:0,SAL_TA5974AA_AS:0,SAL_IA4736AA_AS:0,SAL_TA4052AA_AS:0,SAL_KA2310AA_AS:0,SAL_MA0267AA_AS:0,SAL_JA4764AA_AS:0,SAL_JA8023AA_AS:0,SAL_JA4573AA_AS:0,SAL_JA6997AA_AS:0,SAL_JA4526AA_AS:0,SAL_JA4403AA_AS:0,SAL_JA6978AA_AS:0,SAL_JA6444AA_AS:0,SAL_JA6944AA_AS:0,SAL_JA6683AA_AS:0,SAL_JA6901AA_AS:0,SAL_AA1498AA_AS:0,SAL_AA1499AA_AS:0,SAL_EA1758AA_AS:0,SAL_IA8171AA_AS:0,SAL_IA8169AA_AS:0,SAL_IA8174AA_AS:0,SAL_IA8175AA_AS:0,SAL_JA4382AA_AS:0,SAL_LA1108AA_AS:0,SAL_LA1106AA_AS:0,SAL_LA1107AA_AS:0,SAL_QA6032AA_AS:0,SAL_QA6038AA_AS:0,SAL_TA7170AA_AS:0,SAL_TA7174AA_AS:0,SAL_TA7175AA_AS:0,SAL_TA7172AA_AS:0,SAL_NA2869AA_AS:0,SAL_LA5408AA_AS:0,SAL_LA5413AA_AS:0,SAL_LA5412AA_AS:0,SAL_LA5411AA_AS:0,SAL_MA8120AA_AS:0,SAL_MA8121AA_AS:0,SAL_TA5487AA_AS:0,SAL_MA8119AA_AS:0,SAL_IA8320AA_AS:0,SAL_SA8883AA_AS:0,SAL_LA4480AA_AS:0,SAL_LA4479AA_AS:0,SAL_LA4478AA_AS:0,SAL_LA4615AA_AS:0,SAL_LA4616AA_AS:0,SAL_LA4614AA_AS:0,SAL_LA4619AA_AS:0,SAL_LA4617AA_AS:0,SAL_LA4618AA_AS:0,SAL_LA4620AA_AS:0,SAL_KA8262AA_AS:0,SAL_AA0891AA_AS:0,SAL_AA0892AA_AS:0,SAL_AA0893AA_AS:0,SAL_AA0894AA_AS:0,SAL_AA0896AA_AS:0,SAL_AA0897AA_AS:0,SAL_AA0898AA_AS:0,SAL_AA0899AA_AS:0,SAL_KA5953AA_AS:0,SAL_FA6262AA_AS:0,SAL_FA6263AA_AS:0,SAL_MA0280AA_AS:0,SAL_AA1256AA_AS:0,SAL_AA1257AA_AS:0,SAL_AA1254AA_AS:0,SAL_AA1255AA_AS:0,SAL_AA1250AA_AS:0,SAL_AA1251AA_AS:0,SAL_JA5064AA_AS:0,SAL_JA5063AA_AS:0,SAL_IA8779AA_AS:0,SAL_TA1288AA_AS:0,SAL_SA9672AA_AS:0,SAL_QA0955AA_AS:0,SAL_TA1217AA_AS:0,SAL_IA8490AA_AS:0,SAL_LA4755AA_AS:0,SAL_JA6487AA_AS:0,SAL_JA5239AA_AS:0,SAL_SA0960AA_AS:0,SAL_IA8904AA_AS:0,SAL_OA1869AA_AS:0,SAL_NA6175AA_AS:0,SAL_UA3020AA_AS:0,SAL_FA2345AA_AS:0,SAL_AA1465AA_AS:0,SAL_AA1464AA_AS:0,SAL_TA5799AA_AS:0,SAL_TA4148AA_AS:0,SAL_QA6795AA_AS:0,SAL_PA7334AA_AS:0,SAL_SA1688AA_AS:0,SAL_SA9654AA_AS:0,SAL_JA9346AA_AS:0,SAL_JA9337AA_AS:0,SAL_QA3684AA_AS:0,SAL_QA3687AA_AS:0,SAL_QA3689AA_AS:0,SAL_QA3690AA_AS:0,SAL_EA4636AA_AS:0,SAL_JA4363AA_AS:0,SAL_JA6990AA_AS:0,SAL_JA6738AA_AS:0,SAL_JA6502AA_AS:0,SAL_JA5258AA_AS:0,SAL_QA7552AA_AS:0,SAL_MA0368AA_AS:0,SAL_QA7544AA_AS:0,SAL_MA7700AA_AS:0,SAL_IA8134AA_AS:0,SAL_KA7440AA_AS:0,SAL_JA6788AA_AS:0,SAL_KA1712AA_AS:0,SAL_KA1713AA_AS:0,SAL_KA1709AA_AS:0,SAL_KA1710AA_AS:0,SAL_KA8583AA_AS:0,SAL_KA8586AA_AS:0,SAL_SA8652AA_AS:0,SAL_IA9021AA_AS:0,SAL_IA9022AA_AS:0,SAL_MA1473AA_AS:0,SAL_MA1477AA_AS:0,SAL_MA1481AA_AS:0,SAL_MA1479AA_AS:0,SAL_OA0191AA_AS:0,SAL_OA0198AA_AS:0,SAL_OA0194AA_AS:0,SAL_JA5505AA_AS:0,SAL_JA4841AA_AS:0,SAL_OA3148AA_AS:0,SAL_LA3067AA_AS:0,SAL_LA3066AA_AS:0,SAL_LA3064AA_AS:0,SAL_LA3073AA_AS:0,SAL_LA3068AA_AS:0,SAL_LA9311AA_AS:0,SAL_LA9314AA_AS:0,SAL_LA9313AA_AS:0,SAL_LA9316AA_AS:0,SAL_LA9315AA_AS:0,SAL_LA9318AA_AS:0,SAL_LA9317AA_AS:0,SAL_LA9310AA_AS:0,SAL_LA9309AA_AS:0,SAL_JA4794AA_AS:0,SAL_MA1767AA_AS:0,SAL_NA5661AA_AS:0,SAL_FA5764AA_AS:0,SAL_JA7048AA_AS:0,SAL_TA6921AA_AS:0,SAL_IA5248AA_AS:0,SAL_MA3171AA_AS:0,SAL_JA4796AA_AS:0,SAL_JA6899AA_AS:0,SAL_QA7289AA_AS:0,SAL_QA7290AA_AS:0,SAL_QA4228AA_AS:0,SAL_QA1084AA_AS:0,SAL_QA0929AA_AS:0,SAL_QA0918AA_AS:0,SAL_QA0920AA_AS:0,SAL_QA0921AA_AS:0,SAL_QA0924AA_AS:0,SAL_QA0926AA_AS:0,SAL_QA0927AA_AS:0,SAL_QA0928AA_AS:0,SAL_PA3825AA_AS:0,SAL_JA7767AA_AS:0,SAL_CA0680AA_AS:0,SAL_OA0318AA_AS:0,SAL_PA8241AA_AS:0,SAL_KA1798AA_AS:0,SAL_KA1797AA_AS:0,SAL_KA1789AA_AS:0,SAL_KA1792AA_AS:0,SAL_KA1791AA_AS:0,SAL_TA2922AA_AS:0,SAL_KA8685AA_AS:0,SAL_KA3535AA_AS:0,SAL_KA3533AA_AS:0,SAL_LA6199AA_AS:0,SAL_MA1897AA_AS:0,SAL_MA1896AA_AS:0,SAL_MA1903AA_AS:0,SAL_KA3824AA_AS:0,SAL_KA3816AA_AS:0,SAL_KA3818AA_AS:0,SAL_KA3819AA_AS:0,SAL_KA3820AA_AS:0,SAL_KA3821AA_AS:0,SAL_KA3822AA_AS:0,SAL_KA3823AA_AS:0,SAL_FA2875AA_AS:0,SAL_NA6474AA_AS:0,SAL_NA6473AA_AS:0,SAL_TA9568AA_AS:0,SAL_TA2507AA_AS:0,SAL_TA2500AA_AS:0,SAL_QA7427AA_AS:0,SAL_IA7810AA_AS:0,SAL_NA9407AA_AS:0,SAL_OA1385AA_AS:0,SAL_OA1384AA_AS:0,SAL_KA7468AA_AS:0,SAL_KA7459AA_AS:0,SAL_QA7498AA_AS:0,SAL_BA4745AA_AS:0,SAL_JA5053AA_AS:0,SAL_JA5256AA_AS:0,SAL_JA5257AA_AS:0,SAL_JA6415AA_AS:0,SAL_LA4583AA_AS:0,SAL_IA5979AA_AS:0,SAL_EA4182AA_AS:0,SAL_JA6517AA_AS:0,SAL_JA8314AA_AS:0,SAL_IA7812AA_AS:0,SAL_IA7630AA_AS:0,SAL_UA1206AA_AS:0,SAL_QA1062AA_AS:0,SAL_QA1065AA_AS:0,SAL_QA1064AA_AS:0,SAL_QA1070AA_AS:0,SAL_QA1068AA_AS:0,SAL_LA7319AA_AS:0,SAL_IA7814AA_AS:0,SAL_SA2019AA_AS:0,SAL_KA9111AA_AS:0,SAL_KA9112AA_AS:0,SAL_KA5861AA_AS:0,SAL_QA7478AA_AS:0,SAL_KA5858AA_AS:0,SAL_QA7484AA_AS:0,SAL_KA5868AA_AS:0,SAL_KA5867AA_AS:0,SAL_IA6549AA_AS:0,SAL_LA2092AA_AS:0,SAL_MA9906AA_AS:0,SAL_LA2090AA_AS:0,SAL_LA2089AA_AS:0,SAL_LA2096AA_AS:0,SAL_LA2094AA_AS:0,SAL_LA2093AA_AS:0,SAL_LA2088AA_AS:0,SAL_LA2087AA_AS:0,SAL_KA0053AA_AS:0,SAL_KA0052AA_AS:0,SAL_KA2083AA_AS:0,SAL_KA6650AA_AS:0,SAL_KA6649AA_AS:0,SAL_AA0938AA_AS:0,SAL_JA4882AA_AS:0,SAL_JA4883AA_AS:0,SAL_JA4884AA_AS:0,SAL_AA0935AA_AS:0,SAL_UA0746AA_AS:0,SAL_KA5030AA_AS:0,SAL_TA0052AA_AS:0,SAL_TA0053AA_AS:0,SAL_IA4850AA_AS:0,SAL_MA7309AA_AS:0,SAL_IA4859AA_AS:0,SAL_PA8038AA_AS:0,SAL_SA0996AA_AS:0,SAL_JA5016AA_AS:0,SAL_JA6838AA_AS:0,SAL_KA4066AA_AS:0,SAL_KA4065AA_AS:0,SAL_JA6924AA_AS:0,SAL_KA4058AA_AS:0,SAL_IA9253AA_AS:0,SAL_QA5590AA_AS:0,SAL_FA1634AA_AS:0,SAL_FA1635AA_AS:0,SAL_PA3792AA_AS:0,SAL_IA9137AA_AS:0,SAL_JA4631AA_AS:0,SAL_LA4003AA_AS:0,SAL_OA5244AA_AS:0,SAL_LA1152AA_AS:0,SAL_UA2252AA_AS:0,SAL_UA2254AA_AS:0,SAL_OA1322AA_AS:0,SAL_OA1320AA_AS:0,SAL_IA3252AA_AS:0,SAL_IA5723AA_AS:0,SAL_QA6508AA_AS:0,SAL_QA6506AA_AS:0,SAL_QA6503AA_AS:0,SAL_JA5293AA_AS:0,SAL_IA6433AA_AS:0,SAL_EA5175AA_AS:0,SAL_JA7124AA_AS:0,SAL_JA6538AA_AS:0,SAL_FA2902AA_AS:0,SAL_JA5244AA_AS:0,SAL_TA4770AA_AS:0,SAL_EA3317AA_AS:0,SAL_KA0564AA_AS:0,SAL_UA1213AA_AS:0,SAL_IA4365AA_AS:0,SAL_TA9220AA_AS:0,SAL_KA3103AA_AS:0,SAL_KA3102AA_AS:0,SAL_TA9223AA_AS:0,SAL_KA3786AA_AS:0,SAL_TA9216AA_AS:0,SAL_TA9217AA_AS:0,SAL_SA0132AA_AS:0,SAL_TA9219AA_AS:0,SAL_IA8224AA_AS:0,SAL_PA8992AA_AS:0,SAL_LA7012AA_AS:0,SAL_LA7010AA_AS:0,SAL_LA7011AA_AS:0,SAL_IA8211AA_AS:0,SAL_IA8209AA_AS:0,SAL_IA8208AA_AS:0,SAL_QA4602AA_AS:0,SAL_LA5016AA_AS:0,SAL_IA6841AA_AS:0,SAL_IA6840AA_AS:0,SAL_IA6843AA_AS:0,SAL_IA6842AA_AS:0,SAL_IA6845AA_AS:0,SAL_IA6844AA_AS:0,SAL_IA6847AA_AS:0,SAL_IA6846AA_AS:0,SAL_IA6849AA_AS:0,SAL_KA8513AA_AS:0,SAL_IA4773AA_AS:0,SAL_QA4061AA_AS:0,SAL_JA4604AA_AS:0,SAL_LA8311AA_AS:0,SAL_LA8312AA_AS:0,SAL_LA8309AA_AS:0,SAL_LA8310AA_AS:0,SAL_LA8307AA_AS:0,SAL_LA8308AA_AS:0,SAL_LA8305AA_AS:0,SAL_LA8306AA_AS:0,SAL_LA8303AA_AS:0,SAL_LA8304AA_AS:0,SAL_TA8448AA_AS:0,SAL_TA8447AA_AS:0,SAL_EA9216AA_AS:0,SAL_SA9808AA_AS:0,SAL_FA0221AA_AS:0,SAL_SA1018AA_AS:0,SAL_FA3286AA_AS:0,SAL_OA4643AA_AS:0,SAL_KA3170AA_AS:0,SAL_KA3171AA_AS:0,SAL_KA3169AA_AS:0,SAL_NA5949AA_AS:0,SAL_NA5950AA_AS:0,SAL_NA5947AA_AS:0,SAL_NA5948AA_AS:0,SAL_TA1651AA_AS:0,SAL_QA4077AA_AS:0,SAL_QA4075AA_AS:0,SAL_JA4746AA_AS:0,SAL_JA4389AA_AS:0,SAL_JA5060AA_AS:0,SAL_LA7895AA_AS:0,SAL_JA6550AA_AS:0,SAL_LA3563AA_AS:0,SAL_MA1180AA_AS:0,SAL_LA7896AA_AS:0,SAL_LA3562AA_AS:0,SAL_KA0391AA_AS:0,SAL_LA3564AA_AS:0,SAL_IA6796AA_AS:0,SAL_NA5835AA_AS:0,SAL_NA5836AA_AS:0,SAL_IA6795AA_AS:0,SAL_QA9393AA_AS:0,SAL_KA7755AA_AS:0,SAL_QA9392AA_AS:0,SAL_TA9337AA_AS:0,SAL_TA9254AA_AS:0,SAL_KA7754AA_AS:0,SAL_JA9939AA_AS:0,SAL_JA9940AA_AS:0,SAL_JA9946AA_AS:0,SAL_KA6443AA_AS:0,SAL_KA6445AA_AS:0,SAL_KA6448AA_AS:0,SAL_KA6449AA_AS:0,SAL_TA0226AA_AS:0,SAL_TA0229AA_AS:0,SAL_TA0228AA_AS:0,SAL_IA8448AA_AS:0,SAL_KA0487AA_AS:0,SAL_IA6891AA_AS:0,SAL_IA6892AA_AS:0,SAL_IA6885AA_AS:0,SAL_IA6886AA_AS:0,SAL_IA6883AA_AS:0,SAL_IA6889AA_AS:0,SAL_IA6890AA_AS:0,SAL_IA6887AA_AS:0,SAL_KA8152AA_AS:0,SAL_MA2953AA_AS:0,SAL_JA4713AA_AS:0,SAL_AA1322AA_AS:0,SAL_AA1320AA_AS:0,SAL_AA1321AA_AS:0,SAL_AA1326AA_AS:0,SAL_AA1327AA_AS:0,SAL_AA1324AA_AS:0,SAL_AA1325AA_AS:0,SAL_AA1328AA_AS:0,SAL_AA1329AA_AS:0,SAL_SA0480AA_AS:0,SAL_LA9409AA_AS:0,SAL_SA8622AA_AS:0,SAL_SA8615AA_AS:0,SAL_UA1235AA_AS:0,SAL_IA8743AA_AS:0,SAL_EA9495AA_AS:0,SAL_SA1700AA_AS:0,SAL_LA0065AA_AS:0,SAL_LA0067AA_AS:0,SAL_SA9580AA_AS:0,SAL_LA0069AA_AS:0,SAL_JA5061AA_AS:0,SAL_TA7781AA_AS:0,SAL_IA5340AA_AS:0,SAL_AA1142AA_AS:0,SAL_AA1149AA_AS:0,SAL_NA2766AA_AS:0,SAL_BA6380AA_AS:0,SAL_JA7027AA_AS:0,SAL_FA3604AA_AS:0,SAL_FA3602AA_AS:0,SAL_UA1566AA_AS:0,SAL_UA1565AA_AS:0,SAL_JA5523AA_AS:0,SAL_TA6832AA_AS:0,SAL_TA0765AA_AS:0,SAL_LA9484AA_AS:0,SAL_SA0069AA_AS:0,SAL_TA0838AA_AS:0,SAL_IA5833AA_AS:0,SAL_QA6065AA_AS:0,SAL_QA6069AA_AS:0,SAL_KA4142AA_AS:0,SAL_JA6491AA_AS:0,SAL_JA9407AA_AS:0,SAL_KA8851AA_AS:0,SAL_KA8850AA_AS:0,SAL_JA6714AA_AS:0,SAL_LA7404AA_AS:0,SAL_JA4793AA_AS:0,SAL_AA1377AA_AS:0,SAL_EA2189AA_AS:0,SAL_LA7400AA_AS:0,SAL_LA7401AA_AS:0,SAL_JA6715AA_AS:0,SAL_SA3019AA_AS:0,SAL_CA4304AA_AS:0,SAL_TA0658AA_AS:0,SAL_LA8466AA_AS:0,SAL_IA9267AA_AS:0,SAL_JA9157AA_AS:0,SAL_HA9397AA_AS:0,SAL_RA1316AA_AS:0,SAL_KA3705AA_AS:0,SAL_KA3704AA_AS:0,SAL_KA3697AA_AS:0,SAL_KA3696AA_AS:0,SAL_KA3699AA_AS:0,SAL_KA3698AA_AS:0,SAL_KA3701AA_AS:0,SAL_KA3700AA_AS:0,SAL_KA3702AA_AS:0,SAL_AA1421AA_AS:0,SAL_AA1420AA_AS:0,SAL_AA1423AA_AS:0,SAL_AA1422AA_AS:0,SAL_AA1425AA_AS:0,SAL_AA1427AA_AS:0,SAL_AA1426AA_AS:0,SAL_AA1428AA_AS:0,SAL_EA9871AA_AS:0,SAL_EA9869AA_AS:0,SAL_JA6812AA_AS:0,SAL_JA7120AA_AS:0,SAL_JA7066AA_AS:0,SAL_JA7884AA_AS:0,SAL_JA8025AA_AS:0,SAL_JA7982AA_AS:0,SAL_JA6977AA_AS:0,SAL_JA6652AA_AS:0,SAL_JA6807AA_AS:0,SAL_JA6943AA_AS:0,SAL_KA7247AA_AS:0,SAL_JA5036AA_AS:0,SAL_KA7251AA_AS:0,SAL_IA8786AA_AS:0,SAL_TA1743AA_AS:0,SAL_LA5608AA_AS:0,SAL_LA5609AA_AS:0,SAL_LA5616AA_AS:0,SAL_LA5617AA_AS:0,SAL_LA5614AA_AS:0,SAL_LA5615AA_AS:0,SAL_LA5612AA_AS:0,SAL_LA5613AA_AS:0,SAL_LA5610AA_AS:0,SAL_LA5611AA_AS:0,SAL_LA2731AA_AS:0,SAL_LA2732AA_AS:0,SAL_LA2733AA_AS:0,SAL_MA1711AA_AS:0,SAL_JA7119AA_AS:0,SAL_JA6643AA_AS:0,SAL_KA1699AA_AS:0,SAL_KA1701AA_AS:0,SAL_KA1694AA_AS:0,SAL_QA9000AA_AS:0,SAL_QA9001AA_AS:0,SAL_SA8731AA_AS:0,SAL_MA7408AA_AS:0,SAL_FA6323AA_AS:0,SAL_IA5350AA_AS:0,SAL_IA5351AA_AS:0,SAL_IA5354AA_AS:0,SAL_JA8726AA_AS:0,SAL_JA6926AA_AS:0,SAL_JA4724AA_AS:0,SAL_AA1199AA_AS:0,SAL_AA1198AA_AS:0,SAL_AA1191AA_AS:0,SAL_AA1193AA_AS:0,SAL_AA1197AA_AS:0,SAL_AA1196AA_AS:0,SAL_KA2537AA_AS:0,SAL_IA5250AA_AS:0,SAL_IA7927AA_AS:0,SAL_IA7926AA_AS:0,SAL_TA8341AA_AS:0,SAL_TA5935AA_AS:0,SAL_IA6609AA_AS:0,SAL_IA6608AA_AS:0,SAL_IA6606AA_AS:0,SAL_IA6605AA_AS:0,SAL_TA5934AA_AS:0,SAL_EA3323AA_AS:0,SAL_IA3870AA_AS:0,SAL_EA3331AA_AS:0,SAL_LA4929AA_AS:0,SAL_LA4928AA_AS:0,SAL_KA7053AA_AS:0,SAL_KA7396AA_AS:0,SAL_PA9158AA_AS:0,SAL_KA1654AA_AS:0,SAL_PA7819AA_AS:0,SAL_MA5508AA_AS:0,SAL_PA3448AA_AS:0,SAL_LA8244AA_AS:0,SAL_TA5311AA_AS:0,SAL_TA6295AA_AS:0,SAL_JA6758AA_AS:0,SAL_TA4810AA_AS:0,SAL_TA4809AA_AS:0,SAL_JA6873AA_AS:0,SAL_JA6522AA_AS:0,SAL_JA6765AA_AS:0,SAL_JA5229AA_AS:0,SAL_JA5228AA_AS:0,SAL_JA5227AA_AS:0,SAL_JA5230AA_AS:0,SAL_JA6719AA_AS:0,SAL_JA6482AA_AS:0,SAL_JA6696AA_AS:0,SAL_FA5108AA_AS:0,SAL_FA5109AA_AS:0,SAL_FA5110AA_AS:0,SAL_FA5116AA_AS:0,SAL_TA9318AA_AS:0,SAL_KA0828AA_AS:0,SAL_PA3323AA_AS:0,SAL_PA3322AA_AS:0,SAL_TA5645AA_AS:0,SAL_TA5643AA_AS:0,SAL_TA5641AA_AS:0,SAL_TA5642AA_AS:0,SAL_QA4188AA_AS:0,SAL_JA5151AA_AS:0,SAL_JA9990AA_AS:0,SAL_IA4666AA_AS:0,SAL_IA4667AA_AS:0,SAL_FA8226AA_AS:0,SAL_RA1747AA_AS:0,SAL_RA1750AA_AS:0,SAL_QA0706AA_AS:0,SAL_QA0704AA_AS:0,SAL_KA1947AA_AS:0,SAL_KA1946AA_AS:0,SAL_KA1948AA_AS:0,SAL_KA1951AA_AS:0,SAL_KA1950AA_AS:0,SAL_KA1953AA_AS:0,SAL_KA1952AA_AS:0,SAL_KA1955AA_AS:0,SAL_KA1954AA_AS:0,SAL_MA0765AA_AS:0,SAL_MA0766AA_AS:0,SAL_MA0763AA_AS:0,SAL_BA6219AA_AS:0,SAL_TA0340AA_AS:0,SAL_AA1018AA_AS:0,SAL_AA1014AA_AS:0,SAL_AA1015AA_AS:0,SAL_AA1010AA_AS:0,SAL_AA1011AA_AS:0,SAL_AA1012AA_AS:0,SAL_JA0675AA_AS:0,SAL_EA3007AA_AS:0,SAL_EA3005AA_AS:0,SAL_EA3015AA_AS:0,SAL_EA3011AA_AS:0,SAL_JA0676AA_AS:0,SAL_EA3012AA_AS:0,SAL_EA3014AA_AS:0,SAL_JA0895AA_AS:0,SAL_IA6425AA_AS:0,SAL_LA0511AA_AS:0,SAL_LA0514AA_AS:0,SAL_LA0513AA_AS:0,SAL_LA0518AA_AS:0,SAL_LA0519AA_AS:0,SAL_SA2458AA_AS:0,SAL_SA2460AA_AS:0,SAL_LA7583AA_AS:0,SAL_LA7582AA_AS:0,SAL_LA7585AA_AS:0,SAL_LA7584AA_AS:0,SAL_KA7341AA_AS:0,SAL_KA2740AA_AS:0,SAL_LA6065AA_AS:0,SAL_LA6061AA_AS:0,SAL_SA8564AA_AS:0,SAL_SA8567AA_AS:0,SAL_SA8563AA_AS:0,SAL_JA4896AA_AS:0,SAL_JA4895AA_AS:0,SAL_UA2684AA_AS:0,SAL_TA7342AA_AS:0,SAL_NA9158AA_AS:0,SAL_OA8278AA_AS:0,SAL_FA0587AA_AS:0,SAL_SA0904AA_AS:0,SAL_SA0903AA_AS:0,SAL_KA3775AA_AS:0,SAL_KA3767AA_AS:0,SAL_KA3766AA_AS:0,SAL_KA3769AA_AS:0,SAL_KA3770AA_AS:0,SAL_KA3773AA_AS:0,SAL_KA3772AA_AS:0,SAL_JA5524AA_AS:0,SAL_FA2359AA_AS:0,SAL_SA2166AA_AS:0,SAL_NA2392AA_AS:0,SAL_SA2165AA_AS:0,SAL_BA3938AA_AS:0,SAL_QA4967AA_AS:0,SAL_FA3006AA_AS:0,SAL_JA3998AA_AS:0,SAL_JA4482AA_AS:0,SAL_OA0030AA_AS:0,SAL_IA2668AA_AS:0,SAL_IA3827AA_AS:0,SAL_JA6824AA_AS:0,SAL_OA1039AA_AS:0,SAL_BA6248AA_AS:0,SAL_RA6848AA_AS:0,SAL_JA7142AA_AS:0,SAL_JA6637AA_AS:0,SAL_JA6589AA_AS:0,SAL_UA0921AA_AS:0,SAL_UA0927AA_AS:0,SAL_TA5342AA_AS:0,SAL_HA6769AA_AS:0,SAL_IA3671AA_AS:0,SAL_HA6620AA_AS:0,SAL_TA0840AA_AS:0,SAL_TA0839AA_AS:0,SAL_TA0842AA_AS:0,SAL_IA5398AA_AS:0,SAL_PA9082AA_AS:0,SAL_TA9313AA_AS:0,SAL_KA8419AA_AS:0,SAL_LA3995AA_AS:0,SAL_CA3239AA_AS:0,SAL_IA8166AA_AS:0,SAL_AA0930AA_AS:0,SAL_IA6737AA_AS:0,SAL_IA6733AA_AS:0,SAL_IA6732AA_AS:0,SAL_IA6734AA_AS:0,SAL_IA6729AA_AS:0,SAL_IA6728AA_AS:0,SAL_IA6731AA_AS:0,SAL_IA6730AA_AS:0,SAL_TA2030AA_AS:0,SAL_IA9581AA_AS:0,SAL_TA2026AA_AS:0,SAL_SA8905AA_AS:0,SAL_PA7329AA_AS:0,SAL_KA9619AA_AS:0,SAL_KA4297AA_AS:0,SAL_KA4296AA_AS:0,SAL_SA1138AA_AS:0,SAL_MA2895AA_AS:0,SAL_MA2890AA_AS:0,SAL_RA0826AA_AS:0,SAL_LA8277AA_AS:0,SAL_LA8278AA_AS:0,SAL_LA8281AA_AS:0,SAL_LA8282AA_AS:0,SAL_LA8279AA_AS:0,SAL_LA8280AA_AS:0,SAL_JA6703AA_AS:0,SAL_JA7054AA_AS:0,SAL_NA5875AA_AS:0,SAL_MA2103AA_AS:0,SAL_TA1487AA_AS:0,SAL_MA1306AA_AS:0,SAL_MA2105AA_AS:0,SAL_MA2113AA_AS:0,SAL_MA2112AA_AS:0,SAL_MA1304AA_AS:0,SAL_SA1485AA_AS:0,SAL_TA6895AA_AS:0,SAL_UA3368AA_AS:0,SAL_UA3371AA_AS:0,SAL_IA8857AA_AS:0,SAL_JA7150AA_AS:0,SAL_MA6582AA_AS:0,SAL_FA2609AA_AS:0,SAL_JA8702AA_AS:0,SAL_PA2603AA_AS:0,SAL_OA2673AA_AS:0,SAL_OA2671AA_AS:0,SAL_JA0200AA_AS:0,SAL_QA5856AA_AS:0,SAL_JA6633AA_AS:0,SAL_JA5179AA_AS:0,SAL_QA6269AA_AS:0,SAL_JA7140AA_AS:0,SAL_RA1024AA_AS:0,SAL_JA4914AA_AS:0,SAL_MA9653AA_AS:0,SAL_MA9654AA_AS:0,SAL_MA9755AA_AS:0,SAL_MA9737AA_AS:0,SAL_MA9650AA_AS:0,SAL_MA9647AA_AS:0,SAL_MA9648AA_AS:0,SAL_MA9645AA_AS:0,SAL_MA9646AA_AS:0,SAL_IA6482AA_AS:0,SAL_IA6483AA_AS:0,SAL_IA6484AA_AS:0,SAL_IA6485AA_AS:0,SAL_IA6486AA_AS:0,SAL_LA6621AA_AS:0,SAL_LA6620AA_AS:0,SAL_LA6622AA_AS:0,SAL_LA6532AA_AS:0,SAL_LA6531AA_AS:0,SAL_LA6534AA_AS:0,SAL_LA6533AA_AS:0,SAL_IA5851AA_AS:0,SAL_LA6530AA_AS:0,SAL_LA6529AA_AS:0,SAL_IA5852AA_AS:0,SAL_JA9231AA_AS:0,SAL_JA9228AA_AS:0,SAL_JA9236AA_AS:0,SAL_IA6810AA_AS:0,SAL_IA6800AA_AS:0,SAL_IA6813AA_AS:0,SAL_KA8446AA_AS:0,SAL_KA8443AA_AS:0,SAL_MA5190AA_AS:0,SAL_MA5189AA_AS:0,SAL_MA5188AA_AS:0,SAL_KA3817AA_AS:0,SAL_AA1042AA_AS:0,SAL_OA4035AA_AS:0,SAL_MA8884AA_AS:0,SAL_NA3324AA_AS:0,SAL_MA8963AA_AS:0,SAL_IA6420AA_AS:0,SAL_JA6399AA_AS:0,SAL_JA4496AA_AS:0,SAL_JA6674AA_AS:0,SAL_KA0963AA_AS:0,SAL_PA7456AA_AS:0,SAL_FA2997AA_AS:0,SAL_FA3001AA_AS:0,SAL_FA2993AA_AS:0,SAL_FA2994AA_AS:0,SAL_FA2991AA_AS:0,SAL_PA7455AA_AS:0,SAL_PA7454AA_AS:0,SAL_TA5987AA_AS:0,SAL_KA4982AA_AS:0,SAL_KA4983AA_AS:0,SAL_KA4984AA_AS:0,SAL_KA4985AA_AS:0,SAL_IA5523AA_AS:0,SAL_RA0149AA_AS:0,SAL_RA0148AA_AS:0,SAL_JA0196AA_AS:0,SAL_EA2012AA_AS:0,SAL_EA2010AA_AS:0,SAL_EA2011AA_AS:0,SAL_TA7109AA_AS:0,SAL_MA0900AA_AS:0,SAL_JA9892AA_AS:0,SAL_IA4805AA_AS:0,SAL_IA4806AA_AS:0,SAL_TA0569AA_AS:0,SAL_TA1162AA_AS:0,SAL_AA1472AA_AS:0,SAL_FA7954AA_AS:0,SAL_PA8925AA_AS:0,SAL_KA2334AA_AS:0,SAL_PA6563AA_AS:0,SAL_PA6561AA_AS:0,SAL_FA8521AA_AS:0,SAL_AA1473AA_AS:0,SAL_FA8504AA_AS:0,SAL_JA4773AA_AS:0,SAL_JA6458AA_AS:0,SAL_MA2127AA_AS:0,SAL_MA2134AA_AS:0,SAL_AA1515AA_AS:0,SAL_AA1516AA_AS:0,SAL_AA1513AA_AS:0,SAL_KA7948AA_AS:0,SAL_JA6885AA_AS:0,SAL_JA5003AA_AS:0,SAL_JA7034AA_AS:0,SAL_JA6613AA_AS:0,SAL_JA4325AA_AS:0,SAL_JA6450AA_AS:0,SAL_JA4593AA_AS:0,SAL_JA4336AA_AS:0,SAL_BA7666AA_AS:0,SAL_JA4428AA_AS:0,SAL_JA6579AA_AS:0,SAL_JA7036AA_AS:0,SAL_JA6595AA_AS:0,SAL_IA8677AA_AS:0,SAL_LA0991AA_AS:0,SAL_LA0990AA_AS:0,SAL_LA0989AA_AS:0,SAL_LA0988AA_AS:0,SAL_LA0987AA_AS:0,SAL_LA0986AA_AS:0,SAL_LA0985AA_AS:0,SAL_LA0984AA_AS:0,SAL_LA0983AA_AS:0,SAL_LA0982AA_AS:0,SAL_LA2779AA_AS:0,SAL_LA2778AA_AS:0,SAL_MA0852AA_AS:0,SAL_QA3913AA_AS:0,SAL_IA6938AA_AS:0,SAL_IA6937AA_AS:0,SAL_IA6940AA_AS:0,SAL_IA6939AA_AS:0,SAL_BA5889AA_AS:0,SAL_IA6934AA_AS:0,SAL_IA6933AA_AS:0,SAL_IA6942AA_AS:0,SAL_RA0502AA_AS:0,SAL_RA0373AA_AS:0,SAL_RA0500AA_AS:0,SAL_TA0769AA_AS:0,SAL_JA4847AA_AS:0,SAL_JA4848AA_AS:0,SAL_TA0768AA_AS:0,SAL_JA6546AA_AS:0,SAL_QA5559AA_AS:0,SAL_LA4473AA_AS:0,SAL_IA8435AA_AS:0,SAL_MA2037AA_AS:0,SAL_KA8312AA_AS:0,SAL_KA9937AA_AS:0,SAL_AA1280AA_AS:0,SAL_AA1289AA_AS:0,SAL_KA4726AA_AS:0,SAL_KA4721AA_AS:0,SAL_KA8735AA_AS:0,SAL_JA4989AA_AS:0,SAL_EA8237AA_AS:0,SAL_TA0713AA_AS:0,SAL_TA0711AA_AS:0,SAL_TA1268AA_AS:0,SAL_PA9553AA_AS:0,SAL_MA6427AA_AS:0,SAL_MA6425AA_AS:0,SAL_TA4383AA_AS:0,SAL_TA4382AA_AS:0,SAL_PA6595AA_AS:0,SAL_PA6596AA_AS:0,SAL_PA6597AA_AS:0,SAL_PA6598AA_AS:0,SAL_TA7738AA_AS:0,SAL_LA4674AA_AS:0,SAL_TA7739AA_AS:0,SAL_TA7741AA_AS:0,SAL_TA7734AA_AS:0,SAL_TA7737AA_AS:0,SAL_KA1569AA_AS:0,SAL_TA4239AA_AS:0,SAL_IA8893AA_AS:0,SAL_LA9780AA_AS:0,SAL_LA9786AA_AS:0,SAL_LA9785AA_AS:0,SAL_LA9772AA_AS:0,SAL_UA3047AA_AS:0,SAL_KA2331AA_AS:0,SAL_UA2797AA_AS:0,SAL_OA1093AA_AS:0,SAL_SA8890AA_AS:0,SAL_LA8114AA_AS:0,SAL_LA8113AA_AS:0,SAL_LA8117AA_AS:0,SAL_LA8116AA_AS:0,SAL_LA8115AA_AS:0,SAL_LA8121AA_AS:0,SAL_LA8120AA_AS:0,SAL_LA8119AA_AS:0,SAL_NA5761AA_AS:0,SAL_SA3038AA_AS:0,SAL_SA2502AA_AS:0,SAL_LA0952AA_AS:0,SAL_TA6400AA_AS:0,SAL_SA1652AA_AS:0,SAL_SA1653AA_AS:0,SAL_QA6167AA_AS:0,SAL_TA4869AA_AS:0,SAL_PA7450AA_AS:0,SAL_QA3656AA_AS:0,SAL_QA3662AA_AS:0,SAL_PA7449AA_AS:0,SAL_TA1064AA_AS:0,SAL_TA4866AA_AS:0,SAL_TA2538AA_AS:0,SAL_TA4870AA_AS:0,SAL_LA0017AA_AS:0,SAL_QA9625AA_AS:0,SAL_FA5167AA_AS:0,SAL_FA5169AA_AS:0,SAL_FA5170AA_AS:0,SAL_TA4865AA_AS:0,SAL_OA4568AA_AS:0,SAL_IA5728AA_AS:0,SAL_QA6395AA_AS:0,SAL_QA6396AA_AS:0,SAL_QA6397AA_AS:0,SAL_QA6245AA_AS:0,SAL_QA6391AA_AS:0,SAL_QA6392AA_AS:0,SAL_QA6393AA_AS:0,SAL_QA6394AA_AS:0,SAL_JA8878AA_AS:0,SAL_KA3628AA_AS:0,SAL_KA9043AA_AS:0,SAL_IA6173AA_AS:0,SAL_AA1525AA_AS:0,SAL_AA1527AA_AS:0,SAL_AA1521AA_AS:0,SAL_AA1523AA_AS:0,SAL_IA8277AA_AS:0,SAL_BA9881AA_AS:0,SAL_IA5325AA_AS:0,SAL_IA5327AA_AS:0,SAL_AA1129AA_AS:0,SAL_AA1120AA_AS:0,SAL_AA1122AA_AS:0,SAL_AA1125AA_AS:0,SAL_AA1126AA_AS:0,SAL_AA1127AA_AS:0,SAL_SA2794AA_AS:0,SAL_OA2218AA_AS:0,SAL_JA4689AA_AS:0,SAL_UA1315AA_AS:0,SAL_JA5218AA_AS:0,SAL_LA0672AA_AS:0,SAL_JA6542AA_AS:0,SAL_QA1201AA_AS:0,SAL_LA9301AA_AS:0,SAL_LA9302AA_AS:0,SAL_LA9303AA_AS:0,SAL_LA9305AA_AS:0,SAL_LA9306AA_AS:0,SAL_LA9307AA_AS:0,SAL_LA9308AA_AS:0,SAL_LA9299AA_AS:0,SAL_LA9300AA_AS:0,SAL_KA7557AA_AS:0,SAL_KA7558AA_AS:0,SAL_KA7551AA_AS:0,SAL_KA7549AA_AS:0,SAL_TA1719AA_AS:0,SAL_SA2616AA_AS:0,SAL_JA5216AA_AS:0,SAL_LA4643AA_AS:0,SAL_LA4642AA_AS:0,SAL_LA4644AA_AS:0,SAL_LA4641AA_AS:0,SAL_LA4640AA_AS:0,SAL_LA4221AA_AS:0,SAL_LA4220AA_AS:0,SAL_LA4646AA_AS:0,SAL_LA4645AA_AS:0,SAL_LA5936AA_AS:0,SAL_LA5935AA_AS:0,SAL_LA5930AA_AS:0,SAL_TA5806AA_AS:0,SAL_JA5204AA_AS:0,SAL_JA5203AA_AS:0,SAL_TA1096AA_AS:0,SAL_JA6344AA_AS:0,SAL_JA4353AA_AS:0,SAL_KA4062AA_AS:0,SAL_TA9694AA_AS:0,SAL_TA9695AA_AS:0,SAL_FA2742AA_AS:0,SAL_UA2905AA_AS:0,SAL_JA5033AA_AS:0,SAL_EA8953AA_AS:0,SAL_KA4057AA_AS:0,SAL_SA8661AA_AS:0,SAL_KA3882AA_AS:0,SAL_KA3881AA_AS:0,SAL_KA3883AA_AS:0,SAL_KA3880AA_AS:0,SAL_KA3879AA_AS:0,SAL_KA4060AA_AS:0,SAL_KA4059AA_AS:0,SAL_QA6224AA_AS:0,SAL_SA8530AA_AS:0,SAL_JA6574AA_AS:0,SAL_IA5223AA_AS:0,SAL_IA5220AA_AS:0,SAL_IA5221AA_AS:0,SAL_IA5222AA_AS:0,SAL_EA1862AA_AS:0,SAL_PA3242AA_AS:0,SAL_QA6684AA_AS:0,SAL_QA6681AA_AS:0,SAL_IA9008AA_AS:0,SAL_SA9254AA_AS:0,SAL_SA9257AA_AS:0,SAL_SA9256AA_AS:0,SAL_SA9250AA_AS:0,SAL_BA5941AA_AS:0,SAL_MA0015AA_AS:0,SAL_QA2642AA_AS:0,SAL_QA2656AA_AS:0,SAL_QA2661AA_AS:0,SAL_IA4714AA_AS:0,SAL_IA4715AA_AS:0,SAL_KA3807AA_AS:0,SAL_KA3806AA_AS:0,SAL_FA7888AA_AS:0,SAL_FA7928AA_AS:0,SAL_MA0618AA_AS:0,SAL_MA0621AA_AS:0,SAL_MA0620AA_AS:0,SAL_MA0615AA_AS:0,SAL_KA5846AA_AS:0,SAL_KA5837AA_AS:0,SAL_KA5838AA_AS:0,SAL_KA5839AA_AS:0,SAL_KA5840AA_AS:0,SAL_KA5841AA_AS:0,SAL_KA5842AA_AS:0,SAL_KA5843AA_AS:0,SAL_KA5844AA_AS:0,SAL_UA2356AA_AS:0,SAL_UA2355AA_AS:0,SAL_PA7411AA_AS:0,SAL_PA7414AA_AS:0,SAL_PA7421AA_AS:0,SAL_LA0542AA_AS:0,SAL_EA2692AA_AS:0,SAL_JA0818AA_AS:0,SAL_JA0647AA_AS:0,SAL_IA8608AA_AS:0,SAL_TA5090AA_AS:0,SAL_LA3231AA_AS:0,SAL_LA3232AA_AS:0,SAL_UA3262AA_AS:0,SAL_JA5198AA_AS:0,SAL_JA5199AA_AS:0,SAL_JA5201AA_AS:0,SAL_JA5200AA_AS:0,SAL_QA1795AA_AS:0,SAL_FA4409AA_AS:0,SAL_JA4912AA_AS:0,SAL_IA9333AA_AS:0,SAL_PA7788AA_AS:0,SAL_FA5346AA_AS:0,SAL_QA8360AA_AS:0,SAL_QA8361AA_AS:0,SAL_QA8364AA_AS:0,SAL_QA8365AA_AS:0,SAL_QA8362AA_AS:0,SAL_QA8363AA_AS:0,SAL_QA8368AA_AS:0,SAL_QA8369AA_AS:0,SAL_QA8366AA_AS:0,SAL_QA8367AA_AS:0,SAL_JA5130AA_AS:0,SAL_LA8067AA_AS:0,SAL_LA8068AA_AS:0,SAL_IA1804AA_AS:0,SAL_LA8070AA_AS:0,SAL_TA8509AA_AS:0,SAL_FA2811AA_AS:0,SAL_NA0068AA_AS:0,SAL_NA0067AA_AS:0,SAL_QA7399AA_AS:0,SAL_QA7343AA_AS:0,SAL_IA5912AA_AS:0,SAL_MA9704AA_AS:0,SAL_MA9621AA_AS:0,SAL_AA0964AA_AS:0,SAL_AA0965AA_AS:0,SAL_AA0966AA_AS:0,SAL_AA0960AA_AS:0,SAL_AA0962AA_AS:0,SAL_AA0963AA_AS:0,SAL_AA0968AA_AS:0,SAL_KA2648AA_AS:0,SAL_KA2649AA_AS:0,SAL_LA5118AA_AS:0,SAL_LA5403AA_AS:0,SAL_LA5404AA_AS:0,SAL_LA5401AA_AS:0,SAL_LA5402AA_AS:0,SAL_LA5399AA_AS:0,SAL_LA5400AA_AS:0,SAL_LA9461AA_AS:0,SAL_LA9463AA_AS:0,SAL_LA9464AA_AS:0,SAL_LA9465AA_AS:0,SAL_LA9466AA_AS:0,SAL_LA9467AA_AS:0,SAL_LA9468AA_AS:0,SAL_KA7802AA_AS:0,SAL_KA7805AA_AS:0,SAL_FA3073AA_AS:0,SAL_FA3069AA_AS:0,SAL_CA4008AA_AS:0,SAL_KA4109AA_AS:0,SAL_KA4110AA_AS:0,SAL_KA4107AA_AS:0,SAL_KA4108AA_AS:0,SAL_KA4113AA_AS:0,SAL_KA4112AA_AS:0,SAL_KA4115AA_AS:0,SAL_KA4116AA_AS:0,SAL_RA9896AA_AS:0,SAL_SA2113AA_AS:0,SAL_MA1770AA_AS:0,SAL_IA9151AA_AS:0,SAL_IA9153AA_AS:0,SAL_MA1768AA_AS:0,SAL_KA6812AA_AS:0,SAL_UA1018AA_AS:0,SAL_FA2500AA_AS:0,SAL_JA4761AA_AS:0,SAL_JA4610AA_AS:0,SAL_TA7924AA_AS:0,SAL_BA4147AA_AS:0,SAL_IA4961AA_AS:0,SAL_JA6712AA_AS:0,SAL_JA5245AA_AS:0,SAL_JA4758AA_AS:0,SAL_KA1068AA_AS:0,SAL_EA2015AA_AS:0,SAL_IA4862AA_AS:0,SAL_IA4865AA_AS:0,SAL_IA4866AA_AS:0,SAL_FA5433AA_AS:0,SAL_BA5839AA_AS:0,SAL_PA9019AA_AS:0,SAL_PA9017AA_AS:0,SAL_FA7947AA_AS:0,SAL_AA1407AA_AS:0,SAL_SA8868AA_AS:0,SAL_RA0051AA_AS:0,SAL_SA1376AA_AS:0,SAL_SA9382AA_AS:0,SAL_KA8277AA_AS:0,SAL_IA8863AA_AS:0,SAL_IA8862AA_AS:0,SAL_IA8864AA_AS:0,SAL_SA2375AA_AS:0,SAL_SA2380AA_AS:0,SAL_SA2378AA_AS:0,SAL_SA2381AA_AS:0,SAL_SA8811AA_AS:0,SAL_JA0548AA_AS:0,SAL_JA0650AA_AS:0,SAL_JA1201AA_AS:0,SAL_JA0555AA_AS:0,SAL_EA2483AA_AS:0,SAL_FA6785AA_AS:0,SAL_EA2486AA_AS:0,SAL_FA6634AA_AS:0,SAL_JA6591AA_AS:0,SAL_SA0024AA_AS:0,SAL_SA0019AA_AS:0,SAL_JA7162AA_AS:0,SAL_FA0011AA_AS:0,SAL_IA8652AA_AS:0,SAL_LA9304AA_AS:0,SAL_EA2226AA_AS:0,SAL_SA2634AA_AS:0,SAL_PA0870AA_AS:0,SAL_PA0864AA_AS:0,SAL_PA0863AA_AS:0,SAL_PA0862AA_AS:0,SAL_PA0861AA_AS:0,SAL_PA0868AA_AS:0,SAL_PA0865AA_AS:0,SAL_JA7138AA_AS:0,SAL_EA2224AA_AS:0,SAL_IA9124AA_AS:0,SAL_JA6664AA_AS:0,SAL_QA7171AA_AS:0,SAL_JA6741AA_AS:0,SAL_JA6360AA_AS:0,SAL_JA5282AA_AS:0,SAL_NA5865AA_AS:0,SAL_RA0284AA_AS:0,SAL_RA0283AA_AS:0,SAL_RA0286AA_AS:0,SAL_QA8664AA_AS:0,SAL_QA9286AA_AS:0,SAL_MA8037AA_AS:0,SAL_MA8036AA_AS:0,SAL_QA9290AA_AS:0,SAL_PA9912AA_AS:0,SAL_JA9076AA_AS:0,SAL_LA6822AA_AS:0,SAL_LA6823AA_AS:0,SAL_QA4654AA_AS:0,SAL_UA1283AA_AS:0,SAL_EA5220AA_AS:0,SAL_EA5218AA_AS:0,SAL_JA0598AA_AS:0,SAL_KA4463AA_AS:0,SAL_KA4461AA_AS:0,SAL_KA4460AA_AS:0,SAL_LA7953AA_AS:0,SAL_LA7954AA_AS:0,SAL_LA7970AA_AS:0,SAL_LA7973AA_AS:0,SAL_LA7980AA_AS:0,SAL_LA7956AA_AS:0,SAL_LA7958AA_AS:0,SAL_LA7966AA_AS:0,SAL_LA7968AA_AS:0,SAL_AA1371AA_AS:0,SAL_AA1370AA_AS:0,SAL_AA1373AA_AS:0,SAL_AA1372AA_AS:0,SAL_AA1374AA_AS:0,SAL_IA8753AA_AS:0,SAL_SA1162AA_AS:0,SAL_TA9953AA_AS:0,SAL_TA9956AA_AS:0,SAL_TA9954AA_AS:0,SAL_TA9958AA_AS:0,SAL_TA9957AA_AS:0,SAL_QA2739AA_AS:0,SAL_QA1590AA_AS:0,SAL_TA1077AA_AS:0,SAL_TA1074AA_AS:0,SAL_TA1075AA_AS:0,SAL_JA9604AA_AS:0,SAL_JA9605AA_AS:0,SAL_MA1563AA_AS:0,SAL_MA1559AA_AS:0,SAL_MA1560AA_AS:0,SAL_TA0455AA_AS:0,SAL_TA0451AA_AS:0,SAL_TA4107AA_AS:0,SAL_TA4676AA_AS:0,SAL_TA4694AA_AS:0,SAL_FA0983AA_AS:0,SAL_JA6615AA_AS:0,SAL_JA6783AA_AS:0,SAL_JA7990AA_AS:0,SAL_JA6721AA_AS:0,SAL_BA5329AA_AS:0,SAL_JA6969AA_AS:0,SAL_JA6364AA_AS:0,SAL_FA7111AA_AS:0,SAL_FA3580AA_AS:0,SAL_FA7181AA_AS:0,SAL_FA7312AA_AS:0,SAL_PA3660AA_AS:0,SAL_PA3662AA_AS:0,SAL_IA9339AA_AS:0,SAL_IA9341AA_AS:0,SAL_IA9338AA_AS:0,SAL_FA2479AA_AS:0,SAL_FA2481AA_AS:0,SAL_JA4853AA_AS:0,SAL_QA3940AA_AS:0,SAL_JA4451AA_AS:0,SAL_KA5098AA_AS:0,SAL_KA5099AA_AS:0,SAL_NA2500AA_AS:0,SAL_EA2220AA_AS:0,SAL_EA2219AA_AS:0,SAL_LA5418AA_AS:0,SAL_LA5415AA_AS:0,SAL_KA1917AA_AS:0,SAL_KA1306AA_AS:0,SAL_RA0449AA_AS:0,SAL_QA9343AA_AS:0,SAL_QA9350AA_AS:0,SAL_FA6645AA_AS:0,SAL_IA7905AA_AS:0,SAL_MA0941AA_AS:0,SAL_MA0940AA_AS:0,SAL_MA0943AA_AS:0,SAL_LA4205AA_AS:0,SAL_LA4206AA_AS:0,SAL_KA7156AA_AS:0,SAL_KA7155AA_AS:0,SAL_LA4208AA_AS:0,SAL_LA4630AA_AS:0,SAL_LA4631AA_AS:0,SAL_LA4632AA_AS:0,SAL_PA9229AA_AS:0,SAL_PA9225AA_AS:0,SAL_LA5793AA_AS:0,SAL_KA0215AA_AS:0,SAL_KA0208AA_AS:0,SAL_KA0209AA_AS:0,SAL_KA0216AA_AS:0,SAL_KA0217AA_AS:0,SAL_FA6883AA_AS:0,SAL_AA1490AA_AS:0,SAL_AA1491AA_AS:0,SAL_AA1492AA_AS:0,SAL_AA1493AA_AS:0,SAL_AA1494AA_AS:0,SAL_AA1495AA_AS:0,SAL_JA5066AA_AS:0,SAL_EA9866AA_AS:0,SAL_IA6547AA_AS:0,SAL_IA6548AA_AS:0,SAL_IA6551AA_AS:0,SAL_JA7146AA_AS:0,SAL_JA5065AA_AS:0,SAL_BA5550AA_AS:0,SAL_AA1238AA_AS:0,SAL_AA1239AA_AS:0,SAL_MA0297AA_AS:0,SAL_MA0296AA_AS:0,SAL_LA9802AA_AS:0,SAL_PA7923AA_AS:0,SAL_TA5821AA_AS:0,SAL_IA8771AA_AS:0,SAL_UA1838AA_AS:0,SAL_JA6923AA_AS:0,SAL_AA0993AA_AS:0,SAL_AA0998AA_AS:0,SAL_JA5164AA_AS:0,SAL_JA5163AA_AS:0,SAL_LA5583AA_AS:0,SAL_TA4439AA_AS:0,SAL_TA4442AA_AS:0,SAL_TA4620AA_AS:0,SAL_MA1760AA_AS:0,SAL_MA1761AA_AS:0,SAL_MA1756AA_AS:0,SAL_CA3517AA_AS:0,SAL_KA4056AA_AS:0,SAL_TA6352AA_AS:0,SAL_LA9494AA_AS:0,SAL_QA6134AA_AS:0,SAL_LA9492AA_AS:0,SAL_LA9491AA_AS:0,SAL_LA9498AA_AS:0,SAL_EA4570AA_AS:0,SAL_LA9497AA_AS:0,SAL_JA5069AA_AS:0,SAL_LA9496AA_AS:0,SAL_LA9495AA_AS:0,SAL_QA7838AA_AS:0,SAL_JA4722AA_AS:0,SAL_JA4723AA_AS:0,SAL_FA0771AA_AS:0,SAL_SA0308AA_AS:0,SAL_SA0310AA_AS:0,SAL_SA0311AA_AS:0,SAL_LA9972AA_AS:0,SAL_LA9974AA_AS:0,SAL_TA2233AA_AS:0,SAL_RA9484AA_AS:0,SAL_JA6331AA_AS:0,SAL_KA7001AA_AS:0,SAL_KA7002AA_AS:0,SAL_PA6756AA_AS:0,SAL_IA4266AA_AS:0,SAL_KA8750AA_AS:0,SAL_KA8748AA_AS:0,SAL_KA8746AA_AS:0,SAL_SA0307AA_AS:0,SAL_MA1839AA_AS:0,SAL_MA1830AA_AS:0,SAL_JA4837AA_AS:0,SAL_IA9043AA_AS:0,SAL_KA9399AA_AS:0,SAL_LA8042AA_AS:0,SAL_TA2395AA_AS:0,SAL_TA2396AA_AS:0,SAL_LA8060AA_AS:0,SAL_LA8059AA_AS:0,SAL_LA8062AA_AS:0,SAL_JA6554AA_AS:0,SAL_JA6909AA_AS:0,SAL_TA1672AA_AS:0,SAL_JA5208AA_AS:0,SAL_KA7588AA_AS:0,SAL_KA7587AA_AS:0,SAL_JA7127AA_AS:0,SAL_KA7579AA_AS:0,SAL_IA6164AA_AS:0,SAL_MA3204AA_AS:0,SAL_BA2914AA_AS:0,SAL_LA0823AA_AS:0,SAL_JA5547AA_AS:0,SAL_JA6794AA_AS:0,SAL_QA8970AA_AS:0,SAL_JA6961AA_AS:0,SAL_QA5713AA_AS:0,SAL_IA8017AA_AS:0,SAL_IA8016AA_AS:0,SAL_JA9792AA_AS:0,SAL_JA9791AA_AS:0,SAL_JA9790AA_AS:0,SAL_JA9789AA_AS:0,SAL_QA0738AA_AS:0,SAL_QA0732AA_AS:0,SAL_PA8668AA_AS:0,SAL_TA5778AA_AS:0,SAL_JA4679AA_AS:0,SAL_NA0377AA_AS:0,SAL_CA4012AA_AS:0,SAL_AA1043AA_AS:0,SAL_AA1041AA_AS:0,SAL_AA1040AA_AS:0,SAL_AA1047AA_AS:0,SAL_AA1046AA_AS:0,SAL_AA1045AA_AS:0,SAL_AA1044AA_AS:0,SAL_AA1049AA_AS:0,SAL_AA1048AA_AS:0,SAL_IA4937AA_AS:0,SAL_IA6578AA_AS:0,SAL_IA6579AA_AS:0,SAL_SA2427AA_AS:0,SAL_SA2428AA_AS:0,SAL_IA4938AA_AS:0,SAL_IA4939AA_AS:0,SAL_SA8492AA_AS:0,SAL_KA8121AA_AS:0,SAL_SA8893AA_AS:0,SAL_IA5407AA_AS:0,SAL_FA0603AA_AS:0,SAL_SA0337AA_AS:0,SAL_SA0344AA_AS:0,SAL_MA6230AA_AS:0,SAL_EA9629AA_AS:0,SAL_KA5743AA_AS:0,SAL_KA5746AA_AS:0,SAL_IA1906AA_AS:0,SAL_TA4808AA_AS:0,SAL_RA0139AA_AS:0,SAL_TA0004AA_AS:0,SAL_OA1454AA_AS:0,SAL_OA1446AA_AS:0,SAL_FA7030AA_AS:0,SAL_JA0979AA_AS:0,SAL_PA1075AA_AS:0,SAL_QA5072AA_AS:0,SAL_QA4350AA_AS:0,SAL_IA7294AA_AS:0,SAL_IA8602AA_AS:0,SAL_QA0802AA_AS:0,SAL_KA2044AA_AS:0,SAL_JA4354AA_AS:0,SAL_KA2039AA_AS:0,SAL_KA2038AA_AS:0,SAL_RA0548AA_AS:0,SAL_SA8742AA_AS:0,SAL_SA8744AA_AS:0,SAL_SA8708AA_AS:0,SAL_SA8709AA_AS:0,SAL_KA4096AA_AS:0,SAL_LA0212AA_AS:0,SAL_LA0209AA_AS:0,SAL_LA8230AA_AS:0,SAL_LA8229AA_AS:0,SAL_LA8232AA_AS:0,SAL_LA8231AA_AS:0,SAL_LA8226AA_AS:0,SAL_LA8225AA_AS:0,SAL_LA8227AA_AS:0,SAL_LA8224AA_AS:0,SAL_LA8223AA_AS:0,SAL_MA1296AA_AS:0,SAL_KA5856AA_AS:0,SAL_KA5855AA_AS:0,SAL_AA0994AA_AS:0,SAL_AA0996AA_AS:0,SAL_AA0991AA_AS:0,SAL_AA0990AA_AS:0,SAL_IA6463AA_AS:0,SAL_KA7060AA_AS:0,SAL_MA7783AA_AS:0,SAL_OA1603AA_AS:0,SAL_TA0512AA_AS:0,SAL_KA4120AA_AS:0,SAL_KA4119AA_AS:0,SAL_KA4117AA_AS:0,SAL_KA4124AA_AS:0,SAL_KA4123AA_AS:0,SAL_KA4122AA_AS:0,SAL_KA4121AA_AS:0,SAL_OA5350AA_AS:0,SAL_OA2475AA_AS:0,SAL_UA1484AA_AS:0,SAL_NA0928AA_AS:0,SAL_JA4984AA_AS:0,SAL_BA6321AA_AS:0,SAL_JA6640AA_AS:0,SAL_JA6739AA_AS:0,SAL_FA5149AA_AS:0,SAL_LA7410AA_AS:0,SAL_KA8187AA_AS:0,SAL_TA8518AA_AS:0):0.0,(SAL_MA6665AA_AS:0):1):0.0,(SAL_JA5544AA_AS:0):1):0.0,(SAL_QA7194AA_AS:0):1):0.0,(SAL_TA9515AA_AS:0):1):0.0,(SAL_TA4680AA_AS:0,SAL_UA0834AA_AS:0,SAL_TA4329AA_AS:0,SAL_TA1383AA_AS:0,SAL_UA2111AA_AS:0):1):0.0,(SAL_QA7122AA_AS:0):1):0.0,(SAL_MA7602AA_AS:0):1):0.0,(SAL_IA6801AA_AS:0):1):0.0,(SAL_IA6646AA_AS:0):1):0.0,(SAL_IA2683AA_AS:0):1):0.0,(SAL_FA5173AA_AS:0,SAL_KA3703AA_AS:0):1):0.0,(SAL_BA6090AA_AS:0,SAL_TA1976AA_AS:0):1):0.0,(SAL_FA6552AA_AS:0):1):0.0,(SAL_AA6817AA_AS:0):1):0.0,(SAL_AA2387AA_AS:0,SAL_AA2388AA_AS:0):1):0.0,(SAL_FA5123AA_AS:0,SAL_TA5798AA_AS:0):1):0.0,(SAL_AA6908AA_AS:0):1):0.0,(SAL_PA9263AA_AS:0,SAL_PA9268AA_AS:0,SAL_PA9267AA_AS:0,SAL_PA9261AA_AS:0,SAL_RA0876AA_AS:0,SAL_OA2425AA_AS:0,SAL_TA5600AA_AS:0,SAL_PA9135AA_AS:0,SAL_QA5583AA_AS:0,SAL_QA5653AA_AS:0,SAL_QA4348AA_AS:0,SAL_QA4355AA_AS:0,SAL_QA4354AA_AS:0,SAL_QA4450AA_AS:0,SAL_QA4352AA_AS:0):1):0.0,((SAL_TA1112AA_AS:0,SAL_LA5648AA_AS:0,SAL_FA6106AA_AS:0,SAL_FA0767AA_AS:0,SAL_FA0744AA_AS:0,SAL_OA0000AA_AS:0,SAL_MA1435AA_AS:0,SAL_LA7876AA_AS:0,SAL_OA4077AA_AS:0,SAL_OA4078AA_AS:0,SAL_FA5713AA_AS:0,SAL_FA5712AA_AS:0,SAL_FA3986AA_AS:0,SAL_QA5469AA_AS:0,SAL_SA0358AA_AS:0,SAL_SA8667AA_AS:0,SAL_OA4086AA_AS:0,SAL_OA4085AA_AS:0,SAL_OA4079AA_AS:0,SAL_OA4088AA_AS:0,SAL_IA5751AA_AS:0,SAL_EA6208AA_AS:0,SAL_FA4323AA_AS:0,SAL_QA9484AA_AS:0,SAL_UA1591AA_AS:0,SAL_OA4091AA_AS:0,SAL_QA4368AA_AS:0,SAL_FA6479AA_AS:0,SAL_LA7051AA_AS:0,SAL_SA1880AA_AS:0,SAL_SA1882AA_AS:0,SAL_FA5695AA_AS:0,SAL_BA6463AA_AS:0,SAL_SA1279AA_AS:0,SAL_LA6172AA_AS:0,SAL_NA1616AA_AS:0,SAL_IA7406AA_AS:0,SAL_KA7958AA_AS:0,SAL_LA3362AA_AS:0,SAL_AA3276AA_AS:0,SAL_AA3274AA_AS:0,SAL_AA3275AA_AS:0,SAL_AA3273AA_AS:0,SAL_EA9103AA_AS:0,SAL_MA0293AA_AS:0):0.0,(SAL_PA7419AA_AS:0):1):1):0.0,(((SAL_IA6652AA_AS:0,SAL_AA6782AA_AS:0):0.0,((SAL_EA8717AA_AS:0):0.0,(SAL_AA6358AA_AS:0):5):1):0.0,(SAL_TA1611AA_AS:0):1):1):0.0,((((((SAL_AA6813AA_AS:0):0.0,(SAL_PA8310AA_AS:0):5):0.0,((SAL_LA3082AA_AS:0,SAL_LA3081AA_AS:0,SAL_AA4404AA_AS:0):0.0,(((SAL_JA9382AA_AS:0,SAL_JA9380AA_AS:0,SAL_EA1721AA_AS:0,SAL_JA4126AA_AS:0,SAL_EA3053AA_AS:0,SAL_IA4981AA_AS:0,SAL_BA4746AA_AS:0,SAL_JA9388AA_AS:0,SAL_IA8152AA_AS:0,SAL_JA4165AA_AS:0,SAL_EA7827AA_AS:0,SAL_IA8845AA_AS:0):0.0,((SAL_MA6193AA_AS:0):0.0,(((SAL_LA5698AA_AS:0):0.0,(SAL_EA5216AA_AS:0):5):0.0,(SAL_AA6758AA_AS:0):1):1):1):0.0,(SAL_PA7405AA_AS:0,SAL_EA8246AA_AS:0):5):5):5):0.0,((SAL_UA3057AA_AS:0,SAL_AA4994AA_AS:0,SAL_AA4995AA_AS:0,SAL_QA2638AA_AS:0,SAL_IA8941AA_AS:0,SAL_NA2400AA_AS:0):0.0,(SAL_EA6953AA_AS:0):1):5):0.0,(SAL_FA1654AA_AS:0):5):0.0,(SAL_AA5964AA_AS:0):6):1):0.0,(SAL_PA7422AA_AS:0):1):0.0,(SAL_AA3940AA_AS:0,SAL_KA7232AA_AS:0,SAL_LA3070AA_AS:0):1):0.0,(SAL_OA2308AA_AS:0):1):0.0,(SAL_MA1509AA_AS:0):1):0.0,(SAL_KA8416AA_AS:0):1):0.0,(SAL_KA1945AA_AS:0):1):0.0,(SAL_IA6827AA_AS:0,SAL_IA6803AA_AS:0):1):0.0,(SAL_AA3570AA_AS:0):1):0.0,(SAL_JA7101AA_AS:0,SAL_KA3827AA_AS:0,SAL_LA7049AA_AS:0,SAL_FA3360AA_AS:0,SAL_KA3779AA_AS:0,SAL_JA5181AA_AS:0,SAL_JA6420AA_AS:0,SAL_JA6755AA_AS:0,SAL_JA6492AA_AS:0,SAL_JA7058AA_AS:0,SAL_EA6805AA_AS:0,SAL_FA3344AA_AS:0,SAL_FA5604AA_AS:0,SAL_BA4244AA_AS:0,SAL_FA5105AA_AS:0,SAL_JA4862AA_AS:0,SAL_LA4137AA_AS:0,SAL_JA0270AA_AS:0,SAL_KA4051AA_AS:0,SAL_KA4036AA_AS:0,SAL_LA4606AA_AS:0,SAL_FA3351AA_AS:0,SAL_FA3349AA_AS:0,SAL_FA3345AA_AS:0,SAL_EA6864AA_AS:0,SAL_JA4958AA_AS:0,SAL_KA3502AA_AS:0,SAL_FA3002AA_AS:0,SAL_LA3975AA_AS:0,SAL_AA3512AA_AS:0,SAL_AA3511AA_AS:0,SAL_AA3510AA_AS:0,SAL_AA3517AA_AS:0,SAL_AA3516AA_AS:0,SAL_AA3514AA_AS:0,SAL_JA7141AA_AS:0,SAL_JA6927AA_AS:0,SAL_KA3747AA_AS:0,SAL_TA1515AA_AS:0,SAL_AA3527AA_AS:0,SAL_AA3524AA_AS:0,SAL_AA3525AA_AS:0,SAL_AA3522AA_AS:0,SAL_AA3523AA_AS:0,SAL_AA3520AA_AS:0,SAL_AA3521AA_AS:0,SAL_UA1457AA_AS:0,SAL_UA1542AA_AS:0,SAL_KA4077AA_AS:0,SAL_FA4629AA_AS:0,SAL_JA0452AA_AS:0,SAL_JA4815AA_AS:0,SAL_TA1052AA_AS:0,SAL_AA3519AA_AS:0,SAL_AA3518AA_AS:0,SAL_AA3513AA_AS:0,SAL_AA3515AA_AS:0,SAL_CA1323AA_AS:0,SAL_EA6809AA_AS:0,SAL_FA2299AA_AS:0,SAL_BA9845AA_AS:0,SAL_FA4621AA_AS:0,SAL_FA4622AA_AS:0,SAL_FA4625AA_AS:0,SAL_JA4818AA_AS:0,SAL_JA6611AA_AS:0,SAL_FA3354AA_AS:0,SAL_FA3358AA_AS:0,SAL_KA3774AA_AS:0,SAL_IA6735AA_AS:0,SAL_IA6835AA_AS:0,SAL_AA3509AA_AS:0):1):0.0,(SAL_JA0644AA_AS:0):1):0.0,(SAL_JA7037AA_AS:0):1):0.0,(SAL_IA8312AA_AS:0,SAL_LA9469AA_AS:0,SAL_LA9475AA_AS:0,SAL_LA9459AA_AS:0,SAL_LA9462AA_AS:0,SAL_LA9460AA_AS:0):1):0.0,(SAL_JA5040AA_AS:0,SAL_IA5957AA_AS:0):1):0.0,(SAL_TA9837AA_AS:0):1):0.0,(SAL_LA4472AA_AS:0):1):0.0,(SAL_AA4809AA_AS:0,SAL_EA2038AA_AS:0,SAL_AA4808AA_AS:0,SAL_AA4807AA_AS:0,SAL_FA5172AA_AS:0,SAL_BA5452AA_AS:0):1):0.0,(SAL_EA2211AA_AS:0):1):0.0,(SAL_KA3877AA_AS:0):1):0.0,((SAL_AA4187AA_AS:0):0.0,(SAL_AA3284AA_AS:0,SAL_AA3283AA_AS:0,SAL_AA3282AA_AS:0,SAL_EA8075AA_AS:0,SAL_LA6175AA_AS:0):6):1):0.0,((((SAL_AA4186AA_AS:0):0.0,(SAL_AA6896AA_AS:0):5):0.0,(SAL_FA0911AA_AS:0):5):0.0,(SAL_LA9540AA_AS:0):0):1):0.0,(SAL_UA2600AA_AS:0):1):0.0,(SAL_TA5662AA_AS:0):1):0.0,(SAL_QA2135AA_AS:0):1):0.0,(SAL_PA7397AA_AS:0):1):0.0,(SAL_NA2749AA_AS:0):1):0.0,(SAL_TA6533AA_AS:0,SAL_NA2663AA_AS:0):1):0.0,(SAL_MA0608AA_AS:0):1):0.0,(SAL_LA7080AA_AS:0):1):0.0,(SAL_KA8081AA_AS:0):1):0.0,(SAL_KA3408AA_AS:0):1):0.0,(SAL_TA0782AA_AS:0,SAL_LA5640AA_AS:0,SAL_FA5119AA_AS:0,SAL_LA7882AA_AS:0,SAL_KA1717AA_AS:0,SAL_LA6170AA_AS:0,SAL_LA6176AA_AS:0,SAL_AA3267AA_AS:0,SAL_AA3268AA_AS:0,SAL_LA6173AA_AS:0,SAL_KA1711AA_AS:0,SAL_JA7125AA_AS:0,SAL_KA3771AA_AS:0):1):0.0,(SAL_BA6266AA_AS:0,SAL_LA5751AA_AS:0,SAL_BA6274AA_AS:0,SAL_KA2333AA_AS:0):1):0.0,(SAL_JA4911AA_AS:0,SAL_KA4980AA_AS:0,SAL_JA6630AA_AS:0,SAL_QA9522AA_AS:0,SAL_KA5029AA_AS:0,SAL_JA6796AA_AS:0,SAL_QA3736AA_AS:0,SAL_QA9533AA_AS:0,SAL_MA7519AA_AS:0,SAL_PA3432AA_AS:0,SAL_QA9324AA_AS:0,SAL_TA8964AA_AS:0,SAL_TA8544AA_AS:0,SAL_MA7241AA_AS:0,SAL_FA5039AA_AS:0,SAL_IA4964AA_AS:0,SAL_SA8493AA_AS:0):1):0.0,((SAL_AA7007AA_AS:0):0.0,(SAL_MA2101AA_AS:0):0):1):0.0,(SAL_MA7044AA_AS:0):1):0.0,(SAL_JA7780AA_AS:0):1):0.0,(SAL_IA6770AA_AS:0):1):0.0,(SAL_UA0946AA_AS:0,SAL_NA2401AA_AS:0):1):0.0,(SAL_IA6744AA_AS:0):1):0.0,(SAL_IA6679AA_AS:0):1):0.0,(SAL_IA6669AA_AS:0):1):0.0,(SAL_QA1185AA_AS:0,SAL_EA3009AA_AS:0):1):0.0,(SAL_TA7128AA_AS:0,SAL_AA7050AA_AS:0,SAL_NA8921AA_AS:0):1):0.0,(SAL_AA6903AA_AS:0):1):0.0,((SAL_KA4151AA_AS:0,SAL_UA1630AA_AS:0,SAL_IA3124AA_AS:0,SAL_AA4463AA_AS:0,SAL_KA4927AA_AS:0,SAL_KA4938AA_AS:0,SAL_KA4352AA_AS:0,SAL_KA9529AA_AS:0,SAL_IA6767AA_AS:0,SAL_KA5445AA_AS:0,SAL_KA6008AA_AS:0,SAL_KA6013AA_AS:0,SAL_KA4967AA_AS:0,SAL_RA0229AA_AS:0,SAL_AA4464AA_AS:0,SAL_AA4460AA_AS:0,SAL_AA4461AA_AS:0,SAL_KA4223AA_AS:0,SAL_KA4227AA_AS:0,SAL_KA4228AA_AS:0,SAL_PA2040AA_AS:0,SAL_AA4459AA_AS:0,SAL_TA5583AA_AS:0,SAL_JA6353AA_AS:0,SAL_KA4965AA_AS:0,SAL_KA4966AA_AS:0,SAL_KA4964AA_AS:0,SAL_JA5399AA_AS:0,SAL_SA0319AA_AS:0,SAL_KA4229AA_AS:0,SAL_KA1938AA_AS:0,SAL_KA9530AA_AS:0,SAL_JA5530AA_AS:0,SAL_JA6564AA_AS:0,SAL_JA8341AA_AS:0,SAL_LA0692AA_AS:0,SAL_LA0430AA_AS:0,SAL_KA5801AA_AS:0,SAL_KA5798AA_AS:0,SAL_KA5799AA_AS:0,SAL_KA5797AA_AS:0,SAL_KA5419AA_AS:0,SAL_KA5418AA_AS:0,SAL_KA5421AA_AS:0,SAL_KA1949AA_AS:0,SAL_QA3661AA_AS:0):0.0,(SAL_KA6639AA_AS:0,SAL_KA6631AA_AS:0):1):1):0.0,(((SAL_IA8564AA_AS:0,SAL_JA6718AA_AS:0,SAL_IA8457AA_AS:0,SAL_IA8722AA_AS:0,SAL_PA3331AA_AS:0,SAL_KA3415AA_AS:0,SAL_AA4272AA_AS:0,SAL_AA4274AA_AS:0,SAL_KA8254AA_AS:0,SAL_UA3028AA_AS:0,SAL_JA4937AA_AS:0,SAL_AA4249AA_AS:0,SAL_AA4242AA_AS:0,SAL_AA4243AA_AS:0,SAL_SA1980AA_AS:0,SAL_TA7923AA_AS:0,SAL_JA6597AA_AS:0,SAL_JA6366AA_AS:0,SAL_RA0202AA_AS:0,SAL_SA8687AA_AS:0,SAL_IA9451AA_AS:0,SAL_AA4260AA_AS:0,SAL_AA4261AA_AS:0,SAL_AA4264AA_AS:0,SAL_AA4265AA_AS:0,SAL_AA4267AA_AS:0,SAL_AA4269AA_AS:0,SAL_UA0888AA_AS:0,SAL_IA7400AA_AS:0,SAL_IA8784AA_AS:0,SAL_MA6270AA_AS:0,SAL_KA0743AA_AS:0,SAL_OA1032AA_AS:0,SAL_EA2158AA_AS:0,SAL_RA9343AA_AS:0,SAL_KA6005AA_AS:0,SAL_KA6006AA_AS:0,SAL_IA6571AA_AS:0,SAL_KA3394AA_AS:0,SAL_TA9947AA_AS:0,SAL_TA9942AA_AS:0,SAL_NA1470AA_AS:0,SAL_AA4218AA_AS:0,SAL_AA4217AA_AS:0,SAL_AA4219AA_AS:0,SAL_IA6559AA_AS:0,SAL_TA0911AA_AS:0,SAL_IA7733AA_AS:0,SAL_JA4964AA_AS:0,SAL_EA5918AA_AS:0,SAL_LA4475AA_AS:0,SAL_JA6701AA_AS:0,SAL_FA3304AA_AS:0,SAL_FA3300AA_AS:0,SAL_FA3298AA_AS:0,SAL_FA3297AA_AS:0,SAL_IA7828AA_AS:0,SAL_HA9098AA_AS:0,SAL_SA8546AA_AS:0,SAL_TA9941AA_AS:0,SAL_TA9940AA_AS:0,SAL_FA3319AA_AS:0,SAL_BA3863AA_AS:0,SAL_TA0067AA_AS:0,SAL_UA3017AA_AS:0,SAL_LA7348AA_AS:0,SAL_UA1450AA_AS:0,SAL_BA3684AA_AS:0,SAL_JA6361AA_AS:0,SAL_AA4259AA_AS:0,SAL_AA4258AA_AS:0,SAL_AA4250AA_AS:0,SAL_AA4253AA_AS:0,SAL_AA4252AA_AS:0,SAL_AA4255AA_AS:0,SAL_AA4254AA_AS:0,SAL_AA4256AA_AS:0,SAL_QA2502AA_AS:0,SAL_JA4817AA_AS:0,SAL_KA1062AA_AS:0,SAL_LA7786AA_AS:0,SAL_JA5028AA_AS:0,SAL_FA3295AA_AS:0,SAL_MA5540AA_AS:0,SAL_UA1453AA_AS:0,SAL_TA1156AA_AS:0,SAL_UA1589AA_AS:0,SAL_UA1479AA_AS:0,SAL_AA4238AA_AS:0,SAL_AA4235AA_AS:0,SAL_AA4234AA_AS:0,SAL_AA4232AA_AS:0,SAL_AA4231AA_AS:0,SAL_AA4230AA_AS:0,SAL_LA7690AA_AS:0,SAL_FA3313AA_AS:0,SAL_UA1631AA_AS:0,SAL_LA5912AA_AS:0,SAL_KA6084AA_AS:0,SAL_MA6995AA_AS:0,SAL_AA4248AA_AS:0,SAL_AA4246AA_AS:0,SAL_AA4244AA_AS:0,SAL_AA4240AA_AS:0,SAL_AA4241AA_AS:0,SAL_LA6389AA_AS:0,SAL_UA3120AA_AS:0,SAL_IA9239AA_AS:0,SAL_KA8684AA_AS:0,SAL_IA6848AA_AS:0,SAL_IA6884AA_AS:0,SAL_MA5501AA_AS:0,SAL_OA0888AA_AS:0,SAL_QA8998AA_AS:0,SAL_IA1782AA_AS:0,SAL_MA5502AA_AS:0,SAL_MA5506AA_AS:0,SAL_SA0049AA_AS:0,SAL_AA4257AA_AS:0,SAL_AA4228AA_AS:0,SAL_AA4229AA_AS:0,SAL_AA4224AA_AS:0,SAL_AA4226AA_AS:0,SAL_AA4227AA_AS:0,SAL_AA4220AA_AS:0,SAL_AA4221AA_AS:0,SAL_AA4222AA_AS:0,SAL_AA4223AA_AS:0,SAL_TA6861AA_AS:0,SAL_TA9959AA_AS:0,SAL_SA9810AA_AS:0):0.0,(SAL_LA6386AA_AS:0):1):0.0,(SAL_IA6422AA_AS:0,SAL_LA7279AA_AS:0,SAL_JA4956AA_AS:0,SAL_LA7096AA_AS:0,SAL_IA6799AA_AS:0,SAL_NA6880AA_AS:0,SAL_KA3450AA_AS:0,SAL_PA7335AA_AS:0,SAL_IA6421AA_AS:0):1):1):0.0,((SAL_AA5658AA_AS:0):0.0,(((((((((SAL_AA4382AA_AS:0,SAL_SA8291AA_AS:0):0.0,(SAL_AA4383AA_AS:0):1):0.0,(SAL_AA5981AA_AS:0):3):0.0,((SAL_AA5702AA_AS:0):0.0,(((SAL_EA4802AA_AS:0,SAL_BA4879AA_AS:0,SAL_BA2502AA_AS:0,SAL_AA4805AA_AS:0,SAL_TA9690AA_AS:0,SAL_TA9691AA_AS:0):0.0,(SAL_AA5663AA_AS:0):1):0.0,(SAL_AA4182AA_AS:0):1):3):4):0.0,(((SAL_EA5486AA_AS:0,SAL_AA5704AA_AS:0):0.0,(SAL_SA9334AA_AS:0):5):0.0,((SAL_AA5885AA_AS:0):0.0,(SAL_EA8984AA_AS:0):3):4):4):0.0,(SAL_AA5995AA_AS:0,SAL_QA6771AA_AS:0):4):0.0,(SAL_EA7725AA_AS:0):4):0.0,(SAL_AA4450AA_AS:0):5):0.0,((((((SAL_EA7811AA_AS:0,SAL_SA2660AA_AS:0,SAL_BA4314AA_AS:0,SAL_QA6826AA_AS:0,SAL_KA7986AA_AS:0,SAL_LA7595AA_AS:0,SAL_TA2289AA_AS:0,SAL_KA0864AA_AS:0,SAL_TA5788AA_AS:0,SAL_PA7407AA_AS:0,SAL_JA8218AA_AS:0,SAL_EA8451AA_AS:0,SAL_OA1193AA_AS:0,SAL_KA1372AA_AS:0,SAL_AA3153AA_AS:0,SAL_AA3152AA_AS:0,SAL_AA3151AA_AS:0,SAL_AA3157AA_AS:0,SAL_AA3155AA_AS:0,SAL_AA3154AA_AS:0,SAL_AA3159AA_AS:0,SAL_AA3158AA_AS:0,SAL_TA2301AA_AS:0,SAL_UA2137AA_AS:0,SAL_EA6265AA_AS:0,SAL_IA7422AA_AS:0,SAL_IA7423AA_AS:0,SAL_LA4327AA_AS:0,SAL_SA9768AA_AS:0,SAL_MA6309AA_AS:0,SAL_TA9232AA_AS:0,SAL_SA9155AA_AS:0,SAL_QA6535AA_AS:0,SAL_TA0779AA_AS:0,SAL_KA1380AA_AS:0,SAL_AA3140AA_AS:0,SAL_AA3141AA_AS:0,SAL_AA3142AA_AS:0,SAL_AA3143AA_AS:0,SAL_AA3144AA_AS:0,SAL_AA3145AA_AS:0,SAL_AA3147AA_AS:0,SAL_AA3148AA_AS:0,SAL_AA3149AA_AS:0,SAL_EA7311AA_AS:0,SAL_KA9987AA_AS:0,SAL_TA5116AA_AS:0,SAL_TA5122AA_AS:0,SAL_IA7425AA_AS:0,SAL_AA3190AA_AS:0,SAL_QA6464AA_AS:0,SAL_BA3437AA_AS:0,SAL_QA8890AA_AS:0,SAL_SA0212AA_AS:0,SAL_LA0449AA_AS:0,SAL_PA7645AA_AS:0,SAL_FA1170AA_AS:0,SAL_EA7642AA_AS:0,SAL_OA0213AA_AS:0,SAL_UA2320AA_AS:0,SAL_LA4567AA_AS:0,SAL_LA4564AA_AS:0,SAL_UA0691AA_AS:0,SAL_IA7439AA_AS:0,SAL_AA3135AA_AS:0,SAL_AA3137AA_AS:0,SAL_AA3136AA_AS:0,SAL_AA3131AA_AS:0,SAL_AA3133AA_AS:0,SAL_AA3132AA_AS:0,SAL_AA3139AA_AS:0,SAL_AA3138AA_AS:0,SAL_SA9925AA_AS:0,SAL_UA2166AA_AS:0,SAL_AA3184AA_AS:0,SAL_AA3185AA_AS:0,SAL_AA3186AA_AS:0,SAL_AA3187AA_AS:0,SAL_AA3180AA_AS:0,SAL_AA3181AA_AS:0,SAL_AA3182AA_AS:0,SAL_AA3183AA_AS:0,SAL_AA3188AA_AS:0,SAL_AA3189AA_AS:0,SAL_BA9544AA_AS:0,SAL_RA0462AA_AS:0,SAL_TA0401AA_AS:0,SAL_PA7656AA_AS:0,SAL_EA9281AA_AS:0,SAL_EA2474AA_AS:0,SAL_JA5352AA_AS:0,SAL_JA5349AA_AS:0,SAL_OA1051AA_AS:0,SAL_RA9247AA_AS:0,SAL_RA9244AA_AS:0,SAL_UA2331AA_AS:0,SAL_QA5733AA_AS:0,SAL_LA4571AA_AS:0,SAL_QA9007AA_AS:0,SAL_SA1150AA_AS:0,SAL_TA5203AA_AS:0,SAL_EA6097AA_AS:0,SAL_EA6096AA_AS:0,SAL_TA0205AA_AS:0,SAL_LA0443AA_AS:0,SAL_LA0445AA_AS:0,SAL_EA9447AA_AS:0,SAL_UA1027AA_AS:0,SAL_OA1567AA_AS:0,SAL_KA1318AA_AS:0,SAL_SA0018AA_AS:0,SAL_AA3178AA_AS:0,SAL_AA3171AA_AS:0,SAL_AA3170AA_AS:0,SAL_AA3173AA_AS:0,SAL_AA3172AA_AS:0,SAL_AA3175AA_AS:0,SAL_AA3174AA_AS:0,SAL_AA3177AA_AS:0,SAL_RA9675AA_AS:0,SAL_QA5952AA_AS:0,SAL_TA0959AA_AS:0,SAL_UA2988AA_AS:0,SAL_EA7834AA_AS:0,SAL_AA3179AA_AS:0,SAL_AA3176AA_AS:0,SAL_IA7462AA_AS:0,SAL_IA7461AA_AS:0,SAL_EA7288AA_AS:0,SAL_TA4384AA_AS:0,SAL_JA6263AA_AS:0,SAL_RA9249AA_AS:0,SAL_LA7588AA_AS:0,SAL_OA5351AA_AS:0,SAL_OA2150AA_AS:0,SAL_JA6258AA_AS:0,SAL_SA2376AA_AS:0,SAL_LA4020AA_AS:0,SAL_SA1775AA_AS:0,SAL_MA2371AA_AS:0,SAL_AA3169AA_AS:0,SAL_AA3166AA_AS:0,SAL_AA3167AA_AS:0,SAL_AA3164AA_AS:0,SAL_AA3165AA_AS:0,SAL_AA3162AA_AS:0,SAL_AA3163AA_AS:0,SAL_AA3160AA_AS:0,SAL_AA3161AA_AS:0,SAL_RA9426AA_AS:0):0.0,(SAL_EA5631AA_AS:0):1):0.0,(SAL_EA6119AA_AS:0):1):0.0,(SAL_SA9011AA_AS:0):1):0.0,(SAL_AA4804AA_AS:0):1):0.0,(SAL_EA6242AA_AS:0,SAL_SA0736AA_AS:0,SAL_IA9106AA_AS:0,SAL_FA1968AA_AS:0,SAL_FA1966AA_AS:0,SAL_OA0180AA_AS:0,SAL_IA7456AA_AS:0,SAL_IA7454AA_AS:0,SAL_IA7455AA_AS:0,SAL_TA0072AA_AS:0,SAL_FA1969AA_AS:0,SAL_CA2914AA_AS:0,SAL_TA0657AA_AS:0,SAL_SA8913AA_AS:0,SAL_SA8862AA_AS:0,SAL_LA4556AA_AS:0,SAL_TA4399AA_AS:0,SAL_MA8445AA_AS:0,SAL_FA4446AA_AS:0,SAL_TA0942AA_AS:0,SAL_IA7421AA_AS:0,SAL_NA1082AA_AS:0,SAL_EA6295AA_AS:0,SAL_TA2808AA_AS:0,SAL_RA1484AA_AS:0,SAL_PA7289AA_AS:0,SAL_SA9989AA_AS:0,SAL_OA1079AA_AS:0,SAL_IA5465AA_AS:0,SAL_SA0151AA_AS:0,SAL_TA5363AA_AS:0,SAL_TA6521AA_AS:0,SAL_IA7426AA_AS:0,SAL_IA7428AA_AS:0,SAL_IA7427AA_AS:0,SAL_OA1417AA_AS:0,SAL_FA7162AA_AS:0,SAL_TA5590AA_AS:0,SAL_QA7648AA_AS:0,SAL_IA7452AA_AS:0,SAL_IA7450AA_AS:0,SAL_IA7451AA_AS:0,SAL_IA7447AA_AS:0,SAL_IA7448AA_AS:0,SAL_IA7449AA_AS:0,SAL_LA4563AA_AS:0,SAL_OA1082AA_AS:0,SAL_TA0854AA_AS:0,SAL_LA0450AA_AS:0,SAL_PA3217AA_AS:0,SAL_LA7505AA_AS:0,SAL_RA1487AA_AS:0,SAL_AA3500AA_AS:0,SAL_AA3501AA_AS:0,SAL_AA3502AA_AS:0,SAL_AA3503AA_AS:0,SAL_AA3504AA_AS:0,SAL_AA3505AA_AS:0,SAL_AA3506AA_AS:0,SAL_OA1999AA_AS:0,SAL_TA9025AA_AS:0,SAL_IA7466AA_AS:0,SAL_IA7465AA_AS:0,SAL_AA3507AA_AS:0,SAL_IA7441AA_AS:0,SAL_IA7440AA_AS:0,SAL_IA7444AA_AS:0,SAL_IA7443AA_AS:0,SAL_IA7442AA_AS:0,SAL_IA7445AA_AS:0,SAL_UA0809AA_AS:0,SAL_TA5733AA_AS:0,SAL_UA2404AA_AS:0,SAL_SA8936AA_AS:0,SAL_AA3495AA_AS:0,SAL_AA3498AA_AS:0,SAL_AA3499AA_AS:0,SAL_AA3496AA_AS:0,SAL_AA3497AA_AS:0,SAL_SA9784AA_AS:0,SAL_TA0892AA_AS:0,SAL_EA6243AA_AS:0,SAL_EA4102AA_AS:0,SAL_EA4103AA_AS:0,SAL_UA0815AA_AS:0,SAL_KA0958AA_AS:0,SAL_AA3508AA_AS:0,SAL_IA7464AA_AS:0):1):5):5):1):0.0,((SAL_AA6904AA_AS:0):0.0,((((((((((((((((((((((((((SAL_QA1456AA_AS:0,SAL_QA1459AA_AS:0,SAL_SA1860AA_AS:0,SAL_PA9125AA_AS:0,SAL_EA2069AA_AS:0,SAL_EA2070AA_AS:0,SAL_EA2065AA_AS:0,SAL_EA2066AA_AS:0,SAL_EA2064AA_AS:0,SAL_RA0330AA_AS:0,SAL_EA5799AA_AS:0,SAL_EA6967AA_AS:0,SAL_KA9992AA_AS:0,SAL_FA5962AA_AS:0,SAL_MA6883AA_AS:0,SAL_FA0372AA_AS:0,SAL_EA9086AA_AS:0,SAL_KA0233AA_AS:0,SAL_LA4541AA_AS:0,SAL_KA3384AA_AS:0,SAL_EA9574AA_AS:0,SAL_FA6148AA_AS:0,SAL_FA0879AA_AS:0,SAL_FA0877AA_AS:0,SAL_EA3107AA_AS:0,SAL_BA2664AA_AS:0,SAL_FA5500AA_AS:0,SAL_FA5502AA_AS:0,SAL_IA6673AA_AS:0,SAL_BA5148AA_AS:0,SAL_EA2053AA_AS:0,SAL_BA5359AA_AS:0,SAL_EA2052AA_AS:0,SAL_IA5670AA_AS:0,SAL_RA0528AA_AS:0,SAL_MA2752AA_AS:0,SAL_MA2750AA_AS:0,SAL_MA2751AA_AS:0,SAL_MA1119AA_AS:0,SAL_FA1119AA_AS:0,SAL_EA9704AA_AS:0,SAL_EA9705AA_AS:0,SAL_EA9703AA_AS:0,SAL_EA9105AA_AS:0,SAL_EA9102AA_AS:0,SAL_EA9104AA_AS:0,SAL_FA2474AA_AS:0,SAL_TA9061AA_AS:0,SAL_RA9527AA_AS:0,SAL_KA8256AA_AS:0,SAL_KA8255AA_AS:0,SAL_FA0931AA_AS:0,SAL_FA0929AA_AS:0,SAL_KA9991AA_AS:0,SAL_FA6940AA_AS:0,SAL_FA4557AA_AS:0,SAL_EA3846AA_AS:0,SAL_BA4346AA_AS:0,SAL_EA3848AA_AS:0,SAL_CA1307AA_AS:0,SAL_PA8108AA_AS:0,SAL_EA7872AA_AS:0,SAL_EA8145AA_AS:0,SAL_TA0070AA_AS:0,SAL_EA8732AA_AS:0,SAL_FA5667AA_AS:0,SAL_FA5670AA_AS:0,SAL_FA5671AA_AS:0,SAL_JA8449AA_AS:0,SAL_JA8453AA_AS:0,SAL_JA8457AA_AS:0,SAL_BA4679AA_AS:0,SAL_EA9824AA_AS:0,SAL_EA9862AA_AS:0,SAL_JA9442AA_AS:0,SAL_EA3224AA_AS:0,SAL_FA0328AA_AS:0,SAL_FA4154AA_AS:0,SAL_EA9533AA_AS:0,SAL_OA4813AA_AS:0,SAL_BA3096AA_AS:0,SAL_JA0565AA_AS:0,SAL_KA1047AA_AS:0,SAL_MA2532AA_AS:0,SAL_MA2526AA_AS:0,SAL_PA0777AA_AS:0,SAL_IA3963AA_AS:0,SAL_IA2686AA_AS:0,SAL_EA9377AA_AS:0,SAL_UA3322AA_AS:0,SAL_IA4885AA_AS:0,SAL_EA2097AA_AS:0,SAL_CA1668AA_AS:0,SAL_EA2096AA_AS:0,SAL_EA2095AA_AS:0,SAL_EA2094AA_AS:0,SAL_EA2093AA_AS:0,SAL_EA2092AA_AS:0,SAL_EA2091AA_AS:0,SAL_EA2090AA_AS:0,SAL_EA2089AA_AS:0,SAL_EA9342AA_AS:0,SAL_EA9343AA_AS:0,SAL_FA1493AA_AS:0,SAL_BA5273AA_AS:0,SAL_IA5677AA_AS:0,SAL_TA3596AA_AS:0,SAL_IA5092AA_AS:0,SAL_IA5094AA_AS:0,SAL_LA4673AA_AS:0,SAL_FA6696AA_AS:0,SAL_FA6706AA_AS:0,SAL_KA3641AA_AS:0,SAL_FA4577AA_AS:0,SAL_FA4917AA_AS:0,SAL_FA4919AA_AS:0,SAL_EA2063AA_AS:0,SAL_SA9244AA_AS:0,SAL_FA3430AA_AS:0,SAL_LA0532AA_AS:0,SAL_TA5080AA_AS:0,SAL_FA0311AA_AS:0,SAL_FA0314AA_AS:0,SAL_PA3212AA_AS:0,SAL_PA3214AA_AS:0,SAL_FA4966AA_AS:0,SAL_EA3493AA_AS:0,SAL_EA3497AA_AS:0,SAL_SA8859AA_AS:0,SAL_JA0486AA_AS:0,SAL_EA3546AA_AS:0,SAL_FA5727AA_AS:0,SAL_FA5729AA_AS:0,SAL_BA4628AA_AS:0,SAL_FA6045AA_AS:0,SAL_TA2263AA_AS:0,SAL_IA7043AA_AS:0,SAL_EA9815AA_AS:0,SAL_LA4543AA_AS:0,SAL_KA3387AA_AS:0,SAL_LA4544AA_AS:0,SAL_MA6884AA_AS:0,SAL_MA6882AA_AS:0,SAL_OA4835AA_AS:0,SAL_OA4839AA_AS:0,SAL_EA8970AA_AS:0,SAL_LA5220AA_AS:0,SAL_BA5203AA_AS:0,SAL_FA6202AA_AS:0,SAL_EA3872AA_AS:0,SAL_EA3871AA_AS:0,SAL_AA4776AA_AS:0,SAL_AA4777AA_AS:0,SAL_FA0282AA_AS:0,SAL_FA1980AA_AS:0,SAL_EA3882AA_AS:0,SAL_FA4442AA_AS:0,SAL_FA4981AA_AS:0,SAL_FA4977AA_AS:0,SAL_AA4779AA_AS:0,SAL_KA1534AA_AS:0,SAL_UA1856AA_AS:0,SAL_FA0628AA_AS:0,SAL_SA1126AA_AS:0,SAL_EA5426AA_AS:0,SAL_JA5357AA_AS:0,SAL_FA2075AA_AS:0,SAL_BA4752AA_AS:0,SAL_QA8213AA_AS:0,SAL_TA7968AA_AS:0,SAL_FA5523AA_AS:0,SAL_RA0632AA_AS:0,SAL_EA3277AA_AS:0,SAL_PA8334AA_AS:0,SAL_QA4598AA_AS:0,SAL_EA2420AA_AS:0,SAL_EA2418AA_AS:0,SAL_EA2426AA_AS:0,SAL_EA2424AA_AS:0,SAL_EA3532AA_AS:0,SAL_EA3782AA_AS:0,SAL_EA9697AA_AS:0,SAL_JA0399AA_AS:0,SAL_EA8104AA_AS:0,SAL_QA9305AA_AS:0,SAL_EA6675AA_AS:0,SAL_RA1549AA_AS:0,SAL_EA2100AA_AS:0,SAL_EA2099AA_AS:0,SAL_CA2604AA_AS:0,SAL_EA2098AA_AS:0,SAL_EA3270AA_AS:0,SAL_EA3266AA_AS:0,SAL_HA7388AA_AS:0,SAL_JA8338AA_AS:0,SAL_JA0446AA_AS:0,SAL_EA2375AA_AS:0,SAL_EA2365AA_AS:0,SAL_EA2369AA_AS:0,SAL_JA0445AA_AS:0,SAL_EA2364AA_AS:0,SAL_EA2372AA_AS:0,SAL_EA2370AA_AS:0,SAL_EA2367AA_AS:0,SAL_EA2368AA_AS:0,SAL_RA6233AA_AS:0,SAL_EA6159AA_AS:0,SAL_TA4832AA_AS:0,SAL_QA2550AA_AS:0,SAL_LA1067AA_AS:0,SAL_LA1066AA_AS:0,SAL_LA1069AA_AS:0,SAL_LA1068AA_AS:0,SAL_LA1070AA_AS:0,SAL_JA0500AA_AS:0,SAL_QA5324AA_AS:0,SAL_CA1249AA_AS:0,SAL_MA7818AA_AS:0,SAL_LA8375AA_AS:0,SAL_LA8378AA_AS:0,SAL_LA8380AA_AS:0,SAL_LA8384AA_AS:0,SAL_LA8386AA_AS:0,SAL_FA3533AA_AS:0,SAL_FA3536AA_AS:0,SAL_LA9171AA_AS:0,SAL_LA9168AA_AS:0,SAL_LA9167AA_AS:0,SAL_LA9170AA_AS:0,SAL_MA0571AA_AS:0,SAL_QA6051AA_AS:0,SAL_FA3944AA_AS:0,SAL_EA3239AA_AS:0,SAL_KA3646AA_AS:0,SAL_MA2217AA_AS:0,SAL_QA5468AA_AS:0,SAL_FA0780AA_AS:0,SAL_EA9545AA_AS:0,SAL_EA9546AA_AS:0,SAL_EA9547AA_AS:0,SAL_EA9549AA_AS:0,SAL_FA5788AA_AS:0,SAL_QA0892AA_AS:0,SAL_QA0897AA_AS:0,SAL_JA0218AA_AS:0,SAL_KA7969AA_AS:0,SAL_EA2083AA_AS:0,SAL_EA2084AA_AS:0,SAL_EA2080AA_AS:0,SAL_CA1676AA_AS:0,SAL_EA2081AA_AS:0,SAL_EA2082AA_AS:0,SAL_RA1567AA_AS:0,SAL_EA2718AA_AS:0,SAL_EA5240AA_AS:0,SAL_KA2608AA_AS:0,SAL_TA1187AA_AS:0,SAL_EA9845AA_AS:0,SAL_FA1088AA_AS:0,SAL_MA7943AA_AS:0,SAL_TA0515AA_AS:0,SAL_FA7054AA_AS:0,SAL_SA0515AA_AS:0,SAL_EA2399AA_AS:0,SAL_JA0460AA_AS:0,SAL_EA2389AA_AS:0,SAL_JA0455AA_AS:0,SAL_EA2393AA_AS:0,SAL_BA5045AA_AS:0,SAL_EA2392AA_AS:0,SAL_EA2391AA_AS:0,SAL_EA2394AA_AS:0,SAL_EA2396AA_AS:0,SAL_JA0259AA_AS:0,SAL_TA6943AA_AS:0,SAL_IA5238AA_AS:0,SAL_BA3873AA_AS:0,SAL_EA8082AA_AS:0,SAL_EA8916AA_AS:0,SAL_PA0772AA_AS:0,SAL_PA0774AA_AS:0,SAL_TA1601AA_AS:0,SAL_IA2733AA_AS:0,SAL_IA1806AA_AS:0,SAL_SA0248AA_AS:0,SAL_CA0613AA_AS:0,SAL_FA0135AA_AS:0,SAL_MA2192AA_AS:0,SAL_AA4792AA_AS:0,SAL_EA9513AA_AS:0,SAL_LA5247AA_AS:0,SAL_OA5822AA_AS:0,SAL_EA8962AA_AS:0,SAL_FA5800AA_AS:0,SAL_BA2957AA_AS:0,SAL_SA9198AA_AS:0,SAL_QA6437AA_AS:0,SAL_FA4328AA_AS:0,SAL_FA4325AA_AS:0,SAL_FA1384AA_AS:0,SAL_EA1701AA_AS:0,SAL_FA0278AA_AS:0,SAL_TA0159AA_AS:0,SAL_PA3230AA_AS:0,SAL_FA3856AA_AS:0,SAL_IA5720AA_AS:0,SAL_KA6399AA_AS:0,SAL_EA9807AA_AS:0,SAL_LA5237AA_AS:0,SAL_TA1037AA_AS:0,SAL_TA5883AA_AS:0,SAL_TA1622AA_AS:0,SAL_PA3234AA_AS:0,SAL_PA3231AA_AS:0,SAL_PA3229AA_AS:0,SAL_PA3228AA_AS:0,SAL_MA0048AA_AS:0,SAL_TA0955AA_AS:0,SAL_NA7403AA_AS:0,SAL_NA1697AA_AS:0,SAL_LA7705AA_AS:0,SAL_QA6529AA_AS:0,SAL_FA6065AA_AS:0,SAL_FA6064AA_AS:0,SAL_CA1847AA_AS:0,SAL_LA6897AA_AS:0,SAL_EA8195AA_AS:0,SAL_FA0944AA_AS:0,SAL_FA1287AA_AS:0,SAL_JA8328AA_AS:0,SAL_HA7492AA_AS:0,SAL_HA9365AA_AS:0,SAL_EA2380AA_AS:0,SAL_EA2379AA_AS:0,SAL_JA0447AA_AS:0,SAL_EA2377AA_AS:0,SAL_EA2378AA_AS:0,SAL_EA2374AA_AS:0,SAL_BA4084AA_AS:0,SAL_EA6686AA_AS:0,SAL_EA8636AA_AS:0,SAL_IA3733AA_AS:0,SAL_PA0704AA_AS:0,SAL_RA0557AA_AS:0,SAL_KA8345AA_AS:0,SAL_FA1661AA_AS:0,SAL_EA6408AA_AS:0,SAL_LA3581AA_AS:0,SAL_LA3580AA_AS:0,SAL_FA7072AA_AS:0,SAL_FA7366AA_AS:0,SAL_FA6987AA_AS:0,SAL_FA7180AA_AS:0,SAL_LA8357AA_AS:0,SAL_LA8355AA_AS:0,SAL_LA8362AA_AS:0,SAL_LA8360AA_AS:0,SAL_LA8366AA_AS:0,SAL_LA8363AA_AS:0,SAL_LA8369AA_AS:0,SAL_LA8367AA_AS:0,SAL_LA8373AA_AS:0,SAL_LA8372AA_AS:0,SAL_FA1061AA_AS:0,SAL_CA5906AA_AS:0,SAL_IA1766AA_AS:0,SAL_EA8608AA_AS:0,SAL_SA3034AA_AS:0,SAL_EA3236AA_AS:0,SAL_PA2817AA_AS:0,SAL_EA9056AA_AS:0,SAL_EA9539AA_AS:0,SAL_EA9538AA_AS:0,SAL_TA7674AA_AS:0,SAL_EA4755AA_AS:0,SAL_FA0884AA_AS:0,SAL_MA6955AA_AS:0,SAL_RA9599AA_AS:0,SAL_BA3576AA_AS:0,SAL_FA3459AA_AS:0,SAL_BA4800AA_AS:0,SAL_FA4206AA_AS:0,SAL_EA2075AA_AS:0,SAL_EA2077AA_AS:0,SAL_EA2076AA_AS:0,SAL_EA2079AA_AS:0,SAL_EA2078AA_AS:0,SAL_EA4150AA_AS:0,SAL_EA7292AA_AS:0,SAL_FA3833AA_AS:0,SAL_JA0614AA_AS:0,SAL_PA8971AA_AS:0,SAL_PA8970AA_AS:0,SAL_MA0171AA_AS:0,SAL_EA9839AA_AS:0,SAL_FA3955AA_AS:0,SAL_FA0497AA_AS:0,SAL_FA0495AA_AS:0,SAL_KA2950AA_AS:0,SAL_KA2949AA_AS:0,SAL_FA4719AA_AS:0,SAL_PA9123AA_AS:0,SAL_PA9124AA_AS:0,SAL_PA9126AA_AS:0,SAL_PA9130AA_AS:0,SAL_JA0463AA_AS:0,SAL_EA2408AA_AS:0,SAL_EA2405AA_AS:0,SAL_EA2403AA_AS:0,SAL_EA2400AA_AS:0,SAL_JA0173AA_AS:0,SAL_BA4218AA_AS:0,SAL_EA2402AA_AS:0,SAL_EA2397AA_AS:0,SAL_EA2398AA_AS:0,SAL_TA4740AA_AS:0,SAL_LA3357AA_AS:0,SAL_TA4349AA_AS:0,SAL_EA9296AA_AS:0,SAL_EA4194AA_AS:0,SAL_FA2862AA_AS:0,SAL_FA4951AA_AS:0,SAL_LA6973AA_AS:0,SAL_BA3720AA_AS:0,SAL_KA0429AA_AS:0,SAL_OA2092AA_AS:0,SAL_OA4063AA_AS:0,SAL_OA4069AA_AS:0,SAL_FA6952AA_AS:0,SAL_JA8794AA_AS:0,SAL_FA5986AA_AS:0,SAL_LA9909AA_AS:0,SAL_JA1080AA_AS:0,SAL_IA2691AA_AS:0,SAL_EA9502AA_AS:0,SAL_EA2433AA_AS:0,SAL_EA2430AA_AS:0,SAL_JA0469AA_AS:0,SAL_KA3386AA_AS:0,SAL_EA2429AA_AS:0,SAL_EA2425AA_AS:0,SAL_EA2428AA_AS:0,SAL_EA2427AA_AS:0,SAL_OA4822AA_AS:0,SAL_FA4660AA_AS:0,SAL_QA1633AA_AS:0,SAL_QA4169AA_AS:0,SAL_KA9248AA_AS:0,SAL_BA5283AA_AS:0,SAL_FA2887AA_AS:0,SAL_FA4308AA_AS:0,SAL_MA1455AA_AS:0,SAL_FA1018AA_AS:0,SAL_FA1480AA_AS:0,SAL_FA1482AA_AS:0,SAL_JA0448AA_AS:0,SAL_KA0938AA_AS:0,SAL_FA3855AA_AS:0,SAL_EA3486AA_AS:0,SAL_QA2821AA_AS:0,SAL_FA6207AA_AS:0,SAL_EA2376AA_AS:0,SAL_CA0716AA_AS:0,SAL_FA4703AA_AS:0,SAL_CA2465AA_AS:0,SAL_FA5612AA_AS:0,SAL_FA4598AA_AS:0,SAL_FA4604AA_AS:0,SAL_SA9836AA_AS:0,SAL_LA5949AA_AS:0,SAL_CA1122AA_AS:0,SAL_FA0845AA_AS:0,SAL_EA3140AA_AS:0,SAL_TA2116AA_AS:0,SAL_EA8666AA_AS:0,SAL_FA7267AA_AS:0,SAL_FA5511AA_AS:0,SAL_JA0219AA_AS:0,SAL_EA3344AA_AS:0,SAL_EA9516AA_AS:0,SAL_FA5908AA_AS:0,SAL_MA8019AA_AS:0,SAL_EA5906AA_AS:0,SAL_EA9688AA_AS:0,SAL_EA8100AA_AS:0,SAL_TA2615AA_AS:0,SAL_EA4839AA_AS:0,SAL_JA4288AA_AS:0,SAL_JA8265AA_AS:0,SAL_HA9072AA_AS:0,SAL_LA3918AA_AS:0,SAL_EA2390AA_AS:0,SAL_EA2383AA_AS:0,SAL_JA0824AA_AS:0,SAL_EA2385AA_AS:0,SAL_EA2386AA_AS:0,SAL_EA2384AA_AS:0,SAL_EA2382AA_AS:0,SAL_BA3817AA_AS:0,SAL_JA0451AA_AS:0,SAL_FA1697AA_AS:0,SAL_FA1696AA_AS:0,SAL_FA1698AA_AS:0,SAL_LA0748AA_AS:0,SAL_FA6209AA_AS:0,SAL_SA8726AA_AS:0,SAL_EA8009AA_AS:0,SAL_EA8769AA_AS:0,SAL_IA3960AA_AS:0,SAL_EA3093AA_AS:0,SAL_LA8351AA_AS:0,SAL_LA8354AA_AS:0,SAL_FA0106AA_AS:0,SAL_FA1056AA_AS:0,SAL_FA3551AA_AS:0,SAL_FA2158AA_AS:0,SAL_FA5267AA_AS:0,SAL_SA3039AA_AS:0,SAL_EA9829AA_AS:0,SAL_TA4580AA_AS:0,SAL_AA4789AA_AS:0,SAL_AA4788AA_AS:0,SAL_AA4787AA_AS:0,SAL_AA4786AA_AS:0,SAL_AA4785AA_AS:0,SAL_AA4784AA_AS:0,SAL_AA4783AA_AS:0,SAL_AA4782AA_AS:0,SAL_AA4781AA_AS:0,SAL_AA4780AA_AS:0,SAL_KA4278AA_AS:0,SAL_EA3250AA_AS:0,SAL_FA0379AA_AS:0,SAL_FA3731AA_AS:0,SAL_FA3730AA_AS:0,SAL_FA3729AA_AS:0,SAL_FA3726AA_AS:0,SAL_KA8036AA_AS:0,SAL_UA2979AA_AS:0,SAL_BA3831AA_AS:0,SAL_MA7624AA_AS:0,SAL_BA9714AA_AS:0,SAL_TA7378AA_AS:0,SAL_PA3616AA_AS:0,SAL_CA2230AA_AS:0,SAL_EA3190AA_AS:0,SAL_EA3187AA_AS:0,SAL_EA6660AA_AS:0,SAL_EA6661AA_AS:0,SAL_EA9361AA_AS:0,SAL_EA9362AA_AS:0,SAL_KA9521AA_AS:0,SAL_FA4198AA_AS:0,SAL_EA2067AA_AS:0,SAL_EA2068AA_AS:0,SAL_EA2071AA_AS:0,SAL_CA1400AA_AS:0,SAL_EA3390AA_AS:0,SAL_JA7481AA_AS:0,SAL_FA0778AA_AS:0,SAL_FA1797AA_AS:0,SAL_FA1114AA_AS:0,SAL_TA5262AA_AS:0,SAL_EA3476AA_AS:0,SAL_IA8419AA_AS:0,SAL_RA0103AA_AS:0,SAL_MA6547AA_AS:0,SAL_MA6548AA_AS:0,SAL_FA1181AA_AS:0,SAL_FA3959AA_AS:0,SAL_MA0283AA_AS:0,SAL_EA9527AA_AS:0,SAL_KA2945AA_AS:0,SAL_KA2941AA_AS:0,SAL_KA2942AA_AS:0,SAL_FA0916AA_AS:0,SAL_BA3219AA_AS:0,SAL_EA2409AA_AS:0,SAL_EA2411AA_AS:0,SAL_EA2407AA_AS:0,SAL_EA2406AA_AS:0,SAL_JA0464AA_AS:0,SAL_EA2412AA_AS:0,SAL_EA2415AA_AS:0,SAL_EA2410AA_AS:0,SAL_EA2417AA_AS:0,SAL_BA5486AA_AS:0,SAL_RA1723AA_AS:0,SAL_FA4547AA_AS:0,SAL_FA1064AA_AS:0,SAL_KA8158AA_AS:0,SAL_EA9429AA_AS:0,SAL_KA0047AA_AS:0,SAL_FA4933AA_AS:0,SAL_FA4930AA_AS:0,SAL_QA5272AA_AS:0,SAL_PA3238AA_AS:0,SAL_IA7954AA_AS:0,SAL_QA4591AA_AS:0,SAL_EA3572AA_AS:0,SAL_QA0893AA_AS:0,SAL_QA0889AA_AS:0,SAL_QA7132AA_AS:0,SAL_FA5974AA_AS:0,SAL_KA6276AA_AS:0,SAL_KA6277AA_AS:0,SAL_EA3675AA_AS:0,SAL_EA3668AA_AS:0,SAL_CA3439AA_AS:0,SAL_EA9093AA_AS:0,SAL_FA4166AA_AS:0,SAL_FA5995AA_AS:0,SAL_FA0809AA_AS:0,SAL_IA3861AA_AS:0,SAL_PA9165AA_AS:0,SAL_FA3176AA_AS:0,SAL_OA4833AA_AS:0,SAL_OA4832AA_AS:0,SAL_BA3210AA_AS:0,SAL_TA2442AA_AS:0,SAL_QA0899AA_AS:0,SAL_QA0898AA_AS:0,SAL_QA0902AA_AS:0,SAL_QA0901AA_AS:0,SAL_QA0904AA_AS:0,SAL_TA2016AA_AS:0,SAL_NA0827AA_AS:0,SAL_CA1730AA_AS:0,SAL_EA3171AA_AS:0,SAL_RA9655AA_AS:0,SAL_EA3169AA_AS:0,SAL_EA3170AA_AS:0,SAL_MA9711AA_AS:0,SAL_SA9457AA_AS:0,SAL_RA0235AA_AS:0,SAL_JA0115AA_AS:0,SAL_JA0397AA_AS:0,SAL_TA1964AA_AS:0,SAL_EA6585AA_AS:0,SAL_BA3711AA_AS:0,SAL_FA4711AA_AS:0,SAL_BA2764AA_AS:0,SAL_FA0637AA_AS:0,SAL_EA1665AA_AS:0,SAL_PA2596AA_AS:0,SAL_FA4562AA_AS:0,SAL_FA5767AA_AS:0,SAL_OA4855AA_AS:0,SAL_IA1792AA_AS:0,SAL_JA8296AA_AS:0,SAL_EA8923AA_AS:0,SAL_KA6536AA_AS:0,SAL_FA4976AA_AS:0,SAL_FA4975AA_AS:0,SAL_LA9602AA_AS:0,SAL_IA8861AA_AS:0,SAL_EA2087AA_AS:0,SAL_EA2088AA_AS:0,SAL_EA2085AA_AS:0,SAL_JA0814AA_AS:0,SAL_BA3323AA_AS:0,SAL_HA9085AA_AS:0,SAL_FA6055AA_AS:0,SAL_FA0488AA_AS:0,SAL_EA5970AA_AS:0,SAL_TA4451AA_AS:0,SAL_EA9185AA_AS:0,SAL_SA0232AA_AS:0,SAL_EA9475AA_AS:0,SAL_HA7410AA_AS:0,SAL_LA0745AA_AS:0,SAL_LA4881AA_AS:0,SAL_EA4222AA_AS:0,SAL_FA0309AA_AS:0,SAL_EA1742AA_AS:0,SAL_EA2719AA_AS:0,SAL_QA1451AA_AS:0,SAL_QA1450AA_AS:0,SAL_QA1501AA_AS:0,SAL_QA1452AA_AS:0,SAL_EA3555AA_AS:0,SAL_EA3553AA_AS:0,SAL_BA5882AA_AS:0,SAL_FA7380AA_AS:0,SAL_FA5642AA_AS:0,SAL_LA0016AA_AS:0,SAL_AA4793AA_AS:0,SAL_KA1246AA_AS:0,SAL_EA3242AA_AS:0,SAL_EA3244AA_AS:0,SAL_TA3595AA_AS:0,SAL_TA3594AA_AS:0,SAL_LA4540AA_AS:0,SAL_FA6342AA_AS:0,SAL_LA4539AA_AS:0,SAL_EA9553AA_AS:0,SAL_NA3302AA_AS:0,SAL_MA2330AA_AS:0,SAL_EA4764AA_AS:0,SAL_BA4929AA_AS:0,SAL_IA3641AA_AS:0,SAL_FA5735AA_AS:0,SAL_FA5734AA_AS:0,SAL_EA6704AA_AS:0,SAL_BA5449AA_AS:0,SAL_SA0706AA_AS:0,SAL_EA2062AA_AS:0,SAL_EA2061AA_AS:0,SAL_EA2057AA_AS:0,SAL_EA2056AA_AS:0,SAL_EA2055AA_AS:0,SAL_EA2054AA_AS:0,SAL_EA2060AA_AS:0,SAL_EA2059AA_AS:0,SAL_EA2058AA_AS:0,SAL_EA5283AA_AS:0,SAL_MA2759AA_AS:0,SAL_MA1128AA_AS:0,SAL_KA1012AA_AS:0,SAL_FA1459AA_AS:0,SAL_FA1462AA_AS:0,SAL_FA1458AA_AS:0,SAL_FA1454AA_AS:0,SAL_FA3820AA_AS:0,SAL_FA3817AA_AS:0,SAL_FA7357AA_AS:0,SAL_RA0096AA_AS:0,SAL_MA7247AA_AS:0,SAL_BA3939AA_AS:0,SAL_QA6039AA_AS:0,SAL_KA2928AA_AS:0,SAL_LA4752AA_AS:0,SAL_FA0900AA_AS:0,SAL_FA4736AA_AS:0,SAL_SA1682AA_AS:0,SAL_QA9269AA_AS:0,SAL_QA9270AA_AS:0,SAL_EA2414AA_AS:0,SAL_EA2416AA_AS:0,SAL_EA2419AA_AS:0,SAL_JA0468AA_AS:0,SAL_EA2421AA_AS:0,SAL_EA3147AA_AS:0,SAL_LA9942AA_AS:0,SAL_MA1133AA_AS:0,SAL_FA6114AA_AS:0,SAL_EA6568AA_AS:0,SAL_QA4600AA_AS:0,SAL_EA2072AA_AS:0,SAL_BA4923AA_AS:0,SAL_EA1677AA_AS:0,SAL_EA2073AA_AS:0,SAL_EA2074AA_AS:0,SAL_FA5684AA_AS:0,SAL_FA5679AA_AS:0,SAL_MA8007AA_AS:0,SAL_EA4033AA_AS:0,SAL_FA5968AA_AS:0,SAL_FA5970AA_AS:0,SAL_EA9101AA_AS:0,SAL_EA9099AA_AS:0,SAL_PA0707AA_AS:0,SAL_PA0706AA_AS:0,SAL_PA0705AA_AS:0,SAL_PA3116AA_AS:0,SAL_PA0709AA_AS:0,SAL_PA0708AA_AS:0,SAL_CA3408AA_AS:0,SAL_EA8996AA_AS:0,SAL_FA3537AA_AS:0,SAL_FA4355AA_AS:0,SAL_FA5001AA_AS:0,SAL_KA1486AA_AS:0,SAL_QA8254AA_AS:0,SAL_PA8306AA_AS:0,SAL_PA2598AA_AS:0,SAL_PA2599AA_AS:0,SAL_FA4211AA_AS:0,SAL_RA0247AA_AS:0,SAL_BA4363AA_AS:0,SAL_EA9331AA_AS:0,SAL_EA9328AA_AS:0,SAL_KA5051AA_AS:0,SAL_KA5050AA_AS:0,SAL_KA5047AA_AS:0,SAL_KA5046AA_AS:0,SAL_EA7080AA_AS:0,SAL_KA0716AA_AS:0,SAL_EA9804AA_AS:0,SAL_MA8651AA_AS:0,SAL_FA4568AA_AS:0,SAL_PA3235AA_AS:0,SAL_PA3236AA_AS:0,SAL_PA3241AA_AS:0,SAL_PA3239AA_AS:0,SAL_PA3240AA_AS:0,SAL_FA0834AA_AS:0,SAL_QA2655AA_AS:0,SAL_MA6876AA_AS:0,SAL_MA6875AA_AS:0,SAL_FA5348AA_AS:0,SAL_AA4794AA_AS:0,SAL_AA4790AA_AS:0,SAL_AA4791AA_AS:0,SAL_BA4824AA_AS:0,SAL_EA6557AA_AS:0,SAL_LA9603AA_AS:0,SAL_RA0050AA_AS:0,SAL_IA3958AA_AS:0,SAL_EA9673AA_AS:0,SAL_EA9671AA_AS:0,SAL_KA1308AA_AS:0,SAL_MA7290AA_AS:0,SAL_EA4888AA_AS:0,SAL_FA7513AA_AS:0,SAL_LA4542AA_AS:0,SAL_QA7835AA_AS:0,SAL_MA0347AA_AS:0,SAL_OA0137AA_AS:0,SAL_TA8488AA_AS:0,SAL_QA5717AA_AS:0,SAL_SA0031AA_AS:0,SAL_EA6051AA_AS:0,SAL_LA5228AA_AS:0,SAL_EA8943AA_AS:0,SAL_EA3865AA_AS:0,SAL_KA6014AA_AS:0,SAL_FA6120AA_AS:0):0.0,((SAL_EA9424AA_AS:0,SAL_JA8506AA_AS:0,SAL_JA8505AA_AS:0,SAL_JA8504AA_AS:0):0.0,(SAL_FA1339AA_AS:0):5):5):0.0,(((((SAL_AA6920AA_AS:0):0.0,((((SAL_EA3701AA_AS:0,SAL_FA6073AA_AS:0,SAL_PA9723AA_AS:0,SAL_AA6600AA_AS:0,SAL_AA6601AA_AS:0,SAL_EA5387AA_AS:0,SAL_EA2777AA_AS:0,SAL_MA2530AA_AS:0,SAL_EA3898AA_AS:0,SAL_BA4206AA_AS:0,SAL_FA1490AA_AS:0,SAL_FA1495AA_AS:0,SAL_FA6549AA_AS:0,SAL_BA3579AA_AS:0,SAL_LA9913AA_AS:0,SAL_BA5460AA_AS:0,SAL_KA0037AA_AS:0,SAL_FA5632AA_AS:0,SAL_KA4271AA_AS:0,SAL_KA6543AA_AS:0,SAL_EA3585AA_AS:0,SAL_MA2191AA_AS:0,SAL_BA2816AA_AS:0,SAL_EA5466AA_AS:0,SAL_HA7467AA_AS:0,SAL_FA0940AA_AS:0,SAL_AA6599AA_AS:0,SAL_IA2661AA_AS:0,SAL_LA0130AA_AS:0,SAL_KA2951AA_AS:0,SAL_LA6969AA_AS:0,SAL_EA9882AA_AS:0,SAL_OA4820AA_AS:0,SAL_KA9244AA_AS:0,SAL_FA1489AA_AS:0,SAL_FA0846AA_AS:0,SAL_BA3002AA_AS:0,SAL_FA5515AA_AS:0,SAL_FA3036AA_AS:0,SAL_FA6984AA_AS:0,SAL_LA3185AA_AS:0,SAL_FA4372AA_AS:0,SAL_IA2664AA_AS:0,SAL_FA1469AA_AS:0,SAL_MA6553AA_AS:0,SAL_EA1670AA_AS:0,SAL_EA5571AA_AS:0,SAL_OA4826AA_AS:0,SAL_FA4111AA_AS:0,SAL_FA2613AA_AS:0,SAL_KA6554AA_AS:0,SAL_OA0098AA_AS:0,SAL_MA2331AA_AS:0,SAL_FA1465AA_AS:0,SAL_FA1456AA_AS:0,SAL_FA5680AA_AS:0,SAL_KA6271AA_AS:0,SAL_EA3667AA_AS:0,SAL_EA3328AA_AS:0,SAL_JA7494AA_AS:0,SAL_KA6560AA_AS:0,SAL_EA4543AA_AS:0,SAL_CA1773AA_AS:0,SAL_EA8651AA_AS:0):0.0,(SAL_FA4164AA_AS:0,SAL_FA1461AA_AS:0):1):0.0,(SAL_PA8016AA_AS:0,SAL_PA8007AA_AS:0,SAL_JA7496AA_AS:0):1):0.0,(SAL_IA5679AA_AS:0):1):2):0.0,(SAL_TA7399AA_AS:0,SAL_PA8003AA_AS:0):5):0.0,(SAL_NA2708AA_AS:0):5):0.0,(SAL_EA6028AA_AS:0):5):5):0.0,((((((SAL_AA5494AA_AS:0,SAL_AA5493AA_AS:0):0.0,((SAL_AA6429AA_AS:0,SAL_FA3443AA_AS:0,SAL_QA9310AA_AS:0,SAL_JA0305AA_AS:0,SAL_MA9948AA_AS:0,SAL_BA4593AA_AS:0,SAL_MA3281AA_AS:0):0.0,(SAL_FA2289AA_AS:0,SAL_EA9855AA_AS:0,SAL_FA2293AA_AS:0,SAL_FA2305AA_AS:0):1):3):0.0,((SAL_AA5332AA_AS:0,SAL_UA1412AA_AS:0):0.0,(SAL_LA0844AA_AS:0):1):3):0.0,(SAL_AA6901AA_AS:0):4):0.0,(SAL_EA3366AA_AS:0,SAL_SA1358AA_AS:0,SAL_UA1410AA_AS:0,SAL_FA3113AA_AS:0,SAL_AA5217AA_AS:0,SAL_AA5211AA_AS:0,SAL_UA1402AA_AS:0,SAL_AA5216AA_AS:0,SAL_AA5214AA_AS:0,SAL_AA5215AA_AS:0,SAL_AA5212AA_AS:0,SAL_AA5213AA_AS:0,SAL_AA5210AA_AS:0):5):0.0,(SAL_MA2921AA_AS:0):5):5):0.0,((SAL_JA4281AA_AS:0):0.0,(SAL_PA1869AA_AS:0):5):6):0.0,(SAL_AA5917AA_AS:0):6):0.0,(((SAL_KA0886AA_AS:0):0.0,(SAL_AA6419AA_AS:0):5):0.0,(SAL_AA6854AA_AS:0):5):6):0.0,((SAL_LA6971AA_AS:0,SAL_LA6972AA_AS:0,SAL_AA5161AA_AS:0,SAL_AA5162AA_AS:0,SAL_SA4388AA_AS:0):0.0,(SAL_AA5918AA_AS:0):1):6):0.0,(((SAL_AA6837AA_AS:0):0.0,(SAL_RA1527AA_AS:0):2):0.0,(SAL_BA8792AA_AS:0):2):6):0.0,(SAL_KA8977AA_AS:0):0):0.0,(SAL_LA8382AA_AS:0,SAL_EA2434AA_AS:0):0):0.0,(SAL_QA0900AA_AS:0):1):0.0,(SAL_EA3528AA_AS:0,SAL_FA4085AA_AS:0):1):0.0,(SAL_QA4606AA_AS:0):1):0.0,(SAL_BA3486AA_AS:0):1):0.0,(SAL_TA2548AA_AS:0,SAL_LA2621AA_AS:0):1):0.0,(SAL_FA5791AA_AS:0):1):0.0,(SAL_FA1800AA_AS:0):1):0.0,((SAL_EA2373AA_AS:0):0.0,(SAL_KA3385AA_AS:0):1):1):0.0,(SAL_AA6919AA_AS:0):1):0.0,(SAL_SA8305AA_AS:0):1):0.0,((SAL_EA8471AA_AS:0):0.0,((SAL_EA6689AA_AS:0):0.0,((((((SAL_KA8279AA_AS:0,SAL_JA4239AA_AS:0):0.0,((SAL_BA9029AA_AS:0):0.0,(SAL_LA7722AA_AS:0):2):3):0.0,(((SAL_AA5880AA_AS:0):0.0,(SAL_PA7863AA_AS:0):3):0.0,(((SAL_KA4277AA_AS:0):0.0,(SAL_AA5243AA_AS:0):5):0.0,(SAL_AA4825AA_AS:0):3):3):3):0.0,(SAL_TA1126AA_AS:0):4):0.0,((SAL_TA0111AA_AS:0,SAL_KA0914AA_AS:0,SAL_JA4238AA_AS:0,SAL_AA5238AA_AS:0):0.0,((SAL_AA5355AA_AS:0,SAL_UA1379AA_AS:0,SAL_TA1114AA_AS:0):0.0,((SAL_JA0886AA_AS:0,SAL_KA6308AA_AS:0,SAL_SA0510AA_AS:0,SAL_TA6238AA_AS:0,SAL_TA6237AA_AS:0,SAL_EA9444AA_AS:0,SAL_BA3502AA_AS:0,SAL_MA0493AA_AS:0,SAL_TA2781AA_AS:0,SAL_EA9430AA_AS:0,SAL_MA0339AA_AS:0,SAL_MA0340AA_AS:0,SAL_PA1870AA_AS:0,SAL_PA1871AA_AS:0,SAL_KA5152AA_AS:0,SAL_KA5153AA_AS:0,SAL_KA5151AA_AS:0):0.0,(SAL_EA8423AA_AS:0,SAL_FA4367AA_AS:0):2):1):3):1):0.0,(SAL_AA5148AA_AS:0):2):2):2):3):0.0,(((SAL_TA1770AA_AS:0):0.0,(SAL_AA4351AA_AS:0):5):0.0,(SAL_KA6307AA_AS:0,SAL_KA9247AA_AS:0):1):3):0.0,(SAL_CA2293AA_AS:0):3):0.0,(((SAL_EA8552AA_AS:0):0.0,(((((SAL_AA5878AA_AS:0):0.0,(SAL_AA5221AA_AS:0,SAL_AA5220AA_AS:0,SAL_UA1408AA_AS:0,SAL_UA1387AA_AS:0,SAL_TA0949AA_AS:0,SAL_SA3024AA_AS:0,SAL_EA8690AA_AS:0,SAL_LA5971AA_AS:0,SAL_AA5222AA_AS:0,SAL_EA2422AA_AS:0,SAL_AA5218AA_AS:0,SAL_AA5219AA_AS:0):4):0.0,((SAL_AA4813AA_AS:0):0.0,(SAL_LA5910AA_AS:0):1):4):0.0,(SAL_SA9559AA_AS:0,SAL_LA6515AA_AS:0,SAL_TA0507AA_AS:0):2):0.0,((SAL_TA1115AA_AS:0):0.0,(((((SAL_MA3185AA_AS:0):0.0,(((((((SAL_JA4286AA_AS:0,SAL_EA7317AA_AS:0):0.0,(((SAL_AA5721AA_AS:0):0.0,(SAL_KA1310AA_AS:0):4):0.0,(SAL_LA5625AA_AS:0):5):2):0.0,(SAL_AA6327AA_AS:0):3):0.0,(SAL_PA1787AA_AS:0):3):0.0,((((SAL_SA2792AA_AS:0):0.0,((((((SAL_AA5908AA_AS:0):0.0,((SAL_AA5142AA_AS:0):0.0,(((((((((SAL_EA1676AA_AS:0):0.0,(((((((SAL_BA3807AA_AS:0):0.0,(((SAL_EA7318AA_AS:0,SAL_BA4152AA_AS:0,SAL_FA1879AA_AS:0,SAL_BA3874AA_AS:0,SAL_EA6561AA_AS:0):0.0,(SAL_PA7669AA_AS:0,SAL_PA7668AA_AS:0,SAL_OA4930AA_AS:0,SAL_OA5725AA_AS:0,SAL_PA7671AA_AS:0,SAL_TA0378AA_AS:0):1):0.0,(SAL_KA1237AA_AS:0):1):1):0.0,(SAL_LA0855AA_AS:0,SAL_QA3793AA_AS:0,SAL_PA9345AA_AS:0):2):0.0,((SAL_SA9787AA_AS:0):0.0,(SAL_MA2223AA_AS:0,SAL_MA1193AA_AS:0,SAL_LA3518AA_AS:0):3):2):0.0,(((SAL_AA5916AA_AS:0):0.0,(SAL_EA8432AA_AS:0,SAL_KA1213AA_AS:0):4):0.0,(SAL_AA4904AA_AS:0):2):3):0.0,(((SAL_JA4183AA_AS:0,SAL_JA4184AA_AS:0):0.0,(SAL_OA3093AA_AS:0):3):0.0,(SAL_LA5573AA_AS:0):4):4):0.0,(SAL_TA5925AA_AS:0):4):4):0.0,(((((SAL_AA5909AA_AS:0):0.0,((SAL_SA1488AA_AS:0):0.0,((((((((SAL_JA4222AA_AS:0,SAL_LA5363AA_AS:0,SAL_SA8292AA_AS:0,SAL_KA0798AA_AS:0,SAL_MA0055AA_AS:0,SAL_UA2136AA_AS:0,SAL_LA5349AA_AS:0,SAL_RA0563AA_AS:0,SAL_EA7214AA_AS:0,SAL_JA4268AA_AS:0,SAL_EA8130AA_AS:0,SAL_JA4213AA_AS:0,SAL_BA3429AA_AS:0,SAL_SA8633AA_AS:0,SAL_IA8870AA_AS:0,SAL_TA1423AA_AS:0,SAL_EA6104AA_AS:0,SAL_TA1768AA_AS:0,SAL_TA1772AA_AS:0,SAL_BA3753AA_AS:0):0.0,(SAL_AA6690AA_AS:0):3):0.0,((SAL_AA4091AA_AS:0):0.0,((((SAL_KA4637AA_AS:0,SAL_AA6945AA_AS:0,SAL_PA3220AA_AS:0):0.0,((SAL_AA5549AA_AS:0):0.0,(SAL_KA2720AA_AS:0,SAL_UA3360AA_AS:0,SAL_LA6154AA_AS:0,SAL_AA2945AA_AS:0,SAL_UA1298AA_AS:0):1):3):0.0,((SAL_FA1848AA_AS:0,SAL_PA7772AA_AS:0,SAL_LA0240AA_AS:0,SAL_UA1126AA_AS:0,SAL_MA2523AA_AS:0,SAL_KA2350AA_AS:0,SAL_QA7082AA_AS:0,SAL_FA7338AA_AS:0,SAL_MA0932AA_AS:0,SAL_FA7421AA_AS:0,SAL_FA5474AA_AS:0,SAL_JA0444AA_AS:0,SAL_FA4459AA_AS:0,SAL_KA4273AA_AS:0,SAL_JA3991AA_AS:0,SAL_QA9673AA_AS:0,SAL_SA1393AA_AS:0,SAL_EA3580AA_AS:0,SAL_TA8397AA_AS:0,SAL_CA2338AA_AS:0,SAL_KA0001AA_AS:0,SAL_FA3957AA_AS:0,SAL_AA4453AA_AS:0,SAL_AA4452AA_AS:0,SAL_AA4451AA_AS:0,SAL_AA4454AA_AS:0,SAL_OA0820AA_AS:0,SAL_KA1994AA_AS:0,SAL_FA2636AA_AS:0,SAL_BA4973AA_AS:0,SAL_EA8975AA_AS:0,SAL_PA3360AA_AS:0,SAL_QA9287AA_AS:0,SAL_FA2736AA_AS:0,SAL_FA4259AA_AS:0,SAL_FA4260AA_AS:0,SAL_FA5866AA_AS:0,SAL_FA2767AA_AS:0,SAL_QA7260AA_AS:0,SAL_LA5123AA_AS:0,SAL_FA3072AA_AS:0,SAL_RA9308AA_AS:0,SAL_KA7012AA_AS:0):0.0,(SAL_EA3100AA_AS:0):1):5):0.0,(SAL_MA3364AA_AS:0,SAL_AA5550AA_AS:0):1):2):4):0.0,(SAL_KA0799AA_AS:0,SAL_SA9766AA_AS:0,SAL_TA1049AA_AS:0):1):0.0,(SAL_JA0617AA_AS:0):1):0.0,((SAL_EA7246AA_AS:0):0.0,(SAL_EA6044AA_AS:0):2):1):0.0,((SAL_UA0991AA_AS:0,SAL_QA5917AA_AS:0,SAL_UA2437AA_AS:0,SAL_UA2440AA_AS:0,SAL_OA1827AA_AS:0,SAL_NA5846AA_AS:0,SAL_SA0937AA_AS:0,SAL_QA4891AA_AS:0,SAL_QA6343AA_AS:0,SAL_PA7784AA_AS:0,SAL_UA3062AA_AS:0,SAL_TA9091AA_AS:0,SAL_RA6538AA_AS:0,SAL_PA7958AA_AS:0,SAL_TA7922AA_AS:0,SAL_OA2506AA_AS:0,SAL_RA0508AA_AS:0,SAL_SA1524AA_AS:0,SAL_NA0787AA_AS:0,SAL_SA0750AA_AS:0,SAL_NA5797AA_AS:0,SAL_RA9776AA_AS:0,SAL_QA3777AA_AS:0,SAL_QA8876AA_AS:0,SAL_TA2101AA_AS:0,SAL_PA9299AA_AS:0,SAL_NA0438AA_AS:0,SAL_KA6479AA_AS:0,SAL_QA5585AA_AS:0,SAL_SA0983AA_AS:0,SAL_TA4293AA_AS:0,SAL_TA9304AA_AS:0,SAL_TA0166AA_AS:0,SAL_TA7817AA_AS:0,SAL_PA9090AA_AS:0,SAL_NA2509AA_AS:0,SAL_LA5339AA_AS:0,SAL_LA7333AA_AS:0,SAL_MA5321AA_AS:0,SAL_NA0048AA_AS:0,SAL_NA0404AA_AS:0,SAL_NA0990AA_AS:0,SAL_MA5261AA_AS:0,SAL_TA5598AA_AS:0,SAL_TA4710AA_AS:0,SAL_SA2505AA_AS:0,SAL_NA0641AA_AS:0,SAL_QA7647AA_AS:0,SAL_QA3743AA_AS:0,SAL_QA3737AA_AS:0,SAL_TA7195AA_AS:0,SAL_TA7871AA_AS:0,SAL_MA2975AA_AS:0,SAL_TA8928AA_AS:0,SAL_PA0837AA_AS:0,SAL_RA9623AA_AS:0,SAL_QA3729AA_AS:0,SAL_UA2626AA_AS:0,SAL_NA0275AA_AS:0,SAL_MA7435AA_AS:0,SAL_NA2526AA_AS:0,SAL_NA2517AA_AS:0,SAL_NA2963AA_AS:0,SAL_RA9462AA_AS:0,SAL_RA9461AA_AS:0,SAL_MA9790AA_AS:0,SAL_MA5546AA_AS:0,SAL_LA7149AA_AS:0,SAL_QA3747AA_AS:0,SAL_SA2000AA_AS:0,SAL_SA0949AA_AS:0,SAL_NA2540AA_AS:0,SAL_QA4173AA_AS:0,SAL_SA0297AA_AS:0,SAL_RA0704AA_AS:0,SAL_EA7995AA_AS:0,SAL_MA9615AA_AS:0,SAL_MA7974AA_AS:0,SAL_LA4776AA_AS:0,SAL_QA6308AA_AS:0,SAL_SA0740AA_AS:0,SAL_NA5839AA_AS:0,SAL_RA0319AA_AS:0,SAL_TA0346AA_AS:0,SAL_SA0292AA_AS:0,SAL_PA2601AA_AS:0,SAL_UA2184AA_AS:0,SAL_QA5711AA_AS:0,SAL_SA2185AA_AS:0,SAL_RA9672AA_AS:0):0.0,((SAL_QA7224AA_AS:0,SAL_QA7225AA_AS:0,SAL_FA5363AA_AS:0,SAL_KA8065AA_AS:0,SAL_AA5081AA_AS:0,SAL_FA3821AA_AS:0,SAL_QA7390AA_AS:0,SAL_QA7283AA_AS:0,SAL_RA9035AA_AS:0):0.0,(((SAL_AA4394AA_AS:0):0.0,((SAL_LA0058AA_AS:0,SAL_QA6775AA_AS:0,SAL_EA8162AA_AS:0,SAL_TA1665AA_AS:0):0.0,(SAL_IA9009AA_AS:0):1):1):0.0,(SAL_AA4395AA_AS:0):1):4):4):1):0.0,((SAL_LA7146AA_AS:0):0.0,(SAL_AA5877AA_AS:0):1):1):1):4):0.0,((SAL_AA4827AA_AS:0):0.0,(SAL_PA6312AA_AS:0):2):4):0.0,(SAL_EA5417AA_AS:0,SAL_FA0624AA_AS:0,SAL_KA0923AA_AS:0,SAL_KA8115AA_AS:0):4):0.0,((((((SAL_LA7449AA_AS:0,SAL_FA1237AA_AS:0,SAL_EA7273AA_AS:0,SAL_IA8559AA_AS:0,SAL_EA8222AA_AS:0,SAL_BA3215AA_AS:0,SAL_BA5107AA_AS:0,SAL_RA8613AA_AS:0,SAL_LA9986AA_AS:0,SAL_LA9987AA_AS:0,SAL_NA0819AA_AS:0,SAL_KA8246AA_AS:0,SAL_BA2594AA_AS:0,SAL_KA0737AA_AS:0,SAL_KA8532AA_AS:0,SAL_MA0579AA_AS:0,SAL_SA9563AA_AS:0,SAL_FA4023AA_AS:0,SAL_TA0321AA_AS:0,SAL_KA1345AA_AS:0,SAL_TA7064AA_AS:0,SAL_FA1195AA_AS:0,SAL_UA2557AA_AS:0,SAL_TA7828AA_AS:0,SAL_EA6070AA_AS:0,SAL_EA8438AA_AS:0,SAL_IA3289AA_AS:0,SAL_EA8760AA_AS:0,SAL_JA0693AA_AS:0,SAL_TA8982AA_AS:0,SAL_CA0691AA_AS:0,SAL_EA7645AA_AS:0,SAL_LA1103AA_AS:0,SAL_QA3699AA_AS:0,SAL_KA8573AA_AS:0,SAL_PA8135AA_AS:0,SAL_AA4996AA_AS:0,SAL_AA4997AA_AS:0,SAL_LA6031AA_AS:0,SAL_BA4981AA_AS:0,SAL_BA5086AA_AS:0,SAL_SA1032AA_AS:0,SAL_TA0182AA_AS:0,SAL_EA7418AA_AS:0,SAL_TA5663AA_AS:0,SAL_EA7806AA_AS:0,SAL_KA8390AA_AS:0,SAL_FA1076AA_AS:0,SAL_MA0372AA_AS:0,SAL_EA6569AA_AS:0,SAL_QA5928AA_AS:0,SAL_QA0707AA_AS:0,SAL_TA4279AA_AS:0,SAL_PA8043AA_AS:0,SAL_EA6697AA_AS:0,SAL_FA1148AA_AS:0,SAL_PA8091AA_AS:0):0.0,(SAL_AA5915AA_AS:0,SAL_AA5914AA_AS:0,SAL_AA5913AA_AS:0):5):0.0,(SAL_KA0481AA_AS:0):0):0.0,(SAL_EA7348AA_AS:0,SAL_EA8079AA_AS:0,SAL_EA8267AA_AS:0):1):0.0,((SAL_QA8953AA_AS:0):0.0,(SAL_EA3684AA_AS:0,SAL_MA0499AA_AS:0):3):3):0.0,(SAL_AA5919AA_AS:0):4):4):4):0.0,(SAL_TA1655AA_AS:0):5):0.0,(SAL_AA5832AA_AS:0):5):0.0,(SAL_RA9838AA_AS:0,SAL_SA2449AA_AS:0,SAL_SA2667AA_AS:0,SAL_LA0251AA_AS:0,SAL_AA5912AA_AS:0,SAL_TA1186AA_AS:0,SAL_MA3282AA_AS:0):5):0.0,(SAL_FA1335AA_AS:0,SAL_EA7722AA_AS:0,SAL_EA8707AA_AS:0,SAL_BA4253AA_AS:0,SAL_OA5313AA_AS:0,SAL_EA7018AA_AS:0,SAL_KA0403AA_AS:0,SAL_EA7039AA_AS:0):1):0.0,(((((((((SAL_EA7027AA_AS:0,SAL_EA7996AA_AS:0,SAL_BA3704AA_AS:0,SAL_IA8444AA_AS:0):0.0,((SAL_IA8002AA_AS:0):0.0,((SAL_AA5551AA_AS:0):0.0,(SAL_KA2769AA_AS:0):1):2):3):0.0,((((((SAL_EA7287AA_AS:0,SAL_AA6521AA_AS:0,SAL_AA6522AA_AS:0):0.0,(SAL_AA6228AA_AS:0):4):0.0,(SAL_AA6851AA_AS:0):4):0.0,(((SAL_EA6683AA_AS:0):0.0,(SAL_PA3232AA_AS:0):4):0.0,((SAL_EA8430AA_AS:0):0.0,(SAL_BA3131AA_AS:0,SAL_EA6032AA_AS:0):2):5):4):0.0,(((((((SAL_EA8433AA_AS:0,SAL_LA6794AA_AS:0,SAL_BA5324AA_AS:0,SAL_EA7788AA_AS:0,SAL_KA8369AA_AS:0,SAL_EA7736AA_AS:0,SAL_BA5132AA_AS:0,SAL_KA2780AA_AS:0,SAL_KA2753AA_AS:0,SAL_LA6782AA_AS:0,SAL_TA1547AA_AS:0,SAL_LA6767AA_AS:0):0.0,(SAL_PA0011AA_AS:0):4):0.0,(SAL_EA8678AA_AS:0):1):0.0,(((((SAL_JA4266AA_AS:0,SAL_BA3879AA_AS:0,SAL_EA8606AA_AS:0,SAL_EA7025AA_AS:0,SAL_EA7021AA_AS:0,SAL_BA2708AA_AS:0,SAL_KA1130AA_AS:0,SAL_EA7728AA_AS:0):0.0,(SAL_MA3017AA_AS:0):1):0.0,((SAL_SA1434AA_AS:0,SAL_TA0638AA_AS:0,SAL_KA8350AA_AS:0,SAL_LA0207AA_AS:0):0.0,(((SAL_EA6188AA_AS:0):0.0,(SAL_AA5949AA_AS:0):4):0.0,(SAL_TA7027AA_AS:0,SAL_BA4872AA_AS:0):5):1):1):0.0,(((SAL_EA8687AA_AS:0,SAL_RA6322AA_AS:0,SAL_EA8437AA_AS:0,SAL_EA8590AA_AS:0,SAL_IA8895AA_AS:0,SAL_EA7504AA_AS:0,SAL_KA0917AA_AS:0,SAL_EA7031AA_AS:0,SAL_EA7734AA_AS:0,SAL_BA3477AA_AS:0,SAL_EA7936AA_AS:0,SAL_EA8444AA_AS:0,SAL_EA7033AA_AS:0,SAL_EA6180AA_AS:0,SAL_JA3997AA_AS:0,SAL_SA9465AA_AS:0,SAL_JA4247AA_AS:0,SAL_BA5302AA_AS:0,SAL_EA8574AA_AS:0,SAL_EA6825AA_AS:0,SAL_EA7860AA_AS:0,SAL_CA3704AA_AS:0,SAL_EA6077AA_AS:0):0.0,(SAL_QA6770AA_AS:0):1):0.0,((SAL_BA4734AA_AS:0,SAL_QA6773AA_AS:0,SAL_OA1339AA_AS:0,SAL_EA7359AA_AS:0,SAL_TA0887AA_AS:0):0.0,(SAL_TA6955AA_AS:0):1):1):3):0.0,(SAL_AA5948AA_AS:0):3):3):0.0,((SAL_EA8803AA_AS:0,SAL_BA3085AA_AS:0,SAL_KA8048AA_AS:0,SAL_BA5477AA_AS:0,SAL_EA8495AA_AS:0,SAL_JA4089AA_AS:0,SAL_EA8669AA_AS:0,SAL_JA4251AA_AS:0):0.0,(((SAL_PA3452AA_AS:0):0.0,((SAL_BA2668AA_AS:0,SAL_BA2843AA_AS:0):0.0,(SAL_AA6889AA_AS:0):3):3):0.0,(((SAL_QA6029AA_AS:0,SAL_EA6047AA_AS:0,SAL_SA0950AA_AS:0,SAL_SA2018AA_AS:0):0.0,(SAL_MA0035AA_AS:0):5):0.0,(SAL_AA5310AA_AS:0):5):4):2):3):0.0,(SAL_JA9824AA_AS:0):4):0.0,(SAL_AA5840AA_AS:0):4):4):0.0,(SAL_AA4396AA_AS:0):3):3):0.0,((SAL_EA8005AA_AS:0):0.0,((SAL_LA8015AA_AS:0):0.0,((SAL_TA0446AA_AS:0,SAL_JA4060AA_AS:0,SAL_EA8573AA_AS:0,SAL_QA7383AA_AS:0):0.0,(SAL_KA1042AA_AS:0,SAL_QA4199AA_AS:0,SAL_BA4951AA_AS:0,SAL_SA9470AA_AS:0,SAL_KA0928AA_AS:0,SAL_QA4647AA_AS:0,SAL_TA7034AA_AS:0,SAL_TA7035AA_AS:0,SAL_BA9033AA_AS:0,SAL_EA7979AA_AS:0):1):3):3):4):0.0,(SAL_AA5947AA_AS:0):4):0.0,((SAL_LA7042AA_AS:0):0.0,(SAL_AA6101AA_AS:0):4):1):0.0,(SAL_AA5105AA_AS:0):1):0.0,((SAL_AA5659AA_AS:0):0.0,(SAL_AA6792AA_AS:0):5):1):0.0,((SAL_EA7803AA_AS:0,SAL_KA1036AA_AS:0,SAL_IA8910AA_AS:0,SAL_KA8041AA_AS:0,SAL_QA6827AA_AS:0,SAL_LA0059AA_AS:0,SAL_EA8030AA_AS:0,SAL_EA5748AA_AS:0,SAL_JA4093AA_AS:0,SAL_EA7656AA_AS:0,SAL_EA7892AA_AS:0,SAL_KA0650AA_AS:0,SAL_EA7510AA_AS:0,SAL_EA8739AA_AS:0,SAL_IA9015AA_AS:0,SAL_EA7477AA_AS:0,SAL_FA1091AA_AS:0,SAL_IA9934AA_AS:0,SAL_QA5297AA_AS:0,SAL_KA8766AA_AS:0,SAL_EA7916AA_AS:0,SAL_BA3495AA_AS:0,SAL_EA8533AA_AS:0,SAL_EA8741AA_AS:0,SAL_AA5837AA_AS:0,SAL_JA4112AA_AS:0,SAL_OA5318AA_AS:0,SAL_OA5319AA_AS:0,SAL_IA8682AA_AS:0,SAL_IA7933AA_AS:0,SAL_QA2276AA_AS:0,SAL_BA3031AA_AS:0,SAL_OA3092AA_AS:0,SAL_EA8115AA_AS:0,SAL_OA1329AA_AS:0,SAL_EA8701AA_AS:0,SAL_TA1552AA_AS:0,SAL_EA7998AA_AS:0,SAL_BA4143AA_AS:0,SAL_IA8768AA_AS:0,SAL_EA6808AA_AS:0,SAL_EA7531AA_AS:0,SAL_EA8605AA_AS:0,SAL_OA3080AA_AS:0,SAL_OA1321AA_AS:0,SAL_EA8729AA_AS:0,SAL_BA5106AA_AS:0,SAL_EA6106AA_AS:0,SAL_EA6989AA_AS:0):0.0,(SAL_RA6230AA_AS:0,SAL_AA6791AA_AS:0):1):1):1):0.0,((((((SAL_EA6241AA_AS:0,SAL_QA4265AA_AS:0,SAL_OA5101AA_AS:0,SAL_OA5100AA_AS:0,SAL_OA5103AA_AS:0,SAL_OA5102AA_AS:0,SAL_AA5670AA_AS:0,SAL_AA5671AA_AS:0,SAL_OA0981AA_AS:0,SAL_OA3074AA_AS:0):0.0,((SAL_TA0258AA_AS:0,SAL_SA9263AA_AS:0,SAL_TA1819AA_AS:0,SAL_TA1667AA_AS:0):0.0,(SAL_TA5298AA_AS:0):1):4):0.0,(SAL_PA8351AA_AS:0):1):0.0,(SAL_AA5163AA_AS:0):3):0.0,(SAL_AA5921AA_AS:0):3):0.0,((SAL_JA4091AA_AS:0,SAL_EA8564AA_AS:0):0.0,(SAL_AA5920AA_AS:0):2):3):3):3):2):0.0,((SAL_UA1486AA_AS:0):0.0,(SAL_KA9406AA_AS:0):5):2):0.0,(SAL_LA6613AA_AS:0):3):0.0,((SAL_AA6932AA_AS:0,SAL_FA1343AA_AS:0):0.0,((SAL_EA6834AA_AS:0):0.0,(SAL_AA6295AA_AS:0):4):5):3):0.0,(SAL_KA5435AA_AS:0):4):4):0.0,((SAL_OA0058AA_AS:0):0.0,((SAL_EA8482AA_AS:0,SAL_EA6359AA_AS:0):0.0,((SAL_AA5771AA_AS:0):0.0,(SAL_TA6597AA_AS:0):3):5):3):5):0.0,(((SAL_TA8944AA_AS:0,SAL_KA1563AA_AS:0,SAL_KA0817AA_AS:0):0.0,(SAL_JA4240AA_AS:0):2):0.0,(SAL_JA0819AA_AS:0,SAL_JA1020AA_AS:0):2):2):3):0.0,((SAL_JA4232AA_AS:0):0.0,(((((((SAL_EA7042AA_AS:0,SAL_QA7052AA_AS:0,SAL_KA1341AA_AS:0,SAL_FA2457AA_AS:0,SAL_MA7675AA_AS:0,SAL_TA1574AA_AS:0,SAL_LA7535AA_AS:0,SAL_QA5528AA_AS:0,SAL_EA7049AA_AS:0,SAL_LA2463AA_AS:0,SAL_KA1495AA_AS:0,SAL_TA1783AA_AS:0,SAL_AA6637AA_AS:0,SAL_PA9750AA_AS:0,SAL_JA4133AA_AS:0,SAL_UA2653AA_AS:0,SAL_BA3135AA_AS:0,SAL_FA5481AA_AS:0,SAL_EA8149AA_AS:0,SAL_FA0392AA_AS:0,SAL_QA5056AA_AS:0,SAL_EA7526AA_AS:0):0.0,(SAL_AA4430AA_AS:0):5):0.0,(SAL_TA1863AA_AS:0,SAL_BA2953AA_AS:0,SAL_FA6338AA_AS:0,SAL_IA5352AA_AS:0):1):0.0,((SAL_SA2564AA_AS:0,SAL_EA7023AA_AS:0,SAL_LA3572AA_AS:0,SAL_EA7113AA_AS:0):0.0,(SAL_FA5821AA_AS:0):6):2):0.0,(SAL_CA2575AA_AS:0):2):0.0,((SAL_PA8004AA_AS:0):0.0,((((((((((((((((((((((SAL_FA0768AA_AS:0,SAL_KA6524AA_AS:0,SAL_CA1386AA_AS:0,SAL_FA7448AA_AS:0,SAL_PA3786AA_AS:0,SAL_KA6422AA_AS:0,SAL_KA6423AA_AS:0,SAL_EA4855AA_AS:0,SAL_TA2866AA_AS:0,SAL_FA6923AA_AS:0,SAL_FA5605AA_AS:0,SAL_FA3151AA_AS:0,SAL_LA6261AA_AS:0,SAL_FA2508AA_AS:0,SAL_SA1833AA_AS:0,SAL_JA1109AA_AS:0,SAL_QA7152AA_AS:0,SAL_EA9826AA_AS:0,SAL_FA5592AA_AS:0,SAL_JA9449AA_AS:0,SAL_EA6462AA_AS:0,SAL_UA2770AA_AS:0,SAL_EA5369AA_AS:0,SAL_LA9645AA_AS:0,SAL_FA3448AA_AS:0,SAL_FA5575AA_AS:0,SAL_FA5576AA_AS:0,SAL_RA9446AA_AS:0,SAL_KA9487AA_AS:0,SAL_FA6108AA_AS:0,SAL_BA2948AA_AS:0,SAL_FA6104AA_AS:0,SAL_FA4913AA_AS:0,SAL_BA4836AA_AS:0,SAL_MA2241AA_AS:0,SAL_QA5287AA_AS:0,SAL_FA6784AA_AS:0,SAL_LA9596AA_AS:0,SAL_EA5005AA_AS:0,SAL_FA6041AA_AS:0,SAL_EA9816AA_AS:0,SAL_TA2783AA_AS:0,SAL_TA8476AA_AS:0,SAL_FA6192AA_AS:0,SAL_FA6191AA_AS:0,SAL_FA3163AA_AS:0,SAL_KA5117AA_AS:0,SAL_JA7534AA_AS:0,SAL_PA8472AA_AS:0,SAL_BA2788AA_AS:0,SAL_BA3588AA_AS:0,SAL_EA6336AA_AS:0,SAL_FA6146AA_AS:0,SAL_IA3621AA_AS:0,SAL_FA7078AA_AS:0,SAL_FA5409AA_AS:0,SAL_FA5588AA_AS:0,SAL_FA5590AA_AS:0,SAL_SA1859AA_AS:0,SAL_FA6067AA_AS:0,SAL_SA2791AA_AS:0,SAL_QA9700AA_AS:0,SAL_FA6102AA_AS:0,SAL_FA6098AA_AS:0,SAL_KA8605AA_AS:0,SAL_NA5988AA_AS:0,SAL_EA4700AA_AS:0,SAL_EA4705AA_AS:0,SAL_FA5654AA_AS:0,SAL_FA4270AA_AS:0,SAL_OA5734AA_AS:0,SAL_FA5405AA_AS:0,SAL_FA3538AA_AS:0,SAL_KA6464AA_AS:0,SAL_MA0570AA_AS:0,SAL_FA0438AA_AS:0,SAL_FA0440AA_AS:0,SAL_PA2809AA_AS:0,SAL_PA2811AA_AS:0,SAL_FA5787AA_AS:0,SAL_TA7063AA_AS:0,SAL_KA5554AA_AS:0,SAL_FA5568AA_AS:0,SAL_EA5346AA_AS:0,SAL_KA0267AA_AS:0,SAL_KA0266AA_AS:0,SAL_BA3019AA_AS:0,SAL_UA1261AA_AS:0,SAL_AA4655AA_AS:0,SAL_AA4654AA_AS:0,SAL_AA4651AA_AS:0,SAL_AA4653AA_AS:0,SAL_NA3144AA_AS:0,SAL_NA3040AA_AS:0,SAL_NA3037AA_AS:0,SAL_FA3086AA_AS:0,SAL_FA5201AA_AS:0,SAL_EA7768AA_AS:0,SAL_MA1815AA_AS:0,SAL_MA1816AA_AS:0,SAL_FA6189AA_AS:0,SAL_LA7541AA_AS:0,SAL_FA4329AA_AS:0,SAL_JA1045AA_AS:0,SAL_FA6174AA_AS:0,SAL_FA0276AA_AS:0,SAL_FA4426AA_AS:0,SAL_EA3099AA_AS:0,SAL_LA9148AA_AS:0,SAL_EA9318AA_AS:0,SAL_FA0436AA_AS:0,SAL_FA0435AA_AS:0,SAL_FA0439AA_AS:0,SAL_PA8577AA_AS:0,SAL_EA6885AA_AS:0,SAL_PA9276AA_AS:0,SAL_TA5881AA_AS:0,SAL_QA7114AA_AS:0,SAL_FA4385AA_AS:0,SAL_EA5806AA_AS:0,SAL_LA0280AA_AS:0,SAL_FA5581AA_AS:0,SAL_FA5582AA_AS:0,SAL_FA0443AA_AS:0,SAL_NA6872AA_AS:0,SAL_HA9064AA_AS:0,SAL_PA7881AA_AS:0,SAL_EA4717AA_AS:0,SAL_EA4707AA_AS:0,SAL_EA4704AA_AS:0,SAL_EA4714AA_AS:0,SAL_EA4709AA_AS:0,SAL_BA4144AA_AS:0,SAL_EA3073AA_AS:0,SAL_FA6636AA_AS:0,SAL_FA5278AA_AS:0,SAL_KA6381AA_AS:0,SAL_KA6380AA_AS:0,SAL_QA6054AA_AS:0,SAL_KA7355AA_AS:0,SAL_FA4377AA_AS:0,SAL_MA3603AA_AS:0,SAL_MA3604AA_AS:0,SAL_MA3605AA_AS:0,SAL_MA3606AA_AS:0,SAL_MA3609AA_AS:0,SAL_MA3608AA_AS:0,SAL_MA3610AA_AS:0,SAL_FA2505AA_AS:0,SAL_FA2509AA_AS:0,SAL_EA3177AA_AS:0,SAL_NA2286AA_AS:0,SAL_NA2287AA_AS:0,SAL_FA0247AA_AS:0,SAL_KA6453AA_AS:0,SAL_KA6452AA_AS:0,SAL_MA6540AA_AS:0,SAL_FA0432AA_AS:0,SAL_FA0433AA_AS:0,SAL_EA4833AA_AS:0,SAL_LA7249AA_AS:0,SAL_EA1687AA_AS:0,SAL_SA2095AA_AS:0,SAL_OA4977AA_AS:0,SAL_QA4522AA_AS:0,SAL_LA6968AA_AS:0,SAL_FA5659AA_AS:0,SAL_NA7459AA_AS:0,SAL_FA6033AA_AS:0,SAL_EA6196AA_AS:0,SAL_LA7528AA_AS:0,SAL_NA9856AA_AS:0,SAL_FA4310AA_AS:0,SAL_PA2851AA_AS:0,SAL_PA2849AA_AS:0,SAL_PA2848AA_AS:0,SAL_FA0434AA_AS:0,SAL_FA2873AA_AS:0,SAL_EA9346AA_AS:0,SAL_BA3694AA_AS:0,SAL_FA2512AA_AS:0,SAL_EA3085AA_AS:0,SAL_FA2514AA_AS:0,SAL_FA5512AA_AS:0,SAL_FA2859AA_AS:0,SAL_EA8278AA_AS:0,SAL_EA9481AA_AS:0,SAL_NA3135AA_AS:0,SAL_KA5772AA_AS:0,SAL_KA5763AA_AS:0,SAL_KA5764AA_AS:0,SAL_FA7354AA_AS:0,SAL_EA3077AA_AS:0,SAL_EA3079AA_AS:0,SAL_EA3094AA_AS:0,SAL_TA0966AA_AS:0,SAL_FA2511AA_AS:0,SAL_FA5646AA_AS:0,SAL_BA5442AA_AS:0,SAL_BA3613AA_AS:0,SAL_BA9965AA_AS:0,SAL_FA6907AA_AS:0,SAL_FA2304AA_AS:0,SAL_MA5108AA_AS:0,SAL_FA6143AA_AS:0,SAL_FA6147AA_AS:0,SAL_FA3466AA_AS:0,SAL_FA4741AA_AS:0,SAL_SA0527AA_AS:0,SAL_FA3801AA_AS:0,SAL_BA4290AA_AS:0,SAL_EA2917AA_AS:0,SAL_FA5652AA_AS:0,SAL_BA3188AA_AS:0,SAL_FA5653AA_AS:0,SAL_CA0003AA_AS:0,SAL_KA6379AA_AS:0,SAL_MA6499AA_AS:0,SAL_MA0488AA_AS:0,SAL_FA5989AA_AS:0,SAL_OA4825AA_AS:0,SAL_KA3496AA_AS:0,SAL_LA1154AA_AS:0,SAL_JA8379AA_AS:0,SAL_FA5011AA_AS:0,SAL_EA6428AA_AS:0,SAL_TA7095AA_AS:0,SAL_MA3581AA_AS:0,SAL_KA4276AA_AS:0,SAL_FA3758AA_AS:0,SAL_RA9276AA_AS:0,SAL_FA6181AA_AS:0,SAL_FA6180AA_AS:0,SAL_BA9478AA_AS:0,SAL_QA7668AA_AS:0,SAL_LA5111AA_AS:0,SAL_EA2969AA_AS:0,SAL_NA1133AA_AS:0,SAL_NA1170AA_AS:0,SAL_KA9174AA_AS:0,SAL_KA5552AA_AS:0,SAL_KA5553AA_AS:0,SAL_BA3308AA_AS:0,SAL_FA5571AA_AS:0,SAL_FA5573AA_AS:0,SAL_KA5760AA_AS:0,SAL_KA5762AA_AS:0,SAL_KA5761AA_AS:0,SAL_NA9816AA_AS:0,SAL_EA5007AA_AS:0,SAL_FA2838AA_AS:0,SAL_EA3061AA_AS:0,SAL_FA5647AA_AS:0,SAL_KA6382AA_AS:0,SAL_BA3639AA_AS:0,SAL_EA3091AA_AS:0,SAL_FA5603AA_AS:0,SAL_IA7067AA_AS:0,SAL_IA7068AA_AS:0,SAL_MA5114AA_AS:0,SAL_MA5109AA_AS:0,SAL_EA8999AA_AS:0,SAL_HA9384AA_AS:0,SAL_TA7414AA_AS:0,SAL_BA3855AA_AS:0,SAL_FA2495AA_AS:0,SAL_EA3378AA_AS:0,SAL_PA8878AA_AS:0,SAL_EA9114AA_AS:0,SAL_EA9113AA_AS:0,SAL_EA9112AA_AS:0,SAL_KA6383AA_AS:0,SAL_SA0198AA_AS:0,SAL_KA5964AA_AS:0,SAL_MA2240AA_AS:0,SAL_MA2239AA_AS:0,SAL_BA5184AA_AS:0,SAL_KA9522AA_AS:0,SAL_FA6222AA_AS:0,SAL_PA8902AA_AS:0,SAL_LA5013AA_AS:0,SAL_EA3662AA_AS:0,SAL_KA7356AA_AS:0,SAL_FA5000AA_AS:0,SAL_FA6142AA_AS:0,SAL_FA6103AA_AS:0,SAL_FA4567AA_AS:0,SAL_FA6173AA_AS:0,SAL_TA2844AA_AS:0,SAL_MA6874AA_AS:0,SAL_MA6873AA_AS:0,SAL_MA2236AA_AS:0,SAL_MA2237AA_AS:0,SAL_MA2238AA_AS:0,SAL_FA2498AA_AS:0,SAL_CA1548AA_AS:0,SAL_EA4541AA_AS:0,SAL_EA8395AA_AS:0,SAL_KA6549AA_AS:0,SAL_FA6051AA_AS:0,SAL_BA5633AA_AS:0,SAL_SA9648AA_AS:0,SAL_BA3600AA_AS:0,SAL_KA5749AA_AS:0,SAL_JA4801AA_AS:0,SAL_OA0067AA_AS:0,SAL_FA6198AA_AS:0,SAL_EA3071AA_AS:0,SAL_SA9494AA_AS:0):0.0,(SAL_FA0614AA_AS:0,SAL_FA0782AA_AS:0):1):0.0,(SAL_AA6826AA_AS:0):1):0.0,(SAL_QA5754AA_AS:0,SAL_QA7328AA_AS:0,SAL_UA3084AA_AS:0,SAL_UA3094AA_AS:0,SAL_QA5750AA_AS:0):1):0.0,(SAL_BA3112AA_AS:0,SAL_HA7407AA_AS:0,SAL_UA1549AA_AS:0):1):0.0,(SAL_AA5545AA_AS:0):5):0.0,(SAL_EA7294AA_AS:0,SAL_OA3114AA_AS:0,SAL_KA1315AA_AS:0,SAL_QA4930AA_AS:0,SAL_TA5941AA_AS:0):5):0.0,((SAL_LA6778AA_AS:0):0.0,(((SAL_KA9402AA_AS:0):0.0,(SAL_AA6888AA_AS:0):5):0.0,(SAL_AA6317AA_AS:0):5):4):5):0.0,(SAL_QA5927AA_AS:0):5):0.0,(((SAL_LA5850AA_AS:0):0.0,((SAL_RA9211AA_AS:0):0.0,((SAL_FA1176AA_AS:0,SAL_UA1464AA_AS:0,SAL_LA3083AA_AS:0):0.0,((SAL_AA6125AA_AS:0):0.0,(SAL_AA6124AA_AS:0):5):4):4):2):0.0,(SAL_AA5911AA_AS:0):5):5):0.0,(SAL_LA5367AA_AS:0):5):0.0,(((((((((SAL_EA9802AA_AS:0,SAL_FA4600AA_AS:0,SAL_KA8014AA_AS:0,SAL_EA7971AA_AS:0,SAL_EA9701AA_AS:0,SAL_IA9802AA_AS:0,SAL_EA9417AA_AS:0,SAL_KA6360AA_AS:0,SAL_LA1493AA_AS:0,SAL_LA5871AA_AS:0,SAL_OA3042AA_AS:0,SAL_EA6580AA_AS:0,SAL_AA4622AA_AS:0,SAL_AA4623AA_AS:0,SAL_AA4624AA_AS:0,SAL_AA4625AA_AS:0,SAL_AA4626AA_AS:0,SAL_AA4627AA_AS:0,SAL_AA4628AA_AS:0,SAL_EA7501AA_AS:0,SAL_KA8359AA_AS:0,SAL_EA8677AA_AS:0,SAL_FA1218AA_AS:0,SAL_RA0027AA_AS:0,SAL_EA7509AA_AS:0,SAL_MA7705AA_AS:0,SAL_JA0811AA_AS:0,SAL_NA5890AA_AS:0,SAL_NA5889AA_AS:0,SAL_NA5886AA_AS:0,SAL_NA5888AA_AS:0,SAL_NA5887AA_AS:0,SAL_TA0439AA_AS:0,SAL_TA9082AA_AS:0,SAL_FA6185AA_AS:0,SAL_RA9853AA_AS:0,SAL_EA6600AA_AS:0,SAL_EA6329AA_AS:0,SAL_OA4852AA_AS:0,SAL_IA9312AA_AS:0,SAL_LA3588AA_AS:0,SAL_NA6389AA_AS:0,SAL_NA6388AA_AS:0,SAL_NA6387AA_AS:0,SAL_JA0835AA_AS:0,SAL_IA5681AA_AS:0,SAL_JA4136AA_AS:0,SAL_EA5379AA_AS:0,SAL_KA8565AA_AS:0,SAL_KA9246AA_AS:0,SAL_BA5141AA_AS:0,SAL_BA4627AA_AS:0,SAL_BA5715AA_AS:0,SAL_KA8336AA_AS:0,SAL_KA1422AA_AS:0,SAL_EA7646AA_AS:0,SAL_KA1556AA_AS:0,SAL_FA3732AA_AS:0,SAL_FA0895AA_AS:0,SAL_IA2612AA_AS:0,SAL_EA2891AA_AS:0,SAL_KA3083AA_AS:0,SAL_EA8132AA_AS:0,SAL_BA9874AA_AS:0,SAL_BA3498AA_AS:0,SAL_KA0752AA_AS:0,SAL_MA7707AA_AS:0,SAL_KA8477AA_AS:0,SAL_FA4318AA_AS:0,SAL_NA6416AA_AS:0,SAL_FA5882AA_AS:0,SAL_CA0158AA_AS:0,SAL_NA6243AA_AS:0,SAL_EA7955AA_AS:0,SAL_LA9107AA_AS:0,SAL_FA0074AA_AS:0,SAL_TA1841AA_AS:0,SAL_EA6431AA_AS:0,SAL_FA0095AA_AS:0,SAL_EA8463AA_AS:0,SAL_EA7432AA_AS:0,SAL_EA6528AA_AS:0,SAL_KA0994AA_AS:0,SAL_EA7225AA_AS:0):0.0,(SAL_FA4235AA_AS:0):0):0.0,(SAL_AA5760AA_AS:0):1):0.0,(SAL_EA6109AA_AS:0):1):0.0,(SAL_FA1403AA_AS:0):1):0.0,(SAL_AA6982AA_AS:0):3):0.0,((SAL_FA2888AA_AS:0,SAL_IA1742AA_AS:0,SAL_IA3795AA_AS:0,SAL_FA2184AA_AS:0,SAL_FA4234AA_AS:0):0.0,(SAL_FA4242AA_AS:0):0):4):0.0,((SAL_RA9134AA_AS:0):0.0,(SAL_AA6319AA_AS:0,SAL_EA7036AA_AS:0):1):5):0.0,(SAL_EA8582AA_AS:0):5):5):0.0,((SAL_AA3601AA_AS:0):0.0,(SAL_PA2032AA_AS:0,SAL_IA2644AA_AS:0,SAL_SA2162AA_AS:0,SAL_BA3108AA_AS:0,SAL_NA6156AA_AS:0,SAL_IA5020AA_AS:0,SAL_IA5017AA_AS:0):1):6):0.0,((SAL_AA6363AA_AS:0,SAL_TA1641AA_AS:0,SAL_EA6111AA_AS:0):0.0,(SAL_EA3409AA_AS:0,SAL_QA8241AA_AS:0,SAL_JA0591AA_AS:0):3):6):0.0,(SAL_MA7422AA_AS:0):6):0.0,(SAL_KA1017AA_AS:0,SAL_JA4202AA_AS:0,SAL_JA4194AA_AS:0,SAL_TA2050AA_AS:0,SAL_EA6172AA_AS:0,SAL_KA1449AA_AS:0,SAL_KA1159AA_AS:0,SAL_KA8090AA_AS:0,SAL_EA8643AA_AS:0,SAL_KA1481AA_AS:0,SAL_OA3075AA_AS:0,SAL_BA5929AA_AS:0,SAL_EA6747AA_AS:0,SAL_EA8593AA_AS:0,SAL_JA0235AA_AS:0):6):0.0,(((SAL_AA6442AA_AS:0):0.0,(SAL_OA2099AA_AS:0,SAL_AA5578AA_AS:0,SAL_AA5577AA_AS:0,SAL_KA5437AA_AS:0,SAL_JA4174AA_AS:0,SAL_CA0655AA_AS:0,SAL_QA5280AA_AS:0,SAL_LA0593AA_AS:0,SAL_JA4071AA_AS:0,SAL_FA3989AA_AS:0,SAL_EA6457AA_AS:0,SAL_BA5678AA_AS:0,SAL_RA9615AA_AS:0,SAL_BA3332AA_AS:0,SAL_IA4903AA_AS:0,SAL_TA0905AA_AS:0,SAL_QA7663AA_AS:0,SAL_EA7362AA_AS:0,SAL_SA9177AA_AS:0,SAL_SA8764AA_AS:0,SAL_FA6195AA_AS:0):1):0.0,(SAL_AA6020AA_AS:0,SAL_AA6021AA_AS:0,SAL_LA7030AA_AS:0):1):6):0.0,(SAL_SA1490AA_AS:0):6):0.0,(SAL_TA1118AA_AS:0):6):0.0,(SAL_FA0266AA_AS:0):0):0.0,(SAL_CA0688AA_AS:0,SAL_FA0264AA_AS:0,SAL_FA0277AA_AS:0):0):0.0,(SAL_FA0116AA_AS:0):0):1):3):0.0,(SAL_EA8756AA_AS:0):4):4):3):0.0,(SAL_KA6309AA_AS:0):4):2):0.0,((SAL_OA4065AA_AS:0,SAL_OA4064AA_AS:0):0.0,(SAL_BA3848AA_AS:0):4):3):0.0,(SAL_TA1116AA_AS:0):2):0.0,((SAL_EA6981AA_AS:0):0.0,(SAL_LA7274AA_AS:0):3):2):2):2):2):0.0,(((SAL_AA6288AA_AS:0):0.0,((((((((SAL_TA2038AA_AS:0,SAL_LA0247AA_AS:0,SAL_MA7778AA_AS:0,SAL_BA9729AA_AS:0,SAL_MA2958AA_AS:0,SAL_LA4853AA_AS:0):0.0,(((SAL_QA7528AA_AS:0):0.0,(((SAL_EA7201AA_AS:0,SAL_PA7387AA_AS:0,SAL_PA9672AA_AS:0,SAL_AA5922AA_AS:0):0.0,(SAL_KA3395AA_AS:0):4):0.0,((SAL_AA6887AA_AS:0):0.0,((SAL_LA0750AA_AS:0):0.0,(((SAL_OA4848AA_AS:0):0.0,((((((((SAL_AA6213AA_AS:0):0.0,(SAL_AA6328AA_AS:0):4):0.0,((((((SAL_EA3238AA_AS:0):0.0,((((SAL_EA3854AA_AS:0):0.0,((SAL_SA4387AA_AS:0,SAL_AA6842AA_AS:0):0.0,(SAL_CA2056AA_AS:0):4):2):0.0,(SAL_EA7074AA_AS:0):2):0.0,(SAL_AA6215AA_AS:0):3):1):0.0,(SAL_AA6326AA_AS:0):2):0.0,(((SAL_BA5321AA_AS:0,SAL_FA4062AA_AS:0):0.0,(SAL_AA6214AA_AS:0,SAL_SA4389AA_AS:0):2):0.0,((((SAL_EA5298AA_AS:0):0.0,((SAL_AA6218AA_AS:0):0.0,(SAL_AA6774AA_AS:0):4):4):0.0,(SAL_EA9169AA_AS:0):5):0.0,(SAL_IA5341AA_AS:0):6):2):2):0.0,(SAL_SA9239AA_AS:0):3):0.0,(SAL_AA6217AA_AS:0,SAL_AA6216AA_AS:0):3):4):0.0,(((SAL_AA6526AA_AS:0):0.0,(SAL_BA4017AA_AS:0):4):0.0,(SAL_EA3522AA_AS:0):4):5):0.0,((SAL_CA3449AA_AS:0,SAL_BA4807AA_AS:0):0.0,(SAL_BA7171AA_AS:0):3):2):0.0,(SAL_BA5402AA_AS:0):3):0.0,(SAL_EA4751AA_AS:0,SAL_EA4760AA_AS:0,SAL_EA4120AA_AS:0,SAL_FA5920AA_AS:0):3):0.0,((SAL_EA8084AA_AS:0):0.0,((SAL_EA9841AA_AS:0,SAL_EA9883AA_AS:0,SAL_FA6824AA_AS:0):0.0,(SAL_EA9338AA_AS:0,SAL_FA5830AA_AS:0,SAL_MA0177AA_AS:0,SAL_FA5877AA_AS:0,SAL_MA3593AA_AS:0,SAL_MA3594AA_AS:0,SAL_SA9801AA_AS:0):4):3):3):3):0.0,((SAL_AA6301AA_AS:0,SAL_FA5004AA_AS:0):0.0,(SAL_AA6873AA_AS:0):3):4):2):2):5):4):0.0,(((SAL_FA6776AA_AS:0):0.0,(SAL_AA4413AA_AS:0,SAL_AA4414AA_AS:0):4):0.0,(SAL_TA0335AA_AS:0,SAL_LA3690AA_AS:0):5):4):2):0.0,(((SAL_BA4570AA_AS:0,SAL_EA3698AA_AS:0,SAL_EA3505AA_AS:0,SAL_BA4186AA_AS:0,SAL_EA3696AA_AS:0,SAL_EA3695AA_AS:0,SAL_JA8387AA_AS:0,SAL_EA3508AA_AS:0,SAL_FA6535AA_AS:0):0.0,((SAL_TA1133AA_AS:0):0.0,(SAL_IA6762AA_AS:0):3):3):0.0,(SAL_EA7139AA_AS:0):4):2):0.0,((SAL_AA6289AA_AS:0):0.0,(SAL_KA1517AA_AS:0):2):3):0.0,((SAL_FA4916AA_AS:0,SAL_EA6963AA_AS:0,SAL_TA0354AA_AS:0):0.0,(SAL_AA5723AA_AS:0):1):3):0.0,(SAL_AA6356AA_AS:0):4):0.0,(SAL_AA6840AA_AS:0):5):0.0,((SAL_SA1723AA_AS:0):0.0,((SAL_AA6368AA_AS:0):0.0,(SAL_AA6528AA_AS:0):4):5):1):1):0.0,((SAL_LA5467AA_AS:0):0.0,(((SAL_KA7935AA_AS:0):0.0,((SAL_TA1698AA_AS:0):0.0,(SAL_AA5910AA_AS:0):3):3):0.0,(SAL_AA5879AA_AS:0):1):2):2):3):3):0.0,(SAL_AA4415AA_AS:0):4):5):1):0.0,(((((((((((((SAL_BA6626AA_AS:0):0.0,(SAL_AA6875AA_AS:0):3):0.0,(((SAL_IA5617AA_AS:0):0.0,(((SAL_AA6025AA_AS:0,SAL_NA9016AA_AS:0,SAL_TA0050AA_AS:0):0.0,(SAL_AA5144AA_AS:0):6):0.0,(((((((((SAL_AA6991AA_AS:0):0.0,(((SAL_LA7423AA_AS:0):0.0,(SAL_LA0741AA_AS:0):5):0.0,((SAL_FA5832AA_AS:0,SAL_FA5769AA_AS:0):0.0,(SAL_JA4051AA_AS:0):5):5):4):0.0,(SAL_AA5357AA_AS:0,SAL_UA1358AA_AS:0):4):0.0,(((SAL_FA7112AA_AS:0):0.0,((((((((((((((((((((((((((SAL_CA5413AA_AS:0,SAL_CA5416AA_AS:0,SAL_CA5411AA_AS:0,SAL_CA5410AA_AS:0,SAL_IA8229AA_AS:0,SAL_IA9079AA_AS:0,SAL_JA6290AA_AS:0,SAL_FA4791AA_AS:0,SAL_FA6742AA_AS:0,SAL_FA4785AA_AS:0,SAL_IA8721AA_AS:0,SAL_QA0685AA_AS:0,SAL_PA2175AA_AS:0,SAL_PA2147AA_AS:0,SAL_PA2146AA_AS:0,SAL_PA2174AA_AS:0,SAL_PA2202AA_AS:0,SAL_PA2212AA_AS:0,SAL_PA2204AA_AS:0,SAL_PA2176AA_AS:0,SAL_PA2218AA_AS:0,SAL_PA2203AA_AS:0,SAL_CA5550AA_AS:0,SAL_CA5541AA_AS:0,SAL_CA5546AA_AS:0,SAL_TA2015AA_AS:0,SAL_IA7203AA_AS:0,SAL_IA7204AA_AS:0,SAL_LA4032AA_AS:0,SAL_LA4029AA_AS:0,SAL_LA4030AA_AS:0,SAL_IA7199AA_AS:0,SAL_RA0123AA_AS:0,SAL_TA0631AA_AS:0,SAL_RA3791AA_AS:0,SAL_LA4953AA_AS:0,SAL_LA4954AA_AS:0,SAL_LA4955AA_AS:0,SAL_LA4957AA_AS:0,SAL_LA4959AA_AS:0,SAL_LA4960AA_AS:0,SAL_LA4951AA_AS:0,SAL_LA4952AA_AS:0,SAL_JA5321AA_AS:0,SAL_JA5322AA_AS:0,SAL_JA1078AA_AS:0,SAL_FA4872AA_AS:0,SAL_JA6238AA_AS:0,SAL_IA9387AA_AS:0,SAL_LA3909AA_AS:0,SAL_IA9392AA_AS:0,SAL_BA3663AA_AS:0,SAL_BA8566AA_AS:0,SAL_PA2217AA_AS:0,SAL_CA5472AA_AS:0,SAL_CA5468AA_AS:0,SAL_CA5479AA_AS:0,SAL_IA8214AA_AS:0,SAL_LA8398AA_AS:0,SAL_BA9387AA_AS:0,SAL_AA3070AA_AS:0,SAL_AA3071AA_AS:0,SAL_AA3072AA_AS:0,SAL_AA3073AA_AS:0,SAL_AA3074AA_AS:0,SAL_AA3075AA_AS:0,SAL_AA3076AA_AS:0,SAL_AA3077AA_AS:0,SAL_AA3078AA_AS:0,SAL_AA3079AA_AS:0,SAL_JA5303AA_AS:0,SAL_LA8991AA_AS:0,SAL_JA6301AA_AS:0,SAL_FA6837AA_AS:0,SAL_FA4884AA_AS:0,SAL_FA6568AA_AS:0,SAL_FA6850AA_AS:0,SAL_FA4897AA_AS:0,SAL_FA4894AA_AS:0,SAL_PA8727AA_AS:0,SAL_PA8729AA_AS:0,SAL_PA2115AA_AS:0,SAL_PA2116AA_AS:0,SAL_PA2117AA_AS:0,SAL_PA2118AA_AS:0,SAL_PA2119AA_AS:0,SAL_PA2120AA_AS:0,SAL_PA2121AA_AS:0,SAL_PA2122AA_AS:0,SAL_IA7861AA_AS:0,SAL_AA3104AA_AS:0,SAL_AA3105AA_AS:0,SAL_AA3100AA_AS:0,SAL_AA3101AA_AS:0,SAL_AA3102AA_AS:0,SAL_AA3103AA_AS:0,SAL_EA5132AA_AS:0,SAL_KA0971AA_AS:0,SAL_IA7965AA_AS:0,SAL_IA8102AA_AS:0,SAL_OA1062AA_AS:0,SAL_NA5729AA_AS:0,SAL_SA1188AA_AS:0,SAL_SA1189AA_AS:0,SAL_SA1190AA_AS:0,SAL_SA1191AA_AS:0,SAL_SA1184AA_AS:0,SAL_SA1185AA_AS:0,SAL_SA1186AA_AS:0,SAL_SA1187AA_AS:0,SAL_SA1182AA_AS:0,SAL_SA1183AA_AS:0,SAL_IA7186AA_AS:0,SAL_LA4576AA_AS:0,SAL_LA4026AA_AS:0,SAL_LA4025AA_AS:0,SAL_IA7183AA_AS:0,SAL_IA7184AA_AS:0,SAL_IA7190AA_AS:0,SAL_BA3322AA_AS:0,SAL_LA0624AA_AS:0,SAL_QA1780AA_AS:0,SAL_CA2778AA_AS:0,SAL_LA5055AA_AS:0,SAL_LA5056AA_AS:0,SAL_LA5057AA_AS:0,SAL_LA5058AA_AS:0,SAL_LA5059AA_AS:0,SAL_IA7547AA_AS:0,SAL_QA6428AA_AS:0,SAL_IA6831AA_AS:0,SAL_IA7192AA_AS:0,SAL_IA7191AA_AS:0,SAL_EA5483AA_AS:0,SAL_BA8503AA_AS:0,SAL_BA8528AA_AS:0,SAL_LA4795AA_AS:0,SAL_LA4796AA_AS:0,SAL_LA4793AA_AS:0,SAL_LA4799AA_AS:0,SAL_LA4800AA_AS:0,SAL_LA4797AA_AS:0,SAL_LA4798AA_AS:0,SAL_LA4791AA_AS:0,SAL_LA4792AA_AS:0,SAL_IA8075AA_AS:0,SAL_IA7523AA_AS:0,SAL_PA3149AA_AS:0,SAL_KA1198AA_AS:0,SAL_OA0774AA_AS:0,SAL_OA0843AA_AS:0,SAL_FA4855AA_AS:0,SAL_FA4861AA_AS:0,SAL_LA7549AA_AS:0,SAL_OA2072AA_AS:0,SAL_BA8311AA_AS:0,SAL_JA0524AA_AS:0,SAL_IA8959AA_AS:0,SAL_OA0879AA_AS:0,SAL_JA6312AA_AS:0,SAL_IA8994AA_AS:0,SAL_PA2141AA_AS:0,SAL_PA2142AA_AS:0,SAL_PA2139AA_AS:0,SAL_PA2140AA_AS:0,SAL_PA2138AA_AS:0,SAL_PA2135AA_AS:0,SAL_PA2136AA_AS:0,SAL_PA2143AA_AS:0,SAL_PA2144AA_AS:0,SAL_CA3698AA_AS:0,SAL_JA6308AA_AS:0,SAL_RA9889AA_AS:0,SAL_JA5314AA_AS:0,SAL_JA5315AA_AS:0,SAL_JA5318AA_AS:0,SAL_JA6222AA_AS:0,SAL_RA3798AA_AS:0,SAL_JA5327AA_AS:0,SAL_JA5326AA_AS:0,SAL_JA5325AA_AS:0,SAL_JA5324AA_AS:0,SAL_JA5323AA_AS:0,SAL_OA1649AA_AS:0,SAL_QA4204AA_AS:0,SAL_IA5433AA_AS:0,SAL_IA9378AA_AS:0,SAL_IA9379AA_AS:0,SAL_LA4308AA_AS:0,SAL_IA9383AA_AS:0,SAL_FA5130AA_AS:0,SAL_JA6302AA_AS:0,SAL_IA8627AA_AS:0,SAL_KA1514AA_AS:0,SAL_IA7511AA_AS:0,SAL_IA7198AA_AS:0,SAL_CA5454AA_AS:0,SAL_CA5455AA_AS:0,SAL_CA5461AA_AS:0,SAL_CA5462AA_AS:0,SAL_CA5464AA_AS:0,SAL_LA8389AA_AS:0,SAL_LA8390AA_AS:0,SAL_IA8943AA_AS:0,SAL_JA6227AA_AS:0,SAL_IA8668AA_AS:0,SAL_SA9280AA_AS:0,SAL_KA0469AA_AS:0,SAL_IA8735AA_AS:0,SAL_LA5062AA_AS:0,SAL_LA5063AA_AS:0,SAL_LA5065AA_AS:0,SAL_LA5066AA_AS:0,SAL_LA5067AA_AS:0,SAL_LA5068AA_AS:0,SAL_LA8990AA_AS:0,SAL_LA5060AA_AS:0,SAL_LA5061AA_AS:0,SAL_FA6718AA_AS:0,SAL_FA6757AA_AS:0,SAL_IA9439AA_AS:0,SAL_FA4842AA_AS:0,SAL_SA1171AA_AS:0,SAL_KA3508AA_AS:0,SAL_QA7033AA_AS:0,SAL_PA2110AA_AS:0,SAL_PA2109AA_AS:0,SAL_PA2108AA_AS:0,SAL_PA2107AA_AS:0,SAL_PA2106AA_AS:0,SAL_PA2114AA_AS:0,SAL_PA2113AA_AS:0,SAL_CA5523AA_AS:0,SAL_CA5522AA_AS:0,SAL_CA5517AA_AS:0,SAL_CA5519AA_AS:0,SAL_CA5528AA_AS:0,SAL_IA8580AA_AS:0,SAL_SA0514AA_AS:0,SAL_KA0560AA_AS:0,SAL_IA7194AA_AS:0,SAL_RA6698AA_AS:0,SAL_SA1194AA_AS:0,SAL_SA1193AA_AS:0,SAL_SA1192AA_AS:0,SAL_KA0767AA_AS:0,SAL_QA6416AA_AS:0,SAL_JA6327AA_AS:0,SAL_JA6329AA_AS:0,SAL_BA8688AA_AS:0,SAL_BA8652AA_AS:0,SAL_JA6236AA_AS:0,SAL_FA4852AA_AS:0,SAL_BA9236AA_AS:0,SAL_BA9225AA_AS:0,SAL_KA8783AA_AS:0,SAL_BA9515AA_AS:0,SAL_IA8873AA_AS:0,SAL_TA5012AA_AS:0,SAL_OA1130AA_AS:0,SAL_SA9199AA_AS:0,SAL_JA5319AA_AS:0,SAL_LA7534AA_AS:0,SAL_IA7640AA_AS:0,SAL_JA5320AA_AS:0,SAL_TA6734AA_AS:0,SAL_JA6292AA_AS:0,SAL_KA3521AA_AS:0,SAL_IA7193AA_AS:0,SAL_JA6274AA_AS:0,SAL_MA2290AA_AS:0,SAL_IA8797AA_AS:0,SAL_IA8603AA_AS:0,SAL_PA2130AA_AS:0,SAL_PA2129AA_AS:0,SAL_PA2132AA_AS:0,SAL_PA2131AA_AS:0,SAL_PA2126AA_AS:0,SAL_PA2125AA_AS:0,SAL_PA2133AA_AS:0,SAL_QA6982AA_AS:0,SAL_JA5310AA_AS:0,SAL_JA5311AA_AS:0,SAL_IA8483AA_AS:0,SAL_MA2299AA_AS:0,SAL_LA4939AA_AS:0,SAL_LA4940AA_AS:0,SAL_LA4937AA_AS:0,SAL_LA4938AA_AS:0,SAL_LA4936AA_AS:0,SAL_MA2300AA_AS:0,SAL_LA4934AA_AS:0,SAL_IA8918AA_AS:0,SAL_JA5329AA_AS:0,SAL_JA5330AA_AS:0,SAL_KA0644AA_AS:0,SAL_FA4776AA_AS:0,SAL_IA9429AA_AS:0,SAL_IA9428AA_AS:0,SAL_IA9424AA_AS:0,SAL_FA4777AA_AS:0,SAL_FA4779AA_AS:0,SAL_JA6280AA_AS:0,SAL_IA9402AA_AS:0,SAL_IA9406AA_AS:0,SAL_KA1163AA_AS:0,SAL_KA8619AA_AS:0,SAL_KA7965AA_AS:0,SAL_RA0562AA_AS:0,SAL_CA5470AA_AS:0,SAL_CA5477AA_AS:0,SAL_CA5445AA_AS:0,SAL_CA5442AA_AS:0,SAL_CA5444AA_AS:0,SAL_CA5450AA_AS:0,SAL_KA9723AA_AS:0,SAL_JA4870AA_AS:0,SAL_JA4871AA_AS:0,SAL_MA7679AA_AS:0,SAL_LA5686AA_AS:0,SAL_PA2105AA_AS:0,SAL_FA4869AA_AS:0,SAL_FA6603AA_AS:0,SAL_FA4866AA_AS:0,SAL_FA4878AA_AS:0,SAL_FA4863AA_AS:0,SAL_FA6594AA_AS:0,SAL_FA4857AA_AS:0,SAL_LA9276AA_AS:0,SAL_JA5307AA_AS:0,SAL_JA5309AA_AS:0,SAL_JA5312AA_AS:0,SAL_AA3086AA_AS:0,SAL_PA2103AA_AS:0,SAL_PA2104AA_AS:0,SAL_PA2101AA_AS:0,SAL_PA2102AA_AS:0,SAL_PA2099AA_AS:0,SAL_PA2100AA_AS:0,SAL_IA7870AA_AS:0,SAL_CA5553AA_AS:0,SAL_CA5555AA_AS:0,SAL_CA3668AA_AS:0,SAL_IA7212AA_AS:0,SAL_IA7211AA_AS:0,SAL_IA7210AA_AS:0,SAL_LA4034AA_AS:0,SAL_IA7207AA_AS:0,SAL_LA8883AA_AS:0,SAL_CA5511AA_AS:0,SAL_CA5513AA_AS:0,SAL_PA7607AA_AS:0,SAL_JA6226AA_AS:0,SAL_FA6390AA_AS:0,SAL_FA6391AA_AS:0,SAL_LA4708AA_AS:0,SAL_LA4935AA_AS:0,SAL_IA8146AA_AS:0,SAL_IA8251AA_AS:0,SAL_LA4033AA_AS:0,SAL_IA7206AA_AS:0,SAL_SA9262AA_AS:0,SAL_JA6311AA_AS:0,SAL_KA9692AA_AS:0,SAL_JA6325AA_AS:0,SAL_JA6324AA_AS:0,SAL_JA6273AA_AS:0,SAL_JA6277AA_AS:0,SAL_BA8736AA_AS:0,SAL_BA8679AA_AS:0,SAL_BA8706AA_AS:0,SAL_BA9199AA_AS:0,SAL_BA9183AA_AS:0,SAL_BA9191AA_AS:0,SAL_IA9445AA_AS:0,SAL_FA4900AA_AS:0,SAL_FA4902AA_AS:0,SAL_FA4908AA_AS:0,SAL_IA8006AA_AS:0,SAL_IA9131AA_AS:0,SAL_SA0575AA_AS:0,SAL_FA6399AA_AS:0,SAL_KA1590AA_AS:0,SAL_IA8961AA_AS:0,SAL_FA4848AA_AS:0,SAL_FA4860AA_AS:0,SAL_AA3099AA_AS:0,SAL_CA3026AA_AS:0,SAL_CA3015AA_AS:0,SAL_CA3025AA_AS:0,SAL_CA3656AA_AS:0,SAL_CA3652AA_AS:0,SAL_CA3647AA_AS:0,SAL_CA3642AA_AS:0,SAL_CA3661AA_AS:0,SAL_KA0106AA_AS:0,SAL_KA0107AA_AS:0,SAL_BA9434AA_AS:0,SAL_BA9501AA_AS:0,SAL_LA4801AA_AS:0,SAL_LA4806AA_AS:0,SAL_LA4805AA_AS:0,SAL_LA4803AA_AS:0,SAL_LA4810AA_AS:0,SAL_LA4809AA_AS:0,SAL_LA4808AA_AS:0,SAL_LA4807AA_AS:0,SAL_IA8706AA_AS:0,SAL_IA9347AA_AS:0,SAL_IA9346AA_AS:0,SAL_JA5338AA_AS:0,SAL_JA5333AA_AS:0,SAL_JA5332AA_AS:0,SAL_JA5335AA_AS:0,SAL_JA5334AA_AS:0,SAL_SA2447AA_AS:0,SAL_IA5438AA_AS:0,SAL_IA9397AA_AS:0,SAL_LA4802AA_AS:0,SAL_LA4804AA_AS:0,SAL_OA1543AA_AS:0,SAL_PA2123AA_AS:0,SAL_PA2124AA_AS:0,SAL_CA5441AA_AS:0,SAL_CA5434AA_AS:0,SAL_CA5436AA_AS:0,SAL_JA6228AA_AS:0,SAL_JA4868AA_AS:0,SAL_FA4685AA_AS:0,SAL_JA4869AA_AS:0,SAL_CA5392AA_AS:0,SAL_CA5390AA_AS:0,SAL_IA9654AA_AS:0,SAL_TA4583AA_AS:0,SAL_FA6336AA_AS:0,SAL_FA4822AA_AS:0,SAL_FA4818AA_AS:0,SAL_BA4861AA_AS:0,SAL_FA4813AA_AS:0,SAL_FA4812AA_AS:0,SAL_FA4810AA_AS:0,SAL_FA6582AA_AS:0,SAL_AA3068AA_AS:0,SAL_TA0994AA_AS:0,SAL_CA3633AA_AS:0,SAL_CA5566AA_AS:0,SAL_CA5564AA_AS:0,SAL_CA5560AA_AS:0,SAL_IA5434AA_AS:0,SAL_IA9394AA_AS:0,SAL_LA3912AA_AS:0,SAL_IA5437AA_AS:0,SAL_IA9396AA_AS:0,SAL_IA5435AA_AS:0,SAL_PA6398AA_AS:0,SAL_QA4684AA_AS:0,SAL_IA8445AA_AS:0,SAL_IA5428AA_AS:0,SAL_IA5423AA_AS:0,SAL_IA5425AA_AS:0,SAL_IA8561AA_AS:0,SAL_LA7292AA_AS:0,SAL_IA8246AA_AS:0,SAL_SA1170AA_AS:0,SAL_SA1169AA_AS:0,SAL_IA6832AA_AS:0,SAL_IA7197AA_AS:0,SAL_IA7196AA_AS:0,SAL_IA7195AA_AS:0,SAL_LA4028AA_AS:0,SAL_KA0748AA_AS:0,SAL_CA5502AA_AS:0,SAL_CA5504AA_AS:0,SAL_CA5492AA_AS:0,SAL_CA5495AA_AS:0,SAL_CA5500AA_AS:0,SAL_JA6233AA_AS:0,SAL_JA6293AA_AS:0,SAL_IA7666AA_AS:0,SAL_KA1404AA_AS:0,SAL_QA2468AA_AS:0,SAL_PA2112AA_AS:0,SAL_PA2111AA_AS:0,SAL_KA6471AA_AS:0,SAL_IA9255AA_AS:0,SAL_IA7208AA_AS:0,SAL_AA3089AA_AS:0,SAL_AA3088AA_AS:0,SAL_AA3085AA_AS:0,SAL_AA3084AA_AS:0,SAL_AA3087AA_AS:0,SAL_AA3081AA_AS:0,SAL_AA3080AA_AS:0,SAL_AA3083AA_AS:0,SAL_AA3082AA_AS:0,SAL_EA5721AA_AS:0,SAL_IA8181AA_AS:0,SAL_JA6219AA_AS:0,SAL_LA4311AA_AS:0,SAL_LA4312AA_AS:0,SAL_CA5432AA_AS:0,SAL_IA8607AA_AS:0,SAL_CA3034AA_AS:0,SAL_CA3029AA_AS:0,SAL_CA3027AA_AS:0,SAL_IA7615AA_AS:0,SAL_CA3675AA_AS:0,SAL_CA5438AA_AS:0,SAL_LA4958AA_AS:0,SAL_JA0515AA_AS:0,SAL_LA4813AA_AS:0,SAL_LA4811AA_AS:0,SAL_LA4812AA_AS:0,SAL_JA5344AA_AS:0,SAL_JA5341AA_AS:0,SAL_JA5340AA_AS:0,SAL_FA6287AA_AS:0,SAL_JA6289AA_AS:0,SAL_TA5250AA_AS:0,SAL_FA4849AA_AS:0,SAL_FA4854AA_AS:0,SAL_IA8373AA_AS:0,SAL_KA1284AA_AS:0,SAL_BA3653AA_AS:0,SAL_RA9419AA_AS:0,SAL_PA2578AA_AS:0,SAL_CA5426AA_AS:0,SAL_CA5423AA_AS:0,SAL_CA5420AA_AS:0,SAL_TA1927AA_AS:0,SAL_IA7185AA_AS:0,SAL_IA7182AA_AS:0,SAL_LA4027AA_AS:0,SAL_BA8618AA_AS:0,SAL_BA8693AA_AS:0,SAL_BA8643AA_AS:0,SAL_SA9238AA_AS:0,SAL_JA6307AA_AS:0,SAL_CA5400AA_AS:0,SAL_CA5398AA_AS:0,SAL_CA5405AA_AS:0,SAL_CA5404AA_AS:0,SAL_IA9080AA_AS:0,SAL_JA6285AA_AS:0,SAL_FA4794AA_AS:0,SAL_FA4795AA_AS:0,SAL_FA4800AA_AS:0,SAL_FA4804AA_AS:0,SAL_UA2724AA_AS:0,SAL_BA8275AA_AS:0,SAL_LA4786AA_AS:0,SAL_LA4785AA_AS:0,SAL_FA4837AA_AS:0,SAL_FA4830AA_AS:0,SAL_FA6780AA_AS:0,SAL_FA4824AA_AS:0,SAL_IA9435AA_AS:0,SAL_FA6668AA_AS:0,SAL_QA0004AA_AS:0,SAL_JA6243AA_AS:0,SAL_PA2223AA_AS:0,SAL_PA2224AA_AS:0,SAL_PA2219AA_AS:0,SAL_PA2220AA_AS:0,SAL_PA2154AA_AS:0,SAL_PA2222AA_AS:0,SAL_CA5540AA_AS:0,SAL_CA5530AA_AS:0,SAL_CA5536AA_AS:0,SAL_CA5537AA_AS:0,SAL_JA5346AA_AS:0,SAL_SA9372AA_AS:0,SAL_QA2126AA_AS:0,SAL_LA5502AA_AS:0,SAL_LA4950AA_AS:0,SAL_LA4949AA_AS:0,SAL_LA4948AA_AS:0,SAL_LA4947AA_AS:0,SAL_LA4946AA_AS:0,SAL_LA4945AA_AS:0,SAL_LA4944AA_AS:0,SAL_LA4943AA_AS:0,SAL_LA4942AA_AS:0,SAL_LA4941AA_AS:0,SAL_KA0668AA_AS:0,SAL_FA5143AA_AS:0,SAL_OA1991AA_AS:0,SAL_CA5490AA_AS:0,SAL_CA5489AA_AS:0,SAL_CA5486AA_AS:0,SAL_CA5482AA_AS:0,SAL_CA5481AA_AS:0,SAL_QA0157AA_AS:0,SAL_JA0901AA_AS:0,SAL_CA5427AA_AS:0,SAL_BA8265AA_AS:0,SAL_BA8261AA_AS:0,SAL_JA1191AA_AS:0,SAL_CA5430AA_AS:0,SAL_AA3067AA_AS:0,SAL_AA3065AA_AS:0,SAL_AA3064AA_AS:0,SAL_AA3069AA_AS:0,SAL_JA6231AA_AS:0,SAL_JA6232AA_AS:0,SAL_TA1650AA_AS:0,SAL_CA5509AA_AS:0,SAL_OA0889AA_AS:0,SAL_FA4879AA_AS:0,SAL_FA4881AA_AS:0,SAL_TA1755AA_AS:0,SAL_PA8725AA_AS:0,SAL_JA6225AA_AS:0,SAL_LA6586AA_AS:0,SAL_IA9171AA_AS:0,SAL_LA8450AA_AS:0,SAL_EA5123AA_AS:0,SAL_AA3092AA_AS:0,SAL_AA3093AA_AS:0,SAL_AA3090AA_AS:0,SAL_AA3091AA_AS:0,SAL_AA3096AA_AS:0,SAL_AA3097AA_AS:0,SAL_AA3094AA_AS:0,SAL_AA3095AA_AS:0,SAL_IA8434AA_AS:0,SAL_BA2818AA_AS:0,SAL_KA0537AA_AS:0,SAL_LA4031AA_AS:0,SAL_SA1173AA_AS:0,SAL_SA1172AA_AS:0,SAL_SA1177AA_AS:0,SAL_SA1176AA_AS:0,SAL_SA1175AA_AS:0,SAL_SA1174AA_AS:0,SAL_SA1181AA_AS:0,SAL_SA1180AA_AS:0,SAL_SA1179AA_AS:0,SAL_SA1178AA_AS:0,SAL_IA9216AA_AS:0,SAL_EA5704AA_AS:0,SAL_TA0505AA_AS:0,SAL_FA4834AA_AS:0,SAL_CA3637AA_AS:0,SAL_BA8291AA_AS:0,SAL_BA8347AA_AS:0,SAL_BA8305AA_AS:0,SAL_LA4784AA_AS:0,SAL_LA4788AA_AS:0,SAL_LA4787AA_AS:0,SAL_LA4962AA_AS:0,SAL_LA4961AA_AS:0,SAL_JA6234AA_AS:0,SAL_JA6298AA_AS:0,SAL_JA5345AA_AS:0,SAL_FA4686AA_AS:0,SAL_LA4790AA_AS:0,SAL_IA3306AA_AS:0,SAL_LA4789AA_AS:0,SAL_IA8846AA_AS:0,SAL_RA9427AA_AS:0,SAL_JA6223AA_AS:0):0.0,(SAL_LA5987AA_AS:0,SAL_LA5932AA_AS:0):5):0.0,(((SAL_JA4100AA_AS:0):0.0,(SAL_AA6278AA_AS:0):6):0.0,(SAL_AA6847AA_AS:0):2):5):0.0,((SAL_AA5143AA_AS:0):0.0,((((SAL_LA4341AA_AS:0):0.0,(SAL_CA3099AA_AS:0):3):0.0,(SAL_KA2046AA_AS:0):4):0.0,(SAL_AA6036AA_AS:0):4):5):5):0.0,(SAL_QA8992AA_AS:0):6):0.0,(SAL_AA6307AA_AS:0):6):0.0,(SAL_QA8218AA_AS:0,SAL_SA3020AA_AS:0):6):0.0,(SAL_AA6338AA_AS:0):6):0.0,(SAL_AA5544AA_AS:0,SAL_UA1404AA_AS:0):6):0.0,((SAL_LA7415AA_AS:0):0.0,(SAL_AA5245AA_AS:0,SAL_AA5247AA_AS:0,SAL_AA5246AA_AS:0):5):6):0.0,((SAL_AA6232AA_AS:0):0.0,(SAL_AA6237AA_AS:0):5):6):0.0,((((((SAL_AA5662AA_AS:0):0.0,(((((((((((SAL_LA5710AA_AS:0,SAL_KA3438AA_AS:0,SAL_EA3271AA_AS:0):0.0,(((((SAL_AA6420AA_AS:0):0.0,(SAL_AA6284AA_AS:0):3):0.0,(SAL_TA0970AA_AS:0):4):0.0,(SAL_PA7358AA_AS:0):4):0.0,(SAL_SA8998AA_AS:0):1):2):0.0,(((SAL_FA5826AA_AS:0):0.0,(SAL_SA9116AA_AS:0):2):0.0,(SAL_PA7346AA_AS:0):2):3):0.0,((SAL_AA6435AA_AS:0,SAL_BA6068AA_AS:0):0.0,(SAL_PA7355AA_AS:0,SAL_AA6434AA_AS:0,SAL_LA6807AA_AS:0):3):3):0.0,((((SAL_FA5401AA_AS:0,SAL_MA7530AA_AS:0):0.0,((SAL_AA6314AA_AS:0):0.0,(SAL_QA6370AA_AS:0):2):4):0.0,(SAL_AA5826AA_AS:0,SAL_SA9127AA_AS:0,SAL_IA2731AA_AS:0):1):0.0,(SAL_PA7351AA_AS:0):3):3):0.0,(((SAL_EA9978AA_AS:0,SAL_FA0044AA_AS:0,SAL_KA3071AA_AS:0,SAL_MA2048AA_AS:0,SAL_MA1605AA_AS:0,SAL_MA1643AA_AS:0,SAL_MA1521AA_AS:0,SAL_MA1519AA_AS:0,SAL_MA0606AA_AS:0,SAL_MA0612AA_AS:0,SAL_MA1729AA_AS:0,SAL_LA5081AA_AS:0,SAL_EA9974AA_AS:0,SAL_LA7620AA_AS:0,SAL_LA7614AA_AS:0,SAL_KA4364AA_AS:0,SAL_MA2007AA_AS:0,SAL_KA0275AA_AS:0,SAL_EA9530AA_AS:0,SAL_KA5528AA_AS:0,SAL_KA5526AA_AS:0,SAL_KA5525AA_AS:0,SAL_FA0029AA_AS:0,SAL_MA1690AA_AS:0,SAL_LA7613AA_AS:0,SAL_MA1724AA_AS:0,SAL_LA6228AA_AS:0,SAL_KA9773AA_AS:0,SAL_KA9772AA_AS:0,SAL_LA5758AA_AS:0,SAL_EA9988AA_AS:0,SAL_MA0754AA_AS:0,SAL_KA6689AA_AS:0,SAL_KA6690AA_AS:0,SAL_LA5512AA_AS:0,SAL_FA0022AA_AS:0,SAL_MA2085AA_AS:0,SAL_LA5084AA_AS:0,SAL_KA3057AA_AS:0,SAL_KA6343AA_AS:0,SAL_LA9714AA_AS:0,SAL_MA1784AA_AS:0,SAL_KA2196AA_AS:0,SAL_KA2197AA_AS:0,SAL_KA5522AA_AS:0,SAL_MA0810AA_AS:0,SAL_MA0811AA_AS:0,SAL_FA0040AA_AS:0,SAL_KA2325AA_AS:0,SAL_MA1682AA_AS:0,SAL_MA1684AA_AS:0,SAL_LA6213AA_AS:0,SAL_LA6278AA_AS:0,SAL_KA4702AA_AS:0,SAL_KA4699AA_AS:0,SAL_KA4701AA_AS:0,SAL_MA1780AA_AS:0,SAL_MA1986AA_AS:0,SAL_MA1985AA_AS:0,SAL_KA2585AA_AS:0,SAL_KA6334AA_AS:0,SAL_KA6335AA_AS:0,SAL_KA5786AA_AS:0,SAL_LA9730AA_AS:0,SAL_LA6951AA_AS:0,SAL_HA9000AA_AS:0,SAL_HA7408AA_AS:0,SAL_HA9006AA_AS:0,SAL_MA0805AA_AS:0,SAL_FA2501AA_AS:0,SAL_KA8955AA_AS:0,SAL_FA0036AA_AS:0,SAL_KA2301AA_AS:0,SAL_KA2300AA_AS:0,SAL_KA7347AA_AS:0,SAL_IA3279AA_AS:0,SAL_FA2001AA_AS:0,SAL_KA4867AA_AS:0,SAL_KA4864AA_AS:0,SAL_KA2590AA_AS:0,SAL_KA2593AA_AS:0,SAL_KA2596AA_AS:0,SAL_EA9687AA_AS:0,SAL_KA6324AA_AS:0,SAL_KA6327AA_AS:0,SAL_KA6326AA_AS:0,SAL_MA1772AA_AS:0,SAL_KA0393AA_AS:0,SAL_EA9721AA_AS:0,SAL_MA1941AA_AS:0,SAL_MA1933AA_AS:0,SAL_LA7635AA_AS:0,SAL_BA3123AA_AS:0,SAL_KA3059AA_AS:0,SAL_KA3060AA_AS:0,SAL_KA2309AA_AS:0,SAL_KA2308AA_AS:0,SAL_MA0269AA_AS:0,SAL_JA8258AA_AS:0,SAL_FA1838AA_AS:0,SAL_EA3144AA_AS:0,SAL_MA1895AA_AS:0,SAL_MA1894AA_AS:0,SAL_MA1683AA_AS:0,SAL_KA6441AA_AS:0,SAL_KA6446AA_AS:0,SAL_KA6447AA_AS:0,SAL_MA0755AA_AS:0,SAL_AA5819AA_AS:0,SAL_FA0012AA_AS:0,SAL_QA8657AA_AS:0,SAL_KA6321AA_AS:0):0.0,(SAL_PA7354AA_AS:0):2):0.0,(SAL_FA8099AA_AS:0):3):3):0.0,(((((((SAL_FA3603AA_AS:0,SAL_LA5711AA_AS:0,SAL_LA5128AA_AS:0,SAL_FA5195AA_AS:0,SAL_FA2951AA_AS:0,SAL_FA5527AA_AS:0,SAL_FA3141AA_AS:0,SAL_FA4301AA_AS:0,SAL_FA4428AA_AS:0,SAL_EA9540AA_AS:0,SAL_FA4972AA_AS:0,SAL_AA6423AA_AS:0,SAL_LA5189AA_AS:0,SAL_HA6867AA_AS:0,SAL_LA6178AA_AS:0,SAL_FA4393AA_AS:0,SAL_FA3643AA_AS:0,SAL_BA3814AA_AS:0,SAL_FA3607AA_AS:0):0.0,(SAL_AA6422AA_AS:0):4):0.0,(SAL_MA5122AA_AS:0):2):0.0,(SAL_LA6103AA_AS:0):2):0.0,(SAL_EA8781AA_AS:0):3):0.0,((SAL_BA5390AA_AS:0):0.0,(SAL_MA8025AA_AS:0,SAL_MA8026AA_AS:0):2):3):0.0,(((((((((SAL_TA7677AA_AS:0):0.0,((((((((((((SAL_EA6089AA_AS:0,SAL_CA1696AA_AS:0):0.0,(((SAL_PA9303AA_AS:0,SAL_MA7471AA_AS:0):0.0,(SAL_TA2530AA_AS:0,SAL_TA2988AA_AS:0):1):0.0,((SAL_RA0370AA_AS:0):0.0,(SAL_FA3367AA_AS:0):2):1):4):0.0,(((((SAL_KA0446AA_AS:0,SAL_OA3117AA_AS:0,SAL_TA1689AA_AS:0,SAL_KA8612AA_AS:0,SAL_TA0494AA_AS:0,SAL_QA6473AA_AS:0,SAL_EA5528AA_AS:0,SAL_TA1970AA_AS:0,SAL_JA3987AA_AS:0):0.0,(SAL_BA2519AA_AS:0,SAL_AA6168AA_AS:0):2):0.0,(SAL_FA4339AA_AS:0,SAL_FA0101AA_AS:0):3):0.0,((SAL_AA6441AA_AS:0):0.0,(SAL_SA3109AA_AS:0,SAL_AA6439AA_AS:0):3):3):0.0,(SAL_SA9336AA_AS:0,SAL_AA3290AA_AS:0,SAL_LA7281AA_AS:0,SAL_SA9355AA_AS:0,SAL_MA2719AA_AS:0,SAL_MA7472AA_AS:0,SAL_MA0891AA_AS:0,SAL_EA7627AA_AS:0,SAL_TA6508AA_AS:0,SAL_PA7366AA_AS:0,SAL_EA8250AA_AS:0):3):1):0.0,(((SAL_PA7349AA_AS:0,SAL_RA0572AA_AS:0,SAL_KA0562AA_AS:0,SAL_EA7408AA_AS:0,SAL_QA2002AA_AS:0,SAL_EA7152AA_AS:0,SAL_EA6658AA_AS:0,SAL_OA0136AA_AS:0):0.0,((SAL_TA1925AA_AS:0,SAL_SA2575AA_AS:0,SAL_TA8026AA_AS:0,SAL_EA7496AA_AS:0,SAL_AA6433AA_AS:0,SAL_TA0962AA_AS:0):0.0,(SAL_AA6432AA_AS:0,SAL_QA9326AA_AS:0,SAL_IA7759AA_AS:0,SAL_KA8120AA_AS:0):1):2):0.0,(SAL_LA7692AA_AS:0):2):2):0.0,(SAL_LA6804AA_AS:0):2):0.0,(SAL_OA3126AA_AS:0):2):0.0,(SAL_PA7350AA_AS:0,SAL_AA6436AA_AS:0):2):0.0,((SAL_JA9478AA_AS:0,SAL_KA0662AA_AS:0,SAL_KA0657AA_AS:0,SAL_FA1227AA_AS:0,SAL_LA5709AA_AS:0,SAL_EA7347AA_AS:0,SAL_CA1135AA_AS:0,SAL_OA0129AA_AS:0,SAL_SA8290AA_AS:0,SAL_TA7646AA_AS:0,SAL_EA6466AA_AS:0,SAL_EA7719AA_AS:0,SAL_EA8106AA_AS:0,SAL_KA3518AA_AS:0,SAL_BA3657AA_AS:0,SAL_EA7307AA_AS:0,SAL_SA9273AA_AS:0,SAL_TA7304AA_AS:0,SAL_EA7248AA_AS:0,SAL_UA2385AA_AS:0,SAL_EA7853AA_AS:0,SAL_KA1128AA_AS:0,SAL_TA0098AA_AS:0,SAL_BA3419AA_AS:0,SAL_EA7421AA_AS:0,SAL_EA8629AA_AS:0,SAL_BA4930AA_AS:0,SAL_JA0893AA_AS:0,SAL_FA1868AA_AS:0,SAL_QA8825AA_AS:0,SAL_EA7473AA_AS:0,SAL_JA1099AA_AS:0,SAL_EA8553AA_AS:0,SAL_IA7012AA_AS:0,SAL_IA7010AA_AS:0,SAL_EA8249AA_AS:0,SAL_OA0461AA_AS:0,SAL_LA0211AA_AS:0):0.0,(SAL_FA1549AA_AS:0):4):2):0.0,((((((((SAL_TA9350AA_AS:0,SAL_KA4858AA_AS:0,SAL_QA8665AA_AS:0,SAL_MA0349AA_AS:0):0.0,(SAL_AA4325AA_AS:0):3):0.0,(SAL_QA0940AA_AS:0,SAL_SA9012AA_AS:0,SAL_RA0859AA_AS:0,SAL_PA3157AA_AS:0,SAL_QA2507AA_AS:0,SAL_QA2508AA_AS:0,SAL_UA2488AA_AS:0,SAL_RA1325AA_AS:0,SAL_SA1372AA_AS:0,SAL_OA0134AA_AS:0):3):0.0,(SAL_AA6370AA_AS:0):3):0.0,(((SAL_SA8300AA_AS:0,SAL_LA5594AA_AS:0,SAL_FA3695AA_AS:0):0.0,(SAL_AA5173AA_AS:0,SAL_AA5172AA_AS:0):1):0.0,(SAL_EA9695AA_AS:0):1):3):0.0,(SAL_FA3390AA_AS:0):1):0.0,(SAL_SA0826AA_AS:0):1):0.0,((((SAL_FA5031AA_AS:0,SAL_QA6757AA_AS:0,SAL_LA7577AA_AS:0,SAL_RA1497AA_AS:0,SAL_QA7716AA_AS:0,SAL_NA0235AA_AS:0,SAL_UA0704AA_AS:0,SAL_OA0340AA_AS:0,SAL_QA9412AA_AS:0,SAL_QA9411AA_AS:0,SAL_SA0015AA_AS:0,SAL_RA0053AA_AS:0,SAL_FA2393AA_AS:0,SAL_QA2740AA_AS:0,SAL_OA0342AA_AS:0):0.0,((SAL_PA2478AA_AS:0,SAL_PA3348AA_AS:0,SAL_TA8020AA_AS:0,SAL_TA0043AA_AS:0,SAL_JA1044AA_AS:0,SAL_OA0462AA_AS:0):0.0,(SAL_RA0768AA_AS:0,SAL_LA2629AA_AS:0,SAL_NA1832AA_AS:0,SAL_SA9132AA_AS:0,SAL_SA9163AA_AS:0,SAL_RA9811AA_AS:0,SAL_OA0131AA_AS:0):1):1):0.0,(SAL_MA9876AA_AS:0,SAL_SA9167AA_AS:0):2):0.0,(SAL_BA3959AA_AS:0,SAL_TA7786AA_AS:0):2):2):2):0.0,(SAL_QA6353AA_AS:0,SAL_RA1462AA_AS:0):3):0.0,(SAL_PA9286AA_AS:0):3):0.0,((SAL_AA5857AA_AS:0):0.0,(SAL_EA7385AA_AS:0):2):3):3):0.0,(SAL_AA2810AA_AS:0,SAL_KA8203AA_AS:0):1):0.0,((SAL_NA0874AA_AS:0,SAL_NA0918AA_AS:0,SAL_NA0876AA_AS:0,SAL_NA0875AA_AS:0,SAL_NA0872AA_AS:0):0.0,((SAL_FA6208AA_AS:0):0.0,(SAL_EA9580AA_AS:0):4):2):2):0.0,(SAL_JA8833AA_AS:0):2):0.0,(SAL_SA9131AA_AS:0):3):0.0,((SAL_PA7352AA_AS:0):0.0,(SAL_PA8086AA_AS:0):1):3):0.0,((SAL_FA5903AA_AS:0,SAL_PA3631AA_AS:0):0.0,((SAL_OA3135AA_AS:0,SAL_EA9936AA_AS:0,SAL_AA5820AA_AS:0):0.0,(SAL_AA2809AA_AS:0):1):3):3):0.0,(((SAL_SA9866AA_AS:0,SAL_TA0383AA_AS:0):0.0,((SAL_AA6438AA_AS:0):0.0,(SAL_FA3373AA_AS:0):3):2):0.0,(SAL_LA6805AA_AS:0,SAL_SA8976AA_AS:0):3):3):3):3):0.0,(SAL_FA2371AA_AS:0):4):0.0,(SAL_PA7356AA_AS:0):1):0.0,((SAL_MA8022AA_AS:0,SAL_MA8023AA_AS:0,SAL_MA8024AA_AS:0):0.0,((((SAL_UA2625AA_AS:0):0.0,(((SAL_EA9439AA_AS:0):0.0,(SAL_AA6141AA_AS:0,SAL_BA4127AA_AS:0):4):0.0,(SAL_AA6421AA_AS:0):2):3):0.0,((SAL_KA4890AA_AS:0):0.0,(SAL_AA6425AA_AS:0):3):1):0.0,((SAL_LA3365AA_AS:0):0.0,(SAL_SA9006AA_AS:0):2):2):2):1):0.0,((((SAL_LA3363AA_AS:0):0.0,(SAL_AA6424AA_AS:0,SAL_FA3369AA_AS:0,SAL_SA4395AA_AS:0):2):0.0,((((SAL_LA6827AA_AS:0,SAL_PA7353AA_AS:0,SAL_SA8997AA_AS:0,SAL_FA0026AA_AS:0):0.0,(SAL_MA9852AA_AS:0,SAL_MA9824AA_AS:0):3):0.0,(SAL_AA6313AA_AS:0,SAL_FA3384AA_AS:0):3):0.0,((SAL_AA4327AA_AS:0):0.0,(SAL_FA3365AA_AS:0):1):3):2):0.0,((SAL_SA8980AA_AS:0):0.0,(SAL_AA4326AA_AS:0):2):3):1):1):0.0,(((((SAL_MA7526AA_AS:0,SAL_MA7527AA_AS:0,SAL_MA7528AA_AS:0,SAL_MA7529AA_AS:0):0.0,(SAL_BA3269AA_AS:0):4):0.0,((SAL_AA3941AA_AS:0):0.0,((SAL_SA8927AA_AS:0):0.0,(SAL_KA5439AA_AS:0,SAL_TA2767AA_AS:0,SAL_MA9182AA_AS:0,SAL_LA5593AA_AS:0,SAL_QA7285AA_AS:0,SAL_NA0197AA_AS:0,SAL_SA9271AA_AS:0,SAL_EA6392AA_AS:0):2):3):4):0.0,((SAL_QA7545AA_AS:0):0.0,(((((SAL_IA6988AA_AS:0,SAL_EA3979AA_AS:0,SAL_EA3903AA_AS:0,SAL_IA7024AA_AS:0,SAL_IA7023AA_AS:0,SAL_IA7026AA_AS:0,SAL_IA7025AA_AS:0,SAL_EA3906AA_AS:0,SAL_EA3943AA_AS:0,SAL_LA7185AA_AS:0,SAL_LA7184AA_AS:0,SAL_FA5368AA_AS:0,SAL_EA3932AA_AS:0,SAL_IA7022AA_AS:0,SAL_EA3972AA_AS:0,SAL_JA0823AA_AS:0,SAL_LA7183AA_AS:0):0.0,(SAL_TA2815AA_AS:0):6):0.0,(SAL_EA3990AA_AS:0):0):0.0,(SAL_TA5717AA_AS:0):3):0.0,(SAL_AA5376AA_AS:0):3):3):3):0.0,(SAL_EA8291AA_AS:0):3):3):0.0,((SAL_SA9126AA_AS:0):0.0,(SAL_BA5786AA_AS:0):2):4):0.0,(SAL_BA3872AA_AS:0):4):0.0,(SAL_AA6437AA_AS:0):4):6):0.0,(SAL_FA6834AA_AS:0):0):0.0,(SAL_KA1129AA_AS:0):0):0.0,(SAL_FA4828AA_AS:0):0):0.0,(SAL_TA1184AA_AS:0):1):0.0,(SAL_JA6284AA_AS:0,SAL_JA0512AA_AS:0,SAL_AA7031AA_AS:0,SAL_BA9267AA_AS:0,SAL_BA9241AA_AS:0,SAL_QA4635AA_AS:0):1):0.0,(SAL_AA3553AA_AS:0):1):0.0,(SAL_JA6224AA_AS:0,SAL_AA3541AA_AS:0):1):0.0,((((SAL_AA6750AA_AS:0):0.0,(SAL_AA6402AA_AS:0):5):0.0,(SAL_TA4322AA_AS:0):5):0.0,((((SAL_LA0238AA_AS:0,SAL_KA0622AA_AS:0):0.0,(SAL_EA4587AA_AS:0):0):0.0,((SAL_TA0936AA_AS:0,SAL_FA7393AA_AS:0,SAL_UA2082AA_AS:0,SAL_KA7070AA_AS:0,SAL_TA5967AA_AS:0,SAL_TA6377AA_AS:0,SAL_TA4229AA_AS:0,SAL_KA1974AA_AS:0,SAL_UA3339AA_AS:0,SAL_SA1286AA_AS:0,SAL_FA3117AA_AS:0,SAL_QA4529AA_AS:0,SAL_SA8581AA_AS:0,SAL_MA0494AA_AS:0,SAL_TA3012AA_AS:0,SAL_TA3011AA_AS:0,SAL_TA3010AA_AS:0,SAL_TA3009AA_AS:0,SAL_BA4239AA_AS:0,SAL_QA5635AA_AS:0,SAL_QA4371AA_AS:0,SAL_PA2826AA_AS:0,SAL_PA2827AA_AS:0,SAL_QA2568AA_AS:0,SAL_MA6335AA_AS:0,SAL_LA7417AA_AS:0,SAL_SA8586AA_AS:0,SAL_SA9532AA_AS:0,SAL_EA3672AA_AS:0,SAL_UA1521AA_AS:0,SAL_TA3013AA_AS:0,SAL_TA3014AA_AS:0,SAL_QA5746AA_AS:0,SAL_TA0595AA_AS:0):0.0,(SAL_AA6222AA_AS:0):5):1):0.0,(SAL_AA6869AA_AS:0):5):5):1):0.0,(SAL_CA0845AA_AS:0):1):0.0,(SAL_FA4683AA_AS:0,SAL_IA9398AA_AS:0,SAL_EA2246AA_AS:0,SAL_EA2245AA_AS:0):1):0.0,(((((SAL_CA5418AA_AS:0,SAL_BA8534AA_AS:0,SAL_RA0071AA_AS:0,SAL_JA6241AA_AS:0,SAL_QA6909AA_AS:0,SAL_QA6912AA_AS:0,SAL_QA6905AA_AS:0,SAL_QA6903AA_AS:0,SAL_QA6904AA_AS:0,SAL_FA6576AA_AS:0,SAL_FA4789AA_AS:0,SAL_FA4787AA_AS:0,SAL_FA4782AA_AS:0,SAL_CA2851AA_AS:0,SAL_IA7495AA_AS:0,SAL_IA7492AA_AS:0,SAL_IA7493AA_AS:0,SAL_QA6999AA_AS:0,SAL_QA7000AA_AS:0,SAL_QA7001AA_AS:0,SAL_QA7002AA_AS:0,SAL_QA6996AA_AS:0,SAL_QA6997AA_AS:0,SAL_QA6998AA_AS:0,SAL_CA5544AA_AS:0,SAL_CA5548AA_AS:0,SAL_IA7567AA_AS:0,SAL_QA4705AA_AS:0,SAL_TA0704AA_AS:0,SAL_LA4956AA_AS:0,SAL_BA3336AA_AS:0,SAL_IA7526AA_AS:0,SAL_IA8307AA_AS:0,SAL_IA9385AA_AS:0,SAL_IA9393AA_AS:0,SAL_CA3532AA_AS:0,SAL_FA5138AA_AS:0,SAL_BA3403AA_AS:0,SAL_IA8837AA_AS:0,SAL_IA8265AA_AS:0,SAL_IA7514AA_AS:0,SAL_IA7515AA_AS:0,SAL_IA7516AA_AS:0,SAL_IA7517AA_AS:0,SAL_IA7518AA_AS:0,SAL_IA9314AA_AS:0,SAL_OA1992AA_AS:0,SAL_CA5473AA_AS:0,SAL_BA9423AA_AS:0,SAL_BA9445AA_AS:0,SAL_BA9416AA_AS:0,SAL_BA9362AA_AS:0,SAL_BA9469AA_AS:0,SAL_JA5304AA_AS:0,SAL_JA5305AA_AS:0,SAL_JA4966AA_AS:0,SAL_JA4978AA_AS:0,SAL_LA4016AA_AS:0,SAL_KA0501AA_AS:0,SAL_QA6939AA_AS:0,SAL_KA1285AA_AS:0,SAL_TA5615AA_AS:0,SAL_FA4890AA_AS:0,SAL_JA6275AA_AS:0,SAL_IA9011AA_AS:0,SAL_KA0969AA_AS:0,SAL_IA9240AA_AS:0,SAL_IA8675AA_AS:0,SAL_QA0995AA_AS:0,SAL_IA8266AA_AS:0,SAL_IA8268AA_AS:0,SAL_IA8270AA_AS:0,SAL_IA8272AA_AS:0,SAL_EA6695AA_AS:0,SAL_BA3777AA_AS:0,SAL_EA5672AA_AS:0,SAL_IA7527AA_AS:0,SAL_EA5694AA_AS:0,SAL_EA5696AA_AS:0,SAL_BA4985AA_AS:0,SAL_EA5699AA_AS:0,SAL_EA5695AA_AS:0,SAL_EA5697AA_AS:0,SAL_BA3784AA_AS:0,SAL_EA5702AA_AS:0,SAL_EA5698AA_AS:0,SAL_IA8309AA_AS:0,SAL_EA5728AA_AS:0,SAL_EA5732AA_AS:0,SAL_LA3965AA_AS:0,SAL_EA5735AA_AS:0,SAL_BA5163AA_AS:0,SAL_RA0066AA_AS:0,SAL_IA7494AA_AS:0,SAL_IA7496AA_AS:0,SAL_IA8750AA_AS:0,SAL_UA2555AA_AS:0,SAL_BA8471AA_AS:0,SAL_LA4794AA_AS:0,SAL_IA7525AA_AS:0,SAL_CA3620AA_AS:0,SAL_JA6304AA_AS:0,SAL_EA5674AA_AS:0,SAL_IA7528AA_AS:0,SAL_EA5676AA_AS:0,SAL_EA5678AA_AS:0,SAL_EA5675AA_AS:0,SAL_OA1456AA_AS:0,SAL_TA1531AA_AS:0,SAL_IA8303AA_AS:0,SAL_TA1447AA_AS:0,SAL_KA0579AA_AS:0,SAL_IA7491AA_AS:0,SAL_IA7487AA_AS:0,SAL_IA7486AA_AS:0,SAL_IA7490AA_AS:0,SAL_IA7489AA_AS:0,SAL_IA7488AA_AS:0,SAL_PA2137AA_AS:0,SAL_SA9333AA_AS:0,SAL_CA3693AA_AS:0,SAL_IA9276AA_AS:0,SAL_JA5316AA_AS:0,SAL_JA5317AA_AS:0,SAL_MA2291AA_AS:0,SAL_JA6294AA_AS:0,SAL_IA5430AA_AS:0,SAL_IA5431AA_AS:0,SAL_IA5432AA_AS:0,SAL_IA9380AA_AS:0,SAL_IA9382AA_AS:0,SAL_FA5132AA_AS:0,SAL_FA5129AA_AS:0,SAL_CA1344AA_AS:0,SAL_OA0178AA_AS:0,SAL_RA6229AA_AS:0,SAL_IA7512AA_AS:0,SAL_IA7510AA_AS:0,SAL_IA7509AA_AS:0,SAL_IA7507AA_AS:0,SAL_IA7513AA_AS:0,SAL_QA5701AA_AS:0,SAL_CA5457AA_AS:0,SAL_BA9328AA_AS:0,SAL_BA9258AA_AS:0,SAL_FA6821AA_AS:0,SAL_JA6230AA_AS:0,SAL_JA4934AA_AS:0,SAL_JA4948AA_AS:0,SAL_JA4952AA_AS:0,SAL_JA4957AA_AS:0,SAL_JA4971AA_AS:0,SAL_JA4961AA_AS:0,SAL_FA6699AA_AS:0,SAL_IA9442AA_AS:0,SAL_IA9437AA_AS:0,SAL_FA4846AA_AS:0,SAL_QA7060AA_AS:0,SAL_QA7059AA_AS:0,SAL_QA7055AA_AS:0,SAL_QA7058AA_AS:0,SAL_QA7054AA_AS:0,SAL_QA7053AA_AS:0,SAL_QA7035AA_AS:0,SAL_QA7036AA_AS:0,SAL_QA7037AA_AS:0,SAL_QA7038AA_AS:0,SAL_QA7039AA_AS:0,SAL_CA5527AA_AS:0,SAL_KA1267AA_AS:0,SAL_RA0166AA_AS:0,SAL_JA8892AA_AS:0,SAL_BA9009AA_AS:0,SAL_BA8984AA_AS:0,SAL_JA6242AA_AS:0,SAL_IA8440AA_AS:0,SAL_JA6282AA_AS:0,SAL_IA8263AA_AS:0,SAL_IA8262AA_AS:0,SAL_IA8259AA_AS:0,SAL_BA4170AA_AS:0,SAL_IA7476AA_AS:0,SAL_IA9384AA_AS:0,SAL_IA9389AA_AS:0,SAL_LA4309AA_AS:0,SAL_JA6328AA_AS:0,SAL_BA8558AA_AS:0,SAL_BA8583AA_AS:0,SAL_JA6235AA_AS:0,SAL_LA3910AA_AS:0,SAL_OA1627AA_AS:0,SAL_OA0660AA_AS:0,SAL_IA7521AA_AS:0,SAL_IA7522AA_AS:0,SAL_IA7519AA_AS:0,SAL_IA7520AA_AS:0,SAL_BA9111AA_AS:0,SAL_TA1500AA_AS:0,SAL_SA9473AA_AS:0,SAL_IA7506AA_AS:0,SAL_IA7504AA_AS:0,SAL_AA3531AA_AS:0,SAL_AA3530AA_AS:0,SAL_AA3533AA_AS:0,SAL_AA3532AA_AS:0,SAL_AA3535AA_AS:0,SAL_AA3534AA_AS:0,SAL_AA3537AA_AS:0,SAL_AA3536AA_AS:0,SAL_AA3539AA_AS:0,SAL_AA3538AA_AS:0,SAL_QA6886AA_AS:0,SAL_QA6891AA_AS:0,SAL_QA6890AA_AS:0,SAL_KA0592AA_AS:0,SAL_IA9302AA_AS:0,SAL_IA8604AA_AS:0,SAL_PA2128AA_AS:0,SAL_PA2127AA_AS:0,SAL_PA9847AA_AS:0,SAL_JA6220AA_AS:0,SAL_IA8481AA_AS:0,SAL_MA2298AA_AS:0,SAL_IA9425AA_AS:0,SAL_QA6850AA_AS:0,SAL_IA9401AA_AS:0,SAL_IA9404AA_AS:0,SAL_IA9403AA_AS:0,SAL_IA9400AA_AS:0,SAL_IA9399AA_AS:0,SAL_IA9405AA_AS:0,SAL_JA6291AA_AS:0,SAL_TA1434AA_AS:0,SAL_IA7505AA_AS:0,SAL_JA6288AA_AS:0,SAL_CA5449AA_AS:0,SAL_JA0896AA_AS:0,SAL_JA6229AA_AS:0,SAL_JA6300AA_AS:0,SAL_QA6914AA_AS:0,SAL_QA6913AA_AS:0,SAL_IA8713AA_AS:0,SAL_FA4867AA_AS:0,SAL_EA8614AA_AS:0,SAL_FA4875AA_AS:0,SAL_IA9444AA_AS:0,SAL_JA5313AA_AS:0,SAL_QA7024AA_AS:0,SAL_QA7023AA_AS:0,SAL_QA7030AA_AS:0,SAL_QA7029AA_AS:0,SAL_QA7032AA_AS:0,SAL_QA7031AA_AS:0,SAL_QA7026AA_AS:0,SAL_QA7025AA_AS:0,SAL_QA7028AA_AS:0,SAL_QA7027AA_AS:0,SAL_CA5507AA_AS:0,SAL_CA5516AA_AS:0,SAL_JA6237AA_AS:0,SAL_OA2016AA_AS:0,SAL_FA3267AA_AS:0,SAL_FA3268AA_AS:0,SAL_FA3263AA_AS:0,SAL_IA8256AA_AS:0,SAL_IA8252AA_AS:0,SAL_IA8254AA_AS:0,SAL_IA8253AA_AS:0,SAL_IA8622AA_AS:0,SAL_IA8052AA_AS:0,SAL_IA7625AA_AS:0,SAL_IA8868AA_AS:0,SAL_BA8743AA_AS:0,SAL_BA9219AA_AS:0,SAL_BA9160AA_AS:0,SAL_CA2121AA_AS:0,SAL_FA4906AA_AS:0,SAL_LA7529AA_AS:0,SAL_IA8513AA_AS:0,SAL_SA2188AA_AS:0,SAL_IA8641AA_AS:0,SAL_QA2818AA_AS:0,SAL_AA3528AA_AS:0,SAL_AA3529AA_AS:0,SAL_IA7524AA_AS:0,SAL_IA7684AA_AS:0,SAL_IA8294AA_AS:0,SAL_IA8291AA_AS:0,SAL_IA8293AA_AS:0,SAL_IA8288AA_AS:0,SAL_IA8289AA_AS:0,SAL_QA6858AA_AS:0,SAL_IA7503AA_AS:0,SAL_IA7502AA_AS:0,SAL_QA8949AA_AS:0,SAL_IA7501AA_AS:0,SAL_IA7497AA_AS:0,SAL_IA7499AA_AS:0,SAL_IA7500AA_AS:0,SAL_JA6287AA_AS:0,SAL_KA8353AA_AS:0,SAL_TA1965AA_AS:0,SAL_JA6221AA_AS:0,SAL_JA4867AA_AS:0,SAL_FA4684AA_AS:0,SAL_IA8306AA_AS:0,SAL_CA5388AA_AS:0,SAL_EA5710AA_AS:0,SAL_EA5714AA_AS:0,SAL_EA5712AA_AS:0,SAL_EA5715AA_AS:0,SAL_EA5720AA_AS:0,SAL_EA5718AA_AS:0,SAL_QA4225AA_AS:0,SAL_IA8536AA_AS:0,SAL_LA3911AA_AS:0,SAL_KA1491AA_AS:0,SAL_OA0960AA_AS:0,SAL_RA9843AA_AS:0,SAL_QA7013AA_AS:0,SAL_QA7014AA_AS:0,SAL_QA7021AA_AS:0,SAL_QA7022AA_AS:0,SAL_QA7019AA_AS:0,SAL_QA7020AA_AS:0,SAL_QA7017AA_AS:0,SAL_QA7018AA_AS:0,SAL_QA7015AA_AS:0,SAL_QA7016AA_AS:0,SAL_SA9407AA_AS:0,SAL_QA0270AA_AS:0,SAL_AA3540AA_AS:0,SAL_IA8774AA_AS:0,SAL_IA8934AA_AS:0,SAL_FA3262AA_AS:0,SAL_FA3265AA_AS:0,SAL_QA6202AA_AS:0,SAL_IA5429AA_AS:0,SAL_IA5424AA_AS:0,SAL_IA5427AA_AS:0,SAL_IA5426AA_AS:0,SAL_KA8576AA_AS:0,SAL_IA8250AA_AS:0,SAL_IA8245AA_AS:0,SAL_IA8247AA_AS:0,SAL_IA8248AA_AS:0,SAL_IA8249AA_AS:0,SAL_SA9726AA_AS:0,SAL_QA7056AA_AS:0,SAL_CA5498AA_AS:0,SAL_IA8304AA_AS:0,SAL_IA8302AA_AS:0,SAL_IA7498AA_AS:0,SAL_BA9144AA_AS:0,SAL_BA9137AA_AS:0,SAL_KA0835AA_AS:0,SAL_PA9938AA_AS:0,SAL_PA2615AA_AS:0,SAL_EA5724AA_AS:0,SAL_EA5726AA_AS:0,SAL_EA5722AA_AS:0,SAL_BA4557AA_AS:0,SAL_EA5727AA_AS:0,SAL_LA3964AA_AS:0,SAL_IA8286AA_AS:0,SAL_IA8287AA_AS:0,SAL_IA8285AA_AS:0,SAL_IA8283AA_AS:0,SAL_IA8282AA_AS:0,SAL_PA2226AA_AS:0,SAL_IA7473AA_AS:0,SAL_IA7474AA_AS:0,SAL_IA8295AA_AS:0,SAL_IA8298AA_AS:0,SAL_IA8296AA_AS:0,SAL_IA8300AA_AS:0,SAL_LA9241AA_AS:0,SAL_EA5713AA_AS:0,SAL_EA5717AA_AS:0,SAL_CA0568AA_AS:0,SAL_LA3962AA_AS:0,SAL_CA3679AA_AS:0,SAL_CA3683AA_AS:0,SAL_CA3669AA_AS:0,SAL_CA3689AA_AS:0,SAL_OA1566AA_AS:0,SAL_EA6549AA_AS:0,SAL_BA8230AA_AS:0,SAL_BA8255AA_AS:0,SAL_JA5342AA_AS:0,SAL_JA5343AA_AS:0,SAL_JA5339AA_AS:0,SAL_IA8067AA_AS:0,SAL_OA2047AA_AS:0,SAL_EA5691AA_AS:0,SAL_EA5692AA_AS:0,SAL_BA5215AA_AS:0,SAL_EA5689AA_AS:0,SAL_EA5693AA_AS:0,SAL_EA5686AA_AS:0,SAL_EA5690AA_AS:0,SAL_EA5688AA_AS:0,SAL_OA1549AA_AS:0,SAL_RA9674AA_AS:0,SAL_JA6310AA_AS:0,SAL_JA0527AA_AS:0,SAL_IA8955AA_AS:0,SAL_IA8458AA_AS:0,SAL_CA5396AA_AS:0,SAL_CA5408AA_AS:0,SAL_QA6900AA_AS:0,SAL_QA6899AA_AS:0,SAL_EA5685AA_AS:0,SAL_IA7901AA_AS:0,SAL_IA9434AA_AS:0,SAL_FA6604AA_AS:0,SAL_FA4797AA_AS:0,SAL_JA6276AA_AS:0,SAL_IA9067AA_AS:0,SAL_FA6534AA_AS:0,SAL_KA3436AA_AS:0,SAL_KA3437AA_AS:0,SAL_PA2225AA_AS:0,SAL_QA7004AA_AS:0,SAL_QA7003AA_AS:0,SAL_QA7008AA_AS:0,SAL_QA7007AA_AS:0,SAL_QA7006AA_AS:0,SAL_QA7005AA_AS:0,SAL_QA7012AA_AS:0,SAL_QA7011AA_AS:0,SAL_QA7010AA_AS:0,SAL_QA7009AA_AS:0,SAL_SA9390AA_AS:0,SAL_CA5532AA_AS:0,SAL_CA5559AA_AS:0,SAL_EA5731AA_AS:0,SAL_BA3533AA_AS:0,SAL_QA0958AA_AS:0,SAL_FA5144AA_AS:0,SAL_FA5142AA_AS:0,SAL_FA5145AA_AS:0,SAL_LA3963AA_AS:0,SAL_IA8244AA_AS:0,SAL_IA8243AA_AS:0,SAL_IA7815AA_AS:0,SAL_KA0414AA_AS:0,SAL_JA6309AA_AS:0,SAL_BA9489AA_AS:0,SAL_IA8665AA_AS:0,SAL_IA8261AA_AS:0,SAL_IA8258AA_AS:0,SAL_JA6296AA_AS:0,SAL_KA1303AA_AS:0,SAL_IA7590AA_AS:0,SAL_JA6281AA_AS:0,SAL_FA4816AA_AS:0,SAL_KA0834AA_AS:0,SAL_KA0833AA_AS:0,SAL_KA1332AA_AS:0,SAL_LA6585AA_AS:0,SAL_TA7080AA_AS:0,SAL_KA0964AA_AS:0,SAL_JA6299AA_AS:0,SAL_KA8316AA_AS:0,SAL_EA5680AA_AS:0,SAL_EA5679AA_AS:0,SAL_EA5677AA_AS:0,SAL_EA5683AA_AS:0,SAL_EA5684AA_AS:0,SAL_TA1411AA_AS:0,SAL_KA0544AA_AS:0,SAL_IA8281AA_AS:0,SAL_IA8280AA_AS:0,SAL_IA8276AA_AS:0,SAL_IA8278AA_AS:0,SAL_IA8273AA_AS:0,SAL_IA8274AA_AS:0,SAL_IA8799AA_AS:0,SAL_JA6305AA_AS:0,SAL_EA5705AA_AS:0,SAL_EA5703AA_AS:0,SAL_EA5700AA_AS:0,SAL_EA5701AA_AS:0,SAL_EA5706AA_AS:0,SAL_EA5707AA_AS:0,SAL_EA5708AA_AS:0,SAL_EA5711AA_AS:0,SAL_EA5709AA_AS:0,SAL_IA8545AA_AS:0,SAL_TA0503AA_AS:0,SAL_IA9220AA_AS:0,SAL_SA8809AA_AS:0,SAL_NA2404AA_AS:0,SAL_LA4963AA_AS:0,SAL_JA6297AA_AS:0,SAL_JA5347AA_AS:0,SAL_IA3405AA_AS:0,SAL_IA3407AA_AS:0,SAL_EA5682AA_AS:0,SAL_JA6286AA_AS:0):0.0,(SAL_AA6989AA_AS:0):2):0.0,(SAL_KA0736AA_AS:0):0):0.0,(SAL_IA5436AA_AS:0):0):0.0,(SAL_AA7030AA_AS:0):1):1):0.0,((SAL_SA4398AA_AS:0):0.0,(SAL_FA6168AA_AS:0,SAL_AA6549AA_AS:0,SAL_AA6550AA_AS:0,SAL_MA6847AA_AS:0,SAL_AA6548AA_AS:0,SAL_QA1259AA_AS:0):2):2):0.0,(((SAL_AA5156AA_AS:0):0.0,((SAL_AA6934AA_AS:0):0.0,(((SAL_AA5985AA_AS:0):0.0,(SAL_AA6139AA_AS:0):2):0.0,((((((((((((((((((((((((SAL_AA6898AA_AS:0):0.0,(SAL_AA4324AA_AS:0):3):0.0,(((SAL_FA1348AA_AS:0):0.0,((SAL_AA6018AA_AS:0):0.0,(SAL_NA7011AA_AS:0):3):4):0.0,((SAL_KA4191AA_AS:0,SAL_KA4186AA_AS:0,SAL_KA4187AA_AS:0,SAL_KA5406AA_AS:0,SAL_KA4192AA_AS:0):0.0,((((SAL_PA2477AA_AS:0,SAL_QA7329AA_AS:0,SAL_FA1342AA_AS:0,SAL_KA5932AA_AS:0,SAL_BA5095AA_AS:0,SAL_OA2240AA_AS:0,SAL_AA6195AA_AS:0,SAL_IA7107AA_AS:0,SAL_IA7106AA_AS:0,SAL_FA3530AA_AS:0,SAL_MA0322AA_AS:0,SAL_QA7253AA_AS:0,SAL_MA0546AA_AS:0,SAL_KA3606AA_AS:0,SAL_JA7553AA_AS:0,SAL_JA7554AA_AS:0,SAL_JA7549AA_AS:0,SAL_JA7550AA_AS:0,SAL_JA7551AA_AS:0,SAL_JA7552AA_AS:0,SAL_JA7545AA_AS:0,SAL_JA7546AA_AS:0,SAL_JA7547AA_AS:0,SAL_JA7548AA_AS:0,SAL_FA5113AA_AS:0,SAL_JA7543AA_AS:0,SAL_JA7544AA_AS:0,SAL_JA7541AA_AS:0,SAL_JA7542AA_AS:0,SAL_JA7540AA_AS:0):0.0,((SAL_NA7018AA_AS:0):0.0,((SAL_EA7798AA_AS:0,SAL_KA1387AA_AS:0):0.0,(SAL_NA6991AA_AS:0,SAL_NA7565AA_AS:0,SAL_NA7588AA_AS:0,SAL_NA7587AA_AS:0,SAL_NA7586AA_AS:0,SAL_KA9547AA_AS:0,SAL_NA8611AA_AS:0,SAL_NA6988AA_AS:0,SAL_NA6982AA_AS:0,SAL_NA7017AA_AS:0):1):4):3):0.0,(SAL_NA8610AA_AS:0,SAL_NA7008AA_AS:0,SAL_NA7007AA_AS:0,SAL_NA7000AA_AS:0,SAL_NA6998AA_AS:0,SAL_NA6999AA_AS:0,SAL_NA7001AA_AS:0,SAL_KA9546AA_AS:0,SAL_NA6983AA_AS:0,SAL_NA6989AA_AS:0,SAL_NA6990AA_AS:0,SAL_NA7015AA_AS:0,SAL_NA7016AA_AS:0,SAL_NA7019AA_AS:0,SAL_KA9549AA_AS:0):1):0.0,(SAL_NA6994AA_AS:0):1):1):5):3):0.0,(SAL_AA6858AA_AS:0):3):0.0,(SAL_SA3115AA_AS:0,SAL_AA6043AA_AS:0):3):0.0,((SAL_QA9279AA_AS:0):0.0,(SAL_AA5989AA_AS:0):1):3):0.0,((SAL_AA6120AA_AS:0):0.0,(SAL_KA0563AA_AS:0,SAL_AA6155AA_AS:0):3):3):0.0,(((SAL_BA3375AA_AS:0,SAL_FA3147AA_AS:0,SAL_IA5721AA_AS:0,SAL_EA3582AA_AS:0,SAL_AA6857AA_AS:0,SAL_LA5590AA_AS:0,SAL_MA9174AA_AS:0,SAL_LA5136AA_AS:0,SAL_EA3611AA_AS:0,SAL_FA5687AA_AS:0):0.0,(SAL_KA5315AA_AS:0):1):0.0,(SAL_AA4361AA_AS:0):3):3):0.0,(SAL_JA8318AA_AS:0):4):0.0,((SAL_AA6108AA_AS:0):0.0,(SAL_AA6109AA_AS:0):1):4):0.0,((SAL_AA6107AA_AS:0):0.0,(SAL_AA6106AA_AS:0):3):4):0.0,(SAL_AA6374AA_AS:0):4):0.0,(SAL_FA2583AA_AS:0,SAL_EA7398AA_AS:0):4):0.0,(SAL_TA2672AA_AS:0):4):0.0,((SAL_KA1539AA_AS:0,SAL_EA8071AA_AS:0,SAL_BA4154AA_AS:0,SAL_KA0495AA_AS:0,SAL_EA6545AA_AS:0):0.0,(((((((SAL_SA8993AA_AS:0):0.0,(SAL_AA6183AA_AS:0):2):0.0,((((SAL_AA6477AA_AS:0):0.0,((SAL_AA6800AA_AS:0):0.0,(SAL_AA6047AA_AS:0):5):4):0.0,(SAL_AA6126AA_AS:0):5):0.0,(SAL_AA6480AA_AS:0):2):2):0.0,(SAL_LA5589AA_AS:0,SAL_NA3344AA_AS:0,SAL_EA6479AA_AS:0):3):0.0,((SAL_EA3907AA_AS:0):0.0,(SAL_AA6859AA_AS:0):4):3):0.0,(SAL_AA5988AA_AS:0):3):0.0,((((SAL_SA8297AA_AS:0,SAL_FA3255AA_AS:0):0.0,(SAL_CA2402AA_AS:0,SAL_TA5704AA_AS:0,SAL_OA2272AA_AS:0,SAL_RA5277AA_AS:0,SAL_OA2126AA_AS:0,SAL_LA5588AA_AS:0,SAL_EA7407AA_AS:0,SAL_AA5715AA_AS:0,SAL_AA5714AA_AS:0,SAL_FA5483AA_AS:0,SAL_SA9130AA_AS:0,SAL_EA7296AA_AS:0,SAL_EA8499AA_AS:0,SAL_UA2195AA_AS:0,SAL_KA2954AA_AS:0,SAL_BA2532AA_AS:0,SAL_FA3923AA_AS:0):2):0.0,(((SAL_AA6055AA_AS:0,SAL_AA6054AA_AS:0,SAL_LA6180AA_AS:0,SAL_AA6056AA_AS:0):0.0,(SAL_EA5888AA_AS:0):3):0.0,(SAL_JA0135AA_AS:0):2):2):0.0,(((SAL_KA1363AA_AS:0,SAL_JA8509AA_AS:0):0.0,((SAL_LA5712AA_AS:0,SAL_LA7602AA_AS:0,SAL_LA5719AA_AS:0,SAL_LA5720AA_AS:0,SAL_LA6187AA_AS:0):0.0,((SAL_BA2704AA_AS:0):0.0,(((SAL_MA2081AA_AS:0,SAL_LA9877AA_AS:0,SAL_AA7003AA_AS:0,SAL_MA0128AA_AS:0):0.0,((SAL_AA6959AA_AS:0):0.0,(SAL_AA6960AA_AS:0):5):4):0.0,(SAL_AA6957AA_AS:0):4):6):2):3):0.0,((SAL_AA6375AA_AS:0):0.0,((SAL_LA7576AA_AS:0,SAL_QA6470AA_AS:0,SAL_MA9074AA_AS:0,SAL_TA9193AA_AS:0):0.0,(SAL_AA6046AA_AS:0):5):2):2):2):3):1):1):0.0,(((SAL_OA4847AA_AS:0,SAL_NA9980AA_AS:0,SAL_OA0096AA_AS:0):0.0,((((SAL_KA5114AA_AS:0,SAL_BA2595AA_AS:0):0.0,(((SAL_LA9879AA_AS:0,SAL_AA7002AA_AS:0,SAL_LA9876AA_AS:0):0.0,((SAL_AA6159AA_AS:0):0.0,(SAL_LA5713AA_AS:0,SAL_LA6842AA_AS:0,SAL_AA6197AA_AS:0,SAL_LA5704AA_AS:0,SAL_LA5738AA_AS:0,SAL_LA5736AA_AS:0):5):3):0.0,((SAL_AA5616AA_AS:0):0.0,((((((((((SAL_FA3372AA_AS:0):0.0,(((SAL_AA6163AA_AS:0):0.0,(SAL_NA7009AA_AS:0,SAL_KA9507AA_AS:0,SAL_NA6987AA_AS:0,SAL_NA6981AA_AS:0):2):0.0,(SAL_AA6431AA_AS:0):2):3):0.0,((SAL_BA4935AA_AS:0,SAL_TA6602AA_AS:0,SAL_AA6165AA_AS:0,SAL_BA2619AA_AS:0):0.0,(SAL_AA6148AA_AS:0):4):4):0.0,(((SAL_IA7536AA_AS:0,SAL_JA6279AA_AS:0):0.0,((SAL_IA9130AA_AS:0):0.0,(SAL_NA7583AA_AS:0):2):2):0.0,(SAL_AA6478AA_AS:0):3):4):0.0,(SAL_AA6164AA_AS:0):5):0.0,((SAL_EA6677AA_AS:0,SAL_IA5509AA_AS:0):0.0,(SAL_AA6961AA_AS:0):2):1):0.0,((SAL_SA9158AA_AS:0):0.0,((SAL_AA6138AA_AS:0):0.0,(SAL_BA3888AA_AS:0,SAL_EA7761AA_AS:0):3):4):2):0.0,((((SAL_CA3169AA_AS:0):0.0,(SAL_JA0387AA_AS:0,SAL_AA3286AA_AS:0,SAL_AA3285AA_AS:0,SAL_EA5177AA_AS:0,SAL_PA7362AA_AS:0):3):0.0,(SAL_EA7925AA_AS:0):3):0.0,(SAL_KA9495AA_AS:0):1):2):0.0,(SAL_OA2125AA_AS:0):3):0.0,((SAL_CA3037AA_AS:0):0.0,(SAL_AA6933AA_AS:0):3):3):3):4):4):0.0,(SAL_AA5140AA_AS:0):3):0.0,(SAL_AA4386AA_AS:0):3):3):0.0,(SAL_AA6104AA_AS:0):5):2):0.0,(SAL_AA6123AA_AS:0):2):0.0,(SAL_LA5717AA_AS:0,SAL_AA6276AA_AS:0,SAL_BA5361AA_AS:0,SAL_SA3112AA_AS:0,SAL_EA3822AA_AS:0,SAL_TA0786AA_AS:0):2):0.0,(SAL_AA6122AA_AS:0):2):0.0,(((((SAL_AA5986AA_AS:0):0.0,(SAL_AA6194AA_AS:0):3):0.0,(SAL_AA6154AA_AS:0):3):0.0,((SAL_AA5987AA_AS:0):0.0,(SAL_AA6137AA_AS:0):6):1):0.0,(((((SAL_IA2453AA_AS:0):0.0,(SAL_AA6019AA_AS:0):3):0.0,(SAL_EA7849AA_AS:0):3):0.0,((SAL_LA6803AA_AS:0,SAL_MA9047AA_AS:0):0.0,(SAL_AA6166AA_AS:0):4):4):0.0,(SAL_AA6136AA_AS:0):5):2):2):0.0,(((((((SAL_AA6624AA_AS:0):0.0,(SAL_EA3272AA_AS:0):4):0.0,(SAL_AA6045AA_AS:0):4):0.0,(SAL_AA6112AA_AS:0):5):0.0,(SAL_AA4775AA_AS:0):1):0.0,(SAL_TA9682AA_AS:0,SAL_TA7560AA_AS:0):2):0.0,((SAL_MA2645AA_AS:0):0.0,(SAL_AA6171AA_AS:0):3):2):2):0.0,(((((((((SAL_AA5566AA_AS:0,SAL_EA5470AA_AS:0,SAL_OA2129AA_AS:0,SAL_PA9069AA_AS:0,SAL_PA8047AA_AS:0):0.0,((SAL_LA6186AA_AS:0):0.0,((SAL_AA6111AA_AS:0):0.0,(SAL_OA3133AA_AS:0):5):4):3):0.0,(SAL_AA6103AA_AS:0):3):0.0,(SAL_SA9016AA_AS:0):4):0.0,(((SAL_LA6183AA_AS:0):0.0,((SAL_AA6158AA_AS:0):0.0,(SAL_FA4986AA_AS:0):4):5):0.0,(SAL_AA6186AA_AS:0):1):4):0.0,(SAL_TA0737AA_AS:0):1):0.0,(SAL_AA6102AA_AS:0):1):0.0,(SAL_LA9591AA_AS:0,SAL_PA9292AA_AS:0,SAL_SA9994AA_AS:0,SAL_QA7558AA_AS:0,SAL_PA9317AA_AS:0,SAL_TA5200AA_AS:0,SAL_PA7846AA_AS:0):1):0.0,(SAL_QA3953AA_AS:0):2):2):0.0,(((((((((SAL_FA6730AA_AS:0,SAL_AA6117AA_AS:0,SAL_EA3733AA_AS:0,SAL_BA4268AA_AS:0,SAL_LA7413AA_AS:0,SAL_LA4691AA_AS:0,SAL_QA4534AA_AS:0):0.0,(SAL_LA7601AA_AS:0,SAL_LA7603AA_AS:0,SAL_EA7918AA_AS:0,SAL_AA5402AA_AS:0):3):0.0,((((SAL_FA1230AA_AS:0,SAL_LA5288AA_AS:0,SAL_SA8299AA_AS:0,SAL_QA2554AA_AS:0,SAL_BA4046AA_AS:0,SAL_QA1454AA_AS:0,SAL_AA2806AA_AS:0,SAL_AA2807AA_AS:0):0.0,(SAL_SA9015AA_AS:0):4):0.0,(((SAL_AA6017AA_AS:0):0.0,(SAL_AA6153AA_AS:0):4):0.0,(((SAL_AA6160AA_AS:0):0.0,((SAL_AA6373AA_AS:0):0.0,(SAL_AA6161AA_AS:0):4):3):0.0,(SAL_FA3379AA_AS:0,SAL_AA6167AA_AS:0):3):4):4):0.0,(SAL_AA4403AA_AS:0,SAL_QA8242AA_AS:0,SAL_MA7621AA_AS:0,SAL_MA6880AA_AS:0):1):3):0.0,(SAL_AA6114AA_AS:0):4):0.0,(SAL_AA5712AA_AS:0):5):0.0,(SAL_AA5833AA_AS:0):5):0.0,((SAL_SA8302AA_AS:0,SAL_RA8471AA_AS:0,SAL_OA2130AA_AS:0,SAL_LA6181AA_AS:0,SAL_MA7651AA_AS:0,SAL_AA6058AA_AS:0,SAL_EA3554AA_AS:0,SAL_LA6182AA_AS:0):0.0,(SAL_AA6053AA_AS:0):3):1):0.0,(SAL_MA2338AA_AS:0,SAL_FA4997AA_AS:0):1):0.0,(((SAL_PA7382AA_AS:0):0.0,((SAL_EA3950AA_AS:0,SAL_BA3181AA_AS:0):0.0,(SAL_AA6110AA_AS:0):4):4):0.0,(SAL_AA6105AA_AS:0):5):2):2):0.0,(((((((((((((((SAL_FA3371AA_AS:0):0.0,(SAL_AA6115AA_AS:0,SAL_SA4392AA_AS:0):3):0.0,((SAL_EA7685AA_AS:0,SAL_PA7388AA_AS:0):0.0,(SAL_AA6113AA_AS:0):3):3):0.0,(SAL_QA8248AA_AS:0):3):0.0,(SAL_EA6165AA_AS:0):3):0.0,((SAL_AA5983AA_AS:0):0.0,((((SAL_FA3009AA_AS:0,SAL_FA6140AA_AS:0):0.0,(SAL_AA6771AA_AS:0):3):0.0,((SAL_FA4102AA_AS:0,SAL_EA9092AA_AS:0,SAL_EA3665AA_AS:0):0.0,(SAL_FA4996AA_AS:0):1):3):0.0,(SAL_AA5984AA_AS:0):4):1):3):0.0,(SAL_AA6091AA_AS:0,SAL_AA6090AA_AS:0):4):0.0,(SAL_AA6339AA_AS:0):4):0.0,(SAL_LA5716AA_AS:0,SAL_LA5718AA_AS:0,SAL_LA6185AA_AS:0):5):0.0,((SAL_AA6119AA_AS:0):0.0,((SAL_AA6156AA_AS:0):0.0,(SAL_TA5293AA_AS:0):2):2):2):0.0,(SAL_AA6116AA_AS:0):2):0.0,(SAL_AA6367AA_AS:0):2):0.0,(SAL_AA6152AA_AS:0):2):0.0,((((SAL_LA6802AA_AS:0,SAL_JA5355AA_AS:0,SAL_IA1734AA_AS:0,SAL_MA9142AA_AS:0):0.0,(SAL_AA6229AA_AS:0):3):0.0,(SAL_LA9950AA_AS:0,SAL_LA9951AA_AS:0,SAL_LA9943AA_AS:0):4):0.0,((SAL_AA5141AA_AS:0):0.0,(SAL_AA5990AA_AS:0):1):2):2):0.0,((((SAL_CA3498AA_AS:0):0.0,(SAL_AA6479AA_AS:0,SAL_LA5591AA_AS:0,SAL_MA9075AA_AS:0):3):0.0,(SAL_AA2808AA_AS:0):3):0.0,((SAL_KA1567AA_AS:0):0.0,(SAL_AA6121AA_AS:0):2):1):2):2):3):3):5):0.0,((SAL_AA6230AA_AS:0):0.0,(SAL_AA6086AA_AS:0):5):6):2):0.0,(SAL_AA5139AA_AS:0,SAL_LA7245AA_AS:0,SAL_CA5483AA_AS:0):2):4):0.0,(SAL_AA5951AA_AS:0):4):4):0.0,(((((SAL_FA0898AA_AS:0):0.0,(SAL_AA5849AA_AS:0,SAL_AA5848AA_AS:0,SAL_AA5850AA_AS:0):5):0.0,(SAL_RA1435AA_AS:0):6):0.0,((SAL_AA6571AA_AS:0):0.0,(SAL_AA4530AA_AS:0,SAL_AA4532AA_AS:0,SAL_QA6107AA_AS:0,SAL_SA2489AA_AS:0,SAL_LA5309AA_AS:0,SAL_UA1109AA_AS:0,SAL_FA3708AA_AS:0,SAL_QA6120AA_AS:0,SAL_LA5848AA_AS:0,SAL_KA1975AA_AS:0,SAL_JA9968AA_AS:0,SAL_UA1438AA_AS:0,SAL_UA1433AA_AS:0,SAL_EA5024AA_AS:0,SAL_FA5741AA_AS:0,SAL_UA1481AA_AS:0,SAL_LA5958AA_AS:0,SAL_AA4529AA_AS:0,SAL_AA4527AA_AS:0,SAL_TA8487AA_AS:0):3):4):0.0,(SAL_EA7174AA_AS:0):4):4):0.0,((((((((((((((((((SAL_RA0194AA_AS:0,SAL_TA1918AA_AS:0,SAL_FA7091AA_AS:0,SAL_QA4243AA_AS:0,SAL_KA0565AA_AS:0,SAL_EA4974AA_AS:0,SAL_LA5919AA_AS:0,SAL_IA7657AA_AS:0,SAL_PA6198AA_AS:0,SAL_EA7970AA_AS:0,SAL_KA1041AA_AS:0,SAL_FA1073AA_AS:0,SAL_EA5935AA_AS:0,SAL_PA9331AA_AS:0,SAL_EA8107AA_AS:0,SAL_TA7161AA_AS:0,SAL_KA0655AA_AS:0,SAL_EA1710AA_AS:0,SAL_EA6154AA_AS:0,SAL_IA5621AA_AS:0,SAL_KA1516AA_AS:0,SAL_EA5390AA_AS:0,SAL_OA5839AA_AS:0,SAL_EA6667AA_AS:0,SAL_LA6895AA_AS:0,SAL_EA8764AA_AS:0,SAL_EA7289AA_AS:0,SAL_EA8160AA_AS:0,SAL_PA6664AA_AS:0,SAL_OA0896AA_AS:0,SAL_EA8221AA_AS:0,SAL_EA8219AA_AS:0,SAL_UA2764AA_AS:0,SAL_UA2765AA_AS:0,SAL_EA9534AA_AS:0,SAL_QA4246AA_AS:0,SAL_AA1807AA_AS:0,SAL_AA1806AA_AS:0,SAL_AA1805AA_AS:0,SAL_AA1804AA_AS:0,SAL_AA1803AA_AS:0,SAL_AA1802AA_AS:0,SAL_AA1801AA_AS:0,SAL_AA1800AA_AS:0,SAL_AA1809AA_AS:0,SAL_AA1808AA_AS:0,SAL_EA8090AA_AS:0,SAL_UA1443AA_AS:0,SAL_KA1338AA_AS:0,SAL_EA4971AA_AS:0,SAL_EA4972AA_AS:0,SAL_TA7906AA_AS:0,SAL_EA7899AA_AS:0,SAL_IA3285AA_AS:0,SAL_NA1484AA_AS:0,SAL_NA1365AA_AS:0,SAL_EA5453AA_AS:0,SAL_FA7720AA_AS:0,SAL_QA3653AA_AS:0,SAL_KA8544AA_AS:0,SAL_EA9438AA_AS:0,SAL_BA4381AA_AS:0,SAL_TA7914AA_AS:0,SAL_TA1864AA_AS:0,SAL_EA8805AA_AS:0,SAL_SA1055AA_AS:0,SAL_KA0454AA_AS:0,SAL_TA1058AA_AS:0,SAL_AA1799AA_AS:0,SAL_AA1798AA_AS:0,SAL_AA1792AA_AS:0,SAL_AA1791AA_AS:0,SAL_AA1790AA_AS:0,SAL_AA1796AA_AS:0,SAL_AA1794AA_AS:0,SAL_TA1529AA_AS:0,SAL_LA6547AA_AS:0,SAL_FA0285AA_AS:0,SAL_EA6628AA_AS:0,SAL_EA8750AA_AS:0,SAL_PA3344AA_AS:0,SAL_RA1534AA_AS:0,SAL_TA1450AA_AS:0,SAL_EA4975AA_AS:0,SAL_BA2870AA_AS:0,SAL_EA8053AA_AS:0,SAL_OA0877AA_AS:0,SAL_EA6263AA_AS:0,SAL_KA9060AA_AS:0,SAL_MA1223AA_AS:0,SAL_EA6866AA_AS:0,SAL_EA8754AA_AS:0,SAL_TA5876AA_AS:0,SAL_QA4206AA_AS:0,SAL_RA9800AA_AS:0,SAL_EA7695AA_AS:0,SAL_TA5695AA_AS:0,SAL_KA0919AA_AS:0,SAL_RA0567AA_AS:0,SAL_KA0033AA_AS:0,SAL_KA0034AA_AS:0,SAL_KA1458AA_AS:0,SAL_EA7933AA_AS:0,SAL_EA7084AA_AS:0,SAL_EA8500AA_AS:0,SAL_FA0979AA_AS:0,SAL_MA2220AA_AS:0,SAL_LA0099AA_AS:0,SAL_CA2687AA_AS:0,SAL_TA1794AA_AS:0,SAL_AA1814AA_AS:0,SAL_AA1815AA_AS:0,SAL_AA1816AA_AS:0,SAL_AA1817AA_AS:0,SAL_AA1810AA_AS:0,SAL_AA1811AA_AS:0,SAL_AA1812AA_AS:0,SAL_AA1813AA_AS:0,SAL_AA1818AA_AS:0,SAL_AA1819AA_AS:0,SAL_OA0208AA_AS:0,SAL_OA0200AA_AS:0,SAL_EA9372AA_AS:0,SAL_CA2233AA_AS:0,SAL_EA6583AA_AS:0,SAL_EA6914AA_AS:0,SAL_TA1506AA_AS:0,SAL_BA4271AA_AS:0,SAL_IA5091AA_AS:0,SAL_TA1291AA_AS:0,SAL_OA1075AA_AS:0,SAL_SA0513AA_AS:0,SAL_EA8124AA_AS:0,SAL_TA6489AA_AS:0,SAL_KA1222AA_AS:0,SAL_PA9132AA_AS:0,SAL_LA7275AA_AS:0,SAL_EA7079AA_AS:0,SAL_MA6202AA_AS:0,SAL_TA0219AA_AS:0,SAL_PA9509AA_AS:0,SAL_EA7260AA_AS:0,SAL_BA3829AA_AS:0,SAL_EA8417AA_AS:0,SAL_QA5293AA_AS:0,SAL_TA8989AA_AS:0,SAL_LA9034AA_AS:0,SAL_MA2188AA_AS:0,SAL_UA2455AA_AS:0,SAL_OA1631AA_AS:0,SAL_FA2569AA_AS:0,SAL_KA1626AA_AS:0,SAL_OA4845AA_AS:0,SAL_EA8300AA_AS:0,SAL_QA0099AA_AS:0,SAL_AA1789AA_AS:0,SAL_FA4300AA_AS:0,SAL_FA0279AA_AS:0,SAL_FA1141AA_AS:0,SAL_SA9471AA_AS:0,SAL_PA9355AA_AS:0,SAL_EA8497AA_AS:0,SAL_EA7047AA_AS:0,SAL_PA9273AA_AS:0,SAL_PA9279AA_AS:0,SAL_TA1440AA_AS:0,SAL_TA1442AA_AS:0,SAL_FA2265AA_AS:0,SAL_FA2266AA_AS:0,SAL_BA3438AA_AS:0,SAL_FA2267AA_AS:0,SAL_PA8638AA_AS:0,SAL_EA8679AA_AS:0,SAL_EA7963AA_AS:0,SAL_HA9038AA_AS:0,SAL_LA0086AA_AS:0,SAL_SA9684AA_AS:0,SAL_EA7342AA_AS:0,SAL_HA9059AA_AS:0,SAL_HA7428AA_AS:0,SAL_BA4632AA_AS:0,SAL_MA6261AA_AS:0,SAL_EA8323AA_AS:0,SAL_OA1415AA_AS:0,SAL_QA7481AA_AS:0,SAL_MA7761AA_AS:0,SAL_MA7759AA_AS:0,SAL_KA8527AA_AS:0,SAL_EA7640AA_AS:0,SAL_TA3089AA_AS:0,SAL_LA9187AA_AS:0,SAL_LA9188AA_AS:0,SAL_EA8165AA_AS:0,SAL_TA7373AA_AS:0,SAL_TA8949AA_AS:0,SAL_JA0155AA_AS:0,SAL_UA2429AA_AS:0,SAL_MA6317AA_AS:0,SAL_JA7770AA_AS:0,SAL_EA6597AA_AS:0,SAL_EA3402AA_AS:0,SAL_BA3180AA_AS:0,SAL_OA1230AA_AS:0,SAL_PA8650AA_AS:0,SAL_PA8651AA_AS:0,SAL_PA8654AA_AS:0,SAL_PA8652AA_AS:0,SAL_EA7304AA_AS:0,SAL_BA3483AA_AS:0,SAL_KA8282AA_AS:0,SAL_EA8076AA_AS:0,SAL_FA4078AA_AS:0,SAL_NA6950AA_AS:0,SAL_KA8567AA_AS:0,SAL_EA7737AA_AS:0,SAL_SA9259AA_AS:0,SAL_SA8501AA_AS:0,SAL_TA8965AA_AS:0,SAL_IA3841AA_AS:0,SAL_TA4348AA_AS:0,SAL_TA0078AA_AS:0,SAL_CA1944AA_AS:0,SAL_EA9407AA_AS:0,SAL_KA0430AA_AS:0,SAL_EA8566AA_AS:0,SAL_KA9074AA_AS:0,SAL_KA1181AA_AS:0,SAL_MA5528AA_AS:0,SAL_EA8656AA_AS:0,SAL_EA6199AA_AS:0,SAL_EA6685AA_AS:0,SAL_NA6966AA_AS:0,SAL_NA6968AA_AS:0,SAL_EA7405AA_AS:0,SAL_EA6684AA_AS:0,SAL_EA5986AA_AS:0,SAL_LA0854AA_AS:0,SAL_KA0600AA_AS:0,SAL_FA3314AA_AS:0,SAL_BA4263AA_AS:0,SAL_EA7237AA_AS:0,SAL_TA1705AA_AS:0,SAL_MA0484AA_AS:0,SAL_MA0485AA_AS:0,SAL_PA8653AA_AS:0,SAL_KA8681AA_AS:0,SAL_LA9247AA_AS:0,SAL_NA1481AA_AS:0,SAL_KA1424AA_AS:0,SAL_TA8048AA_AS:0,SAL_BA4680AA_AS:0,SAL_EA6554AA_AS:0,SAL_PA9040AA_AS:0,SAL_QA2172AA_AS:0,SAL_EA6588AA_AS:0,SAL_KA0627AA_AS:0,SAL_SA9169AA_AS:0,SAL_OA1671AA_AS:0,SAL_RA8899AA_AS:0,SAL_EA7106AA_AS:0,SAL_EA7756AA_AS:0,SAL_EA7757AA_AS:0,SAL_KA8106AA_AS:0,SAL_PA7658AA_AS:0,SAL_OA1997AA_AS:0,SAL_RA0547AA_AS:0,SAL_EA8765AA_AS:0,SAL_EA7954AA_AS:0,SAL_EA8513AA_AS:0,SAL_EA6214AA_AS:0,SAL_UA1946AA_AS:0,SAL_QA0375AA_AS:0,SAL_KA8032AA_AS:0,SAL_EA6200AA_AS:0,SAL_QA7470AA_AS:0,SAL_KA8378AA_AS:0,SAL_PA8266AA_AS:0,SAL_MA7760AA_AS:0,SAL_EA7295AA_AS:0,SAL_NA1019AA_AS:0,SAL_EA7613AA_AS:0,SAL_EA7821AA_AS:0,SAL_KA8272AA_AS:0,SAL_EA4832AA_AS:0,SAL_MA0285AA_AS:0,SAL_MA0284AA_AS:0,SAL_EA8233AA_AS:0,SAL_EA8229AA_AS:0,SAL_KA2948AA_AS:0,SAL_OA1052AA_AS:0,SAL_QA6207AA_AS:0,SAL_KA8580AA_AS:0,SAL_OA1372AA_AS:0,SAL_EA6615AA_AS:0,SAL_EA6173AA_AS:0,SAL_EA6572AA_AS:0,SAL_KA0423AA_AS:0,SAL_KA8481AA_AS:0,SAL_EA7281AA_AS:0,SAL_BA3376AA_AS:0,SAL_KA8141AA_AS:0,SAL_LA9017AA_AS:0,SAL_TA0319AA_AS:0,SAL_PA9162AA_AS:0,SAL_MA5539AA_AS:0,SAL_AA1821AA_AS:0,SAL_AA1820AA_AS:0,SAL_AA1822AA_AS:0,SAL_BA3366AA_AS:0,SAL_UA1456AA_AS:0,SAL_TA1479AA_AS:0,SAL_EA7664AA_AS:0,SAL_EA7668AA_AS:0,SAL_FA0086AA_AS:0,SAL_EA6171AA_AS:0,SAL_NA6948AA_AS:0,SAL_EA8187AA_AS:0,SAL_EA5949AA_AS:0,SAL_EA6901AA_AS:0,SAL_EA7364AA_AS:0,SAL_EA9049AA_AS:0,SAL_UA2914AA_AS:0,SAL_EA6076AA_AS:0,SAL_EA3340AA_AS:0,SAL_SA9799AA_AS:0,SAL_EA5471AA_AS:0,SAL_BA5887AA_AS:0,SAL_SA0233AA_AS:0,SAL_TA5908AA_AS:0,SAL_NA6000AA_AS:0,SAL_JA4106AA_AS:0,SAL_TA6151AA_AS:0,SAL_PA8663AA_AS:0,SAL_PA8660AA_AS:0,SAL_EA4967AA_AS:0,SAL_EA8318AA_AS:0,SAL_OA1436AA_AS:0,SAL_TA1971AA_AS:0,SAL_PA8657AA_AS:0,SAL_OA2422AA_AS:0,SAL_EA6391AA_AS:0,SAL_TA1934AA_AS:0,SAL_FA7412AA_AS:0,SAL_KA1548AA_AS:0,SAL_EA4969AA_AS:0,SAL_KA0223AA_AS:0,SAL_EA5436AA_AS:0,SAL_LA5918AA_AS:0,SAL_LA5917AA_AS:0,SAL_LA5916AA_AS:0,SAL_LA5915AA_AS:0,SAL_SA1594AA_AS:0,SAL_EA7726AA_AS:0,SAL_KA0895AA_AS:0,SAL_RA1445AA_AS:0,SAL_IA1842AA_AS:0,SAL_OA1248AA_AS:0,SAL_SA1087AA_AS:0,SAL_EA7837AA_AS:0,SAL_OA2064AA_AS:0,SAL_OA1212AA_AS:0,SAL_BA5080AA_AS:0,SAL_EA6627AA_AS:0,SAL_QA4677AA_AS:0,SAL_QA6035AA_AS:0,SAL_TA7168AA_AS:0,SAL_IA8689AA_AS:0,SAL_MA7699AA_AS:0,SAL_MA7697AA_AS:0,SAL_LA0127AA_AS:0,SAL_EA7905AA_AS:0,SAL_TA8880AA_AS:0,SAL_TA9664AA_AS:0,SAL_BA3543AA_AS:0,SAL_MA0000AA_AS:0,SAL_SA0995AA_AS:0,SAL_EA6674AA_AS:0,SAL_KA8511AA_AS:0,SAL_PA9131AA_AS:0,SAL_TA8444AA_AS:0,SAL_FA1125AA_AS:0,SAL_FA1123AA_AS:0,SAL_OA4877AA_AS:0,SAL_EA8179AA_AS:0,SAL_QA1950AA_AS:0,SAL_PA9157AA_AS:0,SAL_PA9160AA_AS:0,SAL_FA5115AA_AS:0,SAL_TA9713AA_AS:0,SAL_KA0993AA_AS:0,SAL_KA1330AA_AS:0,SAL_SA1139AA_AS:0,SAL_TA5353AA_AS:0,SAL_KA8438AA_AS:0,SAL_TA4665AA_AS:0,SAL_PA9919AA_AS:0,SAL_TA4280AA_AS:0,SAL_TA1483AA_AS:0,SAL_EA9596AA_AS:0,SAL_TA1717AA_AS:0,SAL_UA1448AA_AS:0,SAL_PA2572AA_AS:0,SAL_KA6557AA_AS:0,SAL_FA2870AA_AS:0,SAL_TA2012AA_AS:0,SAL_FA7446AA_AS:0,SAL_PA9230AA_AS:0,SAL_PA8666AA_AS:0,SAL_EA6056AA_AS:0,SAL_TA1522AA_AS:0,SAL_TA8876AA_AS:0):0.0,(SAL_BA2986AA_AS:0):5):0.0,(SAL_KA0585AA_AS:0):0):0.0,(SAL_TA1949AA_AS:0):0):0.0,(SAL_AA4062AA_AS:0):1):0.0,(SAL_TA5296AA_AS:0):1):0.0,(SAL_TA1551AA_AS:0):1):0.0,(SAL_EA8099AA_AS:0):1):0.0,(((SAL_EA7435AA_AS:0,SAL_EA8200AA_AS:0,SAL_CA3552AA_AS:0):0.0,(SAL_EA7969AA_AS:0,SAL_OA1135AA_AS:0,SAL_KA8202AA_AS:0,SAL_OA1652AA_AS:0,SAL_EA9833AA_AS:0,SAL_CA2131AA_AS:0,SAL_FA1402AA_AS:0,SAL_SA8395AA_AS:0,SAL_TA1653AA_AS:0):1):0.0,(SAL_EA6606AA_AS:0):1):1):0.0,(SAL_QA2576AA_AS:0,SAL_UA1956AA_AS:0):1):0.0,(SAL_EA7070AA_AS:0):1):0.0,(SAL_AA6917AA_AS:0):1):0.0,(SAL_SA2519AA_AS:0):1):0.0,(SAL_EA8642AA_AS:0,SAL_EA5137AA_AS:0,SAL_EA5135AA_AS:0,SAL_AA5994AA_AS:0,SAL_PA7408AA_AS:0):1):0.0,(((SAL_EA6087AA_AS:0,SAL_EA8766AA_AS:0,SAL_LA7596AA_AS:0,SAL_KA8360AA_AS:0,SAL_KA1030AA_AS:0,SAL_EA8587AA_AS:0,SAL_KA8213AA_AS:0,SAL_EA8420AA_AS:0,SAL_AA2793AA_AS:0,SAL_AA2794AA_AS:0,SAL_IA8089AA_AS:0,SAL_KA8620AA_AS:0,SAL_EA7439AA_AS:0,SAL_EA7239AA_AS:0,SAL_TA0805AA_AS:0,SAL_EA6202AA_AS:0,SAL_EA7587AA_AS:0,SAL_KA0553AA_AS:0,SAL_EA7836AA_AS:0,SAL_EA8810AA_AS:0,SAL_KA8307AA_AS:0,SAL_EA7051AA_AS:0):0.0,(SAL_RA1724AA_AS:0,SAL_EA7753AA_AS:0,SAL_KA0728AA_AS:0,SAL_KA0498AA_AS:0,SAL_EA8055AA_AS:0,SAL_EA7637AA_AS:0,SAL_OA1684AA_AS:0,SAL_PA8541AA_AS:0,SAL_OA1625AA_AS:0,SAL_EA6464AA_AS:0,SAL_EA6540AA_AS:0,SAL_TA1475AA_AS:0,SAL_RA9862AA_AS:0,SAL_FA1415AA_AS:0,SAL_RA9868AA_AS:0,SAL_RA9869AA_AS:0,SAL_EA8166AA_AS:0,SAL_EA7335AA_AS:0,SAL_FA0886AA_AS:0,SAL_TA0493AA_AS:0,SAL_KA1636AA_AS:0,SAL_EA7492AA_AS:0,SAL_JA4084AA_AS:0,SAL_TA1704AA_AS:0,SAL_EA6946AA_AS:0,SAL_EA9095AA_AS:0,SAL_EA7666AA_AS:0,SAL_IA8802AA_AS:0,SAL_EA7216AA_AS:0,SAL_TA6342AA_AS:0,SAL_KA0975AA_AS:0,SAL_RA0537AA_AS:0,SAL_MA5112AA_AS:0,SAL_EA3274AA_AS:0,SAL_LA9948AA_AS:0,SAL_IA9249AA_AS:0,SAL_EA8270AA_AS:0):1):0.0,(SAL_QA2891AA_AS:0,SAL_TA0320AA_AS:0,SAL_JA8325AA_AS:0,SAL_EA5374AA_AS:0):1):1):0.0,(SAL_AA6623AA_AS:0):1):0.0,(SAL_KA8670AA_AS:0):1):0.0,(SAL_BA3110AA_AS:0,SAL_QA8843AA_AS:0,SAL_TA7325AA_AS:0):1):4):0.0,((SAL_AA4429AA_AS:0,SAL_EA8343AA_AS:0):0.0,((SAL_EA8105AA_AS:0):0.0,(SAL_EA7681AA_AS:0,SAL_TA0453AA_AS:0):2):4):5):0.0,(((SAL_AA5527AA_AS:0):0.0,((SAL_AA5248AA_AS:0,SAL_SA1361AA_AS:0):0.0,(SAL_AA5546AA_AS:0):1):1):0.0,(SAL_AA5531AA_AS:0):1):5):0.0,((SAL_AA6406AA_AS:0):0.0,(SAL_IA3952AA_AS:0):5):5):3):4):0.0,(((((((SAL_AA2448AA_AS:0):0.0,(SAL_AA6369AA_AS:0,SAL_QA7230AA_AS:0,SAL_SA9275AA_AS:0):5):0.0,(SAL_EA9374AA_AS:0,SAL_FA4207AA_AS:0):5):0.0,(SAL_AA6865AA_AS:0):6):0.0,(SAL_KA0709AA_AS:0):0):0.0,((((((((SAL_FA7477AA_AS:0,SAL_EA8485AA_AS:0,SAL_JA4115AA_AS:0,SAL_AA0832AA_AS:0,SAL_AA0833AA_AS:0,SAL_AA0830AA_AS:0,SAL_AA0831AA_AS:0,SAL_AA0836AA_AS:0,SAL_AA0837AA_AS:0,SAL_AA0834AA_AS:0,SAL_AA0835AA_AS:0,SAL_AA0838AA_AS:0,SAL_TA1392AA_AS:0,SAL_KA1538AA_AS:0,SAL_EA7351AA_AS:0,SAL_EA8688AA_AS:0,SAL_FA2489AA_AS:0,SAL_EA6259AA_AS:0,SAL_KA1043AA_AS:0,SAL_EA3372AA_AS:0,SAL_EA8019AA_AS:0,SAL_EA7824AA_AS:0,SAL_KA1016AA_AS:0,SAL_QA2115AA_AS:0,SAL_EA6703AA_AS:0,SAL_FA1103AA_AS:0,SAL_BA3020AA_AS:0,SAL_EA8527AA_AS:0,SAL_KA8599AA_AS:0,SAL_EA7755AA_AS:0,SAL_EA4893AA_AS:0,SAL_MA2585AA_AS:0,SAL_EA8695AA_AS:0,SAL_MA3378AA_AS:0,SAL_QA2039AA_AS:0,SAL_TA0148AA_AS:0,SAL_LA6800AA_AS:0,SAL_BA4296AA_AS:0,SAL_EA6197AA_AS:0,SAL_BA4702AA_AS:0,SAL_JA9981AA_AS:0,SAL_TA6603AA_AS:0,SAL_KA8430AA_AS:0,SAL_MA3374AA_AS:0,SAL_EA6284AA_AS:0,SAL_EA7689AA_AS:0,SAL_EA8003AA_AS:0,SAL_NA6813AA_AS:0,SAL_EA7609AA_AS:0,SAL_KA0707AA_AS:0,SAL_KA8306AA_AS:0,SAL_EA6641AA_AS:0,SAL_IA8113AA_AS:0,SAL_KA8542AA_AS:0,SAL_LA5947AA_AS:0,SAL_KA0800AA_AS:0,SAL_EA5249AA_AS:0,SAL_KA8190AA_AS:0,SAL_RA9881AA_AS:0,SAL_TA7583AA_AS:0,SAL_KA8071AA_AS:0,SAL_KA1374AA_AS:0,SAL_KA1369AA_AS:0,SAL_KA9660AA_AS:0,SAL_KA8498AA_AS:0,SAL_CA0130AA_AS:0,SAL_EA6881AA_AS:0,SAL_EA7251AA_AS:0,SAL_AA0829AA_AS:0,SAL_AA0828AA_AS:0,SAL_AA0821AA_AS:0,SAL_AA0820AA_AS:0,SAL_EA5969AA_AS:0,SAL_PA9328AA_AS:0,SAL_NA6346AA_AS:0,SAL_AA0825AA_AS:0,SAL_AA0824AA_AS:0,SAL_AA0827AA_AS:0,SAL_AA0826AA_AS:0,SAL_AA0823AA_AS:0,SAL_AA0822AA_AS:0,SAL_KA1526AA_AS:0,SAL_EA8051AA_AS:0,SAL_BA5050AA_AS:0,SAL_NA1503AA_AS:0,SAL_EA8673AA_AS:0,SAL_PA6194AA_AS:0,SAL_EA7715AA_AS:0,SAL_PA9450AA_AS:0,SAL_TA6616AA_AS:0,SAL_FA1221AA_AS:0,SAL_SA1110AA_AS:0,SAL_NA6230AA_AS:0,SAL_KA8485AA_AS:0,SAL_BA2947AA_AS:0,SAL_TA0642AA_AS:0,SAL_CA2817AA_AS:0,SAL_FA1253AA_AS:0,SAL_EA8103AA_AS:0,SAL_KA0651AA_AS:0,SAL_CA1556AA_AS:0,SAL_MA7682AA_AS:0,SAL_LA7329AA_AS:0,SAL_EA6027AA_AS:0,SAL_BA3549AA_AS:0,SAL_EA8434AA_AS:0,SAL_FA1131AA_AS:0,SAL_LA7038AA_AS:0,SAL_EA7932AA_AS:0,SAL_QA0293AA_AS:0,SAL_IA8711AA_AS:0,SAL_EA8456AA_AS:0,SAL_EA8609AA_AS:0,SAL_KA0613AA_AS:0,SAL_QA0395AA_AS:0,SAL_EA7056AA_AS:0,SAL_EA8027AA_AS:0,SAL_KA0845AA_AS:0,SAL_FA2064AA_AS:0,SAL_BA2955AA_AS:0,SAL_BA9827AA_AS:0,SAL_KA0983AA_AS:0,SAL_TA1405AA_AS:0,SAL_QA2419AA_AS:0,SAL_JA4132AA_AS:0,SAL_EA7741AA_AS:0,SAL_BA4737AA_AS:0,SAL_BA2774AA_AS:0,SAL_QA7265AA_AS:0,SAL_QA7263AA_AS:0,SAL_QA7262AA_AS:0,SAL_IA6304AA_AS:0,SAL_EA7269AA_AS:0,SAL_RA1811AA_AS:0,SAL_EA7026AA_AS:0,SAL_FA0144AA_AS:0,SAL_EA8441AA_AS:0,SAL_EA7947AA_AS:0,SAL_KA1632AA_AS:0,SAL_PA7831AA_AS:0,SAL_FA5804AA_AS:0,SAL_KA8061AA_AS:0,SAL_TA6907AA_AS:0,SAL_EA8711AA_AS:0,SAL_EA6332AA_AS:0,SAL_EA3524AA_AS:0,SAL_EA5269AA_AS:0,SAL_FA1085AA_AS:0,SAL_AA0818AA_AS:0,SAL_AA0819AA_AS:0,SAL_AA0810AA_AS:0,SAL_AA0811AA_AS:0,SAL_AA0812AA_AS:0,SAL_AA0813AA_AS:0,SAL_AA0814AA_AS:0,SAL_AA0815AA_AS:0,SAL_AA0816AA_AS:0,SAL_AA0817AA_AS:0,SAL_BA4475AA_AS:0,SAL_BA3636AA_AS:0,SAL_SA9826AA_AS:0,SAL_KA1450AA_AS:0,SAL_BA2709AA_AS:0,SAL_EA8676AA_AS:0,SAL_KA1405AA_AS:0,SAL_EA8440AA_AS:0,SAL_KA1100AA_AS:0,SAL_MA5505AA_AS:0,SAL_EA3353AA_AS:0,SAL_IA8484AA_AS:0,SAL_EA5894AA_AS:0,SAL_EA8580AA_AS:0,SAL_EA7001AA_AS:0,SAL_MA6833AA_AS:0,SAL_QA1651AA_AS:0,SAL_QA7245AA_AS:0,SAL_QA7248AA_AS:0,SAL_QA7247AA_AS:0,SAL_FA6220AA_AS:0,SAL_EA6614AA_AS:0,SAL_QA7475AA_AS:0,SAL_UA2308AA_AS:0,SAL_BA4004AA_AS:0,SAL_TA1367AA_AS:0,SAL_EA7338AA_AS:0,SAL_EA6209AA_AS:0,SAL_EA6207AA_AS:0,SAL_QA1960AA_AS:0,SAL_KA8414AA_AS:0,SAL_EA7907AA_AS:0,SAL_FA1094AA_AS:0,SAL_KA0687AA_AS:0,SAL_KA2739AA_AS:0,SAL_EA8126AA_AS:0,SAL_TA2333AA_AS:0,SAL_KA8561AA_AS:0,SAL_SA8498AA_AS:0,SAL_EA6617AA_AS:0,SAL_BA3808AA_AS:0,SAL_EA6175AA_AS:0,SAL_TA5376AA_AS:0,SAL_TA1494AA_AS:0,SAL_CA1112AA_AS:0,SAL_EA7772AA_AS:0,SAL_EA6520AA_AS:0,SAL_KA8095AA_AS:0,SAL_KA1388AA_AS:0,SAL_KA1393AA_AS:0,SAL_TA1508AA_AS:0,SAL_SA1514AA_AS:0,SAL_EA5881AA_AS:0,SAL_KA0935AA_AS:0,SAL_IA7984AA_AS:0,SAL_JA4160AA_AS:0,SAL_EA7546AA_AS:0,SAL_JA8072AA_AS:0,SAL_KA8330AA_AS:0,SAL_AA0809AA_AS:0,SAL_AA0808AA_AS:0,SAL_AA0803AA_AS:0,SAL_AA0807AA_AS:0,SAL_AA0806AA_AS:0,SAL_AA0805AA_AS:0,SAL_AA0804AA_AS:0,SAL_FA0389AA_AS:0,SAL_KA8672AA_AS:0,SAL_KA8679AA_AS:0,SAL_EA9465AA_AS:0,SAL_JA4086AA_AS:0,SAL_EA3345AA_AS:0,SAL_LA7700AA_AS:0,SAL_LA7701AA_AS:0,SAL_LA7698AA_AS:0,SAL_LA7699AA_AS:0,SAL_LA7697AA_AS:0,SAL_BA4289AA_AS:0,SAL_EA8387AA_AS:0,SAL_LA8003AA_AS:0,SAL_BA3257AA_AS:0,SAL_FA1257AA_AS:0,SAL_MA9070AA_AS:0,SAL_NA6439AA_AS:0,SAL_LA0749AA_AS:0,SAL_KA8347AA_AS:0,SAL_KA8348AA_AS:0,SAL_BA4452AA_AS:0,SAL_TA6776AA_AS:0,SAL_EA8743AA_AS:0,SAL_FA1224AA_AS:0,SAL_FA3063AA_AS:0,SAL_KA8028AA_AS:0,SAL_EA7830AA_AS:0,SAL_IA8672AA_AS:0,SAL_KA8269AA_AS:0,SAL_FA4745AA_AS:0,SAL_BA4424AA_AS:0,SAL_EA7981AA_AS:0,SAL_TA0136AA_AS:0,SAL_KA1114AA_AS:0,SAL_KA0417AA_AS:0,SAL_QA7251AA_AS:0,SAL_QA7250AA_AS:0,SAL_EA6066AA_AS:0,SAL_KA0794AA_AS:0,SAL_KA0788AA_AS:0,SAL_MA2445AA_AS:0,SAL_FA1156AA_AS:0,SAL_LA3692AA_AS:0,SAL_BA2873AA_AS:0,SAL_EA1693AA_AS:0,SAL_IA8698AA_AS:0,SAL_FA1079AA_AS:0,SAL_FA5621AA_AS:0,SAL_TA6770AA_AS:0,SAL_EA6898AA_AS:0,SAL_KA8510AA_AS:0,SAL_IA8900AA_AS:0,SAL_TA0464AA_AS:0,SAL_IA8125AA_AS:0,SAL_BA5894AA_AS:0,SAL_BA3385AA_AS:0,SAL_EA8661AA_AS:0,SAL_LA5965AA_AS:0,SAL_LA5968AA_AS:0,SAL_KA1069AA_AS:0,SAL_IA6186AA_AS:0,SAL_PA7390AA_AS:0,SAL_EA3341AA_AS:0,SAL_EA8273AA_AS:0,SAL_EA8576AA_AS:0,SAL_FA1245AA_AS:0,SAL_FA6057AA_AS:0,SAL_KA1323AA_AS:0,SAL_SA9622AA_AS:0,SAL_JA4078AA_AS:0,SAL_EA7764AA_AS:0,SAL_BA4350AA_AS:0,SAL_KA8754AA_AS:0,SAL_BA4479AA_AS:0,SAL_BA5597AA_AS:0,SAL_CA0249AA_AS:0,SAL_KA1545AA_AS:0,SAL_EA1698AA_AS:0,SAL_EA8152AA_AS:0,SAL_EA8470AA_AS:0,SAL_FA4052AA_AS:0,SAL_KA1475AA_AS:0,SAL_EA8681AA_AS:0,SAL_QA6034AA_AS:0,SAL_KA0665AA_AS:0,SAL_FA0380AA_AS:0,SAL_FA7045AA_AS:0,SAL_KA9506AA_AS:0,SAL_EA7747AA_AS:0,SAL_EA7748AA_AS:0,SAL_CA3651AA_AS:0,SAL_KA8508AA_AS:0,SAL_KA8467AA_AS:0,SAL_EA7629AA_AS:0,SAL_SA9410AA_AS:0,SAL_KA0489AA_AS:0,SAL_EA8324AA_AS:0,SAL_QA0343AA_AS:0,SAL_EA6527AA_AS:0,SAL_KA0829AA_AS:0,SAL_EA5141AA_AS:0,SAL_KA2738AA_AS:0,SAL_LA5242AA_AS:0,SAL_EA8088AA_AS:0,SAL_KA1326AA_AS:0,SAL_KA8426AA_AS:0,SAL_EA6654AA_AS:0,SAL_FA6711AA_AS:0,SAL_KA8188AA_AS:0,SAL_EA6590AA_AS:0,SAL_QA0234AA_AS:0,SAL_TA7568AA_AS:0,SAL_TA7563AA_AS:0,SAL_TA7565AA_AS:0,SAL_FA1702AA_AS:0,SAL_EA5960AA_AS:0,SAL_EA8245AA_AS:0,SAL_NA6777AA_AS:0,SAL_EA7454AA_AS:0,SAL_EA8660AA_AS:0,SAL_EA8662AA_AS:0,SAL_MA0013AA_AS:0,SAL_NA6410AA_AS:0,SAL_KA7510AA_AS:0,SAL_EA8776AA_AS:0,SAL_EA2957AA_AS:0,SAL_RA0285AA_AS:0,SAL_IA7906AA_AS:0,SAL_MA7286AA_AS:0,SAL_EA7527AA_AS:0,SAL_RA9884AA_AS:0,SAL_KA5959AA_AS:0,SAL_EA7529AA_AS:0):0.0,((SAL_TA0112AA_AS:0):0.0,(SAL_AA6428AA_AS:0,SAL_PA7365AA_AS:0):1):5):0.0,(SAL_MA0016AA_AS:0):1):0.0,(SAL_BA3218AA_AS:0):1):0.0,(SAL_FA1406AA_AS:0):1):0.0,((((SAL_AA4468AA_AS:0,SAL_AA4469AA_AS:0,SAL_EA4680AA_AS:0,SAL_AA4471AA_AS:0,SAL_AA4470AA_AS:0,SAL_AA4473AA_AS:0,SAL_AA4472AA_AS:0,SAL_AA4474AA_AS:0,SAL_EA6865AA_AS:0,SAL_EA5047AA_AS:0,SAL_KA1784AA_AS:0,SAL_KA1786AA_AS:0,SAL_KA1787AA_AS:0,SAL_AA4466AA_AS:0,SAL_AA4467AA_AS:0,SAL_AA4465AA_AS:0,SAL_KA2074AA_AS:0,SAL_KA2067AA_AS:0,SAL_KA2070AA_AS:0,SAL_KA2073AA_AS:0,SAL_KA1778AA_AS:0,SAL_KA1777AA_AS:0,SAL_KA1776AA_AS:0,SAL_KA2079AA_AS:0,SAL_KA2078AA_AS:0,SAL_KA2077AA_AS:0,SAL_UA1337AA_AS:0,SAL_KA1807AA_AS:0,SAL_KA1804AA_AS:0,SAL_KA1799AA_AS:0,SAL_EA6672AA_AS:0,SAL_KA1816AA_AS:0,SAL_KA1813AA_AS:0,SAL_KA1796AA_AS:0,SAL_KA1790AA_AS:0,SAL_KA2045AA_AS:0):0.0,(SAL_TA7996AA_AS:0,SAL_RA0223AA_AS:0,SAL_NA3353AA_AS:0,SAL_SA9817AA_AS:0):2):0.0,((SAL_QA0463AA_AS:0,SAL_AA5579AA_AS:0,SAL_FA1108AA_AS:0):0.0,(SAL_AA5536AA_AS:0):1):1):0.0,(SAL_LA4068AA_AS:0,SAL_EA6867AA_AS:0,SAL_IA7342AA_AS:0,SAL_TA6621AA_AS:0,SAL_KA8524AA_AS:0,SAL_AA5770AA_AS:0,SAL_AA5769AA_AS:0,SAL_EA7944AA_AS:0):1):1):0.0,(SAL_AA4683AA_AS:0):1):0.0,((((SAL_RA0078AA_AS:0,SAL_AA4763AA_AS:0,SAL_QA8980AA_AS:0,SAL_FA2891AA_AS:0,SAL_UA3113AA_AS:0,SAL_KA4190AA_AS:0,SAL_KA4188AA_AS:0,SAL_KA4189AA_AS:0,SAL_IA5026AA_AS:0,SAL_QA5563AA_AS:0,SAL_KA4891AA_AS:0,SAL_PA9416AA_AS:0,SAL_LA4848AA_AS:0,SAL_KA4484AA_AS:0,SAL_EA3433AA_AS:0,SAL_LA4753AA_AS:0,SAL_MA7681AA_AS:0,SAL_LA0252AA_AS:0,SAL_MA1157AA_AS:0,SAL_KA4194AA_AS:0,SAL_KA4193AA_AS:0,SAL_EA7812AA_AS:0,SAL_OA2121AA_AS:0,SAL_JA8799AA_AS:0,SAL_KA5290AA_AS:0,SAL_KA5291AA_AS:0,SAL_KA5292AA_AS:0,SAL_KA5293AA_AS:0,SAL_TA0426AA_AS:0,SAL_KA4892AA_AS:0,SAL_BA2883AA_AS:0,SAL_FA4176AA_AS:0,SAL_MA1457AA_AS:0,SAL_KA9721AA_AS:0,SAL_TA1654AA_AS:0,SAL_BA2962AA_AS:0,SAL_EA6868AA_AS:0,SAL_LA4578AA_AS:0,SAL_QA6465AA_AS:0,SAL_LA4577AA_AS:0,SAL_EA9123AA_AS:0,SAL_TA7829AA_AS:0,SAL_KA5287AA_AS:0,SAL_KA5289AA_AS:0,SAL_KA5288AA_AS:0,SAL_TA9147AA_AS:0,SAL_FA1199AA_AS:0,SAL_OA4066AA_AS:0,SAL_TA2426AA_AS:0,SAL_NA0420AA_AS:0,SAL_LA8673AA_AS:0,SAL_KA9705AA_AS:0,SAL_PA8286AA_AS:0,SAL_TA1892AA_AS:0,SAL_EA3609AA_AS:0,SAL_PA3223AA_AS:0,SAL_MA0486AA_AS:0,SAL_TA1541AA_AS:0,SAL_FA1116AA_AS:0,SAL_FA3826AA_AS:0,SAL_KA0046AA_AS:0,SAL_KA8139AA_AS:0,SAL_LA4591AA_AS:0,SAL_TA1881AA_AS:0,SAL_SA9800AA_AS:0,SAL_EA8635AA_AS:0,SAL_TA1662AA_AS:0,SAL_SA0354AA_AS:0,SAL_KA5476AA_AS:0,SAL_MA7245AA_AS:0,SAL_LA3611AA_AS:0,SAL_FA6624AA_AS:0,SAL_NA0159AA_AS:0,SAL_KA4345AA_AS:0,SAL_QA7169AA_AS:0,SAL_QA5718AA_AS:0,SAL_UA2354AA_AS:0):0.0,((SAL_AA5779AA_AS:0):0.0,(SAL_AA5688AA_AS:0,SAL_PA3215AA_AS:0,SAL_LA8791AA_AS:0,SAL_BA3911AA_AS:0,SAL_FA1147AA_AS:0,SAL_LA8799AA_AS:0):1):2):0.0,(SAL_EA7210AA_AS:0):5):0.0,((SAL_TA6604AA_AS:0,SAL_RA0060AA_AS:0,SAL_TA2331AA_AS:0,SAL_TA7306AA_AS:0,SAL_FA1198AA_AS:0,SAL_FA1259AA_AS:0,SAL_UA1452AA_AS:0,SAL_AA4061AA_AS:0,SAL_FA1275AA_AS:0,SAL_FA1159AA_AS:0,SAL_FA1270AA_AS:0,SAL_TA6613AA_AS:0,SAL_FA1244AA_AS:0,SAL_EA3195AA_AS:0,SAL_EA8638AA_AS:0,SAL_IA7290AA_AS:0,SAL_IA7291AA_AS:0):0.0,(SAL_AA5785AA_AS:0):1):1):1):1):0.0,((SAL_EA8450AA_AS:0,SAL_EA7324AA_AS:0,SAL_KA0867AA_AS:0):0.0,(SAL_FA1399AA_AS:0):1):3):4):3):0.0,(SAL_AA6990AA_AS:0):4):0.0,((((((((((((((((SAL_NA8311AA_AS:0,SAL_SA3000AA_AS:0,SAL_TA4741AA_AS:0,SAL_TA2771AA_AS:0,SAL_IA6987AA_AS:0,SAL_TA2865AA_AS:0,SAL_TA4726AA_AS:0,SAL_FA2743AA_AS:0,SAL_BA3335AA_AS:0,SAL_TA6121AA_AS:0,SAL_SA1937AA_AS:0,SAL_SA3547AA_AS:0,SAL_TA2292AA_AS:0,SAL_PA6663AA_AS:0,SAL_TA7905AA_AS:0,SAL_QA3759AA_AS:0,SAL_MA7589AA_AS:0,SAL_QA9431AA_AS:0,SAL_FA0412AA_AS:0,SAL_BA4259AA_AS:0,SAL_MA7568AA_AS:0,SAL_MA7569AA_AS:0,SAL_MA7564AA_AS:0,SAL_FA2370AA_AS:0,SAL_MA7788AA_AS:0,SAL_SA4701AA_AS:0,SAL_FA5196AA_AS:0,SAL_FA2760AA_AS:0,SAL_SA1932AA_AS:0,SAL_SA1933AA_AS:0,SAL_SA1934AA_AS:0,SAL_SA1935AA_AS:0,SAL_SA1936AA_AS:0,SAL_PA3705AA_AS:0,SAL_PA3708AA_AS:0,SAL_PA3707AA_AS:0,SAL_SA8827AA_AS:0,SAL_FA2712AA_AS:0,SAL_FA3852AA_AS:0,SAL_FA3851AA_AS:0,SAL_FA3850AA_AS:0,SAL_OA4627AA_AS:0,SAL_SA3041AA_AS:0,SAL_KA1678AA_AS:0,SAL_RA1845AA_AS:0,SAL_QA3773AA_AS:0,SAL_JA9110AA_AS:0,SAL_NA2590AA_AS:0,SAL_NA2592AA_AS:0,SAL_QA9425AA_AS:0,SAL_QA9426AA_AS:0,SAL_QA9423AA_AS:0,SAL_QA9424AA_AS:0,SAL_QA9429AA_AS:0,SAL_QA9430AA_AS:0,SAL_QA9427AA_AS:0,SAL_QA9428AA_AS:0,SAL_NA5737AA_AS:0,SAL_OA0431AA_AS:0,SAL_OA0286AA_AS:0,SAL_OA4758AA_AS:0,SAL_OA4756AA_AS:0,SAL_KA2210AA_AS:0,SAL_KA2207AA_AS:0,SAL_FA5199AA_AS:0,SAL_UA2891AA_AS:0,SAL_KA8888AA_AS:0,SAL_SA1947AA_AS:0,SAL_SA1946AA_AS:0,SAL_SA1949AA_AS:0,SAL_SA1948AA_AS:0,SAL_SA1943AA_AS:0,SAL_SA1945AA_AS:0,SAL_SA1944AA_AS:0,SAL_PA3703AA_AS:0,SAL_UA1506AA_AS:0,SAL_FA5924AA_AS:0,SAL_FA0867AA_AS:0,SAL_UA2151AA_AS:0,SAL_JA0871AA_AS:0,SAL_FA3848AA_AS:0,SAL_FA3846AA_AS:0,SAL_QA8944AA_AS:0,SAL_OA4620AA_AS:0,SAL_SA3028AA_AS:0,SAL_SA3029AA_AS:0,SAL_SA3033AA_AS:0,SAL_SA3030AA_AS:0,SAL_EA3904AA_AS:0,SAL_FA2686AA_AS:0,SAL_FA2392AA_AS:0,SAL_OA8339AA_AS:0,SAL_QA9537AA_AS:0,SAL_QA9540AA_AS:0,SAL_FA2650AA_AS:0,SAL_FA2648AA_AS:0,SAL_BA4380AA_AS:0,SAL_FA2430AA_AS:0,SAL_TA4738AA_AS:0,SAL_SA8823AA_AS:0,SAL_SA8825AA_AS:0,SAL_SA8824AA_AS:0,SAL_SA8819AA_AS:0,SAL_SA8818AA_AS:0,SAL_QA7792AA_AS:0,SAL_PA3462AA_AS:0,SAL_BA5881AA_AS:0,SAL_QA7317AA_AS:0,SAL_SA1958AA_AS:0,SAL_SA1959AA_AS:0,SAL_SA1956AA_AS:0,SAL_SA1957AA_AS:0,SAL_SA1954AA_AS:0,SAL_SA1955AA_AS:0,SAL_SA1952AA_AS:0,SAL_SA1953AA_AS:0,SAL_SA1950AA_AS:0,SAL_SA1951AA_AS:0,SAL_FA2690AA_AS:0,SAL_BA3505AA_AS:0,SAL_FA2641AA_AS:0,SAL_QA2725AA_AS:0,SAL_SA8814AA_AS:0,SAL_UA0708AA_AS:0,SAL_OA0331AA_AS:0,SAL_OA0329AA_AS:0,SAL_FA2426AA_AS:0,SAL_SA3047AA_AS:0,SAL_OA0335AA_AS:0,SAL_QA9501AA_AS:0,SAL_QA9509AA_AS:0,SAL_QA9503AA_AS:0,SAL_QA9505AA_AS:0,SAL_FA2438AA_AS:0,SAL_FA2442AA_AS:0,SAL_IA7373AA_AS:0,SAL_MA7588AA_AS:0,SAL_QA7557AA_AS:0,SAL_OA4334AA_AS:0,SAL_SA8828AA_AS:0,SAL_SA8826AA_AS:0,SAL_OA2311AA_AS:0,SAL_SA1307AA_AS:0,SAL_QA6095AA_AS:0,SAL_PA3744AA_AS:0,SAL_PA3743AA_AS:0,SAL_JA0184AA_AS:0,SAL_SA1962AA_AS:0,SAL_SA1961AA_AS:0,SAL_SA1960AA_AS:0,SAL_OA8280AA_AS:0,SAL_TA7673AA_AS:0,SAL_QA9420AA_AS:0,SAL_QA9417AA_AS:0,SAL_PA3746AA_AS:0,SAL_OA0300AA_AS:0,SAL_SA3026AA_AS:0,SAL_SA8312AA_AS:0,SAL_SA8313AA_AS:0,SAL_SA8314AA_AS:0,SAL_SA4700AA_AS:0,SAL_FA5690AA_AS:0,SAL_FA2400AA_AS:0,SAL_OA0323AA_AS:0,SAL_OA0315AA_AS:0,SAL_UA1498AA_AS:0,SAL_PA3318AA_AS:0,SAL_FA2411AA_AS:0,SAL_FA2412AA_AS:0,SAL_FA2413AA_AS:0,SAL_MA7026AA_AS:0,SAL_FA4518AA_AS:0,SAL_SA0012AA_AS:0,SAL_TA0375AA_AS:0,SAL_IA6994AA_AS:0,SAL_KA2213AA_AS:0,SAL_OA4649AA_AS:0,SAL_FA2759AA_AS:0,SAL_TA8703AA_AS:0,SAL_TA8343AA_AS:0,SAL_PA3745AA_AS:0,SAL_MA7594AA_AS:0,SAL_MA7593AA_AS:0,SAL_MA7596AA_AS:0,SAL_MA7595AA_AS:0,SAL_MA7592AA_AS:0,SAL_FA2678AA_AS:0,SAL_MA7559AA_AS:0,SAL_TA2769AA_AS:0,SAL_JA9373AA_AS:0,SAL_AA6744AA_AS:0,SAL_MA7573AA_AS:0,SAL_OA0312AA_AS:0,SAL_OA0313AA_AS:0,SAL_OA0307AA_AS:0,SAL_OA0522AA_AS:0,SAL_SA8309AA_AS:0,SAL_SA8311AA_AS:0,SAL_SA8310AA_AS:0,SAL_MA7601AA_AS:0,SAL_FA2719AA_AS:0):0.0,((SAL_MA1453AA_AS:0,SAL_MA7823AA_AS:0,SAL_EA9028AA_AS:0,SAL_JA7479AA_AS:0,SAL_JA7480AA_AS:0,SAL_KA0044AA_AS:0,SAL_EA9766AA_AS:0,SAL_JA7478AA_AS:0):0.0,((SAL_EA6998AA_AS:0,SAL_PA2189AA_AS:0,SAL_AA5317AA_AS:0,SAL_EA5974AA_AS:0,SAL_EA8784AA_AS:0,SAL_UA2794AA_AS:0):0.0,(SAL_PA2043AA_AS:0):1):3):5):0.0,((SAL_KA1614AA_AS:0):0.0,((SAL_TA2043AA_AS:0,SAL_OA1256AA_AS:0,SAL_EA7867AA_AS:0,SAL_RA9332AA_AS:0,SAL_RA9366AA_AS:0,SAL_IA6032AA_AS:0,SAL_RA1504AA_AS:0,SAL_TA9687AA_AS:0,SAL_SA9396AA_AS:0,SAL_OA1251AA_AS:0,SAL_FA4035AA_AS:0,SAL_TA7561AA_AS:0,SAL_PA9207AA_AS:0):0.0,(SAL_IA8455AA_AS:0,SAL_SA9384AA_AS:0):1):4):5):0.0,((SAL_CA3020AA_AS:0,SAL_TA1867AA_AS:0):0.0,(((SAL_EA8332AA_AS:0,SAL_LA6612AA_AS:0,SAL_BA3735AA_AS:0,SAL_JA4215AA_AS:0,SAL_FA1344AA_AS:0):0.0,(((SAL_FA1326AA_AS:0,SAL_FA1330AA_AS:0,SAL_JA4061AA_AS:0):0.0,(SAL_NA1018AA_AS:0):1):0.0,((((SAL_KA6980AA_AS:0,SAL_EA7349AA_AS:0,SAL_SA0713AA_AS:0,SAL_QA4070AA_AS:0,SAL_SA0552AA_AS:0,SAL_SA0450AA_AS:0,SAL_LA3449AA_AS:0,SAL_LA0351AA_AS:0,SAL_PA7985AA_AS:0,SAL_KA2185AA_AS:0,SAL_KA2187AA_AS:0,SAL_QA7076AA_AS:0,SAL_TA4039AA_AS:0,SAL_OA0680AA_AS:0,SAL_TA0039AA_AS:0,SAL_QA9771AA_AS:0,SAL_QA4867AA_AS:0,SAL_MA0057AA_AS:0,SAL_MA7934AA_AS:0,SAL_FA0457AA_AS:0,SAL_FA0456AA_AS:0,SAL_FA0458AA_AS:0,SAL_QA9308AA_AS:0,SAL_BA3195AA_AS:0,SAL_RA0566AA_AS:0,SAL_FA4272AA_AS:0,SAL_BA5836AA_AS:0,SAL_FA0598AA_AS:0,SAL_LA5258AA_AS:0,SAL_FA0667AA_AS:0,SAL_TA5108AA_AS:0,SAL_QA4514AA_AS:0,SAL_EA8806AA_AS:0,SAL_LA5250AA_AS:0,SAL_QA3925AA_AS:0,SAL_QA7785AA_AS:0,SAL_LA5253AA_AS:0,SAL_RA0838AA_AS:0,SAL_QA8129AA_AS:0,SAL_JA9814AA_AS:0,SAL_PA3357AA_AS:0,SAL_KA8062AA_AS:0,SAL_TA5121AA_AS:0,SAL_QA1228AA_AS:0,SAL_MA7523AA_AS:0,SAL_FA7170AA_AS:0,SAL_LA5089AA_AS:0,SAL_TA4161AA_AS:0,SAL_RA9804AA_AS:0,SAL_QA4405AA_AS:0,SAL_QA5761AA_AS:0,SAL_TA5815AA_AS:0,SAL_LA9957AA_AS:0,SAL_MA7012AA_AS:0,SAL_MA2213AA_AS:0,SAL_OA0743AA_AS:0,SAL_JA4313AA_AS:0,SAL_UA2338AA_AS:0,SAL_MA6539AA_AS:0,SAL_LA4969AA_AS:0,SAL_PA8869AA_AS:0,SAL_TA4345AA_AS:0,SAL_UA2321AA_AS:0,SAL_KA2186AA_AS:0,SAL_TA6120AA_AS:0,SAL_LA5263AA_AS:0,SAL_BA3767AA_AS:0,SAL_PA8285AA_AS:0,SAL_EA5831AA_AS:0,SAL_TA7688AA_AS:0,SAL_FA0646AA_AS:0,SAL_FA0647AA_AS:0,SAL_FA0648AA_AS:0,SAL_UA2925AA_AS:0,SAL_PA3219AA_AS:0,SAL_OA0512AA_AS:0,SAL_PA7657AA_AS:0,SAL_SA8730AA_AS:0,SAL_LA4832AA_AS:0,SAL_LA3575AA_AS:0,SAL_FA1214AA_AS:0,SAL_UA3267AA_AS:0,SAL_TA5416AA_AS:0,SAL_TA9661AA_AS:0,SAL_TA2947AA_AS:0,SAL_EA8033AA_AS:0,SAL_MA6334AA_AS:0,SAL_TA4758AA_AS:0,SAL_UA2904AA_AS:0,SAL_UA2311AA_AS:0,SAL_FA5975AA_AS:0,SAL_KA9447AA_AS:0,SAL_KA5147AA_AS:0,SAL_MA7890AA_AS:0,SAL_NA0830AA_AS:0,SAL_MA0898AA_AS:0,SAL_RA9002AA_AS:0,SAL_TA0724AA_AS:0,SAL_SA1626AA_AS:0,SAL_QA6177AA_AS:0,SAL_QA2637AA_AS:0,SAL_QA2639AA_AS:0,SAL_BA5120AA_AS:0,SAL_RA9790AA_AS:0,SAL_FA7315AA_AS:0,SAL_KA4130AA_AS:0,SAL_TA5431AA_AS:0,SAL_RA2661AA_AS:0,SAL_TA6422AA_AS:0,SAL_AA5034AA_AS:0,SAL_AA5032AA_AS:0,SAL_AA5033AA_AS:0,SAL_AA5030AA_AS:0,SAL_AA5031AA_AS:0,SAL_EA6351AA_AS:0,SAL_EA5943AA_AS:0,SAL_TA6441AA_AS:0,SAL_TA7552AA_AS:0,SAL_JA9989AA_AS:0,SAL_FA0586AA_AS:0,SAL_PA7270AA_AS:0,SAL_SA0053AA_AS:0,SAL_KA7744AA_AS:0,SAL_EA7422AA_AS:0,SAL_FA0773AA_AS:0,SAL_BA4863AA_AS:0,SAL_BA4329AA_AS:0,SAL_FA0772AA_AS:0,SAL_KA7008AA_AS:0,SAL_PA7848AA_AS:0,SAL_FA0605AA_AS:0,SAL_FA0602AA_AS:0,SAL_KA9653AA_AS:0):0.0,(SAL_TA1107AA_AS:0):1):0.0,(SAL_BA4763AA_AS:0,SAL_EA7763AA_AS:0):1):0.0,(SAL_AA4940AA_AS:0):1):3):4):0.0,(SAL_AA6192AA_AS:0,SAL_AA6193AA_AS:0):5):3):5):0.0,(SAL_AA6894AA_AS:0):5):0.0,(SAL_RA1563AA_AS:0,SAL_RA1467AA_AS:0):1):0.0,(SAL_QA7323AA_AS:0,SAL_QA9407AA_AS:0,SAL_QA9409AA_AS:0,SAL_QA9403AA_AS:0,SAL_QA9405AA_AS:0,SAL_QA9406AA_AS:0):1):0.0,(SAL_EA7159AA_AS:0):1):0.0,(SAL_NA1119AA_AS:0,SAL_QA0743AA_AS:0,SAL_TA6937AA_AS:0,SAL_NA0259AA_AS:0,SAL_EA7115AA_AS:0,SAL_PA2638AA_AS:0,SAL_PA9055AA_AS:0,SAL_PA9050AA_AS:0,SAL_OA0439AA_AS:0,SAL_TA9259AA_AS:0):1):0.0,(SAL_SA1834AA_AS:0,SAL_UA2833AA_AS:0,SAL_QA9448AA_AS:0,SAL_UA2948AA_AS:0,SAL_TA7890AA_AS:0,SAL_NA0162AA_AS:0,SAL_NA0212AA_AS:0,SAL_EA5858AA_AS:0,SAL_KA5620AA_AS:0,SAL_QA9472AA_AS:0,SAL_QA9473AA_AS:0,SAL_NA2964AA_AS:0,SAL_PA2656AA_AS:0,SAL_PA9008AA_AS:0,SAL_KA5330AA_AS:0,SAL_KA5329AA_AS:0,SAL_KA5600AA_AS:0,SAL_KA5608AA_AS:0,SAL_QA9469AA_AS:0,SAL_MA0033AA_AS:0,SAL_KA5790AA_AS:0,SAL_PA8610AA_AS:0,SAL_JA4318AA_AS:0,SAL_TA1222AA_AS:0,SAL_SA2003AA_AS:0,SAL_AA5098AA_AS:0,SAL_IA2636AA_AS:0,SAL_SA2799AA_AS:0):1):0.0,(SAL_MA3472AA_AS:0,SAL_MA3475AA_AS:0,SAL_MA3471AA_AS:0,SAL_FA0401AA_AS:0,SAL_MA3527AA_AS:0,SAL_MA3512AA_AS:0,SAL_MA3514AA_AS:0,SAL_FA4630AA_AS:0,SAL_CA4033AA_AS:0,SAL_JA9843AA_AS:0,SAL_JA9034AA_AS:0,SAL_MA3544AA_AS:0,SAL_MA3545AA_AS:0,SAL_MA3537AA_AS:0):1):0.0,(((SAL_EA3842AA_AS:0,SAL_SA2488AA_AS:0,SAL_UA2249AA_AS:0,SAL_FA6125AA_AS:0,SAL_PA3468AA_AS:0,SAL_CA5969AA_AS:0,SAL_EA7180AA_AS:0,SAL_TA2536AA_AS:0,SAL_EA9635AA_AS:0,SAL_EA4210AA_AS:0,SAL_EA3944AA_AS:0,SAL_UA0800AA_AS:0,SAL_KA1673AA_AS:0,SAL_FA6484AA_AS:0,SAL_FA5366AA_AS:0,SAL_BA6446AA_AS:0,SAL_EA8188AA_AS:0,SAL_BA3347AA_AS:0,SAL_JA9085AA_AS:0,SAL_UA0701AA_AS:0,SAL_IA6993AA_AS:0,SAL_EA9870AA_AS:0,SAL_EA9867AA_AS:0):0.0,((((SAL_AA6754AA_AS:0):0.0,(SAL_AA6835AA_AS:0):6):0.0,(SAL_UA1308AA_AS:0,SAL_KA9668AA_AS:0,SAL_AA5520AA_AS:0,SAL_AA5521AA_AS:0,SAL_AA5515AA_AS:0,SAL_AA5514AA_AS:0,SAL_UA1395AA_AS:0,SAL_AA5519AA_AS:0,SAL_AA5518AA_AS:0,SAL_AA5511AA_AS:0,SAL_AA5510AA_AS:0,SAL_AA5513AA_AS:0,SAL_AA5512AA_AS:0,SAL_AA5517AA_AS:0):1):0.0,(SAL_AA6529AA_AS:0):1):4):0.0,((((SAL_QA2592AA_AS:0):0.0,(SAL_AA5529AA_AS:0,SAL_AA5528AA_AS:0):2):0.0,((SAL_TA5680AA_AS:0,SAL_QA0256AA_AS:0):0.0,(SAL_RA9893AA_AS:0,SAL_QA9356AA_AS:0,SAL_TA0496AA_AS:0,SAL_FA4723AA_AS:0,SAL_FA5660AA_AS:0,SAL_QA6332AA_AS:0,SAL_TA1422AA_AS:0,SAL_AA6619AA_AS:0):1):4):0.0,(SAL_UA1338AA_AS:0,SAL_AA5543AA_AS:0):5):5):1):0.0,(SAL_EA7160AA_AS:0,SAL_SA0702AA_AS:0):1):0.0,(SAL_UA2323AA_AS:0):1):0.0,(SAL_SA0864AA_AS:0):1):0.0,(SAL_UA2636AA_AS:0,SAL_UA1111AA_AS:0,SAL_JA9848AA_AS:0,SAL_AA6738AA_AS:0,SAL_RA0762AA_AS:0):1):4):0.0,(SAL_KA5101AA_AS:0):5):0.0,((SAL_AA5734AA_AS:0):0.0,((SAL_AA6350AA_AS:0):0.0,(SAL_KA2274AA_AS:0):2):5):5):0.0,(SAL_AA5882AA_AS:0):5):0.0,(SAL_AA5146AA_AS:0,SAL_AA5147AA_AS:0):5):0.0,(SAL_UA1372AA_AS:0,SAL_AA5526AA_AS:0):5):0.0,(SAL_UA2929AA_AS:0):5):0.0,(((((SAL_AA6426AA_AS:0):0.0,(SAL_BA5259AA_AS:0):0):0.0,(SAL_TA7822AA_AS:0):1):0.0,(SAL_EA4119AA_AS:0,SAL_EA4255AA_AS:0,SAL_FA4152AA_AS:0,SAL_OA5823AA_AS:0,SAL_OA5275AA_AS:0,SAL_BA5059AA_AS:0,SAL_FA6127AA_AS:0,SAL_KA1640AA_AS:0,SAL_PA7949AA_AS:0,SAL_FA5785AA_AS:0,SAL_IA6179AA_AS:0,SAL_JA0221AA_AS:0,SAL_KA9413AA_AS:0,SAL_IA2599AA_AS:0,SAL_IA3981AA_AS:0,SAL_IA3980AA_AS:0,SAL_EA9874AA_AS:0,SAL_FA6746AA_AS:0,SAL_PA2417AA_AS:0,SAL_OA5278AA_AS:0,SAL_OA5824AA_AS:0,SAL_OA0801AA_AS:0,SAL_OA5276AA_AS:0,SAL_OA0827AA_AS:0,SAL_PA9342AA_AS:0,SAL_FA5944AA_AS:0,SAL_FA0853AA_AS:0,SAL_NA6881AA_AS:0,SAL_NA3088AA_AS:0,SAL_NA3087AA_AS:0,SAL_PA2421AA_AS:0,SAL_MA2198AA_AS:0,SAL_PA7918AA_AS:0,SAL_LA5622AA_AS:0,SAL_JA0432AA_AS:0,SAL_NA6782AA_AS:0,SAL_EA4059AA_AS:0,SAL_FA1531AA_AS:0,SAL_LA4859AA_AS:0,SAL_SA8799AA_AS:0,SAL_IA2329AA_AS:0,SAL_MA7830AA_AS:0,SAL_NA6803AA_AS:0,SAL_KA9405AA_AS:0,SAL_FA0604AA_AS:0):1):0.0,((SAL_AA5902AA_AS:0):0.0,((SAL_AA5903AA_AS:0):0.0,(SAL_EA9310AA_AS:0,SAL_FA0842AA_AS:0,SAL_OA5286AA_AS:0,SAL_PA2810AA_AS:0,SAL_BA5434AA_AS:0,SAL_FA3015AA_AS:0,SAL_EA9809AA_AS:0,SAL_KA7818AA_AS:0,SAL_FA3029AA_AS:0,SAL_FA5617AA_AS:0,SAL_FA0844AA_AS:0,SAL_FA0674AA_AS:0):5):2):2):5):0.0,(SAL_FA4628AA_AS:0):6):1):0.0,(SAL_UA1179AA_AS:0,SAL_UA1219AA_AS:0,SAL_UA1196AA_AS:0,SAL_UA1211AA_AS:0):1):0.0,(SAL_TA6042AA_AS:0):1):0.0,(SAL_LA6647AA_AS:0):1):0.0,(SAL_FA8024AA_AS:0):1):0.0,(SAL_CA2112AA_AS:0,SAL_QA4072AA_AS:0,SAL_UA2407AA_AS:0,SAL_JA5050AA_AS:0,SAL_JA7062AA_AS:0,SAL_JA6453AA_AS:0,SAL_KA7423AA_AS:0,SAL_JA4921AA_AS:0,SAL_KA7371AA_AS:0,SAL_KA7373AA_AS:0,SAL_HA7338AA_AS:0,SAL_FA2699AA_AS:0,SAL_MA0679AA_AS:0,SAL_JA9089AA_AS:0,SAL_UA2881AA_AS:0,SAL_KA7364AA_AS:0,SAL_KA7363AA_AS:0,SAL_KA7365AA_AS:0,SAL_FA2653AA_AS:0,SAL_TA2177AA_AS:0,SAL_KA7367AA_AS:0,SAL_KA7368AA_AS:0,SAL_MA5236AA_AS:0,SAL_PA2329AA_AS:0,SAL_JA4386AA_AS:0,SAL_SA9536AA_AS:0,SAL_RA8946AA_AS:0,SAL_TA6450AA_AS:0,SAL_PA8928AA_AS:0,SAL_PA8931AA_AS:0,SAL_QA3904AA_AS:0,SAL_PA2298AA_AS:0,SAL_PA8257AA_AS:0,SAL_QA8991AA_AS:0,SAL_FA2762AA_AS:0,SAL_IA5837AA_AS:0,SAL_EA3332AA_AS:0,SAL_PA2320AA_AS:0):1):0.0,(SAL_KA5793AA_AS:0,SAL_AA7014AA_AS:0,SAL_AA7015AA_AS:0):1):0.0,(SAL_AA6781AA_AS:0):1):0.0,(SAL_AA6630AA_AS:0,SAL_AA6628AA_AS:0,SAL_AA6629AA_AS:0):1):0.0,(SAL_TA7809AA_AS:0):1):0.0,(SAL_BA3551AA_AS:0):1):0.0,((SAL_IA8534AA_AS:0,SAL_TA7398AA_AS:0,SAL_QA0970AA_AS:0,SAL_LA7045AA_AS:0,SAL_IA9199AA_AS:0,SAL_QA1001AA_AS:0,SAL_KA4105AA_AS:0,SAL_LA4602AA_AS:0,SAL_KA4020AA_AS:0,SAL_LA4150AA_AS:0,SAL_AA5359AA_AS:0,SAL_JA5387AA_AS:0,SAL_UA1172AA_AS:0,SAL_LA8144AA_AS:0,SAL_TA0641AA_AS:0,SAL_OA4070AA_AS:0,SAL_KA4004AA_AS:0,SAL_JA6572AA_AS:0,SAL_IA8074AA_AS:0,SAL_TA1791AA_AS:0,SAL_JA6847AA_AS:0,SAL_IA5246AA_AS:0,SAL_LA4148AA_AS:0,SAL_TA9948AA_AS:0,SAL_IA8429AA_AS:0,SAL_LA7470AA_AS:0,SAL_OA1022AA_AS:0,SAL_LA8161AA_AS:0,SAL_TA7584AA_AS:0,SAL_IA9350AA_AS:0,SAL_IA5322AA_AS:0,SAL_IA5320AA_AS:0,SAL_KA7960AA_AS:0,SAL_KA3979AA_AS:0,SAL_LA7399AA_AS:0,SAL_LA7394AA_AS:0,SAL_LA7393AA_AS:0,SAL_LA7392AA_AS:0,SAL_QA4187AA_AS:0,SAL_IA8974AA_AS:0,SAL_FA5056AA_AS:0,SAL_LA4139AA_AS:0,SAL_KA3969AA_AS:0,SAL_IA8681AA_AS:0,SAL_EA1711AA_AS:0,SAL_JA6533AA_AS:0,SAL_KA4089AA_AS:0,SAL_KA4090AA_AS:0,SAL_OA3099AA_AS:0,SAL_OA3109AA_AS:0,SAL_LA7406AA_AS:0,SAL_LA7407AA_AS:0,SAL_OA5315AA_AS:0,SAL_PA9887AA_AS:0,SAL_KA3943AA_AS:0,SAL_FA5146AA_AS:0,SAL_CA2635AA_AS:0,SAL_KA4069AA_AS:0,SAL_EA6343AA_AS:0,SAL_IA7665AA_AS:0,SAL_OA1044AA_AS:0,SAL_TA1421AA_AS:0,SAL_BA4522AA_AS:0,SAL_IA7938AA_AS:0,SAL_IA5330AA_AS:0,SAL_FA3355AA_AS:0,SAL_AA5371AA_AS:0,SAL_AA5370AA_AS:0,SAL_LA7089AA_AS:0,SAL_IA6783AA_AS:0,SAL_IA6924AA_AS:0,SAL_LA7434AA_AS:0,SAL_BA5968AA_AS:0,SAL_LA0516AA_AS:0,SAL_KA1331AA_AS:0,SAL_AA5362AA_AS:0,SAL_AA5361AA_AS:0,SAL_AA5366AA_AS:0,SAL_AA5367AA_AS:0,SAL_AA5364AA_AS:0,SAL_AA5365AA_AS:0,SAL_AA5368AA_AS:0,SAL_AA5369AA_AS:0,SAL_KA8738AA_AS:0,SAL_IA5329AA_AS:0,SAL_IA5328AA_AS:0,SAL_IA5326AA_AS:0,SAL_AA5360AA_AS:0,SAL_JA4646AA_AS:0,SAL_AA5363AA_AS:0,SAL_TA8511AA_AS:0):0.0,(SAL_JA5095AA_AS:0):1):1):0.0,(SAL_QA8221AA_AS:0):1):0.0,(SAL_PA2681AA_AS:0):1):0.0,(SAL_NA5721AA_AS:0):1):0.0,(SAL_MA8089AA_AS:0):1):0.0,(SAL_MA7223AA_AS:0):1):0.0,(SAL_LA7293AA_AS:0):1):0.0,(SAL_LA4468AA_AS:0,SAL_SA1136AA_AS:0):1):0.0,(SAL_KA5167AA_AS:0):1):0.0,(SAL_IA5245AA_AS:0,SAL_LA4049AA_AS:0):1):0.0,(SAL_FA7314AA_AS:0,SAL_FA3453AA_AS:0,SAL_FA7361AA_AS:0):1):0.0,(SAL_CA0639AA_AS:0):1):0.0,(SAL_BA6133AA_AS:0):1):0.0,(SAL_JA5049AA_AS:0,SAL_JA5240AA_AS:0,SAL_JA5226AA_AS:0,SAL_JA5284AA_AS:0,SAL_JA4467AA_AS:0,SAL_JA6720AA_AS:0,SAL_JA7100AA_AS:0):1):0.0,(SAL_IA8919AA_AS:0,SAL_IA9365AA_AS:0,SAL_IA9230AA_AS:0):1):0.0,(SAL_AA7013AA_AS:0):1):0.0,(SAL_UA0871AA_AS:0,SAL_IA6819AA_AS:0,SAL_MA6426AA_AS:0):1):0.0,(SAL_EA2166AA_AS:0,SAL_BA2528AA_AS:0,SAL_AA6607AA_AS:0,SAL_AA6608AA_AS:0,SAL_AA6609AA_AS:0,SAL_IA6616AA_AS:0,SAL_JA7095AA_AS:0,SAL_IA7370AA_AS:0,SAL_EA2153AA_AS:0,SAL_IA6572AA_AS:0,SAL_AA6612AA_AS:0,SAL_AA6617AA_AS:0,SAL_AA6614AA_AS:0,SAL_IA7401AA_AS:0,SAL_EA2103AA_AS:0,SAL_EA2102AA_AS:0,SAL_EA2101AA_AS:0,SAL_LA9174AA_AS:0,SAL_IA6597AA_AS:0,SAL_IA6584AA_AS:0,SAL_IA6601AA_AS:0,SAL_LA9183AA_AS:0,SAL_LA9184AA_AS:0,SAL_CA0283AA_AS:0,SAL_IA7375AA_AS:0,SAL_IA7389AA_AS:0,SAL_AA6613AA_AS:0,SAL_AA6611AA_AS:0,SAL_AA6616AA_AS:0,SAL_AA6615AA_AS:0):1):0.0,((((SAL_AA5372AA_AS:0):0.0,(SAL_AA6688AA_AS:0,SAL_AA6687AA_AS:0):6):0.0,((SAL_AA6689AA_AS:0):0.0,(SAL_AA5961AA_AS:0):5):6):0.0,(SAL_IA6117AA_AS:0,SAL_EA9190AA_AS:0,SAL_BA5819AA_AS:0,SAL_KA3373AA_AS:0,SAL_IA6695AA_AS:0,SAL_LA5792AA_AS:0):0):1):0.0,((((((((((((((SAL_IA6771AA_AS:0,SAL_LA8498AA_AS:0,SAL_BA8116AA_AS:0,SAL_BA8145AA_AS:0,SAL_LA4282AA_AS:0,SAL_LA3899AA_AS:0,SAL_LA4283AA_AS:0,SAL_LA3900AA_AS:0,SAL_LA3897AA_AS:0,SAL_BA7563AA_AS:0,SAL_LA3898AA_AS:0,SAL_LA4285AA_AS:0,SAL_LA4284AA_AS:0,SAL_IA7988AA_AS:0,SAL_IA7987AA_AS:0,SAL_KA3413AA_AS:0,SAL_LA3749AA_AS:0,SAL_JA8092AA_AS:0,SAL_JA7932AA_AS:0,SAL_JA8130AA_AS:0,SAL_JA8129AA_AS:0,SAL_EA2155AA_AS:0,SAL_LA3751AA_AS:0,SAL_LA3750AA_AS:0,SAL_IA6347AA_AS:0,SAL_IA6334AA_AS:0,SAL_JA8170AA_AS:0,SAL_JA7169AA_AS:0,SAL_JA6869AA_AS:0,SAL_JA7012AA_AS:0,SAL_IA9002AA_AS:0,SAL_LA5376AA_AS:0,SAL_LA5375AA_AS:0,SAL_LA5378AA_AS:0,SAL_LA5377AA_AS:0,SAL_LA5380AA_AS:0,SAL_LA5379AA_AS:0,SAL_LA3797AA_AS:0,SAL_LA3796AA_AS:0,SAL_LA3795AA_AS:0,SAL_LA3794AA_AS:0,SAL_LA3793AA_AS:0,SAL_LA3792AA_AS:0,SAL_LA3791AA_AS:0,SAL_LA3790AA_AS:0,SAL_LA3799AA_AS:0,SAL_LA3798AA_AS:0,SAL_LA8577AA_AS:0,SAL_CA4244AA_AS:0,SAL_TA6638AA_AS:0,SAL_TA6639AA_AS:0,SAL_TA6640AA_AS:0,SAL_IA8409AA_AS:0,SAL_LA8629AA_AS:0,SAL_LA8633AA_AS:0,SAL_MA3107AA_AS:0,SAL_MA3105AA_AS:0,SAL_MA3106AA_AS:0,SAL_LA3850AA_AS:0,SAL_IA9356AA_AS:0,SAL_AA4556AA_AS:0,SAL_AA4557AA_AS:0,SAL_AA4554AA_AS:0,SAL_AA4555AA_AS:0,SAL_AA4552AA_AS:0,SAL_AA4553AA_AS:0,SAL_AA4550AA_AS:0,SAL_AA4551AA_AS:0,SAL_JA5519AA_AS:0,SAL_LA3781AA_AS:0,SAL_IA6222AA_AS:0,SAL_IA6221AA_AS:0,SAL_CA3085AA_AS:0,SAL_UA1253AA_AS:0,SAL_MA3215AA_AS:0,SAL_MA3217AA_AS:0,SAL_MA3218AA_AS:0,SAL_MA3212AA_AS:0,SAL_MA3213AA_AS:0,SAL_MA3209AA_AS:0,SAL_MA3210AA_AS:0,SAL_IA6375AA_AS:0,SAL_IA6282AA_AS:0,SAL_IA9035AA_AS:0,SAL_RA3679AA_AS:0,SAL_RA3678AA_AS:0,SAL_RA3681AA_AS:0,SAL_RA3680AA_AS:0,SAL_RA3683AA_AS:0,SAL_RA3682AA_AS:0,SAL_RA3685AA_AS:0,SAL_RA3687AA_AS:0,SAL_LA8925AA_AS:0,SAL_LA8930AA_AS:0,SAL_TA7842AA_AS:0,SAL_IA7699AA_AS:0,SAL_IA7700AA_AS:0,SAL_FA3274AA_AS:0,SAL_LA4259AA_AS:0,SAL_JA8115AA_AS:0,SAL_KA7858AA_AS:0,SAL_MA3272AA_AS:0,SAL_MA3274AA_AS:0,SAL_MA3273AA_AS:0,SAL_MA3276AA_AS:0,SAL_MA3275AA_AS:0,SAL_AA4589AA_AS:0,SAL_AA4588AA_AS:0,SAL_AA4585AA_AS:0,SAL_AA4584AA_AS:0,SAL_AA4587AA_AS:0,SAL_AA4581AA_AS:0,SAL_AA4583AA_AS:0,SAL_AA4582AA_AS:0,SAL_LA3726AA_AS:0,SAL_LA3727AA_AS:0,SAL_LA3725AA_AS:0,SAL_LA3724AA_AS:0,SAL_JA8195AA_AS:0,SAL_IA5314AA_AS:0,SAL_LA3728AA_AS:0,SAL_LA4239AA_AS:0,SAL_RA3808AA_AS:0,SAL_BA5377AA_AS:0,SAL_LA8758AA_AS:0,SAL_LA8765AA_AS:0,SAL_LA8764AA_AS:0,SAL_LA8761AA_AS:0,SAL_LA8759AA_AS:0,SAL_MA3196AA_AS:0,SAL_JA6805AA_AS:0,SAL_JA6544AA_AS:0,SAL_JA6802AA_AS:0,SAL_JA8161AA_AS:0,SAL_JA4506AA_AS:0,SAL_BA5458AA_AS:0,SAL_IA7994AA_AS:0,SAL_IA7996AA_AS:0,SAL_LA3870AA_AS:0,SAL_IA5421AA_AS:0,SAL_IA5420AA_AS:0,SAL_JA7987AA_AS:0,SAL_JA8116AA_AS:0,SAL_IA5422AA_AS:0,SAL_JA8061AA_AS:0,SAL_JA7889AA_AS:0,SAL_JA7976AA_AS:0,SAL_FA1573AA_AS:0,SAL_LA3765AA_AS:0,SAL_LA3766AA_AS:0,SAL_LA3764AA_AS:0,SAL_LA3763AA_AS:0,SAL_BA7738AA_AS:0,SAL_JA8164AA_AS:0,SAL_LA3762AA_AS:0,SAL_LA3767AA_AS:0,SAL_LA3768AA_AS:0,SAL_IA6338AA_AS:0,SAL_IA8160AA_AS:0,SAL_IA8162AA_AS:0,SAL_IA6336AA_AS:0,SAL_RA0253AA_AS:0,SAL_LA8870AA_AS:0,SAL_LA8871AA_AS:0,SAL_LA8864AA_AS:0,SAL_LA8865AA_AS:0,SAL_IA6798AA_AS:0,SAL_JA0680AA_AS:0,SAL_MA3136AA_AS:0,SAL_MA3137AA_AS:0,SAL_MA3129AA_AS:0,SAL_IA7969AA_AS:0,SAL_IA7968AA_AS:0,SAL_IA7964AA_AS:0,SAL_IA7966AA_AS:0,SAL_IA6267AA_AS:0,SAL_JA8006AA_AS:0,SAL_LA3971AA_AS:0,SAL_LA4470AA_AS:0,SAL_LA3972AA_AS:0,SAL_IA8104AA_AS:0,SAL_TA6794AA_AS:0,SAL_IA8106AA_AS:0,SAL_MA3187AA_AS:0,SAL_MA3183AA_AS:0,SAL_AA4620AA_AS:0,SAL_AA4621AA_AS:0,SAL_LA4235AA_AS:0,SAL_LA4234AA_AS:0,SAL_LA4231AA_AS:0,SAL_LA4230AA_AS:0,SAL_LA4233AA_AS:0,SAL_LA4232AA_AS:0,SAL_LA3864AA_AS:0,SAL_LA3863AA_AS:0,SAL_LA4264AA_AS:0,SAL_LA3865AA_AS:0,SAL_LA4267AA_AS:0,SAL_LA4265AA_AS:0,SAL_LA4266AA_AS:0,SAL_LA4268AA_AS:0,SAL_LA4269AA_AS:0,SAL_IA8547AA_AS:0,SAL_IA8394AA_AS:0,SAL_IA8397AA_AS:0,SAL_JA6880AA_AS:0,SAL_BA8270AA_AS:0,SAL_BA8281AA_AS:0,SAL_KA9509AA_AS:0,SAL_NA7582AA_AS:0,SAL_NA7611AA_AS:0,SAL_NA7612AA_AS:0,SAL_LA8501AA_AS:0,SAL_LA8503AA_AS:0,SAL_LA8510AA_AS:0,SAL_LA8509AA_AS:0,SAL_IA9149AA_AS:0,SAL_TA6648AA_AS:0,SAL_JA6333AA_AS:0,SAL_JA6459AA_AS:0,SAL_JA6898AA_AS:0,SAL_JA7053AA_AS:0,SAL_JA6797AA_AS:0,SAL_JA4527AA_AS:0,SAL_AA4538AA_AS:0,SAL_AA4534AA_AS:0,SAL_AA4536AA_AS:0,SAL_AA4537AA_AS:0,SAL_JA8198AA_AS:0,SAL_JA7789AA_AS:0,SAL_JA8101AA_AS:0,SAL_LA4365AA_AS:0,SAL_JA7979AA_AS:0,SAL_JA7790AA_AS:0,SAL_LA3933AA_AS:0,SAL_JA8135AA_AS:0,SAL_JA7897AA_AS:0,SAL_JA8018AA_AS:0,SAL_MA3122AA_AS:0,SAL_IA6382AA_AS:0,SAL_IA6383AA_AS:0,SAL_LA8707AA_AS:0,SAL_LA8709AA_AS:0,SAL_LA8712AA_AS:0,SAL_LA8713AA_AS:0,SAL_LA8715AA_AS:0,SAL_JA6884AA_AS:0,SAL_IA8015AA_AS:0,SAL_LA8694AA_AS:0,SAL_LA8691AA_AS:0,SAL_LA8692AA_AS:0,SAL_LA8688AA_AS:0,SAL_TA6786AA_AS:0,SAL_TA6788AA_AS:0,SAL_TA1526AA_AS:0,SAL_IA8972AA_AS:0,SAL_LA8839AA_AS:0,SAL_LA8838AA_AS:0,SAL_IA6755AA_AS:0,SAL_LA8487AA_AS:0,SAL_LA8488AA_AS:0,SAL_LA8485AA_AS:0,SAL_LA8486AA_AS:0,SAL_LA8481AA_AS:0,SAL_LA3895AA_AS:0,SAL_LA3896AA_AS:0,SAL_LA3890AA_AS:0,SAL_LA3891AA_AS:0,SAL_LA4280AA_AS:0,SAL_LA3894AA_AS:0,SAL_LA4281AA_AS:0,SAL_LA3892AA_AS:0,SAL_LA3893AA_AS:0,SAL_IA7992AA_AS:0,SAL_IA6313AA_AS:0,SAL_IA6314AA_AS:0,SAL_LA3835AA_AS:0,SAL_UA1238AA_AS:0,SAL_IA5458AA_AS:0,SAL_JA8053AA_AS:0,SAL_JA7985AA_AS:0,SAL_JA7880AA_AS:0,SAL_LA3746AA_AS:0,SAL_LA3747AA_AS:0,SAL_LA3748AA_AS:0,SAL_JA8166AA_AS:0,SAL_JA8128AA_AS:0,SAL_JA7860AA_AS:0,SAL_IA6341AA_AS:0,SAL_JA8082AA_AS:0,SAL_LA3958AA_AS:0,SAL_JA8141AA_AS:0,SAL_IA6339AA_AS:0,SAL_LA8578AA_AS:0,SAL_IA9452AA_AS:0,SAL_TA1681AA_AS:0,SAL_MA3224AA_AS:0,SAL_LA3839AA_AS:0,SAL_LA3842AA_AS:0,SAL_LA3841AA_AS:0,SAL_LA3844AA_AS:0,SAL_LA3843AA_AS:0,SAL_LA3846AA_AS:0,SAL_LA3845AA_AS:0,SAL_BA8454AA_AS:0,SAL_BA8478AA_AS:0,SAL_OA3061AA_AS:0,SAL_LA3804AA_AS:0,SAL_LA3805AA_AS:0,SAL_LA3806AA_AS:0,SAL_LA3807AA_AS:0,SAL_LA3802AA_AS:0,SAL_LA3808AA_AS:0,SAL_LA4257AA_AS:0,SAL_IA8598AA_AS:0,SAL_IA6640AA_AS:0,SAL_IA6641AA_AS:0,SAL_LA8580AA_AS:0,SAL_LA8584AA_AS:0,SAL_LA8587AA_AS:0,SAL_LA8588AA_AS:0,SAL_JA7634AA_AS:0,SAL_LA8019AA_AS:0,SAL_LA8021AA_AS:0,SAL_AA4561AA_AS:0,SAL_AA4567AA_AS:0,SAL_AA4565AA_AS:0,SAL_AA4569AA_AS:0,SAL_AA4568AA_AS:0,SAL_IA6343AA_AS:0,SAL_JA4173AA_AS:0,SAL_JA4253AA_AS:0,SAL_IA6213AA_AS:0,SAL_IA6216AA_AS:0,SAL_IA6215AA_AS:0,SAL_IA6212AA_AS:0,SAL_IA6218AA_AS:0,SAL_IA6217AA_AS:0,SAL_LA3867AA_AS:0,SAL_LA3866AA_AS:0,SAL_MA3243AA_AS:0,SAL_MA3246AA_AS:0,SAL_MA3239AA_AS:0,SAL_BA6451AA_AS:0,SAL_IA9030AA_AS:0,SAL_JA4985AA_AS:0,SAL_JA7851AA_AS:0,SAL_JA4980AA_AS:0,SAL_JA4358AA_AS:0,SAL_JA5539AA_AS:0,SAL_RA3668AA_AS:0,SAL_RA3673AA_AS:0,SAL_RA3676AA_AS:0,SAL_RA3674AA_AS:0,SAL_LA8665AA_AS:0,SAL_LA8662AA_AS:0,SAL_LA8661AA_AS:0,SAL_IA7332AA_AS:0,SAL_IA8036AA_AS:0,SAL_JA4425AA_AS:0,SAL_LA8937AA_AS:0,SAL_LA8933AA_AS:0,SAL_LA8497AA_AS:0,SAL_LA8496AA_AS:0,SAL_KA7668AA_AS:0,SAL_JA4192AA_AS:0,SAL_BA3659AA_AS:0,SAL_FA1758AA_AS:0,SAL_FA1756AA_AS:0,SAL_FA1754AA_AS:0,SAL_FA1755AA_AS:0,SAL_AA4592AA_AS:0,SAL_AA4593AA_AS:0,SAL_AA4590AA_AS:0,SAL_AA4596AA_AS:0,SAL_AA4595AA_AS:0,SAL_AA4598AA_AS:0,SAL_AA4599AA_AS:0,SAL_LA4243AA_AS:0,SAL_BA5533AA_AS:0,SAL_JA6552AA_AS:0,SAL_JA6549AA_AS:0,SAL_FA3364AA_AS:0,SAL_JA6553AA_AS:0,SAL_JA4341AA_AS:0,SAL_LA8769AA_AS:0,SAL_LA4276AA_AS:0,SAL_LA4277AA_AS:0,SAL_LA4278AA_AS:0,SAL_LA3869AA_AS:0,SAL_IA5416AA_AS:0,SAL_IA5417AA_AS:0,SAL_IA5419AA_AS:0,SAL_AA4559AA_AS:0,SAL_BA5986AA_AS:0,SAL_IA7360AA_AS:0,SAL_LA4251AA_AS:0,SAL_LA3772AA_AS:0,SAL_LA3771AA_AS:0,SAL_LA3770AA_AS:0,SAL_LA3769AA_AS:0,SAL_LA4250AA_AS:0,SAL_LA3775AA_AS:0,SAL_LA3774AA_AS:0,SAL_LA3773AA_AS:0,SAL_LA8527AA_AS:0,SAL_TA6751AA_AS:0,SAL_LA8892AA_AS:0,SAL_LA8900AA_AS:0,SAL_TA6769AA_AS:0,SAL_TA6771AA_AS:0,SAL_MA3143AA_AS:0,SAL_MA3141AA_AS:0,SAL_MA3142AA_AS:0,SAL_MA3140AA_AS:0,SAL_IA7971AA_AS:0,SAL_RA3757AA_AS:0,SAL_RA3756AA_AS:0,SAL_RA3755AA_AS:0,SAL_RA3752AA_AS:0,SAL_RA3750AA_AS:0,SAL_RA3749AA_AS:0,SAL_QA2344AA_AS:0,SAL_IA6265AA_AS:0,SAL_IA6266AA_AS:0,SAL_IA6264AA_AS:0,SAL_IA6311AA_AS:0,SAL_KA8367AA_AS:0,SAL_TA6801AA_AS:0,SAL_TA6800AA_AS:0,SAL_TA6797AA_AS:0,SAL_TA6796AA_AS:0,SAL_TA6799AA_AS:0,SAL_TA6798AA_AS:0,SAL_TA6805AA_AS:0,SAL_UA1262AA_AS:0,SAL_NA7006AA_AS:0,SAL_TA2329AA_AS:0,SAL_IA3059AA_AS:0,SAL_LA3723AA_AS:0,SAL_LA4238AA_AS:0,SAL_LA3721AA_AS:0,SAL_LA3722AA_AS:0,SAL_LA4236AA_AS:0,SAL_LA4237AA_AS:0,SAL_LA3719AA_AS:0,SAL_JA6357AA_AS:0,SAL_JA6469AA_AS:0,SAL_JA5447AA_AS:0,SAL_JA4596AA_AS:0,SAL_JA4434AA_AS:0,SAL_JA4574AA_AS:0,SAL_IA8143AA_AS:0,SAL_LA8585AA_AS:0,SAL_UA1300AA_AS:0,SAL_BA5344AA_AS:0,SAL_MA3216AA_AS:0,SAL_MA3214AA_AS:0,SAL_LA4263AA_AS:0,SAL_LA4262AA_AS:0,SAL_LA3861AA_AS:0,SAL_LA3860AA_AS:0,SAL_LA4261AA_AS:0,SAL_LA3859AA_AS:0,SAL_LA3858AA_AS:0,SAL_LA3862AA_AS:0,SAL_BA7327AA_AS:0,SAL_LA8969AA_AS:0,SAL_LA8970AA_AS:0,SAL_LA8965AA_AS:0,SAL_LA8967AA_AS:0,SAL_LA8966AA_AS:0,SAL_IA6308AA_AS:0,SAL_NA7580AA_AS:0,SAL_NA7619AA_AS:0,SAL_NA7577AA_AS:0,SAL_NA7615AA_AS:0,SAL_NA7584AA_AS:0,SAL_LA8520AA_AS:0,SAL_LA8513AA_AS:0,SAL_IA8646AA_AS:0,SAL_OA1344AA_AS:0,SAL_JA8028AA_AS:0,SAL_JA4371AA_AS:0,SAL_JA8159AA_AS:0,SAL_JA6586AA_AS:0,SAL_BA5433AA_AS:0,SAL_JA6930AA_AS:0,SAL_JA0409AA_AS:0,SAL_JA6730AA_AS:0,SAL_LA8746AA_AS:0,SAL_JA7910AA_AS:0,SAL_IA5960AA_AS:0,SAL_IA5959AA_AS:0,SAL_JA8011AA_AS:0,SAL_IA5961AA_AS:0,SAL_JA8153AA_AS:0,SAL_UA2457AA_AS:0,SAL_BA5362AA_AS:0,SAL_BA5425AA_AS:0,SAL_BA5463AA_AS:0,SAL_BA5468AA_AS:0,SAL_BA8095AA_AS:0,SAL_BA8100AA_AS:0,SAL_LA8721AA_AS:0,SAL_LA8722AA_AS:0,SAL_LA8723AA_AS:0,SAL_JA4323AA_AS:0,SAL_IA8010AA_AS:0,SAL_IA8012AA_AS:0,SAL_JA9810AA_AS:0,SAL_JA9812AA_AS:0,SAL_JA9811AA_AS:0,SAL_LA8682AA_AS:0,SAL_LA8681AA_AS:0,SAL_LA8683AA_AS:0,SAL_LA8678AA_AS:0,SAL_LA8677AA_AS:0,SAL_NA7620AA_AS:0,SAL_NA7618AA_AS:0,SAL_NA7614AA_AS:0,SAL_KA1383AA_AS:0,SAL_IA6205AA_AS:0,SAL_LA4440AA_AS:0,SAL_KA7780AA_AS:0,SAL_LA3914AA_AS:0,SAL_IA3481AA_AS:0,SAL_IA5459AA_AS:0,SAL_JA7926AA_AS:0,SAL_JA8191AA_AS:0,SAL_LA8826AA_AS:0,SAL_LA8436AA_AS:0,SAL_LA8431AA_AS:0,SAL_JA7841AA_AS:0,SAL_IA8032AA_AS:0,SAL_LA3837AA_AS:0,SAL_LA3834AA_AS:0,SAL_LA3833AA_AS:0,SAL_IA5633AA_AS:0,SAL_TA6728AA_AS:0,SAL_LA3889AA_AS:0,SAL_LA3888AA_AS:0,SAL_LA3887AA_AS:0,SAL_LA3886AA_AS:0,SAL_LA3885AA_AS:0,SAL_LA3884AA_AS:0,SAL_LA3883AA_AS:0,SAL_LA3882AA_AS:0,SAL_LA3881AA_AS:0,SAL_LA3880AA_AS:0,SAL_LA4496AA_AS:0,SAL_IA7980AA_AS:0,SAL_JA4572AA_AS:0,SAL_JA4342AA_AS:0,SAL_LA3938AA_AS:0,SAL_JA8137AA_AS:0,SAL_JA7871AA_AS:0,SAL_LA3937AA_AS:0,SAL_JA8036AA_AS:0,SAL_JA8002AA_AS:0,SAL_JA7981AA_AS:0,SAL_LA3936AA_AS:0,SAL_LA3934AA_AS:0,SAL_LA3935AA_AS:0,SAL_IA9454AA_AS:0,SAL_IA9453AA_AS:0,SAL_JA6370AA_AS:0,SAL_IA8630AA_AS:0,SAL_IA8034AA_AS:0,SAL_LA3836AA_AS:0,SAL_LA3831AA_AS:0,SAL_LA3832AA_AS:0,SAL_TA6774AA_AS:0,SAL_IA5415AA_AS:0,SAL_LA3838AA_AS:0,SAL_BA8523AA_AS:0,SAL_OA3003AA_AS:0,SAL_OA3065AA_AS:0,SAL_OA3066AA_AS:0,SAL_KA1867AA_AS:0,SAL_IA6648AA_AS:0,SAL_CA4185AA_AS:0,SAL_JA7643AA_AS:0,SAL_IA8092AA_AS:0,SAL_IA8096AA_AS:0,SAL_IA8094AA_AS:0,SAL_RA3820AA_AS:0,SAL_RA3818AA_AS:0,SAL_LA7982AA_AS:0,SAL_RA3770AA_AS:0,SAL_RA3773AA_AS:0,SAL_RA3772AA_AS:0,SAL_RA3775AA_AS:0,SAL_RA3777AA_AS:0,SAL_RA3776AA_AS:0,SAL_RA3769AA_AS:0,SAL_AA4570AA_AS:0,SAL_AA4573AA_AS:0,SAL_AA4574AA_AS:0,SAL_AA4575AA_AS:0,SAL_AA4576AA_AS:0,SAL_AA4579AA_AS:0,SAL_JA7811AA_AS:0,SAL_LA4249AA_AS:0,SAL_JA7854AA_AS:0,SAL_JA7947AA_AS:0,SAL_JA7837AA_AS:0,SAL_JA7840AA_AS:0,SAL_IA3404AA_AS:0,SAL_IA3402AA_AS:0,SAL_JA8114AA_AS:0,SAL_IA3406AA_AS:0,SAL_IA8090AA_AS:0,SAL_IA5958AA_AS:0,SAL_MA3233AA_AS:0,SAL_MA3234AA_AS:0,SAL_MA3231AA_AS:0,SAL_MA3232AA_AS:0,SAL_MA3237AA_AS:0,SAL_MA3238AA_AS:0,SAL_MA3235AA_AS:0,SAL_MA3236AA_AS:0,SAL_MA3229AA_AS:0,SAL_MA3230AA_AS:0,SAL_IA7605AA_AS:0,SAL_IA7603AA_AS:0,SAL_IA7604AA_AS:0,SAL_IA6331AA_AS:0,SAL_IA6344AA_AS:0,SAL_IA6345AA_AS:0,SAL_IA6342AA_AS:0,SAL_IA8043AA_AS:0,SAL_IA8042AA_AS:0,SAL_LA3817AA_AS:0,SAL_LA3816AA_AS:0,SAL_LA3810AA_AS:0,SAL_LA3809AA_AS:0,SAL_LA3812AA_AS:0,SAL_LA3811AA_AS:0,SAL_LA3814AA_AS:0,SAL_LA3813AA_AS:0,SAL_LA3815AA_AS:0,SAL_JA7977AA_AS:0,SAL_JA8027AA_AS:0,SAL_LA8546AA_AS:0,SAL_TA6625AA_AS:0,SAL_IA6315AA_AS:0,SAL_EA8742AA_AS:0,SAL_LA8848AA_AS:0,SAL_MA3154AA_AS:0,SAL_LA4303AA_AS:0,SAL_LA4301AA_AS:0,SAL_LA3905AA_AS:0,SAL_LA4300AA_AS:0,SAL_LA3903AA_AS:0,SAL_LA3904AA_AS:0,SAL_LA4299AA_AS:0,SAL_EA2051AA_AS:0,SAL_MA3258AA_AS:0,SAL_MA3257AA_AS:0,SAL_MA3256AA_AS:0,SAL_MA3255AA_AS:0,SAL_MA3254AA_AS:0,SAL_MA3253AA_AS:0,SAL_MA3251AA_AS:0,SAL_MA3250AA_AS:0,SAL_MA3249AA_AS:0,SAL_LA3731AA_AS:0,SAL_LA3732AA_AS:0,SAL_LA8750AA_AS:0,SAL_LA8749AA_AS:0,SAL_SA3035AA_AS:0,SAL_JA6596AA_AS:0,SAL_JA4346AA_AS:0,SAL_LA4015AA_AS:0,SAL_JA4370AA_AS:0,SAL_JA6872AA_AS:0,SAL_JA6465AA_AS:0,SAL_JA6676AA_AS:0,SAL_BA5397AA_AS:0,SAL_BA5484AA_AS:0,SAL_JA4343AA_AS:0,SAL_BA5445AA_AS:0,SAL_JA6478AA_AS:0,SAL_JA6861AA_AS:0,SAL_JA6632AA_AS:0,SAL_LA3848AA_AS:0,SAL_LA3847AA_AS:0,SAL_LA8781AA_AS:0,SAL_LA8782AA_AS:0,SAL_FA5111AA_AS:0,SAL_FA5112AA_AS:0,SAL_LA3782AA_AS:0,SAL_LA4252AA_AS:0,SAL_LA3776AA_AS:0,SAL_LA3777AA_AS:0,SAL_LA4253AA_AS:0,SAL_LA4254AA_AS:0,SAL_LA3778AA_AS:0,SAL_LA3779AA_AS:0,SAL_LA3780AA_AS:0,SAL_IA8591AA_AS:0,SAL_KA1856AA_AS:0,SAL_LA8537AA_AS:0,SAL_LA8533AA_AS:0,SAL_LA8534AA_AS:0,SAL_LA3959AA_AS:0,SAL_IA7998AA_AS:0,SAL_LA8886AA_AS:0,SAL_LA8887AA_AS:0,SAL_LA8885AA_AS:0,SAL_MA3110AA_AS:0,SAL_LA8411AA_AS:0,SAL_LA8416AA_AS:0,SAL_CA4520AA_AS:0,SAL_IA8028AA_AS:0,SAL_TA6668AA_AS:0,SAL_TA6672AA_AS:0,SAL_TA6675AA_AS:0,SAL_RA3760AA_AS:0,SAL_RA3761AA_AS:0,SAL_RA3762AA_AS:0,SAL_RA3763AA_AS:0,SAL_RA3765AA_AS:0,SAL_RA3758AA_AS:0,SAL_RA3759AA_AS:0,SAL_RA3670AA_AS:0,SAL_RA3677AA_AS:0,SAL_RA3675AA_AS:0,SAL_RA3722AA_AS:0,SAL_IA6248AA_AS:0,SAL_IA6247AA_AS:0,SAL_MA3208AA_AS:0,SAL_KA9492AA_AS:0,SAL_IA9319AA_AS:0,SAL_JA7121AA_AS:0,SAL_UA1285AA_AS:0,SAL_LA8632AA_AS:0,SAL_KA1775AA_AS:0,SAL_LA3852AA_AS:0,SAL_LA3853AA_AS:0,SAL_LA3854AA_AS:0,SAL_LA3855AA_AS:0,SAL_LA3849AA_AS:0,SAL_LA4260AA_AS:0,SAL_LA3851AA_AS:0,SAL_LA3856AA_AS:0,SAL_LA3857AA_AS:0,SAL_AA4571AA_AS:0,SAL_AA4577AA_AS:0,SAL_IA8053AA_AS:0,SAL_LA8972AA_AS:0,SAL_LA8973AA_AS:0,SAL_LA8978AA_AS:0,SAL_LA8976AA_AS:0,SAL_LA8975AA_AS:0,SAL_LA4270AA_AS:0,SAL_JA7886AA_AS:0,SAL_NA8913AA_AS:0,SAL_JA8001AA_AS:0,SAL_BA9989AA_AS:0,SAL_IA8088AA_AS:0,SAL_JA4207AA_AS:0,SAL_KA1615AA_AS:0,SAL_BA5441AA_AS:0,SAL_BA5454AA_AS:0,SAL_JA6917AA_AS:0,SAL_JA6371AA_AS:0,SAL_JA5456AA_AS:0,SAL_BA5347AA_AS:0,SAL_BA5437AA_AS:0,SAL_JA6740AA_AS:0,SAL_BA5420AA_AS:0,SAL_LA8730AA_AS:0,SAL_LA8729AA_AS:0,SAL_BA9150AA_AS:0,SAL_IA8007AA_AS:0,SAL_BA5525AA_AS:0,SAL_IA8004AA_AS:0,SAL_IA8005AA_AS:0,SAL_LA8672AA_AS:0,SAL_LA8669AA_AS:0,SAL_LA8674AA_AS:0,SAL_LA8667AA_AS:0,SAL_BA2809AA_AS:0,SAL_TA6635AA_AS:0,SAL_TA6630AA_AS:0,SAL_TA6631AA_AS:0,SAL_LA8859AA_AS:0,SAL_LA8861AA_AS:0,SAL_LA8855AA_AS:0,SAL_LA8852AA_AS:0,SAL_LA4462AA_AS:0,SAL_LA4461AA_AS:0,SAL_LA8427AA_AS:0,SAL_LA8880AA_AS:0,SAL_IA5512AA_AS:0,SAL_IA5513AA_AS:0,SAL_LA3927AA_AS:0,SAL_LA3928AA_AS:0,SAL_IA5511AA_AS:0,SAL_LA3878AA_AS:0,SAL_LA3879AA_AS:0,SAL_LA3874AA_AS:0,SAL_LA3877AA_AS:0,SAL_JA8045AA_AS:0,SAL_LA3871AA_AS:0,SAL_LA3872AA_AS:0,SAL_LA3873AA_AS:0,SAL_IA7983AA_AS:0,SAL_RA3717AA_AS:0,SAL_RA3716AA_AS:0,SAL_IA6302AA_AS:0,SAL_IA6300AA_AS:0,SAL_IA6301AA_AS:0,SAL_TA6764AA_AS:0,SAL_TA6763AA_AS:0,SAL_TA6762AA_AS:0,SAL_JA8188AA_AS:0,SAL_JA7867AA_AS:0,SAL_IA5963AA_AS:0,SAL_JA7930AA_AS:0,SAL_JA7836AA_AS:0,SAL_JA7908AA_AS:0,SAL_JA7939AA_AS:0,SAL_JA8136AA_AS:0,SAL_JA8054AA_AS:0,SAL_BA8977AA_AS:0,SAL_AA4619AA_AS:0,SAL_AA4618AA_AS:0,SAL_AA4611AA_AS:0,SAL_AA4610AA_AS:0,SAL_AA4613AA_AS:0,SAL_AA4612AA_AS:0,SAL_AA4615AA_AS:0,SAL_AA4614AA_AS:0,SAL_AA4616AA_AS:0,SAL_JA6349AA_AS:0,SAL_JA5529AA_AS:0,SAL_IA6312AA_AS:0,SAL_JA7896AA_AS:0,SAL_JA8063AA_AS:0,SAL_JA7879AA_AS:0,SAL_LA3940AA_AS:0,SAL_JA8075AA_AS:0,SAL_JA7810AA_AS:0,SAL_JA8043AA_AS:0,SAL_LA3939AA_AS:0,SAL_JA8009AA_AS:0,SAL_JA8158AA_AS:0,SAL_JA8190AA_AS:0,SAL_IA8025AA_AS:0,SAL_IA8026AA_AS:0,SAL_IA8030AA_AS:0,SAL_IA8029AA_AS:0,SAL_JA7858AA_AS:0,SAL_JA7868AA_AS:0,SAL_JA7931AA_AS:0,SAL_JA7827AA_AS:0,SAL_JA7857AA_AS:0,SAL_JA8032AA_AS:0,SAL_JA7819AA_AS:0,SAL_JA7845AA_AS:0,SAL_JA8100AA_AS:0,SAL_BA8306AA_AS:0,SAL_BA8312AA_AS:0,SAL_KA7529AA_AS:0,SAL_BA5901AA_AS:0,SAL_KA1881AA_AS:0,SAL_IA7997AA_AS:0,SAL_TA6633AA_AS:0,SAL_TA6628AA_AS:0,SAL_TA6626AA_AS:0,SAL_IA8393AA_AS:0,SAL_JA7657AA_AS:0,SAL_MA3120AA_AS:0,SAL_IA6309AA_AS:0,SAL_LA3826AA_AS:0,SAL_LA3827AA_AS:0,SAL_IA7561AA_AS:0,SAL_LA4442AA_AS:0,SAL_RA3783AA_AS:0,SAL_RA3780AA_AS:0,SAL_RA3781AA_AS:0,SAL_RA3784AA_AS:0,SAL_RA3778AA_AS:0,SAL_JA8189AA_AS:0,SAL_JA8113AA_AS:0,SAL_LA4248AA_AS:0,SAL_LA3758AA_AS:0,SAL_LA3756AA_AS:0,SAL_LA3757AA_AS:0,SAL_LA3754AA_AS:0,SAL_LA3755AA_AS:0,SAL_LA3752AA_AS:0,SAL_LA3753AA_AS:0,SAL_JA8026AA_AS:0,SAL_IA6384AA_AS:0,SAL_KA8630AA_AS:0,SAL_IA6626AA_AS:0,SAL_IA7602AA_AS:0,SAL_IA7597AA_AS:0,SAL_IA7600AA_AS:0,SAL_IA7598AA_AS:0,SAL_LA8654AA_AS:0,SAL_LA8655AA_AS:0,SAL_LA8649AA_AS:0,SAL_LA8651AA_AS:0,SAL_IA8047AA_AS:0,SAL_BA5513AA_AS:0,SAL_LA3824AA_AS:0,SAL_LA3825AA_AS:0,SAL_LA3822AA_AS:0,SAL_LA4258AA_AS:0,SAL_BA8001AA_AS:0,SAL_LA3820AA_AS:0,SAL_LA3821AA_AS:0,SAL_LA3818AA_AS:0,SAL_LA3819AA_AS:0,SAL_IA6283AA_AS:0,SAL_TA6782AA_AS:0,SAL_SA0630AA_AS:0,SAL_SA0629AA_AS:0,SAL_SA0628AA_AS:0,SAL_SA0627AA_AS:0,SAL_SA0626AA_AS:0,SAL_SA0625AA_AS:0,SAL_SA0624AA_AS:0,SAL_LA8472AA_AS:0,SAL_LA8479AA_AS:0,SAL_LA8476AA_AS:0,SAL_LA8474AA_AS:0,SAL_LA3739AA_AS:0,SAL_LA3735AA_AS:0,SAL_LA3734AA_AS:0,SAL_LA4241AA_AS:0,SAL_LA3733AA_AS:0,SAL_LA4242AA_AS:0,SAL_LA3738AA_AS:0,SAL_LA3737AA_AS:0,SAL_LA3736AA_AS:0,SAL_LA4295AA_AS:0,SAL_LA4294AA_AS:0,SAL_LA4293AA_AS:0,SAL_LA3901AA_AS:0,SAL_LA4296AA_AS:0,SAL_LA3902AA_AS:0,SAL_LA4297AA_AS:0,SAL_MA3261AA_AS:0,SAL_MA3262AA_AS:0,SAL_MA3263AA_AS:0,SAL_MA3264AA_AS:0,SAL_MA3265AA_AS:0,SAL_MA3266AA_AS:0,SAL_MA3268AA_AS:0,SAL_MA3260AA_AS:0,SAL_IA7730AA_AS:0,SAL_IA8600AA_AS:0,SAL_LA3744AA_AS:0,SAL_LA3741AA_AS:0,SAL_IA3092AA_AS:0,SAL_LA3743AA_AS:0,SAL_LA3742AA_AS:0,SAL_JA7788AA_AS:0,SAL_JA7856AA_AS:0,SAL_LA3740AA_AS:0,SAL_LA8561AA_AS:0,SAL_JA7123AA_AS:0,SAL_JA6622AA_AS:0,SAL_JA6526AA_AS:0,SAL_JA6960AA_AS:0,SAL_KA9545AA_AS:0,SAL_KA9544AA_AS:0,SAL_LA8787AA_AS:0,SAL_LA8912AA_AS:0,SAL_QA0034AA_AS:0,SAL_LA8920AA_AS:0,SAL_JA7855AA_AS:0,SAL_JA8033AA_AS:0,SAL_JA7861AA_AS:0,SAL_JA8051AA_AS:0,SAL_LA3784AA_AS:0,SAL_LA3783AA_AS:0,SAL_LA4255AA_AS:0,SAL_LA8593AA_AS:0,SAL_LA8598AA_AS:0,SAL_TA6598AA_AS:0,SAL_TA6596AA_AS:0,SAL_LA8409AA_AS:0,SAL_LA8404AA_AS:0,SAL_UA0911AA_AS:0,SAL_UA0917AA_AS:0,SAL_UA0916AA_AS:0,SAL_IA7961AA_AS:0,SAL_RA3729AA_AS:0,SAL_RA3735AA_AS:0,SAL_RA3737AA_AS:0,SAL_RA3736AA_AS:0,SAL_RA3731AA_AS:0,SAL_RA3730AA_AS:0,SAL_RA3733AA_AS:0,SAL_RA3732AA_AS:0,SAL_JA7668AA_AS:0,SAL_IA6361AA_AS:0,SAL_JA7813AA_AS:0,SAL_IA6245AA_AS:0,SAL_IA6246AA_AS:0,SAL_CA3417AA_AS:0,SAL_MA3198AA_AS:0,SAL_KA9499AA_AS:0,SAL_KA9493AA_AS:0,SAL_KA9494AA_AS:0,SAL_KA9501AA_AS:0,SAL_KA9502AA_AS:0,SAL_CA2026AA_AS:0,SAL_IA8129AA_AS:0,SAL_IA6657AA_AS:0,SAL_RA3701AA_AS:0,SAL_RA3700AA_AS:0,SAL_RA3706AA_AS:0,SAL_LA8617AA_AS:0,SAL_LA8618AA_AS:0,SAL_LA8623AA_AS:0,SAL_LA8624AA_AS:0,SAL_LA8625AA_AS:0,SAL_LA8619AA_AS:0,SAL_LA8620AA_AS:0,SAL_KA1805AA_AS:0,SAL_IA8056AA_AS:0,SAL_LA8947AA_AS:0,SAL_LA8951AA_AS:0,SAL_LA8950AA_AS:0,SAL_LA8949AA_AS:0,SAL_LA8948AA_AS:0,SAL_LA4304AA_AS:0,SAL_LA4302AA_AS:0,SAL_MA3135AA_AS:0,SAL_MA3131AA_AS:0,SAL_JA7791AA_AS:0,SAL_JA6814AA_AS:0,SAL_JA7847AA_AS:0,SAL_LA4274AA_AS:0,SAL_LA4273AA_AS:0,SAL_LA4271AA_AS:0,SAL_BA5389AA_AS:0,SAL_BA5356AA_AS:0,SAL_BA5367AA_AS:0,SAL_BA5409AA_AS:0,SAL_BA5429AA_AS:0,SAL_IA3221AA_AS:0,SAL_IA3219AA_AS:0,SAL_IA3218AA_AS:0,SAL_IA3216AA_AS:0,SAL_IA3063AA_AS:0,SAL_IA3062AA_AS:0,SAL_IA3061AA_AS:0,SAL_IA3060AA_AS:0,SAL_EA2154AA_AS:0,SAL_IA3222AA_AS:0,SAL_IA8537AA_AS:0,SAL_LA8744AA_AS:0,SAL_BA9352AA_AS:0,SAL_IA8003AA_AS:0,SAL_IA7999AA_AS:0,SAL_CA4512AA_AS:0,SAL_IA8001AA_AS:0,SAL_IA8000AA_AS:0,SAL_LA8270AA_AS:0,SAL_LA8269AA_AS:0,SAL_LA8272AA_AS:0,SAL_LA8271AA_AS:0,SAL_TA6787AA_AS:0,SAL_TA6791AA_AS:0,SAL_TA6792AA_AS:0,SAL_IA9135AA_AS:0,SAL_IA7356AA_AS:0,SAL_SA0643AA_AS:0,SAL_SA0642AA_AS:0,SAL_SA0645AA_AS:0,SAL_SA0644AA_AS:0,SAL_SA0647AA_AS:0,SAL_SA0646AA_AS:0,SAL_SA0649AA_AS:0,SAL_SA0648AA_AS:0,SAL_SA0650AA_AS:0,SAL_IA7363AA_AS:0,SAL_LA8453AA_AS:0,SAL_LA8457AA_AS:0,SAL_LA8460AA_AS:0,SAL_QA1117AA_AS:0,SAL_LA3729AA_AS:0,SAL_IA8070AA_AS:0,SAL_IA5519AA_AS:0,SAL_IA5518AA_AS:0,SAL_IA5516AA_AS:0,SAL_MA3109AA_AS:0,SAL_MA3118AA_AS:0,SAL_MA3117AA_AS:0,SAL_MA3112AA_AS:0,SAL_IA7976AA_AS:0,SAL_IA7975AA_AS:0,SAL_IA7974AA_AS:0,SAL_RA3719AA_AS:0,SAL_RA3725AA_AS:0,SAL_RA3721AA_AS:0,SAL_IA6289AA_AS:0,SAL_IA6288AA_AS:0,SAL_JA8138AA_AS:0,SAL_TA6766AA_AS:0,SAL_TA6772AA_AS:0,SAL_TA6773AA_AS:0,SAL_IA5962AA_AS:0,SAL_JA7866AA_AS:0,SAL_JA7842AA_AS:0,SAL_JA7995AA_AS:0,SAL_JA7898AA_AS:0,SAL_JA7816AA_AS:0,SAL_JA8175AA_AS:0,SAL_JA7975AA_AS:0,SAL_BA9381AA_AS:0,SAL_IA6310AA_AS:0,SAL_MA3205AA_AS:0,SAL_IA6307AA_AS:0,SAL_LA4443AA_AS:0,SAL_IA6305AA_AS:0,SAL_MA3160AA_AS:0,SAL_MA3159AA_AS:0,SAL_MA3161AA_AS:0,SAL_MA3166AA_AS:0,SAL_AA4608AA_AS:0,SAL_AA4606AA_AS:0,SAL_AA4607AA_AS:0,SAL_AA4604AA_AS:0,SAL_AA4602AA_AS:0,SAL_AA4603AA_AS:0,SAL_AA4600AA_AS:0,SAL_AA4601AA_AS:0,SAL_LA3954AA_AS:0,SAL_JA6787AA_AS:0,SAL_JA6629AA_AS:0,SAL_JA6657AA_AS:0,SAL_JA6893AA_AS:0,SAL_JA4962AA_AS:0,SAL_JA4595AA_AS:0,SAL_JA5259AA_AS:0,SAL_JA6378AA_AS:0,SAL_LA4444AA_AS:0,SAL_JA7989AA_AS:0,SAL_IA6317AA_AS:0,SAL_UA1332AA_AS:0,SAL_BA2949AA_AS:0,SAL_JA7800AA_AS:0,SAL_SA0524AA_AS:0,SAL_LA3828AA_AS:0,SAL_BA8038AA_AS:0,SAL_LA3829AA_AS:0,SAL_LA3830AA_AS:0,SAL_KA8665AA_AS:0,SAL_BA8379AA_AS:0,SAL_BA8386AA_AS:0,SAL_BA8365AA_AS:0,SAL_BA8413AA_AS:0,SAL_BA8395AA_AS:0,SAL_IA6189AA_AS:0,SAL_IA6187AA_AS:0,SAL_IA9244AA_AS:0,SAL_TA6606AA_AS:0,SAL_LA4460AA_AS:0,SAL_JA7663AA_AS:0,SAL_JA4569AA_AS:0,SAL_JA5543AA_AS:0,SAL_JA8180AA_AS:0,SAL_JA6496AA_AS:0,SAL_JA5149AA_AS:0,SAL_TA6681AA_AS:0,SAL_LA7941AA_AS:0,SAL_JA4227AA_AS:0,SAL_SA0623AA_AS:0,SAL_SA0622AA_AS:0,SAL_SA0631AA_AS:0,SAL_JA7865AA_AS:0,SAL_JA7807AA_AS:0,SAL_IA8767AA_AS:0,SAL_JA6518AA_AS:0,SAL_IA8020AA_AS:0,SAL_IA3312AA_AS:0,SAL_IA3311AA_AS:0,SAL_IA3309AA_AS:0,SAL_LA8638AA_AS:0,SAL_LA8646AA_AS:0,SAL_LA8643AA_AS:0,SAL_LA8644AA_AS:0,SAL_LA8642AA_AS:0,SAL_IA8051AA_AS:0,SAL_CA2879AA_AS:0,SAL_IA8048AA_AS:0,SAL_IA8049AA_AS:0,SAL_LA4054AA_AS:0,SAL_JA8132AA_AS:0,SAL_JA8093AA_AS:0,SAL_IA5460AA_AS:0,SAL_RA0187AA_AS:0,SAL_JA4407AA_AS:0,SAL_SA0614AA_AS:0,SAL_SA0615AA_AS:0,SAL_SA0617AA_AS:0,SAL_SA0620AA_AS:0,SAL_SA0621AA_AS:0,SAL_LA8464AA_AS:0,SAL_LA4286AA_AS:0,SAL_LA4287AA_AS:0,SAL_LA4288AA_AS:0,SAL_LA4289AA_AS:0,SAL_LA4290AA_AS:0,SAL_LA4291AA_AS:0,SAL_LA4292AA_AS:0,SAL_LA4246AA_AS:0,SAL_LA4247AA_AS:0,SAL_LA4244AA_AS:0,SAL_LA4245AA_AS:0,SAL_IA5316AA_AS:0,SAL_JA0780AA_AS:0,SAL_BA4287AA_AS:0,SAL_JA7933AA_AS:0,SAL_JA7802AA_AS:0,SAL_IA6333AA_AS:0,SAL_LA8797AA_AS:0,SAL_MA5116AA_AS:0,SAL_TA1845AA_AS:0,SAL_TA1839AA_AS:0,SAL_JA7905AA_AS:0,SAL_JA7875AA_AS:0,SAL_IA5364AA_AS:0,SAL_LA3787AA_AS:0,SAL_LA3788AA_AS:0,SAL_LA3785AA_AS:0,SAL_LA3786AA_AS:0,SAL_LA3789AA_AS:0,SAL_LA4256AA_AS:0,SAL_KA8396AA_AS:0,SAL_LA8599AA_AS:0,SAL_LA8600AA_AS:0,SAL_LA8606AA_AS:0,SAL_LA8616AA_AS:0,SAL_LA8602AA_AS:0,SAL_LA5370AA_AS:0,SAL_LA5369AA_AS:0,SAL_LA5374AA_AS:0,SAL_LA5373AA_AS:0,SAL_LA5372AA_AS:0,SAL_LA5371AA_AS:0,SAL_LA3745AA_AS:0,SAL_JA8145AA_AS:0,SAL_TA6647AA_AS:0,SAL_TA6646AA_AS:0,SAL_TA6649AA_AS:0,SAL_TA6651AA_AS:0,SAL_TA6653AA_AS:0,SAL_IA8413AA_AS:0,SAL_LA4348AA_AS:0,SAL_LA3926AA_AS:0,SAL_BA8763AA_AS:0,SAL_BA8756AA_AS:0,SAL_RA3739AA_AS:0,SAL_RA3746AA_AS:0,SAL_RA3747AA_AS:0,SAL_RA3744AA_AS:0,SAL_RA3745AA_AS:0,SAL_RA3743AA_AS:0,SAL_EA7671AA_AS:0,SAL_IA8170AA_AS:0,SAL_AA4549AA_AS:0,SAL_AA4548AA_AS:0,SAL_AA4541AA_AS:0,SAL_AA4540AA_AS:0,SAL_AA4543AA_AS:0,SAL_AA4542AA_AS:0,SAL_AA4545AA_AS:0,SAL_AA4544AA_AS:0,SAL_AA4547AA_AS:0,SAL_AA4546AA_AS:0,SAL_IA8082AA_AS:0,SAL_IA8084AA_AS:0,SAL_IA8086AA_AS:0,SAL_IA8778AA_AS:0,SAL_JA4228AA_AS:0,SAL_MA3220AA_AS:0,SAL_MA3223AA_AS:0,SAL_MA3221AA_AS:0,SAL_MA3228AA_AS:0,SAL_MA3227AA_AS:0,SAL_MA3226AA_AS:0,SAL_MA3225AA_AS:0,SAL_KA9510AA_AS:0,SAL_KA9504AA_AS:0,SAL_KA9505AA_AS:0,SAL_KA9512AA_AS:0,SAL_KA9511AA_AS:0,SAL_IA8136AA_AS:0,SAL_IA8135AA_AS:0,SAL_IA8137AA_AS:0,SAL_UA1269AA_AS:0,SAL_MA3172AA_AS:0,SAL_MA3174AA_AS:0,SAL_MA3175AA_AS:0,SAL_MA3178AA_AS:0,SAL_RA3694AA_AS:0,SAL_RA3695AA_AS:0,SAL_RA3696AA_AS:0,SAL_RA3692AA_AS:0,SAL_RA3693AA_AS:0,SAL_KA1795AA_AS:0,SAL_IA8060AA_AS:0,SAL_IA6323AA_AS:0,SAL_LA3956AA_AS:0,SAL_IA6326AA_AS:0,SAL_IA6328AA_AS:0,SAL_LA3720AA_AS:0,SAL_LA8958AA_AS:0,SAL_LA8959AA_AS:0,SAL_LA8961AA_AS:0,SAL_LA8956AA_AS:0,SAL_MA3184AA_AS:0,SAL_JA7978AA_AS:0,SAL_JA7891AA_AS:0,SAL_JA6367AA_AS:0,SAL_JA6772AA_AS:0,SAL_JA7934AA_AS:0,SAL_JA7893AA_AS:0,SAL_LA3730AA_AS:0,SAL_BA8846AA_AS:0,SAL_SA0616AA_AS:0,SAL_SA0618AA_AS:0,SAL_SA0619AA_AS:0,SAL_IA6362AA_AS:0,SAL_IA3086AA_AS:0,SAL_IA3088AA_AS:0,SAL_IA3087AA_AS:0,SAL_IA3090AA_AS:0,SAL_IA3089AA_AS:0,SAL_IA3091AA_AS:0,SAL_JA7929AA_AS:0,SAL_JA8112AA_AS:0,SAL_RA3825AA_AS:0,SAL_RA3827AA_AS:0,SAL_RA3826AA_AS:0,SAL_RA3821AA_AS:0,SAL_RA3822AA_AS:0,SAL_RA3819AA_AS:0,SAL_PA6652AA_AS:0,SAL_JA6665AA_AS:0,SAL_BA5358AA_AS:0,SAL_BA5339AA_AS:0,SAL_BA5372AA_AS:0,SAL_BA5318AA_AS:0,SAL_JA7958AA_AS:0,SAL_JA8154AA_AS:0,SAL_MA3153AA_AS:0,SAL_IA5414AA_AS:0,SAL_IA5249AA_AS:0,SAL_IA3224AA_AS:0,SAL_IA3225AA_AS:0,SAL_JA8019AA_AS:0,SAL_IA5313AA_AS:0,SAL_JA7870AA_AS:0,SAL_LA8748AA_AS:0,SAL_LA8747AA_AS:0,SAL_LA8756AA_AS:0,SAL_JA6409AA_AS:0,SAL_JA0191AA_AS:0,SAL_CA4510AA_AS:0,SAL_JA7959AA_AS:0,SAL_JA6532AA_AS:0,SAL_JA6448AA_AS:0,SAL_JA5504AA_AS:0,SAL_LA0512AA_AS:0,SAL_TA1813AA_AS:0,SAL_FA1571AA_AS:0,SAL_BA3206AA_AS:0,SAL_LA8738AA_AS:0,SAL_JA7792AA_AS:0,SAL_JA8124AA_AS:0,SAL_LA3759AA_AS:0,SAL_JA7881AA_AS:0,SAL_LA3760AA_AS:0,SAL_LA3761AA_AS:0,SAL_JA8059AA_AS:0,SAL_JA8126AA_AS:0,SAL_IA5363AA_AS:0,SAL_IA8167AA_AS:0,SAL_LA8273AA_AS:0,SAL_LA8274AA_AS:0,SAL_LA8275AA_AS:0,SAL_LA8276AA_AS:0,SAL_LA8544AA_AS:0,SAL_LA8548AA_AS:0,SAL_LA8547AA_AS:0,SAL_IA8981AA_AS:0,SAL_LA8628AA_AS:0,SAL_SA0632AA_AS:0,SAL_SA0633AA_AS:0,SAL_SA0636AA_AS:0,SAL_SA0637AA_AS:0,SAL_SA0634AA_AS:0,SAL_SA0635AA_AS:0,SAL_SA0640AA_AS:0,SAL_SA0641AA_AS:0,SAL_SA0638AA_AS:0,SAL_SA0639AA_AS:0,SAL_LA8442AA_AS:0,SAL_LA8449AA_AS:0,SAL_NA6986AA_AS:0,SAL_IA5525AA_AS:0,SAL_IA5524AA_AS:0,SAL_MA3126AA_AS:0,SAL_IA7977AA_AS:0,SAL_IA7978AA_AS:0,SAL_IA6281AA_AS:0,SAL_IA6285AA_AS:0,SAL_TA6785AA_AS:0,SAL_TA6784AA_AS:0,SAL_TA6778AA_AS:0,SAL_TA6777AA_AS:0,SAL_MA6424AA_AS:0,SAL_MA3150AA_AS:0,SAL_MA3155AA_AS:0,SAL_JA4531AA_AS:0,SAL_JA7164AA_AS:0,SAL_JA7052AA_AS:0,SAL_JA4418AA_AS:0,SAL_IA6320AA_AS:0,SAL_IA6318AA_AS:0,SAL_IA6322AA_AS:0,SAL_UA1316AA_AS:0,SAL_LA5929AA_AS:0,SAL_LA4275AA_AS:0,SAL_LA3868AA_AS:0,SAL_LA4272AA_AS:0,SAL_NA7020AA_AS:0,SAL_LA8988AA_AS:0,SAL_LA8987AA_AS:0,SAL_LA8984AA_AS:0,SAL_LA8983AA_AS:0,SAL_LA8982AA_AS:0,SAL_LA4474AA_AS:0,SAL_LA8811AA_AS:0,SAL_LA8812AA_AS:0,SAL_LA8809AA_AS:0,SAL_LA8810AA_AS:0,SAL_LA8813AA_AS:0,SAL_JA6452AA_AS:0,SAL_JA6363AA_AS:0,SAL_JA6555AA_AS:0,SAL_JA4525AA_AS:0,SAL_JA8056AA_AS:0,SAL_JA5518AA_AS:0,SAL_JA8201AA_AS:0,SAL_IA8073AA_AS:0,SAL_JA8199AA_AS:0,SAL_LA8963AA_AS:0,SAL_LA8962AA_AS:0,SAL_JA8076AA_AS:0,SAL_JA7917AA_AS:0,SAL_JA8192AA_AS:0,SAL_JA8055AA_AS:0,SAL_JA8083AA_AS:0,SAL_JA7991AA_AS:0,SAL_IA8772AA_AS:0,SAL_LA8592AA_AS:0,SAL_LA8591AA_AS:0,SAL_LA8590AA_AS:0,SAL_LA8589AA_AS:0,SAL_IA6379AA_AS:0,SAL_JA8050AA_AS:0,SAL_IA6377AA_AS:0,SAL_JA6708AA_AS:0,SAL_JA6619AA_AS:0,SAL_JA7160AA_AS:0,SAL_JA6376AA_AS:0,SAL_JA6859AA_AS:0,SAL_BA5475AA_AS:0,SAL_JA4536AA_AS:0,SAL_IA8019AA_AS:0,SAL_JA8143AA_AS:0,SAL_IA8515AA_AS:0,SAL_LA8702AA_AS:0,SAL_LA8701AA_AS:0,SAL_LA8700AA_AS:0,SAL_LA8706AA_AS:0,SAL_LA8704AA_AS:0,SAL_JA8197AA_AS:0,SAL_IA6332AA_AS:0,SAL_IA6330AA_AS:0,SAL_IA6329AA_AS:0,SAL_LA3957AA_AS:0,SAL_KA2040AA_AS:0,SAL_IA6327AA_AS:0):0.0,(((SAL_TA6753AA_AS:0):0.0,(SAL_KA2704AA_AS:0):5):0.0,((SAL_SA4391AA_AS:0,SAL_AA4434AA_AS:0):0.0,(((SAL_AA5585AA_AS:0):0.0,(SAL_EA4809AA_AS:0,SAL_EA4867AA_AS:0):1):0.0,(SAL_EA8525AA_AS:0,SAL_AA4366AA_AS:0,SAL_FA3706AA_AS:0,SAL_LA9597AA_AS:0,SAL_LA0248AA_AS:0,SAL_LA2269AA_AS:0,SAL_EA7478AA_AS:0,SAL_EA4752AA_AS:0,SAL_OA0567AA_AS:0,SAL_OA3102AA_AS:0,SAL_MA0289AA_AS:0,SAL_JA8671AA_AS:0,SAL_EA7570AA_AS:0,SAL_FA1118AA_AS:0,SAL_OA3138AA_AS:0,SAL_FA1229AA_AS:0,SAL_LA2785AA_AS:0,SAL_PA2491AA_AS:0):2):5):5):2):0.0,(SAL_JA7035AA_AS:0,SAL_LA7972AA_AS:0):0):0.0,(SAL_KA0568AA_AS:0):0):0.0,(SAL_IA6707AA_AS:0):0):0.0,(SAL_LA5046AA_AS:0,SAL_TA6746AA_AS:0,SAL_JA6836AA_AS:0,SAL_TA6688AA_AS:0):0):0.0,(SAL_IA9463AA_AS:0):1):0.0,((SAL_EA2249AA_AS:0,SAL_BA8608AA_AS:0):0.0,(SAL_AA6323AA_AS:0):6):1):0.0,(SAL_UA1462AA_AS:0):1):0.0,(SAL_JA7962AA_AS:0):1):0.0,(SAL_TA6680AA_AS:0):1):0.0,(SAL_NA7569AA_AS:0,SAL_NA7616AA_AS:0,SAL_NA7613AA_AS:0,SAL_KA9488AA_AS:0,SAL_KA9491AA_AS:0,SAL_NA7021AA_AS:0):1):0.0,(SAL_CA4254AA_AS:0,SAL_IA6385AA_AS:0,SAL_IA6188AA_AS:0,SAL_BA5352AA_AS:0,SAL_JA8194AA_AS:0,SAL_IA6378AA_AS:0):1):0.0,(SAL_AA4833AA_AS:0):1):1):0.0,((SAL_IA7763AA_AS:0,SAL_QA6275AA_AS:0,SAL_AA4680AA_AS:0,SAL_QA2363AA_AS:0,SAL_IA9264AA_AS:0,SAL_LA7694AA_AS:0,SAL_JA6875AA_AS:0,SAL_QA2374AA_AS:0,SAL_JA6687AA_AS:0,SAL_IA8058AA_AS:0,SAL_LA3974AA_AS:0,SAL_KA9934AA_AS:0,SAL_JA4477AA_AS:0):0.0,(SAL_BA5596AA_AS:0):0):1):0.0,(((((SAL_AA4691AA_AS:0,SAL_AA4690AA_AS:0,SAL_AA4693AA_AS:0,SAL_AA4692AA_AS:0,SAL_AA4695AA_AS:0,SAL_AA4694AA_AS:0,SAL_AA4696AA_AS:0,SAL_AA4699AA_AS:0,SAL_AA4698AA_AS:0,SAL_AA4700AA_AS:0,SAL_KA0203AA_AS:0,SAL_AA4686AA_AS:0,SAL_AA4687AA_AS:0,SAL_AA4685AA_AS:0,SAL_AA4689AA_AS:0,SAL_UA0891AA_AS:0,SAL_LA5951AA_AS:0,SAL_LA3973AA_AS:0,SAL_KA0213AA_AS:0):0.0,(SAL_JA5550AA_AS:0,SAL_JA4520AA_AS:0,SAL_JA6505AA_AS:0):0):0.0,(SAL_JA4427AA_AS:0):0):0.0,(SAL_PA7420AA_AS:0):0):0.0,(SAL_IA7851AA_AS:0,SAL_KA0868AA_AS:0,SAL_JA4992AA_AS:0,SAL_KA1607AA_AS:0,SAL_EA2593AA_AS:0,SAL_IA8459AA_AS:0,SAL_KA1560AA_AS:0):0):1):0.0,(((((((((((((((((((((((((((((((((SAL_TA0881AA_AS:0,SAL_LA4454AA_AS:0,SAL_JA7952AA_AS:0,SAL_LA3967AA_AS:0,SAL_IA8565AA_AS:0,SAL_BA3071AA_AS:0,SAL_TA1922AA_AS:0,SAL_JA4096AA_AS:0,SAL_OA1953AA_AS:0,SAL_OA1957AA_AS:0,SAL_OA2100AA_AS:0,SAL_IA9207AA_AS:0,SAL_KA8457AA_AS:0,SAL_QA1197AA_AS:0,SAL_KA6526AA_AS:0,SAL_UA1136AA_AS:0,SAL_IA9088AA_AS:0,SAL_KA3162AA_AS:0,SAL_KA3157AA_AS:0,SAL_KA3156AA_AS:0,SAL_QA7451AA_AS:0,SAL_IA7923AA_AS:0,SAL_RA0339AA_AS:0,SAL_LA1090AA_AS:0,SAL_LA1089AA_AS:0,SAL_JA4116AA_AS:0,SAL_NA2875AA_AS:0,SAL_EA7735AA_AS:0,SAL_JA5385AA_AS:0,SAL_JA4519AA_AS:0,SAL_BA5915AA_AS:0,SAL_IA7898AA_AS:0,SAL_TA1190AA_AS:0,SAL_PA9578AA_AS:0,SAL_TA1393AA_AS:0,SAL_BA9277AA_AS:0,SAL_IA9268AA_AS:0,SAL_JA4707AA_AS:0,SAL_PA6634AA_AS:0,SAL_EA7574AA_AS:0,SAL_IA8720AA_AS:0,SAL_NA5791AA_AS:0,SAL_NA5790AA_AS:0,SAL_NA5787AA_AS:0,SAL_NA5786AA_AS:0,SAL_NA5784AA_AS:0,SAL_IA9070AA_AS:0,SAL_JA6608AA_AS:0,SAL_QA9598AA_AS:0,SAL_JA4613AA_AS:0,SAL_UA2481AA_AS:0,SAL_SA2558AA_AS:0,SAL_KA6245AA_AS:0,SAL_IA8531AA_AS:0,SAL_UA2957AA_AS:0,SAL_EA8043AA_AS:0,SAL_IA9294AA_AS:0,SAL_EA8042AA_AS:0,SAL_IA9295AA_AS:0,SAL_NA5956AA_AS:0,SAL_NA5958AA_AS:0,SAL_IA9300AA_AS:0,SAL_KA1472AA_AS:0,SAL_IA7656AA_AS:0,SAL_QA2601AA_AS:0,SAL_TA2114AA_AS:0,SAL_IA5975AA_AS:0,SAL_IA5974AA_AS:0,SAL_BA5804AA_AS:0,SAL_TA6325AA_AS:0,SAL_TA1596AA_AS:0,SAL_JA4694AA_AS:0,SAL_JA4695AA_AS:0,SAL_KA1003AA_AS:0,SAL_QA8978AA_AS:0,SAL_PA7932AA_AS:0,SAL_PA7781AA_AS:0,SAL_IA8999AA_AS:0,SAL_IA8998AA_AS:0,SAL_IA9001AA_AS:0,SAL_IA9000AA_AS:0,SAL_OA0258AA_AS:0,SAL_IA2738AA_AS:0,SAL_IA3787AA_AS:0,SAL_OA3089AA_AS:0,SAL_IA7867AA_AS:0,SAL_IA7868AA_AS:0,SAL_IA7866AA_AS:0,SAL_MA7899AA_AS:0,SAL_AA1990AA_AS:0,SAL_AA1992AA_AS:0,SAL_AA1995AA_AS:0,SAL_AA1994AA_AS:0,SAL_AA1997AA_AS:0,SAL_AA1996AA_AS:0,SAL_AA1999AA_AS:0,SAL_AA1998AA_AS:0,SAL_SA8384AA_AS:0,SAL_SA8385AA_AS:0,SAL_SA8386AA_AS:0,SAL_SA8387AA_AS:0,SAL_SA8382AA_AS:0,SAL_SA8383AA_AS:0,SAL_KA6879AA_AS:0,SAL_KA6877AA_AS:0,SAL_JA5008AA_AS:0,SAL_TA6888AA_AS:0,SAL_KA1035AA_AS:0,SAL_KA1039AA_AS:0,SAL_TA5028AA_AS:0,SAL_NA0322AA_AS:0,SAL_NA0321AA_AS:0,SAL_QA5913AA_AS:0,SAL_SA8352AA_AS:0,SAL_SA8353AA_AS:0,SAL_SA8354AA_AS:0,SAL_SA8355AA_AS:0,SAL_SA8356AA_AS:0,SAL_SA8357AA_AS:0,SAL_SA8358AA_AS:0,SAL_SA8359AA_AS:0,SAL_SA8361AA_AS:0,SAL_AA2213AA_AS:0,SAL_AA2212AA_AS:0,SAL_AA2211AA_AS:0,SAL_AA2210AA_AS:0,SAL_AA2217AA_AS:0,SAL_AA2215AA_AS:0,SAL_AA2214AA_AS:0,SAL_AA2219AA_AS:0,SAL_AA2218AA_AS:0,SAL_JA7033AA_AS:0,SAL_JA4083AA_AS:0,SAL_PA8323AA_AS:0,SAL_IA9108AA_AS:0,SAL_SA8431AA_AS:0,SAL_JA4623AA_AS:0,SAL_EA8372AA_AS:0,SAL_SA8425AA_AS:0,SAL_SA8427AA_AS:0,SAL_JA7056AA_AS:0,SAL_JA6916AA_AS:0,SAL_BA6229AA_AS:0,SAL_KA1018AA_AS:0,SAL_NA5815AA_AS:0,SAL_NA5813AA_AS:0,SAL_IA8408AA_AS:0,SAL_KA0511AA_AS:0,SAL_KA0509AA_AS:0,SAL_QA4704AA_AS:0,SAL_EA2168AA_AS:0,SAL_EA2163AA_AS:0,SAL_EA2164AA_AS:0,SAL_EA2165AA_AS:0,SAL_EA2171AA_AS:0,SAL_QA2666AA_AS:0,SAL_UA3111AA_AS:0,SAL_QA0290AA_AS:0,SAL_KA3068AA_AS:0,SAL_MA6526AA_AS:0,SAL_TA7410AA_AS:0,SAL_MA7257AA_AS:0,SAL_IA8913AA_AS:0,SAL_IA8909AA_AS:0,SAL_JA5368AA_AS:0,SAL_JA5370AA_AS:0,SAL_KA7936AA_AS:0,SAL_NA8060AA_AS:0,SAL_NA2450AA_AS:0,SAL_JA6782AA_AS:0,SAL_TA9066AA_AS:0,SAL_KA0664AA_AS:0,SAL_KA0661AA_AS:0,SAL_IA7388AA_AS:0,SAL_IA7385AA_AS:0,SAL_IA7384AA_AS:0,SAL_IA7387AA_AS:0,SAL_IA8080AA_AS:0,SAL_IA8079AA_AS:0,SAL_KA8253AA_AS:0,SAL_KA8251AA_AS:0,SAL_KA8250AA_AS:0,SAL_KA8249AA_AS:0,SAL_TA4682AA_AS:0,SAL_EA7428AA_AS:0,SAL_UA1093AA_AS:0,SAL_JA6998AA_AS:0,SAL_JA6830AA_AS:0,SAL_JA5090AA_AS:0,SAL_JA4479AA_AS:0,SAL_SA0262AA_AS:0,SAL_SA0261AA_AS:0,SAL_TA1249AA_AS:0,SAL_TA7724AA_AS:0,SAL_TA7731AA_AS:0,SAL_RA8887AA_AS:0,SAL_NA6150AA_AS:0,SAL_UA3027AA_AS:0,SAL_UA3031AA_AS:0,SAL_KA4349AA_AS:0,SAL_KA4350AA_AS:0,SAL_KA4348AA_AS:0,SAL_QA6824AA_AS:0,SAL_KA9949AA_AS:0,SAL_EA2123AA_AS:0,SAL_EA2121AA_AS:0,SAL_EA2122AA_AS:0,SAL_EA2127AA_AS:0,SAL_EA2125AA_AS:0,SAL_EA2126AA_AS:0,SAL_LA0716AA_AS:0,SAL_QA5623AA_AS:0,SAL_MA0384AA_AS:0,SAL_JA9680AA_AS:0,SAL_MA7683AA_AS:0,SAL_UA0798AA_AS:0,SAL_KA8596AA_AS:0,SAL_KA8594AA_AS:0,SAL_IA9033AA_AS:0,SAL_IA9031AA_AS:0,SAL_IA9032AA_AS:0,SAL_TA9665AA_AS:0,SAL_BA5959AA_AS:0,SAL_IA8814AA_AS:0,SAL_IA7686AA_AS:0,SAL_JA6852AA_AS:0,SAL_JA6854AA_AS:0,SAL_KA7484AA_AS:0,SAL_KA7479AA_AS:0,SAL_TA5705AA_AS:0,SAL_IA7795AA_AS:0,SAL_RA0180AA_AS:0,SAL_IA8528AA_AS:0,SAL_TA2911AA_AS:0,SAL_TA4884AA_AS:0,SAL_FA3287AA_AS:0,SAL_NA2973AA_AS:0,SAL_IA9315AA_AS:0,SAL_IA9316AA_AS:0,SAL_EA9658AA_AS:0,SAL_EA9660AA_AS:0,SAL_EA9656AA_AS:0,SAL_EA9655AA_AS:0,SAL_EA9657AA_AS:0,SAL_EA9654AA_AS:0,SAL_EA9653AA_AS:0,SAL_JA6722AA_AS:0,SAL_TA7816AA_AS:0,SAL_KA0734AA_AS:0,SAL_KA0732AA_AS:0,SAL_IA5981AA_AS:0,SAL_IA5982AA_AS:0,SAL_IA3579AA_AS:0,SAL_IA8201AA_AS:0,SAL_IA7631AA_AS:0,SAL_IA8501AA_AS:0,SAL_LA2097AA_AS:0,SAL_LA2098AA_AS:0,SAL_LA2099AA_AS:0,SAL_KA5897AA_AS:0,SAL_KA5891AA_AS:0,SAL_KA5892AA_AS:0,SAL_KA5890AA_AS:0,SAL_KA2666AA_AS:0,SAL_RA9375AA_AS:0,SAL_MA7358AA_AS:0,SAL_MA6301AA_AS:0,SAL_IA8985AA_AS:0,SAL_IA8986AA_AS:0,SAL_JA4639AA_AS:0,SAL_JA4638AA_AS:0,SAL_IA7858AA_AS:0,SAL_QA6376AA_AS:0,SAL_QA1375AA_AS:0,SAL_IA8571AA_AS:0,SAL_RA3653AA_AS:0,SAL_KA7673AA_AS:0,SAL_KA8502AA_AS:0,SAL_JA5009AA_AS:0,SAL_UA1055AA_AS:0,SAL_SA9388AA_AS:0,SAL_SA9389AA_AS:0,SAL_TA0537AA_AS:0,SAL_TA0534AA_AS:0,SAL_IA9201AA_AS:0,SAL_IA9200AA_AS:0,SAL_IA9202AA_AS:0,SAL_IA8877AA_AS:0,SAL_JA7175AA_AS:0,SAL_JA4778AA_AS:0,SAL_JA6375AA_AS:0,SAL_JA4347AA_AS:0,SAL_IA8667AA_AS:0,SAL_NA5845AA_AS:0,SAL_NA5848AA_AS:0,SAL_RA0301AA_AS:0,SAL_LA3968AA_AS:0,SAL_KA0496AA_AS:0,SAL_TA0678AA_AS:0,SAL_IA8595AA_AS:0,SAL_LA0051AA_AS:0,SAL_LA0056AA_AS:0,SAL_IA8742AA_AS:0,SAL_IA8741AA_AS:0,SAL_IA8740AA_AS:0,SAL_IA8739AA_AS:0,SAL_UA1134AA_AS:0,SAL_TA7772AA_AS:0,SAL_TA7771AA_AS:0,SAL_JA5081AA_AS:0,SAL_EA8158AA_AS:0,SAL_JA4380AA_AS:0,SAL_KA2638AA_AS:0,SAL_SA8381AA_AS:0,SAL_SA8380AA_AS:0,SAL_SA8379AA_AS:0,SAL_SA8378AA_AS:0,SAL_SA8373AA_AS:0,SAL_SA8372AA_AS:0,SAL_EA2205AA_AS:0,SAL_EA2199AA_AS:0,SAL_EA2197AA_AS:0,SAL_PA9289AA_AS:0,SAL_MA7303AA_AS:0,SAL_IA8719AA_AS:0,SAL_JA4649AA_AS:0,SAL_LA0110AA_AS:0,SAL_LA0112AA_AS:0,SAL_LA0111AA_AS:0,SAL_IA8794AA_AS:0,SAL_TA6454AA_AS:0,SAL_JA4497AA_AS:0,SAL_AA2068AA_AS:0,SAL_AA2060AA_AS:0,SAL_AA2061AA_AS:0,SAL_AA2063AA_AS:0,SAL_AA2067AA_AS:0,SAL_QA2579AA_AS:0,SAL_QA8787AA_AS:0,SAL_QA8784AA_AS:0,SAL_IA8888AA_AS:0,SAL_BA5240AA_AS:0,SAL_KA3185AA_AS:0,SAL_KA2548AA_AS:0,SAL_KA2549AA_AS:0,SAL_KA2547AA_AS:0,SAL_KA2541AA_AS:0,SAL_IA7928AA_AS:0,SAL_IA6613AA_AS:0,SAL_IA6614AA_AS:0,SAL_BA6007AA_AS:0,SAL_MA5520AA_AS:0,SAL_KA0860AA_AS:0,SAL_OA1017AA_AS:0,SAL_IA9374AA_AS:0,SAL_QA4250AA_AS:0,SAL_QA4248AA_AS:0,SAL_KA1048AA_AS:0,SAL_QA1121AA_AS:0,SAL_KA7457AA_AS:0,SAL_TA1801AA_AS:0,SAL_LA0346AA_AS:0,SAL_IA6586AA_AS:0,SAL_SA2454AA_AS:0,SAL_IA8521AA_AS:0,SAL_SA8554AA_AS:0,SAL_SA0896AA_AS:0,SAL_IA9334AA_AS:0,SAL_IA8830AA_AS:0,SAL_EA7490AA_AS:0,SAL_SA2156AA_AS:0,SAL_OA3045AA_AS:0,SAL_OA3043AA_AS:0,SAL_OA3040AA_AS:0,SAL_JA4759AA_AS:0,SAL_JA7019AA_AS:0,SAL_JA6446AA_AS:0,SAL_QA7049AA_AS:0,SAL_QA7047AA_AS:0,SAL_QA5262AA_AS:0,SAL_EA3166AA_AS:0,SAL_KA8431AA_AS:0,SAL_KA8434AA_AS:0,SAL_SA8413AA_AS:0,SAL_SA8412AA_AS:0,SAL_LA9639AA_AS:0,SAL_LA9642AA_AS:0,SAL_LA9640AA_AS:0,SAL_LA9641AA_AS:0,SAL_IA6703AA_AS:0,SAL_JA4752AA_AS:0,SAL_SA1988AA_AS:0,SAL_TA7073AA_AS:0,SAL_IA9166AA_AS:0,SAL_PA8294AA_AS:0,SAL_PA8302AA_AS:0,SAL_PA8301AA_AS:0,SAL_PA2670AA_AS:0,SAL_QA6276AA_AS:0,SAL_QA5870AA_AS:0,SAL_MA8377AA_AS:0,SAL_SA8370AA_AS:0,SAL_SA8364AA_AS:0,SAL_LA4452AA_AS:0,SAL_LA3966AA_AS:0,SAL_LA6523AA_AS:0,SAL_LA6524AA_AS:0,SAL_IA1799AA_AS:0,SAL_IA1749AA_AS:0,SAL_JA6467AA_AS:0,SAL_JA5490AA_AS:0,SAL_KA8489AA_AS:0,SAL_PA2511AA_AS:0,SAL_PA2502AA_AS:0,SAL_MA5500AA_AS:0,SAL_JA8044AA_AS:0,SAL_JA6995AA_AS:0,SAL_JA6402AA_AS:0,SAL_JA4959AA_AS:0,SAL_JA5513AA_AS:0,SAL_JA4974AA_AS:0,SAL_LA4453AA_AS:0,SAL_IA7532AA_AS:0,SAL_UA0902AA_AS:0,SAL_KA7771AA_AS:0,SAL_KA3188AA_AS:0,SAL_SA9092AA_AS:0,SAL_RA0130AA_AS:0,SAL_TA8512AA_AS:0,SAL_EA2022AA_AS:0,SAL_EA2025AA_AS:0,SAL_EA2024AA_AS:0,SAL_EA2021AA_AS:0,SAL_IA7963AA_AS:0,SAL_AA2345AA_AS:0,SAL_AA2347AA_AS:0,SAL_AA2346AA_AS:0,SAL_AA2341AA_AS:0,SAL_AA2340AA_AS:0,SAL_AA2343AA_AS:0,SAL_AA2342AA_AS:0,SAL_AA2349AA_AS:0,SAL_AA2348AA_AS:0,SAL_EA3421AA_AS:0,SAL_TA4290AA_AS:0,SAL_JA4769AA_AS:0,SAL_IA8927AA_AS:0,SAL_IA8928AA_AS:0,SAL_JA5075AA_AS:0,SAL_JA4122AA_AS:0,SAL_EA8585AA_AS:0,SAL_NA1367AA_AS:0,SAL_BA5883AA_AS:0,SAL_JA4435AA_AS:0,SAL_JA4737AA_AS:0,SAL_IA9024AA_AS:0,SAL_JA5389AA_AS:0,SAL_IA9027AA_AS:0,SAL_RA0383AA_AS:0,SAL_KA0705AA_AS:0,SAL_IA7367AA_AS:0,SAL_TA5519AA_AS:0,SAL_IA8437AA_AS:0,SAL_IA8436AA_AS:0,SAL_KA8297AA_AS:0,SAL_EA9780AA_AS:0,SAL_KA8786AA_AS:0,SAL_JA5097AA_AS:0,SAL_QA0994AA_AS:0,SAL_QA0997AA_AS:0,SAL_TA1260AA_AS:0,SAL_JA5013AA_AS:0,SAL_JA5135AA_AS:0,SAL_KA2904AA_AS:0,SAL_KA3956AA_AS:0,SAL_TA4230AA_AS:0,SAL_JA6476AA_AS:0,SAL_JA4543AA_AS:0,SAL_JA6404AA_AS:0,SAL_JA4546AA_AS:0,SAL_KA9475AA_AS:0,SAL_KA9476AA_AS:0,SAL_IA9367AA_AS:0,SAL_NA5726AA_AS:0,SAL_LA7086AA_AS:0,SAL_NA5724AA_AS:0,SAL_KA1208AA_AS:0,SAL_KA1210AA_AS:0,SAL_KA0546AA_AS:0,SAL_JA8565AA_AS:0,SAL_SA8403AA_AS:0,SAL_TA7767AA_AS:0,SAL_IA8269AA_AS:0,SAL_SA8606AA_AS:0,SAL_SA8607AA_AS:0,SAL_IA8806AA_AS:0,SAL_IA8808AA_AS:0,SAL_SA8406AA_AS:0,SAL_TA1728AA_AS:0,SAL_AA2183AA_AS:0,SAL_AA2182AA_AS:0,SAL_AA2181AA_AS:0,SAL_AA2180AA_AS:0,SAL_AA2187AA_AS:0,SAL_AA2186AA_AS:0,SAL_AA2185AA_AS:0,SAL_AA2184AA_AS:0,SAL_AA2189AA_AS:0,SAL_AA2188AA_AS:0,SAL_TA5958AA_AS:0,SAL_FA4580AA_AS:0,SAL_NA6625AA_AS:0,SAL_SA8408AA_AS:0,SAL_AA2143AA_AS:0,SAL_AA2142AA_AS:0,SAL_PA9773AA_AS:0,SAL_EA3116AA_AS:0,SAL_MA0004AA_AS:0,SAL_MA0006AA_AS:0,SAL_MA0010AA_AS:0,SAL_KA7956AA_AS:0,SAL_SA2252AA_AS:0,SAL_MA6212AA_AS:0,SAL_MA6211AA_AS:0,SAL_MA6206AA_AS:0,SAL_KA1008AA_AS:0,SAL_IA8610AA_AS:0,SAL_TA5081AA_AS:0,SAL_KA7507AA_AS:0,SAL_KA7502AA_AS:0,SAL_UA2196AA_AS:0,SAL_EA4948AA_AS:0,SAL_EA4950AA_AS:0,SAL_PA3900AA_AS:0,SAL_OA0426AA_AS:0,SAL_SA8802AA_AS:0,SAL_SA8435AA_AS:0,SAL_SA9304AA_AS:0,SAL_KA1910AA_AS:0,SAL_KA7809AA_AS:0,SAL_KA4102AA_AS:0,SAL_NA6579AA_AS:0,SAL_SA2114AA_AS:0,SAL_IA8650AA_AS:0,SAL_EA6605AA_AS:0,SAL_UA2293AA_AS:0,SAL_QA5285AA_AS:0,SAL_OA1323AA_AS:0,SAL_KA0888AA_AS:0,SAL_NA3061AA_AS:0,SAL_EA6553AA_AS:0,SAL_IA7945AA_AS:0,SAL_IA3305AA_AS:0,SAL_SA0155AA_AS:0,SAL_SA0158AA_AS:0,SAL_SA0157AA_AS:0,SAL_LA3996AA_AS:0,SAL_MA1249AA_AS:0,SAL_EA2046AA_AS:0,SAL_RA9330AA_AS:0,SAL_IA8489AA_AS:0,SAL_JA5026AA_AS:0,SAL_NA2783AA_AS:0,SAL_OA2281AA_AS:0,SAL_OA2280AA_AS:0,SAL_OA5877AA_AS:0,SAL_OA2282AA_AS:0,SAL_KA9679AA_AS:0,SAL_UA1187AA_AS:0,SAL_QA6419AA_AS:0,SAL_QA6421AA_AS:0,SAL_RA0271AA_AS:0,SAL_IA8494AA_AS:0,SAL_IA6364AA_AS:0,SAL_SA9546AA_AS:0,SAL_TA7732AA_AS:0,SAL_TA7733AA_AS:0,SAL_JA5101AA_AS:0,SAL_QA2736AA_AS:0,SAL_UA2559AA_AS:0,SAL_KA3004AA_AS:0,SAL_KA3007AA_AS:0,SAL_KA3003AA_AS:0,SAL_SA8451AA_AS:0,SAL_JA4521AA_AS:0,SAL_JA6952AA_AS:0,SAL_JA6551AA_AS:0,SAL_JA4666AA_AS:0,SAL_UA2464AA_AS:0,SAL_LA3460AA_AS:0,SAL_QA9360AA_AS:0,SAL_JA6945AA_AS:0,SAL_TA1548AA_AS:0,SAL_IA7902AA_AS:0,SAL_TA0127AA_AS:0,SAL_TA2265AA_AS:0,SAL_OA8345AA_AS:0,SAL_JA6835AA_AS:0,SAL_JA5092AA_AS:0,SAL_JA4409AA_AS:0,SAL_JA4048AA_AS:0,SAL_EA6993AA_AS:0,SAL_NA2752AA_AS:0,SAL_TA7718AA_AS:0,SAL_RA8607AA_AS:0,SAL_RA9875AA_AS:0,SAL_IA7913AA_AS:0,SAL_LA9984AA_AS:0,SAL_LA9985AA_AS:0,SAL_JA9692AA_AS:0,SAL_KA7016AA_AS:0,SAL_PA3484AA_AS:0,SAL_UA2427AA_AS:0,SAL_BA3856AA_AS:0,SAL_JA4687AA_AS:0,SAL_AA2172AA_AS:0,SAL_AA2173AA_AS:0,SAL_AA2170AA_AS:0,SAL_AA2171AA_AS:0,SAL_AA2176AA_AS:0,SAL_AA2177AA_AS:0,SAL_AA2174AA_AS:0,SAL_AA2175AA_AS:0,SAL_AA2178AA_AS:0,SAL_AA2179AA_AS:0,SAL_KA7591AA_AS:0,SAL_KA7596AA_AS:0,SAL_KA7590AA_AS:0,SAL_BA6008AA_AS:0,SAL_QA5724AA_AS:0,SAL_IA8014AA_AS:0,SAL_SA9211AA_AS:0,SAL_SA9214AA_AS:0,SAL_IA6574AA_AS:0,SAL_IA6573AA_AS:0,SAL_IA6576AA_AS:0,SAL_IA8518AA_AS:0,SAL_RA9528AA_AS:0,SAL_RA5256AA_AS:0,SAL_RA9531AA_AS:0,SAL_KA8067AA_AS:0,SAL_SA0333AA_AS:0,SAL_IA8835AA_AS:0,SAL_SA2204AA_AS:0,SAL_JA4489AA_AS:0,SAL_OA1863AA_AS:0,SAL_KA1365AA_AS:0,SAL_IA7632AA_AS:0,SAL_NA2866AA_AS:0,SAL_RA9605AA_AS:0,SAL_TA7773AA_AS:0,SAL_SA8754AA_AS:0,SAL_IA7635AA_AS:0,SAL_JA4953AA_AS:0,SAL_JA4945AA_AS:0,SAL_SA1521AA_AS:0,SAL_LA6546AA_AS:0,SAL_IA9174AA_AS:0,SAL_IA9177AA_AS:0,SAL_IA9178AA_AS:0,SAL_CA0731AA_AS:0,SAL_JA4753AA_AS:0,SAL_JA7081AA_AS:0,SAL_PA3103AA_AS:0,SAL_JA4755AA_AS:0,SAL_TA4906AA_AS:0,SAL_SA9486AA_AS:0,SAL_TA0875AA_AS:0,SAL_TA4301AA_AS:0,SAL_IA8470AA_AS:0,SAL_JA8148AA_AS:0,SAL_KA7769AA_AS:0,SAL_KA7774AA_AS:0,SAL_KA3186AA_AS:0,SAL_KA3193AA_AS:0,SAL_TA5825AA_AS:0,SAL_EA8749AA_AS:0,SAL_IA9208AA_AS:0,SAL_SA8829AA_AS:0,SAL_PA3336AA_AS:0,SAL_IA8958AA_AS:0,SAL_IA8666AA_AS:0,SAL_SA8452AA_AS:0,SAL_SA8460AA_AS:0,SAL_SA8459AA_AS:0,SAL_SA8458AA_AS:0,SAL_SA8457AA_AS:0,SAL_SA8456AA_AS:0,SAL_SA8455AA_AS:0,SAL_SA8454AA_AS:0,SAL_QA6016AA_AS:0,SAL_IA7990AA_AS:0,SAL_IA7991AA_AS:0,SAL_IA8463AA_AS:0,SAL_IA8465AA_AS:0,SAL_KA7868AA_AS:0,SAL_MA5230AA_AS:0,SAL_KA7874AA_AS:0,SAL_IA8553AA_AS:0,SAL_SA8691AA_AS:0,SAL_IA8691AA_AS:0,SAL_IA8693AA_AS:0,SAL_IA8694AA_AS:0,SAL_JA4655AA_AS:0,SAL_TA7096AA_AS:0,SAL_LA2822AA_AS:0,SAL_LA2827AA_AS:0,SAL_LA2819AA_AS:0,SAL_JA6561AA_AS:0,SAL_JA4338AA_AS:0,SAL_JA4732AA_AS:0,SAL_JA5388AA_AS:0,SAL_JA6624AA_AS:0,SAL_FA3865AA_AS:0,SAL_FA3867AA_AS:0,SAL_FA3869AA_AS:0,SAL_FA3868AA_AS:0,SAL_FA3870AA_AS:0,SAL_QA8844AA_AS:0,SAL_SA8388AA_AS:0,SAL_SA8389AA_AS:0,SAL_SA8390AA_AS:0,SAL_SA8391AA_AS:0,SAL_TA0501AA_AS:0,SAL_IA7896AA_AS:0,SAL_IA7897AA_AS:0,SAL_IA8305AA_AS:0,SAL_IA3482AA_AS:0,SAL_MA7388AA_AS:0,SAL_NA3083AA_AS:0,SAL_IA8882AA_AS:0,SAL_NA5793AA_AS:0,SAL_NA5794AA_AS:0,SAL_SA1609AA_AS:0,SAL_NA1524AA_AS:0,SAL_KA7029AA_AS:0,SAL_UA1171AA_AS:0,SAL_JA4344AA_AS:0,SAL_SA9855AA_AS:0,SAL_JA4326AA_AS:0,SAL_JA4617AA_AS:0,SAL_SA1125AA_AS:0,SAL_TA1682AA_AS:0,SAL_KA2840AA_AS:0,SAL_IA8530AA_AS:0,SAL_KA2844AA_AS:0,SAL_KA2842AA_AS:0,SAL_LA4911AA_AS:0,SAL_IA9305AA_AS:0,SAL_TA5896AA_AS:0,SAL_SA1618AA_AS:0,SAL_QA2610AA_AS:0,SAL_QA2608AA_AS:0,SAL_QA2609AA_AS:0,SAL_QA2606AA_AS:0,SAL_QA2604AA_AS:0,SAL_QA2605AA_AS:0,SAL_QA2602AA_AS:0,SAL_QA2603AA_AS:0,SAL_NA1502AA_AS:0,SAL_IA8550AA_AS:0,SAL_IA8551AA_AS:0,SAL_IA8552AA_AS:0,SAL_KA7893AA_AS:0,SAL_IA8331AA_AS:0,SAL_IA8332AA_AS:0,SAL_TA7946AA_AS:0,SAL_TA7409AA_AS:0,SAL_PA3894AA_AS:0,SAL_MA6840AA_AS:0,SAL_MA6839AA_AS:0,SAL_TA8903AA_AS:0,SAL_QA8294AA_AS:0,SAL_OA3058AA_AS:0,SAL_OA3064AA_AS:0,SAL_BA5895AA_AS:0,SAL_KA1106AA_AS:0,SAL_MA7910AA_AS:0,SAL_AA1986AA_AS:0,SAL_AA1987AA_AS:0,SAL_AA1984AA_AS:0,SAL_AA1985AA_AS:0,SAL_AA1988AA_AS:0,SAL_AA1989AA_AS:0,SAL_KA8375AA_AS:0,SAL_KA8376AA_AS:0,SAL_KA8373AA_AS:0,SAL_IA9228AA_AS:0,SAL_IA9227AA_AS:0,SAL_KA5447AA_AS:0,SAL_IA9164AA_AS:0,SAL_IA9163AA_AS:0,SAL_SA0726AA_AS:0,SAL_JA6953AA_AS:0,SAL_UA0980AA_AS:0,SAL_UA2226AA_AS:0,SAL_JA4147AA_AS:0,SAL_JA4641AA_AS:0,SAL_AA2009AA_AS:0,SAL_UA3301AA_AS:0,SAL_EA2115AA_AS:0,SAL_KA1026AA_AS:0,SAL_TA0304AA_AS:0,SAL_SA8349AA_AS:0,SAL_SA8351AA_AS:0,SAL_SA8350AA_AS:0,SAL_MA1219AA_AS:0,SAL_SA8360AA_AS:0,SAL_AA2200AA_AS:0,SAL_AA2201AA_AS:0,SAL_AA2202AA_AS:0,SAL_AA2208AA_AS:0,SAL_AA2209AA_AS:0,SAL_JA7820AA_AS:0,SAL_LA4457AA_AS:0,SAL_LA4456AA_AS:0,SAL_LA5480AA_AS:0,SAL_NA2939AA_AS:0,SAL_JA4788AA_AS:0,SAL_JA4787AA_AS:0,SAL_JA4164AA_AS:0,SAL_IA9109AA_AS:0,SAL_IA9110AA_AS:0,SAL_JA4624AA_AS:0,SAL_JA1034AA_AS:0,SAL_AA2082AA_AS:0,SAL_KA8479AA_AS:0,SAL_KA8478AA_AS:0,SAL_KA7757AA_AS:0,SAL_IA8425AA_AS:0,SAL_SA2439AA_AS:0,SAL_IA7777AA_AS:0,SAL_RA0119AA_AS:0,SAL_RA0110AA_AS:0,SAL_JA6536AA_AS:0,SAL_JA4466AA_AS:0,SAL_QA2694AA_AS:0,SAL_KA3032AA_AS:0,SAL_KA3031AA_AS:0,SAL_QA0031AA_AS:0,SAL_KA2504AA_AS:0,SAL_KA2503AA_AS:0,SAL_KA2506AA_AS:0,SAL_KA2505AA_AS:0,SAL_IA8920AA_AS:0,SAL_MA0223AA_AS:0,SAL_NA7912AA_AS:0,SAL_JA9506AA_AS:0,SAL_JA4738AA_AS:0,SAL_TA9057AA_AS:0,SAL_IA7399AA_AS:0,SAL_AA2280AA_AS:0,SAL_AA2283AA_AS:0,SAL_AA2284AA_AS:0,SAL_AA2287AA_AS:0,SAL_KA8237AA_AS:0,SAL_TA0466AA_AS:0,SAL_IA6176AA_AS:0,SAL_TA2937AA_AS:0,SAL_KA8775AA_AS:0,SAL_LA0092AA_AS:0,SAL_LA0091AA_AS:0,SAL_LA4824AA_AS:0,SAL_QA0980AA_AS:0,SAL_QA0978AA_AS:0,SAL_QA0972AA_AS:0,SAL_JA5091AA_AS:0,SAL_TA1235AA_AS:0,SAL_TA1230AA_AS:0,SAL_MA2748AA_AS:0,SAL_KA2839AA_AS:0,SAL_KA2838AA_AS:0,SAL_JA5378AA_AS:0,SAL_JA7046AA_AS:0,SAL_JA6424AA_AS:0,SAL_JA5382AA_AS:0,SAL_KA2841AA_AS:0,SAL_JA6666AA_AS:0,SAL_UA3039AA_AS:0,SAL_UA3043AA_AS:0,SAL_PA8647AA_AS:0,SAL_JA9324AA_AS:0,SAL_QA7865AA_AS:0,SAL_KA1154AA_AS:0,SAL_RA0031AA_AS:0,SAL_JA8916AA_AS:0,SAL_MA7670AA_AS:0,SAL_KA8703AA_AS:0,SAL_KA8607AA_AS:0,SAL_KA8608AA_AS:0,SAL_IA8238AA_AS:0,SAL_IA8984AA_AS:0,SAL_IA8983AA_AS:0,SAL_AA2121AA_AS:0,SAL_AA2120AA_AS:0,SAL_AA2123AA_AS:0,SAL_AA2122AA_AS:0,SAL_AA2125AA_AS:0,SAL_AA2124AA_AS:0,SAL_AA2129AA_AS:0,SAL_AA2128AA_AS:0,SAL_IA9246AA_AS:0,SAL_KA7626AA_AS:0,SAL_KA7627AA_AS:0,SAL_KA0915AA_AS:0,SAL_FA3292AA_AS:0,SAL_EA2007AA_AS:0,SAL_EA2008AA_AS:0,SAL_EA2006AA_AS:0,SAL_NA3150AA_AS:0,SAL_AA2154AA_AS:0,SAL_AA2155AA_AS:0,SAL_AA2156AA_AS:0,SAL_AA2150AA_AS:0,SAL_AA2151AA_AS:0,SAL_KA1512AA_AS:0,SAL_AA2152AA_AS:0,SAL_AA2153AA_AS:0,SAL_IA6007AA_AS:0,SAL_IA6006AA_AS:0,SAL_TA2069AA_AS:0,SAL_TA2072AA_AS:0,SAL_IA8383AA_AS:0,SAL_TA0181AA_AS:0,SAL_KA7972AA_AS:0,SAL_KA7974AA_AS:0,SAL_MA6266AA_AS:0,SAL_KA9273AA_AS:0,SAL_EA9659AA_AS:0,SAL_BA3226AA_AS:0,SAL_JA4498AA_AS:0,SAL_JA4703AA_AS:0,SAL_JA4702AA_AS:0,SAL_QA1718AA_AS:0,SAL_PA7640AA_AS:0,SAL_IA8039AA_AS:0,SAL_BA3995AA_AS:0,SAL_PA8635AA_AS:0,SAL_LA9706AA_AS:0,SAL_LA9707AA_AS:0,SAL_KA5888AA_AS:0,SAL_KA5887AA_AS:0,SAL_KA5880AA_AS:0,SAL_KA5879AA_AS:0,SAL_KA5882AA_AS:0,SAL_KA5881AA_AS:0,SAL_KA5884AA_AS:0,SAL_KA5886AA_AS:0,SAL_KA5885AA_AS:0,SAL_NA3236AA_AS:0,SAL_KA7847AA_AS:0,SAL_MA6310AA_AS:0,SAL_MA6308AA_AS:0,SAL_MA6307AA_AS:0,SAL_JA5509AA_AS:0,SAL_SA0979AA_AS:0,SAL_IA8637AA_AS:0,SAL_JA6397AA_AS:0,SAL_JA6750AA_AS:0,SAL_UA2280AA_AS:0,SAL_QA2054AA_AS:0,SAL_JA4749AA_AS:0,SAL_JA6631AA_AS:0,SAL_TA9439AA_AS:0,SAL_IA8180AA_AS:0,SAL_IA9917AA_AS:0,SAL_KA7663AA_AS:0,SAL_KA7667AA_AS:0,SAL_KA8535AA_AS:0,SAL_KA8534AA_AS:0,SAL_QA2607AA_AS:0,SAL_KA4201AA_AS:0,SAL_KA4200AA_AS:0,SAL_MA2805AA_AS:0,SAL_JA5010AA_AS:0,SAL_IA9192AA_AS:0,SAL_IA8881AA_AS:0,SAL_JA4936AA_AS:0,SAL_JA4931AA_AS:0,SAL_JA4783AA_AS:0,SAL_JA6393AA_AS:0,SAL_IA8669AA_AS:0,SAL_PA2685AA_AS:0,SAL_EA2162AA_AS:0,SAL_EA2157AA_AS:0,SAL_EA2159AA_AS:0,SAL_EA2160AA_AS:0,SAL_RA0299AA_AS:0,SAL_SA9286AA_AS:0,SAL_IA8506AA_AS:0,SAL_IA8450AA_AS:0,SAL_MA6999AA_AS:0,SAL_IA8738AA_AS:0,SAL_IA8736AA_AS:0,SAL_JA4138AA_AS:0,SAL_OA1757AA_AS:0,SAL_TA7758AA_AS:0,SAL_TA7761AA_AS:0,SAL_TA7762AA_AS:0,SAL_JA6416AA_AS:0,SAL_IA7880AA_AS:0,SAL_TA2279AA_AS:0,SAL_JA4473AA_AS:0,SAL_JA4651AA_AS:0,SAL_LA0107AA_AS:0,SAL_LA0108AA_AS:0,SAL_JA6543AA_AS:0,SAL_JA6956AA_AS:0,SAL_AA2019AA_AS:0,SAL_AA2018AA_AS:0,SAL_AA2016AA_AS:0,SAL_AA2010AA_AS:0,SAL_AA2013AA_AS:0,SAL_TA7710AA_AS:0,SAL_TA7707AA_AS:0,SAL_KA0605AA_AS:0,SAL_AA2084AA_AS:0,SAL_IA5965AA_AS:0,SAL_EA4105AA_AS:0,SAL_EA4106AA_AS:0,SAL_EA4110AA_AS:0,SAL_SA8462AA_AS:0,SAL_SA8463AA_AS:0,SAL_KA2559AA_AS:0,SAL_KA2558AA_AS:0,SAL_KA2555AA_AS:0,SAL_KA2554AA_AS:0,SAL_KA2557AA_AS:0,SAL_KA2551AA_AS:0,SAL_KA2550AA_AS:0,SAL_KA2553AA_AS:0,SAL_KA2552AA_AS:0,SAL_TA0276AA_AS:0,SAL_UA1970AA_AS:0,SAL_UA1964AA_AS:0,SAL_UA1968AA_AS:0,SAL_IA6595AA_AS:0,SAL_IA6598AA_AS:0,SAL_EA7058AA_AS:0,SAL_SA0271AA_AS:0,SAL_TA2972AA_AS:0,SAL_JA5132AA_AS:0,SAL_MA5569AA_AS:0,SAL_IA9284AA_AS:0,SAL_LA0887AA_AS:0,SAL_SA1568AA_AS:0,SAL_EA9012AA_AS:0,SAL_EA9011AA_AS:0,SAL_KA0854AA_AS:0,SAL_KA0846AA_AS:0,SAL_KA0849AA_AS:0,SAL_KA7465AA_AS:0,SAL_OA0994AA_AS:0,SAL_OA0995AA_AS:0,SAL_OA0990AA_AS:0,SAL_OA0991AA_AS:0,SAL_OA0992AA_AS:0,SAL_OA0993AA_AS:0,SAL_OA0986AA_AS:0,SAL_OA0987AA_AS:0,SAL_OA0988AA_AS:0,SAL_OA0989AA_AS:0,SAL_QA4417AA_AS:0,SAL_RA1843AA_AS:0,SAL_RA1766AA_AS:0,SAL_KA9908AA_AS:0,SAL_LA0959AA_AS:0,SAL_LA0961AA_AS:0,SAL_KA9912AA_AS:0,SAL_LA0342AA_AS:0,SAL_KA7441AA_AS:0,SAL_IA6585AA_AS:0,SAL_IA6582AA_AS:0,SAL_IA6583AA_AS:0,SAL_SA2521AA_AS:0,SAL_IA8523AA_AS:0,SAL_TA7359AA_AS:0,SAL_TA4901AA_AS:0,SAL_BA5981AA_AS:0,SAL_JA5397AA_AS:0,SAL_OA3055AA_AS:0,SAL_JA4366AA_AS:0,SAL_KA1350AA_AS:0,SAL_KA1348AA_AS:0,SAL_KA1346AA_AS:0,SAL_QA2528AA_AS:0,SAL_MA7881AA_AS:0,SAL_MA7880AA_AS:0,SAL_RA9584AA_AS:0,SAL_KA8399AA_AS:0,SAL_SA8422AA_AS:0,SAL_SA8423AA_AS:0,SAL_IA7637AA_AS:0,SAL_TA5413AA_AS:0,SAL_PA7284AA_AS:0,SAL_MA2916AA_AS:0,SAL_TA1474AA_AS:0,SAL_UA2049AA_AS:0,SAL_TA7894AA_AS:0,SAL_KA0811AA_AS:0,SAL_IA9172AA_AS:0,SAL_IA8977AA_AS:0,SAL_PA2665AA_AS:0,SAL_QA7540AA_AS:0,SAL_TA9720AA_AS:0,SAL_SA9422AA_AS:0,SAL_RA0265AA_AS:0,SAL_JA7799AA_AS:0,SAL_JA7966AA_AS:0,SAL_IA7530AA_AS:0,SAL_PA8293AA_AS:0,SAL_IA9263AA_AS:0,SAL_LA4600AA_AS:0,SAL_SA2724AA_AS:0,SAL_KA1269AA_AS:0,SAL_KA1266AA_AS:0,SAL_PA9898AA_AS:0,SAL_IA7677AA_AS:0,SAL_TA0483AA_AS:0,SAL_TA0474AA_AS:0,SAL_RA1565AA_AS:0,SAL_TA5330AA_AS:0,SAL_TA5329AA_AS:0,SAL_KA7786AA_AS:0,SAL_KA7790AA_AS:0,SAL_UA0897AA_AS:0,SAL_KA7794AA_AS:0,SAL_UA0894AA_AS:0,SAL_KA6012AA_AS:0,SAL_SA8464AA_AS:0,SAL_SA8465AA_AS:0,SAL_EA2034AA_AS:0,SAL_EA2032AA_AS:0,SAL_EA2030AA_AS:0,SAL_EA2031AA_AS:0,SAL_EA2029AA_AS:0,SAL_BA4652AA_AS:0,SAL_EA2035AA_AS:0,SAL_EA2033AA_AS:0,SAL_IA7970AA_AS:0,SAL_AA2358AA_AS:0,SAL_AA2359AA_AS:0,SAL_AA2352AA_AS:0,SAL_AA2353AA_AS:0,SAL_AA2350AA_AS:0,SAL_AA2351AA_AS:0,SAL_AA2356AA_AS:0,SAL_AA2357AA_AS:0,SAL_AA2354AA_AS:0,SAL_AA2355AA_AS:0,SAL_QA0253AA_AS:0,SAL_MA2260AA_AS:0,SAL_JA6638AA_AS:0,SAL_SA2533AA_AS:0,SAL_IA8924AA_AS:0,SAL_NA6895AA_AS:0,SAL_NA6896AA_AS:0,SAL_NA6897AA_AS:0,SAL_NA6898AA_AS:0,SAL_NA1354AA_AS:0,SAL_NA1480AA_AS:0,SAL_JA5392AA_AS:0,SAL_JA4352AA_AS:0,SAL_AA2015AA_AS:0,SAL_AA2014AA_AS:0,SAL_IA7365AA_AS:0,SAL_IA6620AA_AS:0,SAL_AA2017AA_AS:0,SAL_EA6635AA_AS:0,SAL_LA3978AA_AS:0,SAL_LA3976AA_AS:0,SAL_TA8015AA_AS:0,SAL_JA5098AA_AS:0,SAL_MA6447AA_AS:0,SAL_QA0963AA_AS:0,SAL_JA6382AA_AS:0,SAL_JA6799AA_AS:0,SAL_KA9466AA_AS:0,SAL_IA9370AA_AS:0,SAL_NA5733AA_AS:0,SAL_NA5734AA_AS:0,SAL_QA6789AA_AS:0,SAL_TA6488AA_AS:0,SAL_QA6187AA_AS:0,SAL_QA3642AA_AS:0,SAL_KA1217AA_AS:0,SAL_FA5159AA_AS:0,SAL_IA7931AA_AS:0,SAL_IA7932AA_AS:0,SAL_PA9136AA_AS:0,SAL_KA4064AA_AS:0,SAL_KA4063AA_AS:0,SAL_TA0484AA_AS:0,SAL_TA0476AA_AS:0,SAL_SA9865AA_AS:0,SAL_KA8556AA_AS:0,SAL_LA3980AA_AS:0,SAL_IA9017AA_AS:0,SAL_IA9018AA_AS:0,SAL_EA7743AA_AS:0,SAL_AA2190AA_AS:0,SAL_AA2191AA_AS:0,SAL_AA2192AA_AS:0,SAL_AA2193AA_AS:0,SAL_AA2194AA_AS:0,SAL_AA2195AA_AS:0,SAL_AA2196AA_AS:0,SAL_AA2197AA_AS:0,SAL_AA2198AA_AS:0,SAL_AA2199AA_AS:0,SAL_AA2046AA_AS:0,SAL_KA6182AA_AS:0,SAL_KA6183AA_AS:0,SAL_AA2047AA_AS:0,SAL_KA6180AA_AS:0,SAL_KA6181AA_AS:0,SAL_AA2040AA_AS:0,SAL_AA2048AA_AS:0,SAL_KA7926AA_AS:0,SAL_KA7924AA_AS:0,SAL_IA7719AA_AS:0,SAL_TA6369AA_AS:0,SAL_BA5997AA_AS:0,SAL_NA3057AA_AS:0,SAL_IA7820AA_AS:0,SAL_QA7086AA_AS:0,SAL_IA1075AA_AS:0,SAL_RA1822AA_AS:0,SAL_KA7265AA_AS:0,SAL_IA9325AA_AS:0,SAL_SA2512AA_AS:0,SAL_MA6200AA_AS:0,SAL_LA0709AA_AS:0,SAL_KA7493AA_AS:0,SAL_KA7498AA_AS:0,SAL_KA7495AA_AS:0,SAL_UA2233AA_AS:0,SAL_KA0769AA_AS:0,SAL_KA0770AA_AS:0,SAL_OA0285AA_AS:0,SAL_SA8374AA_AS:0,SAL_QA1057AA_AS:0,SAL_KA0066AA_AS:0,SAL_KA0067AA_AS:0,SAL_KA0061AA_AS:0,SAL_KA0062AA_AS:0,SAL_TA4317AA_AS:0,SAL_KA4048AA_AS:0,SAL_IA9235AA_AS:0,SAL_PA8069AA_AS:0,SAL_JA4635AA_AS:0,SAL_EA8418AA_AS:0,SAL_JA4636AA_AS:0,SAL_OA1347AA_AS:0,SAL_OA1360AA_AS:0,SAL_OA1350AA_AS:0,SAL_BA5879AA_AS:0,SAL_PA0773AA_AS:0,SAL_QA5294AA_AS:0,SAL_QA5290AA_AS:0,SAL_OA4975AA_AS:0,SAL_TA4784AA_AS:0,SAL_IA7544AA_AS:0,SAL_TA6084AA_AS:0,SAL_KA8459AA_AS:0,SAL_KA8639AA_AS:0,SAL_KA0405AA_AS:0,SAL_UA2591AA_AS:0,SAL_LA6975AA_AS:0,SAL_PA8540AA_AS:0,SAL_JA5027AA_AS:0,SAL_KA4033AA_AS:0,SAL_LA0074AA_AS:0,SAL_JA4157AA_AS:0,SAL_QA7195AA_AS:0,SAL_QA7193AA_AS:0,SAL_QA6418AA_AS:0,SAL_QA8636AA_AS:0,SAL_IA8492AA_AS:0,SAL_KA0457AA_AS:0,SAL_IA8427AA_AS:0,SAL_SA0488AA_AS:0,SAL_KA8701AA_AS:0,SAL_JA5100AA_AS:0,SAL_AA2203AA_AS:0,SAL_AA2204AA_AS:0,SAL_AA2205AA_AS:0,SAL_AA2206AA_AS:0,SAL_AA2207AA_AS:0,SAL_JA5367AA_AS:0,SAL_JA5365AA_AS:0,SAL_JA5366AA_AS:0,SAL_IA8940AA_AS:0,SAL_JA4774AA_AS:0,SAL_JA4127AA_AS:0,SAL_JA7103AA_AS:0,SAL_EA6753AA_AS:0,SAL_EA3661AA_AS:0,SAL_EA3663AA_AS:0,SAL_TA9080AA_AS:0,SAL_IA9047AA_AS:0,SAL_IA9048AA_AS:0,SAL_UA1150AA_AS:0,SAL_JA4642AA_AS:0,SAL_JA4070AA_AS:0,SAL_IA8532AA_AS:0,SAL_QA0369AA_AS:0,SAL_SA8591AA_AS:0,SAL_KA1167AA_AS:0,SAL_KA1174AA_AS:0,SAL_SA0785AA_AS:0,SAL_SA0792AA_AS:0,SAL_SA0787AA_AS:0,SAL_SA0786AA_AS:0,SAL_IA7917AA_AS:0,SAL_IA7918AA_AS:0,SAL_RA9500AA_AS:0,SAL_KA1630AA_AS:0,SAL_KA7617AA_AS:0,SAL_KA7618AA_AS:0,SAL_KA8768AA_AS:0,SAL_KA8763AA_AS:0,SAL_OA4853AA_AS:0,SAL_NA6044AA_AS:0,SAL_JA5034AA_AS:0,SAL_JA7083AA_AS:0,SAL_AA2147AA_AS:0,SAL_AA2146AA_AS:0,SAL_AA2145AA_AS:0,SAL_AA2144AA_AS:0,SAL_AA2141AA_AS:0,SAL_AA2140AA_AS:0,SAL_AA2149AA_AS:0,SAL_UA2828AA_AS:0,SAL_JA4950AA_AS:0,SAL_KA2004AA_AS:0,SAL_SA8377AA_AS:0,SAL_SA8376AA_AS:0,SAL_SA8375AA_AS:0,SAL_LA2365AA_AS:0,SAL_IA6570AA_AS:0,SAL_IA6567AA_AS:0,SAL_IA6569AA_AS:0,SAL_IA8511AA_AS:0,SAL_IA8509AA_AS:0,SAL_IA8510AA_AS:0,SAL_IA8508AA_AS:0,SAL_RA9525AA_AS:0,SAL_RA5229AA_AS:0,SAL_KA8066AA_AS:0,SAL_KA8057AA_AS:0,SAL_IA8386AA_AS:0,SAL_MA6248AA_AS:0,SAL_MA6251AA_AS:0,SAL_MA6252AA_AS:0,SAL_MA6247AA_AS:0,SAL_MA6246AA_AS:0,SAL_KA3744AA_AS:0,SAL_KA3745AA_AS:0,SAL_TA1646AA_AS:0,SAL_TA6181AA_AS:0,SAL_SA2195AA_AS:0,SAL_JA4348AA_AS:0,SAL_QA2490AA_AS:0,SAL_QA2488AA_AS:0,SAL_QA2487AA_AS:0,SAL_RA9611AA_AS:0,SAL_KA7776AA_AS:0,SAL_KA7781AA_AS:0,SAL_SA8453AA_AS:0,SAL_SA8461AA_AS:0,SAL_IA7834AA_AS:0,SAL_JA4939AA_AS:0,SAL_KA9635AA_AS:0,SAL_TA1497AA_AS:0,SAL_TA7723AA_AS:0,SAL_TA7722AA_AS:0,SAL_KA7672AA_AS:0,SAL_SA0921AA_AS:0,SAL_TA7725AA_AS:0,SAL_IA4208AA_AS:0,SAL_TA7729AA_AS:0,SAL_JA5144AA_AS:0,SAL_JA4539AA_AS:0,SAL_MA8303AA_AS:0,SAL_RA0219AA_AS:0,SAL_KA7764AA_AS:0,SAL_IA7554AA_AS:0,SAL_IA6741AA_AS:0,SAL_KA0523AA_AS:0,SAL_KA7871AA_AS:0,SAL_KA0926AA_AS:0,SAL_PA3873AA_AS:0,SAL_PA3349AA_AS:0,SAL_UA1664AA_AS:0,SAL_QA6009AA_AS:0,SAL_AA2309AA_AS:0,SAL_AA2308AA_AS:0,SAL_AA2301AA_AS:0,SAL_AA2300AA_AS:0,SAL_AA2303AA_AS:0,SAL_AA2302AA_AS:0,SAL_AA2305AA_AS:0,SAL_AA2304AA_AS:0,SAL_AA2307AA_AS:0,SAL_IA8462AA_AS:0,SAL_IA8460AA_AS:0,SAL_JA9046AA_AS:0,SAL_JA8908AA_AS:0,SAL_JA9209AA_AS:0,SAL_JA9112AA_AS:0,SAL_PA9360AA_AS:0,SAL_RA1544AA_AS:0,SAL_RA1548AA_AS:0,SAL_KA6398AA_AS:0,SAL_KA6396AA_AS:0,SAL_JA6679AA_AS:0,SAL_BA5926AA_AS:0,SAL_IA7986AA_AS:0,SAL_JA4588AA_AS:0,SAL_JA4656AA_AS:0,SAL_EA9163AA_AS:0,SAL_EA9159AA_AS:0,SAL_EA9161AA_AS:0,SAL_KA9983AA_AS:0,SAL_JA4120AA_AS:0,SAL_NA1298AA_AS:0,SAL_JA7084AA_AS:0,SAL_JA4734AA_AS:0,SAL_NA6057AA_AS:0,SAL_NA6058AA_AS:0,SAL_NA6059AA_AS:0,SAL_NA6060AA_AS:0,SAL_FA3876AA_AS:0,SAL_FA3874AA_AS:0,SAL_FA3875AA_AS:0,SAL_FA3873AA_AS:0,SAL_FA3871AA_AS:0,SAL_FA3872AA_AS:0,SAL_QA5522AA_AS:0,SAL_IA7574AA_AS:0,SAL_KA7984AA_AS:0,SAL_SA2471AA_AS:0,SAL_SA9168AA_AS:0,SAL_PA9280AA_AS:0,SAL_KA1599AA_AS:0,SAL_KA1596AA_AS:0,SAL_KA1598AA_AS:0,SAL_EA3090AA_AS:0,SAL_NA5767AA_AS:0,SAL_SA1603AA_AS:0,SAL_PA8494AA_AS:0,SAL_TA1437AA_AS:0,SAL_QA4270AA_AS:0,SAL_QA4267AA_AS:0,SAL_QA9612AA_AS:0,SAL_TA7783AA_AS:0,SAL_KA0586AA_AS:0,SAL_SA8951AA_AS:0,SAL_IA8922AA_AS:0,SAL_JA4616AA_AS:0,SAL_JA6463AA_AS:0,SAL_JA7001AA_AS:0,SAL_OA4899AA_AS:0,SAL_LA0638AA_AS:0,SAL_RA1447AA_AS:0,SAL_UA2936AA_AS:0,SAL_SA1543AA_AS:0,SAL_KA1454AA_AS:0,SAL_RA0786AA_AS:0,SAL_RA0793AA_AS:0,SAL_PA3225AA_AS:0,SAL_TA7683AA_AS:0,SAL_PA8640AA_AS:0,SAL_PA8644AA_AS:0,SAL_PA8637AA_AS:0,SAL_KA7912AA_AS:0,SAL_KA7917AA_AS:0,SAL_KA8683AA_AS:0,SAL_IA8340AA_AS:0,SAL_JA6975AA_AS:0,SAL_MA6983AA_AS:0,SAL_MA6979AA_AS:0,SAL_IA8996AA_AS:0,SAL_OA3067AA_AS:0,SAL_OA3072AA_AS:0,SAL_OA3069AA_AS:0,SAL_KA1407AA_AS:0,SAL_IA7782AA_AS:0,SAL_TA0952AA_AS:0,SAL_IA6561AA_AS:0,SAL_IA6560AA_AS:0,SAL_SA2764AA_AS:0,SAL_JA8571AA_AS:0,SAL_JA8572AA_AS:0,SAL_JA8564AA_AS:0,SAL_KA7851AA_AS:0,SAL_KA9066AA_AS:0,SAL_KA9071AA_AS:0,SAL_IA8597AA_AS:0,SAL_LA7106AA_AS:0,SAL_IA9161AA_AS:0,SAL_IA9162AA_AS:0,SAL_JA7047AA_AS:0,SAL_QA5245AA_AS:0,SAL_QA5241AA_AS:0,SAL_KA1097AA_AS:0,SAL_FA8034AA_AS:0,SAL_QA3787AA_AS:0,SAL_EA3889AA_AS:0,SAL_EA2191AA_AS:0,SAL_BA3463AA_AS:0,SAL_EA2192AA_AS:0,SAL_EA2193AA_AS:0,SAL_TA1833AA_AS:0,SAL_AA2277AA_AS:0,SAL_AA2276AA_AS:0,SAL_AA2271AA_AS:0,SAL_AA2270AA_AS:0,SAL_AA2273AA_AS:0,SAL_AA2272AA_AS:0,SAL_AA2279AA_AS:0,SAL_AA2278AA_AS:0,SAL_LA4455AA_AS:0,SAL_PA3118AA_AS:0,SAL_MA7441AA_AS:0,SAL_MA7447AA_AS:0,SAL_MA7443AA_AS:0,SAL_MA7442AA_AS:0,SAL_MA7444AA_AS:0,SAL_SA1095AA_AS:0,SAL_IA9281AA_AS:0,SAL_MA2688AA_AS:0,SAL_IA9127AA_AS:0,SAL_IA9128AA_AS:0,SAL_LA0274AA_AS:0,SAL_LA2464AA_AS:0,SAL_LA2461AA_AS:0,SAL_JA6843AA_AS:0,SAL_JA4982AA_AS:0,SAL_UA0874AA_AS:0,SAL_TA5394AA_AS:0,SAL_IA8482AA_AS:0,SAL_IA8422AA_AS:0,SAL_SA8439AA_AS:0,SAL_SA8438AA_AS:0,SAL_SA8441AA_AS:0,SAL_SA8440AA_AS:0,SAL_SA8437AA_AS:0,SAL_JA4459AA_AS:0,SAL_EA8282AA_AS:0,SAL_JA0805AA_AS:0,SAL_TA1350AA_AS:0,SAL_TA2020AA_AS:0,SAL_IA8916AA_AS:0,SAL_JA4669AA_AS:0,SAL_JA4668AA_AS:0,SAL_JA8566AA_AS:0,SAL_JA4400AA_AS:0,SAL_JA8569AA_AS:0,SAL_IA8708AA_AS:0,SAL_IA8707AA_AS:0,SAL_KA5898AA_AS:0,SAL_KA5889AA_AS:0,SAL_KA5895AA_AS:0,SAL_KA5896AA_AS:0,SAL_KA5893AA_AS:0,SAL_KA5894AA_AS:0,SAL_SA8424AA_AS:0,SAL_RA0458AA_AS:0,SAL_KA0643AA_AS:0,SAL_KA6850AA_AS:0,SAL_IA7398AA_AS:0,SAL_IA7397AA_AS:0,SAL_IA8474AA_AS:0,SAL_QA5476AA_AS:0,SAL_IA8390AA_AS:0,SAL_EA4095AA_AS:0,SAL_IA8758AA_AS:0,SAL_LA0087AA_AS:0,SAL_LA0088AA_AS:0,SAL_LA0085AA_AS:0,SAL_LA0083AA_AS:0,SAL_LA0084AA_AS:0,SAL_LA0081AA_AS:0,SAL_LA0082AA_AS:0,SAL_UA1958AA_AS:0,SAL_LA3059AA_AS:0,SAL_LA3057AA_AS:0,SAL_JA5088AA_AS:0,SAL_PA3190AA_AS:0,SAL_QA0973AA_AS:0,SAL_LA6575AA_AS:0,SAL_LA6578AA_AS:0,SAL_LA6577AA_AS:0,SAL_LA6579AA_AS:0,SAL_JA4581AA_AS:0,SAL_FA7489AA_AS:0,SAL_FA7488AA_AS:0,SAL_CA1877AA_AS:0,SAL_EA2110AA_AS:0,SAL_EA2111AA_AS:0,SAL_EA2112AA_AS:0,SAL_EA2113AA_AS:0,SAL_EA2106AA_AS:0,SAL_EA2107AA_AS:0,SAL_EA2109AA_AS:0,SAL_KA1162AA_AS:0,SAL_KA1156AA_AS:0,SAL_TA1270AA_AS:0,SAL_RA0042AA_AS:0,SAL_IA8788AA_AS:0,SAL_RA9451AA_AS:0,SAL_TA7088AA_AS:0,SAL_RA2447AA_AS:0,SAL_RA9806AA_AS:0,SAL_KA8721AA_AS:0,SAL_KA8718AA_AS:0,SAL_KA8717AA_AS:0,SAL_KA8714AA_AS:0,SAL_KA8713AA_AS:0,SAL_AA2079AA_AS:0,SAL_KA8618AA_AS:0,SAL_KA8615AA_AS:0,SAL_KA8616AA_AS:0,SAL_LA7339AA_AS:0,SAL_IA8626AA_AS:0,SAL_AA2132AA_AS:0,SAL_AA2130AA_AS:0,SAL_PA3173AA_AS:0,SAL_KA7629AA_AS:0,SAL_KA7635AA_AS:0,SAL_KA7633AA_AS:0,SAL_BA3910AA_AS:0,SAL_FA3328AA_AS:0,SAL_FA3326AA_AS:0,SAL_FA3323AA_AS:0,SAL_FA3324AA_AS:0,SAL_FA3327AA_AS:0,SAL_FA3331AA_AS:0,SAL_AA2078AA_AS:0,SAL_AA2075AA_AS:0,SAL_TA0250AA_AS:0,SAL_QA9025AA_AS:0,SAL_QA9023AA_AS:0,SAL_TA5726AA_AS:0,SAL_RA9908AA_AS:0,SAL_RA9209AA_AS:0,SAL_TA6385AA_AS:0,SAL_TA9621AA_AS:0,SAL_TA9623AA_AS:0,SAL_MA9147AA_AS:0,SAL_MA9081AA_AS:0,SAL_TA2063AA_AS:0,SAL_KA7291AA_AS:0,SAL_KA7759AA_AS:0,SAL_KA7962AA_AS:0,SAL_KA7967AA_AS:0,SAL_KA7968AA_AS:0,SAL_KA7959AA_AS:0,SAL_KA8116AA_AS:0,SAL_KA8111AA_AS:0,SAL_KA7763AA_AS:0,SAL_IA9309AA_AS:0,SAL_KA7942AA_AS:0,SAL_TA2514AA_AS:0,SAL_JA4503AA_AS:0,SAL_JA6343AA_AS:0,SAL_IA8041AA_AS:0,SAL_IA5984AA_AS:0,SAL_RA9645AA_AS:0,SAL_RA9642AA_AS:0,SAL_PA8620AA_AS:0,SAL_LA9708AA_AS:0,SAL_KA8344AA_AS:0,SAL_KA8342AA_AS:0,SAL_KA8341AA_AS:0,SAL_SA8724AA_AS:0,SAL_SA8788AA_AS:0,SAL_RA9338AA_AS:0,SAL_PA7963AA_AS:0,SAL_KA5921AA_AS:0,SAL_KA5922AA_AS:0,SAL_KA5917AA_AS:0,SAL_KA5918AA_AS:0,SAL_KA5919AA_AS:0,SAL_KA5910AA_AS:0,SAL_KA6387AA_AS:0,SAL_KA5915AA_AS:0,SAL_KA5916AA_AS:0,SAL_IA9190AA_AS:0,SAL_IA8840AA_AS:0,SAL_KA5920AA_AS:0,SAL_PA3845AA_AS:0,SAL_PA3844AA_AS:0,SAL_UA2264AA_AS:0,SAL_QA2063AA_AS:0,SAL_IA7703AA_AS:0,SAL_JA6495AA_AS:0,SAL_QA1477AA_AS:0,SAL_TA0916AA_AS:0,SAL_NA8872AA_AS:0,SAL_OA4942AA_AS:0,SAL_RA9696AA_AS:0,SAL_RA9700AA_AS:0,SAL_RA9697AA_AS:0,SAL_KA7698AA_AS:0,SAL_KA7692AA_AS:0,SAL_KA7694AA_AS:0,SAL_KA7693AA_AS:0,SAL_KA7689AA_AS:0,SAL_IA8570AA_AS:0,SAL_KA8525AA_AS:0,SAL_LA7063AA_AS:0,SAL_LA7062AA_AS:0,SAL_LA7065AA_AS:0,SAL_LA7064AA_AS:0,SAL_LA7067AA_AS:0,SAL_LA7066AA_AS:0,SAL_KA4202AA_AS:0,SAL_JA5012AA_AS:0,SAL_JA6906AA_AS:0,SAL_TA4793AA_AS:0,SAL_IA9194AA_AS:0,SAL_JA6757AA_AS:0,SAL_SA9886AA_AS:0,SAL_IA8946AA_AS:0,SAL_JA6614AA_AS:0,SAL_JA4988AA_AS:0,SAL_SA9881AA_AS:0,SAL_JA8558AA_AS:0,SAL_NA0986AA_AS:0,SAL_NA0987AA_AS:0,SAL_NA0984AA_AS:0,SAL_NA0985AA_AS:0,SAL_NA0988AA_AS:0,SAL_MA7680AA_AS:0,SAL_JA8478AA_AS:0,SAL_RA0497AA_AS:0,SAL_TA9235AA_AS:0,SAL_MA0999AA_AS:0,SAL_IA8453AA_AS:0,SAL_KA0476AA_AS:0,SAL_KA0477AA_AS:0,SAL_TA2942AA_AS:0,SAL_JA9041AA_AS:0,SAL_NA8000AA_AS:0,SAL_KA8706AA_AS:0,SAL_KA8711AA_AS:0,SAL_OA2088AA_AS:0,SAL_OA1748AA_AS:0,SAL_JA6733AA_AS:0,SAL_TA7745AA_AS:0,SAL_TA7750AA_AS:0,SAL_TA7749AA_AS:0,SAL_TA7752AA_AS:0,SAL_TA7751AA_AS:0,SAL_TA7754AA_AS:0,SAL_TA7753AA_AS:0,SAL_MA1661AA_AS:0,SAL_AA2275AA_AS:0,SAL_IA7732AA_AS:0,SAL_OA5099AA_AS:0,SAL_JA6345AA_AS:0,SAL_MA9841AA_AS:0,SAL_JA9469AA_AS:0,SAL_EA6454AA_AS:0,SAL_IA7876AA_AS:0,SAL_IA7878AA_AS:0,SAL_TA1237AA_AS:0,SAL_KA2930AA_AS:0,SAL_KA2987AA_AS:0,SAL_KA2988AA_AS:0,SAL_NA6133AA_AS:0,SAL_JA4676AA_AS:0,SAL_JA4678AA_AS:0,SAL_QA4233AA_AS:0,SAL_NA0408AA_AS:0,SAL_AA2004AA_AS:0,SAL_EA4112AA_AS:0,SAL_EA4111AA_AS:0,SAL_EA4113AA_AS:0,SAL_EA4109AA_AS:0,SAL_EA4108AA_AS:0,SAL_KA2560AA_AS:0,SAL_KA2561AA_AS:0,SAL_KA2562AA_AS:0,SAL_AA2126AA_AS:0,SAL_JA6661AA_AS:0,SAL_JA6764AA_AS:0,SAL_IA6600AA_AS:0,SAL_IA6604AA_AS:0,SAL_NA2691AA_AS:0,SAL_NA2941AA_AS:0,SAL_NA2912AA_AS:0,SAL_MA5575AA_AS:0,SAL_KA0882AA_AS:0,SAL_KA0875AA_AS:0,SAL_KA0876AA_AS:0,SAL_OA0999AA_AS:0,SAL_OA0998AA_AS:0,SAL_OA0997AA_AS:0,SAL_OA0996AA_AS:0,SAL_OA1003AA_AS:0,SAL_OA1002AA_AS:0,SAL_OA1001AA_AS:0,SAL_OA1000AA_AS:0,SAL_OA1005AA_AS:0,SAL_PA9978AA_AS:0,SAL_LA0275AA_AS:0,SAL_KA8661AA_AS:0,SAL_KA8659AA_AS:0,SAL_KA8653AA_AS:0,SAL_TA0397AA_AS:0,SAL_KA9922AA_AS:0,SAL_TA1639AA_AS:0,SAL_JA4436AA_AS:0,SAL_PA3611AA_AS:0,SAL_OA5321AA_AS:0,SAL_OA5322AA_AS:0,SAL_JA6980AA_AS:0,SAL_JA6466AA_AS:0,SAL_JA4416AA_AS:0,SAL_KA1358AA_AS:0,SAL_QA0563AA_AS:0,SAL_TA9084AA_AS:0,SAL_KA6657AA_AS:0,SAL_KA6658AA_AS:0,SAL_IA8589AA_AS:0,SAL_KA8408AA_AS:0,SAL_KA8412AA_AS:0,SAL_KA8410AA_AS:0,SAL_SA8399AA_AS:0,SAL_SA8398AA_AS:0,SAL_SA8401AA_AS:0,SAL_MA6318AA_AS:0,SAL_KA6887AA_AS:0,SAL_SA1416AA_AS:0,SAL_OA1012AA_AS:0,SAL_RA9009AA_AS:0,SAL_SA8393AA_AS:0,SAL_SA8392AA_AS:0,SAL_SA8397AA_AS:0,SAL_IA8232AA_AS:0,SAL_SA8400AA_AS:0,SAL_QA7645AA_AS:0,SAL_FA5049AA_AS:0,SAL_RA0590AA_AS:0,SAL_BA5799AA_AS:0,SAL_IA5972AA_AS:0,SAL_IA7788AA_AS:0,SAL_SA9228AA_AS:0,SAL_IA8583AA_AS:0,SAL_IA9265AA_AS:0,SAL_LA4138AA_AS:0,SAL_KA1505AA_AS:0,SAL_SA0096AA_AS:0,SAL_SA0098AA_AS:0,SAL_KA4250AA_AS:0,SAL_MA3012AA_AS:0,SAL_IA8671AA_AS:0,SAL_KA8235AA_AS:0,SAL_KA0987AA_AS:0,SAL_UA0926AA_AS:0,SAL_PA8648AA_AS:0,SAL_PA8649AA_AS:0,SAL_EA2037AA_AS:0,SAL_EA2036AA_AS:0,SAL_BA9585AA_AS:0,SAL_EA2042AA_AS:0,SAL_EA2044AA_AS:0,SAL_IA7956AA_AS:0,SAL_AA2369AA_AS:0,SAL_AA2367AA_AS:0,SAL_AA2366AA_AS:0,SAL_AA2365AA_AS:0,SAL_AA2364AA_AS:0,SAL_AA2363AA_AS:0,SAL_AA2362AA_AS:0,SAL_AA2361AA_AS:0,SAL_AA2360AA_AS:0,SAL_MA6536AA_AS:0,SAL_JA7110AA_AS:0,SAL_JA6983AA_AS:0,SAL_PA7684AA_AS:0,SAL_TA0560AA_AS:0,SAL_IA9104AA_AS:0,SAL_JA6341AA_AS:0,SAL_JA6346AA_AS:0,SAL_JA4736AA_AS:0,SAL_JA4383AA_AS:0,SAL_JA4735AA_AS:0,SAL_JA6656AA_AS:0,SAL_KA0691AA_AS:0,SAL_QA7714AA_AS:0,SAL_IA7380AA_AS:0,SAL_IA7383AA_AS:0,SAL_TA5507AA_AS:0,SAL_IA9092AA_AS:0,SAL_LA4173AA_AS:0,SAL_TA1806AA_AS:0,SAL_KA7975AA_AS:0,SAL_KA7977AA_AS:0,SAL_JA6833AA_AS:0,SAL_JA7040AA_AS:0,SAL_NA3123AA_AS:0,SAL_KA8726AA_AS:0,SAL_KA8727AA_AS:0,SAL_JA6511AA_AS:0,SAL_JA6808AA_AS:0,SAL_IA9318AA_AS:0,SAL_IA9317AA_AS:0,SAL_TA2335AA_AS:0,SAL_KA8723AA_AS:0,SAL_SA1668AA_AS:0,SAL_TA6429AA_AS:0,SAL_QA6215AA_AS:0,SAL_QA6219AA_AS:0,SAL_QA3709AA_AS:0,SAL_UA1132AA_AS:0,SAL_TA7766AA_AS:0,SAL_TA7765AA_AS:0,SAL_JA9651AA_AS:0,SAL_TA7774AA_AS:0,SAL_PA9129AA_AS:0,SAL_KA8558AA_AS:0,SAL_IA9016AA_AS:0,SAL_KA6165AA_AS:0,SAL_JA1046AA_AS:0,SAL_SA0288AA_AS:0,SAL_SA0289AA_AS:0,SAL_TA5174AA_AS:0,SAL_TA7147AA_AS:0,SAL_QA0860AA_AS:0,SAL_QA7097AA_AS:0,SAL_QA7101AA_AS:0,SAL_KA7931AA_AS:0,SAL_SA9260AA_AS:0,SAL_IA9330AA_AS:0,SAL_IA9329AA_AS:0,SAL_TA7878AA_AS:0,SAL_KA9958AA_AS:0,SAL_LA0719AA_AS:0,SAL_OA1361AA_AS:0,SAL_OA1364AA_AS:0,SAL_OA1366AA_AS:0,SAL_OA1365AA_AS:0,SAL_KA7485AA_AS:0,SAL_KA7488AA_AS:0,SAL_JA5076AA_AS:0,SAL_TA8973AA_AS:0,SAL_IA7624AA_AS:0,SAL_KA2635AA_AS:0,SAL_KA2634AA_AS:0,SAL_KA2637AA_AS:0,SAL_KA2636AA_AS:0,SAL_KA2633AA_AS:0,SAL_LA5428AA_AS:0,SAL_LA5430AA_AS:0,SAL_LA5431AA_AS:0,SAL_KA4046AA_AS:0,SAL_KA4045AA_AS:0,SAL_KA4040AA_AS:0,SAL_KA4039AA_AS:0,SAL_PA8062AA_AS:0,SAL_IA9155AA_AS:0,SAL_IA9156AA_AS:0,SAL_JA4415AA_AS:0,SAL_OA8929AA_AS:0,SAL_NA0721AA_AS:0,SAL_IA7698AA_AS:0,SAL_QA5259AA_AS:0,SAL_TA9043AA_AS:0,SAL_TA9270AA_AS:0,SAL_TA9036AA_AS:0,SAL_TA9037AA_AS:0,SAL_TA6108AA_AS:0,SAL_IA8197AA_AS:0,SAL_SA1284AA_AS:0,SAL_RA0046AA_AS:0,SAL_AA2299AA_AS:0,SAL_AA2298AA_AS:0,SAL_AA2293AA_AS:0,SAL_AA2292AA_AS:0,SAL_AA2291AA_AS:0,SAL_AA2290AA_AS:0,SAL_AA2297AA_AS:0,SAL_AA2295AA_AS:0,SAL_AA2294AA_AS:0,SAL_LA9705AA_AS:0,SAL_TA5449AA_AS:0,SAL_RA9286AA_AS:0,SAL_JA6767AA_AS:0,SAL_JA6841AA_AS:0,SAL_FA3294AA_AS:0,SAL_FA3293AA_AS:0,SAL_IA8661AA_AS:0,SAL_NA5929AA_AS:0,SAL_TA1629AA_AS:0,SAL_LA0334AA_AS:0,SAL_LA0335AA_AS:0,SAL_NA9319AA_AS:0,SAL_QA7186AA_AS:0,SAL_IA7827AA_AS:0,SAL_NA6053AA_AS:0,SAL_TA9146AA_AS:0,SAL_TA0243AA_AS:0,SAL_EA4094AA_AS:0,SAL_KA0428AA_AS:0,SAL_TA0435AA_AS:0,SAL_TA0554AA_AS:0,SAL_JA4680AA_AS:0,SAL_JA6862AA_AS:0,SAL_SA8447AA_AS:0,SAL_SA8445AA_AS:0,SAL_IA8747AA_AS:0,SAL_KA4905AA_AS:0,SAL_KA4906AA_AS:0,SAL_TA7720AA_AS:0,SAL_TA7721AA_AS:0,SAL_TA7717AA_AS:0,SAL_TA7714AA_AS:0,SAL_TA7713AA_AS:0,SAL_JA6737AA_AS:0,SAL_IA8936AA_AS:0,SAL_JA6986AA_AS:0,SAL_NA3016AA_AS:0,SAL_RA1100AA_AS:0,SAL_KA1275AA_AS:0,SAL_RA0391AA_AS:0,SAL_SA8416AA_AS:0,SAL_MA7395AA_AS:0,SAL_MA7396AA_AS:0,SAL_KA1619AA_AS:0,SAL_OA0692AA_AS:0,SAL_NA6051AA_AS:0,SAL_NA5710AA_AS:0,SAL_NA5709AA_AS:0,SAL_NA5707AA_AS:0,SAL_NA5706AA_AS:0,SAL_AA2051AA_AS:0,SAL_AA2050AA_AS:0,SAL_AA2053AA_AS:0,SAL_AA2052AA_AS:0,SAL_AA2054AA_AS:0,SAL_AA2057AA_AS:0,SAL_AA2056AA_AS:0,SAL_AA2059AA_AS:0,SAL_AA2058AA_AS:0,SAL_UA1952AA_AS:0,SAL_TA5582AA_AS:0,SAL_TA7051AA_AS:0,SAL_QA0357AA_AS:0,SAL_KA1179AA_AS:0,SAL_KA1184AA_AS:0,SAL_CA7371AA_AS:0,SAL_IA7920AA_AS:0,SAL_LA0113AA_AS:0,SAL_LA3981AA_AS:0,SAL_EA6014AA_AS:0,SAL_LA3982AA_AS:0,SAL_MA5531AA_AS:0,SAL_MA5530AA_AS:0,SAL_KA3927AA_AS:0,SAL_JA5035AA_AS:0,SAL_JA6605AA_AS:0,SAL_AA2157AA_AS:0,SAL_AA2158AA_AS:0,SAL_AA2159AA_AS:0,SAL_UA2813AA_AS:0,SAL_JA5377AA_AS:0,SAL_AA2062AA_AS:0,SAL_AA2064AA_AS:0,SAL_AA2065AA_AS:0,SAL_AA2066AA_AS:0,SAL_IA7722AA_AS:0,SAL_IA4686AA_AS:0,SAL_BA5931AA_AS:0,SAL_OA1035AA_AS:0,SAL_FA8169AA_AS:0,SAL_QA0726AA_AS:0,SAL_TA7989AA_AS:0,SAL_JA4659AA_AS:0,SAL_IA7609AA_AS:0,SAL_IA6562AA_AS:0,SAL_IA6563AA_AS:0,SAL_KA8089AA_AS:0,SAL_NA9049AA_AS:0,SAL_MA6241AA_AS:0,SAL_KA3753AA_AS:0,SAL_KA3752AA_AS:0,SAL_KA3748AA_AS:0,SAL_KA3746AA_AS:0,SAL_PA0839AA_AS:0,SAL_IA7780AA_AS:0,SAL_JA4760AA_AS:0,SAL_JA6474AA_AS:0,SAL_JA6951AA_AS:0,SAL_JA6440AA_AS:0,SAL_KA0805AA_AS:0,SAL_QA2475AA_AS:0,SAL_QA2476AA_AS:0,SAL_IA7706AA_AS:0,SAL_SA8466AA_AS:0,SAL_SA8467AA_AS:0,SAL_SA8468AA_AS:0,SAL_SA8469AA_AS:0,SAL_SA8470AA_AS:0,SAL_SA8471AA_AS:0,SAL_SA8925AA_AS:0,SAL_MA2875AA_AS:0,SAL_MA2872AA_AS:0,SAL_IA9184AA_AS:0,SAL_PA2625AA_AS:0,SAL_PA2626AA_AS:0,SAL_FA7517AA_AS:0,SAL_IA8639AA_AS:0,SAL_QA5839AA_AS:0,SAL_JA6672AA_AS:0,SAL_JA4756AA_AS:0,SAL_JA7043AA_AS:0,SAL_MA9778AA_AS:0,SAL_MA9666AA_AS:0,SAL_MA9667AA_AS:0,SAL_MA8348AA_AS:0,SAL_TA4291AA_AS:0,SAL_TA8921AA_AS:0,SAL_KA6527AA_AS:0,SAL_KA0353AA_AS:0,SAL_IA7552AA_AS:0,SAL_IA8235AA_AS:0,SAL_SA0074AA_AS:0,SAL_MA2807AA_AS:0,SAL_IA9133AA_AS:0,SAL_TA4263AA_AS:0,SAL_TA9398AA_AS:0,SAL_TA1105AA_AS:0,SAL_BA5871AA_AS:0,SAL_KA7665AA_AS:0,SAL_QA4621AA_AS:0,SAL_JA8981AA_AS:0,SAL_AA2318AA_AS:0,SAL_AA2319AA_AS:0,SAL_AA2316AA_AS:0,SAL_AA2317AA_AS:0,SAL_AA2314AA_AS:0,SAL_AA2315AA_AS:0,SAL_AA2312AA_AS:0,SAL_AA2313AA_AS:0,SAL_AA2310AA_AS:0,SAL_AA2311AA_AS:0,SAL_BA5921AA_AS:0,SAL_TA0545AA_AS:0,SAL_TA1148AA_AS:0,SAL_PA9348AA_AS:0,SAL_EA9160AA_AS:0,SAL_EA9158AA_AS:0,SAL_EA9156AA_AS:0,SAL_IA8757AA_AS:0,SAL_JA6724AA_AS:0,SAL_JA4671AA_AS:0,SAL_JA6388AA_AS:0,SAL_NA2661AA_AS:0,SAL_NA2660AA_AS:0,SAL_NA2925AA_AS:0,SAL_JA7116AA_AS:0,SAL_TA8977AA_AS:0,SAL_PA9693AA_AS:0,SAL_UA1592AA_AS:0,SAL_IA8430AA_AS:0,SAL_IA8431AA_AS:0,SAL_KA8333AA_AS:0,SAL_KA8331AA_AS:0,SAL_EA5985AA_AS:0,SAL_MA0926AA_AS:0,SAL_MA6493AA_AS:0,SAL_TA7764AA_AS:0,SAL_KA1588AA_AS:0,SAL_JA4983AA_AS:0,SAL_NA2468AA_AS:0,SAL_NA5779AA_AS:0,SAL_NA5778AA_AS:0,SAL_NA5775AA_AS:0,SAL_NA5776AA_AS:0,SAL_TA1432AA_AS:0,SAL_SA1631AA_AS:0,SAL_NA1489AA_AS:0,SAL_NA1411AA_AS:0,SAL_NA1488AA_AS:0,SAL_NA1443AA_AS:0,SAL_KA0603AA_AS:0,SAL_JA4085AA_AS:0,SAL_FA3312AA_AS:0,SAL_MA5516AA_AS:0,SAL_IA8962AA_AS:0,SAL_AA2136AA_AS:0,SAL_AA2137AA_AS:0,SAL_AA2134AA_AS:0,SAL_AA2133AA_AS:0,SAL_AA2138AA_AS:0,SAL_JA4306AA_AS:0,SAL_JA4622AA_AS:0,SAL_JA4621AA_AS:0,SAL_IA8628AA_AS:0,SAL_KA6214AA_AS:0,SAL_KA6215AA_AS:0,SAL_KA6216AA_AS:0,SAL_KA6217AA_AS:0,SAL_KA6218AA_AS:0,SAL_KA6219AA_AS:0,SAL_FA3320AA_AS:0,SAL_TA0689AA_AS:0,SAL_PA3216AA_AS:0,SAL_SA9232AA_AS:0,SAL_SA9231AA_AS:0,SAL_MA7520AA_AS:0,SAL_KA7877AA_AS:0,SAL_KA7907AA_AS:0,SAL_KA7878AA_AS:0,SAL_KA3371AA_AS:0,SAL_EA6696AA_AS:0,SAL_BA2861AA_AS:0,SAL_IA7836AA_AS:0,SAL_PA7667AA_AS:0,SAL_IA8606AA_AS:0,SAL_QA6454AA_AS:0,SAL_KA7538AA_AS:0,SAL_KA7537AA_AS:0,SAL_KA7532AA_AS:0,SAL_KA7530AA_AS:0,SAL_EA4951AA_AS:0,SAL_EA4952AA_AS:0,SAL_BA2891AA_AS:0,SAL_TA5729AA_AS:0,SAL_IA8988AA_AS:0,SAL_PA2550AA_AS:0,SAL_EA1913AA_AS:0,SAL_IA7613AA_AS:0,SAL_KA1416AA_AS:0,SAL_AA2032AA_AS:0,SAL_MA9761AA_AS:0,SAL_MA9694AA_AS:0,SAL_SA9353AA_AS:0,SAL_UA2459AA_AS:0,SAL_AA2148AA_AS:0,SAL_JA8573AA_AS:0,SAL_JA6728AA_AS:0,SAL_IA9224AA_AS:0,SAL_MA7454AA_AS:0,SAL_MA7458AA_AS:0,SAL_MA7457AA_AS:0,SAL_MA7456AA_AS:0,SAL_NA6604AA_AS:0,SAL_PA8027AA_AS:0,SAL_KA5703AA_AS:0,SAL_OA1016AA_AS:0,SAL_TA7991AA_AS:0,SAL_OA1021AA_AS:0,SAL_KA1093AA_AS:0,SAL_KA1092AA_AS:0,SAL_TA5400AA_AS:0,SAL_IA7944AA_AS:0,SAL_RA0604AA_AS:0,SAL_AA2268AA_AS:0,SAL_AA2269AA_AS:0,SAL_AA2262AA_AS:0,SAL_AA2263AA_AS:0,SAL_AA2260AA_AS:0,SAL_AA2261AA_AS:0,SAL_AA2266AA_AS:0,SAL_AA2267AA_AS:0,SAL_AA2264AA_AS:0,SAL_AA2265AA_AS:0,SAL_TA0814AA_AS:0,SAL_MA7430AA_AS:0,SAL_PA8582AA_AS:0,SAL_FA3322AA_AS:0,SAL_LA0304AA_AS:0,SAL_PA2244AA_AS:0,SAL_NA1128AA_AS:0,SAL_TA7251AA_AS:0,SAL_IA7838AA_AS:0,SAL_QA6534AA_AS:0,SAL_SA8417AA_AS:0,SAL_PA2197AA_AS:0,SAL_PA2708AA_AS:0,SAL_JA7099AA_AS:0,SAL_SA8414AA_AS:0,SAL_EA2016AA_AS:0,SAL_IA8479AA_AS:0,SAL_IA8478AA_AS:0,SAL_IA8421AA_AS:0,SAL_QA4638AA_AS:0,SAL_AA2139AA_AS:0,SAL_IA6000AA_AS:0,SAL_KA3015AA_AS:0,SAL_KA3016AA_AS:0,SAL_KA3012AA_AS:0,SAL_KA3013AA_AS:0,SAL_MA6558AA_AS:0,SAL_JA7086AA_AS:0,SAL_JA7015AA_AS:0,SAL_JA5372AA_AS:0,SAL_SA8656AA_AS:0,SAL_IA8702AA_AS:0,SAL_IA8705AA_AS:0,SAL_IA9345AA_AS:0,SAL_KA8666AA_AS:0,SAL_NA3223AA_AS:0,SAL_NA3222AA_AS:0,SAL_IA8301AA_AS:0,SAL_TA5755AA_AS:0,SAL_NA5690AA_AS:0,SAL_NA6085AA_AS:0,SAL_RA0461AA_AS:0,SAL_KA0632AA_AS:0,SAL_TA0199AA_AS:0,SAL_QA5484AA_AS:0,SAL_KA8118AA_AS:0,SAL_EA4091AA_AS:0,SAL_TA1803AA_AS:0,SAL_IA9056AA_AS:0,SAL_SA2446AA_AS:0,SAL_TA2083AA_AS:0,SAL_RA8900AA_AS:0,SAL_JA4447AA_AS:0,SAL_JA4660AA_AS:0,SAL_JA4134AA_AS:0,SAL_JA6644AA_AS:0,SAL_JA4661AA_AS:0,SAL_SA0244AA_AS:0,SAL_RA9872AA_AS:0,SAL_RA9871AA_AS:0,SAL_QA6241AA_AS:0,SAL_KA9267AA_AS:0,SAL_KA7528AA_AS:0,SAL_CA0927AA_AS:0,SAL_IA8380AA_AS:0,SAL_IA9308AA_AS:0,SAL_KA8627AA_AS:0,SAL_KA8626AA_AS:0,SAL_KA8629AA_AS:0,SAL_KA8628AA_AS:0,SAL_JA7102AA_AS:0,SAL_JA4397AA_AS:0,SAL_AA2109AA_AS:0,SAL_AA2108AA_AS:0,SAL_AA2103AA_AS:0,SAL_AA2102AA_AS:0,SAL_AA2101AA_AS:0,SAL_AA2100AA_AS:0,SAL_AA2107AA_AS:0,SAL_AA2106AA_AS:0,SAL_AA2104AA_AS:0,SAL_KA7560AA_AS:0,SAL_KA7559AA_AS:0,SAL_IA7734AA_AS:0,SAL_TA7145AA_AS:0,SAL_UA2371AA_AS:0,SAL_IA7601AA_AS:0,SAL_SA8472AA_AS:0,SAL_SA8473AA_AS:0,SAL_TA6142AA_AS:0,SAL_IA9313AA_AS:0,SAL_PA8140AA_AS:0,SAL_SA0316AA_AS:0,SAL_UA1444AA_AS:0,SAL_PA7659AA_AS:0,SA
[truncated: 1,433,339 more chars]
