# Supplementary material for: GrapeTree: visualization of core genomic relationships among 100,000 bacterial pathogens
Source: Genome Res. 2018 Sep;28(9):1395–404. doi: 10.1101/gr.232397.117 (PMC6120633; doi:10.1101/gr.232397.117)
Supplement: Supplemental Material [file supp_gr.232397.117_Supplemental_data_S1.zip › iTOL_data/Fig_1B.dataset.txt]

DATASET_COLORSTRIP
SEPARATOR COMMA
DATASET_LABEL,dominant serovars in eBGs
COLOR,#ff0000
COLOR_BRANCHES,1
STRIP_WIDTH,25
MARGIN,0
BORDER_WIDTH,1
SHOW_INTERNAL,0

LEGEND_TITLE,dominant serovars in eBGs
LEGEND_SHAPES,1,1,1,1,1,1,1,1,1,1,1,1,1,1,1,1,1,1,1,1,1,1,1,1,1,1,1,1,1,1,1,1,1,1,1,1,1,1,1,1,1,1,1,1,1,1,1,1,1,1,1,1,1,1,1,1,1,1,1,1
LEGEND_COLORS,#628cdb,#b4e534,#653bd0,#63d847,#b24cd5,#ded63f,#52258d,#abe16e,#dc46c4,#66df8f,#d6448f,#429c40,#746bdc,#81a02b,#454d9d,#e5a030,#351953,#dcdd81,#872a72,#54e5cb,#df462a,#5dbadd,#dc365b,#54a896,#7f241e,#aae1e6,#df7a3c,#43829a,#c5aa40,#d18bd8,#395c1f,#b0db9f,#d7789a,#441d29,#9bd9c0,#89334b,#799c56,#89598c,#b37b32,#473c65,#e2dcb9,#21293b,#e2ad7f,#4c6082,#9a4c22,#b3b5e6,#7d6d2b,#8b86ad,#b7aa6a,#28341f,#dbb2c3,#44845c,#c85657,#36625d,#d68677,#8aa8af,#5f3c23,#aea489,#906966,#6c6c51
LEGEND_LABELS,Enteritidis[18772],Typhimurium[17484],Newport[5263],Typhi[4821],Kentucky[2955],Heidelberg[2645],Infantis[2435],Saintpaul[2040],Montevideo[1692],Javiana[1622],Muenchen[1464],Anatum[1430],Braenderup[1315],Senftenberg[1304],Dublin[1285],Agona[1221],Mbandaka[1206],Paratyphi A[1187],Hadar[1069],Thompson[1027],Oranienburg[1000],Derby[937],Schwarzengrund[853],Weltevreden[840],Bareilly[713],Rubislaw[688],Reading[684],Virchow[614],Poona[574],Paratyphi B[572],Stanley[501],Inverness[475],Cerro[475],Give[418],Bovismorbificans[374],Johannesburg[368],Berta[365],Paratyphi B var Java[359],Tennessee[343],Muenster[342],Hvittingfoss[338],Brandenburg[325],Choleraesuis var Kunzendorf[303],Paratyphi B var Java monophasic[295],Uganda[295],Wassenaar[292],Norwich[279],Hartford[267],Ohio[267],Panama[255],Meleagridis[249],Litchfield[244],Chester[239],Rissen[238],Arizonae[231],Gaminara[216],Worthington[212],London[211],Havana[207],Albany[203]


DATA
SAL_AA1544AA,#21293b
SAL_AA1545AA,#21293b
SAL_AA1546AA,#21293b
SAL_AA1547AA,#21293b
SAL_AA1548AA,#21293b
SAL_AA1549AA,#21293b
SAL_AA1550AA,#21293b
SAL_AA1551AA,#21293b
SAL_AA1552AA,#21293b
SAL_AA1553AA,#21293b
SAL_AA1554AA,#21293b
SAL_AA1555AA,#21293b
SAL_AA1556AA,#21293b
SAL_AA1557AA,#21293b
SAL_AA1558AA,#21293b
SAL_AA1559AA,#21293b
SAL_AA2874AA,#21293b
SAL_AA2875AA,#21293b
SAL_AA2876AA,#21293b
SAL_AA2877AA,#21293b
SAL_AA2878AA,#21293b
SAL_AA2879AA,#21293b
SAL_AA4368AA,#21293b
SAL_AA4369AA,#21293b
SAL_AA4716AA,#21293b
SAL_AA4717AA,#21293b
SAL_AA4718AA,#21293b
SAL_AA4719AA,#21293b
SAL_AA4720AA,#21293b
SAL_AA5825AA,#21293b
SAL_AA5886AA,#21293b
SAL_BA2378AA,#21293b
SAL_BA2409AA,#21293b
SAL_BA3197AA,#21293b
SAL_BA3208AA,#21293b
SAL_BA4290AA,#21293b
SAL_BA5507AA,#21293b
SAL_BA5771AA,#21293b
SAL_BA5782AA,#21293b
SAL_BA6528AA,#21293b
SAL_BA7823AA,#21293b
SAL_BA7838AA,#21293b
SAL_BA8642AA,#21293b
SAL_BA9367AA,#21293b
SAL_BA9464AA,#21293b
SAL_BA9685AA,#21293b
SAL_BA9973AA,#21293b
SAL_CA0692AA,#21293b
SAL_CA1969AA,#21293b
SAL_CA1992AA,#21293b
SAL_CA2514AA,#21293b
SAL_CA2616AA,#21293b
SAL_CA2620AA,#21293b
SAL_CA2924AA,#21293b
SAL_CA2939AA,#21293b
SAL_CA2977AA,#21293b
SAL_CA3291AA,#21293b
SAL_CA3592AA,#21293b
SAL_CA4793AA,#21293b
SAL_CA5306AA,#21293b
SAL_CA5494AA,#21293b
SAL_CA5768AA,#21293b
SAL_CA5895AA,#21293b
SAL_CA6055AA,#21293b
SAL_CA6567AA,#21293b
SAL_CA6839AA,#21293b
SAL_CA7547AA,#21293b
SAL_CA7554AA,#21293b
SAL_CA8296AA,#21293b
SAL_CA8771AA,#21293b
SAL_CA8831AA,#21293b
SAL_DA0036AA,#21293b
SAL_DA0374AA,#21293b
SAL_DA0439AA,#21293b
SAL_DA1478AA,#21293b
SAL_DA1972AA,#21293b
SAL_DA1973AA,#21293b
SAL_DA2271AA,#21293b
SAL_DA2382AA,#21293b
SAL_DA2446AA,#21293b
SAL_DA2559AA,#21293b
SAL_DA2694AA,#21293b
SAL_DA2717AA,#21293b
SAL_DA3884AA,#21293b
SAL_DA3921AA,#21293b
SAL_DA5314AA,#21293b
SAL_DA5456AA,#21293b
SAL_DA6074AA,#21293b
SAL_DA6969AA,#21293b
SAL_DA7064AA,#21293b
SAL_DA7068AA,#21293b
SAL_DA7069AA,#21293b
SAL_DA7111AA,#21293b
SAL_DA7122AA,#21293b
SAL_DA7302AA,#21293b
SAL_DA7411AA,#21293b
SAL_DA8089AA,#21293b
SAL_DA8235AA,#21293b
SAL_DA8243AA,#21293b
SAL_DA8251AA,#21293b
SAL_DA8254AA,#21293b
SAL_DA8271AA,#21293b
SAL_DA8468AA,#21293b
SAL_DA9364AA,#21293b
SAL_EA0437AA,#21293b
SAL_EA0842AA,#21293b
SAL_EA1305AA,#21293b
SAL_EA1894AA,#21293b
SAL_EA1954AA,#21293b
SAL_EA2025AA,#21293b
SAL_EA2468AA,#21293b
SAL_EA2691AA,#21293b
SAL_EA2729AA,#21293b
SAL_EA3607AA,#21293b
SAL_EA3705AA,#21293b
SAL_EA3771AA,#21293b
SAL_EA5101AA,#21293b
SAL_EA5199AA,#21293b
SAL_EA5619AA,#21293b
SAL_EA5649AA,#21293b
SAL_EA5650AA,#21293b
SAL_EA5651AA,#21293b
SAL_EA6301AA,#21293b
SAL_EA6304AA,#21293b
SAL_EA6329AA,#21293b
SAL_EA6330AA,#21293b
SAL_EA6693AA,#21293b
SAL_EA7938AA,#21293b
SAL_EA8174AA,#21293b
SAL_EA9570AA,#21293b
SAL_FA0490AA,#21293b
SAL_FA0901AA,#21293b
SAL_FA1219AA,#21293b
SAL_FA1235AA,#21293b
SAL_FA1236AA,#21293b
SAL_FA1262AA,#21293b
SAL_FA2162AA,#21293b
SAL_FA2357AA,#21293b
SAL_FA2482AA,#21293b
SAL_FA2483AA,#21293b
SAL_FA2484AA,#21293b
SAL_FA2486AA,#21293b
SAL_FA2530AA,#21293b
SAL_FA2531AA,#21293b
SAL_FA2602AA,#21293b
SAL_FA2672AA,#21293b
SAL_FA2732AA,#21293b
SAL_FA2795AA,#21293b
SAL_FA2918AA,#21293b
SAL_FA2951AA,#21293b
SAL_FA3642AA,#21293b
SAL_FA4161AA,#21293b
SAL_FA4759AA,#21293b
SAL_FA5542AA,#21293b
SAL_FA6676AA,#21293b
SAL_FA6792AA,#21293b
SAL_FA6955AA,#21293b
SAL_FA8017AA,#21293b
SAL_FA8424AA,#21293b
SAL_FA8657AA,#21293b
SAL_FA9087AA,#21293b
SAL_FA9088AA,#21293b
SAL_FA9269AA,#21293b
SAL_FA9271AA,#21293b
SAL_FA9311AA,#21293b
SAL_FA9430AA,#21293b
SAL_FA9601AA,#21293b
SAL_GA1847AA,#21293b
SAL_GA1852AA,#21293b
SAL_GA1861AA,#21293b
SAL_GA1874AA,#21293b
SAL_GA1953AA,#21293b
SAL_GA1954AA,#21293b
SAL_GA1955AA,#21293b
SAL_GA1956AA,#21293b
SAL_GA1958AA,#21293b
SAL_GA1967AA,#21293b
SAL_GA1978AA,#21293b
SAL_GA1981AA,#21293b
SAL_GA1982AA,#21293b
SAL_GA2794AA,#21293b
SAL_GA2847AA,#21293b
SAL_GA2848AA,#21293b
SAL_GA3316AA,#21293b
SAL_GA3349AA,#21293b
SAL_GA3489AA,#21293b
SAL_GA3682AA,#21293b
SAL_GA3879AA,#21293b
SAL_GA4334AA,#21293b
SAL_GA4751AA,#21293b
SAL_GA4780AA,#21293b
SAL_GA4886AA,#21293b
SAL_GA4887AA,#21293b
SAL_GA4888AA,#21293b
SAL_GA4891AA,#21293b
SAL_GA5082AA,#21293b
SAL_GA5518AA,#21293b
SAL_GA6489AA,#21293b
SAL_GA7581AA,#21293b
SAL_GA7799AA,#21293b
SAL_GA7801AA,#21293b
SAL_GA8734AA,#21293b
SAL_GA9287AA,#21293b
SAL_GA9399AA,#21293b
SAL_GA9638AA,#21293b
SAL_HA0160AA,#21293b
SAL_HA1063AA,#21293b
SAL_HA1477AA,#21293b
SAL_HA2998AA,#21293b
SAL_HA4459AA,#21293b
SAL_HA4737AA,#21293b
SAL_HA5115AA,#21293b
SAL_HA6147AA,#21293b
SAL_HA7777AA,#21293b
SAL_HA8810AA,#21293b
SAL_HA9474AA,#21293b
SAL_HA9487AA,#21293b
SAL_HA9507AA,#21293b
SAL_HA9657AA,#21293b
SAL_HA9699AA,#21293b
SAL_IA0144AA,#21293b
SAL_IA0364AA,#21293b
SAL_IA1768AA,#21293b
SAL_IA1950AA,#21293b
SAL_IA2293AA,#21293b
SAL_IA2305AA,#21293b
SAL_IA2308AA,#21293b
SAL_IA2310AA,#21293b
SAL_IA2658AA,#21293b
SAL_IA2665AA,#21293b
SAL_IA4651AA,#21293b
SAL_IA4761AA,#21293b
SAL_IA4828AA,#21293b
SAL_IA5403AA,#21293b
SAL_IA5448AA,#21293b
SAL_IA5473AA,#21293b
SAL_IA5547AA,#21293b
SAL_IA6148AA,#21293b
SAL_IA6383AA,#21293b
SAL_IA6587AA,#21293b
SAL_IA7453AA,#21293b
SAL_IA7595AA,#21293b
SAL_IA7599AA,#21293b
SAL_IA7600AA,#21293b
SAL_IA7678AA,#21293b
SAL_IA8310AA,#21293b
SAL_IA8915AA,#21293b
SAL_IA9251AA,#21293b
SAL_IA9801AA,#21293b
SAL_JA1945AA,#21293b
SAL_JA2258AA,#21293b
SAL_JA2840AA,#21293b
SAL_JA2887AA,#21293b
SAL_JA3014AA,#21293b
SAL_JA3267AA,#21293b
SAL_JA3605AA,#21293b
SAL_JA4609AA,#21293b
SAL_JA4669AA,#21293b
SAL_JA5410AA,#21293b
SAL_JA5818AA,#21293b
SAL_JA5951AA,#21293b
SAL_JA6045AA,#21293b
SAL_JA6253AA,#21293b
SAL_JA6299AA,#21293b
SAL_JA6663AA,#21293b
SAL_JA6766AA,#21293b
SAL_JA7542AA,#21293b
SAL_JA7620AA,#21293b
SAL_JA7858AA,#21293b
SAL_JA8106AA,#21293b
SAL_JA8338AA,#21293b
SAL_JA8411AA,#21293b
SAL_JA8606AA,#21293b
SAL_JA8637AA,#21293b
SAL_JA8847AA,#21293b
SAL_JA9016AA,#21293b
SAL_JA9019AA,#21293b
SAL_JA9020AA,#21293b
SAL_JA9021AA,#21293b
SAL_JA9452AA,#21293b
SAL_KA0559AA,#21293b
SAL_KA1128AA,#21293b
SAL_KA1620AA,#21293b
SAL_KA1621AA,#21293b
SAL_KA1622AA,#21293b
SAL_KA1623AA,#21293b
SAL_KA1624AA,#21293b
SAL_KA1625AA,#21293b
SAL_KA1626AA,#21293b
SAL_KA1627AA,#21293b
SAL_KA1628AA,#21293b
SAL_KA1632AA,#21293b
SAL_KA1633AA,#21293b
SAL_KA1634AA,#21293b
SAL_KA1635AA,#21293b
SAL_KA1639AA,#21293b
SAL_KA1640AA,#21293b
SAL_KA1641AA,#21293b
SAL_KA1912AA,#21293b
SAL_KA2160AA,#21293b
SAL_KA2176AA,#21293b
SAL_KA2177AA,#21293b
SAL_KA2179AA,#21293b
SAL_KA2180AA,#21293b
SAL_KA2181AA,#21293b
SAL_KA2183AA,#21293b
SAL_KA2184AA,#21293b
SAL_KA2185AA,#21293b
SAL_KA2186AA,#21293b
SAL_KA2187AA,#21293b
SAL_KA2192AA,#21293b
SAL_KA2193AA,#21293b
SAL_KA2194AA,#21293b
SAL_KA2196AA,#21293b
SAL_KA2198AA,#21293b
SAL_KA2199AA,#21293b
SAL_KA2202AA,#21293b
SAL_KA2391AA,#21293b
SAL_KA3552AA,#21293b
SAL_KA4620AA,#21293b
SAL_KA5626AA,#21293b
SAL_KA6150AA,#21293b
SAL_KA6283AA,#21293b
SAL_HA5408AA,#21293b
SAL_KA4302AA,#21293b
SAL_AA2727AA,#28341f
SAL_AA2729AA,#28341f
SAL_AA2730AA,#28341f
SAL_AA2731AA,#28341f
SAL_AA2732AA,#28341f
SAL_AA2733AA,#28341f
SAL_AA2734AA,#28341f
SAL_AA2735AA,#28341f
SAL_AA2736AA,#28341f
SAL_AA2737AA,#28341f
SAL_AA2738AA,#28341f
SAL_AA2739AA,#28341f
SAL_AA2740AA,#28341f
SAL_AA2741AA,#28341f
SAL_AA2742AA,#28341f
SAL_AA2743AA,#28341f
SAL_AA2744AA,#28341f
SAL_AA2745AA,#28341f
SAL_AA2746AA,#28341f
SAL_AA2747AA,#28341f
SAL_AA2748AA,#28341f
SAL_AA2750AA,#28341f
SAL_AA2751AA,#28341f
SAL_AA2752AA,#28341f
SAL_AA2753AA,#28341f
SAL_AA2754AA,#28341f
SAL_AA2755AA,#28341f
SAL_AA2756AA,#28341f
SAL_AA5035AA,#28341f
SAL_AA9883AA,#28341f
SAL_AA9886AA,#28341f
SAL_AA9887AA,#28341f
SAL_BA0773AA,#28341f
SAL_BA1186AA,#28341f
SAL_BA3050AA,#28341f
SAL_BA3052AA,#28341f
SAL_BA3054AA,#28341f
SAL_BA3056AA,#28341f
SAL_BA8038AA,#28341f
SAL_BA8640AA,#28341f
SAL_BA9212AA,#28341f
SAL_BA9564AA,#28341f
SAL_CA0481AA,#28341f
SAL_CA1392AA,#28341f
SAL_CA2207AA,#28341f
SAL_CA3320AA,#28341f
SAL_CA3740AA,#28341f
SAL_CA3856AA,#28341f
SAL_CA4007AA,#28341f
SAL_CA4845AA,#28341f
SAL_CA5146AA,#28341f
SAL_CA5254AA,#28341f
SAL_CA6333AA,#28341f
SAL_CA6531AA,#28341f
SAL_CA6718AA,#28341f
SAL_CA7711AA,#28341f
SAL_CA8077AA,#28341f
SAL_CA8403AA,#28341f
SAL_DA0007AA,#28341f
SAL_DA0636AA,#28341f
SAL_DA0757AA,#28341f
SAL_DA0813AA,#28341f
SAL_DA0896AA,#28341f
SAL_DA1060AA,#28341f
SAL_DA1989AA,#28341f
SAL_DA3131AA,#28341f
SAL_DA3979AA,#28341f
SAL_DA5900AA,#28341f
SAL_DA6329AA,#28341f
SAL_DA7316AA,#28341f
SAL_DA7970AA,#28341f
SAL_DA8236AA,#28341f
SAL_DA8272AA,#28341f
SAL_DA8527AA,#28341f
SAL_DA8656AA,#28341f
SAL_DA8675AA,#28341f
SAL_EA0320AA,#28341f
SAL_EA0520AA,#28341f
SAL_EA0822AA,#28341f
SAL_EA1325AA,#28341f
SAL_EA2743AA,#28341f
SAL_EA5404AA,#28341f
SAL_EA5691AA,#28341f
SAL_EA5695AA,#28341f
SAL_EA6843AA,#28341f
SAL_EA7414AA,#28341f
SAL_EA7551AA,#28341f
SAL_EA8070AA,#28341f
SAL_FA4086AA,#28341f
SAL_FA4194AA,#28341f
SAL_FA4375AA,#28341f
SAL_FA4694AA,#28341f
SAL_FA4726AA,#28341f
SAL_FA4929AA,#28341f
SAL_FA5047AA,#28341f
SAL_FA5558AA,#28341f
SAL_FA5791AA,#28341f
SAL_FA5814AA,#28341f
SAL_FA6657AA,#28341f
SAL_FA7211AA,#28341f
SAL_FA7265AA,#28341f
SAL_FA8421AA,#28341f
SAL_FA9312AA,#28341f
SAL_FA9728AA,#28341f
SAL_GA0172AA,#28341f
SAL_GA0363AA,#28341f
SAL_GA0368AA,#28341f
SAL_GA0371AA,#28341f
SAL_GA0381AA,#28341f
SAL_GA2762AA,#28341f
SAL_GA3115AA,#28341f
SAL_GA3511AA,#28341f
SAL_GA3568AA,#28341f
SAL_GA3569AA,#28341f
SAL_GA3576AA,#28341f
SAL_GA3783AA,#28341f
SAL_GA4434AA,#28341f
SAL_GA5019AA,#28341f
SAL_GA5399AA,#28341f
SAL_GA5499AA,#28341f
SAL_GA7884AA,#28341f
SAL_GA7922AA,#28341f
SAL_GA8204AA,#28341f
SAL_GA8881AA,#28341f
SAL_HA2871AA,#28341f
SAL_HA2919AA,#28341f
SAL_HA3185AA,#28341f
SAL_HA4062AA,#28341f
SAL_HA4504AA,#28341f
SAL_HA4517AA,#28341f
SAL_HA4791AA,#28341f
SAL_HA4794AA,#28341f
SAL_HA5005AA,#28341f
SAL_HA5392AA,#28341f
SAL_HA5404AA,#28341f
SAL_HA5743AA,#28341f
SAL_HA6349AA,#28341f
SAL_HA6361AA,#28341f
SAL_HA6492AA,#28341f
SAL_HA6493AA,#28341f
SAL_HA6494AA,#28341f
SAL_HA6495AA,#28341f
SAL_HA6496AA,#28341f
SAL_HA6497AA,#28341f
SAL_HA6498AA,#28341f
SAL_HA6499AA,#28341f
SAL_HA6901AA,#28341f
SAL_HA7345AA,#28341f
SAL_HA8252AA,#28341f
SAL_HA8264AA,#28341f
SAL_HA9201AA,#28341f
SAL_HA9340AA,#28341f
SAL_HA9458AA,#28341f
SAL_HA9542AA,#28341f
SAL_IA0369AA,#28341f
SAL_IA0436AA,#28341f
SAL_IA0707AA,#28341f
SAL_IA1963AA,#28341f
SAL_IA2766AA,#28341f
SAL_IA2929AA,#28341f
SAL_IA3793AA,#28341f
SAL_IA3815AA,#28341f
SAL_IA4608AA,#28341f
SAL_IA4616AA,#28341f
SAL_IA4710AA,#28341f
SAL_IA4763AA,#28341f
SAL_IA5688AA,#28341f
SAL_IA5702AA,#28341f
SAL_IA5785AA,#28341f
SAL_IA5856AA,#28341f
SAL_IA6929AA,#28341f
SAL_IA6934AA,#28341f
SAL_IA6943AA,#28341f
SAL_IA7329AA,#28341f
SAL_IA7454AA,#28341f
SAL_IA7515AA,#28341f
SAL_IA7570AA,#28341f
SAL_IA7578AA,#28341f
SAL_IA8172AA,#28341f
SAL_IA8258AA,#28341f
SAL_IA8280AA,#28341f
SAL_IA8361AA,#28341f
SAL_IA8362AA,#28341f
SAL_IA8363AA,#28341f
SAL_IA8428AA,#28341f
SAL_IA9413AA,#28341f
SAL_IA9551AA,#28341f
SAL_IA9850AA,#28341f
SAL_JA0087AA,#28341f
SAL_JA0530AA,#28341f
SAL_JA0876AA,#28341f
SAL_JA1115AA,#28341f
SAL_JA1437AA,#28341f
SAL_JA1458AA,#28341f
SAL_JA1619AA,#28341f
SAL_JA1986AA,#28341f
SAL_JA2546AA,#28341f
SAL_JA2556AA,#28341f
SAL_JA2559AA,#28341f
SAL_JA3223AA,#28341f
SAL_JA3366AA,#28341f
SAL_JA3570AA,#28341f
SAL_JA3625AA,#28341f
SAL_JA3708AA,#28341f
SAL_JA3736AA,#28341f
SAL_JA3783AA,#28341f
SAL_JA3950AA,#28341f
SAL_JA4540AA,#28341f
SAL_JA4584AA,#28341f
SAL_JA5097AA,#28341f
SAL_JA5661AA,#28341f
SAL_JA5878AA,#28341f
SAL_JA6359AA,#28341f
SAL_JA6708AA,#28341f
SAL_JA7193AA,#28341f
SAL_JA7329AA,#28341f
SAL_JA7527AA,#28341f
SAL_JA7566AA,#28341f
SAL_JA7640AA,#28341f
SAL_JA7653AA,#28341f
SAL_JA7848AA,#28341f
SAL_JA7982AA,#28341f
SAL_JA8063AA,#28341f
SAL_JA8066AA,#28341f
SAL_JA8094AA,#28341f
SAL_JA8325AA,#28341f
SAL_JA8424AA,#28341f
SAL_JA8726AA,#28341f
SAL_JA9010AA,#28341f
SAL_JA9347AA,#28341f
SAL_JA9484AA,#28341f
SAL_JA9673AA,#28341f
SAL_JA9697AA,#28341f
SAL_JA9939AA,#28341f
SAL_KA0029AA,#28341f
SAL_KA0110AA,#28341f
SAL_KA0561AA,#28341f
SAL_KA0694AA,#28341f
SAL_KA1043AA,#28341f
SAL_KA1109AA,#28341f
SAL_KA1711AA,#28341f
SAL_KA2071AA,#28341f
SAL_KA2571AA,#28341f
SAL_KA2763AA,#28341f
SAL_KA3477AA,#28341f
SAL_KA3629AA,#28341f
SAL_KA3988AA,#28341f
SAL_KA4661AA,#28341f
SAL_KA5472AA,#28341f
SAL_KA5514AA,#28341f
SAL_KA5803AA,#28341f
SAL_GA7509AA,#28341f
SAL_GA8102AA,#28341f
SAL_GA8108AA,#28341f
SAL_HA6886AA,#28341f
SAL_AA2728AA,#28341f
SAL_AA4188AA,#351953
SAL_AA4629AA,#351953
SAL_AA4921AA,#351953
SAL_AA4922AA,#351953
SAL_AA4923AA,#351953
SAL_AA4924AA,#351953
SAL_AA4925AA,#351953
SAL_AA4926AA,#351953
SAL_AA4927AA,#351953
SAL_AA4928AA,#351953
SAL_AA4929AA,#351953
SAL_AA4930AA,#351953
SAL_AA4934AA,#351953
SAL_AA4935AA,#351953
SAL_AA4937AA,#351953
SAL_AA5859AA,#351953
SAL_AA5982AA,#351953
SAL_AA6731AA,#351953
SAL_AA6732AA,#351953
SAL_AA6827AA,#351953
SAL_BA0760AA,#351953
SAL_BA0790AA,#351953
SAL_BA0878AA,#351953
SAL_BA0911AA,#351953
SAL_BA0935AA,#351953
SAL_BA1188AA,#351953
SAL_BA1198AA,#351953
SAL_BA1204AA,#351953
SAL_BA1254AA,#351953
SAL_BA1261AA,#351953
SAL_BA1263AA,#351953
SAL_BA1264AA,#351953
SAL_BA1266AA,#351953
SAL_BA1270AA,#351953
SAL_BA1271AA,#351953
SAL_BA1273AA,#351953
SAL_BA1274AA,#351953
SAL_BA1276AA,#351953
SAL_BA1277AA,#351953
SAL_BA1285AA,#351953
SAL_BA1286AA,#351953
SAL_BA1321AA,#351953
SAL_BA1322AA,#351953
SAL_BA1323AA,#351953
SAL_BA1324AA,#351953
SAL_BA1375AA,#351953
SAL_BA1378AA,#351953
SAL_BA1379AA,#351953
SAL_BA1381AA,#351953
SAL_BA1387AA,#351953
SAL_BA1388AA,#351953
SAL_BA1389AA,#351953
SAL_BA1398AA,#351953
SAL_BA1399AA,#351953
SAL_BA1400AA,#351953
SAL_BA1402AA,#351953
SAL_BA1403AA,#351953
SAL_BA1405AA,#351953
SAL_BA1413AA,#351953
SAL_BA1415AA,#351953
SAL_BA1422AA,#351953
SAL_BA1437AA,#351953
SAL_BA1443AA,#351953
SAL_BA1446AA,#351953
SAL_BA1447AA,#351953
SAL_BA1452AA,#351953
SAL_BA1454AA,#351953
SAL_BA1459AA,#351953
SAL_BA1556AA,#351953
SAL_BA1571AA,#351953
SAL_BA1642AA,#351953
SAL_BA1683AA,#351953
SAL_BA1741AA,#351953
SAL_BA1960AA,#351953
SAL_BA1996AA,#351953
SAL_BA2021AA,#351953
SAL_BA2061AA,#351953
SAL_BA2158AA,#351953
SAL_BA2180AA,#351953
SAL_BA2223AA,#351953
SAL_BA2526AA,#351953
SAL_BA2570AA,#351953
SAL_BA2651AA,#351953
SAL_BA2689AA,#351953
SAL_BA2878AA,#351953
SAL_BA2942AA,#351953
SAL_BA3101AA,#351953
SAL_BA3542AA,#351953
SAL_BA3610AA,#351953
SAL_BA4264AA,#351953
SAL_BA4288AA,#351953
SAL_BA4716AA,#351953
SAL_BA4727AA,#351953
SAL_BA5100AA,#351953
SAL_BA5136AA,#351953
SAL_BA5454AA,#351953
SAL_BA6139AA,#351953
SAL_BA6151AA,#351953
SAL_BA6348AA,#351953
SAL_BA6539AA,#351953
SAL_BA6559AA,#351953
SAL_BA6743AA,#351953
SAL_BA6794AA,#351953
SAL_BA7419AA,#351953
SAL_BA7420AA,#351953
SAL_BA7421AA,#351953
SAL_BA7516AA,#351953
SAL_BA7592AA,#351953
SAL_BA7632AA,#351953
SAL_BA7698AA,#351953
SAL_BA8114AA,#351953
SAL_BA8227AA,#351953
SAL_BA8233AA,#351953
SAL_BA8944AA,#351953
SAL_BA9242AA,#351953
SAL_BA9512AA,#351953
SAL_BA9795AA,#351953
SAL_CA0115AA,#351953
SAL_CA0500AA,#351953
SAL_CA0507AA,#351953
SAL_CA0520AA,#351953
SAL_CA0526AA,#351953
SAL_CA0878AA,#351953
SAL_CA1450AA,#351953
SAL_CA1708AA,#351953
SAL_CA2329AA,#351953
SAL_CA2418AA,#351953
SAL_CA2464AA,#351953
SAL_CA2629AA,#351953
SAL_CA2678AA,#351953
SAL_CA2954AA,#351953
SAL_CA3026AA,#351953
SAL_CA3476AA,#351953
SAL_CA3573AA,#351953
SAL_CA3730AA,#351953
SAL_CA4032AA,#351953
SAL_CA4038AA,#351953
SAL_CA4210AA,#351953
SAL_CA4522AA,#351953
SAL_CA4603AA,#351953
SAL_CA4712AA,#351953
SAL_CA4925AA,#351953
SAL_CA5005AA,#351953
SAL_CA5220AA,#351953
SAL_CA5245AA,#351953
SAL_CA5292AA,#351953
SAL_CA5318AA,#351953
SAL_CA5376AA,#351953
SAL_CA5394AA,#351953
SAL_CA5552AA,#351953
SAL_CA5619AA,#351953
SAL_CA5675AA,#351953
SAL_CA5749AA,#351953
SAL_CA5764AA,#351953
SAL_CA5771AA,#351953
SAL_CA5775AA,#351953
SAL_CA5801AA,#351953
SAL_CA5908AA,#351953
SAL_CA5987AA,#351953
SAL_CA6081AA,#351953
SAL_CA6111AA,#351953
SAL_CA6114AA,#351953
SAL_CA6410AA,#351953
SAL_CA6565AA,#351953
SAL_CA6771AA,#351953
SAL_CA6809AA,#351953
SAL_CA6939AA,#351953
SAL_CA7147AA,#351953
SAL_CA7336AA,#351953
SAL_CA7380AA,#351953
SAL_CA7460AA,#351953
SAL_CA7596AA,#351953
SAL_CA7661AA,#351953
SAL_CA7673AA,#351953
SAL_CA7831AA,#351953
SAL_CA7954AA,#351953
SAL_CA8002AA,#351953
SAL_CA8009AA,#351953
SAL_CA8049AA,#351953
SAL_CA8080AA,#351953
SAL_CA8087AA,#351953
SAL_CA8199AA,#351953
SAL_CA8335AA,#351953
SAL_CA8354AA,#351953
SAL_CA8393AA,#351953
SAL_CA8414AA,#351953
SAL_CA8424AA,#351953
SAL_CA8498AA,#351953
SAL_CA8599AA,#351953
SAL_CA8674AA,#351953
SAL_CA8697AA,#351953
SAL_CA8846AA,#351953
SAL_CA8850AA,#351953
SAL_CA8857AA,#351953
SAL_CA8862AA,#351953
SAL_CA8886AA,#351953
SAL_CA8896AA,#351953
SAL_CA8918AA,#351953
SAL_CA8923AA,#351953
SAL_CA8926AA,#351953
SAL_CA8932AA,#351953
SAL_CA8940AA,#351953
SAL_CA8941AA,#351953
SAL_CA9049AA,#351953
SAL_CA9092AA,#351953
SAL_CA9154AA,#351953
SAL_CA9248AA,#351953
SAL_CA9263AA,#351953
SAL_CA9265AA,#351953
SAL_CA9269AA,#351953
SAL_CA9276AA,#351953
SAL_CA9379AA,#351953
SAL_CA9416AA,#351953
SAL_CA9422AA,#351953
SAL_CA9427AA,#351953
SAL_CA9512AA,#351953
SAL_CA9596AA,#351953
SAL_CA9628AA,#351953
SAL_CA9756AA,#351953
SAL_CA9982AA,#351953
SAL_CA9986AA,#351953
SAL_CA9987AA,#351953
SAL_CA9991AA,#351953
SAL_DA0301AA,#351953
SAL_DA0343AA,#351953
SAL_DA0714AA,#351953
SAL_DA1234AA,#351953
SAL_DA1539AA,#351953
SAL_DA1593AA,#351953
SAL_DA1598AA,#351953
SAL_DA1603AA,#351953
SAL_DA1613AA,#351953
SAL_DA1614AA,#351953
SAL_DA1955AA,#351953
SAL_DA1970AA,#351953
SAL_DA1987AA,#351953
SAL_DA1993AA,#351953
SAL_DA1998AA,#351953
SAL_DA2157AA,#351953
SAL_DA2158AA,#351953
SAL_DA2190AA,#351953
SAL_DA2215AA,#351953
SAL_DA2295AA,#351953
SAL_DA2315AA,#351953
SAL_DA2316AA,#351953
SAL_DA2481AA,#351953
SAL_DA2482AA,#351953
SAL_DA2486AA,#351953
SAL_DA2492AA,#351953
SAL_DA2498AA,#351953
SAL_DA2499AA,#351953
SAL_DA2505AA,#351953
SAL_DA2511AA,#351953
SAL_DA2512AA,#351953
SAL_DA2520AA,#351953
SAL_DA2522AA,#351953
SAL_DA2523AA,#351953
SAL_DA2529AA,#351953
SAL_DA2552AA,#351953
SAL_DA2570AA,#351953
SAL_DA2572AA,#351953
SAL_DA2724AA,#351953
SAL_DA3439AA,#351953
SAL_DA3456AA,#351953
SAL_DA3465AA,#351953
SAL_DA3469AA,#351953
SAL_DA3813AA,#351953
SAL_DA3819AA,#351953
SAL_DA3860AA,#351953
SAL_DA3861AA,#351953
SAL_DA3908AA,#351953
SAL_DA3911AA,#351953
SAL_DA3969AA,#351953
SAL_DA3971AA,#351953
SAL_DA3973AA,#351953
SAL_DA3978AA,#351953
SAL_DA3985AA,#351953
SAL_DA3999AA,#351953
SAL_DA4066AA,#351953
SAL_DA4190AA,#351953
SAL_DA4192AA,#351953
SAL_DA4200AA,#351953
SAL_DA4255AA,#351953
SAL_DA4294AA,#351953
SAL_DA4418AA,#351953
SAL_DA4572AA,#351953
SAL_DA5562AA,#351953
SAL_DA5582AA,#351953
SAL_DA5746AA,#351953
SAL_DA5758AA,#351953
SAL_DA5779AA,#351953
SAL_DA5823AA,#351953
SAL_DA5893AA,#351953
SAL_DA5954AA,#351953
SAL_DA5983AA,#351953
SAL_DA5991AA,#351953
SAL_DA6019AA,#351953
SAL_DA6070AA,#351953
SAL_DA6129AA,#351953
SAL_DA6151AA,#351953
SAL_DA6287AA,#351953
SAL_DA6295AA,#351953
SAL_DA6300AA,#351953
SAL_DA6332AA,#351953
SAL_DA6367AA,#351953
SAL_DA6866AA,#351953
SAL_DA6886AA,#351953
SAL_DA6908AA,#351953
SAL_DA6938AA,#351953
SAL_DA6968AA,#351953
SAL_DA7089AA,#351953
SAL_DA7102AA,#351953
SAL_DA7194AA,#351953
SAL_DA7224AA,#351953
SAL_DA7243AA,#351953
SAL_DA7328AA,#351953
SAL_DA7362AA,#351953
SAL_DA7400AA,#351953
SAL_DA7508AA,#351953
SAL_DA7775AA,#351953
SAL_DA7799AA,#351953
SAL_DA8144AA,#351953
SAL_DA8506AA,#351953
SAL_DA8515AA,#351953
SAL_DA8536AA,#351953
SAL_DA8553AA,#351953
SAL_DA8616AA,#351953
SAL_DA8654AA,#351953
SAL_DA8790AA,#351953
SAL_DA8818AA,#351953
SAL_DA9117AA,#351953
SAL_DA9450AA,#351953
SAL_DA9513AA,#351953
SAL_DA9533AA,#351953
SAL_DA9554AA,#351953
SAL_DA9585AA,#351953
SAL_DA9593AA,#351953
SAL_DA9617AA,#351953
SAL_DA9669AA,#351953
SAL_DA9870AA,#351953
SAL_DA9875AA,#351953
SAL_DA9936AA,#351953
SAL_EA0000AA,#351953
SAL_EA0049AA,#351953
SAL_EA0081AA,#351953
SAL_EA0082AA,#351953
SAL_EA0177AA,#351953
SAL_EA0229AA,#351953
SAL_EA0230AA,#351953
SAL_EA0231AA,#351953
SAL_EA0247AA,#351953
SAL_EA0251AA,#351953
SAL_EA0262AA,#351953
SAL_EA0278AA,#351953
SAL_EA0286AA,#351953
SAL_EA0302AA,#351953
SAL_EA0356AA,#351953
SAL_EA0559AA,#351953
SAL_EA0711AA,#351953
SAL_EA0806AA,#351953
SAL_EA1312AA,#351953
SAL_EA1319AA,#351953
SAL_EA1427AA,#351953
SAL_EA1436AA,#351953
SAL_EA1664AA,#351953
SAL_EA1841AA,#351953
SAL_EA1935AA,#351953
SAL_EA1941AA,#351953
SAL_EA2125AA,#351953
SAL_EA2485AA,#351953
SAL_EA2486AA,#351953
SAL_EA2488AA,#351953
SAL_EA2493AA,#351953
SAL_EA2494AA,#351953
SAL_EA2497AA,#351953
SAL_EA2498AA,#351953
SAL_EA2499AA,#351953
SAL_EA2500AA,#351953
SAL_EA2501AA,#351953
SAL_EA2502AA,#351953
SAL_EA2503AA,#351953
SAL_EA2504AA,#351953
SAL_EA2506AA,#351953
SAL_EA2507AA,#351953
SAL_EA2508AA,#351953
SAL_EA2509AA,#351953
SAL_EA2510AA,#351953
SAL_EA2511AA,#351953
SAL_EA2512AA,#351953
SAL_EA2514AA,#351953
SAL_EA2661AA,#351953
SAL_EA2704AA,#351953
SAL_EA2766AA,#351953
SAL_EA2828AA,#351953
SAL_EA2939AA,#351953
SAL_EA3087AA,#351953
SAL_EA3097AA,#351953
SAL_EA3168AA,#351953
SAL_EA3210AA,#351953
SAL_EA3213AA,#351953
SAL_EA3395AA,#351953
SAL_EA3545AA,#351953
SAL_EA3558AA,#351953
SAL_EA3567AA,#351953
SAL_EA3763AA,#351953
SAL_EA3951AA,#351953
SAL_EA3999AA,#351953
SAL_EA4051AA,#351953
SAL_EA4052AA,#351953
SAL_EA4055AA,#351953
SAL_EA4057AA,#351953
SAL_EA4058AA,#351953
SAL_EA4059AA,#351953
SAL_EA4060AA,#351953
SAL_EA4063AA,#351953
SAL_EA4064AA,#351953
SAL_EA4794AA,#351953
SAL_EA5155AA,#351953
SAL_EA5156AA,#351953
SAL_EA5157AA,#351953
SAL_EA5198AA,#351953
SAL_EA5258AA,#351953
SAL_EA5493AA,#351953
SAL_EA5876AA,#351953
SAL_EA6173AA,#351953
SAL_EA6192AA,#351953
SAL_EA6212AA,#351953
SAL_EA6214AA,#351953
SAL_EA6523AA,#351953
SAL_EA7295AA,#351953
SAL_EA7485AA,#351953
SAL_EA7606AA,#351953
SAL_EA7799AA,#351953
SAL_EA7866AA,#351953
SAL_EA7869AA,#351953
SAL_EA8055AA,#351953
SAL_EA8119AA,#351953
SAL_EA8378AA,#351953
SAL_EA8849AA,#351953
SAL_EA8953AA,#351953
SAL_EA9072AA,#351953
SAL_EA9084AA,#351953
SAL_EA9304AA,#351953
SAL_EA9732AA,#351953
SAL_EA9891AA,#351953
SAL_EA9901AA,#351953
SAL_FA0614AA,#351953
SAL_FA0633AA,#351953
SAL_FA0650AA,#351953
SAL_FA0657AA,#351953
SAL_FA1112AA,#351953
SAL_FA1205AA,#351953
SAL_FA1206AA,#351953
SAL_FA1207AA,#351953
SAL_FA1208AA,#351953
SAL_FA1209AA,#351953
SAL_FA1211AA,#351953
SAL_FA1253AA,#351953
SAL_FA1259AA,#351953
SAL_FA1268AA,#351953
SAL_FA1367AA,#351953
SAL_FA1370AA,#351953
SAL_FA1435AA,#351953
SAL_FA1457AA,#351953
SAL_FA1461AA,#351953
SAL_FA1522AA,#351953
SAL_FA1524AA,#351953
SAL_FA1526AA,#351953
SAL_FA1527AA,#351953
SAL_FA1528AA,#351953
SAL_FA1529AA,#351953
SAL_FA1532AA,#351953
SAL_FA1533AA,#351953
SAL_FA1534AA,#351953
SAL_FA1611AA,#351953
SAL_FA1612AA,#351953
SAL_FA1614AA,#351953
SAL_FA1615AA,#351953
SAL_FA1625AA,#351953
SAL_FA2279AA,#351953
SAL_FA2450AA,#351953
SAL_FA2464AA,#351953
SAL_FA2763AA,#351953
SAL_FA2799AA,#351953
SAL_FA2806AA,#351953
SAL_FA2811AA,#351953
SAL_FA2870AA,#351953
SAL_FA3258AA,#351953
SAL_FA4017AA,#351953
SAL_FA4018AA,#351953
SAL_FA4019AA,#351953
SAL_FA4020AA,#351953
SAL_FA4030AA,#351953
SAL_FA4061AA,#351953
SAL_FA4127AA,#351953
SAL_FA4214AA,#351953
SAL_FA4357AA,#351953
SAL_FA4453AA,#351953
SAL_FA4521AA,#351953
SAL_FA4560AA,#351953
SAL_FA4575AA,#351953
SAL_FA4783AA,#351953
SAL_FA4790AA,#351953
SAL_FA4791AA,#351953
SAL_FA4854AA,#351953
SAL_FA5063AA,#351953
SAL_FA5074AA,#351953
SAL_FA5183AA,#351953
SAL_FA5304AA,#351953
SAL_FA5305AA,#351953
SAL_FA5308AA,#351953
SAL_FA5309AA,#351953
SAL_FA5310AA,#351953
SAL_FA5326AA,#351953
SAL_FA5455AA,#351953
SAL_FA5602AA,#351953
SAL_FA5615AA,#351953
SAL_FA5708AA,#351953
SAL_FA5710AA,#351953
SAL_FA5867AA,#351953
SAL_FA5870AA,#351953
SAL_FA5871AA,#351953
SAL_FA5890AA,#351953
SAL_FA6162AA,#351953
SAL_FA6211AA,#351953
SAL_FA6581AA,#351953
SAL_FA6797AA,#351953
SAL_FA6929AA,#351953
SAL_FA6938AA,#351953
SAL_FA6941AA,#351953
SAL_FA6950AA,#351953
SAL_FA6956AA,#351953
SAL_FA7344AA,#351953
SAL_FA7357AA,#351953
SAL_FA7364AA,#351953
SAL_FA7365AA,#351953
SAL_FA7523AA,#351953
SAL_FA7524AA,#351953
SAL_FA7620AA,#351953
SAL_FA7634AA,#351953
SAL_FA7636AA,#351953
SAL_FA7637AA,#351953
SAL_FA7638AA,#351953
SAL_FA7698AA,#351953
SAL_FA7934AA,#351953
SAL_FA7937AA,#351953
SAL_FA8099AA,#351953
SAL_FA8179AA,#351953
SAL_FA8191AA,#351953
SAL_FA8203AA,#351953
SAL_FA8204AA,#351953
SAL_FA8382AA,#351953
SAL_FA8391AA,#351953
SAL_FA8608AA,#351953
SAL_FA8623AA,#351953
SAL_FA8675AA,#351953
SAL_FA8826AA,#351953
SAL_FA8894AA,#351953
SAL_FA8929AA,#351953
SAL_FA8930AA,#351953
SAL_FA9165AA,#351953
SAL_FA9239AA,#351953
SAL_FA9354AA,#351953
SAL_FA9384AA,#351953
SAL_FA9461AA,#351953
SAL_FA9542AA,#351953
SAL_FA9543AA,#351953
SAL_FA9712AA,#351953
SAL_GA0196AA,#351953
SAL_GA1752AA,#351953
SAL_GA1757AA,#351953
SAL_GA1817AA,#351953
SAL_GA2023AA,#351953
SAL_GA2128AA,#351953
SAL_GA2135AA,#351953
SAL_GA2144AA,#351953
SAL_GA2173AA,#351953
SAL_GA2174AA,#351953
SAL_GA2175AA,#351953
SAL_GA2191AA,#351953
SAL_GA2192AA,#351953
SAL_GA2789AA,#351953
SAL_GA2790AA,#351953
SAL_GA2876AA,#351953
SAL_GA3220AA,#351953
SAL_GA3369AA,#351953
SAL_GA3428AA,#351953
SAL_GA3498AA,#351953
SAL_GA3506AA,#351953
SAL_GA3586AA,#351953
SAL_GA3587AA,#351953
SAL_GA3588AA,#351953
SAL_GA3589AA,#351953
SAL_GA4837AA,#351953
SAL_GA4838AA,#351953
SAL_GA4843AA,#351953
SAL_GA4844AA,#351953
SAL_GA4845AA,#351953
SAL_GA5153AA,#351953
SAL_GA5154AA,#351953
SAL_GA5155AA,#351953
SAL_GA5183AA,#351953
SAL_GA5184AA,#351953
SAL_GA5262AA,#351953
SAL_GA5334AA,#351953
SAL_GA5482AA,#351953
SAL_GA5484AA,#351953
SAL_GA5651AA,#351953
SAL_GA5871AA,#351953
SAL_GA5872AA,#351953
SAL_GA5873AA,#351953
SAL_GA5874AA,#351953
SAL_GA5875AA,#351953
SAL_GA5876AA,#351953
SAL_GA5877AA,#351953
SAL_GA5878AA,#351953
SAL_GA5879AA,#351953
SAL_GA5880AA,#351953
SAL_GA5881AA,#351953
SAL_GA5882AA,#351953
SAL_GA5883AA,#351953
SAL_GA5884AA,#351953
SAL_GA5885AA,#351953
SAL_GA5886AA,#351953
SAL_GA5887AA,#351953
SAL_GA5888AA,#351953
SAL_GA5889AA,#351953
SAL_GA5890AA,#351953
SAL_GA5891AA,#351953
SAL_GA5892AA,#351953
SAL_GA5893AA,#351953
SAL_GA5894AA,#351953
SAL_GA5896AA,#351953
SAL_GA5897AA,#351953
SAL_GA5898AA,#351953
SAL_GA5899AA,#351953
SAL_GA5900AA,#351953
SAL_GA5901AA,#351953
SAL_GA5902AA,#351953
SAL_GA5903AA,#351953
SAL_GA5904AA,#351953
SAL_GA5905AA,#351953
SAL_GA5906AA,#351953
SAL_GA5907AA,#351953
SAL_GA5908AA,#351953
SAL_GA5909AA,#351953
SAL_GA5910AA,#351953
SAL_GA5911AA,#351953
SAL_GA5913AA,#351953
SAL_GA5914AA,#351953
SAL_GA5967AA,#351953
SAL_GA5976AA,#351953
SAL_GA6491AA,#351953
SAL_GA6493AA,#351953
SAL_GA6583AA,#351953
SAL_GA6959AA,#351953
SAL_GA6964AA,#351953
SAL_GA7190AA,#351953
SAL_GA7472AA,#351953
SAL_GA7480AA,#351953
SAL_GA7481AA,#351953
SAL_GA7769AA,#351953
SAL_GA7923AA,#351953
SAL_GA8026AA,#351953
SAL_GA8028AA,#351953
SAL_GA8118AA,#351953
SAL_GA8198AA,#351953
SAL_GA8546AA,#351953
SAL_GA8711AA,#351953
SAL_GA8737AA,#351953
SAL_GA8738AA,#351953
SAL_GA8752AA,#351953
SAL_GA9072AA,#351953
SAL_GA9086AA,#351953
SAL_GA9242AA,#351953
SAL_GA9290AA,#351953
SAL_GA9363AA,#351953
SAL_GA9364AA,#351953
SAL_GA9366AA,#351953
SAL_GA9367AA,#351953
SAL_GA9369AA,#351953
SAL_GA9559AA,#351953
SAL_GA9560AA,#351953
SAL_GA9694AA,#351953
SAL_GA9697AA,#351953
SAL_GA9743AA,#351953
SAL_GA9746AA,#351953
SAL_GA9747AA,#351953
SAL_HA0103AA,#351953
SAL_HA0110AA,#351953
SAL_HA0113AA,#351953
SAL_HA0601AA,#351953
SAL_HA0714AA,#351953
SAL_HA0719AA,#351953
SAL_HA0806AA,#351953
SAL_HA1297AA,#351953
SAL_HA1578AA,#351953
SAL_HA1704AA,#351953
SAL_HA1752AA,#351953
SAL_HA1877AA,#351953
SAL_HA1993AA,#351953
SAL_HA1997AA,#351953
SAL_HA1998AA,#351953
SAL_HA2011AA,#351953
SAL_HA2012AA,#351953
SAL_HA2024AA,#351953
SAL_HA2035AA,#351953
SAL_HA2047AA,#351953
SAL_HA2052AA,#351953
SAL_HA2069AA,#351953
SAL_HA2071AA,#351953
SAL_HA2120AA,#351953
SAL_HA2122AA,#351953
SAL_HA2128AA,#351953
SAL_HA2501AA,#351953
SAL_HA2503AA,#351953
SAL_HA2537AA,#351953
SAL_HA2539AA,#351953
SAL_HA2540AA,#351953
SAL_HA2556AA,#351953
SAL_HA2557AA,#351953
SAL_HA2613AA,#351953
SAL_HA2634AA,#351953
SAL_HA2660AA,#351953
SAL_HA3395AA,#351953
SAL_HA3522AA,#351953
SAL_HA3528AA,#351953
SAL_HA3914AA,#351953
SAL_HA3959AA,#351953
SAL_HA3985AA,#351953
SAL_HA4336AA,#351953
SAL_HA4357AA,#351953
SAL_HA4642AA,#351953
SAL_HA4709AA,#351953
SAL_HA4733AA,#351953
SAL_HA5015AA,#351953
SAL_HA5060AA,#351953
SAL_HA5092AA,#351953
SAL_HA5354AA,#351953
SAL_HA5359AA,#351953
SAL_HA5371AA,#351953
SAL_HA5372AA,#351953
SAL_HA5373AA,#351953
SAL_HA5390AA,#351953
SAL_HA5716AA,#351953
SAL_HA5790AA,#351953
SAL_HA6094AA,#351953
SAL_HA6407AA,#351953
SAL_HA6417AA,#351953
SAL_HA6474AA,#351953
SAL_HA6650AA,#351953
SAL_HA6652AA,#351953
SAL_HA6663AA,#351953
SAL_HA6674AA,#351953
SAL_HA6739AA,#351953
SAL_HA6855AA,#351953
SAL_HA6888AA,#351953
SAL_HA6890AA,#351953
SAL_HA7202AA,#351953
SAL_HA7208AA,#351953
SAL_HA7254AA,#351953
SAL_HA7367AA,#351953
SAL_HA7558AA,#351953
SAL_HA7559AA,#351953
SAL_HA7560AA,#351953
SAL_HA7561AA,#351953
SAL_HA8755AA,#351953
SAL_HA9122AA,#351953
SAL_HA9212AA,#351953
SAL_HA9357AA,#351953
SAL_HA9519AA,#351953
SAL_HA9656AA,#351953
SAL_IA0156AA,#351953
SAL_IA0158AA,#351953
SAL_IA0159AA,#351953
SAL_IA0161AA,#351953
SAL_IA0162AA,#351953
SAL_IA0166AA,#351953
SAL_IA0168AA,#351953
SAL_IA0169AA,#351953
SAL_IA0307AA,#351953
SAL_IA0493AA,#351953
SAL_IA0598AA,#351953
SAL_IA0599AA,#351953
SAL_IA0600AA,#351953
SAL_IA0601AA,#351953
SAL_IA0602AA,#351953
SAL_IA0603AA,#351953
SAL_IA0604AA,#351953
SAL_IA0605AA,#351953
SAL_IA0606AA,#351953
SAL_IA0607AA,#351953
SAL_IA0608AA,#351953
SAL_IA0609AA,#351953
SAL_IA0610AA,#351953
SAL_IA1274AA,#351953
SAL_IA1348AA,#351953
SAL_IA1934AA,#351953
SAL_IA2027AA,#351953
SAL_IA2234AA,#351953
SAL_IA2304AA,#351953
SAL_IA2332AA,#351953
SAL_IA2362AA,#351953
SAL_IA2459AA,#351953
SAL_IA2461AA,#351953
SAL_IA2478AA,#351953
SAL_IA2654AA,#351953
SAL_IA2746AA,#351953
SAL_IA2765AA,#351953
SAL_IA3758AA,#351953
SAL_IA5139AA,#351953
SAL_IA5140AA,#351953
SAL_IA5161AA,#351953
SAL_IA5183AA,#351953
SAL_IA5186AA,#351953
SAL_IA5276AA,#351953
SAL_IA5283AA,#351953
SAL_IA5284AA,#351953
SAL_IA5287AA,#351953
SAL_IA5288AA,#351953
SAL_IA5290AA,#351953
SAL_IA5346AA,#351953
SAL_IA5431AA,#351953
SAL_IA5591AA,#351953
SAL_IA5602AA,#351953
SAL_IA6411AA,#351953
SAL_IA6413AA,#351953
SAL_IA6414AA,#351953
SAL_IA6416AA,#351953
SAL_IA6422AA,#351953
SAL_IA6424AA,#351953
SAL_IA6425AA,#351953
SAL_IA6427AA,#351953
SAL_IA6428AA,#351953
SAL_IA6430AA,#351953
SAL_IA6605AA,#351953
SAL_IA6923AA,#351953
SAL_IA7114AA,#351953
SAL_IA7217AA,#351953
SAL_IA7230AA,#351953
SAL_IA7231AA,#351953
SAL_IA7250AA,#351953
SAL_IA7371AA,#351953
SAL_IA7425AA,#351953
SAL_IA7426AA,#351953
SAL_IA7427AA,#351953
SAL_IA7428AA,#351953
SAL_IA7429AA,#351953
SAL_IA7430AA,#351953
SAL_IA7431AA,#351953
SAL_IA7432AA,#351953
SAL_IA7433AA,#351953
SAL_IA7434AA,#351953
SAL_IA7435AA,#351953
SAL_IA7436AA,#351953
SAL_IA7437AA,#351953
SAL_IA7438AA,#351953
SAL_IA7439AA,#351953
SAL_IA7440AA,#351953
SAL_IA7446AA,#351953
SAL_IA7447AA,#351953
SAL_IA7448AA,#351953
SAL_IA7449AA,#351953
SAL_IA7450AA,#351953
SAL_IA7451AA,#351953
SAL_IA7455AA,#351953
SAL_IA7456AA,#351953
SAL_IA7458AA,#351953
SAL_IA7459AA,#351953
SAL_IA7465AA,#351953
SAL_IA7557AA,#351953
SAL_IA7605AA,#351953
SAL_IA7640AA,#351953
SAL_IA7771AA,#351953
SAL_IA7772AA,#351953
SAL_IA7773AA,#351953
SAL_IA7775AA,#351953
SAL_IA7782AA,#351953
SAL_IA7784AA,#351953
SAL_IA7785AA,#351953
SAL_IA7786AA,#351953
SAL_IA8316AA,#351953
SAL_IA8321AA,#351953
SAL_IA8515AA,#351953
SAL_IA8806AA,#351953
SAL_IA8808AA,#351953
SAL_IA8809AA,#351953
SAL_IA8823AA,#351953
SAL_IA8892AA,#351953
SAL_IA8895AA,#351953
SAL_IA8906AA,#351953
SAL_IA8925AA,#351953
SAL_IA8974AA,#351953
SAL_IA8988AA,#351953
SAL_IA9156AA,#351953
SAL_IA9185AA,#351953
SAL_IA9529AA,#351953
SAL_IA9591AA,#351953
SAL_JA0002AA,#351953
SAL_JA0210AA,#351953
SAL_JA0269AA,#351953
SAL_JA0327AA,#351953
SAL_JA0330AA,#351953
SAL_JA0331AA,#351953
SAL_JA0500AA,#351953
SAL_JA0594AA,#351953
SAL_JA0990AA,#351953
SAL_JA0992AA,#351953
SAL_JA0998AA,#351953
SAL_JA1000AA,#351953
SAL_JA1144AA,#351953
SAL_JA1146AA,#351953
SAL_JA1147AA,#351953
SAL_JA1148AA,#351953
SAL_JA1149AA,#351953
SAL_JA1150AA,#351953
SAL_JA1152AA,#351953
SAL_JA1154AA,#351953
SAL_JA1156AA,#351953
SAL_JA1157AA,#351953
SAL_JA1158AA,#351953
SAL_JA1186AA,#351953
SAL_JA1683AA,#351953
SAL_JA1933AA,#351953
SAL_JA1949AA,#351953
SAL_JA2123AA,#351953
SAL_JA2341AA,#351953
SAL_JA2677AA,#351953
SAL_JA2831AA,#351953
SAL_JA3068AA,#351953
SAL_JA3069AA,#351953
SAL_JA3070AA,#351953
SAL_JA3071AA,#351953
SAL_JA3072AA,#351953
SAL_JA3073AA,#351953
SAL_JA3074AA,#351953
SAL_JA3075AA,#351953
SAL_JA3076AA,#351953
SAL_JA3077AA,#351953
SAL_JA3078AA,#351953
SAL_JA3079AA,#351953
SAL_JA3080AA,#351953
SAL_JA3081AA,#351953
SAL_JA3084AA,#351953
SAL_JA3085AA,#351953
SAL_JA3086AA,#351953
SAL_JA3093AA,#351953
SAL_JA3094AA,#351953
SAL_JA3095AA,#351953
SAL_JA3096AA,#351953
SAL_JA3098AA,#351953
SAL_JA3099AA,#351953
SAL_JA3100AA,#351953
SAL_JA3101AA,#351953
SAL_JA3103AA,#351953
SAL_JA3104AA,#351953
SAL_JA3130AA,#351953
SAL_JA3327AA,#351953
SAL_JA3615AA,#351953
SAL_JA3635AA,#351953
SAL_JA3813AA,#351953
SAL_JA4041AA,#351953
SAL_JA4047AA,#351953
SAL_JA4245AA,#351953
SAL_JA4277AA,#351953
SAL_JA4467AA,#351953
SAL_JA4875AA,#351953
SAL_JA4927AA,#351953
SAL_JA5066AA,#351953
SAL_JA5108AA,#351953
SAL_JA5232AA,#351953
SAL_JA5306AA,#351953
SAL_JA5602AA,#351953
SAL_JA5614AA,#351953
SAL_JA6099AA,#351953
SAL_JA6143AA,#351953
SAL_JA6154AA,#351953
SAL_JA6286AA,#351953
SAL_JA6515AA,#351953
SAL_JA6662AA,#351953
SAL_JA6697AA,#351953
SAL_JA6744AA,#351953
SAL_JA6794AA,#351953
SAL_JA6909AA,#351953
SAL_JA7048AA,#351953
SAL_JA7054AA,#351953
SAL_JA7067AA,#351953
SAL_JA7069AA,#351953
SAL_JA7072AA,#351953
SAL_JA7180AA,#351953
SAL_JA7258AA,#351953
SAL_JA7280AA,#351953
SAL_JA7507AA,#351953
SAL_JA7572AA,#351953
SAL_JA7582AA,#351953
SAL_JA7585AA,#351953
SAL_JA7591AA,#351953
SAL_JA7683AA,#351953
SAL_JA7689AA,#351953
SAL_JA7705AA,#351953
SAL_JA7716AA,#351953
SAL_JA7734AA,#351953
SAL_JA7753AA,#351953
SAL_JA7872AA,#351953
SAL_JA7972AA,#351953
SAL_JA8158AA,#351953
SAL_JA8530AA,#351953
SAL_JA8674AA,#351953
SAL_JA8703AA,#351953
SAL_JA8761AA,#351953
SAL_JA8790AA,#351953
SAL_JA8897AA,#351953
SAL_JA8925AA,#351953
SAL_JA9080AA,#351953
SAL_JA9087AA,#351953
SAL_JA9091AA,#351953
SAL_JA9100AA,#351953
SAL_JA9235AA,#351953
SAL_JA9273AA,#351953
SAL_JA9634AA,#351953
SAL_JA9813AA,#351953
SAL_JA9820AA,#351953
SAL_JA9835AA,#351953
SAL_JA9927AA,#351953
SAL_JA9935AA,#351953
SAL_JA9943AA,#351953
SAL_JA9969AA,#351953
SAL_KA0017AA,#351953
SAL_KA0047AA,#351953
SAL_KA0154AA,#351953
SAL_KA0215AA,#351953
SAL_KA0332AA,#351953
SAL_KA0498AA,#351953
SAL_KA0512AA,#351953
SAL_KA0650AA,#351953
SAL_KA0735AA,#351953
SAL_KA0877AA,#351953
SAL_KA0907AA,#351953
SAL_KA1048AA,#351953
SAL_KA1256AA,#351953
SAL_KA1331AA,#351953
SAL_KA1670AA,#351953
SAL_KA1817AA,#351953
SAL_KA1838AA,#351953
SAL_KA2063AA,#351953
SAL_KA2124AA,#351953
SAL_KA2145AA,#351953
SAL_KA2161AA,#351953
SAL_KA2169AA,#351953
SAL_KA2300AA,#351953
SAL_KA2310AA,#351953
SAL_KA2340AA,#351953
SAL_KA2438AA,#351953
SAL_KA2440AA,#351953
SAL_KA2441AA,#351953
SAL_KA2442AA,#351953
SAL_KA2443AA,#351953
SAL_KA2444AA,#351953
SAL_KA2445AA,#351953
SAL_KA2446AA,#351953
SAL_KA2447AA,#351953
SAL_KA2448AA,#351953
SAL_KA2449AA,#351953
SAL_KA2450AA,#351953
SAL_KA2451AA,#351953
SAL_KA2452AA,#351953
SAL_KA2453AA,#351953
SAL_KA2454AA,#351953
SAL_KA2455AA,#351953
SAL_KA2456AA,#351953
SAL_KA2457AA,#351953
SAL_KA2458AA,#351953
SAL_KA2459AA,#351953
SAL_KA2460AA,#351953
SAL_KA2461AA,#351953
SAL_KA2465AA,#351953
SAL_KA2466AA,#351953
SAL_KA2467AA,#351953
SAL_KA2468AA,#351953
SAL_KA2469AA,#351953
SAL_KA2470AA,#351953
SAL_KA2471AA,#351953
SAL_KA2472AA,#351953
SAL_KA2473AA,#351953
SAL_KA2474AA,#351953
SAL_KA2475AA,#351953
SAL_KA2476AA,#351953
SAL_KA2477AA,#351953
SAL_KA2478AA,#351953
SAL_KA2479AA,#351953
SAL_KA2480AA,#351953
SAL_KA2481AA,#351953
SAL_KA2482AA,#351953
SAL_KA2483AA,#351953
SAL_KA2484AA,#351953
SAL_KA2485AA,#351953
SAL_KA2486AA,#351953
SAL_KA2487AA,#351953
SAL_KA2488AA,#351953
SAL_KA2489AA,#351953
SAL_KA2490AA,#351953
SAL_KA2491AA,#351953
SAL_KA2492AA,#351953
SAL_KA2493AA,#351953
SAL_KA2494AA,#351953
SAL_KA2495AA,#351953
SAL_KA2496AA,#351953
SAL_KA2497AA,#351953
SAL_KA2498AA,#351953
SAL_KA2499AA,#351953
SAL_KA2500AA,#351953
SAL_KA2501AA,#351953
SAL_KA2502AA,#351953
SAL_KA2503AA,#351953
SAL_KA2504AA,#351953
SAL_KA2505AA,#351953
SAL_KA2506AA,#351953
SAL_KA2507AA,#351953
SAL_KA2508AA,#351953
SAL_KA2509AA,#351953
SAL_KA2510AA,#351953
SAL_KA2511AA,#351953
SAL_KA2512AA,#351953
SAL_KA2513AA,#351953
SAL_KA2514AA,#351953
SAL_KA2515AA,#351953
SAL_KA2516AA,#351953
SAL_KA2517AA,#351953
SAL_KA2518AA,#351953
SAL_KA2519AA,#351953
SAL_KA2520AA,#351953
SAL_KA2521AA,#351953
SAL_KA2522AA,#351953
SAL_KA2523AA,#351953
SAL_KA2524AA,#351953
SAL_KA2525AA,#351953
SAL_KA2526AA,#351953
SAL_KA2527AA,#351953
SAL_KA2528AA,#351953
SAL_KA2529AA,#351953
SAL_KA2530AA,#351953
SAL_KA2531AA,#351953
SAL_KA2532AA,#351953
SAL_KA2533AA,#351953
SAL_KA2534AA,#351953
SAL_KA2535AA,#351953
SAL_KA2536AA,#351953
SAL_KA2537AA,#351953
SAL_KA2538AA,#351953
SAL_KA2539AA,#351953
SAL_KA2540AA,#351953
SAL_KA2541AA,#351953
SAL_KA2542AA,#351953
SAL_KA2543AA,#351953
SAL_KA2544AA,#351953
SAL_KA2545AA,#351953
SAL_KA2546AA,#351953
SAL_KA2547AA,#351953
SAL_KA2548AA,#351953
SAL_KA2549AA,#351953
SAL_KA2550AA,#351953
SAL_KA2551AA,#351953
SAL_KA2552AA,#351953
SAL_KA2553AA,#351953
SAL_KA2554AA,#351953
SAL_KA2555AA,#351953
SAL_KA2556AA,#351953
SAL_KA2557AA,#351953
SAL_KA2558AA,#351953
SAL_KA2586AA,#351953
SAL_KA2704AA,#351953
SAL_KA2711AA,#351953
SAL_KA2719AA,#351953
SAL_KA2953AA,#351953
SAL_KA3131AA,#351953
SAL_KA3331AA,#351953
SAL_KA3541AA,#351953
SAL_KA3558AA,#351953
SAL_KA3595AA,#351953
SAL_KA3615AA,#351953
SAL_KA3974AA,#351953
SAL_KA3983AA,#351953
SAL_KA4024AA,#351953
SAL_KA4028AA,#351953
SAL_KA4034AA,#351953
SAL_KA4040AA,#351953
SAL_KA4540AA,#351953
SAL_KA4584AA,#351953
SAL_KA4770AA,#351953
SAL_KA5061AA,#351953
SAL_KA5236AA,#351953
SAL_KA5243AA,#351953
SAL_KA5315AA,#351953
SAL_KA5448AA,#351953
SAL_KA5458AA,#351953
SAL_KA5608AA,#351953
SAL_KA5613AA,#351953
SAL_KA5683AA,#351953
SAL_KA5716AA,#351953
SAL_KA5908AA,#351953
SAL_KA5993AA,#351953
SAL_KA6083AA,#351953
SAL_KA6094AA,#351953
SAL_KA6096AA,#351953
SAL_KA6113AA,#351953
SAL_KA6115AA,#351953
SAL_KA6243AA,#351953
SAL_KA6317AA,#351953
SAL_AA5107AA,#36625d
SAL_AA5108AA,#36625d
SAL_AA5109AA,#36625d
SAL_AA5110AA,#36625d
SAL_AA5112AA,#36625d
SAL_AA5113AA,#36625d
SAL_AA5114AA,#36625d
SAL_AA5115AA,#36625d
SAL_AA5116AA,#36625d
SAL_AA5117AA,#36625d
SAL_AA5118AA,#36625d
SAL_AA5120AA,#36625d
SAL_AA5121AA,#36625d
SAL_AA5122AA,#36625d
SAL_AA5123AA,#36625d
SAL_AA5124AA,#36625d
SAL_AA5125AA,#36625d
SAL_AA5739AA,#36625d
SAL_AA7288AA,#36625d
SAL_AA7290AA,#36625d
SAL_BA0725AA,#36625d
SAL_BA2938AA,#36625d
SAL_BA3474AA,#36625d
SAL_BA3548AA,#36625d
SAL_BA3562AA,#36625d
SAL_BA3565AA,#36625d
SAL_BA3589AA,#36625d
SAL_BA4513AA,#36625d
SAL_BA4515AA,#36625d
SAL_BA4517AA,#36625d
SAL_BA4520AA,#36625d
SAL_BA4528AA,#36625d
SAL_BA4531AA,#36625d
SAL_BA4533AA,#36625d
SAL_BA4537AA,#36625d
SAL_BA4546AA,#36625d
SAL_BA4548AA,#36625d
SAL_BA4549AA,#36625d
SAL_BA4558AA,#36625d
SAL_BA4560AA,#36625d
SAL_BA4562AA,#36625d
SAL_BA4564AA,#36625d
SAL_BA4574AA,#36625d
SAL_BA4576AA,#36625d
SAL_BA4590AA,#36625d
SAL_BA4592AA,#36625d
SAL_BA4975AA,#36625d
SAL_BA5079AA,#36625d
SAL_BA5128AA,#36625d
SAL_BA5484AA,#36625d
SAL_BA5485AA,#36625d
SAL_BA6651AA,#36625d
SAL_BA7434AA,#36625d
SAL_BA7805AA,#36625d
SAL_BA7818AA,#36625d
SAL_BA8522AA,#36625d
SAL_BA8872AA,#36625d
SAL_BA9783AA,#36625d
SAL_BA9914AA,#36625d
SAL_CA0322AA,#36625d
SAL_CA0540AA,#36625d
SAL_CA0862AA,#36625d
SAL_CA1788AA,#36625d
SAL_CA2090AA,#36625d
SAL_CA3277AA,#36625d
SAL_CA3578AA,#36625d
SAL_CA3722AA,#36625d
SAL_CA4817AA,#36625d
SAL_CA5192AA,#36625d
SAL_CA7291AA,#36625d
SAL_CA7308AA,#36625d
SAL_CA7702AA,#36625d
SAL_CA7704AA,#36625d
SAL_CA7713AA,#36625d
SAL_CA7716AA,#36625d
SAL_CA7720AA,#36625d
SAL_CA7724AA,#36625d
SAL_CA7725AA,#36625d
SAL_CA7733AA,#36625d
SAL_CA7734AA,#36625d
SAL_CA7740AA,#36625d
SAL_CA7884AA,#36625d
SAL_CA7885AA,#36625d
SAL_CA7886AA,#36625d
SAL_CA7893AA,#36625d
SAL_CA7900AA,#36625d
SAL_CA7901AA,#36625d
SAL_CA8056AA,#36625d
SAL_CA8068AA,#36625d
SAL_CA8081AA,#36625d
SAL_CA9662AA,#36625d
SAL_DA0127AA,#36625d
SAL_DA0302AA,#36625d
SAL_DA0361AA,#36625d
SAL_DA0966AA,#36625d
SAL_DA0984AA,#36625d
SAL_DA1164AA,#36625d
SAL_DA1226AA,#36625d
SAL_DA2227AA,#36625d
SAL_DA8097AA,#36625d
SAL_DA8108AA,#36625d
SAL_DA8133AA,#36625d
SAL_DA8503AA,#36625d
SAL_DA9592AA,#36625d
SAL_EA0690AA,#36625d
SAL_EA3030AA,#36625d
SAL_EA5709AA,#36625d
SAL_EA5723AA,#36625d
SAL_EA6166AA,#36625d
SAL_EA6426AA,#36625d
SAL_EA6427AA,#36625d
SAL_EA6428AA,#36625d
SAL_EA9189AA,#36625d
SAL_FA1281AA,#36625d
SAL_FA1342AA,#36625d
SAL_FA1406AA,#36625d
SAL_FA2393AA,#36625d
SAL_FA2395AA,#36625d
SAL_FA2397AA,#36625d
SAL_FA2670AA,#36625d
SAL_FA2902AA,#36625d
SAL_FA3049AA,#36625d
SAL_FA4422AA,#36625d
SAL_FA4517AA,#36625d
SAL_FA4637AA,#36625d
SAL_FA4924AA,#36625d
SAL_FA4926AA,#36625d
SAL_FA4931AA,#36625d
SAL_FA4934AA,#36625d
SAL_FA4936AA,#36625d
SAL_FA5457AA,#36625d
SAL_FA5465AA,#36625d
SAL_FA5779AA,#36625d
SAL_FA5985AA,#36625d
SAL_FA5998AA,#36625d
SAL_FA5999AA,#36625d
SAL_FA6001AA,#36625d
SAL_FA6070AA,#36625d
SAL_FA8042AA,#36625d
SAL_FA8043AA,#36625d
SAL_GA0132AA,#36625d
SAL_GA0173AA,#36625d
SAL_GA0200AA,#36625d
SAL_GA0269AA,#36625d
SAL_GA0287AA,#36625d
SAL_GA0314AA,#36625d
SAL_GA0316AA,#36625d
SAL_GA0351AA,#36625d
SAL_GA0382AA,#36625d
SAL_GA2498AA,#36625d
SAL_GA2500AA,#36625d
SAL_GA2508AA,#36625d
SAL_GA2798AA,#36625d
SAL_GA3502AA,#36625d
SAL_GA3560AA,#36625d
SAL_GA3561AA,#36625d
SAL_GA3562AA,#36625d
SAL_GA4671AA,#36625d
SAL_GA4672AA,#36625d
SAL_GA4675AA,#36625d
SAL_GA4676AA,#36625d
SAL_GA4873AA,#36625d
SAL_GA4874AA,#36625d
SAL_GA4880AA,#36625d
SAL_GA4882AA,#36625d
SAL_GA4883AA,#36625d
SAL_GA4884AA,#36625d
SAL_GA5667AA,#36625d
SAL_GA5983AA,#36625d
SAL_GA8202AA,#36625d
SAL_GA9130AA,#36625d
SAL_GA9545AA,#36625d
SAL_HA0505AA,#36625d
SAL_HA0506AA,#36625d
SAL_HA1262AA,#36625d
SAL_HA2775AA,#36625d
SAL_HA4335AA,#36625d
SAL_HA4750AA,#36625d
SAL_HA5101AA,#36625d
SAL_HA5104AA,#36625d
SAL_HA7217AA,#36625d
SAL_HA9197AA,#36625d
SAL_HA9669AA,#36625d
SAL_HA9711AA,#36625d
SAL_HA9717AA,#36625d
SAL_HA9853AA,#36625d
SAL_IA0080AA,#36625d
SAL_IA0430AA,#36625d
SAL_IA2395AA,#36625d
SAL_IA2402AA,#36625d
SAL_IA2507AA,#36625d
SAL_IA2510AA,#36625d
SAL_IA3080AA,#36625d
SAL_IA5203AA,#36625d
SAL_IA5535AA,#36625d
SAL_IA5874AA,#36625d
SAL_IA6965AA,#36625d
SAL_IA7063AA,#36625d
SAL_IA7064AA,#36625d
SAL_IA7066AA,#36625d
SAL_IA7534AA,#36625d
SAL_IA7546AA,#36625d
SAL_IA8332AA,#36625d
SAL_IA8381AA,#36625d
SAL_IA8969AA,#36625d
SAL_JA0134AA,#36625d
SAL_JA0177AA,#36625d
SAL_JA0586AA,#36625d
SAL_JA0587AA,#36625d
SAL_JA0603AA,#36625d
SAL_JA0613AA,#36625d
SAL_JA0614AA,#36625d
SAL_JA1848AA,#36625d
SAL_JA2049AA,#36625d
SAL_JA3598AA,#36625d
SAL_JA4176AA,#36625d
SAL_JA5016AA,#36625d
SAL_JA5911AA,#36625d
SAL_JA5918AA,#36625d
SAL_JA6291AA,#36625d
SAL_JA7512AA,#36625d
SAL_JA7846AA,#36625d
SAL_JA7916AA,#36625d
SAL_JA7920AA,#36625d
SAL_JA8186AA,#36625d
SAL_JA8236AA,#36625d
SAL_JA8423AA,#36625d
SAL_JA9727AA,#36625d
SAL_KA0176AA,#36625d
SAL_KA0207AA,#36625d
SAL_KA0669AA,#36625d
SAL_KA1124AA,#36625d
SAL_KA1570AA,#36625d
SAL_KA1574AA,#36625d
SAL_KA1575AA,#36625d
SAL_KA1582AA,#36625d
SAL_KA5181AA,#36625d
SAL_KA6295AA,#36625d
SAL_AA1789AA,#395c1f
SAL_AA1790AA,#395c1f
SAL_AA1791AA,#395c1f
SAL_AA1792AA,#395c1f
SAL_AA1794AA,#395c1f
SAL_AA1796AA,#395c1f
SAL_AA1798AA,#395c1f
SAL_AA1799AA,#395c1f
SAL_AA1800AA,#395c1f
SAL_AA1801AA,#395c1f
SAL_AA1802AA,#395c1f
SAL_AA1803AA,#395c1f
SAL_AA1804AA,#395c1f
SAL_AA1805AA,#395c1f
SAL_AA1806AA,#395c1f
SAL_AA1807AA,#395c1f
SAL_AA1808AA,#395c1f
SAL_AA1809AA,#395c1f
SAL_AA1810AA,#395c1f
SAL_AA1811AA,#395c1f
SAL_AA1812AA,#395c1f
SAL_AA1813AA,#395c1f
SAL_AA1814AA,#395c1f
SAL_AA1815AA,#395c1f
SAL_AA1816AA,#395c1f
SAL_AA1817AA,#395c1f
SAL_AA1818AA,#395c1f
SAL_AA1819AA,#395c1f
SAL_AA1820AA,#395c1f
SAL_AA1821AA,#395c1f
SAL_AA1822AA,#395c1f
SAL_AA2793AA,#395c1f
SAL_AA2794AA,#395c1f
SAL_AA4062AA,#395c1f
SAL_AA5994AA,#395c1f
SAL_AA6623AA,#395c1f
SAL_AA6917AA,#395c1f
SAL_BA1525AA,#395c1f
SAL_BA1608AA,#395c1f
SAL_BA1679AA,#395c1f
SAL_BA4056AA,#395c1f
SAL_BA4919AA,#395c1f
SAL_BA4935AA,#395c1f
SAL_BA5347AA,#395c1f
SAL_BA5350AA,#395c1f
SAL_BA5358AA,#395c1f
SAL_BA5362AA,#395c1f
SAL_BA5364AA,#395c1f
SAL_BA5369AA,#395c1f
SAL_BA5371AA,#395c1f
SAL_BA5773AA,#395c1f
SAL_BA5775AA,#395c1f
SAL_BA6362AA,#395c1f
SAL_BA6383AA,#395c1f
SAL_BA6453AA,#395c1f
SAL_BA6515AA,#395c1f
SAL_BA6584AA,#395c1f
SAL_BA7578AA,#395c1f
SAL_BA7584AA,#395c1f
SAL_BA7624AA,#395c1f
SAL_BA7729AA,#395c1f
SAL_BA7762AA,#395c1f
SAL_BA7844AA,#395c1f
SAL_BA7927AA,#395c1f
SAL_BA7993AA,#395c1f
SAL_BA8109AA,#395c1f
SAL_BA8257AA,#395c1f
SAL_BA8304AA,#395c1f
SAL_BA8325AA,#395c1f
SAL_BA8479AA,#395c1f
SAL_BA8481AA,#395c1f
SAL_BA8485AA,#395c1f
SAL_BA8503AA,#395c1f
SAL_BA8558AA,#395c1f
SAL_BA8617AA,#395c1f
SAL_BA8920AA,#395c1f
SAL_BA9240AA,#395c1f
SAL_BA9407AA,#395c1f
SAL_BA9438AA,#395c1f
SAL_BA9493AA,#395c1f
SAL_BA9539AA,#395c1f
SAL_BA9558AA,#395c1f
SAL_BA9610AA,#395c1f
SAL_BA9669AA,#395c1f
SAL_BA9752AA,#395c1f
SAL_BA9838AA,#395c1f
SAL_BA9858AA,#395c1f
SAL_BA9863AA,#395c1f
SAL_CA0096AA,#395c1f
SAL_CA0146AA,#395c1f
SAL_CA0195AA,#395c1f
SAL_CA0201AA,#395c1f
SAL_CA0674AA,#395c1f
SAL_CA0739AA,#395c1f
SAL_CA0761AA,#395c1f
SAL_CA0813AA,#395c1f
SAL_CA1264AA,#395c1f
SAL_CA1286AA,#395c1f
SAL_CA1425AA,#395c1f
SAL_CA1427AA,#395c1f
SAL_CA1471AA,#395c1f
SAL_CA1493AA,#395c1f
SAL_CA1542AA,#395c1f
SAL_CA1834AA,#395c1f
SAL_CA1980AA,#395c1f
SAL_CA1982AA,#395c1f
SAL_CA2086AA,#395c1f
SAL_CA2107AA,#395c1f
SAL_CA2112AA,#395c1f
SAL_CA2145AA,#395c1f
SAL_CA2166AA,#395c1f
SAL_CA2182AA,#395c1f
SAL_CA2193AA,#395c1f
SAL_CA2228AA,#395c1f
SAL_CA2248AA,#395c1f
SAL_CA2310AA,#395c1f
SAL_CA2321AA,#395c1f
SAL_CA2387AA,#395c1f
SAL_CA2495AA,#395c1f
SAL_CA2594AA,#395c1f
SAL_CA2601AA,#395c1f
SAL_CA2630AA,#395c1f
SAL_CA2762AA,#395c1f
SAL_CA3073AA,#395c1f
SAL_CA3169AA,#395c1f
SAL_CA3228AA,#395c1f
SAL_CA3236AA,#395c1f
SAL_CA3303AA,#395c1f
SAL_CA3306AA,#395c1f
SAL_CA3307AA,#395c1f
SAL_CA3382AA,#395c1f
SAL_CA3463AA,#395c1f
SAL_CA3502AA,#395c1f
SAL_CA3556AA,#395c1f
SAL_CA3562AA,#395c1f
SAL_CA3567AA,#395c1f
SAL_CA3789AA,#395c1f
SAL_CA3837AA,#395c1f
SAL_CA3838AA,#395c1f
SAL_CA4003AA,#395c1f
SAL_CA4023AA,#395c1f
SAL_CA4103AA,#395c1f
SAL_CA4166AA,#395c1f
SAL_CA4215AA,#395c1f
SAL_CA4236AA,#395c1f
SAL_CA4239AA,#395c1f
SAL_CA4251AA,#395c1f
SAL_CA4291AA,#395c1f
SAL_CA4475AA,#395c1f
SAL_CA4477AA,#395c1f
SAL_CA4498AA,#395c1f
SAL_CA4533AA,#395c1f
SAL_CA4596AA,#395c1f
SAL_CA4633AA,#395c1f
SAL_CA4652AA,#395c1f
SAL_CA4715AA,#395c1f
SAL_CA4811AA,#395c1f
SAL_CA4830AA,#395c1f
SAL_CA4834AA,#395c1f
SAL_CA4864AA,#395c1f
SAL_CA4882AA,#395c1f
SAL_CA4913AA,#395c1f
SAL_CA4991AA,#395c1f
SAL_CA4992AA,#395c1f
SAL_CA5017AA,#395c1f
SAL_CA5018AA,#395c1f
SAL_CA5121AA,#395c1f
SAL_CA5129AA,#395c1f
SAL_CA5227AA,#395c1f
SAL_CA5277AA,#395c1f
SAL_CA5291AA,#395c1f
SAL_CA5438AA,#395c1f
SAL_CA5530AA,#395c1f
SAL_CA5533AA,#395c1f
SAL_CA5537AA,#395c1f
SAL_CA5737AA,#395c1f
SAL_CA5750AA,#395c1f
SAL_CA5777AA,#395c1f
SAL_CA5924AA,#395c1f
SAL_CA5998AA,#395c1f
SAL_CA6184AA,#395c1f
SAL_CA6225AA,#395c1f
SAL_CA6229AA,#395c1f
SAL_CA6269AA,#395c1f
SAL_CA6339AA,#395c1f
SAL_CA6572AA,#395c1f
SAL_CA6584AA,#395c1f
SAL_CA6612AA,#395c1f
SAL_CA6616AA,#395c1f
SAL_CA6621AA,#395c1f
SAL_CA6644AA,#395c1f
SAL_CA6711AA,#395c1f
SAL_CA6733AA,#395c1f
SAL_CA6745AA,#395c1f
SAL_CA6781AA,#395c1f
SAL_CA7235AA,#395c1f
SAL_CA7288AA,#395c1f
SAL_CA7727AA,#395c1f
SAL_CA7791AA,#395c1f
SAL_CA7845AA,#395c1f
SAL_CA7994AA,#395c1f
SAL_CA8048AA,#395c1f
SAL_CA8088AA,#395c1f
SAL_CA8472AA,#395c1f
SAL_CA8903AA,#395c1f
SAL_CA9148AA,#395c1f
SAL_CA9155AA,#395c1f
SAL_DA0081AA,#395c1f
SAL_DA0232AA,#395c1f
SAL_DA0385AA,#395c1f
SAL_DA0458AA,#395c1f
SAL_DA0581AA,#395c1f
SAL_DA0583AA,#395c1f
SAL_DA0660AA,#395c1f
SAL_DA1520AA,#395c1f
SAL_DA1547AA,#395c1f
SAL_DA1807AA,#395c1f
SAL_DA1846AA,#395c1f
SAL_DA2896AA,#395c1f
SAL_DA2897AA,#395c1f
SAL_DA2898AA,#395c1f
SAL_DA2899AA,#395c1f
SAL_DA3455AA,#395c1f
SAL_DA3929AA,#395c1f
SAL_DA4790AA,#395c1f
SAL_DA4794AA,#395c1f
SAL_DA5121AA,#395c1f
SAL_DA5263AA,#395c1f
SAL_DA5589AA,#395c1f
SAL_DA6305AA,#395c1f
SAL_DA6321AA,#395c1f
SAL_DA6882AA,#395c1f
SAL_DA8062AA,#395c1f
SAL_DA8288AA,#395c1f
SAL_EA0385AA,#395c1f
SAL_EA2693AA,#395c1f
SAL_EA2714AA,#395c1f
SAL_EA2718AA,#395c1f
SAL_EA2902AA,#395c1f
SAL_EA2995AA,#395c1f
SAL_EA4089AA,#395c1f
SAL_EA4272AA,#395c1f
SAL_EA6515AA,#395c1f
SAL_EA6516AA,#395c1f
SAL_EA6705AA,#395c1f
SAL_EA6898AA,#395c1f
SAL_EA6905AA,#395c1f
SAL_EA6929AA,#395c1f
SAL_EA6973AA,#395c1f
SAL_EA7028AA,#395c1f
SAL_EA7040AA,#395c1f
SAL_EA7075AA,#395c1f
SAL_EA7102AA,#395c1f
SAL_EA7130AA,#395c1f
SAL_EA7203AA,#395c1f
SAL_EA7370AA,#395c1f
SAL_EA7394AA,#395c1f
SAL_EA7450AA,#395c1f
SAL_EA7468AA,#395c1f
SAL_EA7505AA,#395c1f
SAL_EA7516AA,#395c1f
SAL_EA7656AA,#395c1f
SAL_EA7697AA,#395c1f
SAL_EA7805AA,#395c1f
SAL_EA7813AA,#395c1f
SAL_EA7899AA,#395c1f
SAL_EA7933AA,#395c1f
SAL_EA7991AA,#395c1f
SAL_EA8023AA,#395c1f
SAL_EA8101AA,#395c1f
SAL_EA8111AA,#395c1f
SAL_EA9359AA,#395c1f
SAL_FA2509AA,#395c1f
SAL_FA4060AA,#395c1f
SAL_FA4071AA,#395c1f
SAL_FA4121AA,#395c1f
SAL_FA4160AA,#395c1f
SAL_FA4172AA,#395c1f
SAL_FA4193AA,#395c1f
SAL_FA4210AA,#395c1f
SAL_FA4226AA,#395c1f
SAL_FA4255AA,#395c1f
SAL_FA4298AA,#395c1f
SAL_FA4358AA,#395c1f
SAL_FA4376AA,#395c1f
SAL_FA4429AA,#395c1f
SAL_FA4454AA,#395c1f
SAL_FA4464AA,#395c1f
SAL_FA4523AA,#395c1f
SAL_FA4534AA,#395c1f
SAL_FA4595AA,#395c1f
SAL_FA4630AA,#395c1f
SAL_FA4704AA,#395c1f
SAL_FA4927AA,#395c1f
SAL_FA4941AA,#395c1f
SAL_FA5954AA,#395c1f
SAL_FA5979AA,#395c1f
SAL_FA5992AA,#395c1f
SAL_FA6650AA,#395c1f
SAL_FA8415AA,#395c1f
SAL_FA8447AA,#395c1f
SAL_FA9387AA,#395c1f
SAL_FA9388AA,#395c1f
SAL_GA0148AA,#395c1f
SAL_GA0204AA,#395c1f
SAL_GA0205AA,#395c1f
SAL_GA0348AA,#395c1f
SAL_GA0365AA,#395c1f
SAL_GA1795AA,#395c1f
SAL_GA2094AA,#395c1f
SAL_GA3549AA,#395c1f
SAL_GA3550AA,#395c1f
SAL_GA3551AA,#395c1f
SAL_GA3552AA,#395c1f
SAL_GA3553AA,#395c1f
SAL_GA4463AA,#395c1f
SAL_GA4488AA,#395c1f
SAL_GA4799AA,#395c1f
SAL_GA4921AA,#395c1f
SAL_GA5013AA,#395c1f
SAL_GA5014AA,#395c1f
SAL_GA5455AA,#395c1f
SAL_GA7386AA,#395c1f
SAL_GA7778AA,#395c1f
SAL_GA7834AA,#395c1f
SAL_GA7892AA,#395c1f
SAL_GA7942AA,#395c1f
SAL_GA7953AA,#395c1f
SAL_GA9154AA,#395c1f
SAL_GA9156AA,#395c1f
SAL_GA9216AA,#395c1f
SAL_GA9217AA,#395c1f
SAL_GA9218AA,#395c1f
SAL_HA0605AA,#395c1f
SAL_HA0608AA,#395c1f
SAL_HA0612AA,#395c1f
SAL_HA0778AA,#395c1f
SAL_HA2671AA,#395c1f
SAL_HA2969AA,#395c1f
SAL_HA3150AA,#395c1f
SAL_HA3397AA,#395c1f
SAL_HA3399AA,#395c1f
SAL_HA3415AA,#395c1f
SAL_HA3417AA,#395c1f
SAL_HA4591AA,#395c1f
SAL_HA4599AA,#395c1f
SAL_HA4767AA,#395c1f
SAL_HA4786AA,#395c1f
SAL_HA4889AA,#395c1f
SAL_HA4945AA,#395c1f
SAL_HA4968AA,#395c1f
SAL_HA5028AA,#395c1f
SAL_HA5039AA,#395c1f
SAL_HA5045AA,#395c1f
SAL_HA5067AA,#395c1f
SAL_HA5088AA,#395c1f
SAL_HA5186AA,#395c1f
SAL_HA5204AA,#395c1f
SAL_HA5222AA,#395c1f
SAL_HA5229AA,#395c1f
SAL_HA5397AA,#395c1f
SAL_HA5410AA,#395c1f
SAL_HA5429AA,#395c1f
SAL_HA5450AA,#395c1f
SAL_HA5456AA,#395c1f
SAL_HA5727AA,#395c1f
SAL_HA6150AA,#395c1f
SAL_HA6904AA,#395c1f
SAL_HA8192AA,#395c1f
SAL_HA8320AA,#395c1f
SAL_HA8906AA,#395c1f
SAL_HA8982AA,#395c1f
SAL_HA9347AA,#395c1f
SAL_HA9663AA,#395c1f
SAL_IA0069AA,#395c1f
SAL_IA0072AA,#395c1f
SAL_IA0075AA,#395c1f
SAL_IA0078AA,#395c1f
SAL_IA0081AA,#395c1f
SAL_IA0082AA,#395c1f
SAL_IA0083AA,#395c1f
SAL_IA0084AA,#395c1f
SAL_IA0085AA,#395c1f
SAL_IA0097AA,#395c1f
SAL_IA0235AA,#395c1f
SAL_IA0365AA,#395c1f
SAL_IA0389AA,#395c1f
SAL_IA0441AA,#395c1f
SAL_IA0447AA,#395c1f
SAL_IA0490AA,#395c1f
SAL_IA0558AA,#395c1f
SAL_IA0560AA,#395c1f
SAL_IA0563AA,#395c1f
SAL_IA0588AA,#395c1f
SAL_IA0589AA,#395c1f
SAL_IA0939AA,#395c1f
SAL_IA1215AA,#395c1f
SAL_IA1395AA,#395c1f
SAL_IA1805AA,#395c1f
SAL_IA3041AA,#395c1f
SAL_IA3247AA,#395c1f
SAL_IA3259AA,#395c1f
SAL_IA3591AA,#395c1f
SAL_IA3860AA,#395c1f
SAL_IA4756AA,#395c1f
SAL_IA4759AA,#395c1f
SAL_IA4796AA,#395c1f
SAL_IA5031AA,#395c1f
SAL_IA5414AA,#395c1f
SAL_IA5586AA,#395c1f
SAL_IA5904AA,#395c1f
SAL_IA7341AA,#395c1f
SAL_IA7349AA,#395c1f
SAL_IA7685AA,#395c1f
SAL_IA7686AA,#395c1f
SAL_IA7692AA,#395c1f
SAL_IA8289AA,#395c1f
SAL_IA9375AA,#395c1f
SAL_IA9615AA,#395c1f
SAL_IA9635AA,#395c1f
SAL_IA9645AA,#395c1f
SAL_JA0114AA,#395c1f
SAL_JA0203AA,#395c1f
SAL_JA0299AA,#395c1f
SAL_JA0353AA,#395c1f
SAL_JA1575AA,#395c1f
SAL_JA2011AA,#395c1f
SAL_JA2092AA,#395c1f
SAL_JA2373AA,#395c1f
SAL_JA2424AA,#395c1f
SAL_JA2456AA,#395c1f
SAL_JA2516AA,#395c1f
SAL_JA3404AA,#395c1f
SAL_JA3905AA,#395c1f
SAL_JA4670AA,#395c1f
SAL_JA4776AA,#395c1f
SAL_JA5379AA,#395c1f
SAL_JA5380AA,#395c1f
SAL_JA5480AA,#395c1f
SAL_JA5619AA,#395c1f
SAL_JA5898AA,#395c1f
SAL_JA6013AA,#395c1f
SAL_JA6226AA,#395c1f
SAL_JA6438AA,#395c1f
SAL_JA6528AA,#395c1f
SAL_JA6849AA,#395c1f
SAL_JA6959AA,#395c1f
SAL_JA7200AA,#395c1f
SAL_JA7300AA,#395c1f
SAL_JA7843AA,#395c1f
SAL_JA7884AA,#395c1f
SAL_JA7921AA,#395c1f
SAL_JA7937AA,#395c1f
SAL_JA7991AA,#395c1f
SAL_JA8061AA,#395c1f
SAL_JA8138AA,#395c1f
SAL_JA8150AA,#395c1f
SAL_JA8151AA,#395c1f
SAL_JA8202AA,#395c1f
SAL_JA8304AA,#395c1f
SAL_JA8326AA,#395c1f
SAL_JA8333AA,#395c1f
SAL_JA8349AA,#395c1f
SAL_JA8375AA,#395c1f
SAL_JA8379AA,#395c1f
SAL_JA8404AA,#395c1f
SAL_JA8412AA,#395c1f
SAL_JA8414AA,#395c1f
SAL_JA8447AA,#395c1f
SAL_JA8994AA,#395c1f
SAL_JA9285AA,#395c1f
SAL_JA9333AA,#395c1f
SAL_JA9681AA,#395c1f
SAL_KA0243AA,#395c1f
SAL_KA0434AA,#395c1f
SAL_KA0774AA,#395c1f
SAL_KA0874AA,#395c1f
SAL_KA0906AA,#395c1f
SAL_KA0947AA,#395c1f
SAL_KA1094AA,#395c1f
SAL_KA1285AA,#395c1f
SAL_KA1927AA,#395c1f
SAL_KA1934AA,#395c1f
SAL_KA2081AA,#395c1f
SAL_KA2164AA,#395c1f
SAL_KA2308AA,#395c1f
SAL_KA2600AA,#395c1f
SAL_KA2679AA,#395c1f
SAL_KA2687AA,#395c1f
SAL_KA3374AA,#395c1f
SAL_KA3396AA,#395c1f
SAL_KA3412AA,#395c1f
SAL_KA3472AA,#395c1f
SAL_KA3476AA,#395c1f
SAL_KA3726AA,#395c1f
SAL_KA3773AA,#395c1f
SAL_KA4106AA,#395c1f
SAL_KA4114AA,#395c1f
SAL_KA4119AA,#395c1f
SAL_KA5085AA,#395c1f
SAL_KA5095AA,#395c1f
SAL_KA5169AA,#395c1f
SAL_KA5195AA,#395c1f
SAL_KA5968AA,#395c1f
SAL_KA6117AA,#395c1f
SAL_KA6118AA,#395c1f
SAL_JA7906AA,#395c1f
SAL_AA2827AA,#429c40
SAL_AA2828AA,#429c40
SAL_AA2829AA,#429c40
SAL_AA2830AA,#429c40
SAL_AA2831AA,#429c40
SAL_AA2832AA,#429c40
SAL_AA2833AA,#429c40
SAL_AA2834AA,#429c40
SAL_AA2835AA,#429c40
SAL_AA2836AA,#429c40
SAL_AA2837AA,#429c40
SAL_AA2838AA,#429c40
SAL_AA2839AA,#429c40
SAL_AA2840AA,#429c40
SAL_AA2841AA,#429c40
SAL_AA2842AA,#429c40
SAL_AA2844AA,#429c40
SAL_AA2845AA,#429c40
SAL_AA2846AA,#429c40
SAL_AA2848AA,#429c40
SAL_AA2850AA,#429c40
SAL_AA2851AA,#429c40
SAL_AA2852AA,#429c40
SAL_AA2854AA,#429c40
SAL_AA2856AA,#429c40
SAL_AA2857AA,#429c40
SAL_AA2858AA,#429c40
SAL_AA2859AA,#429c40
SAL_AA2860AA,#429c40
SAL_AA2861AA,#429c40
SAL_AA2862AA,#429c40
SAL_AA2863AA,#429c40
SAL_AA2864AA,#429c40
SAL_AA2865AA,#429c40
SAL_AA2866AA,#429c40
SAL_AA2867AA,#429c40
SAL_AA2868AA,#429c40
SAL_AA2869AA,#429c40
SAL_AA2870AA,#429c40
SAL_AA2871AA,#429c40
SAL_AA2872AA,#429c40
SAL_AA2873AA,#429c40
SAL_AA5737AA,#429c40
SAL_AA6621AA,#429c40
SAL_AA6824AA,#429c40
SAL_AA8397AA,#429c40
SAL_AA9835AA,#429c40
SAL_BA1305AA,#429c40
SAL_BA1309AA,#429c40
SAL_BA1407AA,#429c40
SAL_BA1461AA,#429c40
SAL_BA1464AA,#429c40
SAL_BA1476AA,#429c40
SAL_BA1483AA,#429c40
SAL_BA1529AA,#429c40
SAL_BA1573AA,#429c40
SAL_BA1579AA,#429c40
SAL_BA1933AA,#429c40
SAL_BA2042AA,#429c40
SAL_BA2072AA,#429c40
SAL_BA2469AA,#429c40
SAL_BA3492AA,#429c40
SAL_BA3596AA,#429c40
SAL_BA3612AA,#429c40
SAL_BA3718AA,#429c40
SAL_BA3720AA,#429c40
SAL_BA3732AA,#429c40
SAL_BA3734AA,#429c40
SAL_BA3736AA,#429c40
SAL_BA3739AA,#429c40
SAL_BA3740AA,#429c40
SAL_BA3742AA,#429c40
SAL_BA3744AA,#429c40
SAL_BA3746AA,#429c40
SAL_BA3750AA,#429c40
SAL_BA3752AA,#429c40
SAL_BA3754AA,#429c40
SAL_BA3756AA,#429c40
SAL_BA3759AA,#429c40
SAL_BA3763AA,#429c40
SAL_BA3765AA,#429c40
SAL_BA3767AA,#429c40
SAL_BA3771AA,#429c40
SAL_BA3773AA,#429c40
SAL_BA3775AA,#429c40
SAL_BA3777AA,#429c40
SAL_BA3779AA,#429c40
SAL_BA3918AA,#429c40
SAL_BA3920AA,#429c40
SAL_BA3924AA,#429c40
SAL_BA3927AA,#429c40
SAL_BA3928AA,#429c40
SAL_BA3930AA,#429c40
SAL_BA3932AA,#429c40
SAL_BA3934AA,#429c40
SAL_BA3938AA,#429c40
SAL_BA3940AA,#429c40
SAL_BA3942AA,#429c40
SAL_BA3944AA,#429c40
SAL_BA3947AA,#429c40
SAL_BA4679AA,#429c40
SAL_BA4699AA,#429c40
SAL_BA4811AA,#429c40
SAL_BA4874AA,#429c40
SAL_BA4878AA,#429c40
SAL_BA4883AA,#429c40
SAL_BA4894AA,#429c40
SAL_BA5014AA,#429c40
SAL_BA5071AA,#429c40
SAL_BA5085AA,#429c40
SAL_BA5106AA,#429c40
SAL_BA5625AA,#429c40
SAL_BA5819AA,#429c40
SAL_BA5862AA,#429c40
SAL_BA6080AA,#429c40
SAL_BA6522AA,#429c40
SAL_BA6596AA,#429c40
SAL_BA6806AA,#429c40
SAL_BA6880AA,#429c40
SAL_BA6939AA,#429c40
SAL_BA6985AA,#429c40
SAL_BA7009AA,#429c40
SAL_BA7388AA,#429c40
SAL_BA7550AA,#429c40
SAL_BA7556AA,#429c40
SAL_BA7593AA,#429c40
SAL_BA8067AA,#429c40
SAL_BA8194AA,#429c40
SAL_BA8231AA,#429c40
SAL_BA8259AA,#429c40
SAL_BA8577AA,#429c40
SAL_BA8579AA,#429c40
SAL_BA8633AA,#429c40
SAL_BA8643AA,#429c40
SAL_BA8743AA,#429c40
SAL_BA8795AA,#429c40
SAL_BA8866AA,#429c40
SAL_BA8916AA,#429c40
SAL_BA8921AA,#429c40
SAL_BA8934AA,#429c40
SAL_BA8948AA,#429c40
SAL_BA8954AA,#429c40
SAL_BA9865AA,#429c40
SAL_CA0251AA,#429c40
SAL_CA0874AA,#429c40
SAL_CA0908AA,#429c40
SAL_CA1289AA,#429c40
SAL_CA1665AA,#429c40
SAL_CA1959AA,#429c40
SAL_CA2646AA,#429c40
SAL_CA2665AA,#429c40
SAL_CA2683AA,#429c40
SAL_CA2741AA,#429c40
SAL_CA3066AA,#429c40
SAL_CA3968AA,#429c40
SAL_CA4179AA,#429c40
SAL_CA4191AA,#429c40
SAL_CA4196AA,#429c40
SAL_CA4348AA,#429c40
SAL_CA4932AA,#429c40
SAL_CA5088AA,#429c40
SAL_CA5863AA,#429c40
SAL_CA5864AA,#429c40
SAL_CA5866AA,#429c40
SAL_CA5869AA,#429c40
SAL_CA5870AA,#429c40
SAL_CA5875AA,#429c40
SAL_CA5879AA,#429c40
SAL_CA5915AA,#429c40
SAL_CA6720AA,#429c40
SAL_CA6872AA,#429c40
SAL_CA7128AA,#429c40
SAL_CA7141AA,#429c40
SAL_CA7170AA,#429c40
SAL_CA7198AA,#429c40
SAL_CA7262AA,#429c40
SAL_CA7343AA,#429c40
SAL_CA7379AA,#429c40
SAL_CA7559AA,#429c40
SAL_CA7835AA,#429c40
SAL_CA7850AA,#429c40
SAL_CA7862AA,#429c40
SAL_CA7881AA,#429c40
SAL_CA7882AA,#429c40
SAL_CA7889AA,#429c40
SAL_CA7906AA,#429c40
SAL_CA7986AA,#429c40
SAL_CA8019AA,#429c40
SAL_CA8203AA,#429c40
SAL_CA8204AA,#429c40
SAL_CA8238AA,#429c40
SAL_CA8239AA,#429c40
SAL_CA8267AA,#429c40
SAL_CA8330AA,#429c40
SAL_CA8373AA,#429c40
SAL_CA8378AA,#429c40
SAL_CA8396AA,#429c40
SAL_CA8535AA,#429c40
SAL_CA8633AA,#429c40
SAL_CA8644AA,#429c40
SAL_CA8654AA,#429c40
SAL_CA8679AA,#429c40
SAL_CA8832AA,#429c40
SAL_CA8889AA,#429c40
SAL_CA8893AA,#429c40
SAL_CA8897AA,#429c40
SAL_CA8898AA,#429c40
SAL_CA8929AA,#429c40
SAL_CA9022AA,#429c40
SAL_CA9027AA,#429c40
SAL_CA9033AA,#429c40
SAL_CA9034AA,#429c40
SAL_CA9035AA,#429c40
SAL_CA9037AA,#429c40
SAL_CA9051AA,#429c40
SAL_CA9055AA,#429c40
SAL_CA9071AA,#429c40
SAL_CA9076AA,#429c40
SAL_CA9084AA,#429c40
SAL_CA9204AA,#429c40
SAL_CA9225AA,#429c40
SAL_CA9264AA,#429c40
SAL_CA9344AA,#429c40
SAL_CA9554AA,#429c40
SAL_CA9595AA,#429c40
SAL_CA9621AA,#429c40
SAL_CA9633AA,#429c40
SAL_CA9668AA,#429c40
SAL_CA9772AA,#429c40
SAL_DA0000AA,#429c40
SAL_DA0057AA,#429c40
SAL_DA0150AA,#429c40
SAL_DA0491AA,#429c40
SAL_DA0781AA,#429c40
SAL_DA1122AA,#429c40
SAL_DA1220AA,#429c40
SAL_DA1289AA,#429c40
SAL_DA1743AA,#429c40
SAL_DA1750AA,#429c40
SAL_DA1941AA,#429c40
SAL_DA1944AA,#429c40
SAL_DA1946AA,#429c40
SAL_DA2180AA,#429c40
SAL_DA2181AA,#429c40
SAL_DA2364AA,#429c40
SAL_DA2395AA,#429c40
SAL_DA2493AA,#429c40
SAL_DA2554AA,#429c40
SAL_DA3003AA,#429c40
SAL_DA3422AA,#429c40
SAL_DA3423AA,#429c40
SAL_DA3852AA,#429c40
SAL_DA3853AA,#429c40
SAL_DA3924AA,#429c40
SAL_DA3981AA,#429c40
SAL_DA4086AA,#429c40
SAL_DA4112AA,#429c40
SAL_DA4152AA,#429c40
SAL_DA4187AA,#429c40
SAL_DA4259AA,#429c40
SAL_DA4262AA,#429c40
SAL_DA4279AA,#429c40
SAL_DA4302AA,#429c40
SAL_DA4432AA,#429c40
SAL_DA5107AA,#429c40
SAL_DA5118AA,#429c40
SAL_DA5393AA,#429c40
SAL_DA5470AA,#429c40
SAL_DA5650AA,#429c40
SAL_DA5891AA,#429c40
SAL_DA6048AA,#429c40
SAL_DA6088AA,#429c40
SAL_DA6269AA,#429c40
SAL_DA6378AA,#429c40
SAL_DA6380AA,#429c40
SAL_DA6381AA,#429c40
SAL_DA6389AA,#429c40
SAL_DA6412AA,#429c40
SAL_DA6436AA,#429c40
SAL_DA6695AA,#429c40
SAL_DA6843AA,#429c40
SAL_DA6846AA,#429c40
SAL_DA6847AA,#429c40
SAL_DA6849AA,#429c40
SAL_DA6851AA,#429c40
SAL_DA6853AA,#429c40
SAL_DA6854AA,#429c40
SAL_DA6858AA,#429c40
SAL_DA6864AA,#429c40
SAL_DA6865AA,#429c40
SAL_DA6869AA,#429c40
SAL_DA6870AA,#429c40
SAL_DA6871AA,#429c40
SAL_DA6872AA,#429c40
SAL_DA6949AA,#429c40
SAL_DA6990AA,#429c40
SAL_DA7200AA,#429c40
SAL_DA7215AA,#429c40
SAL_DA7276AA,#429c40
SAL_DA7308AA,#429c40
SAL_DA7321AA,#429c40
SAL_DA7366AA,#429c40
SAL_DA7404AA,#429c40
SAL_DA7471AA,#429c40
SAL_DA7518AA,#429c40
SAL_DA7862AA,#429c40
SAL_DA7976AA,#429c40
SAL_DA8026AA,#429c40
SAL_DA8035AA,#429c40
SAL_DA8061AA,#429c40
SAL_DA8066AA,#429c40
SAL_DA8083AA,#429c40
SAL_DA8090AA,#429c40
SAL_DA8119AA,#429c40
SAL_DA8155AA,#429c40
SAL_DA8197AA,#429c40
SAL_DA8406AA,#429c40
SAL_DA8494AA,#429c40
SAL_DA8499AA,#429c40
SAL_DA8514AA,#429c40
SAL_DA8543AA,#429c40
SAL_DA8544AA,#429c40
SAL_DA8562AA,#429c40
SAL_DA8591AA,#429c40
SAL_DA8604AA,#429c40
SAL_DA8607AA,#429c40
SAL_DA8610AA,#429c40
SAL_DA8613AA,#429c40
SAL_DA8661AA,#429c40
SAL_DA8666AA,#429c40
SAL_DA8763AA,#429c40
SAL_DA8764AA,#429c40
SAL_DA8872AA,#429c40
SAL_DA8887AA,#429c40
SAL_DA9393AA,#429c40
SAL_DA9404AA,#429c40
SAL_DA9412AA,#429c40
SAL_DA9426AA,#429c40
SAL_DA9501AA,#429c40
SAL_DA9504AA,#429c40
SAL_DA9517AA,#429c40
SAL_DA9542AA,#429c40
SAL_DA9578AA,#429c40
SAL_DA9600AA,#429c40
SAL_DA9605AA,#429c40
SAL_DA9614AA,#429c40
SAL_DA9622AA,#429c40
SAL_DA9676AA,#429c40
SAL_DA9689AA,#429c40
SAL_DA9838AA,#429c40
SAL_DA9917AA,#429c40
SAL_EA0117AA,#429c40
SAL_EA0125AA,#429c40
SAL_EA0185AA,#429c40
SAL_EA0213AA,#429c40
SAL_EA0234AA,#429c40
SAL_EA0267AA,#429c40
SAL_EA0319AA,#429c40
SAL_EA0413AA,#429c40
SAL_EA0421AA,#429c40
SAL_EA0434AA,#429c40
SAL_EA0485AA,#429c40
SAL_EA0492AA,#429c40
SAL_EA0515AA,#429c40
SAL_EA0565AA,#429c40
SAL_EA0581AA,#429c40
SAL_EA0599AA,#429c40
SAL_EA0640AA,#429c40
SAL_EA0744AA,#429c40
SAL_EA0775AA,#429c40
SAL_EA0787AA,#429c40
SAL_EA1110AA,#429c40
SAL_EA1316AA,#429c40
SAL_EA1321AA,#429c40
SAL_EA1324AA,#429c40
SAL_EA1326AA,#429c40
SAL_EA1346AA,#429c40
SAL_EA1372AA,#429c40
SAL_EA1437AA,#429c40
SAL_EA1440AA,#429c40
SAL_EA1442AA,#429c40
SAL_EA1471AA,#429c40
SAL_EA1475AA,#429c40
SAL_EA1478AA,#429c40
SAL_EA1488AA,#429c40
SAL_EA1661AA,#429c40
SAL_EA1662AA,#429c40
SAL_EA1781AA,#429c40
SAL_EA1783AA,#429c40
SAL_EA1877AA,#429c40
SAL_EA1942AA,#429c40
SAL_EA2028AA,#429c40
SAL_EA2124AA,#429c40
SAL_EA2346AA,#429c40
SAL_EA2370AA,#429c40
SAL_EA2371AA,#429c40
SAL_EA2375AA,#429c40
SAL_EA2376AA,#429c40
SAL_EA2377AA,#429c40
SAL_EA2378AA,#429c40
SAL_EA2381AA,#429c40
SAL_EA2382AA,#429c40
SAL_EA2383AA,#429c40
SAL_EA2457AA,#429c40
SAL_EA3035AA,#429c40
SAL_EA3056AA,#429c40
SAL_EA3113AA,#429c40
SAL_EA3115AA,#429c40
SAL_EA3120AA,#429c40
SAL_EA3125AA,#429c40
SAL_EA3128AA,#429c40
SAL_EA3208AA,#429c40
SAL_EA3553AA,#429c40
SAL_EA3839AA,#429c40
SAL_EA3840AA,#429c40
SAL_EA3956AA,#429c40
SAL_EA4667AA,#429c40
SAL_EA4669AA,#429c40
SAL_EA4707AA,#429c40
SAL_EA4708AA,#429c40
SAL_EA4709AA,#429c40
SAL_EA4710AA,#429c40
SAL_EA4711AA,#429c40
SAL_EA4712AA,#429c40
SAL_EA5168AA,#429c40
SAL_EA5203AA,#429c40
SAL_EA5204AA,#429c40
SAL_EA5205AA,#429c40
SAL_EA5209AA,#429c40
SAL_EA5211AA,#429c40
SAL_EA5326AA,#429c40
SAL_EA5399AA,#429c40
SAL_EA5510AA,#429c40
SAL_EA5511AA,#429c40
SAL_EA5514AA,#429c40
SAL_EA5517AA,#429c40
SAL_EA5589AA,#429c40
SAL_EA5591AA,#429c40
SAL_EA5594AA,#429c40
SAL_EA5595AA,#429c40
SAL_EA5597AA,#429c40
SAL_EA5612AA,#429c40
SAL_EA5720AA,#429c40
SAL_EA5725AA,#429c40
SAL_EA5726AA,#429c40
SAL_EA5731AA,#429c40
SAL_EA5733AA,#429c40
SAL_EA5739AA,#429c40
SAL_EA5895AA,#429c40
SAL_EA5896AA,#429c40
SAL_EA5901AA,#429c40
SAL_EA5942AA,#429c40
SAL_EA5947AA,#429c40
SAL_EA5960AA,#429c40
SAL_EA5986AA,#429c40
SAL_EA6101AA,#429c40
SAL_EA6102AA,#429c40
SAL_EA6105AA,#429c40
SAL_EA6133AA,#429c40
SAL_EA6136AA,#429c40
SAL_EA6140AA,#429c40
SAL_EA6143AA,#429c40
SAL_EA6148AA,#429c40
SAL_EA6149AA,#429c40
SAL_EA6174AA,#429c40
SAL_EA6283AA,#429c40
SAL_EA6331AA,#429c40
SAL_EA6332AA,#429c40
SAL_EA6360AA,#429c40
SAL_EA6365AA,#429c40
SAL_EA6368AA,#429c40
SAL_EA6371AA,#429c40
SAL_EA6385AA,#429c40
SAL_EA6417AA,#429c40
SAL_EA6473AA,#429c40
SAL_EA6486AA,#429c40
SAL_EA6513AA,#429c40
SAL_EA6532AA,#429c40
SAL_EA6577AA,#429c40
SAL_EA6602AA,#429c40
SAL_EA6603AA,#429c40
SAL_EA6749AA,#429c40
SAL_EA6752AA,#429c40
SAL_EA6957AA,#429c40
SAL_EA7099AA,#429c40
SAL_EA7138AA,#429c40
SAL_EA7298AA,#429c40
SAL_EA7670AA,#429c40
SAL_EA7758AA,#429c40
SAL_EA7770AA,#429c40
SAL_EA7934AA,#429c40
SAL_EA7995AA,#429c40
SAL_EA8037AA,#429c40
SAL_EA8380AA,#429c40
SAL_EA8382AA,#429c40
SAL_EA8469AA,#429c40
SAL_EA8470AA,#429c40
SAL_EA8474AA,#429c40
SAL_EA8480AA,#429c40
SAL_EA8592AA,#429c40
SAL_EA8600AA,#429c40
SAL_EA8656AA,#429c40
SAL_EA8762AA,#429c40
SAL_EA8779AA,#429c40
SAL_EA8783AA,#429c40
SAL_EA8787AA,#429c40
SAL_EA8788AA,#429c40
SAL_EA8790AA,#429c40
SAL_EA8793AA,#429c40
SAL_EA8794AA,#429c40
SAL_EA8796AA,#429c40
SAL_EA8799AA,#429c40
SAL_EA8802AA,#429c40
SAL_EA8820AA,#429c40
SAL_EA9087AA,#429c40
SAL_EA9088AA,#429c40
SAL_EA9089AA,#429c40
SAL_EA9265AA,#429c40
SAL_EA9485AA,#429c40
SAL_EA9486AA,#429c40
SAL_EA9562AA,#429c40
SAL_EA9707AA,#429c40
SAL_EA9733AA,#429c40
SAL_EA9737AA,#429c40
SAL_EA9742AA,#429c40
SAL_EA9874AA,#429c40
SAL_EA9879AA,#429c40
SAL_EA9887AA,#429c40
SAL_EA9888AA,#429c40
SAL_EA9890AA,#429c40
SAL_EA9896AA,#429c40
SAL_FA0396AA,#429c40
SAL_FA0398AA,#429c40
SAL_FA0492AA,#429c40
SAL_FA0493AA,#429c40
SAL_FA0501AA,#429c40
SAL_FA0814AA,#429c40
SAL_FA0815AA,#429c40
SAL_FA0816AA,#429c40
SAL_FA0817AA,#429c40
SAL_FA0835AA,#429c40
SAL_FA0842AA,#429c40
SAL_FA0852AA,#429c40
SAL_FA0888AA,#429c40
SAL_FA0894AA,#429c40
SAL_FA0905AA,#429c40
SAL_FA0911AA,#429c40
SAL_FA1079AA,#429c40
SAL_FA1080AA,#429c40
SAL_FA1135AA,#429c40
SAL_FA1138AA,#429c40
SAL_FA1147AA,#429c40
SAL_FA1197AA,#429c40
SAL_FA1198AA,#429c40
SAL_FA1201AA,#429c40
SAL_FA1403AA,#429c40
SAL_FA1405AA,#429c40
SAL_FA1409AA,#429c40
SAL_FA1410AA,#429c40
SAL_FA1442AA,#429c40
SAL_FA1598AA,#429c40
SAL_FA1634AA,#429c40
SAL_FA1878AA,#429c40
SAL_FA1879AA,#429c40
SAL_FA1885AA,#429c40
SAL_FA1886AA,#429c40
SAL_FA1887AA,#429c40
SAL_FA2156AA,#429c40
SAL_FA2158AA,#429c40
SAL_FA2163AA,#429c40
SAL_FA2167AA,#429c40
SAL_FA2196AA,#429c40
SAL_FA2200AA,#429c40
SAL_FA2252AA,#429c40
SAL_FA2253AA,#429c40
SAL_FA2267AA,#429c40
SAL_FA2381AA,#429c40
SAL_FA2465AA,#429c40
SAL_FA2466AA,#429c40
SAL_FA2515AA,#429c40
SAL_FA2535AA,#429c40
SAL_FA2611AA,#429c40
SAL_FA2614AA,#429c40
SAL_FA2615AA,#429c40
SAL_FA2659AA,#429c40
SAL_FA2663AA,#429c40
SAL_FA2675AA,#429c40
SAL_FA2676AA,#429c40
SAL_FA2681AA,#429c40
SAL_FA2693AA,#429c40
SAL_FA2700AA,#429c40
SAL_FA2707AA,#429c40
SAL_FA2711AA,#429c40
SAL_FA2714AA,#429c40
SAL_FA2738AA,#429c40
SAL_FA2747AA,#429c40
SAL_FA2751AA,#429c40
SAL_FA2754AA,#429c40
SAL_FA2766AA,#429c40
SAL_FA2782AA,#429c40
SAL_FA2789AA,#429c40
SAL_FA2801AA,#429c40
SAL_FA2805AA,#429c40
SAL_FA2821AA,#429c40
SAL_FA2825AA,#429c40
SAL_FA2830AA,#429c40
SAL_FA2835AA,#429c40
SAL_FA2842AA,#429c40
SAL_FA2845AA,#429c40
SAL_FA2852AA,#429c40
SAL_FA2857AA,#429c40
SAL_FA2862AA,#429c40
SAL_FA2865AA,#429c40
SAL_FA2868AA,#429c40
SAL_FA2881AA,#429c40
SAL_FA2885AA,#429c40
SAL_FA2886AA,#429c40
SAL_FA2889AA,#429c40
SAL_FA2896AA,#429c40
SAL_FA2904AA,#429c40
SAL_FA2907AA,#429c40
SAL_FA2915AA,#429c40
SAL_FA2932AA,#429c40
SAL_FA2934AA,#429c40
SAL_FA2943AA,#429c40
SAL_FA2946AA,#429c40
SAL_FA2958AA,#429c40
SAL_FA2962AA,#429c40
SAL_FA2963AA,#429c40
SAL_FA2964AA,#429c40
SAL_FA2966AA,#429c40
SAL_FA2967AA,#429c40
SAL_FA2968AA,#429c40
SAL_FA2972AA,#429c40
SAL_FA2973AA,#429c40
SAL_FA2975AA,#429c40
SAL_FA2981AA,#429c40
SAL_FA2989AA,#429c40
SAL_FA3253AA,#429c40
SAL_FA3254AA,#429c40
SAL_FA3255AA,#429c40
SAL_FA3260AA,#429c40
SAL_FA3261AA,#429c40
SAL_FA4008AA,#429c40
SAL_FA4050AA,#429c40
SAL_FA4051AA,#429c40
SAL_FA4056AA,#429c40
SAL_FA4068AA,#429c40
SAL_FA4100AA,#429c40
SAL_FA4218AA,#429c40
SAL_FA4299AA,#429c40
SAL_FA4347AA,#429c40
SAL_FA4714AA,#429c40
SAL_FA4751AA,#429c40
SAL_FA4753AA,#429c40
SAL_FA4755AA,#429c40
SAL_FA4763AA,#429c40
SAL_FA4766AA,#429c40
SAL_FA4769AA,#429c40
SAL_FA4780AA,#429c40
SAL_FA4781AA,#429c40
SAL_FA4821AA,#429c40
SAL_FA4942AA,#429c40
SAL_FA5152AA,#429c40
SAL_FA5384AA,#429c40
SAL_FA5385AA,#429c40
SAL_FA5386AA,#429c40
SAL_FA5417AA,#429c40
SAL_FA5419AA,#429c40
SAL_FA5421AA,#429c40
SAL_FA5424AA,#429c40
SAL_FA5426AA,#429c40
SAL_FA5431AA,#429c40
SAL_FA5441AA,#429c40
SAL_FA5444AA,#429c40
SAL_FA5446AA,#429c40
SAL_FA5613AA,#429c40
SAL_FA5616AA,#429c40
SAL_FA5685AA,#429c40
SAL_FA5697AA,#429c40
SAL_FA5705AA,#429c40
SAL_FA5931AA,#429c40
SAL_FA5932AA,#429c40
SAL_FA5964AA,#429c40
SAL_FA5972AA,#429c40
SAL_FA5975AA,#429c40
SAL_FA5977AA,#429c40
SAL_FA5980AA,#429c40
SAL_FA5981AA,#429c40
SAL_FA5982AA,#429c40
SAL_FA6000AA,#429c40
SAL_FA6097AA,#429c40
SAL_FA6098AA,#429c40
SAL_FA6167AA,#429c40
SAL_FA6178AA,#429c40
SAL_FA6181AA,#429c40
SAL_FA6182AA,#429c40
SAL_FA6188AA,#429c40
SAL_FA6203AA,#429c40
SAL_FA6208AA,#429c40
SAL_FA6210AA,#429c40
SAL_FA6259AA,#429c40
SAL_FA6260AA,#429c40
SAL_FA6289AA,#429c40
SAL_FA6296AA,#429c40
SAL_FA6328AA,#429c40
SAL_FA6329AA,#429c40
SAL_FA6331AA,#429c40
SAL_FA6333AA,#429c40
SAL_FA6337AA,#429c40
SAL_FA6419AA,#429c40
SAL_FA6927AA,#429c40
SAL_FA6936AA,#429c40
SAL_FA7173AA,#429c40
SAL_FA7267AA,#429c40
SAL_FA7268AA,#429c40
SAL_FA7269AA,#429c40
SAL_FA7287AA,#429c40
SAL_FA7290AA,#429c40
SAL_FA7466AA,#429c40
SAL_FA7582AA,#429c40
SAL_FA7583AA,#429c40
SAL_FA7587AA,#429c40
SAL_FA7590AA,#429c40
SAL_FA7785AA,#429c40
SAL_FA7786AA,#429c40
SAL_FA7787AA,#429c40
SAL_FA7788AA,#429c40
SAL_FA7789AA,#429c40
SAL_FA7790AA,#429c40
SAL_FA7791AA,#429c40
SAL_FA7792AA,#429c40
SAL_FA7793AA,#429c40
SAL_FA7888AA,#429c40
SAL_FA7889AA,#429c40
SAL_FA7891AA,#429c40
SAL_FA7904AA,#429c40
SAL_FA8050AA,#429c40
SAL_FA8052AA,#429c40
SAL_FA8132AA,#429c40
SAL_FA8145AA,#429c40
SAL_FA8198AA,#429c40
SAL_FA8230AA,#429c40
SAL_FA8232AA,#429c40
SAL_FA8254AA,#429c40
SAL_FA8257AA,#429c40
SAL_FA8455AA,#429c40
SAL_FA8458AA,#429c40
SAL_FA8467AA,#429c40
SAL_FA8668AA,#429c40
SAL_FA8908AA,#429c40
SAL_FA9175AA,#429c40
SAL_FA9176AA,#429c40
SAL_FA9180AA,#429c40
SAL_FA9441AA,#429c40
SAL_FA9650AA,#429c40
SAL_FA9757AA,#429c40
SAL_FA9759AA,#429c40
SAL_FA9766AA,#429c40
SAL_FA9767AA,#429c40
SAL_FA9769AA,#429c40
SAL_FA9771AA,#429c40
SAL_FA9774AA,#429c40
SAL_FA9779AA,#429c40
SAL_FA9782AA,#429c40
SAL_GA0202AA,#429c40
SAL_GA0238AA,#429c40
SAL_GA0286AA,#429c40
SAL_GA0288AA,#429c40
SAL_GA0309AA,#429c40
SAL_GA0322AA,#429c40
SAL_GA0324AA,#429c40
SAL_GA0358AA,#429c40
SAL_GA1652AA,#429c40
SAL_GA1659AA,#429c40
SAL_GA1775AA,#429c40
SAL_GA1841AA,#429c40
SAL_GA2073AA,#429c40
SAL_GA2121AA,#429c40
SAL_GA2340AA,#429c40
SAL_GA2410AA,#429c40
SAL_GA2434AA,#429c40
SAL_GA2791AA,#429c40
SAL_GA2799AA,#429c40
SAL_GA2806AA,#429c40
SAL_GA2842AA,#429c40
SAL_GA2885AA,#429c40
SAL_GA3140AA,#429c40
SAL_GA3243AA,#429c40
SAL_GA3317AA,#429c40
SAL_GA3358AA,#429c40
SAL_GA3359AA,#429c40
SAL_GA3415AA,#429c40
SAL_GA3435AA,#429c40
SAL_GA3438AA,#429c40
SAL_GA3462AA,#429c40
SAL_GA3473AA,#429c40
SAL_GA3474AA,#429c40
SAL_GA4355AA,#429c40
SAL_GA4504AA,#429c40
SAL_GA4539AA,#429c40
SAL_GA4690AA,#429c40
SAL_GA4696AA,#429c40
SAL_GA4698AA,#429c40
SAL_GA4699AA,#429c40
SAL_GA4700AA,#429c40
SAL_GA4712AA,#429c40
SAL_GA4717AA,#429c40
SAL_GA4718AA,#429c40
SAL_GA4747AA,#429c40
SAL_GA4755AA,#429c40
SAL_GA4756AA,#429c40
SAL_GA4757AA,#429c40
SAL_GA5045AA,#429c40
SAL_GA5055AA,#429c40
SAL_GA5056AA,#429c40
SAL_GA5057AA,#429c40
SAL_GA5058AA,#429c40
SAL_GA5059AA,#429c40
SAL_GA5060AA,#429c40
SAL_GA5061AA,#429c40
SAL_GA5062AA,#429c40
SAL_GA5063AA,#429c40
SAL_GA5109AA,#429c40
SAL_GA5168AA,#429c40
SAL_GA5174AA,#429c40
SAL_GA5175AA,#429c40
SAL_GA5261AA,#429c40
SAL_GA5266AA,#429c40
SAL_GA5316AA,#429c40
SAL_GA5317AA,#429c40
SAL_GA5318AA,#429c40
SAL_GA5319AA,#429c40
SAL_GA5320AA,#429c40
SAL_GA5322AA,#429c40
SAL_GA5323AA,#429c40
SAL_GA5384AA,#429c40
SAL_GA5385AA,#429c40
SAL_GA5386AA,#429c40
SAL_GA5936AA,#429c40
SAL_GA5940AA,#429c40
SAL_GA5943AA,#429c40
SAL_GA5944AA,#429c40
SAL_GA5954AA,#429c40
SAL_GA5955AA,#429c40
SAL_GA5978AA,#429c40
SAL_GA6010AA,#429c40
SAL_GA6012AA,#429c40
SAL_GA6016AA,#429c40
SAL_GA6041AA,#429c40
SAL_GA6043AA,#429c40
SAL_GA6048AA,#429c40
SAL_GA6302AA,#429c40
SAL_GA6309AA,#429c40
SAL_GA6320AA,#429c40
SAL_GA6373AA,#429c40
SAL_GA6545AA,#429c40
SAL_GA6556AA,#429c40
SAL_GA6602AA,#429c40
SAL_GA6608AA,#429c40
SAL_GA6658AA,#429c40
SAL_GA6669AA,#429c40
SAL_GA6967AA,#429c40
SAL_GA7023AA,#429c40
SAL_GA7375AA,#429c40
SAL_GA7484AA,#429c40
SAL_GA7751AA,#429c40
SAL_GA7756AA,#429c40
SAL_GA8032AA,#429c40
SAL_GA8033AA,#429c40
SAL_GA8048AA,#429c40
SAL_GA8158AA,#429c40
SAL_GA8205AA,#429c40
SAL_GA8218AA,#429c40
SAL_GA8438AA,#429c40
SAL_GA8439AA,#429c40
SAL_GA8451AA,#429c40
SAL_GA8465AA,#429c40
SAL_GA8603AA,#429c40
SAL_GA8658AA,#429c40
SAL_GA8700AA,#429c40
SAL_GA8702AA,#429c40
SAL_GA8705AA,#429c40
SAL_GA8709AA,#429c40
SAL_GA8722AA,#429c40
SAL_GA8826AA,#429c40
SAL_GA9070AA,#429c40
SAL_GA9196AA,#429c40
SAL_GA9197AA,#429c40
SAL_GA9198AA,#429c40
SAL_GA9199AA,#429c40
SAL_GA9297AA,#429c40
SAL_GA9306AA,#429c40
SAL_GA9316AA,#429c40
SAL_GA9353AA,#429c40
SAL_GA9358AA,#429c40
SAL_GA9463AA,#429c40
SAL_GA9563AA,#429c40
SAL_GA9564AA,#429c40
SAL_GA9710AA,#429c40
SAL_GA9738AA,#429c40
SAL_HA0005AA,#429c40
SAL_HA0102AA,#429c40
SAL_HA0112AA,#429c40
SAL_HA0130AA,#429c40
SAL_HA0312AA,#429c40
SAL_HA0465AA,#429c40
SAL_HA0466AA,#429c40
SAL_HA0623AA,#429c40
SAL_HA0674AA,#429c40
SAL_HA0675AA,#429c40
SAL_HA0830AA,#429c40
SAL_HA0833AA,#429c40
SAL_HA0850AA,#429c40
SAL_HA0854AA,#429c40
SAL_HA0855AA,#429c40
SAL_HA0946AA,#429c40
SAL_HA0947AA,#429c40
SAL_HA0954AA,#429c40
SAL_HA1068AA,#429c40
SAL_HA1148AA,#429c40
SAL_HA1280AA,#429c40
SAL_HA1282AA,#429c40
SAL_HA1283AA,#429c40
SAL_HA1285AA,#429c40
SAL_HA1289AA,#429c40
SAL_HA1291AA,#429c40
SAL_HA1293AA,#429c40
SAL_HA1311AA,#429c40
SAL_HA1320AA,#429c40
SAL_HA1755AA,#429c40
SAL_HA1761AA,#429c40
SAL_HA2051AA,#429c40
SAL_HA2091AA,#429c40
SAL_HA2096AA,#429c40
SAL_HA2101AA,#429c40
SAL_HA2644AA,#429c40
SAL_HA2645AA,#429c40
SAL_HA2716AA,#429c40
SAL_HA2720AA,#429c40
SAL_HA2752AA,#429c40
SAL_HA2755AA,#429c40
SAL_HA2758AA,#429c40
SAL_HA2759AA,#429c40
SAL_HA2770AA,#429c40
SAL_HA2790AA,#429c40
SAL_HA2856AA,#429c40
SAL_HA2905AA,#429c40
SAL_HA2918AA,#429c40
SAL_HA2934AA,#429c40
SAL_HA2942AA,#429c40
SAL_HA2951AA,#429c40
SAL_HA3048AA,#429c40
SAL_HA3051AA,#429c40
SAL_HA3243AA,#429c40
SAL_HA3250AA,#429c40
SAL_HA3527AA,#429c40
SAL_HA3944AA,#429c40
SAL_HA3945AA,#429c40
SAL_HA3951AA,#429c40
SAL_HA3973AA,#429c40
SAL_HA3983AA,#429c40
SAL_HA3988AA,#429c40
SAL_HA3991AA,#429c40
SAL_HA3993AA,#429c40
SAL_HA3999AA,#429c40
SAL_HA4212AA,#429c40
SAL_HA4270AA,#429c40
SAL_HA4369AA,#429c40
SAL_HA4372AA,#429c40
SAL_HA4557AA,#429c40
SAL_HA4638AA,#429c40
SAL_HA4647AA,#429c40
SAL_HA4661AA,#429c40
SAL_HA4702AA,#429c40
SAL_HA4710AA,#429c40
SAL_HA4718AA,#429c40
SAL_HA4735AA,#429c40
SAL_HA4743AA,#429c40
SAL_HA4753AA,#429c40
SAL_HA4976AA,#429c40
SAL_HA5116AA,#429c40
SAL_HA5472AA,#429c40
SAL_HA5485AA,#429c40
SAL_HA5510AA,#429c40
SAL_HA5645AA,#429c40
SAL_HA5692AA,#429c40
SAL_HA5791AA,#429c40
SAL_HA5848AA,#429c40
SAL_HA6098AA,#429c40
SAL_HA6099AA,#429c40
SAL_HA6125AA,#429c40
SAL_HA6127AA,#429c40
SAL_HA6129AA,#429c40
SAL_HA6130AA,#429c40
SAL_HA6185AA,#429c40
SAL_HA6270AA,#429c40
SAL_HA6281AA,#429c40
SAL_HA6354AA,#429c40
SAL_HA6429AA,#429c40
SAL_HA6455AA,#429c40
SAL_HA6460AA,#429c40
SAL_HA6466AA,#429c40
SAL_HA6467AA,#429c40
SAL_HA6470AA,#429c40
SAL_HA6628AA,#429c40
SAL_HA6630AA,#429c40
SAL_HA6643AA,#429c40
SAL_HA6853AA,#429c40
SAL_HA6865AA,#429c40
SAL_HA6945AA,#429c40
SAL_HA6946AA,#429c40
SAL_HA6948AA,#429c40
SAL_HA7209AA,#429c40
SAL_HA7213AA,#429c40
SAL_HA7219AA,#429c40
SAL_HA7594AA,#429c40
SAL_HA7602AA,#429c40
SAL_HA7604AA,#429c40
SAL_HA7640AA,#429c40
SAL_HA7646AA,#429c40
SAL_HA7682AA,#429c40
SAL_HA7687AA,#429c40
SAL_HA7694AA,#429c40
SAL_HA7704AA,#429c40
SAL_HA7715AA,#429c40
SAL_HA7716AA,#429c40
SAL_HA7718AA,#429c40
SAL_HA7729AA,#429c40
SAL_HA7756AA,#429c40
SAL_HA7763AA,#429c40
SAL_HA7774AA,#429c40
SAL_HA8231AA,#429c40
SAL_HA8297AA,#429c40
SAL_HA8362AA,#429c40
SAL_HA8695AA,#429c40
SAL_HA8702AA,#429c40
SAL_HA8715AA,#429c40
SAL_HA8803AA,#429c40
SAL_HA8816AA,#429c40
SAL_HA8824AA,#429c40
SAL_HA8873AA,#429c40
SAL_HA8943AA,#429c40
SAL_HA8945AA,#429c40
SAL_HA8946AA,#429c40
SAL_HA8947AA,#429c40
SAL_HA8948AA,#429c40
SAL_HA8949AA,#429c40
SAL_HA9108AA,#429c40
SAL_HA9132AA,#429c40
SAL_HA9138AA,#429c40
SAL_HA9150AA,#429c40
SAL_HA9290AA,#429c40
SAL_HA9294AA,#429c40
SAL_HA9308AA,#429c40
SAL_HA9554AA,#429c40
SAL_HA9620AA,#429c40
SAL_HA9729AA,#429c40
SAL_HA9863AA,#429c40
SAL_IA0138AA,#429c40
SAL_IA0151AA,#429c40
SAL_IA0152AA,#429c40
SAL_IA0188AA,#429c40
SAL_IA0306AA,#429c40
SAL_IA0308AA,#429c40
SAL_IA0352AA,#429c40
SAL_IA0574AA,#429c40
SAL_IA0619AA,#429c40
SAL_IA0756AA,#429c40
SAL_IA0934AA,#429c40
SAL_IA1400AA,#429c40
SAL_IA1989AA,#429c40
SAL_IA2013AA,#429c40
SAL_IA2015AA,#429c40
SAL_IA2016AA,#429c40
SAL_IA2071AA,#429c40
SAL_IA2074AA,#429c40
SAL_IA2087AA,#429c40
SAL_IA2093AA,#429c40
SAL_IA2111AA,#429c40
SAL_IA2200AA,#429c40
SAL_IA2207AA,#429c40
SAL_IA2347AA,#429c40
SAL_IA2361AA,#429c40
SAL_IA2363AA,#429c40
SAL_IA2374AA,#429c40
SAL_IA2383AA,#429c40
SAL_IA2699AA,#429c40
SAL_IA2752AA,#429c40
SAL_IA2763AA,#429c40
SAL_IA3587AA,#429c40
SAL_IA3710AA,#429c40
SAL_IA4653AA,#429c40
SAL_IA4659AA,#429c40
SAL_IA4711AA,#429c40
SAL_IA4712AA,#429c40
SAL_IA4739AA,#429c40
SAL_IA4860AA,#429c40
SAL_IA4885AA,#429c40
SAL_IA4904AA,#429c40
SAL_IA4929AA,#429c40
SAL_IA4952AA,#429c40
SAL_IA5072AA,#429c40
SAL_IA5151AA,#429c40
SAL_IA5354AA,#429c40
SAL_IA5360AA,#429c40
SAL_IA5465AA,#429c40
SAL_IA5468AA,#429c40
SAL_IA5488AA,#429c40
SAL_IA5549AA,#429c40
SAL_IA5558AA,#429c40
SAL_IA5560AA,#429c40
SAL_IA5565AA,#429c40
SAL_IA5578AA,#429c40
SAL_IA5628AA,#429c40
SAL_IA5689AA,#429c40
SAL_IA5705AA,#429c40
SAL_IA5706AA,#429c40
SAL_IA5930AA,#429c40
SAL_IA6263AA,#429c40
SAL_IA6270AA,#429c40
SAL_IA6407AA,#429c40
SAL_IA6510AA,#429c40
SAL_IA6555AA,#429c40
SAL_IA6590AA,#429c40
SAL_IA6591AA,#429c40
SAL_IA6592AA,#429c40
SAL_IA6613AA,#429c40
SAL_IA6624AA,#429c40
SAL_IA6638AA,#429c40
SAL_IA6653AA,#429c40
SAL_IA6667AA,#429c40
SAL_IA6668AA,#429c40
SAL_IA6682AA,#429c40
SAL_IA7082AA,#429c40
SAL_IA7166AA,#429c40
SAL_IA7172AA,#429c40
SAL_IA7419AA,#429c40
SAL_IA7421AA,#429c40
SAL_IA7527AA,#429c40
SAL_IA7531AA,#429c40
SAL_IA7551AA,#429c40
SAL_IA7556AA,#429c40
SAL_IA7563AA,#429c40
SAL_IA7639AA,#429c40
SAL_IA7672AA,#429c40
SAL_IA7680AA,#429c40
SAL_IA7696AA,#429c40
SAL_IA7824AA,#429c40
SAL_IA8199AA,#429c40
SAL_IA8227AA,#429c40
SAL_IA8402AA,#429c40
SAL_IA8620AA,#429c40
SAL_IA8623AA,#429c40
SAL_IA8624AA,#429c40
SAL_IA8625AA,#429c40
SAL_IA8724AA,#429c40
SAL_IA8729AA,#429c40
SAL_IA8730AA,#429c40
SAL_IA8736AA,#429c40
SAL_IA8748AA,#429c40
SAL_IA8985AA,#429c40
SAL_IA9000AA,#429c40
SAL_IA9003AA,#429c40
SAL_IA9020AA,#429c40
SAL_IA9031AA,#429c40
SAL_IA9034AA,#429c40
SAL_IA9152AA,#429c40
SAL_IA9163AA,#429c40
SAL_IA9187AA,#429c40
SAL_IA9370AA,#429c40
SAL_IA9442AA,#429c40
SAL_IA9613AA,#429c40
SAL_IA9626AA,#429c40
SAL_IA9627AA,#429c40
SAL_IA9628AA,#429c40
SAL_IA9629AA,#429c40
SAL_IA9630AA,#429c40
SAL_IA9683AA,#429c40
SAL_IA9684AA,#429c40
SAL_IA9701AA,#429c40
SAL_IA9712AA,#429c40
SAL_IA9739AA,#429c40
SAL_IA9753AA,#429c40
SAL_IA9765AA,#429c40
SAL_IA9776AA,#429c40
SAL_IA9777AA,#429c40
SAL_IA9784AA,#429c40
SAL_IA9787AA,#429c40
SAL_IA9792AA,#429c40
SAL_IA9915AA,#429c40
SAL_IA9917AA,#429c40
SAL_JA0028AA,#429c40
SAL_JA0041AA,#429c40
SAL_JA0048AA,#429c40
SAL_JA0094AA,#429c40
SAL_JA0155AA,#429c40
SAL_JA0192AA,#429c40
SAL_JA0227AA,#429c40
SAL_JA0431AA,#429c40
SAL_JA0448AA,#429c40
SAL_JA0476AA,#429c40
SAL_JA0483AA,#429c40
SAL_JA0508AA,#429c40
SAL_JA0842AA,#429c40
SAL_JA0913AA,#429c40
SAL_JA0947AA,#429c40
SAL_JA0948AA,#429c40
SAL_JA0950AA,#429c40
SAL_JA0966AA,#429c40
SAL_JA1008AA,#429c40
SAL_JA1159AA,#429c40
SAL_JA1209AA,#429c40
SAL_JA1416AA,#429c40
SAL_JA1562AA,#429c40
SAL_JA1570AA,#429c40
SAL_JA1616AA,#429c40
SAL_JA1692AA,#429c40
SAL_JA1866AA,#429c40
SAL_JA1868AA,#429c40
SAL_JA2054AA,#429c40
SAL_JA2057AA,#429c40
SAL_JA2107AA,#429c40
SAL_JA2140AA,#429c40
SAL_JA2192AA,#429c40
SAL_JA2305AA,#429c40
SAL_JA2332AA,#429c40
SAL_JA2333AA,#429c40
SAL_JA2336AA,#429c40
SAL_JA2360AA,#429c40
SAL_JA2430AA,#429c40
SAL_JA2605AA,#429c40
SAL_JA2614AA,#429c40
SAL_JA2684AA,#429c40
SAL_JA2690AA,#429c40
SAL_JA2802AA,#429c40
SAL_JA2806AA,#429c40
SAL_JA2817AA,#429c40
SAL_JA2835AA,#429c40
SAL_JA2843AA,#429c40
SAL_JA2912AA,#429c40
SAL_JA2929AA,#429c40
SAL_JA2948AA,#429c40
SAL_JA2949AA,#429c40
SAL_JA2950AA,#429c40
SAL_JA2952AA,#429c40
SAL_JA2958AA,#429c40
SAL_JA2960AA,#429c40
SAL_JA2963AA,#429c40
SAL_JA3057AA,#429c40
SAL_JA3058AA,#429c40
SAL_JA3060AA,#429c40
SAL_JA3082AA,#429c40
SAL_JA3087AA,#429c40
SAL_JA3149AA,#429c40
SAL_JA3391AA,#429c40
SAL_JA3398AA,#429c40
SAL_JA3401AA,#429c40
SAL_JA3428AA,#429c40
SAL_JA3433AA,#429c40
SAL_JA3452AA,#429c40
SAL_JA3488AA,#429c40
SAL_JA3539AA,#429c40
SAL_JA3599AA,#429c40
SAL_JA3751AA,#429c40
SAL_JA3921AA,#429c40
SAL_JA3976AA,#429c40
SAL_JA4207AA,#429c40
SAL_JA4470AA,#429c40
SAL_JA4475AA,#429c40
SAL_JA4476AA,#429c40
SAL_JA4929AA,#429c40
SAL_JA5039AA,#429c40
SAL_JA5046AA,#429c40
SAL_JA5047AA,#429c40
SAL_JA5506AA,#429c40
SAL_JA6028AA,#429c40
SAL_JA6029AA,#429c40
SAL_JA6035AA,#429c40
SAL_JA6036AA,#429c40
SAL_JA6037AA,#429c40
SAL_JA6050AA,#429c40
SAL_JA6054AA,#429c40
SAL_JA6057AA,#429c40
SAL_JA6166AA,#429c40
SAL_JA6281AA,#429c40
SAL_JA6742AA,#429c40
SAL_JA6760AA,#429c40
SAL_JA6934AA,#429c40
SAL_JA6936AA,#429c40
SAL_JA6937AA,#429c40
SAL_JA7238AA,#429c40
SAL_JA7246AA,#429c40
SAL_JA7370AA,#429c40
SAL_JA7407AA,#429c40
SAL_JA7408AA,#429c40
SAL_JA7488AA,#429c40
SAL_JA7706AA,#429c40
SAL_JA7743AA,#429c40
SAL_JA7766AA,#429c40
SAL_JA7875AA,#429c40
SAL_JA7993AA,#429c40
SAL_JA8005AA,#429c40
SAL_JA8060AA,#429c40
SAL_JA8366AA,#429c40
SAL_JA8566AA,#429c40
SAL_JA8573AA,#429c40
SAL_JA8580AA,#429c40
SAL_JA8584AA,#429c40
SAL_JA8597AA,#429c40
SAL_JA8740AA,#429c40
SAL_JA8776AA,#429c40
SAL_JA8777AA,#429c40
SAL_JA8778AA,#429c40
SAL_JA8783AA,#429c40
SAL_JA8786AA,#429c40
SAL_JA8846AA,#429c40
SAL_JA8849AA,#429c40
SAL_JA8858AA,#429c40
SAL_JA8862AA,#429c40
SAL_JA8905AA,#429c40
SAL_JA8931AA,#429c40
SAL_JA8938AA,#429c40
SAL_JA8954AA,#429c40
SAL_JA9060AA,#429c40
SAL_JA9062AA,#429c40
SAL_JA9093AA,#429c40
SAL_JA9133AA,#429c40
SAL_JA9157AA,#429c40
SAL_JA9160AA,#429c40
SAL_JA9203AA,#429c40
SAL_JA9524AA,#429c40
SAL_JA9551AA,#429c40
SAL_JA9555AA,#429c40
SAL_JA9589AA,#429c40
SAL_JA9600AA,#429c40
SAL_JA9616AA,#429c40
SAL_JA9619AA,#429c40
SAL_JA9648AA,#429c40
SAL_JA9720AA,#429c40
SAL_JA9728AA,#429c40
SAL_JA9742AA,#429c40
SAL_JA9804AA,#429c40
SAL_JA9807AA,#429c40
SAL_JA9833AA,#429c40
SAL_JA9849AA,#429c40
SAL_KA0468AA,#429c40
SAL_KA0656AA,#429c40
SAL_KA0657AA,#429c40
SAL_KA0987AA,#429c40
SAL_KA1017AA,#429c40
SAL_KA1029AA,#429c40
SAL_KA1031AA,#429c40
SAL_KA1034AA,#429c40
SAL_KA1035AA,#429c40
SAL_KA1037AA,#429c40
SAL_KA1068AA,#429c40
SAL_KA1078AA,#429c40
SAL_KA1079AA,#429c40
SAL_KA1113AA,#429c40
SAL_KA1254AA,#429c40
SAL_KA1600AA,#429c40
SAL_KA1605AA,#429c40
SAL_KA1682AA,#429c40
SAL_KA1793AA,#429c40
SAL_KA2035AA,#429c40
SAL_KA2116AA,#429c40
SAL_KA2117AA,#429c40
SAL_KA2120AA,#429c40
SAL_KA2123AA,#429c40
SAL_KA2126AA,#429c40
SAL_KA2140AA,#429c40
SAL_KA2141AA,#429c40
SAL_KA2278AA,#429c40
SAL_KA2351AA,#429c40
SAL_KA2371AA,#429c40
SAL_KA2380AA,#429c40
SAL_KA2389AA,#429c40
SAL_KA2393AA,#429c40
SAL_KA2394AA,#429c40
SAL_KA2398AA,#429c40
SAL_KA2406AA,#429c40
SAL_KA2414AA,#429c40
SAL_KA2774AA,#429c40
SAL_KA2880AA,#429c40
SAL_KA2965AA,#429c40
SAL_KA3006AA,#429c40
SAL_KA3008AA,#429c40
SAL_KA3014AA,#429c40
SAL_KA3088AA,#429c40
SAL_KA3090AA,#429c40
SAL_KA3113AA,#429c40
SAL_KA3141AA,#429c40
SAL_KA3244AA,#429c40
SAL_KA3318AA,#429c40
SAL_KA3488AA,#429c40
SAL_KA3581AA,#429c40
SAL_KA3590AA,#429c40
SAL_KA3689AA,#429c40
SAL_KA3707AA,#429c40
SAL_KA3713AA,#429c40
SAL_KA3719AA,#429c40
SAL_KA3975AA,#429c40
SAL_KA4003AA,#429c40
SAL_KA4061AA,#429c40
SAL_KA4122AA,#429c40
SAL_KA4440AA,#429c40
SAL_KA4588AA,#429c40
SAL_KA4652AA,#429c40
SAL_KA4841AA,#429c40
SAL_KA4943AA,#429c40
SAL_KA4979AA,#429c40
SAL_KA5038AA,#429c40
SAL_KA5128AA,#429c40
SAL_KA5129AA,#429c40
SAL_KA5136AA,#429c40
SAL_KA5151AA,#429c40
SAL_KA5547AA,#429c40
SAL_KA5553AA,#429c40
SAL_KA5554AA,#429c40
SAL_KA5598AA,#429c40
SAL_KA5688AA,#429c40
SAL_KA5718AA,#429c40
SAL_KA5727AA,#429c40
SAL_KA5729AA,#429c40
SAL_KA5732AA,#429c40
SAL_KA5741AA,#429c40
SAL_KA6068AA,#429c40
SAL_KA6091AA,#429c40
SAL_KA6097AA,#429c40
SAL_KA6107AA,#429c40
SAL_KA6110AA,#429c40
SAL_KA6177AA,#429c40
SAL_KA6216AA,#429c40
SAL_KA6229AA,#429c40
SAL_KA6274AA,#429c40
SAL_KA6282AA,#429c40
SAL_KA6310AA,#429c40
SAL_EA9708AA,#429c40
SAL_KA4256AA,#429c40
SAL_AA0803AA,#43829a
SAL_AA0804AA,#43829a
SAL_AA0805AA,#43829a
SAL_AA0806AA,#43829a
SAL_AA0807AA,#43829a
SAL_AA0808AA,#43829a
SAL_AA0809AA,#43829a
SAL_AA0810AA,#43829a
SAL_AA0811AA,#43829a
SAL_AA0812AA,#43829a
SAL_AA0813AA,#43829a
SAL_AA0814AA,#43829a
SAL_AA0815AA,#43829a
SAL_AA0816AA,#43829a
SAL_AA0817AA,#43829a
SAL_AA0818AA,#43829a
SAL_AA0819AA,#43829a
SAL_AA0820AA,#43829a
SAL_AA0821AA,#43829a
SAL_AA0822AA,#43829a
SAL_AA0823AA,#43829a
SAL_AA0824AA,#43829a
SAL_AA0825AA,#43829a
SAL_AA0826AA,#43829a
SAL_AA0827AA,#43829a
SAL_AA0828AA,#43829a
SAL_AA0829AA,#43829a
SAL_AA0830AA,#43829a
SAL_AA0831AA,#43829a
SAL_AA0832AA,#43829a
SAL_AA0833AA,#43829a
SAL_AA0834AA,#43829a
SAL_AA0835AA,#43829a
SAL_AA0836AA,#43829a
SAL_AA0837AA,#43829a
SAL_AA0838AA,#43829a
SAL_AA2448AA,#43829a
SAL_AA4061AA,#43829a
SAL_AA4465AA,#43829a
SAL_AA4466AA,#43829a
SAL_AA4467AA,#43829a
SAL_AA4468AA,#43829a
SAL_AA4469AA,#43829a
SAL_AA4470AA,#43829a
SAL_AA4471AA,#43829a
SAL_AA4472AA,#43829a
SAL_AA4473AA,#43829a
SAL_AA4474AA,#43829a
SAL_AA4683AA,#43829a
SAL_AA4763AA,#43829a
SAL_AA5536AA,#43829a
SAL_AA5579AA,#43829a
SAL_AA5688AA,#43829a
SAL_AA5769AA,#43829a
SAL_AA5770AA,#43829a
SAL_AA5779AA,#43829a
SAL_AA5785AA,#43829a
SAL_AA9065AA,#43829a
SAL_BA0944AA,#43829a
SAL_BA1371AA,#43829a
SAL_BA1609AA,#43829a
SAL_BA1610AA,#43829a
SAL_BA1627AA,#43829a
SAL_BA1640AA,#43829a
SAL_BA1682AA,#43829a
SAL_BA1748AA,#43829a
SAL_BA1893AA,#43829a
SAL_BA2043AA,#43829a
SAL_BA3298AA,#43829a
SAL_BA4566AA,#43829a
SAL_BA5088AA,#43829a
SAL_BA5174AA,#43829a
SAL_BA5300AA,#43829a
SAL_BA5504AA,#43829a
SAL_BA5635AA,#43829a
SAL_BA5780AA,#43829a
SAL_BA6012AA,#43829a
SAL_BA6063AA,#43829a
SAL_BA7487AA,#43829a
SAL_BA7510AA,#43829a
SAL_BA7655AA,#43829a
SAL_BA7681AA,#43829a
SAL_BA7803AA,#43829a
SAL_BA7881AA,#43829a
SAL_BA8152AA,#43829a
SAL_BA8232AA,#43829a
SAL_BA8332AA,#43829a
SAL_BA8472AA,#43829a
SAL_BA8494AA,#43829a
SAL_BA8496AA,#43829a
SAL_BA8605AA,#43829a
SAL_BA8652AA,#43829a
SAL_BA8785AA,#43829a
SAL_BA9296AA,#43829a
SAL_BA9345AA,#43829a
SAL_BA9366AA,#43829a
SAL_BA9554AA,#43829a
SAL_BA9575AA,#43829a
SAL_BA9698AA,#43829a
SAL_BA9706AA,#43829a
SAL_BA9712AA,#43829a
SAL_BA9742AA,#43829a
SAL_BA9911AA,#43829a
SAL_BA9913AA,#43829a
SAL_BA9937AA,#43829a
SAL_CA0030AA,#43829a
SAL_CA0136AA,#43829a
SAL_CA0297AA,#43829a
SAL_CA0342AA,#43829a
SAL_CA0548AA,#43829a
SAL_CA0562AA,#43829a
SAL_CA0673AA,#43829a
SAL_CA0675AA,#43829a
SAL_CA0677AA,#43829a
SAL_CA0679AA,#43829a
SAL_CA0706AA,#43829a
SAL_CA0732AA,#43829a
SAL_CA1077AA,#43829a
SAL_CA1139AA,#43829a
SAL_CA1164AA,#43829a
SAL_CA1251AA,#43829a
SAL_CA1350AA,#43829a
SAL_CA2064AA,#43829a
SAL_CA2122AA,#43829a
SAL_CA2192AA,#43829a
SAL_CA2263AA,#43829a
SAL_CA2269AA,#43829a
SAL_CA2305AA,#43829a
SAL_CA2314AA,#43829a
SAL_CA2340AA,#43829a
SAL_CA2370AA,#43829a
SAL_CA2633AA,#43829a
SAL_CA2635AA,#43829a
SAL_CA2643AA,#43829a
SAL_CA2699AA,#43829a
SAL_CA2853AA,#43829a
SAL_CA2858AA,#43829a
SAL_CA2906AA,#43829a
SAL_CA3010AA,#43829a
SAL_CA3016AA,#43829a
SAL_CA3075AA,#43829a
SAL_CA3132AA,#43829a
SAL_CA3155AA,#43829a
SAL_CA3208AA,#43829a
SAL_CA3365AA,#43829a
SAL_CA3422AA,#43829a
SAL_CA3515AA,#43829a
SAL_CA3528AA,#43829a
SAL_CA3529AA,#43829a
SAL_CA3558AA,#43829a
SAL_CA3593AA,#43829a
SAL_CA3610AA,#43829a
SAL_CA3613AA,#43829a
SAL_CA3754AA,#43829a
SAL_CA3807AA,#43829a
SAL_CA3825AA,#43829a
SAL_CA3872AA,#43829a
SAL_CA4028AA,#43829a
SAL_CA4102AA,#43829a
SAL_CA4117AA,#43829a
SAL_CA4120AA,#43829a
SAL_CA4127AA,#43829a
SAL_CA4264AA,#43829a
SAL_CA4324AA,#43829a
SAL_CA4374AA,#43829a
SAL_CA4403AA,#43829a
SAL_CA4472AA,#43829a
SAL_CA4473AA,#43829a
SAL_CA4581AA,#43829a
SAL_CA4645AA,#43829a
SAL_CA4720AA,#43829a
SAL_CA4790AA,#43829a
SAL_CA4994AA,#43829a
SAL_CA5058AA,#43829a
SAL_CA5135AA,#43829a
SAL_CA5188AA,#43829a
SAL_CA5248AA,#43829a
SAL_CA5300AA,#43829a
SAL_CA5439AA,#43829a
SAL_CA5562AA,#43829a
SAL_CA5587AA,#43829a
SAL_CA5604AA,#43829a
SAL_CA5656AA,#43829a
SAL_CA5682AA,#43829a
SAL_CA5711AA,#43829a
SAL_CA5807AA,#43829a
SAL_CA5811AA,#43829a
SAL_CA5840AA,#43829a
SAL_CA5969AA,#43829a
SAL_CA5988AA,#43829a
SAL_CA6028AA,#43829a
SAL_CA6036AA,#43829a
SAL_CA6065AA,#43829a
SAL_CA6109AA,#43829a
SAL_CA6188AA,#43829a
SAL_CA6199AA,#43829a
SAL_CA6286AA,#43829a
SAL_CA6288AA,#43829a
SAL_CA6290AA,#43829a
SAL_CA6327AA,#43829a
SAL_CA6331AA,#43829a
SAL_CA6345AA,#43829a
SAL_CA6357AA,#43829a
SAL_CA6386AA,#43829a
SAL_CA6401AA,#43829a
SAL_CA6429AA,#43829a
SAL_CA6445AA,#43829a
SAL_CA6501AA,#43829a
SAL_CA6540AA,#43829a
SAL_CA6561AA,#43829a
SAL_CA6639AA,#43829a
SAL_CA6641AA,#43829a
SAL_CA6697AA,#43829a
SAL_CA6762AA,#43829a
SAL_CA6779AA,#43829a
SAL_CA6840AA,#43829a
SAL_CA7297AA,#43829a
SAL_CA7332AA,#43829a
SAL_CA7666AA,#43829a
SAL_CA7892AA,#43829a
SAL_CA8969AA,#43829a
SAL_CA9146AA,#43829a
SAL_CA9272AA,#43829a
SAL_CA9287AA,#43829a
SAL_DA0413AA,#43829a
SAL_DA0437AA,#43829a
SAL_DA0455AA,#43829a
SAL_DA0482AA,#43829a
SAL_DA0520AA,#43829a
SAL_DA0547AA,#43829a
SAL_DA0600AA,#43829a
SAL_DA0682AA,#43829a
SAL_DA0724AA,#43829a
SAL_DA0740AA,#43829a
SAL_DA0893AA,#43829a
SAL_DA0895AA,#43829a
SAL_DA0985AA,#43829a
SAL_DA1009AA,#43829a
SAL_DA1100AA,#43829a
SAL_DA1104AA,#43829a
SAL_DA1158AA,#43829a
SAL_DA1170AA,#43829a
SAL_DA1173AA,#43829a
SAL_DA1177AA,#43829a
SAL_DA1217AA,#43829a
SAL_DA1240AA,#43829a
SAL_DA1534AA,#43829a
SAL_DA2029AA,#43829a
SAL_DA2251AA,#43829a
SAL_DA2555AA,#43829a
SAL_DA3204AA,#43829a
SAL_DA3963AA,#43829a
SAL_DA4243AA,#43829a
SAL_DA5826AA,#43829a
SAL_DA6270AA,#43829a
SAL_DA6555AA,#43829a
SAL_DA7839AA,#43829a
SAL_DA9595AA,#43829a
SAL_DA9957AA,#43829a
SAL_EA0441AA,#43829a
SAL_EA0757AA,#43829a
SAL_EA3346AA,#43829a
SAL_EA3353AA,#43829a
SAL_EA3424AA,#43829a
SAL_EA3425AA,#43829a
SAL_EA3459AA,#43829a
SAL_EA3476AA,#43829a
SAL_EA4041AA,#43829a
SAL_EA5274AA,#43829a
SAL_EA6463AA,#43829a
SAL_EA6528AA,#43829a
SAL_EA6892AA,#43829a
SAL_EA6964AA,#43829a
SAL_EA7088AA,#43829a
SAL_EA7126AA,#43829a
SAL_EA7140AA,#43829a
SAL_EA7162AA,#43829a
SAL_EA7182AA,#43829a
SAL_EA7184AA,#43829a
SAL_EA7263AA,#43829a
SAL_EA7269AA,#43829a
SAL_EA7275AA,#43829a
SAL_EA7304AA,#43829a
SAL_EA7320AA,#43829a
SAL_EA7410AA,#43829a
SAL_EA7458AA,#43829a
SAL_EA7491AA,#43829a
SAL_EA7518AA,#43829a
SAL_EA7544AA,#43829a
SAL_EA7575AA,#43829a
SAL_EA7589AA,#43829a
SAL_EA7798AA,#43829a
SAL_EA7801AA,#43829a
SAL_EA7844AA,#43829a
SAL_EA7849AA,#43829a
SAL_EA7863AA,#43829a
SAL_EA7868AA,#43829a
SAL_EA7880AA,#43829a
SAL_EA7925AA,#43829a
SAL_EA7950AA,#43829a
SAL_EA8001AA,#43829a
SAL_EA8013AA,#43829a
SAL_EA8020AA,#43829a
SAL_EA8107AA,#43829a
SAL_EA8207AA,#43829a
SAL_EA8208AA,#43829a
SAL_EA8209AA,#43829a
SAL_EA8215AA,#43829a
SAL_EA8217AA,#43829a
SAL_EA8218AA,#43829a
SAL_EA8221AA,#43829a
SAL_EA8227AA,#43829a
SAL_EA8230AA,#43829a
SAL_EA8235AA,#43829a
SAL_EA8238AA,#43829a
SAL_EA8244AA,#43829a
SAL_EA8246AA,#43829a
SAL_EA8519AA,#43829a
SAL_EA8541AA,#43829a
SAL_EA8544AA,#43829a
SAL_EA8547AA,#43829a
SAL_EA8548AA,#43829a
SAL_EA8551AA,#43829a
SAL_EA8552AA,#43829a
SAL_EA8553AA,#43829a
SAL_EA8941AA,#43829a
SAL_EA9185AA,#43829a
SAL_EA9186AA,#43829a
SAL_FA0446AA,#43829a
SAL_FA0447AA,#43829a
SAL_FA0448AA,#43829a
SAL_FA0451AA,#43829a
SAL_FA0452AA,#43829a
SAL_FA0598AA,#43829a
SAL_FA0730AA,#43829a
SAL_FA1099AA,#43829a
SAL_FA1100AA,#43829a
SAL_FA1356AA,#43829a
SAL_FA1357AA,#43829a
SAL_FA1358AA,#43829a
SAL_FA1359AA,#43829a
SAL_FA1360AA,#43829a
SAL_FA1361AA,#43829a
SAL_FA1362AA,#43829a
SAL_FA1440AA,#43829a
SAL_FA1868AA,#43829a
SAL_FA3437AA,#43829a
SAL_FA3928AA,#43829a
SAL_FA4062AA,#43829a
SAL_FA4069AA,#43829a
SAL_FA4142AA,#43829a
SAL_FA4176AA,#43829a
SAL_FA4195AA,#43829a
SAL_FA4213AA,#43829a
SAL_FA4227AA,#43829a
SAL_FA4229AA,#43829a
SAL_FA4238AA,#43829a
SAL_FA4251AA,#43829a
SAL_FA4269AA,#43829a
SAL_FA4306AA,#43829a
SAL_FA4310AA,#43829a
SAL_FA4322AA,#43829a
SAL_FA4388AA,#43829a
SAL_FA4389AA,#43829a
SAL_FA4406AA,#43829a
SAL_FA4430AA,#43829a
SAL_FA4467AA,#43829a
SAL_FA4546AA,#43829a
SAL_FA4548AA,#43829a
SAL_FA4597AA,#43829a
SAL_FA4641AA,#43829a
SAL_FA4665AA,#43829a
SAL_FA4675AA,#43829a
SAL_FA4708AA,#43829a
SAL_FA5373AA,#43829a
SAL_FA5408AA,#43829a
SAL_FA5520AA,#43829a
SAL_FA5536AA,#43829a
SAL_FA6101AA,#43829a
SAL_FA6496AA,#43829a
SAL_FA7210AA,#43829a
SAL_FA8018AA,#43829a
SAL_FA8171AA,#43829a
SAL_FA8258AA,#43829a
SAL_GA0607AA,#43829a
SAL_GA0615AA,#43829a
SAL_GA0733AA,#43829a
SAL_GA1322AA,#43829a
SAL_GA1690AA,#43829a
SAL_GA1691AA,#43829a
SAL_GA1692AA,#43829a
SAL_GA1693AA,#43829a
SAL_GA1694AA,#43829a
SAL_GA2040AA,#43829a
SAL_GA2331AA,#43829a
SAL_GA2483AA,#43829a
SAL_GA2691AA,#43829a
SAL_GA3500AA,#43829a
SAL_GA3503AA,#43829a
SAL_GA3521AA,#43829a
SAL_GA4785AA,#43829a
SAL_GA4788AA,#43829a
SAL_GA5012AA,#43829a
SAL_GA5256AA,#43829a
SAL_GA5521AA,#43829a
SAL_GA6115AA,#43829a
SAL_GA6187AA,#43829a
SAL_GA7177AA,#43829a
SAL_GA7181AA,#43829a
SAL_GA7976AA,#43829a
SAL_GA8452AA,#43829a
SAL_GA8695AA,#43829a
SAL_GA8746AA,#43829a
SAL_GA9138AA,#43829a
SAL_GA9139AA,#43829a
SAL_GA9639AA,#43829a
SAL_HA0331AA,#43829a
SAL_HA0518AA,#43829a
SAL_HA0578AA,#43829a
SAL_HA1835AA,#43829a
SAL_HA2171AA,#43829a
SAL_HA2200AA,#43829a
SAL_HA2264AA,#43829a
SAL_HA2373AA,#43829a
SAL_HA2379AA,#43829a
SAL_HA2435AA,#43829a
SAL_HA5321AA,#43829a
SAL_HA6271AA,#43829a
SAL_HA6279AA,#43829a
SAL_HA8188AA,#43829a
SAL_HA8889AA,#43829a
SAL_HA9191AA,#43829a
SAL_HA9327AA,#43829a
SAL_IA0392AA,#43829a
SAL_IA0636AA,#43829a
SAL_IA0851AA,#43829a
SAL_IA0919AA,#43829a
SAL_IA0971AA,#43829a
SAL_IA1021AA,#43829a
SAL_IA1080AA,#43829a
SAL_IA1864AA,#43829a
SAL_IA3094AA,#43829a
SAL_IA3167AA,#43829a
SAL_IA3237AA,#43829a
SAL_IA3310AA,#43829a
SAL_IA3527AA,#43829a
SAL_IA5587AA,#43829a
SAL_IA6052AA,#43829a
SAL_IA6207AA,#43829a
SAL_IA6503AA,#43829a
SAL_IA7133AA,#43829a
SAL_IA7135AA,#43829a
SAL_IA7136AA,#43829a
SAL_IA7147AA,#43829a
SAL_IA7148AA,#43829a
SAL_IA7150AA,#43829a
SAL_IA7151AA,#43829a
SAL_IA7153AA,#43829a
SAL_IA7229AA,#43829a
SAL_IA7345AA,#43829a
SAL_IA7649AA,#43829a
SAL_IA7652AA,#43829a
SAL_IA8396AA,#43829a
SAL_IA9284AA,#43829a
SAL_IA9491AA,#43829a
SAL_IA9509AA,#43829a
SAL_JA0298AA,#43829a
SAL_JA1893AA,#43829a
SAL_JA2401AA,#43829a
SAL_JA2938AA,#43829a
SAL_JA4673AA,#43829a
SAL_JA5549AA,#43829a
SAL_JA5561AA,#43829a
SAL_JA5871AA,#43829a
SAL_JA5897AA,#43829a
SAL_JA6075AA,#43829a
SAL_JA6287AA,#43829a
SAL_JA6705AA,#43829a
SAL_JA6872AA,#43829a
SAL_JA6910AA,#43829a
SAL_JA7506AA,#43829a
SAL_JA7531AA,#43829a
SAL_JA7544AA,#43829a
SAL_JA7963AA,#43829a
SAL_JA7974AA,#43829a
SAL_JA8193AA,#43829a
SAL_JA8201AA,#43829a
SAL_JA8314AA,#43829a
SAL_JA8347AA,#43829a
SAL_JA8361AA,#43829a
SAL_JA8468AA,#43829a
SAL_JA8470AA,#43829a
SAL_JA8736AA,#43829a
SAL_KA0751AA,#43829a
SAL_KA1775AA,#43829a
SAL_KA2062AA,#43829a
SAL_KA2263AA,#43829a
SAL_KA2265AA,#43829a
SAL_KA2268AA,#43829a
SAL_KA2283AA,#43829a
SAL_KA2759AA,#43829a
SAL_KA3221AA,#43829a
SAL_KA4110AA,#43829a
SAL_KA5268AA,#43829a
SAL_KA5357AA,#43829a
SAL_KA5772AA,#43829a
SAL_AA4115AA,#43829a
SAL_AA4715AA,#43829a
SAL_BA0890AA,#43829a
SAL_BA1676AA,#43829a
SAL_BA1904AA,#43829a
SAL_BA2233AA,#43829a
SAL_BA5080AA,#43829a
SAL_BA5621AA,#43829a
SAL_BA6363AA,#43829a
SAL_BA8139AA,#43829a
SAL_BA9785AA,#43829a
SAL_CA0397AA,#43829a
SAL_CA1044AA,#43829a
SAL_CA1497AA,#43829a
SAL_CA2095AA,#43829a
SAL_CA2197AA,#43829a
SAL_CA3585AA,#43829a
SAL_CA3701AA,#43829a
SAL_CA3892AA,#43829a
SAL_CA3939AA,#43829a
SAL_CA4148AA,#43829a
SAL_CA4226AA,#43829a
SAL_CA4362AA,#43829a
SAL_CA5098AA,#43829a
SAL_CA5140AA,#43829a
SAL_CA5174AA,#43829a
SAL_CA5239AA,#43829a
SAL_CA5263AA,#43829a
SAL_CA5323AA,#43829a
SAL_CA5419AA,#43829a
SAL_CA5648AA,#43829a
SAL_CA5652AA,#43829a
SAL_CA6013AA,#43829a
SAL_CA6214AA,#43829a
SAL_CA6936AA,#43829a
SAL_CA7173AA,#43829a
SAL_CA7551AA,#43829a
SAL_CA8260AA,#43829a
SAL_CA9175AA,#43829a
SAL_CA9196AA,#43829a
SAL_CA9957AA,#43829a
SAL_DA0085AA,#43829a
SAL_DA0523AA,#43829a
SAL_DA0557AA,#43829a
SAL_DA0739AA,#43829a
SAL_DA0975AA,#43829a
SAL_DA1184AA,#43829a
SAL_DA1185AA,#43829a
SAL_DA1648AA,#43829a
SAL_DA2420AA,#43829a
SAL_DA6309AA,#43829a
SAL_DA6928AA,#43829a
SAL_DA7770AA,#43829a
SAL_DA7781AA,#43829a
SAL_DA7786AA,#43829a
SAL_DA7803AA,#43829a
SAL_DA7994AA,#43829a
SAL_DA8006AA,#43829a
SAL_DA8011AA,#43829a
SAL_DA8433AA,#43829a
SAL_DA9954AA,#43829a
SAL_EA0218AA,#43829a
SAL_EA0272AA,#43829a
SAL_EA0558AA,#43829a
SAL_EA0635AA,#43829a
SAL_EA0642AA,#43829a
SAL_EA0660AA,#43829a
SAL_EA2694AA,#43829a
SAL_EA3972AA,#43829a
SAL_EA4228AA,#43829a
SAL_EA4235AA,#43829a
SAL_EA4277AA,#43829a
SAL_EA5928AA,#43829a
SAL_EA6454AA,#43829a
SAL_EA6718AA,#43829a
SAL_EA6925AA,#43829a
SAL_EA6954AA,#43829a
SAL_EA7561AA,#43829a
SAL_EA9024AA,#43829a
SAL_EA9316AA,#43829a
SAL_FA3779AA,#43829a
SAL_FA4198AA,#43829a
SAL_FA5407AA,#43829a
SAL_FA8261AA,#43829a
SAL_GA1689AA,#43829a
SAL_GA2685AA,#43829a
SAL_GA8677AA,#43829a
SAL_HA0448AA,#43829a
SAL_HA6323AA,#43829a
SAL_IA1726AA,#43829a
SAL_IA3485AA,#43829a
SAL_IA4806AA,#43829a
SAL_IA7799AA,#43829a
SAL_JA5477AA,#43829a
SAL_JA7782AA,#43829a
SAL_JA7865AA,#43829a
SAL_JA8029AA,#43829a
SAL_KA1827AA,#43829a
SAL_KA1367AA,#43829a
SAL_KA1368AA,#43829a
SAL_KA1377AA,#43829a
SAL_KA1380AA,#43829a
SAL_KA1385AA,#43829a
SAL_KA1534AA,#43829a
SAL_KA1540AA,#43829a
SAL_KA4225AA,#43829a
SAL_KA1481AA,#43829a
SAL_KA1485AA,#43829a
SAL_AA5198AA,#441d29
SAL_AA5199AA,#441d29
SAL_AA5200AA,#441d29
SAL_AA5201AA,#441d29
SAL_AA5202AA,#441d29
SAL_AA5203AA,#441d29
SAL_AA5204AA,#441d29
SAL_AA5206AA,#441d29
SAL_AA5207AA,#441d29
SAL_AA5208AA,#441d29
SAL_AA5209AA,#441d29
SAL_AA5239AA,#441d29
SAL_AA5240AA,#441d29
SAL_AA5241AA,#441d29
SAL_AA5242AA,#441d29
SAL_AA5759AA,#441d29
SAL_BA3792AA,#441d29
SAL_BA4858AA,#441d29
SAL_BA4869AA,#441d29
SAL_BA5337AA,#441d29
SAL_BA5343AA,#441d29
SAL_BA5452AA,#441d29
SAL_BA5464AA,#441d29
SAL_BA5470AA,#441d29
SAL_BA5474AA,#441d29
SAL_BA7911AA,#441d29
SAL_BA8226AA,#441d29
SAL_BA8788AA,#441d29
SAL_BA9123AA,#441d29
SAL_BA9258AA,#441d29
SAL_CA1095AA,#441d29
SAL_CA3368AA,#441d29
SAL_CA3407AA,#441d29
SAL_CA4013AA,#441d29
SAL_CA4115AA,#441d29
SAL_CA4614AA,#441d29
SAL_CA4815AA,#441d29
SAL_CA4928AA,#441d29
SAL_CA5034AA,#441d29
SAL_CA6106AA,#441d29
SAL_CA6385AA,#441d29
SAL_CA7207AA,#441d29
SAL_CA7712AA,#441d29
SAL_CA8386AA,#441d29
SAL_CA8387AA,#441d29
SAL_CA8388AA,#441d29
SAL_CA8390AA,#441d29
SAL_CA8394AA,#441d29
SAL_CA8914AA,#441d29
SAL_CA9261AA,#441d29
SAL_CA9278AA,#441d29
SAL_CA9768AA,#441d29
SAL_DA0322AA,#441d29
SAL_DA0817AA,#441d29
SAL_DA1248AA,#441d29
SAL_DA1276AA,#441d29
SAL_DA2779AA,#441d29
SAL_DA2813AA,#441d29
SAL_DA5152AA,#441d29
SAL_DA5277AA,#441d29
SAL_DA5505AA,#441d29
SAL_DA5932AA,#441d29
SAL_DA6906AA,#441d29
SAL_DA6992AA,#441d29
SAL_DA7241AA,#441d29
SAL_DA9597AA,#441d29
SAL_DA9691AA,#441d29
SAL_EA0192AA,#441d29
SAL_EA0479AA,#441d29
SAL_EA0745AA,#441d29
SAL_EA1001AA,#441d29
SAL_EA1002AA,#441d29
SAL_EA3365AA,#441d29
SAL_EA3376AA,#441d29
SAL_EA3485AA,#441d29
SAL_EA5208AA,#441d29
SAL_EA5904AA,#441d29
SAL_EA6509AA,#441d29
SAL_EA6510AA,#441d29
SAL_EA6786AA,#441d29
SAL_EA6787AA,#441d29
SAL_EA7427AA,#441d29
SAL_EA9814AA,#441d29
SAL_FA1210AA,#441d29
SAL_FA1212AA,#441d29
SAL_FA1213AA,#441d29
SAL_FA1214AA,#441d29
SAL_FA1215AA,#441d29
SAL_FA1216AA,#441d29
SAL_FA4120AA,#441d29
SAL_FA4236AA,#441d29
SAL_FA6502AA,#441d29
SAL_FA6545AA,#441d29
SAL_FA7762AA,#441d29
SAL_FA8445AA,#441d29
SAL_FA8480AA,#441d29
SAL_GA0146AA,#441d29
SAL_GA0154AA,#441d29
SAL_GA0219AA,#441d29
SAL_GA0225AA,#441d29
SAL_GA0242AA,#441d29
SAL_GA0247AA,#441d29
SAL_GA0270AA,#441d29
SAL_GA0283AA,#441d29
SAL_GA0304AA,#441d29
SAL_GA0600AA,#441d29
SAL_GA0604AA,#441d29
SAL_GA0616AA,#441d29
SAL_GA0617AA,#441d29
SAL_GA0627AA,#441d29
SAL_GA0633AA,#441d29
SAL_GA0649AA,#441d29
SAL_GA0664AA,#441d29
SAL_GA0681AA,#441d29
SAL_GA1684AA,#441d29
SAL_GA2096AA,#441d29
SAL_GA3501AA,#441d29
SAL_GA3625AA,#441d29
SAL_GA4825AA,#441d29
SAL_GA4827AA,#441d29
SAL_GA4864AA,#441d29
SAL_GA7987AA,#441d29
SAL_GA8570AA,#441d29
SAL_GA9462AA,#441d29
SAL_HA0797AA,#441d29
SAL_HA0798AA,#441d29
SAL_HA1318AA,#441d29
SAL_HA3061AA,#441d29
SAL_HA5374AA,#441d29
SAL_HA5502AA,#441d29
SAL_HA5681AA,#441d29
SAL_HA6889AA,#441d29
SAL_HA6893AA,#441d29
SAL_HA8997AA,#441d29
SAL_HA9220AA,#441d29
SAL_IA0068AA,#441d29
SAL_IA1265AA,#441d29
SAL_IA3788AA,#441d29
SAL_IA4937AA,#441d29
SAL_JA1247AA,#441d29
SAL_JA2870AA,#441d29
SAL_JA2873AA,#441d29
SAL_JA3769AA,#441d29
SAL_JA4177AA,#441d29
SAL_JA4542AA,#441d29
SAL_JA6296AA,#441d29
SAL_JA6787AA,#441d29
SAL_JA6868AA,#441d29
SAL_JA6893AA,#441d29
SAL_JA7215AA,#441d29
SAL_JA7458AA,#441d29
SAL_JA7844AA,#441d29
SAL_JA8198AA,#441d29
SAL_JA8218AA,#441d29
SAL_JA8913AA,#441d29
SAL_KA0506AA,#441d29
SAL_KA2188AA,#441d29
SAL_KA3078AA,#441d29
SAL_KA4071AA,#441d29
SAL_KA4127AA,#441d29
SAL_KA4180AA,#441d29
SAL_KA4188AA,#441d29
SAL_KA4194AA,#441d29
SAL_KA4202AA,#441d29
SAL_AA5588AA,#441d29
SAL_AA5590AA,#441d29
SAL_AA5591AA,#441d29
SAL_AA5595AA,#441d29
SAL_AA5598AA,#441d29
SAL_AA5602AA,#441d29
SAL_AA5607AA,#441d29
SAL_AA9884AA,#441d29
SAL_AA9885AA,#441d29
SAL_BA1449AA,#441d29
SAL_BA1825AA,#441d29
SAL_BA2048AA,#441d29
SAL_BA2146AA,#441d29
SAL_BA2914AA,#441d29
SAL_BA2961AA,#441d29
SAL_BA3000AA,#441d29
SAL_BA3029AA,#441d29
SAL_BA3510AA,#441d29
SAL_BA3553AA,#441d29
SAL_BA3639AA,#441d29
SAL_BA5571AA,#441d29
SAL_BA5577AA,#441d29
SAL_BA5582AA,#441d29
SAL_BA5608AA,#441d29
SAL_BA6317AA,#441d29
SAL_BA8263AA,#441d29
SAL_BA8888AA,#441d29
SAL_BA8898AA,#441d29
SAL_BA8930AA,#441d29
SAL_CA2111AA,#441d29
SAL_CA3424AA,#441d29
SAL_CA7083AA,#441d29
SAL_CA7309AA,#441d29
SAL_CA8631AA,#441d29
SAL_CA8741AA,#441d29
SAL_CA9331AA,#441d29
SAL_CA9382AA,#441d29
SAL_DA1313AA,#441d29
SAL_DA1317AA,#441d29
SAL_DA1713AA,#441d29
SAL_DA1729AA,#441d29
SAL_DA1943AA,#441d29
SAL_DA1963AA,#441d29
SAL_DA2360AA,#441d29
SAL_DA2524AA,#441d29
SAL_DA2641AA,#441d29
SAL_DA3065AA,#441d29
SAL_DA3071AA,#441d29
SAL_DA3073AA,#441d29
SAL_DA3086AA,#441d29
SAL_DA3107AA,#441d29
SAL_DA3109AA,#441d29
SAL_DA3157AA,#441d29
SAL_DA3640AA,#441d29
SAL_DA3663AA,#441d29
SAL_DA3664AA,#441d29
SAL_DA3689AA,#441d29
SAL_DA3902AA,#441d29
SAL_DA3903AA,#441d29
SAL_DA3913AA,#441d29
SAL_DA3937AA,#441d29
SAL_DA3980AA,#441d29
SAL_DA4105AA,#441d29
SAL_DA4139AA,#441d29
SAL_DA4347AA,#441d29
SAL_DA4355AA,#441d29
SAL_DA4365AA,#441d29
SAL_DA4396AA,#441d29
SAL_DA5095AA,#441d29
SAL_DA5403AA,#441d29
SAL_DA5532AA,#441d29
SAL_DA6219AA,#441d29
SAL_DA6240AA,#441d29
SAL_DA6317AA,#441d29
SAL_DA6318AA,#441d29
SAL_DA6521AA,#441d29
SAL_DA6734AA,#441d29
SAL_DA6912AA,#441d29
SAL_DA6919AA,#441d29
SAL_DA6962AA,#441d29
SAL_DA7837AA,#441d29
SAL_DA7995AA,#441d29
SAL_DA8122AA,#441d29
SAL_DA8698AA,#441d29
SAL_DA8798AA,#441d29
SAL_DA9381AA,#441d29
SAL_DA9665AA,#441d29
SAL_DA9673AA,#441d29
SAL_DA9814AA,#441d29
SAL_DA9817AA,#441d29
SAL_DA9844AA,#441d29
SAL_DA9846AA,#441d29
SAL_EA0227AA,#441d29
SAL_EA2412AA,#441d29
SAL_EA2413AA,#441d29
SAL_EA2414AA,#441d29
SAL_EA2415AA,#441d29
SAL_EA2416AA,#441d29
SAL_EA2417AA,#441d29
SAL_EA2418AA,#441d29
SAL_EA2489AA,#441d29
SAL_EA3084AA,#441d29
SAL_EA3204AA,#441d29
SAL_EA4053AA,#441d29
SAL_EA4604AA,#441d29
SAL_EA5401AA,#441d29
SAL_EA5402AA,#441d29
SAL_EA5403AA,#441d29
SAL_EA5541AA,#441d29
SAL_EA5544AA,#441d29
SAL_EA5545AA,#441d29
SAL_EA6578AA,#441d29
SAL_EA6605AA,#441d29
SAL_EA7281AA,#441d29
SAL_EA8597AA,#441d29
SAL_EA8603AA,#441d29
SAL_EA8604AA,#441d29
SAL_EA8954AA,#441d29
SAL_EA8956AA,#441d29
SAL_EA9233AA,#441d29
SAL_FA0436AA,#441d29
SAL_FA0639AA,#441d29
SAL_FA1311AA,#441d29
SAL_FA5430AA,#441d29
SAL_FA5699AA,#441d29
SAL_FA5933AA,#441d29
SAL_FA6156AA,#441d29
SAL_FA6214AA,#441d29
SAL_FA6216AA,#441d29
SAL_FA6220AA,#441d29
SAL_FA6228AA,#441d29
SAL_FA6238AA,#441d29
SAL_FA6247AA,#441d29
SAL_FA6255AA,#441d29
SAL_FA6261AA,#441d29
SAL_FA7734AA,#441d29
SAL_FA8163AA,#441d29
SAL_FA8246AA,#441d29
SAL_GA1840AA,#441d29
SAL_GA1864AA,#441d29
SAL_GA2411AA,#441d29
SAL_GA2412AA,#441d29
SAL_GA2413AA,#441d29
SAL_GA2417AA,#441d29
SAL_GA2746AA,#441d29
SAL_GA2838AA,#441d29
SAL_GA2839AA,#441d29
SAL_GA4903AA,#441d29
SAL_GA4906AA,#441d29
SAL_GA4935AA,#441d29
SAL_GA5196AA,#441d29
SAL_GA5284AA,#441d29
SAL_GA5286AA,#441d29
SAL_GA5287AA,#441d29
SAL_GA5505AA,#441d29
SAL_GA5507AA,#441d29
SAL_GA6623AA,#441d29
SAL_GA6649AA,#441d29
SAL_GA6661AA,#441d29
SAL_GA7121AA,#441d29
SAL_GA7437AA,#441d29
SAL_GA7754AA,#441d29
SAL_GA8283AA,#441d29
SAL_GA8569AA,#441d29
SAL_HA0320AA,#441d29
SAL_HA1119AA,#441d29
SAL_HA1146AA,#441d29
SAL_HA1310AA,#441d29
SAL_HA2452AA,#441d29
SAL_HA2500AA,#441d29
SAL_HA2505AA,#441d29
SAL_HA3910AA,#441d29
SAL_HA4380AA,#441d29
SAL_HA5718AA,#441d29
SAL_HA5852AA,#441d29
SAL_HA5872AA,#441d29
SAL_HA5874AA,#441d29
SAL_HA5880AA,#441d29
SAL_HA5893AA,#441d29
SAL_HA5895AA,#441d29
SAL_HA5896AA,#441d29
SAL_HA5897AA,#441d29
SAL_HA5898AA,#441d29
SAL_HA5899AA,#441d29
SAL_HA5900AA,#441d29
SAL_HA5974AA,#441d29
SAL_HA6122AA,#441d29
SAL_HA6261AA,#441d29
SAL_HA6288AA,#441d29
SAL_HA6871AA,#441d29
SAL_HA6879AA,#441d29
SAL_HA6881AA,#441d29
SAL_HA6884AA,#441d29
SAL_HA6896AA,#441d29
SAL_HA7675AA,#441d29
SAL_HA7679AA,#441d29
SAL_HA7686AA,#441d29
SAL_HA7727AA,#441d29
SAL_HA7752AA,#441d29
SAL_HA8706AA,#441d29
SAL_HA9162AA,#441d29
SAL_IA0114AA,#441d29
SAL_IA0331AA,#441d29
SAL_IA5193AA,#441d29
SAL_IA5482AA,#441d29
SAL_IA5534AA,#441d29
SAL_IA6070AA,#441d29
SAL_IA6195AA,#441d29
SAL_IA7411AA,#441d29
SAL_IA7791AA,#441d29
SAL_IA8333AA,#441d29
SAL_IA9128AA,#441d29
SAL_JA0030AA,#441d29
SAL_JA0202AA,#441d29
SAL_JA0935AA,#441d29
SAL_JA1060AA,#441d29
SAL_JA1993AA,#441d29
SAL_JA3743AA,#441d29
SAL_JA3981AA,#441d29
SAL_JA4179AA,#441d29
SAL_JA4895AA,#441d29
SAL_JA6517AA,#441d29
SAL_JA7260AA,#441d29
SAL_JA7559AA,#441d29
SAL_JA8598AA,#441d29
SAL_JA8607AA,#441d29
SAL_JA9058AA,#441d29
SAL_JA9513AA,#441d29
SAL_JA9803AA,#441d29
SAL_JA9955AA,#441d29
SAL_KA0078AA,#441d29
SAL_KA0606AA,#441d29
SAL_KA2100AA,#441d29
SAL_KA3683AA,#441d29
SAL_KA3973AA,#441d29
SAL_KA3990AA,#441d29
SAL_KA3992AA,#441d29
SAL_KA4004AA,#441d29
SAL_KA4005AA,#441d29
SAL_KA4006AA,#441d29
SAL_KA4008AA,#441d29
SAL_KA4014AA,#441d29
SAL_KA4016AA,#441d29
SAL_KA4020AA,#441d29
SAL_KA4031AA,#441d29
SAL_KA4032AA,#441d29
SAL_KA4035AA,#441d29
SAL_KA4038AA,#441d29
SAL_KA4044AA,#441d29
SAL_KA4045AA,#441d29
SAL_KA4056AA,#441d29
SAL_KA4060AA,#441d29
SAL_KA4461AA,#441d29
SAL_KA4465AA,#441d29
SAL_KA4546AA,#441d29
SAL_KA4555AA,#441d29
SAL_KA4696AA,#441d29
SAL_KA5012AA,#441d29
SAL_KA4151AA,#441d29
SAL_KA4159AA,#441d29
SAL_KA4209AA,#441d29
SAL_AA4275AA,#44845c
SAL_AA4277AA,#44845c
SAL_AA5054AA,#44845c
SAL_AA5079AA,#44845c
SAL_AA7000AA,#44845c
SAL_AA7140AA,#44845c
SAL_AA7145AA,#44845c
SAL_AA7146AA,#44845c
SAL_BA1207AA,#44845c
SAL_BA1460AA,#44845c
SAL_BA2057AA,#44845c
SAL_BA2217AA,#44845c
SAL_BA3043AA,#44845c
SAL_BA4003AA,#44845c
SAL_BA4183AA,#44845c
SAL_BA5153AA,#44845c
SAL_BA5687AA,#44845c
SAL_BA8515AA,#44845c
SAL_BA8529AA,#44845c
SAL_BA8941AA,#44845c
SAL_CA2887AA,#44845c
SAL_CA3318AA,#44845c
SAL_CA3341AA,#44845c
SAL_CA3706AA,#44845c
SAL_CA4086AA,#44845c
SAL_CA4128AA,#44845c
SAL_CA4716AA,#44845c
SAL_CA4907AA,#44845c
SAL_CA5457AA,#44845c
SAL_CA5466AA,#44845c
SAL_CA5467AA,#44845c
SAL_CA5822AA,#44845c
SAL_CA5973AA,#44845c
SAL_CA6404AA,#44845c
SAL_CA7605AA,#44845c
SAL_CA7968AA,#44845c
SAL_CA9837AA,#44845c
SAL_CA9848AA,#44845c
SAL_CA9958AA,#44845c
SAL_DA0059AA,#44845c
SAL_DA0060AA,#44845c
SAL_DA0169AA,#44845c
SAL_DA0279AA,#44845c
SAL_DA0284AA,#44845c
SAL_DA0540AA,#44845c
SAL_DA0630AA,#44845c
SAL_DA0651AA,#44845c
SAL_DA0713AA,#44845c
SAL_DA0780AA,#44845c
SAL_DA0886AA,#44845c
SAL_DA1110AA,#44845c
SAL_DA1718AA,#44845c
SAL_DA1732AA,#44845c
SAL_DA3433AA,#44845c
SAL_DA5609AA,#44845c
SAL_DA6192AA,#44845c
SAL_DA6201AA,#44845c
SAL_DA6211AA,#44845c
SAL_DA7248AA,#44845c
SAL_DA7322AA,#44845c
SAL_DA7767AA,#44845c
SAL_DA7813AA,#44845c
SAL_DA7819AA,#44845c
SAL_DA8050AA,#44845c
SAL_DA8623AA,#44845c
SAL_DA8689AA,#44845c
SAL_DA9831AA,#44845c
SAL_DA9845AA,#44845c
SAL_DA9955AA,#44845c
SAL_DA9959AA,#44845c
SAL_EA0139AA,#44845c
SAL_EA0325AA,#44845c
SAL_EA0705AA,#44845c
SAL_EA2896AA,#44845c
SAL_EA3735AA,#44845c
SAL_EA3736AA,#44845c
SAL_EA3743AA,#44845c
SAL_EA3806AA,#44845c
SAL_EA5515AA,#44845c
SAL_EA5518AA,#44845c
SAL_EA5525AA,#44845c
SAL_EA6505AA,#44845c
SAL_EA6819AA,#44845c
SAL_EA6826AA,#44845c
SAL_EA7104AA,#44845c
SAL_EA7530AA,#44845c
SAL_EA7650AA,#44845c
SAL_EA8589AA,#44845c
SAL_EA9596AA,#44845c
SAL_FA1272AA,#44845c
SAL_FA2343AA,#44845c
SAL_FA2377AA,#44845c
SAL_FA4472AA,#44845c
SAL_FA5269AA,#44845c
SAL_FA5271AA,#44845c
SAL_FA5273AA,#44845c
SAL_FA5276AA,#44845c
SAL_FA5277AA,#44845c
SAL_FA5286AA,#44845c
SAL_FA5287AA,#44845c
SAL_FA5414AA,#44845c
SAL_FA6890AA,#44845c
SAL_FA8155AA,#44845c
SAL_FA8636AA,#44845c
SAL_FA8786AA,#44845c
SAL_GA0356AA,#44845c
SAL_GA1674AA,#44845c
SAL_GA1755AA,#44845c
SAL_GA1871AA,#44845c
SAL_GA1875AA,#44845c
SAL_GA1879AA,#44845c
SAL_GA2038AA,#44845c
SAL_GA2824AA,#44845c
SAL_GA3212AA,#44845c
SAL_GA3431AA,#44845c
SAL_GA3441AA,#44845c
SAL_GA3593AA,#44845c
SAL_GA3594AA,#44845c
SAL_GA4333AA,#44845c
SAL_GA4469AA,#44845c
SAL_GA4471AA,#44845c
SAL_GA4472AA,#44845c
SAL_GA5044AA,#44845c
SAL_GA6117AA,#44845c
SAL_GA6462AA,#44845c
SAL_GA6492AA,#44845c
SAL_GA7475AA,#44845c
SAL_GA8009AA,#44845c
SAL_GA8011AA,#44845c
SAL_GA8149AA,#44845c
SAL_GA8806AA,#44845c
SAL_GA9844AA,#44845c
SAL_HA0003AA,#44845c
SAL_HA0515AA,#44845c
SAL_HA0761AA,#44845c
SAL_HA1536AA,#44845c
SAL_HA3001AA,#44845c
SAL_HA3163AA,#44845c
SAL_HA4058AA,#44845c
SAL_HA5327AA,#44845c
SAL_HA6854AA,#44845c
SAL_HA6883AA,#44845c
SAL_HA8802AA,#44845c
SAL_HA9163AA,#44845c
SAL_HA9235AA,#44845c
SAL_HA9246AA,#44845c
SAL_HA9288AA,#44845c
SAL_HA9323AA,#44845c
SAL_HA9486AA,#44845c
SAL_HA9690AA,#44845c
SAL_IA0181AA,#44845c
SAL_IA0184AA,#44845c
SAL_IA0204AA,#44845c
SAL_IA0424AA,#44845c
SAL_IA2185AA,#44845c
SAL_IA2702AA,#44845c
SAL_IA3768AA,#44845c
SAL_IA4630AA,#44845c
SAL_IA4933AA,#44845c
SAL_IA5180AA,#44845c
SAL_IA5255AA,#44845c
SAL_IA5258AA,#44845c
SAL_IA6001AA,#44845c
SAL_IA6005AA,#44845c
SAL_IA6530AA,#44845c
SAL_IA6664AA,#44845c
SAL_IA7591AA,#44845c
SAL_IA8379AA,#44845c
SAL_IA8596AA,#44845c
SAL_IA8825AA,#44845c
SAL_IA8921AA,#44845c
SAL_IA9119AA,#44845c
SAL_IA9291AA,#44845c
SAL_IA9331AA,#44845c
SAL_IA9353AA,#44845c
SAL_IA9378AA,#44845c
SAL_IA9918AA,#44845c
SAL_JA0025AA,#44845c
SAL_JA0208AA,#44845c
SAL_JA1059AA,#44845c
SAL_JA1836AA,#44845c
SAL_JA2179AA,#44845c
SAL_JA2447AA,#44845c
SAL_JA2866AA,#44845c
SAL_JA3158AA,#44845c
SAL_JA3746AA,#44845c
SAL_JA4284AA,#44845c
SAL_JA4547AA,#44845c
SAL_JA4556AA,#44845c
SAL_JA4610AA,#44845c
SAL_JA4642AA,#44845c
SAL_JA4913AA,#44845c
SAL_JA4914AA,#44845c
SAL_JA4915AA,#44845c
SAL_JA4920AA,#44845c
SAL_JA4922AA,#44845c
SAL_JA5015AA,#44845c
SAL_JA5095AA,#44845c
SAL_JA5504AA,#44845c
SAL_JA6101AA,#44845c
SAL_JA6684AA,#44845c
SAL_JA6757AA,#44845c
SAL_JA6788AA,#44845c
SAL_JA6983AA,#44845c
SAL_JA7057AA,#44845c
SAL_JA7062AA,#44845c
SAL_JA7073AA,#44845c
SAL_JA7396AA,#44845c
SAL_JA7514AA,#44845c
SAL_JA7574AA,#44845c
SAL_JA8646AA,#44845c
SAL_JA8650AA,#44845c
SAL_JA8654AA,#44845c
SAL_JA9336AA,#44845c
SAL_JA9489AA,#44845c
SAL_JA9499AA,#44845c
SAL_JA9755AA,#44845c
SAL_KA0278AA,#44845c
SAL_KA0294AA,#44845c
SAL_KA0623AA,#44845c
SAL_KA0892AA,#44845c
SAL_KA0929AA,#44845c
SAL_KA1073AA,#44845c
SAL_KA1096AA,#44845c
SAL_KA1609AA,#44845c
SAL_KA2334AA,#44845c
SAL_KA2341AA,#44845c
SAL_KA2425AA,#44845c
SAL_KA2431AA,#44845c
SAL_KA2723AA,#44845c
SAL_KA2794AA,#44845c
SAL_KA3483AA,#44845c
SAL_KA3560AA,#44845c
SAL_KA4019AA,#44845c
SAL_KA4579AA,#44845c
SAL_KA4617AA,#44845c
SAL_KA4643AA,#44845c
SAL_KA4732AA,#44845c
SAL_KA5174AA,#44845c
SAL_KA5473AA,#44845c
SAL_KA5624AA,#44845c
SAL_KA5696AA,#44845c
SAL_KA5811AA,#44845c
SAL_KA1386AA,#44845c
SAL_KA1499AA,#44845c
SAL_KA1500AA,#44845c
SAL_AA0176AA,#454d9d
SAL_AA0177AA,#454d9d
SAL_AA0178AA,#454d9d
SAL_AA0179AA,#454d9d
SAL_AA0180AA,#454d9d
SAL_AA0181AA,#454d9d
SAL_AA0182AA,#454d9d
SAL_AA0183AA,#454d9d
SAL_AA0184AA,#454d9d
SAL_AA0185AA,#454d9d
SAL_AA0186AA,#454d9d
SAL_AA0187AA,#454d9d
SAL_AA0188AA,#454d9d
SAL_AA0189AA,#454d9d
SAL_AA0190AA,#454d9d
SAL_AA0191AA,#454d9d
SAL_AA0192AA,#454d9d
SAL_AA0193AA,#454d9d
SAL_AA0194AA,#454d9d
SAL_AA0195AA,#454d9d
SAL_AA0196AA,#454d9d
SAL_AA0197AA,#454d9d
SAL_AA0198AA,#454d9d
SAL_AA0199AA,#454d9d
SAL_AA0200AA,#454d9d
SAL_AA0201AA,#454d9d
SAL_AA0202AA,#454d9d
SAL_AA0204AA,#454d9d
SAL_AA0205AA,#454d9d
SAL_AA0206AA,#454d9d
SAL_AA0211AA,#454d9d
SAL_AA0215AA,#454d9d
SAL_AA0216AA,#454d9d
SAL_AA0217AA,#454d9d
SAL_AA0218AA,#454d9d
SAL_AA0219AA,#454d9d
SAL_AA0220AA,#454d9d
SAL_AA0221AA,#454d9d
SAL_AA0222AA,#454d9d
SAL_AA0223AA,#454d9d
SAL_AA0224AA,#454d9d
SAL_AA0225AA,#454d9d
SAL_AA0226AA,#454d9d
SAL_AA0227AA,#454d9d
SAL_AA0228AA,#454d9d
SAL_AA0229AA,#454d9d
SAL_AA0232AA,#454d9d
SAL_AA0233AA,#454d9d
SAL_AA0234AA,#454d9d
SAL_AA0235AA,#454d9d
SAL_AA0236AA,#454d9d
SAL_AA0237AA,#454d9d
SAL_AA0238AA,#454d9d
SAL_AA0239AA,#454d9d
SAL_AA0240AA,#454d9d
SAL_AA0241AA,#454d9d
SAL_AA0242AA,#454d9d
SAL_AA0243AA,#454d9d
SAL_AA0244AA,#454d9d
SAL_AA0245AA,#454d9d
SAL_AA0246AA,#454d9d
SAL_AA0247AA,#454d9d
SAL_AA0250AA,#454d9d
SAL_AA0251AA,#454d9d
SAL_AA0256AA,#454d9d
SAL_AA0262AA,#454d9d
SAL_AA0263AA,#454d9d
SAL_AA0264AA,#454d9d
SAL_AA0265AA,#454d9d
SAL_AA0266AA,#454d9d
SAL_AA0267AA,#454d9d
SAL_AA0268AA,#454d9d
SAL_AA0269AA,#454d9d
SAL_AA0270AA,#454d9d
SAL_AA0271AA,#454d9d
SAL_AA0272AA,#454d9d
SAL_AA0273AA,#454d9d
SAL_AA0274AA,#454d9d
SAL_AA0275AA,#454d9d
SAL_AA0276AA,#454d9d
SAL_AA0280AA,#454d9d
SAL_AA0283AA,#454d9d
SAL_AA0284AA,#454d9d
SAL_AA0290AA,#454d9d
SAL_AA0291AA,#454d9d
SAL_AA0292AA,#454d9d
SAL_AA0293AA,#454d9d
SAL_AA0294AA,#454d9d
SAL_AA0295AA,#454d9d
SAL_AA0296AA,#454d9d
SAL_AA0297AA,#454d9d
SAL_AA2985AA,#454d9d
SAL_AA2986AA,#454d9d
SAL_AA2987AA,#454d9d
SAL_AA2988AA,#454d9d
SAL_AA2989AA,#454d9d
SAL_AA2990AA,#454d9d
SAL_AA2991AA,#454d9d
SAL_AA6507AA,#454d9d
SAL_AA6514AA,#454d9d
SAL_AA6577AA,#454d9d
SAL_AA6625AA,#454d9d
SAL_AA6802AA,#454d9d
SAL_AA7520AA,#454d9d
SAL_AA7538AA,#454d9d
SAL_AA7540AA,#454d9d
SAL_AA8301AA,#454d9d
SAL_AA8456AA,#454d9d
SAL_AA8457AA,#454d9d
SAL_AA8458AA,#454d9d
SAL_AA8459AA,#454d9d
SAL_AA8460AA,#454d9d
SAL_AA8461AA,#454d9d
SAL_AA8462AA,#454d9d
SAL_AA8463AA,#454d9d
SAL_AA8464AA,#454d9d
SAL_AA8465AA,#454d9d
SAL_AA8466AA,#454d9d
SAL_AA8467AA,#454d9d
SAL_AA8468AA,#454d9d
SAL_AA8469AA,#454d9d
SAL_AA8470AA,#454d9d
SAL_AA8471AA,#454d9d
SAL_AA8472AA,#454d9d
SAL_AA8473AA,#454d9d
SAL_AA8474AA,#454d9d
SAL_AA8475AA,#454d9d
SAL_AA8476AA,#454d9d
SAL_AA8477AA,#454d9d
SAL_AA8478AA,#454d9d
SAL_AA8479AA,#454d9d
SAL_AA8480AA,#454d9d
SAL_AA8686AA,#454d9d
SAL_AA8693AA,#454d9d
SAL_AA8702AA,#454d9d
SAL_AA8709AA,#454d9d
SAL_AA8712AA,#454d9d
SAL_AA9655AA,#454d9d
SAL_AA9657AA,#454d9d
SAL_AA9661AA,#454d9d
SAL_AA9665AA,#454d9d
SAL_AA9673AA,#454d9d
SAL_AA9865AA,#454d9d
SAL_AA9866AA,#454d9d
SAL_AA9880AA,#454d9d
SAL_AA9881AA,#454d9d
SAL_AA9882AA,#454d9d
SAL_BA0704AA,#454d9d
SAL_BA0719AA,#454d9d
SAL_BA0727AA,#454d9d
SAL_BA1469AA,#454d9d
SAL_BA1889AA,#454d9d
SAL_BA1916AA,#454d9d
SAL_BA1929AA,#454d9d
SAL_BA1998AA,#454d9d
SAL_BA2004AA,#454d9d
SAL_BA2005AA,#454d9d
SAL_BA2009AA,#454d9d
SAL_BA2016AA,#454d9d
SAL_BA2049AA,#454d9d
SAL_BA2065AA,#454d9d
SAL_BA2603AA,#454d9d
SAL_BA2605AA,#454d9d
SAL_BA2611AA,#454d9d
SAL_BA2618AA,#454d9d
SAL_BA2959AA,#454d9d
SAL_BA3156AA,#454d9d
SAL_BA3561AA,#454d9d
SAL_BA3605AA,#454d9d
SAL_BA4058AA,#454d9d
SAL_BA4060AA,#454d9d
SAL_BA4062AA,#454d9d
SAL_BA4698AA,#454d9d
SAL_BA4700AA,#454d9d
SAL_BA4817AA,#454d9d
SAL_BA4821AA,#454d9d
SAL_BA4972AA,#454d9d
SAL_BA5884AA,#454d9d
SAL_BA6543AA,#454d9d
SAL_BA6641AA,#454d9d
SAL_BA7392AA,#454d9d
SAL_BA7406AA,#454d9d
SAL_BA7408AA,#454d9d
SAL_BA7444AA,#454d9d
SAL_BA7850AA,#454d9d
SAL_BA7951AA,#454d9d
SAL_BA8064AA,#454d9d
SAL_BA8546AA,#454d9d
SAL_BA8551AA,#454d9d
SAL_BA9360AA,#454d9d
SAL_BA9502AA,#454d9d
SAL_BA9508AA,#454d9d
SAL_BA9648AA,#454d9d
SAL_BA9722AA,#454d9d
SAL_BA9878AA,#454d9d
SAL_BA9910AA,#454d9d
SAL_CA0073AA,#454d9d
SAL_CA0117AA,#454d9d
SAL_CA0294AA,#454d9d
SAL_CA0811AA,#454d9d
SAL_CA3099AA,#454d9d
SAL_CA3621AA,#454d9d
SAL_CA3717AA,#454d9d
SAL_CA4021AA,#454d9d
SAL_CA4334AA,#454d9d
SAL_CA4443AA,#454d9d
SAL_CA4551AA,#454d9d
SAL_CA4610AA,#454d9d
SAL_CA4855AA,#454d9d
SAL_CA4892AA,#454d9d
SAL_CA4959AA,#454d9d
SAL_CA5041AA,#454d9d
SAL_CA5095AA,#454d9d
SAL_CA5213AA,#454d9d
SAL_CA5289AA,#454d9d
SAL_CA5512AA,#454d9d
SAL_CA5939AA,#454d9d
SAL_CA5979AA,#454d9d
SAL_CA6377AA,#454d9d
SAL_CA6458AA,#454d9d
SAL_CA6869AA,#454d9d
SAL_CA8245AA,#454d9d
SAL_DA0494AA,#454d9d
SAL_DA0931AA,#454d9d
SAL_DA1259AA,#454d9d
SAL_DA1676AA,#454d9d
SAL_DA2355AA,#454d9d
SAL_DA2450AA,#454d9d
SAL_DA2454AA,#454d9d
SAL_DA2455AA,#454d9d
SAL_DA2465AA,#454d9d
SAL_DA2575AA,#454d9d
SAL_DA2577AA,#454d9d
SAL_DA2930AA,#454d9d
SAL_DA3004AA,#454d9d
SAL_DA3023AA,#454d9d
SAL_DA3334AA,#454d9d
SAL_DA3429AA,#454d9d
SAL_DA3573AA,#454d9d
SAL_DA4003AA,#454d9d
SAL_DA4023AA,#454d9d
SAL_DA4030AA,#454d9d
SAL_DA4042AA,#454d9d
SAL_DA4199AA,#454d9d
SAL_DA4229AA,#454d9d
SAL_DA4295AA,#454d9d
SAL_DA4403AA,#454d9d
SAL_DA4419AA,#454d9d
SAL_DA4714AA,#454d9d
SAL_DA4718AA,#454d9d
SAL_DA4719AA,#454d9d
SAL_DA4720AA,#454d9d
SAL_DA4721AA,#454d9d
SAL_DA4722AA,#454d9d
SAL_DA5164AA,#454d9d
SAL_DA5176AA,#454d9d
SAL_DA5334AA,#454d9d
SAL_DA5339AA,#454d9d
SAL_DA5346AA,#454d9d
SAL_DA5367AA,#454d9d
SAL_DA5368AA,#454d9d
SAL_DA5377AA,#454d9d
SAL_DA5378AA,#454d9d
SAL_DA5386AA,#454d9d
SAL_DA5387AA,#454d9d
SAL_DA5391AA,#454d9d
SAL_DA5402AA,#454d9d
SAL_DA5405AA,#454d9d
SAL_DA5406AA,#454d9d
SAL_DA5416AA,#454d9d
SAL_DA5422AA,#454d9d
SAL_DA5427AA,#454d9d
SAL_DA5430AA,#454d9d
SAL_DA5474AA,#454d9d
SAL_DA5498AA,#454d9d
SAL_DA5507AA,#454d9d
SAL_DA5551AA,#454d9d
SAL_DA5564AA,#454d9d
SAL_DA5565AA,#454d9d
SAL_DA5573AA,#454d9d
SAL_DA5588AA,#454d9d
SAL_DA5591AA,#454d9d
SAL_DA5631AA,#454d9d
SAL_DA5717AA,#454d9d
SAL_DA5730AA,#454d9d
SAL_DA5749AA,#454d9d
SAL_DA5750AA,#454d9d
SAL_DA5756AA,#454d9d
SAL_DA5771AA,#454d9d
SAL_DA5937AA,#454d9d
SAL_DA5942AA,#454d9d
SAL_DA5952AA,#454d9d
SAL_DA5956AA,#454d9d
SAL_DA5959AA,#454d9d
SAL_DA5989AA,#454d9d
SAL_DA6001AA,#454d9d
SAL_DA6009AA,#454d9d
SAL_DA6011AA,#454d9d
SAL_DA6046AA,#454d9d
SAL_DA6150AA,#454d9d
SAL_DA6277AA,#454d9d
SAL_DA6323AA,#454d9d
SAL_DA6371AA,#454d9d
SAL_DA6508AA,#454d9d
SAL_DA6523AA,#454d9d
SAL_DA6568AA,#454d9d
SAL_DA6575AA,#454d9d
SAL_DA6680AA,#454d9d
SAL_DA6736AA,#454d9d
SAL_DA6757AA,#454d9d
SAL_DA6777AA,#454d9d
SAL_DA6783AA,#454d9d
SAL_DA6814AA,#454d9d
SAL_DA6873AA,#454d9d
SAL_DA6879AA,#454d9d
SAL_DA6974AA,#454d9d
SAL_DA7004AA,#454d9d
SAL_DA7007AA,#454d9d
SAL_DA7011AA,#454d9d
SAL_DA7022AA,#454d9d
SAL_DA7073AA,#454d9d
SAL_DA7101AA,#454d9d
SAL_DA7117AA,#454d9d
SAL_DA7121AA,#454d9d
SAL_DA7252AA,#454d9d
SAL_DA7320AA,#454d9d
SAL_DA7501AA,#454d9d
SAL_DA7529AA,#454d9d
SAL_DA7782AA,#454d9d
SAL_DA8058AA,#454d9d
SAL_DA8064AA,#454d9d
SAL_DA9636AA,#454d9d
SAL_EA0064AA,#454d9d
SAL_EA0099AA,#454d9d
SAL_EA0173AA,#454d9d
SAL_EA0407AA,#454d9d
SAL_EA0459AA,#454d9d
SAL_EA0471AA,#454d9d
SAL_EA0777AA,#454d9d
SAL_EA0783AA,#454d9d
SAL_EA0850AA,#454d9d
SAL_EA0871AA,#454d9d
SAL_EA1943AA,#454d9d
SAL_EA2021AA,#454d9d
SAL_EA2060AA,#454d9d
SAL_EA3352AA,#454d9d
SAL_EA3381AA,#454d9d
SAL_EA3387AA,#454d9d
SAL_EA3389AA,#454d9d
SAL_EA3390AA,#454d9d
SAL_EA3393AA,#454d9d
SAL_EA3394AA,#454d9d
SAL_EA3397AA,#454d9d
SAL_EA3399AA,#454d9d
SAL_EA3408AA,#454d9d
SAL_EA3411AA,#454d9d
SAL_EA3412AA,#454d9d
SAL_EA3445AA,#454d9d
SAL_EA3469AA,#454d9d
SAL_EA3562AA,#454d9d
SAL_EA3609AA,#454d9d
SAL_EA3625AA,#454d9d
SAL_EA3628AA,#454d9d
SAL_EA3765AA,#454d9d
SAL_EA4675AA,#454d9d
SAL_EA4676AA,#454d9d
SAL_EA4677AA,#454d9d
SAL_EA4678AA,#454d9d
SAL_EA4679AA,#454d9d
SAL_EA4681AA,#454d9d
SAL_EA4682AA,#454d9d
SAL_EA4745AA,#454d9d
SAL_EA4962AA,#454d9d
SAL_EA4963AA,#454d9d
SAL_EA4967AA,#454d9d
SAL_EA4968AA,#454d9d
SAL_EA4972AA,#454d9d
SAL_EA4989AA,#454d9d
SAL_EA4990AA,#454d9d
SAL_EA4994AA,#454d9d
SAL_EA4995AA,#454d9d
SAL_EA4998AA,#454d9d
SAL_EA4999AA,#454d9d
SAL_EA5233AA,#454d9d
SAL_EA5242AA,#454d9d
SAL_EA5243AA,#454d9d
SAL_EA5244AA,#454d9d
SAL_EA5245AA,#454d9d
SAL_EA5246AA,#454d9d
SAL_EA5247AA,#454d9d
SAL_EA5250AA,#454d9d
SAL_EA5251AA,#454d9d
SAL_EA5492AA,#454d9d
SAL_EA5496AA,#454d9d
SAL_EA5498AA,#454d9d
SAL_EA5614AA,#454d9d
SAL_EA5696AA,#454d9d
SAL_EA5697AA,#454d9d
SAL_EA5698AA,#454d9d
SAL_EA5699AA,#454d9d
SAL_EA5745AA,#454d9d
SAL_EA6343AA,#454d9d
SAL_EA6344AA,#454d9d
SAL_EA6345AA,#454d9d
SAL_EA6346AA,#454d9d
SAL_EA6347AA,#454d9d
SAL_EA6349AA,#454d9d
SAL_EA6350AA,#454d9d
SAL_EA6351AA,#454d9d
SAL_EA6352AA,#454d9d
SAL_EA6353AA,#454d9d
SAL_EA6354AA,#454d9d
SAL_EA6355AA,#454d9d
SAL_EA6393AA,#454d9d
SAL_EA6537AA,#454d9d
SAL_EA6538AA,#454d9d
SAL_EA6539AA,#454d9d
SAL_EA6563AA,#454d9d
SAL_EA6565AA,#454d9d
SAL_EA6566AA,#454d9d
SAL_EA6567AA,#454d9d
SAL_EA6568AA,#454d9d
SAL_EA6570AA,#454d9d
SAL_EA6571AA,#454d9d
SAL_EA6572AA,#454d9d
SAL_EA6573AA,#454d9d
SAL_EA6574AA,#454d9d
SAL_EA6575AA,#454d9d
SAL_EA6737AA,#454d9d
SAL_EA6738AA,#454d9d
SAL_EA6739AA,#454d9d
SAL_EA6740AA,#454d9d
SAL_EA6741AA,#454d9d
SAL_EA6742AA,#454d9d
SAL_EA6743AA,#454d9d
SAL_EA6744AA,#454d9d
SAL_EA6745AA,#454d9d
SAL_EA6746AA,#454d9d
SAL_EA7001AA,#454d9d
SAL_EA7588AA,#454d9d
SAL_EA7794AA,#454d9d
SAL_EA7892AA,#454d9d
SAL_EA9035AA,#454d9d
SAL_EA9118AA,#454d9d
SAL_EA9123AA,#454d9d
SAL_EA9132AA,#454d9d
SAL_EA9328AA,#454d9d
SAL_EA9773AA,#454d9d
SAL_EA9882AA,#454d9d
SAL_EA9973AA,#454d9d
SAL_EA9976AA,#454d9d
SAL_FA0641AA,#454d9d
SAL_FA0642AA,#454d9d
SAL_FA0768AA,#454d9d
SAL_FA0769AA,#454d9d
SAL_FA1711AA,#454d9d
SAL_FA1713AA,#454d9d
SAL_FA1716AA,#454d9d
SAL_FA2000AA,#454d9d
SAL_FA2001AA,#454d9d
SAL_FA2002AA,#454d9d
SAL_FA2003AA,#454d9d
SAL_FA2004AA,#454d9d
SAL_FA2005AA,#454d9d
SAL_FA2006AA,#454d9d
SAL_FA2007AA,#454d9d
SAL_FA2008AA,#454d9d
SAL_FA2022AA,#454d9d
SAL_FA2023AA,#454d9d
SAL_FA2024AA,#454d9d
SAL_FA2025AA,#454d9d
SAL_FA2026AA,#454d9d
SAL_FA2027AA,#454d9d
SAL_FA2031AA,#454d9d
SAL_FA2032AA,#454d9d
SAL_FA2033AA,#454d9d
SAL_FA2034AA,#454d9d
SAL_FA2036AA,#454d9d
SAL_FA2037AA,#454d9d
SAL_FA2038AA,#454d9d
SAL_FA2041AA,#454d9d
SAL_FA2042AA,#454d9d
SAL_FA2043AA,#454d9d
SAL_FA2044AA,#454d9d
SAL_FA2045AA,#454d9d
SAL_FA2046AA,#454d9d
SAL_FA2048AA,#454d9d
SAL_FA2049AA,#454d9d
SAL_FA2051AA,#454d9d
SAL_FA2052AA,#454d9d
SAL_FA2053AA,#454d9d
SAL_FA2054AA,#454d9d
SAL_FA2055AA,#454d9d
SAL_FA2056AA,#454d9d
SAL_FA2057AA,#454d9d
SAL_FA2058AA,#454d9d
SAL_FA2060AA,#454d9d
SAL_FA2061AA,#454d9d
SAL_FA2062AA,#454d9d
SAL_FA2063AA,#454d9d
SAL_FA2064AA,#454d9d
SAL_FA2065AA,#454d9d
SAL_FA2066AA,#454d9d
SAL_FA2067AA,#454d9d
SAL_FA2069AA,#454d9d
SAL_FA2070AA,#454d9d
SAL_FA2071AA,#454d9d
SAL_FA2072AA,#454d9d
SAL_FA2073AA,#454d9d
SAL_FA2074AA,#454d9d
SAL_FA2075AA,#454d9d
SAL_FA2076AA,#454d9d
SAL_FA2077AA,#454d9d
SAL_FA2079AA,#454d9d
SAL_FA2080AA,#454d9d
SAL_FA2081AA,#454d9d
SAL_FA2082AA,#454d9d
SAL_FA2083AA,#454d9d
SAL_FA2084AA,#454d9d
SAL_FA2085AA,#454d9d
SAL_FA2086AA,#454d9d
SAL_FA2087AA,#454d9d
SAL_FA2088AA,#454d9d
SAL_FA2090AA,#454d9d
SAL_FA2091AA,#454d9d
SAL_FA2092AA,#454d9d
SAL_FA2093AA,#454d9d
SAL_FA2094AA,#454d9d
SAL_FA2095AA,#454d9d
SAL_FA2096AA,#454d9d
SAL_FA2097AA,#454d9d
SAL_FA2100AA,#454d9d
SAL_FA2102AA,#454d9d
SAL_FA2103AA,#454d9d
SAL_FA2105AA,#454d9d
SAL_FA2106AA,#454d9d
SAL_FA2296AA,#454d9d
SAL_FA2297AA,#454d9d
SAL_FA2470AA,#454d9d
SAL_FA2475AA,#454d9d
SAL_FA3323AA,#454d9d
SAL_FA3325AA,#454d9d
SAL_FA3327AA,#454d9d
SAL_FA4240AA,#454d9d
SAL_FA4281AA,#454d9d
SAL_FA4353AA,#454d9d
SAL_FA4411AA,#454d9d
SAL_FA4456AA,#454d9d
SAL_FA4608AA,#454d9d
SAL_FA4746AA,#454d9d
SAL_FA4747AA,#454d9d
SAL_FA4748AA,#454d9d
SAL_FA4749AA,#454d9d
SAL_FA4750AA,#454d9d
SAL_FA4826AA,#454d9d
SAL_FA4827AA,#454d9d
SAL_FA4828AA,#454d9d
SAL_FA4870AA,#454d9d
SAL_FA4872AA,#454d9d
SAL_FA4873AA,#454d9d
SAL_FA4874AA,#454d9d
SAL_FA4875AA,#454d9d
SAL_FA4876AA,#454d9d
SAL_FA4877AA,#454d9d
SAL_FA4978AA,#454d9d
SAL_FA4981AA,#454d9d
SAL_FA5068AA,#454d9d
SAL_FA5210AA,#454d9d
SAL_FA5248AA,#454d9d
SAL_FA5249AA,#454d9d
SAL_FA5250AA,#454d9d
SAL_FA5251AA,#454d9d
SAL_FA5252AA,#454d9d
SAL_FA5253AA,#454d9d
SAL_FA5404AA,#454d9d
SAL_FA5668AA,#454d9d
SAL_FA5715AA,#454d9d
SAL_FA5716AA,#454d9d
SAL_FA5717AA,#454d9d
SAL_FA5718AA,#454d9d
SAL_FA6047AA,#454d9d
SAL_FA6160AA,#454d9d
SAL_FA6161AA,#454d9d
SAL_FA6189AA,#454d9d
SAL_FA6348AA,#454d9d
SAL_FA6349AA,#454d9d
SAL_FA6822AA,#454d9d
SAL_FA7117AA,#454d9d
SAL_FA7123AA,#454d9d
SAL_FA7125AA,#454d9d
SAL_FA7126AA,#454d9d
SAL_FA7127AA,#454d9d
SAL_FA7310AA,#454d9d
SAL_FA7418AA,#454d9d
SAL_FA7419AA,#454d9d
SAL_FA7422AA,#454d9d
SAL_FA7423AA,#454d9d
SAL_FA7679AA,#454d9d
SAL_FA7680AA,#454d9d
SAL_FA7681AA,#454d9d
SAL_FA7683AA,#454d9d
SAL_FA7684AA,#454d9d
SAL_FA7688AA,#454d9d
SAL_FA7690AA,#454d9d
SAL_FA7692AA,#454d9d
SAL_FA7700AA,#454d9d
SAL_FA7702AA,#454d9d
SAL_FA7849AA,#454d9d
SAL_FA7850AA,#454d9d
SAL_FA8104AA,#454d9d
SAL_FA8106AA,#454d9d
SAL_FA8107AA,#454d9d
SAL_FA8108AA,#454d9d
SAL_FA8869AA,#454d9d
SAL_FA8879AA,#454d9d
SAL_FA9011AA,#454d9d
SAL_FA9069AA,#454d9d
SAL_FA9296AA,#454d9d
SAL_FA9297AA,#454d9d
SAL_FA9314AA,#454d9d
SAL_FA9316AA,#454d9d
SAL_FA9317AA,#454d9d
SAL_FA9318AA,#454d9d
SAL_FA9331AA,#454d9d
SAL_FA9334AA,#454d9d
SAL_FA9335AA,#454d9d
SAL_FA9336AA,#454d9d
SAL_FA9337AA,#454d9d
SAL_FA9338AA,#454d9d
SAL_FA9343AA,#454d9d
SAL_FA9344AA,#454d9d
SAL_FA9345AA,#454d9d
SAL_GA0421AA,#454d9d
SAL_GA0459AA,#454d9d
SAL_GA0479AA,#454d9d
SAL_GA0503AA,#454d9d
SAL_GA0505AA,#454d9d
SAL_GA0510AA,#454d9d
SAL_GA0526AA,#454d9d
SAL_GA0527AA,#454d9d
SAL_GA0532AA,#454d9d
SAL_GA0551AA,#454d9d
SAL_GA0558AA,#454d9d
SAL_GA0559AA,#454d9d
SAL_GA0586AA,#454d9d
SAL_GA0620AA,#454d9d
SAL_GA0632AA,#454d9d
SAL_GA0747AA,#454d9d
SAL_GA0781AA,#454d9d
SAL_GA0837AA,#454d9d
SAL_GA0871AA,#454d9d
SAL_GA0901AA,#454d9d
SAL_GA0905AA,#454d9d
SAL_GA0909AA,#454d9d
SAL_GA0911AA,#454d9d
SAL_GA0962AA,#454d9d
SAL_GA0985AA,#454d9d
SAL_GA0986AA,#454d9d
SAL_GA0987AA,#454d9d
SAL_GA0990AA,#454d9d
SAL_GA0992AA,#454d9d
SAL_GA0998AA,#454d9d
SAL_GA1624AA,#454d9d
SAL_GA1647AA,#454d9d
SAL_GA2024AA,#454d9d
SAL_GA2026AA,#454d9d
SAL_GA2029AA,#454d9d
SAL_GA2031AA,#454d9d
SAL_GA2055AA,#454d9d
SAL_GA2102AA,#454d9d
SAL_GA2105AA,#454d9d
SAL_GA2110AA,#454d9d
SAL_GA2111AA,#454d9d
SAL_GA2112AA,#454d9d
SAL_GA2115AA,#454d9d
SAL_GA2118AA,#454d9d
SAL_GA2119AA,#454d9d
SAL_GA2228AA,#454d9d
SAL_GA2422AA,#454d9d
SAL_GA2438AA,#454d9d
SAL_GA2763AA,#454d9d
SAL_GA2764AA,#454d9d
SAL_GA2773AA,#454d9d
SAL_GA2883AA,#454d9d
SAL_GA2884AA,#454d9d
SAL_GA3079AA,#454d9d
SAL_GA3121AA,#454d9d
SAL_GA3226AA,#454d9d
SAL_GA3311AA,#454d9d
SAL_GA3367AA,#454d9d
SAL_GA3526AA,#454d9d
SAL_GA3635AA,#454d9d
SAL_GA3636AA,#454d9d
SAL_GA3994AA,#454d9d
SAL_GA3996AA,#454d9d
SAL_GA3999AA,#454d9d
SAL_GA4001AA,#454d9d
SAL_GA4002AA,#454d9d
SAL_GA4687AA,#454d9d
SAL_GA4902AA,#454d9d
SAL_GA4944AA,#454d9d
SAL_GA4945AA,#454d9d
SAL_GA4946AA,#454d9d
SAL_GA4947AA,#454d9d
SAL_GA4948AA,#454d9d
SAL_GA5113AA,#454d9d
SAL_GA5460AA,#454d9d
SAL_GA5473AA,#454d9d
SAL_GA5792AA,#454d9d
SAL_GA6274AA,#454d9d
SAL_GA6275AA,#454d9d
SAL_GA6276AA,#454d9d
SAL_GA6277AA,#454d9d
SAL_GA6278AA,#454d9d
SAL_GA6279AA,#454d9d
SAL_GA6280AA,#454d9d
SAL_GA6281AA,#454d9d
SAL_GA6282AA,#454d9d
SAL_GA6283AA,#454d9d
SAL_GA6284AA,#454d9d
SAL_GA6285AA,#454d9d
SAL_GA6286AA,#454d9d
SAL_GA6287AA,#454d9d
SAL_GA6288AA,#454d9d
SAL_GA6289AA,#454d9d
SAL_GA6290AA,#454d9d
SAL_GA6291AA,#454d9d
SAL_GA6292AA,#454d9d
SAL_GA6293AA,#454d9d
SAL_GA6294AA,#454d9d
SAL_GA6295AA,#454d9d
SAL_GA6296AA,#454d9d
SAL_GA6297AA,#454d9d
SAL_GA6298AA,#454d9d
SAL_GA6299AA,#454d9d
SAL_GA6300AA,#454d9d
SAL_GA6301AA,#454d9d
SAL_GA6742AA,#454d9d
SAL_GA6755AA,#454d9d
SAL_GA6801AA,#454d9d
SAL_GA7467AA,#454d9d
SAL_GA7781AA,#454d9d
SAL_GA7828AA,#454d9d
SAL_GA7850AA,#454d9d
SAL_GA8109AA,#454d9d
SAL_GA8155AA,#454d9d
SAL_GA8161AA,#454d9d
SAL_GA8162AA,#454d9d
SAL_GA8213AA,#454d9d
SAL_GA8468AA,#454d9d
SAL_GA8471AA,#454d9d
SAL_GA8472AA,#454d9d
SAL_GA8476AA,#454d9d
SAL_GA8477AA,#454d9d
SAL_GA8479AA,#454d9d
SAL_GA9181AA,#454d9d
SAL_GA9182AA,#454d9d
SAL_GA9183AA,#454d9d
SAL_GA9277AA,#454d9d
SAL_GA9766AA,#454d9d
SAL_GA9770AA,#454d9d
SAL_GA9775AA,#454d9d
SAL_HA0024AA,#454d9d
SAL_HA0227AA,#454d9d
SAL_HA0600AA,#454d9d
SAL_HA0649AA,#454d9d
SAL_HA0693AA,#454d9d
SAL_HA0809AA,#454d9d
SAL_HA0810AA,#454d9d
SAL_HA0811AA,#454d9d
SAL_HA0812AA,#454d9d
SAL_HA0813AA,#454d9d
SAL_HA0815AA,#454d9d
SAL_HA0816AA,#454d9d
SAL_HA0818AA,#454d9d
SAL_HA0819AA,#454d9d
SAL_HA0820AA,#454d9d
SAL_HA1045AA,#454d9d
SAL_HA1046AA,#454d9d
SAL_HA1879AA,#454d9d
SAL_HA1917AA,#454d9d
SAL_HA1918AA,#454d9d
SAL_HA1933AA,#454d9d
SAL_HA1946AA,#454d9d
SAL_HA1948AA,#454d9d
SAL_HA1951AA,#454d9d
SAL_HA1952AA,#454d9d
SAL_HA2142AA,#454d9d
SAL_HA2712AA,#454d9d
SAL_HA2776AA,#454d9d
SAL_HA2780AA,#454d9d
SAL_HA2782AA,#454d9d
SAL_HA2792AA,#454d9d
SAL_HA2799AA,#454d9d
SAL_HA3080AA,#454d9d
SAL_HA3120AA,#454d9d
SAL_HA3122AA,#454d9d
SAL_HA3124AA,#454d9d
SAL_HA3125AA,#454d9d
SAL_HA3299AA,#454d9d
SAL_HA3301AA,#454d9d
SAL_HA3302AA,#454d9d
SAL_HA3303AA,#454d9d
SAL_HA3305AA,#454d9d
SAL_HA3306AA,#454d9d
SAL_HA3307AA,#454d9d
SAL_HA3309AA,#454d9d
SAL_HA3310AA,#454d9d
SAL_HA3311AA,#454d9d
SAL_HA3312AA,#454d9d
SAL_HA3313AA,#454d9d
SAL_HA3314AA,#454d9d
SAL_HA3316AA,#454d9d
SAL_HA3317AA,#454d9d
SAL_HA3319AA,#454d9d
SAL_HA3320AA,#454d9d
SAL_HA3321AA,#454d9d
SAL_HA3322AA,#454d9d
SAL_HA3323AA,#454d9d
SAL_HA3325AA,#454d9d
SAL_HA3326AA,#454d9d
SAL_HA3327AA,#454d9d
SAL_HA3328AA,#454d9d
SAL_HA3329AA,#454d9d
SAL_HA3350AA,#454d9d
SAL_HA3351AA,#454d9d
SAL_HA3352AA,#454d9d
SAL_HA3353AA,#454d9d
SAL_HA3354AA,#454d9d
SAL_HA3355AA,#454d9d
SAL_HA3356AA,#454d9d
SAL_HA3357AA,#454d9d
SAL_HA3358AA,#454d9d
SAL_HA3359AA,#454d9d
SAL_HA3360AA,#454d9d
SAL_HA3361AA,#454d9d
SAL_HA3362AA,#454d9d
SAL_HA3363AA,#454d9d
SAL_HA3364AA,#454d9d
SAL_HA3365AA,#454d9d
SAL_HA3366AA,#454d9d
SAL_HA3367AA,#454d9d
SAL_HA3368AA,#454d9d
SAL_HA3369AA,#454d9d
SAL_HA3370AA,#454d9d
SAL_HA3371AA,#454d9d
SAL_HA3372AA,#454d9d
SAL_HA3373AA,#454d9d
SAL_HA3374AA,#454d9d
SAL_HA3375AA,#454d9d
SAL_HA3376AA,#454d9d
SAL_HA3377AA,#454d9d
SAL_HA3378AA,#454d9d
SAL_HA3379AA,#454d9d
SAL_HA3380AA,#454d9d
SAL_HA3403AA,#454d9d
SAL_HA3404AA,#454d9d
SAL_HA3405AA,#454d9d
SAL_HA3406AA,#454d9d
SAL_HA3408AA,#454d9d
SAL_HA3409AA,#454d9d
SAL_HA3410AA,#454d9d
SAL_HA3411AA,#454d9d
SAL_HA3412AA,#454d9d
SAL_HA3413AA,#454d9d
SAL_HA3420AA,#454d9d
SAL_HA3421AA,#454d9d
SAL_HA3422AA,#454d9d
SAL_HA3424AA,#454d9d
SAL_HA3425AA,#454d9d
SAL_HA3426AA,#454d9d
SAL_HA3427AA,#454d9d
SAL_HA3428AA,#454d9d
SAL_HA3640AA,#454d9d
SAL_HA3641AA,#454d9d
SAL_HA3642AA,#454d9d
SAL_HA3643AA,#454d9d
SAL_HA3644AA,#454d9d
SAL_HA3645AA,#454d9d
SAL_HA3646AA,#454d9d
SAL_HA3648AA,#454d9d
SAL_HA3649AA,#454d9d
SAL_HA3650AA,#454d9d
SAL_HA3651AA,#454d9d
SAL_HA3652AA,#454d9d
SAL_HA3653AA,#454d9d
SAL_HA3654AA,#454d9d
SAL_HA3655AA,#454d9d
SAL_HA3656AA,#454d9d
SAL_HA3657AA,#454d9d
SAL_HA3658AA,#454d9d
SAL_HA3659AA,#454d9d
SAL_HA3660AA,#454d9d
SAL_HA3661AA,#454d9d
SAL_HA3662AA,#454d9d
SAL_HA3665AA,#454d9d
SAL_HA3666AA,#454d9d
SAL_HA3667AA,#454d9d
SAL_HA3668AA,#454d9d
SAL_HA3669AA,#454d9d
SAL_HA3670AA,#454d9d
SAL_HA3671AA,#454d9d
SAL_HA3672AA,#454d9d
SAL_HA3673AA,#454d9d
SAL_HA3674AA,#454d9d
SAL_HA3675AA,#454d9d
SAL_HA3676AA,#454d9d
SAL_HA3677AA,#454d9d
SAL_HA3678AA,#454d9d
SAL_HA3679AA,#454d9d
SAL_HA3680AA,#454d9d
SAL_HA3681AA,#454d9d
SAL_HA3682AA,#454d9d
SAL_HA3683AA,#454d9d
SAL_HA3684AA,#454d9d
SAL_HA3685AA,#454d9d
SAL_HA3686AA,#454d9d
SAL_HA3687AA,#454d9d
SAL_HA3688AA,#454d9d
SAL_HA3689AA,#454d9d
SAL_HA3690AA,#454d9d
SAL_HA3691AA,#454d9d
SAL_HA3692AA,#454d9d
SAL_HA3693AA,#454d9d
SAL_HA3694AA,#454d9d
SAL_HA3695AA,#454d9d
SAL_HA3697AA,#454d9d
SAL_HA3698AA,#454d9d
SAL_HA3699AA,#454d9d
SAL_HA3700AA,#454d9d
SAL_HA3701AA,#454d9d
SAL_HA3702AA,#454d9d
SAL_HA3703AA,#454d9d
SAL_HA3704AA,#454d9d
SAL_HA3705AA,#454d9d
SAL_HA3706AA,#454d9d
SAL_HA3707AA,#454d9d
SAL_HA3708AA,#454d9d
SAL_HA3709AA,#454d9d
SAL_HA3710AA,#454d9d
SAL_HA3711AA,#454d9d
SAL_HA3712AA,#454d9d
SAL_HA3713AA,#454d9d
SAL_HA3714AA,#454d9d
SAL_HA3715AA,#454d9d
SAL_HA3716AA,#454d9d
SAL_HA3717AA,#454d9d
SAL_HA3718AA,#454d9d
SAL_HA3719AA,#454d9d
SAL_HA3720AA,#454d9d
SAL_HA3721AA,#454d9d
SAL_HA3722AA,#454d9d
SAL_HA3723AA,#454d9d
SAL_HA3724AA,#454d9d
SAL_HA3726AA,#454d9d
SAL_HA3727AA,#454d9d
SAL_HA3728AA,#454d9d
SAL_HA3729AA,#454d9d
SAL_HA3730AA,#454d9d
SAL_HA3731AA,#454d9d
SAL_HA3732AA,#454d9d
SAL_HA3733AA,#454d9d
SAL_HA3734AA,#454d9d
SAL_HA3735AA,#454d9d
SAL_HA3736AA,#454d9d
SAL_HA3737AA,#454d9d
SAL_HA3738AA,#454d9d
SAL_HA3739AA,#454d9d
SAL_HA3740AA,#454d9d
SAL_HA3741AA,#454d9d
SAL_HA3743AA,#454d9d
SAL_HA3744AA,#454d9d
SAL_HA3745AA,#454d9d
SAL_HA3746AA,#454d9d
SAL_HA3747AA,#454d9d
SAL_HA3748AA,#454d9d
SAL_HA3749AA,#454d9d
SAL_HA3751AA,#454d9d
SAL_HA3752AA,#454d9d
SAL_HA3753AA,#454d9d
SAL_HA3754AA,#454d9d
SAL_HA3755AA,#454d9d
SAL_HA3756AA,#454d9d
SAL_HA3757AA,#454d9d
SAL_HA3758AA,#454d9d
SAL_HA3759AA,#454d9d
SAL_HA3760AA,#454d9d
SAL_HA3761AA,#454d9d
SAL_HA3762AA,#454d9d
SAL_HA3763AA,#454d9d
SAL_HA3764AA,#454d9d
SAL_HA3765AA,#454d9d
SAL_HA3766AA,#454d9d
SAL_HA3767AA,#454d9d
SAL_HA3768AA,#454d9d
SAL_HA3769AA,#454d9d
SAL_HA3770AA,#454d9d
SAL_HA3771AA,#454d9d
SAL_HA3772AA,#454d9d
SAL_HA3773AA,#454d9d
SAL_HA3774AA,#454d9d
SAL_HA3775AA,#454d9d
SAL_HA3776AA,#454d9d
SAL_HA3777AA,#454d9d
SAL_HA3778AA,#454d9d
SAL_HA3779AA,#454d9d
SAL_HA3780AA,#454d9d
SAL_HA4191AA,#454d9d
SAL_HA4273AA,#454d9d
SAL_HA4276AA,#454d9d
SAL_HA4728AA,#454d9d
SAL_HA5071AA,#454d9d
SAL_HA5081AA,#454d9d
SAL_HA5120AA,#454d9d
SAL_HA5249AA,#454d9d
SAL_HA5345AA,#454d9d
SAL_HA5346AA,#454d9d
SAL_HA5347AA,#454d9d
SAL_HA5348AA,#454d9d
SAL_HA5349AA,#454d9d
SAL_HA5350AA,#454d9d
SAL_HA5351AA,#454d9d
SAL_HA5352AA,#454d9d
SAL_HA5355AA,#454d9d
SAL_HA5358AA,#454d9d
SAL_HA5362AA,#454d9d
SAL_HA5363AA,#454d9d
SAL_HA5370AA,#454d9d
SAL_HA5452AA,#454d9d
SAL_HA5471AA,#454d9d
SAL_HA5473AA,#454d9d
SAL_HA5474AA,#454d9d
SAL_HA5475AA,#454d9d
SAL_HA5476AA,#454d9d
SAL_HA5477AA,#454d9d
SAL_HA5478AA,#454d9d
SAL_HA5479AA,#454d9d
SAL_HA5480AA,#454d9d
SAL_HA5481AA,#454d9d
SAL_HA5482AA,#454d9d
SAL_HA5483AA,#454d9d
SAL_HA5489AA,#454d9d
SAL_HA5515AA,#454d9d
SAL_HA5635AA,#454d9d
SAL_HA5637AA,#454d9d
SAL_HA5640AA,#454d9d
SAL_HA5643AA,#454d9d
SAL_HA5657AA,#454d9d
SAL_HA5663AA,#454d9d
SAL_HA5672AA,#454d9d
SAL_HA5792AA,#454d9d
SAL_HA6096AA,#454d9d
SAL_HA6107AA,#454d9d
SAL_HA6445AA,#454d9d
SAL_HA6882AA,#454d9d
SAL_HA7705AA,#454d9d
SAL_HA7717AA,#454d9d
SAL_HA8424AA,#454d9d
SAL_HA8429AA,#454d9d
SAL_HA8430AA,#454d9d
SAL_HA8705AA,#454d9d
SAL_HA8909AA,#454d9d
SAL_HA8953AA,#454d9d
SAL_HA9112AA,#454d9d
SAL_HA9336AA,#454d9d
SAL_HA9442AA,#454d9d
SAL_HA9692AA,#454d9d
SAL_HA9695AA,#454d9d
SAL_HA9704AA,#454d9d
SAL_HA9705AA,#454d9d
SAL_IA0147AA,#454d9d
SAL_IA0148AA,#454d9d
SAL_IA0149AA,#454d9d
SAL_IA0150AA,#454d9d
SAL_IA0189AA,#454d9d
SAL_IA0194AA,#454d9d
SAL_IA0313AA,#454d9d
SAL_IA0314AA,#454d9d
SAL_IA0315AA,#454d9d
SAL_IA0317AA,#454d9d
SAL_IA0321AA,#454d9d
SAL_IA0323AA,#454d9d
SAL_IA0324AA,#454d9d
SAL_IA0335AA,#454d9d
SAL_IA0339AA,#454d9d
SAL_IA0340AA,#454d9d
SAL_IA0342AA,#454d9d
SAL_IA0343AA,#454d9d
SAL_IA0351AA,#454d9d
SAL_IA0353AA,#454d9d
SAL_IA0354AA,#454d9d
SAL_IA0357AA,#454d9d
SAL_IA0358AA,#454d9d
SAL_IA0359AA,#454d9d
SAL_IA0446AA,#454d9d
SAL_IA0460AA,#454d9d
SAL_IA1889AA,#454d9d
SAL_IA1912AA,#454d9d
SAL_IA2007AA,#454d9d
SAL_IA2307AA,#454d9d
SAL_IA2420AA,#454d9d
SAL_IA2428AA,#454d9d
SAL_IA2664AA,#454d9d
SAL_IA2673AA,#454d9d
SAL_IA3144AA,#454d9d
SAL_IA4620AA,#454d9d
SAL_IA4675AA,#454d9d
SAL_IA4926AA,#454d9d
SAL_IA4928AA,#454d9d
SAL_IA4930AA,#454d9d
SAL_IA4935AA,#454d9d
SAL_IA4938AA,#454d9d
SAL_IA4939AA,#454d9d
SAL_IA4965AA,#454d9d
SAL_IA4966AA,#454d9d
SAL_IA4987AA,#454d9d
SAL_IA4989AA,#454d9d
SAL_IA5122AA,#454d9d
SAL_IA5179AA,#454d9d
SAL_IA5367AA,#454d9d
SAL_IA5424AA,#454d9d
SAL_IA5771AA,#454d9d
SAL_IA6036AA,#454d9d
SAL_IA6038AA,#454d9d
SAL_IA6042AA,#454d9d
SAL_IA6115AA,#454d9d
SAL_IA6220AA,#454d9d
SAL_IA6224AA,#454d9d
SAL_IA6251AA,#454d9d
SAL_IA6443AA,#454d9d
SAL_IA6509AA,#454d9d
SAL_IA6542AA,#454d9d
SAL_IA6588AA,#454d9d
SAL_IA6597AA,#454d9d
SAL_IA6614AA,#454d9d
SAL_IA6657AA,#454d9d
SAL_IA6710AA,#454d9d
SAL_IA6954AA,#454d9d
SAL_IA7241AA,#454d9d
SAL_IA7251AA,#454d9d
SAL_IA7269AA,#454d9d
SAL_IA7278AA,#454d9d
SAL_IA7323AA,#454d9d
SAL_IA7354AA,#454d9d
SAL_IA7396AA,#454d9d
SAL_IA7423AA,#454d9d
SAL_IA7604AA,#454d9d
SAL_IA7666AA,#454d9d
SAL_IA8300AA,#454d9d
SAL_IA8389AA,#454d9d
SAL_IA8429AA,#454d9d
SAL_IA8444AA,#454d9d
SAL_IA8833AA,#454d9d
SAL_IA8848AA,#454d9d
SAL_IA8860AA,#454d9d
SAL_IA8916AA,#454d9d
SAL_IA8962AA,#454d9d
SAL_IA9090AA,#454d9d
SAL_IA9098AA,#454d9d
SAL_IA9555AA,#454d9d
SAL_IA9721AA,#454d9d
SAL_IA9827AA,#454d9d
SAL_IA9861AA,#454d9d
SAL_JA0086AA,#454d9d
SAL_JA0238AA,#454d9d
SAL_JA0368AA,#454d9d
SAL_JA0606AA,#454d9d
SAL_JA0733AA,#454d9d
SAL_JA0736AA,#454d9d
SAL_JA0739AA,#454d9d
SAL_JA0743AA,#454d9d
SAL_JA0767AA,#454d9d
SAL_JA0787AA,#454d9d
SAL_JA0789AA,#454d9d
SAL_JA0793AA,#454d9d
SAL_JA0794AA,#454d9d
SAL_JA0796AA,#454d9d
SAL_JA0797AA,#454d9d
SAL_JA0799AA,#454d9d
SAL_JA0803AA,#454d9d
SAL_JA0804AA,#454d9d
SAL_JA0805AA,#454d9d
SAL_JA0809AA,#454d9d
SAL_JA1757AA,#454d9d
SAL_JA1781AA,#454d9d
SAL_JA1837AA,#454d9d
SAL_JA1839AA,#454d9d
SAL_JA2069AA,#454d9d
SAL_JA2204AA,#454d9d
SAL_JA2328AA,#454d9d
SAL_JA2481AA,#454d9d
SAL_JA2539AA,#454d9d
SAL_JA2577AA,#454d9d
SAL_JA3258AA,#454d9d
SAL_JA3531AA,#454d9d
SAL_JA3630AA,#454d9d
SAL_JA3638AA,#454d9d
SAL_JA3639AA,#454d9d
SAL_JA3640AA,#454d9d
SAL_JA3803AA,#454d9d
SAL_JA3998AA,#454d9d
SAL_JA4600AA,#454d9d
SAL_JA4649AA,#454d9d
SAL_JA4674AA,#454d9d
SAL_JA4689AA,#454d9d
SAL_JA5022AA,#454d9d
SAL_JA5282AA,#454d9d
SAL_JA5291AA,#454d9d
SAL_JA5294AA,#454d9d
SAL_JA5295AA,#454d9d
SAL_JA5311AA,#454d9d
SAL_JA5684AA,#454d9d
SAL_JA6040AA,#454d9d
SAL_JA6377AA,#454d9d
SAL_JA6396AA,#454d9d
SAL_JA6550AA,#454d9d
SAL_JA6759AA,#454d9d
SAL_JA7110AA,#454d9d
SAL_JA7359AA,#454d9d
SAL_JA7463AA,#454d9d
SAL_JA7546AA,#454d9d
SAL_JA8044AA,#454d9d
SAL_JA8250AA,#454d9d
SAL_JA8461AA,#454d9d
SAL_JA8747AA,#454d9d
SAL_JA8940AA,#454d9d
SAL_JA9079AA,#454d9d
SAL_JA9204AA,#454d9d
SAL_JA9292AA,#454d9d
SAL_JA9368AA,#454d9d
SAL_JA9553AA,#454d9d
SAL_KA0045AA,#454d9d
SAL_KA0292AA,#454d9d
SAL_KA0526AA,#454d9d
SAL_KA0765AA,#454d9d
SAL_KA1047AA,#454d9d
SAL_KA1584AA,#454d9d
SAL_KA1612AA,#454d9d
SAL_KA1747AA,#454d9d
SAL_KA1780AA,#454d9d
SAL_KA2087AA,#454d9d
SAL_KA2640AA,#454d9d
SAL_KA2899AA,#454d9d
SAL_KA3553AA,#454d9d
SAL_KA3684AA,#454d9d
SAL_KA3736AA,#454d9d
SAL_KA4228AA,#454d9d
SAL_KA4229AA,#454d9d
SAL_KA4235AA,#454d9d
SAL_KA4237AA,#454d9d
SAL_KA4244AA,#454d9d
SAL_KA4245AA,#454d9d
SAL_KA4251AA,#454d9d
SAL_KA4253AA,#454d9d
SAL_KA4260AA,#454d9d
SAL_KA4267AA,#454d9d
SAL_KA4269AA,#454d9d
SAL_KA4275AA,#454d9d
SAL_KA4276AA,#454d9d
SAL_KA4282AA,#454d9d
SAL_KA4283AA,#454d9d
SAL_KA4284AA,#454d9d
SAL_KA4291AA,#454d9d
SAL_KA4298AA,#454d9d
SAL_KA4307AA,#454d9d
SAL_KA4314AA,#454d9d
SAL_KA4425AA,#454d9d
SAL_KA4519AA,#454d9d
SAL_KA5001AA,#454d9d
SAL_KA5105AA,#454d9d
SAL_KA5108AA,#454d9d
SAL_KA5110AA,#454d9d
SAL_KA5111AA,#454d9d
SAL_KA5113AA,#454d9d
SAL_KA5323AA,#454d9d
SAL_KA5459AA,#454d9d
SAL_KA5752AA,#454d9d
SAL_KA5753AA,#454d9d
SAL_KA5981AA,#454d9d
SAL_KA6070AA,#454d9d
SAL_KA6233AA,#454d9d
SAL_KA6235AA,#454d9d
SAL_KA6238AA,#454d9d
SAL_KA6241AA,#454d9d
SAL_KA6242AA,#454d9d
SAL_KA1435AA,#454d9d
SAL_KA4310AA,#454d9d
SAL_AA4659AA,#473c65
SAL_AA4660AA,#473c65
SAL_AA4661AA,#473c65
SAL_AA4662AA,#473c65
SAL_AA4663AA,#473c65
SAL_AA4664AA,#473c65
SAL_AA4665AA,#473c65
SAL_AA4666AA,#473c65
SAL_AA4667AA,#473c65
SAL_AA4668AA,#473c65
SAL_AA4669AA,#473c65
SAL_AA4670AA,#473c65
SAL_AA4672AA,#473c65
SAL_AA4673AA,#473c65
SAL_AA4674AA,#473c65
SAL_AA4675AA,#473c65
SAL_AA7086AA,#473c65
SAL_BA1217AA,#473c65
SAL_BA1320AA,#473c65
SAL_BA1486AA,#473c65
SAL_BA1493AA,#473c65
SAL_BA1829AA,#473c65
SAL_BA1908AA,#473c65
SAL_BA1964AA,#473c65
SAL_BA3505AA,#473c65
SAL_BA3539AA,#473c65
SAL_BA5514AA,#473c65
SAL_BA6611AA,#473c65
SAL_BA6712AA,#473c65
SAL_BA7702AA,#473c65
SAL_BA8058AA,#473c65
SAL_BA8160AA,#473c65
SAL_BA8188AA,#473c65
SAL_BA8220AA,#473c65
SAL_BA8344AA,#473c65
SAL_BA8498AA,#473c65
SAL_BA8578AA,#473c65
SAL_BA8610AA,#473c65
SAL_BA8630AA,#473c65
SAL_BA8830AA,#473c65
SAL_CA1328AA,#473c65
SAL_CA2216AA,#473c65
SAL_CA2810AA,#473c65
SAL_CA3313AA,#473c65
SAL_CA3423AA,#473c65
SAL_CA3897AA,#473c65
SAL_CA5759AA,#473c65
SAL_CA7995AA,#473c65
SAL_CA8041AA,#473c65
SAL_CA8282AA,#473c65
SAL_CA8530AA,#473c65
SAL_CA8547AA,#473c65
SAL_CA8747AA,#473c65
SAL_CA8748AA,#473c65
SAL_CA8786AA,#473c65
SAL_CA8802AA,#473c65
SAL_CA8908AA,#473c65
SAL_CA9348AA,#473c65
SAL_CA9537AA,#473c65
SAL_CA9538AA,#473c65
SAL_CA9548AA,#473c65
SAL_CA9555AA,#473c65
SAL_CA9576AA,#473c65
SAL_CA9577AA,#473c65
SAL_CA9622AA,#473c65
SAL_DA0056AA,#473c65
SAL_DA0999AA,#473c65
SAL_DA1695AA,#473c65
SAL_DA1770AA,#473c65
SAL_DA2373AA,#473c65
SAL_DA3014AA,#473c65
SAL_DA3052AA,#473c65
SAL_DA3846AA,#473c65
SAL_DA4039AA,#473c65
SAL_DA4064AA,#473c65
SAL_DA4067AA,#473c65
SAL_DA4080AA,#473c65
SAL_DA4096AA,#473c65
SAL_DA4340AA,#473c65
SAL_DA4368AA,#473c65
SAL_DA4369AA,#473c65
SAL_DA4398AA,#473c65
SAL_DA5101AA,#473c65
SAL_DA5138AA,#473c65
SAL_DA5574AA,#473c65
SAL_DA5575AA,#473c65
SAL_DA5632AA,#473c65
SAL_DA5652AA,#473c65
SAL_DA6036AA,#473c65
SAL_DA6281AA,#473c65
SAL_DA7159AA,#473c65
SAL_DA7253AA,#473c65
SAL_DA7360AA,#473c65
SAL_DA7385AA,#473c65
SAL_DA8233AA,#473c65
SAL_DA8240AA,#473c65
SAL_DA8273AA,#473c65
SAL_DA8500AA,#473c65
SAL_DA8670AA,#473c65
SAL_DA9141AA,#473c65
SAL_DA9477AA,#473c65
SAL_DA9516AA,#473c65
SAL_DA9914AA,#473c65
SAL_EA0516AA,#473c65
SAL_EA0517AA,#473c65
SAL_EA0523AA,#473c65
SAL_EA0524AA,#473c65
SAL_EA1552AA,#473c65
SAL_EA1553AA,#473c65
SAL_EA1655AA,#473c65
SAL_EA2458AA,#473c65
SAL_EA2546AA,#473c65
SAL_EA2697AA,#473c65
SAL_EA2698AA,#473c65
SAL_EA2699AA,#473c65
SAL_EA2701AA,#473c65
SAL_EA2744AA,#473c65
SAL_EA3091AA,#473c65
SAL_EA3100AA,#473c65
SAL_EA3258AA,#473c65
SAL_EA3610AA,#473c65
SAL_EA5587AA,#473c65
SAL_EA5608AA,#473c65
SAL_EA5738AA,#473c65
SAL_EA6171AA,#473c65
SAL_EA6218AA,#473c65
SAL_EA6525AA,#473c65
SAL_EA6708AA,#473c65
SAL_EA6709AA,#473c65
SAL_EA7194AA,#473c65
SAL_EA7383AA,#473c65
SAL_EA7632AA,#473c65
SAL_EA8407AA,#473c65
SAL_EA8408AA,#473c65
SAL_EA8583AA,#473c65
SAL_EA8786AA,#473c65
SAL_EA8940AA,#473c65
SAL_EA9163AA,#473c65
SAL_EA9885AA,#473c65
SAL_FA0497AA,#473c65
SAL_FA0616AA,#473c65
SAL_FA0656AA,#473c65
SAL_FA1401AA,#473c65
SAL_FA1445AA,#473c65
SAL_FA1447AA,#473c65
SAL_FA1449AA,#473c65
SAL_FA1451AA,#473c65
SAL_FA1454AA,#473c65
SAL_FA1455AA,#473c65
SAL_FA1458AA,#473c65
SAL_FA1462AA,#473c65
SAL_FA1464AA,#473c65
SAL_FA1465AA,#473c65
SAL_FA1538AA,#473c65
SAL_FA2430AA,#473c65
SAL_FA2435AA,#473c65
SAL_FA2441AA,#473c65
SAL_FA2444AA,#473c65
SAL_FA2446AA,#473c65
SAL_FA2447AA,#473c65
SAL_FA2449AA,#473c65
SAL_FA2471AA,#473c65
SAL_FA2472AA,#473c65
SAL_FA2617AA,#473c65
SAL_FA2651AA,#473c65
SAL_FA2794AA,#473c65
SAL_FA2890AA,#473c65
SAL_FA3321AA,#473c65
SAL_FA3328AA,#473c65
SAL_FA4570AA,#473c65
SAL_FA4684AA,#473c65
SAL_FA5255AA,#473c65
SAL_FA5864AA,#473c65
SAL_FA5866AA,#473c65
SAL_FA5908AA,#473c65
SAL_FA5912AA,#473c65
SAL_FA5920AA,#473c65
SAL_FA6027AA,#473c65
SAL_FA6166AA,#473c65
SAL_FA6224AA,#473c65
SAL_FA6225AA,#473c65
SAL_FA6239AA,#473c65
SAL_FA6253AA,#473c65
SAL_FA6258AA,#473c65
SAL_FA6312AA,#473c65
SAL_FA6584AA,#473c65
SAL_FA6593AA,#473c65
SAL_FA6623AA,#473c65
SAL_FA7122AA,#473c65
SAL_FA7179AA,#473c65
SAL_FA7361AA,#473c65
SAL_FA7941AA,#473c65
SAL_FA7942AA,#473c65
SAL_FA7943AA,#473c65
SAL_FA8011AA,#473c65
SAL_FA8026AA,#473c65
SAL_FA8126AA,#473c65
SAL_FA8406AA,#473c65
SAL_FA8841AA,#473c65
SAL_FA8842AA,#473c65
SAL_GA0663AA,#473c65
SAL_GA1667AA,#473c65
SAL_GA1676AA,#473c65
SAL_GA1709AA,#473c65
SAL_GA1710AA,#473c65
SAL_GA1773AA,#473c65
SAL_GA2047AA,#473c65
SAL_GA2699AA,#473c65
SAL_GA2702AA,#473c65
SAL_GA2708AA,#473c65
SAL_GA2712AA,#473c65
SAL_GA2777AA,#473c65
SAL_GA2873AA,#473c65
SAL_GA3841AA,#473c65
SAL_GA3893AA,#473c65
SAL_GA4439AA,#473c65
SAL_GA4693AA,#473c65
SAL_GA4703AA,#473c65
SAL_GA4907AA,#473c65
SAL_GA5544AA,#473c65
SAL_GA5621AA,#473c65
SAL_GA6125AA,#473c65
SAL_GA6266AA,#473c65
SAL_GA6432AA,#473c65
SAL_GA7378AA,#473c65
SAL_GA7774AA,#473c65
SAL_GA8057AA,#473c65
SAL_GA8435AA,#473c65
SAL_GA8701AA,#473c65
SAL_GA8704AA,#473c65
SAL_GA8712AA,#473c65
SAL_GA9293AA,#473c65
SAL_GA9598AA,#473c65
SAL_GA9740AA,#473c65
SAL_GA9741AA,#473c65
SAL_HA0156AA,#473c65
SAL_HA0157AA,#473c65
SAL_HA0158AA,#473c65
SAL_HA0695AA,#473c65
SAL_HA0821AA,#473c65
SAL_HA0822AA,#473c65
SAL_HA0839AA,#473c65
SAL_HA1131AA,#473c65
SAL_HA1132AA,#473c65
SAL_HA1284AA,#473c65
SAL_HA1288AA,#473c65
SAL_HA2715AA,#473c65
SAL_HA2754AA,#473c65
SAL_HA2756AA,#473c65
SAL_HA2900AA,#473c65
SAL_HA3038AA,#473c65
SAL_HA3042AA,#473c65
SAL_HA3835AA,#473c65
SAL_HA4004AA,#473c65
SAL_HA4103AA,#473c65
SAL_HA4112AA,#473c65
SAL_HA4285AA,#473c65
SAL_HA4719AA,#473c65
SAL_HA6069AA,#473c65
SAL_HA6318AA,#473c65
SAL_HA6943AA,#473c65
SAL_HA7723AA,#473c65
SAL_HA8259AA,#473c65
SAL_HA8638AA,#473c65
SAL_HA9123AA,#473c65
SAL_HA9175AA,#473c65
SAL_HA9334AA,#473c65
SAL_HA9351AA,#473c65
SAL_HA9524AA,#473c65
SAL_HA9698AA,#473c65
SAL_IA0202AA,#473c65
SAL_IA0395AA,#473c65
SAL_IA2229AA,#473c65
SAL_IA2315AA,#473c65
SAL_IA2327AA,#473c65
SAL_IA2662AA,#473c65
SAL_IA2734AA,#473c65
SAL_IA3637AA,#473c65
SAL_IA4705AA,#473c65
SAL_IA5007AA,#473c65
SAL_IA5172AA,#473c65
SAL_IA5196AA,#473c65
SAL_IA5420AA,#473c65
SAL_IA5776AA,#473c65
SAL_IA6084AA,#473c65
SAL_IA6090AA,#473c65
SAL_IA6128AA,#473c65
SAL_IA6193AA,#473c65
SAL_IA6400AA,#473c65
SAL_IA6631AA,#473c65
SAL_IA8233AA,#473c65
SAL_IA9011AA,#473c65
SAL_IA9276AA,#473c65
SAL_IA9766AA,#473c65
SAL_JA0080AA,#473c65
SAL_JA0295AA,#473c65
SAL_JA0507AA,#473c65
SAL_JA0964AA,#473c65
SAL_JA1029AA,#473c65
SAL_JA1649AA,#473c65
SAL_JA1742AA,#473c65
SAL_JA2052AA,#473c65
SAL_JA2085AA,#473c65
SAL_JA2116AA,#473c65
SAL_JA2847AA,#473c65
SAL_JA3238AA,#473c65
SAL_JA3990AA,#473c65
SAL_JA4203AA,#473c65
SAL_JA4398AA,#473c65
SAL_JA4994AA,#473c65
SAL_JA5054AA,#473c65
SAL_JA5328AA,#473c65
SAL_JA5841AA,#473c65
SAL_JA5893AA,#473c65
SAL_JA6691AA,#473c65
SAL_JA7039AA,#473c65
SAL_JA7097AA,#473c65
SAL_JA7368AA,#473c65
SAL_JA7579AA,#473c65
SAL_JA7718AA,#473c65
SAL_JA8336AA,#473c65
SAL_JA8511AA,#473c65
SAL_JA8921AA,#473c65
SAL_JA9025AA,#473c65
SAL_JA9997AA,#473c65
SAL_KA0268AA,#473c65
SAL_KA0534AA,#473c65
SAL_KA2714AA,#473c65
SAL_KA3985AA,#473c65
SAL_KA4165AA,#473c65
SAL_KA4173AA,#473c65
SAL_KA4208AA,#473c65
SAL_KA4222AA,#473c65
SAL_KA4464AA,#473c65
SAL_KA4522AA,#473c65
SAL_KA4624AA,#473c65
SAL_KA5079AA,#473c65
SAL_KA5813AA,#473c65
SAL_KA5819AA,#473c65
SAL_KA6090AA,#473c65
SAL_KA6147AA,#473c65
SAL_KA6279AA,#473c65
SAL_AA2520AA,#4c6082
SAL_AA2521AA,#4c6082
SAL_AA2522AA,#4c6082
SAL_AA2523AA,#4c6082
SAL_AA2524AA,#4c6082
SAL_AA2525AA,#4c6082
SAL_AA2526AA,#4c6082
SAL_AA2527AA,#4c6082
SAL_AA2529AA,#4c6082
SAL_AA2530AA,#4c6082
SAL_AA2531AA,#4c6082
SAL_AA2532AA,#4c6082
SAL_AA2533AA,#4c6082
SAL_AA2534AA,#4c6082
SAL_AA2535AA,#4c6082
SAL_AA2536AA,#4c6082
SAL_AA2537AA,#4c6082
SAL_AA2538AA,#4c6082
SAL_AA2539AA,#4c6082
SAL_AA2540AA,#4c6082
SAL_AA2541AA,#4c6082
SAL_AA2542AA,#4c6082
SAL_AA2544AA,#4c6082
SAL_AA2546AA,#4c6082
SAL_AA2547AA,#4c6082
SAL_AA2548AA,#4c6082
SAL_AA2549AA,#4c6082
SAL_AA2550AA,#4c6082
SAL_AA2551AA,#4c6082
SAL_AA2553AA,#4c6082
SAL_AA2554AA,#4c6082
SAL_AA2555AA,#4c6082
SAL_AA2556AA,#4c6082
SAL_AA2557AA,#4c6082
SAL_AA2558AA,#4c6082
SAL_AA2559AA,#4c6082
SAL_AA2560AA,#4c6082
SAL_AA2561AA,#4c6082
SAL_AA3106AA,#4c6082
SAL_AA3109AA,#4c6082
SAL_AA3111AA,#4c6082
SAL_AA3112AA,#4c6082
SAL_AA3115AA,#4c6082
SAL_AA3116AA,#4c6082
SAL_AA3117AA,#4c6082
SAL_AA3118AA,#4c6082
SAL_AA3119AA,#4c6082
SAL_AA3120AA,#4c6082
SAL_AA3121AA,#4c6082
SAL_AA3122AA,#4c6082
SAL_AA3123AA,#4c6082
SAL_AA3125AA,#4c6082
SAL_AA3126AA,#4c6082
SAL_AA3127AA,#4c6082
SAL_AA3128AA,#4c6082
SAL_AA3129AA,#4c6082
SAL_AA3130AA,#4c6082
SAL_AA3296AA,#4c6082
SAL_AA3297AA,#4c6082
SAL_AA3298AA,#4c6082
SAL_AA3299AA,#4c6082
SAL_AA3300AA,#4c6082
SAL_AA3302AA,#4c6082
SAL_AA3303AA,#4c6082
SAL_AA3306AA,#4c6082
SAL_AA3307AA,#4c6082
SAL_AA3726AA,#4c6082
SAL_AA3727AA,#4c6082
SAL_AA3728AA,#4c6082
SAL_AA3729AA,#4c6082
SAL_AA3730AA,#4c6082
SAL_AA3731AA,#4c6082
SAL_AA3732AA,#4c6082
SAL_AA3733AA,#4c6082
SAL_AA3734AA,#4c6082
SAL_AA3735AA,#4c6082
SAL_AA3736AA,#4c6082
SAL_AA3737AA,#4c6082
SAL_AA3738AA,#4c6082
SAL_AA3739AA,#4c6082
SAL_AA3740AA,#4c6082
SAL_AA3741AA,#4c6082
SAL_AA3742AA,#4c6082
SAL_AA3743AA,#4c6082
SAL_AA3744AA,#4c6082
SAL_AA4390AA,#4c6082
SAL_AA4391AA,#4c6082
SAL_AA4392AA,#4c6082
SAL_AA4393AA,#4c6082
SAL_AA4509AA,#4c6082
SAL_AA4510AA,#4c6082
SAL_AA4511AA,#4c6082
SAL_AA4512AA,#4c6082
SAL_AA4513AA,#4c6082
SAL_AA4514AA,#4c6082
SAL_AA4515AA,#4c6082
SAL_AA4682AA,#4c6082
SAL_AA5373AA,#4c6082
SAL_AA5706AA,#4c6082
SAL_AA5851AA,#4c6082
SAL_AA5852AA,#4c6082
SAL_AA6632AA,#4c6082
SAL_AA6684AA,#4c6082
SAL_AA6751AA,#4c6082
SAL_AA7113AA,#4c6082
SAL_AA7114AA,#4c6082
SAL_AA7116AA,#4c6082
SAL_AA7117AA,#4c6082
SAL_AA7125AA,#4c6082
SAL_AA7662AA,#4c6082
SAL_AA9383AA,#4c6082
SAL_AA9552AA,#4c6082
SAL_AA9553AA,#4c6082
SAL_AA9554AA,#4c6082
SAL_AA9556AA,#4c6082
SAL_AA9557AA,#4c6082
SAL_AA9558AA,#4c6082
SAL_AA9559AA,#4c6082
SAL_AA9560AA,#4c6082
SAL_AA9561AA,#4c6082
SAL_AA9562AA,#4c6082
SAL_AA9563AA,#4c6082
SAL_AA9564AA,#4c6082
SAL_AA9567AA,#4c6082
SAL_AA9568AA,#4c6082
SAL_AA9569AA,#4c6082
SAL_AA9570AA,#4c6082
SAL_AA9572AA,#4c6082
SAL_AA9573AA,#4c6082
SAL_AA9574AA,#4c6082
SAL_AA9579AA,#4c6082
SAL_AA9580AA,#4c6082
SAL_AA9583AA,#4c6082
SAL_AA9584AA,#4c6082
SAL_AA9585AA,#4c6082
SAL_AA9586AA,#4c6082
SAL_AA9588AA,#4c6082
SAL_AA9589AA,#4c6082
SAL_AA9590AA,#4c6082
SAL_AA9591AA,#4c6082
SAL_AA9592AA,#4c6082
SAL_AA9593AA,#4c6082
SAL_AA9634AA,#4c6082
SAL_AA9759AA,#4c6082
SAL_AA9760AA,#4c6082
SAL_AA9961AA,#4c6082
SAL_BA0883AA,#4c6082
SAL_BA1781AA,#4c6082
SAL_BA1809AA,#4c6082
SAL_BA1812AA,#4c6082
SAL_BA1819AA,#4c6082
SAL_BA1820AA,#4c6082
SAL_BA1821AA,#4c6082
SAL_BA1846AA,#4c6082
SAL_BA1849AA,#4c6082
SAL_BA1856AA,#4c6082
SAL_BA1903AA,#4c6082
SAL_BA2288AA,#4c6082
SAL_BA2659AA,#4c6082
SAL_BA3428AA,#4c6082
SAL_BA3870AA,#4c6082
SAL_BA3872AA,#4c6082
SAL_BA3874AA,#4c6082
SAL_BA3875AA,#4c6082
SAL_BA3877AA,#4c6082
SAL_BA3880AA,#4c6082
SAL_BA3882AA,#4c6082
SAL_BA3884AA,#4c6082
SAL_BA3886AA,#4c6082
SAL_BA4064AA,#4c6082
SAL_BA4065AA,#4c6082
SAL_BA4067AA,#4c6082
SAL_BA4676AA,#4c6082
SAL_BA4678AA,#4c6082
SAL_BA4809AA,#4c6082
SAL_BA6354AA,#4c6082
SAL_BA6358AA,#4c6082
SAL_BA6381AA,#4c6082
SAL_BA6678AA,#4c6082
SAL_BA6879AA,#4c6082
SAL_BA6881AA,#4c6082
SAL_BA6883AA,#4c6082
SAL_BA6885AA,#4c6082
SAL_BA6886AA,#4c6082
SAL_BA6888AA,#4c6082
SAL_BA6890AA,#4c6082
SAL_BA6892AA,#4c6082
SAL_BA6894AA,#4c6082
SAL_BA6896AA,#4c6082
SAL_BA6926AA,#4c6082
SAL_BA6927AA,#4c6082
SAL_BA6929AA,#4c6082
SAL_BA6938AA,#4c6082
SAL_BA6947AA,#4c6082
SAL_BA6948AA,#4c6082
SAL_BA6950AA,#4c6082
SAL_BA6953AA,#4c6082
SAL_BA6954AA,#4c6082
SAL_BA7448AA,#4c6082
SAL_BA7453AA,#4c6082
SAL_BA7464AA,#4c6082
SAL_BA7524AA,#4c6082
SAL_BA7568AA,#4c6082
SAL_BA7709AA,#4c6082
SAL_BA7909AA,#4c6082
SAL_BA9121AA,#4c6082
SAL_BA9129AA,#4c6082
SAL_BA9187AA,#4c6082
SAL_BA9433AA,#4c6082
SAL_BA9490AA,#4c6082
SAL_BA9600AA,#4c6082
SAL_BA9990AA,#4c6082
SAL_CA0179AA,#4c6082
SAL_CA0542AA,#4c6082
SAL_CA0883AA,#4c6082
SAL_CA0909AA,#4c6082
SAL_CA1091AA,#4c6082
SAL_CA1175AA,#4c6082
SAL_CA1260AA,#4c6082
SAL_CA1313AA,#4c6082
SAL_CA1400AA,#4c6082
SAL_CA1517AA,#4c6082
SAL_CA1578AA,#4c6082
SAL_CA1691AA,#4c6082
SAL_CA1906AA,#4c6082
SAL_CA2104AA,#4c6082
SAL_CA2114AA,#4c6082
SAL_CA2129AA,#4c6082
SAL_CA2288AA,#4c6082
SAL_CA2360AA,#4c6082
SAL_CA2391AA,#4c6082
SAL_CA2467AA,#4c6082
SAL_CA2531AA,#4c6082
SAL_CA2648AA,#4c6082
SAL_CA2651AA,#4c6082
SAL_CA2725AA,#4c6082
SAL_CA2766AA,#4c6082
SAL_CA2892AA,#4c6082
SAL_CA3058AA,#4c6082
SAL_CA3194AA,#4c6082
SAL_CA3214AA,#4c6082
SAL_CA3267AA,#4c6082
SAL_CA3334AA,#4c6082
SAL_CA3425AA,#4c6082
SAL_CA3577AA,#4c6082
SAL_CA3680AA,#4c6082
SAL_CA3749AA,#4c6082
SAL_CA3799AA,#4c6082
SAL_CA3867AA,#4c6082
SAL_CA3874AA,#4c6082
SAL_CA4027AA,#4c6082
SAL_CA4382AA,#4c6082
SAL_CA4423AA,#4c6082
SAL_CA4470AA,#4c6082
SAL_CA4484AA,#4c6082
SAL_CA4486AA,#4c6082
SAL_CA4540AA,#4c6082
SAL_CA4611AA,#4c6082
SAL_CA4658AA,#4c6082
SAL_CA4677AA,#4c6082
SAL_CA4717AA,#4c6082
SAL_CA4752AA,#4c6082
SAL_CA4858AA,#4c6082
SAL_CA4930AA,#4c6082
SAL_CA5013AA,#4c6082
SAL_CA5086AA,#4c6082
SAL_CA5099AA,#4c6082
SAL_CA5103AA,#4c6082
SAL_CA5165AA,#4c6082
SAL_CA5247AA,#4c6082
SAL_CA5609AA,#4c6082
SAL_CA5618AA,#4c6082
SAL_CA5642AA,#4c6082
SAL_CA5704AA,#4c6082
SAL_CA5900AA,#4c6082
SAL_CA6024AA,#4c6082
SAL_CA6035AA,#4c6082
SAL_CA6240AA,#4c6082
SAL_CA6472AA,#4c6082
SAL_CA6833AA,#4c6082
SAL_CA6834AA,#4c6082
SAL_CA7307AA,#4c6082
SAL_CA7583AA,#4c6082
SAL_CA7914AA,#4c6082
SAL_CA7919AA,#4c6082
SAL_CA8847AA,#4c6082
SAL_CA9433AA,#4c6082
SAL_DA0310AA,#4c6082
SAL_DA0537AA,#4c6082
SAL_DA0551AA,#4c6082
SAL_DA0574AA,#4c6082
SAL_DA0578AA,#4c6082
SAL_DA0588AA,#4c6082
SAL_DA0617AA,#4c6082
SAL_DA0619AA,#4c6082
SAL_DA0783AA,#4c6082
SAL_DA0843AA,#4c6082
SAL_DA0853AA,#4c6082
SAL_DA0936AA,#4c6082
SAL_DA1135AA,#4c6082
SAL_DA1144AA,#4c6082
SAL_DA1162AA,#4c6082
SAL_DA1255AA,#4c6082
SAL_DA1489AA,#4c6082
SAL_DA1810AA,#4c6082
SAL_DA1814AA,#4c6082
SAL_DA2248AA,#4c6082
SAL_DA2774AA,#4c6082
SAL_DA3137AA,#4c6082
SAL_DA4998AA,#4c6082
SAL_DA4999AA,#4c6082
SAL_DA5000AA,#4c6082
SAL_DA5001AA,#4c6082
SAL_DA5002AA,#4c6082
SAL_DA5003AA,#4c6082
SAL_DA5004AA,#4c6082
SAL_DA5005AA,#4c6082
SAL_DA5950AA,#4c6082
SAL_DA6109AA,#4c6082
SAL_DA6118AA,#4c6082
SAL_DA6229AA,#4c6082
SAL_DA6678AA,#4c6082
SAL_DA6797AA,#4c6082
SAL_DA6798AA,#4c6082
SAL_DA6802AA,#4c6082
SAL_DA6807AA,#4c6082
SAL_DA6812AA,#4c6082
SAL_DA8258AA,#4c6082
SAL_DA8259AA,#4c6082
SAL_DA9887AA,#4c6082
SAL_DA9960AA,#4c6082
SAL_EA0204AA,#4c6082
SAL_EA0313AA,#4c6082
SAL_EA1017AA,#4c6082
SAL_EA1121AA,#4c6082
SAL_EA1123AA,#4c6082
SAL_EA1124AA,#4c6082
SAL_EA1126AA,#4c6082
SAL_EA1127AA,#4c6082
SAL_EA1129AA,#4c6082
SAL_EA1130AA,#4c6082
SAL_EA1238AA,#4c6082
SAL_EA1239AA,#4c6082
SAL_EA1240AA,#4c6082
SAL_EA1241AA,#4c6082
SAL_EA1245AA,#4c6082
SAL_EA1247AA,#4c6082
SAL_EA1249AA,#4c6082
SAL_EA1250AA,#4c6082
SAL_EA1251AA,#4c6082
SAL_EA1256AA,#4c6082
SAL_EA1258AA,#4c6082
SAL_EA1261AA,#4c6082
SAL_EA1262AA,#4c6082
SAL_EA1263AA,#4c6082
SAL_EA1265AA,#4c6082
SAL_EA1266AA,#4c6082
SAL_EA1269AA,#4c6082
SAL_EA1272AA,#4c6082
SAL_EA1275AA,#4c6082
SAL_EA1277AA,#4c6082
SAL_EA1280AA,#4c6082
SAL_EA1545AA,#4c6082
SAL_EA1546AA,#4c6082
SAL_EA1865AA,#4c6082
SAL_EA2904AA,#4c6082
SAL_EA4229AA,#4c6082
SAL_EA5652AA,#4c6082
SAL_EA6720AA,#4c6082
SAL_EA7025AA,#4c6082
SAL_EA7065AA,#4c6082
SAL_EA7547AA,#4c6082
SAL_EA7562AA,#4c6082
SAL_EA7680AA,#4c6082
SAL_EA7695AA,#4c6082
SAL_EA7762AA,#4c6082
SAL_EA9207AA,#4c6082
SAL_EA9287AA,#4c6082
SAL_EA9777AA,#4c6082
SAL_FA0685AA,#4c6082
SAL_FA0686AA,#4c6082
SAL_FA0690AA,#4c6082
SAL_FA0691AA,#4c6082
SAL_FA0693AA,#4c6082
SAL_FA0695AA,#4c6082
SAL_FA0696AA,#4c6082
SAL_FA0722AA,#4c6082
SAL_FA0724AA,#4c6082
SAL_FA1346AA,#4c6082
SAL_FA1491AA,#4c6082
SAL_FA2657AA,#4c6082
SAL_FA3525AA,#4c6082
SAL_FA4096AA,#4c6082
SAL_FA4316AA,#4c6082
SAL_FA4359AA,#4c6082
SAL_FA5519AA,#4c6082
SAL_FA5769AA,#4c6082
SAL_FA5788AA,#4c6082
SAL_FA5831AA,#4c6082
SAL_FA5832AA,#4c6082
SAL_FA5833AA,#4c6082
SAL_FA5834AA,#4c6082
SAL_FA5835AA,#4c6082
SAL_FA5837AA,#4c6082
SAL_FA6056AA,#4c6082
SAL_FA7516AA,#4c6082
SAL_FA7838AA,#4c6082
SAL_FA9242AA,#4c6082
SAL_FA9243AA,#4c6082
SAL_FA9380AA,#4c6082
SAL_GA1797AA,#4c6082
SAL_GA1804AA,#4c6082
SAL_GA1822AA,#4c6082
SAL_GA1889AA,#4c6082
SAL_GA1891AA,#4c6082
SAL_GA3110AA,#4c6082
SAL_GA3319AA,#4c6082
SAL_GA3320AA,#4c6082
SAL_GA3321AA,#4c6082
SAL_GA3322AA,#4c6082
SAL_GA3323AA,#4c6082
SAL_GA3324AA,#4c6082
SAL_GA3325AA,#4c6082
SAL_GA3326AA,#4c6082
SAL_GA3327AA,#4c6082
SAL_GA3328AA,#4c6082
SAL_GA3429AA,#4c6082
SAL_GA3567AA,#4c6082
SAL_GA3575AA,#4c6082
SAL_GA3781AA,#4c6082
SAL_GA3805AA,#4c6082
SAL_GA5122AA,#4c6082
SAL_GA7877AA,#4c6082
SAL_HA0622AA,#4c6082
SAL_HA4047AA,#4c6082
SAL_HA4620AA,#4c6082
SAL_HA4763AA,#4c6082
SAL_HA4772AA,#4c6082
SAL_HA4783AA,#4c6082
SAL_HA4789AA,#4c6082
SAL_HA4798AA,#4c6082
SAL_HA4905AA,#4c6082
SAL_HA4912AA,#4c6082
SAL_HA4931AA,#4c6082
SAL_HA4936AA,#4c6082
SAL_HA4940AA,#4c6082
SAL_HA4962AA,#4c6082
SAL_HA4982AA,#4c6082
SAL_HA4999AA,#4c6082
SAL_HA5013AA,#4c6082
SAL_HA5020AA,#4c6082
SAL_HA5024AA,#4c6082
SAL_HA5051AA,#4c6082
SAL_HA5146AA,#4c6082
SAL_HA5157AA,#4c6082
SAL_HA5182AA,#4c6082
SAL_HA5776AA,#4c6082
SAL_HA6808AA,#4c6082
SAL_HA9310AA,#4c6082
SAL_IA0621AA,#4c6082
SAL_IA0679AA,#4c6082
SAL_IA0783AA,#4c6082
SAL_IA0970AA,#4c6082
SAL_IA2178AA,#4c6082
SAL_IA2225AA,#4c6082
SAL_IA2247AA,#4c6082
SAL_IA2256AA,#4c6082
SAL_IA4753AA,#4c6082
SAL_IA4819AA,#4c6082
SAL_IA5107AA,#4c6082
SAL_IA5905AA,#4c6082
SAL_IA6056AA,#4c6082
SAL_IA6079AA,#4c6082
SAL_IA6112AA,#4c6082
SAL_IA6126AA,#4c6082
SAL_IA6139AA,#4c6082
SAL_IA6205AA,#4c6082
SAL_IA6223AA,#4c6082
SAL_IA6944AA,#4c6082
SAL_IA6969AA,#4c6082
SAL_IA7238AA,#4c6082
SAL_IA7244AA,#4c6082
SAL_IA7274AA,#4c6082
SAL_IA7647AA,#4c6082
SAL_IA7663AA,#4c6082
SAL_IA7687AA,#4c6082
SAL_IA7694AA,#4c6082
SAL_IA7707AA,#4c6082
SAL_IA7789AA,#4c6082
SAL_IA7793AA,#4c6082
SAL_IA8314AA,#4c6082
SAL_IA9611AA,#4c6082
SAL_JA0003AA,#4c6082
SAL_JA0138AA,#4c6082
SAL_JA0196AA,#4c6082
SAL_JA0236AA,#4c6082
SAL_JA0927AA,#4c6082
SAL_JA1695AA,#4c6082
SAL_JA2220AA,#4c6082
SAL_JA2377AA,#4c6082
SAL_JA2472AA,#4c6082
SAL_JA2787AA,#4c6082
SAL_JA2790AA,#4c6082
SAL_JA2791AA,#4c6082
SAL_JA2793AA,#4c6082
SAL_JA2932AA,#4c6082
SAL_JA3485AA,#4c6082
SAL_JA3619AA,#4c6082
SAL_JA3624AA,#4c6082
SAL_JA3824AA,#4c6082
SAL_JA4040AA,#4c6082
SAL_JA4251AA,#4c6082
SAL_JA4264AA,#4c6082
SAL_JA4573AA,#4c6082
SAL_JA5396AA,#4c6082
SAL_JA5422AA,#4c6082
SAL_JA5492AA,#4c6082
SAL_JA5649AA,#4c6082
SAL_JA5702AA,#4c6082
SAL_JA5809AA,#4c6082
SAL_JA5829AA,#4c6082
SAL_JA5995AA,#4c6082
SAL_JA5997AA,#4c6082
SAL_JA6285AA,#4c6082
SAL_JA6318AA,#4c6082
SAL_JA6414AA,#4c6082
SAL_JA6460AA,#4c6082
SAL_JA6488AA,#4c6082
SAL_JA6507AA,#4c6082
SAL_JA6523AA,#4c6082
SAL_JA6582AA,#4c6082
SAL_JA6853AA,#4c6082
SAL_JA6858AA,#4c6082
SAL_JA7306AA,#4c6082
SAL_JA7654AA,#4c6082
SAL_JA7762AA,#4c6082
SAL_JA7788AA,#4c6082
SAL_JA7897AA,#4c6082
SAL_JA8013AA,#4c6082
SAL_JA8160AA,#4c6082
SAL_JA8253AA,#4c6082
SAL_JA8372AA,#4c6082
SAL_JA8476AA,#4c6082
SAL_JA8732AA,#4c6082
SAL_KA0143AA,#4c6082
SAL_KA0460AA,#4c6082
SAL_KA0678AA,#4c6082
SAL_KA0681AA,#4c6082
SAL_KA0910AA,#4c6082
SAL_KA1685AA,#4c6082
SAL_KA2061AA,#4c6082
SAL_KA2065AA,#4c6082
SAL_KA2068AA,#4c6082
SAL_KA2075AA,#4c6082
SAL_KA2163AA,#4c6082
SAL_KA2296AA,#4c6082
SAL_KA2593AA,#4c6082
SAL_KA2709AA,#4c6082
SAL_KA2784AA,#4c6082
SAL_KA3269AA,#4c6082
SAL_KA3696AA,#4c6082
SAL_KA3741AA,#4c6082
SAL_KA4699AA,#4c6082
SAL_KA5050AA,#4c6082
SAL_KA5380AA,#4c6082
SAL_KA5877AA,#4c6082
SAL_KA6160AA,#4c6082
SAL_KA6161AA,#4c6082
SAL_AA3131AA,#4c6082
SAL_AA3132AA,#4c6082
SAL_AA3133AA,#4c6082
SAL_AA3135AA,#4c6082
SAL_AA3136AA,#4c6082
SAL_AA3137AA,#4c6082
SAL_AA3138AA,#4c6082
SAL_AA3139AA,#4c6082
SAL_AA3140AA,#4c6082
SAL_AA3141AA,#4c6082
SAL_AA3142AA,#4c6082
SAL_AA3143AA,#4c6082
SAL_AA3144AA,#4c6082
SAL_AA3145AA,#4c6082
SAL_AA3147AA,#4c6082
SAL_AA3148AA,#4c6082
SAL_AA3149AA,#4c6082
SAL_AA3151AA,#4c6082
SAL_AA3152AA,#4c6082
SAL_AA3153AA,#4c6082
SAL_AA3154AA,#4c6082
SAL_AA3155AA,#4c6082
SAL_AA3157AA,#4c6082
SAL_AA3158AA,#4c6082
SAL_AA3159AA,#4c6082
SAL_AA3160AA,#4c6082
SAL_AA3161AA,#4c6082
SAL_AA3162AA,#4c6082
SAL_AA3163AA,#4c6082
SAL_AA3164AA,#4c6082
SAL_AA3165AA,#4c6082
SAL_AA3166AA,#4c6082
SAL_AA3167AA,#4c6082
SAL_AA3169AA,#4c6082
SAL_AA3170AA,#4c6082
SAL_AA3171AA,#4c6082
SAL_AA3172AA,#4c6082
SAL_AA3173AA,#4c6082
SAL_AA3174AA,#4c6082
SAL_AA3175AA,#4c6082
SAL_AA3176AA,#4c6082
SAL_AA3177AA,#4c6082
SAL_AA3178AA,#4c6082
SAL_AA3179AA,#4c6082
SAL_AA3180AA,#4c6082
SAL_AA3181AA,#4c6082
SAL_AA3182AA,#4c6082
SAL_AA3183AA,#4c6082
SAL_AA3184AA,#4c6082
SAL_AA3185AA,#4c6082
SAL_AA3186AA,#4c6082
SAL_AA3187AA,#4c6082
SAL_AA3188AA,#4c6082
SAL_AA3189AA,#4c6082
SAL_AA3190AA,#4c6082
SAL_AA3495AA,#4c6082
SAL_AA3496AA,#4c6082
SAL_AA3497AA,#4c6082
SAL_AA3498AA,#4c6082
SAL_AA3499AA,#4c6082
SAL_AA3500AA,#4c6082
SAL_AA3501AA,#4c6082
SAL_AA3502AA,#4c6082
SAL_AA3503AA,#4c6082
SAL_AA3504AA,#4c6082
SAL_AA3505AA,#4c6082
SAL_AA3506AA,#4c6082
SAL_AA3507AA,#4c6082
SAL_AA3508AA,#4c6082
SAL_AA4804AA,#4c6082
SAL_AA9382AA,#4c6082
SAL_AA9587AA,#4c6082
SAL_AA9778AA,#4c6082
SAL_BA3087AA,#4c6082
SAL_BA3352AA,#4c6082
SAL_BA3354AA,#4c6082
SAL_BA6863AA,#4c6082
SAL_BA6865AA,#4c6082
SAL_BA6867AA,#4c6082
SAL_BA6871AA,#4c6082
SAL_BA6873AA,#4c6082
SAL_BA6875AA,#4c6082
SAL_BA6877AA,#4c6082
SAL_BA6898AA,#4c6082
SAL_BA6900AA,#4c6082
SAL_BA6902AA,#4c6082
SAL_BA6904AA,#4c6082
SAL_BA6905AA,#4c6082
SAL_BA6907AA,#4c6082
SAL_BA6908AA,#4c6082
SAL_BA6910AA,#4c6082
SAL_BA6911AA,#4c6082
SAL_BA6913AA,#4c6082
SAL_BA6915AA,#4c6082
SAL_BA6917AA,#4c6082
SAL_BA6918AA,#4c6082
SAL_BA6920AA,#4c6082
SAL_BA6922AA,#4c6082
SAL_BA6924AA,#4c6082
SAL_BA6931AA,#4c6082
SAL_BA6933AA,#4c6082
SAL_BA6937AA,#4c6082
SAL_BA6940AA,#4c6082
SAL_BA6942AA,#4c6082
SAL_BA6943AA,#4c6082
SAL_BA8033AA,#4c6082
SAL_BA8035AA,#4c6082
SAL_BA8179AA,#4c6082
SAL_BA8569AA,#4c6082
SAL_BA8570AA,#4c6082
SAL_BA8619AA,#4c6082
SAL_BA8673AA,#4c6082
SAL_CA2155AA,#4c6082
SAL_CA2243AA,#4c6082
SAL_CA3238AA,#4c6082
SAL_CA3750AA,#4c6082
SAL_CA3804AA,#4c6082
SAL_CA3833AA,#4c6082
SAL_CA5463AA,#4c6082
SAL_CA5633AA,#4c6082
SAL_CA7572AA,#4c6082
SAL_CA7864AA,#4c6082
SAL_DA0533AA,#4c6082
SAL_DA0790AA,#4c6082
SAL_DA1166AA,#4c6082
SAL_DA2397AA,#4c6082
SAL_DA2398AA,#4c6082
SAL_DA2400AA,#4c6082
SAL_DA2401AA,#4c6082
SAL_DA3993AA,#4c6082
SAL_DA4256AA,#4c6082
SAL_DA6223AA,#4c6082
SAL_DA7158AA,#4c6082
SAL_DA9530AA,#4c6082
SAL_DA9531AA,#4c6082
SAL_EA1242AA,#4c6082
SAL_EA1257AA,#4c6082
SAL_EA1270AA,#4c6082
SAL_EA1271AA,#4c6082
SAL_EA1276AA,#4c6082
SAL_EA1282AA,#4c6082
SAL_EA7339AA,#4c6082
SAL_EA7433AA,#4c6082
SAL_EA7793AA,#4c6082
SAL_EA7847AA,#4c6082
SAL_EA7855AA,#4c6082
SAL_FA0687AA,#4c6082
SAL_FA0688AA,#4c6082
SAL_FA0692AA,#4c6082
SAL_FA0694AA,#4c6082
SAL_FA3512AA,#4c6082
SAL_FA5816AA,#4c6082
SAL_GA1796AA,#4c6082
SAL_GA1803AA,#4c6082
SAL_GA1886AA,#4c6082
SAL_GA5992AA,#4c6082
SAL_GA7786AA,#4c6082
SAL_GA9782AA,#4c6082
SAL_HA0742AA,#4c6082
SAL_HA4586AA,#4c6082
SAL_HA4619AA,#4c6082
SAL_HA4883AA,#4c6082
SAL_HA4938AA,#4c6082
SAL_HA4941AA,#4c6082
SAL_HA4969AA,#4c6082
SAL_HA5032AA,#4c6082
SAL_HA5043AA,#4c6082
SAL_HA5151AA,#4c6082
SAL_HA5508AA,#4c6082
SAL_HA5747AA,#4c6082
SAL_HA6277AA,#4c6082
SAL_HA8801AA,#4c6082
SAL_HA8905AA,#4c6082
SAL_HA8984AA,#4c6082
SAL_HA8995AA,#4c6082
SAL_IA5669AA,#4c6082
SAL_IA6037AA,#4c6082
SAL_IA6450AA,#4c6082
SAL_IA6504AA,#4c6082
SAL_IA6926AA,#4c6082
SAL_IA7394AA,#4c6082
SAL_IA8242AA,#4c6082
SAL_IA8369AA,#4c6082
SAL_IA9107AA,#4c6082
SAL_JA0161AA,#4c6082
SAL_JA0164AA,#4c6082
SAL_JA0413AA,#4c6082
SAL_JA0498AA,#4c6082
SAL_JA1005AA,#4c6082
SAL_JA1198AA,#4c6082
SAL_JA1200AA,#4c6082
SAL_JA1203AA,#4c6082
SAL_JA1796AA,#4c6082
SAL_JA2032AA,#4c6082
SAL_JA2291AA,#4c6082
SAL_JA2693AA,#4c6082
SAL_JA3224AA,#4c6082
SAL_JA3766AA,#4c6082
SAL_JA4048AA,#4c6082
SAL_JA4873AA,#4c6082
SAL_JA5060AA,#4c6082
SAL_JA5083AA,#4c6082
SAL_JA5194AA,#4c6082
SAL_JA5299AA,#4c6082
SAL_JA5494AA,#4c6082
SAL_JA5625AA,#4c6082
SAL_JA5708AA,#4c6082
SAL_JA5772AA,#4c6082
SAL_JA5913AA,#4c6082
SAL_JA5929AA,#4c6082
SAL_JA6542AA,#4c6082
SAL_JA6690AA,#4c6082
SAL_JA6984AA,#4c6082
SAL_JA7077AA,#4c6082
SAL_JA7094AA,#4c6082
SAL_JA7144AA,#4c6082
SAL_JA7182AA,#4c6082
SAL_JA7555AA,#4c6082
SAL_JA7567AA,#4c6082
SAL_JA9146AA,#4c6082
SAL_JA9438AA,#4c6082
SAL_JA9614AA,#4c6082
SAL_JA9932AA,#4c6082
SAL_JA9938AA,#4c6082
SAL_KA0100AA,#4c6082
SAL_KA0341AA,#4c6082
SAL_KA0396AA,#4c6082
SAL_KA0538AA,#4c6082
SAL_KA0764AA,#4c6082
SAL_KA0915AA,#4c6082
SAL_KA3261AA,#4c6082
SAL_KA3338AA,#4c6082
SAL_KA4619AA,#4c6082
SAL_KA4737AA,#4c6082
SAL_KA4743AA,#4c6082
SAL_KA4860AA,#4c6082
SAL_KA5220AA,#4c6082
SAL_KA5291AA,#4c6082
SAL_KA5302AA,#4c6082
SAL_KA5450AA,#4c6082
SAL_KA5478AA,#4c6082
SAL_KA5894AA,#4c6082
SAL_AA2493AA,#4c6082
SAL_AA2494AA,#4c6082
SAL_AA2496AA,#4c6082
SAL_AA2497AA,#4c6082
SAL_AA2498AA,#4c6082
SAL_AA2499AA,#4c6082
SAL_AA2500AA,#4c6082
SAL_AA2502AA,#4c6082
SAL_AA2504AA,#4c6082
SAL_AA2506AA,#4c6082
SAL_AA2508AA,#4c6082
SAL_AA2509AA,#4c6082
SAL_AA2510AA,#4c6082
SAL_AA2511AA,#4c6082
SAL_AA2512AA,#4c6082
SAL_AA2513AA,#4c6082
SAL_AA2514AA,#4c6082
SAL_AA2515AA,#4c6082
SAL_AA2516AA,#4c6082
SAL_AA2517AA,#4c6082
SAL_AA2518AA,#4c6082
SAL_AA2519AA,#4c6082
SAL_AA2994AA,#4c6082
SAL_AA2995AA,#4c6082
SAL_AA4975AA,#4c6082
SAL_AA4976AA,#4c6082
SAL_AA4977AA,#4c6082
SAL_AA4978AA,#4c6082
SAL_AA4979AA,#4c6082
SAL_AA4980AA,#4c6082
SAL_AA4981AA,#4c6082
SAL_AA4982AA,#4c6082
SAL_AA4983AA,#4c6082
SAL_AA4984AA,#4c6082
SAL_AA4985AA,#4c6082
SAL_AA4986AA,#4c6082
SAL_AA4987AA,#4c6082
SAL_AA4988AA,#4c6082
SAL_AA4989AA,#4c6082
SAL_AA4990AA,#4c6082
SAL_AA4991AA,#4c6082
SAL_AA4992AA,#4c6082
SAL_AA4993AA,#4c6082
SAL_AA5627AA,#4c6082
SAL_AA5666AA,#4c6082
SAL_AA5668AA,#4c6082
SAL_AA6618AA,#4c6082
SAL_AA6691AA,#4c6082
SAL_AA6698AA,#4c6082
SAL_AA6699AA,#4c6082
SAL_AA9565AA,#4c6082
SAL_AA9566AA,#4c6082
SAL_AA9575AA,#4c6082
SAL_AA9576AA,#4c6082
SAL_AA9577AA,#4c6082
SAL_AA9578AA,#4c6082
SAL_AA9662AA,#4c6082
SAL_AA9675AA,#4c6082
SAL_AA9677AA,#4c6082
SAL_BA1357AA,#4c6082
SAL_BA1366AA,#4c6082
SAL_BA1531AA,#4c6082
SAL_BA1833AA,#4c6082
SAL_BA2624AA,#4c6082
SAL_BA2665AA,#4c6082
SAL_BA4600AA,#4c6082
SAL_BA4689AA,#4c6082
SAL_BA4725AA,#4c6082
SAL_BA7764AA,#4c6082
SAL_BA7871AA,#4c6082
SAL_BA8563AA,#4c6082
SAL_CA0255AA,#4c6082
SAL_CA0354AA,#4c6082
SAL_CA0819AA,#4c6082
SAL_CA1028AA,#4c6082
SAL_CA1098AA,#4c6082
SAL_CA1434AA,#4c6082
SAL_CA1767AA,#4c6082
SAL_CA2322AA,#4c6082
SAL_CA3266AA,#4c6082
SAL_CA3319AA,#4c6082
SAL_CA3765AA,#4c6082
SAL_CA3949AA,#4c6082
SAL_CA4270AA,#4c6082
SAL_CA4425AA,#4c6082
SAL_CA4693AA,#4c6082
SAL_CA4877AA,#4c6082
SAL_CA5136AA,#4c6082
SAL_CA5555AA,#4c6082
SAL_CA5570AA,#4c6082
SAL_CA6221AA,#4c6082
SAL_CA6262AA,#4c6082
SAL_CA6278AA,#4c6082
SAL_CA6322AA,#4c6082
SAL_CA6370AA,#4c6082
SAL_CA6407AA,#4c6082
SAL_CA6530AA,#4c6082
SAL_CA6878AA,#4c6082
SAL_CA6981AA,#4c6082
SAL_CA6982AA,#4c6082
SAL_CA6983AA,#4c6082
SAL_CA6984AA,#4c6082
SAL_CA6985AA,#4c6082
SAL_CA7054AA,#4c6082
SAL_CA7058AA,#4c6082
SAL_CA7242AA,#4c6082
SAL_CA7376AA,#4c6082
SAL_CA7574AA,#4c6082
SAL_CA7715AA,#4c6082
SAL_CA7723AA,#4c6082
SAL_CA8241AA,#4c6082
SAL_CA8415AA,#4c6082
SAL_CA9246AA,#4c6082
SAL_DA0092AA,#4c6082
SAL_DA0409AA,#4c6082
SAL_DA1031AA,#4c6082
SAL_DA1275AA,#4c6082
SAL_DA1286AA,#4c6082
SAL_DA1805AA,#4c6082
SAL_DA1876AA,#4c6082
SAL_DA1901AA,#4c6082
SAL_DA1925AA,#4c6082
SAL_DA1974AA,#4c6082
SAL_DA3965AA,#4c6082
SAL_DA4213AA,#4c6082
SAL_DA5600AA,#4c6082
SAL_DA5603AA,#4c6082
SAL_DA5971AA,#4c6082
SAL_DA6383AA,#4c6082
SAL_DA6978AA,#4c6082
SAL_DA7019AA,#4c6082
SAL_DA8052AA,#4c6082
SAL_DA8099AA,#4c6082
SAL_DA9741AA,#4c6082
SAL_DA9765AA,#4c6082
SAL_DA9948AA,#4c6082
SAL_EA0318AA,#4c6082
SAL_EA0399AA,#4c6082
SAL_EA0663AA,#4c6082
SAL_EA0664AA,#4c6082
SAL_EA0955AA,#4c6082
SAL_EA0956AA,#4c6082
SAL_EA0963AA,#4c6082
SAL_EA0969AA,#4c6082
SAL_EA0970AA,#4c6082
SAL_EA1246AA,#4c6082
SAL_EA1255AA,#4c6082
SAL_EA1278AA,#4c6082
SAL_EA2837AA,#4c6082
SAL_EA7264AA,#4c6082
SAL_EA7291AA,#4c6082
SAL_EA7707AA,#4c6082
SAL_EA7853AA,#4c6082
SAL_EA7883AA,#4c6082
SAL_EA8028AA,#4c6082
SAL_EA8827AA,#4c6082
SAL_EA8828AA,#4c6082
SAL_EA9612AA,#4c6082
SAL_FA0684AA,#4c6082
SAL_FA0689AA,#4c6082
SAL_FA2039AA,#4c6082
SAL_FA2040AA,#4c6082
SAL_FA4092AA,#4c6082
SAL_FA4250AA,#4c6082
SAL_FA4267AA,#4c6082
SAL_FA4491AA,#4c6082
SAL_FA7676AA,#4c6082
SAL_FA7704AA,#4c6082
SAL_FA7757AA,#4c6082
SAL_FA7758AA,#4c6082
SAL_FA8040AA,#4c6082
SAL_GA0144AA,#4c6082
SAL_GA0168AA,#4c6082
SAL_GA0233AA,#4c6082
SAL_GA0234AA,#4c6082
SAL_GA0253AA,#4c6082
SAL_GA0263AA,#4c6082
SAL_GA0264AA,#4c6082
SAL_GA0273AA,#4c6082
SAL_GA1801AA,#4c6082
SAL_GA1802AA,#4c6082
SAL_GA2443AA,#4c6082
SAL_GA2658AA,#4c6082
SAL_GA2913AA,#4c6082
SAL_GA3309AA,#4c6082
SAL_GA3427AA,#4c6082
SAL_GA3803AA,#4c6082
SAL_GA3804AA,#4c6082
SAL_GA4540AA,#4c6082
SAL_GA4815AA,#4c6082
SAL_GA5479AA,#4c6082
SAL_GA6113AA,#4c6082
SAL_GA9215AA,#4c6082
SAL_GA9244AA,#4c6082
SAL_GA9341AA,#4c6082
SAL_GA9641AA,#4c6082
SAL_HA4614AA,#4c6082
SAL_HA4756AA,#4c6082
SAL_HA4758AA,#4c6082
SAL_HA4773AA,#4c6082
SAL_HA4809AA,#4c6082
SAL_HA4888AA,#4c6082
SAL_HA4910AA,#4c6082
SAL_HA4920AA,#4c6082
SAL_HA5180AA,#4c6082
SAL_HA5400AA,#4c6082
SAL_HA5420AA,#4c6082
SAL_HA5458AA,#4c6082
SAL_HA7304AA,#4c6082
SAL_HA8907AA,#4c6082
SAL_HA9363AA,#4c6082
SAL_HA9364AA,#4c6082
SAL_IA0074AA,#4c6082
SAL_IA0096AA,#4c6082
SAL_IA0284AA,#4c6082
SAL_IA1206AA,#4c6082
SAL_IA3079AA,#4c6082
SAL_IA3674AA,#4c6082
SAL_IA3763AA,#4c6082
SAL_IA4767AA,#4c6082
SAL_IA5672AA,#4c6082
SAL_IA5914AA,#4c6082
SAL_IA6516AA,#4c6082
SAL_IA8175AA,#4c6082
SAL_JA0158AA,#4c6082
SAL_JA0553AA,#4c6082
SAL_JA1469AA,#4c6082
SAL_JA2506AA,#4c6082
SAL_JA2927AA,#4c6082
SAL_JA3329AA,#4c6082
SAL_JA3634AA,#4c6082
SAL_JA5468AA,#4c6082
SAL_JA5823AA,#4c6082
SAL_JA5920AA,#4c6082
SAL_JA6120AA,#4c6082
SAL_JA6912AA,#4c6082
SAL_JA7010AA,#4c6082
SAL_JA7769AA,#4c6082
SAL_JA7798AA,#4c6082
SAL_JA7912AA,#4c6082
SAL_JA8120AA,#4c6082
SAL_JA8148AA,#4c6082
SAL_JA8159AA,#4c6082
SAL_JA8252AA,#4c6082
SAL_JA8290AA,#4c6082
SAL_JA8909AA,#4c6082
SAL_JA8911AA,#4c6082
SAL_JA9498AA,#4c6082
SAL_KA0355AA,#4c6082
SAL_KA0482AA,#4c6082
SAL_KA0871AA,#4c6082
SAL_KA3234AA,#4c6082
SAL_KA3603AA,#4c6082
SAL_KA3732AA,#4c6082
SAL_KA4711AA,#4c6082
SAL_KA4999AA,#4c6082
SAL_KA5937AA,#4c6082
SAL_AA4878AA,#4c6082
SAL_AA4879AA,#4c6082
SAL_AA4880AA,#4c6082
SAL_AA4881AA,#4c6082
SAL_AA4882AA,#4c6082
SAL_AA4883AA,#4c6082
SAL_AA4884AA,#4c6082
SAL_AA5620AA,#4c6082
SAL_AA5621AA,#4c6082
SAL_AA5622AA,#4c6082
SAL_AA5623AA,#4c6082
SAL_AA5624AA,#4c6082
SAL_AA6956AA,#4c6082
SAL_AA9054AA,#4c6082
SAL_BA1810AA,#4c6082
SAL_CA2074AA,#4c6082
SAL_CA4356AA,#4c6082
SAL_CA7573AA,#4c6082
SAL_CA7580AA,#4c6082
SAL_CA9259AA,#4c6082
SAL_CA9745AA,#4c6082
SAL_DA1752AA,#4c6082
SAL_DA1753AA,#4c6082
SAL_DA1754AA,#4c6082
SAL_DA2408AA,#4c6082
SAL_DA3577AA,#4c6082
SAL_DA3590AA,#4c6082
SAL_DA3617AA,#4c6082
SAL_DA3631AA,#4c6082
SAL_DA3644AA,#4c6082
SAL_DA3645AA,#4c6082
SAL_DA3673AA,#4c6082
SAL_DA3677AA,#4c6082
SAL_DA3678AA,#4c6082
SAL_DA3682AA,#4c6082
SAL_DA3683AA,#4c6082
SAL_DA3686AA,#4c6082
SAL_DA3691AA,#4c6082
SAL_DA3692AA,#4c6082
SAL_DA3697AA,#4c6082
SAL_DA3699AA,#4c6082
SAL_DA3703AA,#4c6082
SAL_DA3704AA,#4c6082
SAL_DA3706AA,#4c6082
SAL_DA3707AA,#4c6082
SAL_DA3723AA,#4c6082
SAL_DA3727AA,#4c6082
SAL_DA3732AA,#4c6082
SAL_DA3733AA,#4c6082
SAL_DA3736AA,#4c6082
SAL_DA3747AA,#4c6082
SAL_DA3751AA,#4c6082
SAL_DA3760AA,#4c6082
SAL_DA3761AA,#4c6082
SAL_DA4437AA,#4c6082
SAL_DA8614AA,#4c6082
SAL_DA9566AA,#4c6082
SAL_EA4777AA,#4c6082
SAL_EA6219AA,#4c6082
SAL_EA7387AA,#4c6082
SAL_FA9377AA,#4c6082
SAL_GA2651AA,#4c6082
SAL_GA5126AA,#4c6082
SAL_GA5188AA,#4c6082
SAL_GA5190AA,#4c6082
SAL_GA5263AA,#4c6082
SAL_GA5279AA,#4c6082
SAL_GA8594AA,#4c6082
SAL_GA8660AA,#4c6082
SAL_GA8899AA,#4c6082
SAL_GA8900AA,#4c6082
SAL_GA8901AA,#4c6082
SAL_GA9693AA,#4c6082
SAL_GA9706AA,#4c6082
SAL_GA9707AA,#4c6082
SAL_GA9910AA,#4c6082
SAL_GA9911AA,#4c6082
SAL_GA9912AA,#4c6082
SAL_GA9913AA,#4c6082
SAL_HA0001AA,#4c6082
SAL_HA2991AA,#4c6082
SAL_HA5026AA,#4c6082
SAL_HA5066AA,#4c6082
SAL_HA5414AA,#4c6082
SAL_HA5659AA,#4c6082
SAL_HA5855AA,#4c6082
SAL_HA5905AA,#4c6082
SAL_HA5913AA,#4c6082
SAL_HA7350AA,#4c6082
SAL_HA8782AA,#4c6082
SAL_HA8797AA,#4c6082
SAL_IA1723AA,#4c6082
SAL_IA3771AA,#4c6082
SAL_IA4645AA,#4c6082
SAL_IA6198AA,#4c6082
SAL_IA6212AA,#4c6082
SAL_IA6992AA,#4c6082
SAL_IA6993AA,#4c6082
SAL_IA7316AA,#4c6082
SAL_IA8840AA,#4c6082
SAL_IA9118AA,#4c6082
SAL_IA9500AA,#4c6082
SAL_IA9995AA,#4c6082
SAL_IA9996AA,#4c6082
SAL_IA9998AA,#4c6082
SAL_JA0001AA,#4c6082
SAL_JA0004AA,#4c6082
SAL_JA0136AA,#4c6082
SAL_JA0187AA,#4c6082
SAL_JA0386AA,#4c6082
SAL_JA1079AA,#4c6082
SAL_JA2410AA,#4c6082
SAL_JA4005AA,#4c6082
SAL_JA4058AA,#4c6082
SAL_JA5086AA,#4c6082
SAL_JA5482AA,#4c6082
SAL_JA7148AA,#4c6082
SAL_JA7312AA,#4c6082
SAL_JA7385AA,#4c6082
SAL_JA7418AA,#4c6082
SAL_JA7525AA,#4c6082
SAL_JA7635AA,#4c6082
SAL_JA7759AA,#4c6082
SAL_JA8312AA,#4c6082
SAL_JA8725AA,#4c6082
SAL_JA8729AA,#4c6082
SAL_JA8746AA,#4c6082
SAL_JA8973AA,#4c6082
SAL_JA9135AA,#4c6082
SAL_JA9244AA,#4c6082
SAL_JA9279AA,#4c6082
SAL_JA9340AA,#4c6082
SAL_JA9348AA,#4c6082
SAL_KA0634AA,#4c6082
SAL_KA0832AA,#4c6082
SAL_KA0883AA,#4c6082
SAL_KA0894AA,#4c6082
SAL_KA1335AA,#4c6082
SAL_KA1831AA,#4c6082
SAL_KA2250AA,#4c6082
SAL_KA2591AA,#4c6082
SAL_KA3342AA,#4c6082
SAL_KA3762AA,#4c6082
SAL_KA3764AA,#4c6082
SAL_KA4678AA,#4c6082
SAL_KA4840AA,#4c6082
SAL_KA5192AA,#4c6082
SAL_KA5232AA,#4c6082
SAL_KA5259AA,#4c6082
SAL_KA5286AA,#4c6082
SAL_KA5526AA,#4c6082
SAL_KA5625AA,#4c6082
SAL_KA5940AA,#4c6082
SAL_KA5952AA,#4c6082
SAL_AA3554AA,#4c6082
SAL_AA3555AA,#4c6082
SAL_AA3556AA,#4c6082
SAL_AA3557AA,#4c6082
SAL_AA3558AA,#4c6082
SAL_AA3559AA,#4c6082
SAL_AA3560AA,#4c6082
SAL_AA3561AA,#4c6082
SAL_AA3562AA,#4c6082
SAL_AA6685AA,#4c6082
SAL_AA6686AA,#4c6082
SAL_AA6700AA,#4c6082
SAL_AA6701AA,#4c6082
SAL_BA1325AA,#4c6082
SAL_BA1328AA,#4c6082
SAL_BA1537AA,#4c6082
SAL_BA2007AA,#4c6082
SAL_BA5795AA,#4c6082
SAL_CA7280AA,#4c6082
SAL_DA5610AA,#4c6082
SAL_DA5611AA,#4c6082
SAL_DA7401AA,#4c6082
SAL_EA0694AA,#4c6082
SAL_EA5267AA,#4c6082
SAL_EA8088AA,#4c6082
SAL_FA4356AA,#4c6082
SAL_FA4939AA,#4c6082
SAL_HA4603AA,#4c6082
SAL_HA4916AA,#4c6082
SAL_IA0093AA,#4c6082
SAL_IA8281AA,#4c6082
SAL_JA0051AA,#4c6082
SAL_JA1479AA,#4c6082
SAL_JA3406AA,#4c6082
SAL_JA4560AA,#4c6082
SAL_JA5496AA,#4c6082
SAL_JA5593AA,#4c6082
SAL_JA7394AA,#4c6082
SAL_KA0759AA,#4c6082
SAL_KA1479AA,#4c6082
SAL_AA1877AA,#52258d
SAL_AA1878AA,#52258d
SAL_AA1879AA,#52258d
SAL_AA1880AA,#52258d
SAL_AA1881AA,#52258d
SAL_AA1882AA,#52258d
SAL_AA1883AA,#52258d
SAL_AA1884AA,#52258d
SAL_AA1885AA,#52258d
SAL_AA1886AA,#52258d
SAL_AA1887AA,#52258d
SAL_AA1888AA,#52258d
SAL_AA1889AA,#52258d
SAL_AA1890AA,#52258d
SAL_AA1891AA,#52258d
SAL_AA1892AA,#52258d
SAL_AA1893AA,#52258d
SAL_AA1894AA,#52258d
SAL_AA1895AA,#52258d
SAL_AA1896AA,#52258d
SAL_AA1897AA,#52258d
SAL_AA1898AA,#52258d
SAL_AA1899AA,#52258d
SAL_AA1901AA,#52258d
SAL_AA1902AA,#52258d
SAL_AA1903AA,#52258d
SAL_AA1904AA,#52258d
SAL_AA1905AA,#52258d
SAL_AA1906AA,#52258d
SAL_AA1907AA,#52258d
SAL_AA1908AA,#52258d
SAL_AA1909AA,#52258d
SAL_AA1910AA,#52258d
SAL_AA1911AA,#52258d
SAL_AA1912AA,#52258d
SAL_AA1913AA,#52258d
SAL_AA1915AA,#52258d
SAL_AA1916AA,#52258d
SAL_AA1917AA,#52258d
SAL_AA1918AA,#52258d
SAL_AA1919AA,#52258d
SAL_AA1920AA,#52258d
SAL_AA1921AA,#52258d
SAL_AA1922AA,#52258d
SAL_AA1923AA,#52258d
SAL_AA1924AA,#52258d
SAL_AA1925AA,#52258d
SAL_AA1926AA,#52258d
SAL_AA1927AA,#52258d
SAL_AA1928AA,#52258d
SAL_AA1929AA,#52258d
SAL_AA1930AA,#52258d
SAL_AA1931AA,#52258d
SAL_AA1932AA,#52258d
SAL_AA1933AA,#52258d
SAL_AA1934AA,#52258d
SAL_AA1935AA,#52258d
SAL_AA1936AA,#52258d
SAL_AA1937AA,#52258d
SAL_AA1938AA,#52258d
SAL_AA1939AA,#52258d
SAL_AA1940AA,#52258d
SAL_AA1941AA,#52258d
SAL_AA1942AA,#52258d
SAL_AA1943AA,#52258d
SAL_AA1944AA,#52258d
SAL_AA1945AA,#52258d
SAL_AA1946AA,#52258d
SAL_AA2491AA,#52258d
SAL_AA4449AA,#52258d
SAL_AA5999AA,#52258d
SAL_AA6943AA,#52258d
SAL_AA6944AA,#52258d
SAL_AA7037AA,#52258d
SAL_BA0849AA,#52258d
SAL_BA0871AA,#52258d
SAL_BA1290AA,#52258d
SAL_BA1472AA,#52258d
SAL_BA1514AA,#52258d
SAL_BA1576AA,#52258d
SAL_BA1577AA,#52258d
SAL_BA1625AA,#52258d
SAL_BA1827AA,#52258d
SAL_BA1901AA,#52258d
SAL_BA2019AA,#52258d
SAL_BA2159AA,#52258d
SAL_BA2160AA,#52258d
SAL_BA2170AA,#52258d
SAL_BA2171AA,#52258d
SAL_BA2175AA,#52258d
SAL_BA2176AA,#52258d
SAL_BA2181AA,#52258d
SAL_BA2182AA,#52258d
SAL_BA2189AA,#52258d
SAL_BA2190AA,#52258d
SAL_BA2191AA,#52258d
SAL_BA2372AA,#52258d
SAL_BA2432AA,#52258d
SAL_BA2444AA,#52258d
SAL_BA2616AA,#52258d
SAL_BA2735AA,#52258d
SAL_BA2779AA,#52258d
SAL_BA2891AA,#52258d
SAL_BA2895AA,#52258d
SAL_BA2998AA,#52258d
SAL_BA3002AA,#52258d
SAL_BA3112AA,#52258d
SAL_BA3389AA,#52258d
SAL_BA3395AA,#52258d
SAL_BA3397AA,#52258d
SAL_BA3406AA,#52258d
SAL_BA3609AA,#52258d
SAL_BA3975AA,#52258d
SAL_BA4170AA,#52258d
SAL_BA4210AA,#52258d
SAL_BA4216AA,#52258d
SAL_BA4304AA,#52258d
SAL_BA4434AA,#52258d
SAL_BA4438AA,#52258d
SAL_BA5407AA,#52258d
SAL_BA5797AA,#52258d
SAL_BA6102AA,#52258d
SAL_BA6492AA,#52258d
SAL_BA6663AA,#52258d
SAL_BA6701AA,#52258d
SAL_BA6882AA,#52258d
SAL_BA6889AA,#52258d
SAL_BA7038AA,#52258d
SAL_BA7192AA,#52258d
SAL_BA7212AA,#52258d
SAL_BA7228AA,#52258d
SAL_BA7268AA,#52258d
SAL_BA7441AA,#52258d
SAL_BA7445AA,#52258d
SAL_BA7457AA,#52258d
SAL_BA7483AA,#52258d
SAL_BA7539AA,#52258d
SAL_BA7640AA,#52258d
SAL_BA8389AA,#52258d
SAL_BA8394AA,#52258d
SAL_BA8528AA,#52258d
SAL_BA8628AA,#52258d
SAL_BA8726AA,#52258d
SAL_BA8765AA,#52258d
SAL_BA8796AA,#52258d
SAL_BA8806AA,#52258d
SAL_BA9272AA,#52258d
SAL_BA9354AA,#52258d
SAL_BA9446AA,#52258d
SAL_BA9518AA,#52258d
SAL_BA9884AA,#52258d
SAL_BA9927AA,#52258d
SAL_BA9929AA,#52258d
SAL_BA9982AA,#52258d
SAL_CA0171AA,#52258d
SAL_CA0283AA,#52258d
SAL_CA0304AA,#52258d
SAL_CA0331AA,#52258d
SAL_CA0336AA,#52258d
SAL_CA0429AA,#52258d
SAL_CA0431AA,#52258d
SAL_CA0463AA,#52258d
SAL_CA0556AA,#52258d
SAL_CA0602AA,#52258d
SAL_CA0759AA,#52258d
SAL_CA0778AA,#52258d
SAL_CA0882AA,#52258d
SAL_CA0912AA,#52258d
SAL_CA1053AA,#52258d
SAL_CA1085AA,#52258d
SAL_CA1106AA,#52258d
SAL_CA1131AA,#52258d
SAL_CA1143AA,#52258d
SAL_CA1165AA,#52258d
SAL_CA1196AA,#52258d
SAL_CA1199AA,#52258d
SAL_CA1220AA,#52258d
SAL_CA1234AA,#52258d
SAL_CA1243AA,#52258d
SAL_CA1410AA,#52258d
SAL_CA1474AA,#52258d
SAL_CA1585AA,#52258d
SAL_CA1634AA,#52258d
SAL_CA1650AA,#52258d
SAL_CA1660AA,#52258d
SAL_CA1670AA,#52258d
SAL_CA1698AA,#52258d
SAL_CA1721AA,#52258d
SAL_CA1725AA,#52258d
SAL_CA1739AA,#52258d
SAL_CA1856AA,#52258d
SAL_CA1927AA,#52258d
SAL_CA1932AA,#52258d
SAL_CA1942AA,#52258d
SAL_CA2043AA,#52258d
SAL_CA2099AA,#52258d
SAL_CA2131AA,#52258d
SAL_CA2149AA,#52258d
SAL_CA2164AA,#52258d
SAL_CA2215AA,#52258d
SAL_CA2223AA,#52258d
SAL_CA2234AA,#52258d
SAL_CA2239AA,#52258d
SAL_CA2244AA,#52258d
SAL_CA2245AA,#52258d
SAL_CA2311AA,#52258d
SAL_CA2523AA,#52258d
SAL_CA2535AA,#52258d
SAL_CA2583AA,#52258d
SAL_CA2610AA,#52258d
SAL_CA2638AA,#52258d
SAL_CA2654AA,#52258d
SAL_CA2680AA,#52258d
SAL_CA2682AA,#52258d
SAL_CA2703AA,#52258d
SAL_CA2711AA,#52258d
SAL_CA2719AA,#52258d
SAL_CA2745AA,#52258d
SAL_CA2748AA,#52258d
SAL_CA2827AA,#52258d
SAL_CA2866AA,#52258d
SAL_CA2871AA,#52258d
SAL_CA2929AA,#52258d
SAL_CA2941AA,#52258d
SAL_CA2945AA,#52258d
SAL_CA3032AA,#52258d
SAL_CA3041AA,#52258d
SAL_CA3064AA,#52258d
SAL_CA3092AA,#52258d
SAL_CA3121AA,#52258d
SAL_CA3144AA,#52258d
SAL_CA3171AA,#52258d
SAL_CA3184AA,#52258d
SAL_CA3381AA,#52258d
SAL_CA3401AA,#52258d
SAL_CA3411AA,#52258d
SAL_CA3486AA,#52258d
SAL_CA3548AA,#52258d
SAL_CA3560AA,#52258d
SAL_CA3570AA,#52258d
SAL_CA3662AA,#52258d
SAL_CA3672AA,#52258d
SAL_CA3694AA,#52258d
SAL_CA3713AA,#52258d
SAL_CA3762AA,#52258d
SAL_CA3775AA,#52258d
SAL_CA3854AA,#52258d
SAL_CA3855AA,#52258d
SAL_CA3859AA,#52258d
SAL_CA3918AA,#52258d
SAL_CA3969AA,#52258d
SAL_CA3975AA,#52258d
SAL_CA4006AA,#52258d
SAL_CA4163AA,#52258d
SAL_CA4233AA,#52258d
SAL_CA4281AA,#52258d
SAL_CA4294AA,#52258d
SAL_CA4295AA,#52258d
SAL_CA4310AA,#52258d
SAL_CA4422AA,#52258d
SAL_CA4503AA,#52258d
SAL_CA4504AA,#52258d
SAL_CA4539AA,#52258d
SAL_CA4554AA,#52258d
SAL_CA4624AA,#52258d
SAL_CA4625AA,#52258d
SAL_CA4635AA,#52258d
SAL_CA4659AA,#52258d
SAL_CA4679AA,#52258d
SAL_CA4692AA,#52258d
SAL_CA4737AA,#52258d
SAL_CA4748AA,#52258d
SAL_CA4751AA,#52258d
SAL_CA4756AA,#52258d
SAL_CA4781AA,#52258d
SAL_CA4782AA,#52258d
SAL_CA4795AA,#52258d
SAL_CA4806AA,#52258d
SAL_CA4868AA,#52258d
SAL_CA5029AA,#52258d
SAL_CA5051AA,#52258d
SAL_CA5072AA,#52258d
SAL_CA5183AA,#52258d
SAL_CA5244AA,#52258d
SAL_CA5476AA,#52258d
SAL_CA5516AA,#52258d
SAL_CA5549AA,#52258d
SAL_CA5607AA,#52258d
SAL_CA5640AA,#52258d
SAL_CA5647AA,#52258d
SAL_CA5773AA,#52258d
SAL_CA5816AA,#52258d
SAL_CA5927AA,#52258d
SAL_CA5954AA,#52258d
SAL_CA6063AA,#52258d
SAL_CA6069AA,#52258d
SAL_CA6082AA,#52258d
SAL_CA6086AA,#52258d
SAL_CA6205AA,#52258d
SAL_CA6249AA,#52258d
SAL_CA6419AA,#52258d
SAL_CA6425AA,#52258d
SAL_CA6456AA,#52258d
SAL_CA6512AA,#52258d
SAL_CA6520AA,#52258d
SAL_CA6576AA,#52258d
SAL_CA6581AA,#52258d
SAL_CA6792AA,#52258d
SAL_CA6990AA,#52258d
SAL_CA7003AA,#52258d
SAL_CA7257AA,#52258d
SAL_CA7333AA,#52258d
SAL_CA7337AA,#52258d
SAL_CA7348AA,#52258d
SAL_CA7349AA,#52258d
SAL_CA7350AA,#52258d
SAL_CA7358AA,#52258d
SAL_CA7360AA,#52258d
SAL_CA7372AA,#52258d
SAL_CA7378AA,#52258d
SAL_CA7385AA,#52258d
SAL_CA7386AA,#52258d
SAL_CA7539AA,#52258d
SAL_CA7626AA,#52258d
SAL_CA7772AA,#52258d
SAL_CA7795AA,#52258d
SAL_CA7812AA,#52258d
SAL_CA7836AA,#52258d
SAL_CA7846AA,#52258d
SAL_CA7847AA,#52258d
SAL_CA7860AA,#52258d
SAL_CA7887AA,#52258d
SAL_CA7904AA,#52258d
SAL_CA7905AA,#52258d
SAL_CA7964AA,#52258d
SAL_CA8096AA,#52258d
SAL_CA8097AA,#52258d
SAL_CA8098AA,#52258d
SAL_CA8099AA,#52258d
SAL_CA8100AA,#52258d
SAL_CA8101AA,#52258d
SAL_CA8102AA,#52258d
SAL_CA8103AA,#52258d
SAL_CA8104AA,#52258d
SAL_CA8105AA,#52258d
SAL_CA8106AA,#52258d
SAL_CA8107AA,#52258d
SAL_CA8108AA,#52258d
SAL_CA8109AA,#52258d
SAL_CA8110AA,#52258d
SAL_CA8111AA,#52258d
SAL_CA8112AA,#52258d
SAL_CA8113AA,#52258d
SAL_CA8114AA,#52258d
SAL_CA8261AA,#52258d
SAL_CA8273AA,#52258d
SAL_CA8275AA,#52258d
SAL_CA8288AA,#52258d
SAL_CA8289AA,#52258d
SAL_CA8302AA,#52258d
SAL_CA8347AA,#52258d
SAL_CA8435AA,#52258d
SAL_CA8516AA,#52258d
SAL_CA8616AA,#52258d
SAL_CA8691AA,#52258d
SAL_CA8698AA,#52258d
SAL_CA8729AA,#52258d
SAL_CA8779AA,#52258d
SAL_CA8861AA,#52258d
SAL_CA8920AA,#52258d
SAL_CA8922AA,#52258d
SAL_CA8937AA,#52258d
SAL_CA8946AA,#52258d
SAL_CA8952AA,#52258d
SAL_CA8977AA,#52258d
SAL_CA8978AA,#52258d
SAL_CA9168AA,#52258d
SAL_CA9216AA,#52258d
SAL_CA9217AA,#52258d
SAL_CA9218AA,#52258d
SAL_CA9219AA,#52258d
SAL_CA9220AA,#52258d
SAL_CA9221AA,#52258d
SAL_CA9222AA,#52258d
SAL_CA9223AA,#52258d
SAL_CA9224AA,#52258d
SAL_CA9227AA,#52258d
SAL_CA9228AA,#52258d
SAL_CA9232AA,#52258d
SAL_CA9233AA,#52258d
SAL_CA9234AA,#52258d
SAL_CA9238AA,#52258d
SAL_CA9297AA,#52258d
SAL_CA9369AA,#52258d
SAL_CA9390AA,#52258d
SAL_CA9391AA,#52258d
SAL_CA9392AA,#52258d
SAL_CA9421AA,#52258d
SAL_CA9507AA,#52258d
SAL_CA9523AA,#52258d
SAL_CA9531AA,#52258d
SAL_CA9532AA,#52258d
SAL_CA9608AA,#52258d
SAL_CA9612AA,#52258d
SAL_CA9641AA,#52258d
SAL_CA9655AA,#52258d
SAL_CA9684AA,#52258d
SAL_CA9718AA,#52258d
SAL_CA9861AA,#52258d
SAL_CA9876AA,#52258d
SAL_CA9933AA,#52258d
SAL_CA9962AA,#52258d
SAL_CA9989AA,#52258d
SAL_DA0035AA,#52258d
SAL_DA0061AA,#52258d
SAL_DA0062AA,#52258d
SAL_DA0068AA,#52258d
SAL_DA0069AA,#52258d
SAL_DA0074AA,#52258d
SAL_DA0075AA,#52258d
SAL_DA0076AA,#52258d
SAL_DA0082AA,#52258d
SAL_DA0089AA,#52258d
SAL_DA0094AA,#52258d
SAL_DA0115AA,#52258d
SAL_DA0140AA,#52258d
SAL_DA0244AA,#52258d
SAL_DA0254AA,#52258d
SAL_DA0306AA,#52258d
SAL_DA0307AA,#52258d
SAL_DA0314AA,#52258d
SAL_DA0315AA,#52258d
SAL_DA0332AA,#52258d
SAL_DA0357AA,#52258d
SAL_DA0569AA,#52258d
SAL_DA0594AA,#52258d
SAL_DA0652AA,#52258d
SAL_DA0686AA,#52258d
SAL_DA0705AA,#52258d
SAL_DA0722AA,#52258d
SAL_DA0769AA,#52258d
SAL_DA0770AA,#52258d
SAL_DA0811AA,#52258d
SAL_DA0835AA,#52258d
SAL_DA0987AA,#52258d
SAL_DA1003AA,#52258d
SAL_DA1047AA,#52258d
SAL_DA1146AA,#52258d
SAL_DA1179AA,#52258d
SAL_DA1297AA,#52258d
SAL_DA1311AA,#52258d
SAL_DA1596AA,#52258d
SAL_DA1605AA,#52258d
SAL_DA1616AA,#52258d
SAL_DA1740AA,#52258d
SAL_DA1744AA,#52258d
SAL_DA1787AA,#52258d
SAL_DA1800AA,#52258d
SAL_DA1808AA,#52258d
SAL_DA1978AA,#52258d
SAL_DA2054AA,#52258d
SAL_DA2055AA,#52258d
SAL_DA2056AA,#52258d
SAL_DA2057AA,#52258d
SAL_DA2058AA,#52258d
SAL_DA2059AA,#52258d
SAL_DA2062AA,#52258d
SAL_DA2063AA,#52258d
SAL_DA2064AA,#52258d
SAL_DA2067AA,#52258d
SAL_DA2068AA,#52258d
SAL_DA2104AA,#52258d
SAL_DA2105AA,#52258d
SAL_DA2106AA,#52258d
SAL_DA2107AA,#52258d
SAL_DA2108AA,#52258d
SAL_DA2114AA,#52258d
SAL_DA2115AA,#52258d
SAL_DA2146AA,#52258d
SAL_DA2171AA,#52258d
SAL_DA2172AA,#52258d
SAL_DA2175AA,#52258d
SAL_DA2178AA,#52258d
SAL_DA2179AA,#52258d
SAL_DA2231AA,#52258d
SAL_DA2232AA,#52258d
SAL_DA2234AA,#52258d
SAL_DA2235AA,#52258d
SAL_DA2284AA,#52258d
SAL_DA2390AA,#52258d
SAL_DA2683AA,#52258d
SAL_DA2701AA,#52258d
SAL_DA2751AA,#52258d
SAL_DA2759AA,#52258d
SAL_DA3028AA,#52258d
SAL_DA3134AA,#52258d
SAL_DA3316AA,#52258d
SAL_DA3331AA,#52258d
SAL_DA3344AA,#52258d
SAL_DA3354AA,#52258d
SAL_DA3355AA,#52258d
SAL_DA3356AA,#52258d
SAL_DA3357AA,#52258d
SAL_DA3358AA,#52258d
SAL_DA3359AA,#52258d
SAL_DA3360AA,#52258d
SAL_DA3361AA,#52258d
SAL_DA3362AA,#52258d
SAL_DA3363AA,#52258d
SAL_DA3364AA,#52258d
SAL_DA3365AA,#52258d
SAL_DA3366AA,#52258d
SAL_DA3367AA,#52258d
SAL_DA3368AA,#52258d
SAL_DA3369AA,#52258d
SAL_DA3370AA,#52258d
SAL_DA3371AA,#52258d
SAL_DA3372AA,#52258d
SAL_DA3373AA,#52258d
SAL_DA3374AA,#52258d
SAL_DA3375AA,#52258d
SAL_DA3376AA,#52258d
SAL_DA3377AA,#52258d
SAL_DA3378AA,#52258d
SAL_DA3379AA,#52258d
SAL_DA3380AA,#52258d
SAL_DA3381AA,#52258d
SAL_DA3382AA,#52258d
SAL_DA3383AA,#52258d
SAL_DA3384AA,#52258d
SAL_DA3385AA,#52258d
SAL_DA3386AA,#52258d
SAL_DA3387AA,#52258d
SAL_DA3388AA,#52258d
SAL_DA3389AA,#52258d
SAL_DA3390AA,#52258d
SAL_DA3391AA,#52258d
SAL_DA3392AA,#52258d
SAL_DA3393AA,#52258d
SAL_DA3394AA,#52258d
SAL_DA3395AA,#52258d
SAL_DA3396AA,#52258d
SAL_DA3397AA,#52258d
SAL_DA3398AA,#52258d
SAL_DA3399AA,#52258d
SAL_DA3400AA,#52258d
SAL_DA3401AA,#52258d
SAL_DA3402AA,#52258d
SAL_DA3403AA,#52258d
SAL_DA3404AA,#52258d
SAL_DA3405AA,#52258d
SAL_DA3406AA,#52258d
SAL_DA3407AA,#52258d
SAL_DA3408AA,#52258d
SAL_DA3409AA,#52258d
SAL_DA3410AA,#52258d
SAL_DA3411AA,#52258d
SAL_DA3412AA,#52258d
SAL_DA3413AA,#52258d
SAL_DA3414AA,#52258d
SAL_DA3415AA,#52258d
SAL_DA3416AA,#52258d
SAL_DA3417AA,#52258d
SAL_DA3418AA,#52258d
SAL_DA3419AA,#52258d
SAL_DA3556AA,#52258d
SAL_DA3586AA,#52258d
SAL_DA3626AA,#52258d
SAL_DA3634AA,#52258d
SAL_DA3642AA,#52258d
SAL_DA3655AA,#52258d
SAL_DA3666AA,#52258d
SAL_DA3693AA,#52258d
SAL_DA3701AA,#52258d
SAL_DA3708AA,#52258d
SAL_DA3740AA,#52258d
SAL_DA3742AA,#52258d
SAL_DA3831AA,#52258d
SAL_DA4375AA,#52258d
SAL_DA4378AA,#52258d
SAL_DA4381AA,#52258d
SAL_DA4486AA,#52258d
SAL_DA4487AA,#52258d
SAL_DA4488AA,#52258d
SAL_DA5134AA,#52258d
SAL_DA5144AA,#52258d
SAL_DA5185AA,#52258d
SAL_DA5214AA,#52258d
SAL_DA5269AA,#52258d
SAL_DA5329AA,#52258d
SAL_DA5360AA,#52258d
SAL_DA5363AA,#52258d
SAL_DA5383AA,#52258d
SAL_DA5388AA,#52258d
SAL_DA5527AA,#52258d
SAL_DA5713AA,#52258d
SAL_DA5721AA,#52258d
SAL_DA5726AA,#52258d
SAL_DA5733AA,#52258d
SAL_DA5759AA,#52258d
SAL_DA5798AA,#52258d
SAL_DA5807AA,#52258d
SAL_DA5811AA,#52258d
SAL_DA5848AA,#52258d
SAL_DA5849AA,#52258d
SAL_DA5850AA,#52258d
SAL_DA5851AA,#52258d
SAL_DA5852AA,#52258d
SAL_DA5853AA,#52258d
SAL_DA5854AA,#52258d
SAL_DA5855AA,#52258d
SAL_DA5856AA,#52258d
SAL_DA5857AA,#52258d
SAL_DA5858AA,#52258d
SAL_DA5859AA,#52258d
SAL_DA5860AA,#52258d
SAL_DA5861AA,#52258d
SAL_DA5862AA,#52258d
SAL_DA5892AA,#52258d
SAL_DA5997AA,#52258d
SAL_DA6040AA,#52258d
SAL_DA6113AA,#52258d
SAL_DA6138AA,#52258d
SAL_DA6312AA,#52258d
SAL_DA6327AA,#52258d
SAL_DA6439AA,#52258d
SAL_DA6603AA,#52258d
SAL_DA6668AA,#52258d
SAL_DA6670AA,#52258d
SAL_DA6809AA,#52258d
SAL_DA7025AA,#52258d
SAL_DA7112AA,#52258d
SAL_DA7162AA,#52258d
SAL_DA7168AA,#52258d
SAL_DA7196AA,#52258d
SAL_DA7207AA,#52258d
SAL_DA7247AA,#52258d
SAL_DA7251AA,#52258d
SAL_DA7285AA,#52258d
SAL_DA7791AA,#52258d
SAL_DA7800AA,#52258d
SAL_DA8029AA,#52258d
SAL_DA8096AA,#52258d
SAL_DA8149AA,#52258d
SAL_DA8557AA,#52258d
SAL_DA8820AA,#52258d
SAL_DA8873AA,#52258d
SAL_DA9030AA,#52258d
SAL_DA9621AA,#52258d
SAL_DA9796AA,#52258d
SAL_DA9861AA,#52258d
SAL_DA9888AA,#52258d
SAL_DA9906AA,#52258d
SAL_EA0337AA,#52258d
SAL_EA0519AA,#52258d
SAL_EA0578AA,#52258d
SAL_EA1005AA,#52258d
SAL_EA1656AA,#52258d
SAL_EA1660AA,#52258d
SAL_EA1725AA,#52258d
SAL_EA1779AA,#52258d
SAL_EA1782AA,#52258d
SAL_EA1785AA,#52258d
SAL_EA1786AA,#52258d
SAL_EA1787AA,#52258d
SAL_EA1789AA,#52258d
SAL_EA1790AA,#52258d
SAL_EA1791AA,#52258d
SAL_EA1795AA,#52258d
SAL_EA1797AA,#52258d
SAL_EA1839AA,#52258d
SAL_EA1852AA,#52258d
SAL_EA1854AA,#52258d
SAL_EA1856AA,#52258d
SAL_EA1857AA,#52258d
SAL_EA1859AA,#52258d
SAL_EA1888AA,#52258d
SAL_EA1915AA,#52258d
SAL_EA1916AA,#52258d
SAL_EA1944AA,#52258d
SAL_EA2001AA,#52258d
SAL_EA2005AA,#52258d
SAL_EA2023AA,#52258d
SAL_EA2063AA,#52258d
SAL_EA2134AA,#52258d
SAL_EA2135AA,#52258d
SAL_EA2138AA,#52258d
SAL_EA2144AA,#52258d
SAL_EA2201AA,#52258d
SAL_EA2202AA,#52258d
SAL_EA2203AA,#52258d
SAL_EA2204AA,#52258d
SAL_EA2205AA,#52258d
SAL_EA2206AA,#52258d
SAL_EA2207AA,#52258d
SAL_EA2208AA,#52258d
SAL_EA2209AA,#52258d
SAL_EA2210AA,#52258d
SAL_EA2211AA,#52258d
SAL_EA2213AA,#52258d
SAL_EA2246AA,#52258d
SAL_EA2280AA,#52258d
SAL_EA2312AA,#52258d
SAL_EA2313AA,#52258d
SAL_EA2607AA,#52258d
SAL_EA2609AA,#52258d
SAL_EA2780AA,#52258d
SAL_EA2782AA,#52258d
SAL_EA2784AA,#52258d
SAL_EA2788AA,#52258d
SAL_EA2790AA,#52258d
SAL_EA2791AA,#52258d
SAL_EA2792AA,#52258d
SAL_EA2793AA,#52258d
SAL_EA2794AA,#52258d
SAL_EA2795AA,#52258d
SAL_EA3025AA,#52258d
SAL_EA3026AA,#52258d
SAL_EA3027AA,#52258d
SAL_EA3090AA,#52258d
SAL_EA3092AA,#52258d
SAL_EA3093AA,#52258d
SAL_EA3209AA,#52258d
SAL_EA3519AA,#52258d
SAL_EA3520AA,#52258d
SAL_EA3524AA,#52258d
SAL_EA3525AA,#52258d
SAL_EA3594AA,#52258d
SAL_EA3602AA,#52258d
SAL_EA3669AA,#52258d
SAL_EA3670AA,#52258d
SAL_EA3671AA,#52258d
SAL_EA3690AA,#52258d
SAL_EA3707AA,#52258d
SAL_EA3753AA,#52258d
SAL_EA3758AA,#52258d
SAL_EA3774AA,#52258d
SAL_EA3788AA,#52258d
SAL_EA3789AA,#52258d
SAL_EA3830AA,#52258d
SAL_EA3996AA,#52258d
SAL_EA4026AA,#52258d
SAL_EA4219AA,#52258d
SAL_EA4607AA,#52258d
SAL_EA4741AA,#52258d
SAL_EA5235AA,#52258d
SAL_EA5286AA,#52258d
SAL_EA5287AA,#52258d
SAL_EA5288AA,#52258d
SAL_EA5289AA,#52258d
SAL_EA5290AA,#52258d
SAL_EA5291AA,#52258d
SAL_EA5292AA,#52258d
SAL_EA5293AA,#52258d
SAL_EA5294AA,#52258d
SAL_EA5295AA,#52258d
SAL_EA5296AA,#52258d
SAL_EA5297AA,#52258d
SAL_EA5298AA,#52258d
SAL_EA5489AA,#52258d
SAL_EA5727AA,#52258d
SAL_EA5905AA,#52258d
SAL_EA5995AA,#52258d
SAL_EA5996AA,#52258d
SAL_EA5998AA,#52258d
SAL_EA5999AA,#52258d
SAL_EA6037AA,#52258d
SAL_EA6195AA,#52258d
SAL_EA6197AA,#52258d
SAL_EA6225AA,#52258d
SAL_EA6226AA,#52258d
SAL_EA6227AA,#52258d
SAL_EA6228AA,#52258d
SAL_EA6229AA,#52258d
SAL_EA6230AA,#52258d
SAL_EA6231AA,#52258d
SAL_EA6232AA,#52258d
SAL_EA6233AA,#52258d
SAL_EA6234AA,#52258d
SAL_EA6370AA,#52258d
SAL_EA6408AA,#52258d
SAL_EA6464AA,#52258d
SAL_EA6465AA,#52258d
SAL_EA6608AA,#52258d
SAL_EA6717AA,#52258d
SAL_EA6838AA,#52258d
SAL_EA6848AA,#52258d
SAL_EA6875AA,#52258d
SAL_EA6908AA,#52258d
SAL_EA6988AA,#52258d
SAL_EA7033AA,#52258d
SAL_EA7066AA,#52258d
SAL_EA7124AA,#52258d
SAL_EA7148AA,#52258d
SAL_EA7168AA,#52258d
SAL_EA7172AA,#52258d
SAL_EA7214AA,#52258d
SAL_EA7270AA,#52258d
SAL_EA7294AA,#52258d
SAL_EA7323AA,#52258d
SAL_EA7326AA,#52258d
SAL_EA7373AA,#52258d
SAL_EA7376AA,#52258d
SAL_EA7377AA,#52258d
SAL_EA7395AA,#52258d
SAL_EA7471AA,#52258d
SAL_EA7479AA,#52258d
SAL_EA7499AA,#52258d
SAL_EA7574AA,#52258d
SAL_EA7585AA,#52258d
SAL_EA7602AA,#52258d
SAL_EA7660AA,#52258d
SAL_EA7717AA,#52258d
SAL_EA7782AA,#52258d
SAL_EA7812AA,#52258d
SAL_EA7826AA,#52258d
SAL_EA7828AA,#52258d
SAL_EA7852AA,#52258d
SAL_EA7965AA,#52258d
SAL_EA7981AA,#52258d
SAL_EA8039AA,#52258d
SAL_EA8054AA,#52258d
SAL_EA8066AA,#52258d
SAL_EA8069AA,#52258d
SAL_EA8079AA,#52258d
SAL_EA8084AA,#52258d
SAL_EA8133AA,#52258d
SAL_EA8412AA,#52258d
SAL_EA8453AA,#52258d
SAL_EA8454AA,#52258d
SAL_EA8455AA,#52258d
SAL_EA8456AA,#52258d
SAL_EA8457AA,#52258d
SAL_EA8458AA,#52258d
SAL_EA8459AA,#52258d
SAL_EA8460AA,#52258d
SAL_EA8472AA,#52258d
SAL_EA8582AA,#52258d
SAL_EA8602AA,#52258d
SAL_EA8734AA,#52258d
SAL_EA9034AA,#52258d
SAL_EA9083AA,#52258d
SAL_EA9085AA,#52258d
SAL_EA9151AA,#52258d
SAL_EA9260AA,#52258d
SAL_EA9261AA,#52258d
SAL_EA9262AA,#52258d
SAL_EA9263AA,#52258d
SAL_EA9267AA,#52258d
SAL_EA9346AA,#52258d
SAL_EA9369AA,#52258d
SAL_EA9376AA,#52258d
SAL_EA9377AA,#52258d
SAL_EA9595AA,#52258d
SAL_EA9602AA,#52258d
SAL_EA9738AA,#52258d
SAL_EA9794AA,#52258d
SAL_EA9886AA,#52258d
SAL_FA0391AA,#52258d
SAL_FA0464AA,#52258d
SAL_FA0465AA,#52258d
SAL_FA0466AA,#52258d
SAL_FA0496AA,#52258d
SAL_FA0838AA,#52258d
SAL_FA0850AA,#52258d
SAL_FA0887AA,#52258d
SAL_FA1027AA,#52258d
SAL_FA1125AA,#52258d
SAL_FA1126AA,#52258d
SAL_FA1199AA,#52258d
SAL_FA1343AA,#52258d
SAL_FA2195AA,#52258d
SAL_FA2206AA,#52258d
SAL_FA2209AA,#52258d
SAL_FA2503AA,#52258d
SAL_FA2680AA,#52258d
SAL_FA2846AA,#52258d
SAL_FA2986AA,#52258d
SAL_FA2996AA,#52258d
SAL_FA2998AA,#52258d
SAL_FA3057AA,#52258d
SAL_FA3471AA,#52258d
SAL_FA3763AA,#52258d
SAL_FA4044AA,#52258d
SAL_FA4090AA,#52258d
SAL_FA4264AA,#52258d
SAL_FA4268AA,#52258d
SAL_FA4272AA,#52258d
SAL_FA4274AA,#52258d
SAL_FA4318AA,#52258d
SAL_FA4379AA,#52258d
SAL_FA4399AA,#52258d
SAL_FA4476AA,#52258d
SAL_FA4508AA,#52258d
SAL_FA4606AA,#52258d
SAL_FA4614AA,#52258d
SAL_FA4622AA,#52258d
SAL_FA4626AA,#52258d
SAL_FA4636AA,#52258d
SAL_FA4716AA,#52258d
SAL_FA4824AA,#52258d
SAL_FA4862AA,#52258d
SAL_FA4953AA,#52258d
SAL_FA5048AA,#52258d
SAL_FA5155AA,#52258d
SAL_FA5166AA,#52258d
SAL_FA5211AA,#52258d
SAL_FA5267AA,#52258d
SAL_FA5331AA,#52258d
SAL_FA5333AA,#52258d
SAL_FA5335AA,#52258d
SAL_FA5491AA,#52258d
SAL_FA5573AA,#52258d
SAL_FA5605AA,#52258d
SAL_FA5750AA,#52258d
SAL_FA5770AA,#52258d
SAL_FA5825AA,#52258d
SAL_FA5826AA,#52258d
SAL_FA5830AA,#52258d
SAL_FA5843AA,#52258d
SAL_FA5845AA,#52258d
SAL_FA5878AA,#52258d
SAL_FA5886AA,#52258d
SAL_FA5941AA,#52258d
SAL_FA5944AA,#52258d
SAL_FA5946AA,#52258d
SAL_FA5949AA,#52258d
SAL_FA5962AA,#52258d
SAL_FA6030AA,#52258d
SAL_FA6041AA,#52258d
SAL_FA6170AA,#52258d
SAL_FA6177AA,#52258d
SAL_FA6788AA,#52258d
SAL_FA6789AA,#52258d
SAL_FA6831AA,#52258d
SAL_FA6889AA,#52258d
SAL_FA6891AA,#52258d
SAL_FA6892AA,#52258d
SAL_FA6923AA,#52258d
SAL_FA6937AA,#52258d
SAL_FA6940AA,#52258d
SAL_FA6945AA,#52258d
SAL_FA6949AA,#52258d
SAL_FA6951AA,#52258d
SAL_FA7115AA,#52258d
SAL_FA7576AA,#52258d
SAL_FA7615AA,#52258d
SAL_FA7618AA,#52258d
SAL_FA7619AA,#52258d
SAL_FA7622AA,#52258d
SAL_FA7623AA,#52258d
SAL_FA7626AA,#52258d
SAL_FA7628AA,#52258d
SAL_FA7630AA,#52258d
SAL_FA7632AA,#52258d
SAL_FA7635AA,#52258d
SAL_FA7798AA,#52258d
SAL_FA7800AA,#52258d
SAL_FA7801AA,#52258d
SAL_FA7846AA,#52258d
SAL_FA7852AA,#52258d
SAL_FA7893AA,#52258d
SAL_FA7899AA,#52258d
SAL_FA8121AA,#52258d
SAL_FA8123AA,#52258d
SAL_FA8125AA,#52258d
SAL_FA8229AA,#52258d
SAL_FA8247AA,#52258d
SAL_FA8250AA,#52258d
SAL_FA8251AA,#52258d
SAL_FA8253AA,#52258d
SAL_FA8390AA,#52258d
SAL_FA8426AA,#52258d
SAL_FA8470AA,#52258d
SAL_FA8508AA,#52258d
SAL_FA8539AA,#52258d
SAL_FA8544AA,#52258d
SAL_FA8545AA,#52258d
SAL_FA8568AA,#52258d
SAL_FA8599AA,#52258d
SAL_FA8659AA,#52258d
SAL_FA8774AA,#52258d
SAL_FA8848AA,#52258d
SAL_FA8907AA,#52258d
SAL_FA8922AA,#52258d
SAL_FA8949AA,#52258d
SAL_FA8950AA,#52258d
SAL_FA8980AA,#52258d
SAL_FA9099AA,#52258d
SAL_FA9128AA,#52258d
SAL_FA9202AA,#52258d
SAL_FA9321AA,#52258d
SAL_FA9322AA,#52258d
SAL_FA9323AA,#52258d
SAL_FA9410AA,#52258d
SAL_FA9754AA,#52258d
SAL_GA0074AA,#52258d
SAL_GA0075AA,#52258d
SAL_GA0076AA,#52258d
SAL_GA0077AA,#52258d
SAL_GA0078AA,#52258d
SAL_GA0079AA,#52258d
SAL_GA0080AA,#52258d
SAL_GA0081AA,#52258d
SAL_GA0082AA,#52258d
SAL_GA0083AA,#52258d
SAL_GA0084AA,#52258d
SAL_GA0085AA,#52258d
SAL_GA1660AA,#52258d
SAL_GA1893AA,#52258d
SAL_GA1895AA,#52258d
SAL_GA1912AA,#52258d
SAL_GA1926AA,#52258d
SAL_GA1931AA,#52258d
SAL_GA1946AA,#52258d
SAL_GA1950AA,#52258d
SAL_GA1951AA,#52258d
SAL_GA2065AA,#52258d
SAL_GA2122AA,#52258d
SAL_GA2123AA,#52258d
SAL_GA2127AA,#52258d
SAL_GA2447AA,#52258d
SAL_GA2743AA,#52258d
SAL_GA2840AA,#52258d
SAL_GA2851AA,#52258d
SAL_GA2880AA,#52258d
SAL_GA2881AA,#52258d
SAL_GA3190AA,#52258d
SAL_GA3222AA,#52258d
SAL_GA3248AA,#52258d
SAL_GA3262AA,#52258d
SAL_GA3268AA,#52258d
SAL_GA3386AA,#52258d
SAL_GA3402AA,#52258d
SAL_GA3444AA,#52258d
SAL_GA3449AA,#52258d
SAL_GA3453AA,#52258d
SAL_GA3459AA,#52258d
SAL_GA3525AA,#52258d
SAL_GA3612AA,#52258d
SAL_GA3613AA,#52258d
SAL_GA3614AA,#52258d
SAL_GA3616AA,#52258d
SAL_GA3677AA,#52258d
SAL_GA3684AA,#52258d
SAL_GA4359AA,#52258d
SAL_GA4360AA,#52258d
SAL_GA4417AA,#52258d
SAL_GA4443AA,#52258d
SAL_GA4528AA,#52258d
SAL_GA4530AA,#52258d
SAL_GA4644AA,#52258d
SAL_GA4645AA,#52258d
SAL_GA4688AA,#52258d
SAL_GA4697AA,#52258d
SAL_GA4701AA,#52258d
SAL_GA4707AA,#52258d
SAL_GA4708AA,#52258d
SAL_GA4710AA,#52258d
SAL_GA4716AA,#52258d
SAL_GA4720AA,#52258d
SAL_GA4728AA,#52258d
SAL_GA4764AA,#52258d
SAL_GA4811AA,#52258d
SAL_GA4899AA,#52258d
SAL_GA4958AA,#52258d
SAL_GA4979AA,#52258d
SAL_GA5000AA,#52258d
SAL_GA5047AA,#52258d
SAL_GA5051AA,#52258d
SAL_GA5068AA,#52258d
SAL_GA5156AA,#52258d
SAL_GA5173AA,#52258d
SAL_GA5192AA,#52258d
SAL_GA5193AA,#52258d
SAL_GA5199AA,#52258d
SAL_GA5403AA,#52258d
SAL_GA5501AA,#52258d
SAL_GA5549AA,#52258d
SAL_GA5627AA,#52258d
SAL_GA5737AA,#52258d
SAL_GA5939AA,#52258d
SAL_GA5956AA,#52258d
SAL_GA5972AA,#52258d
SAL_GA5974AA,#52258d
SAL_GA5975AA,#52258d
SAL_GA5996AA,#52258d
SAL_GA6030AA,#52258d
SAL_GA6052AA,#52258d
SAL_GA6083AA,#52258d
SAL_GA6085AA,#52258d
SAL_GA6087AA,#52258d
SAL_GA6088AA,#52258d
SAL_GA6089AA,#52258d
SAL_GA6090AA,#52258d
SAL_GA6091AA,#52258d
SAL_GA6111AA,#52258d
SAL_GA6112AA,#52258d
SAL_GA6317AA,#52258d
SAL_GA6322AA,#52258d
SAL_GA6345AA,#52258d
SAL_GA6346AA,#52258d
SAL_GA6347AA,#52258d
SAL_GA6349AA,#52258d
SAL_GA6351AA,#52258d
SAL_GA6352AA,#52258d
SAL_GA6353AA,#52258d
SAL_GA6355AA,#52258d
SAL_GA6356AA,#52258d
SAL_GA6357AA,#52258d
SAL_GA6363AA,#52258d
SAL_GA6376AA,#52258d
SAL_GA6449AA,#52258d
SAL_GA6450AA,#52258d
SAL_GA6455AA,#52258d
SAL_GA6458AA,#52258d
SAL_GA6473AA,#52258d
SAL_GA6487AA,#52258d
SAL_GA6500AA,#52258d
SAL_GA6552AA,#52258d
SAL_GA6566AA,#52258d
SAL_GA6645AA,#52258d
SAL_GA7367AA,#52258d
SAL_GA7368AA,#52258d
SAL_GA7369AA,#52258d
SAL_GA7370AA,#52258d
SAL_GA7397AA,#52258d
SAL_GA7398AA,#52258d
SAL_GA7399AA,#52258d
SAL_GA7400AA,#52258d
SAL_GA7404AA,#52258d
SAL_GA7405AA,#52258d
SAL_GA7406AA,#52258d
SAL_GA7407AA,#52258d
SAL_GA7408AA,#52258d
SAL_GA7409AA,#52258d
SAL_GA7410AA,#52258d
SAL_GA7411AA,#52258d
SAL_GA7412AA,#52258d
SAL_GA7413AA,#52258d
SAL_GA7430AA,#52258d
SAL_GA7434AA,#52258d
SAL_GA7448AA,#52258d
SAL_GA7464AA,#52258d
SAL_GA7478AA,#52258d
SAL_GA7501AA,#52258d
SAL_GA7661AA,#52258d
SAL_GA7666AA,#52258d
SAL_GA7667AA,#52258d
SAL_GA7668AA,#52258d
SAL_GA7669AA,#52258d
SAL_GA7670AA,#52258d
SAL_GA7671AA,#52258d
SAL_GA7672AA,#52258d
SAL_GA7673AA,#52258d
SAL_GA7674AA,#52258d
SAL_GA7675AA,#52258d
SAL_GA7676AA,#52258d
SAL_GA7677AA,#52258d
SAL_GA7678AA,#52258d
SAL_GA7679AA,#52258d
SAL_GA7680AA,#52258d
SAL_GA7681AA,#52258d
SAL_GA7682AA,#52258d
SAL_GA7683AA,#52258d
SAL_GA7684AA,#52258d
SAL_GA7685AA,#52258d
SAL_GA7686AA,#52258d
SAL_GA7687AA,#52258d
SAL_GA7688AA,#52258d
SAL_GA7689AA,#52258d
SAL_GA7690AA,#52258d
SAL_GA7691AA,#52258d
SAL_GA7692AA,#52258d
SAL_GA7693AA,#52258d
SAL_GA7694AA,#52258d
SAL_GA7695AA,#52258d
SAL_GA7696AA,#52258d
SAL_GA7697AA,#52258d
SAL_GA7698AA,#52258d
SAL_GA7699AA,#52258d
SAL_GA7700AA,#52258d
SAL_GA7701AA,#52258d
SAL_GA7703AA,#52258d
SAL_GA7704AA,#52258d
SAL_GA7705AA,#52258d
SAL_GA7706AA,#52258d
SAL_GA7707AA,#52258d
SAL_GA7708AA,#52258d
SAL_GA7709AA,#52258d
SAL_GA7710AA,#52258d
SAL_GA7711AA,#52258d
SAL_GA7712AA,#52258d
SAL_GA7713AA,#52258d
SAL_GA7714AA,#52258d
SAL_GA7715AA,#52258d
SAL_GA7717AA,#52258d
SAL_GA7718AA,#52258d
SAL_GA7719AA,#52258d
SAL_GA7720AA,#52258d
SAL_GA7721AA,#52258d
SAL_GA7722AA,#52258d
SAL_GA7723AA,#52258d
SAL_GA7724AA,#52258d
SAL_GA7725AA,#52258d
SAL_GA7726AA,#52258d
SAL_GA7727AA,#52258d
SAL_GA7728AA,#52258d
SAL_GA7729AA,#52258d
SAL_GA7730AA,#52258d
SAL_GA7731AA,#52258d
SAL_GA7732AA,#52258d
SAL_GA7733AA,#52258d
SAL_GA7734AA,#52258d
SAL_GA7735AA,#52258d
SAL_GA7736AA,#52258d
SAL_GA7737AA,#52258d
SAL_GA7739AA,#52258d
SAL_GA7740AA,#52258d
SAL_GA7741AA,#52258d
SAL_GA7742AA,#52258d
SAL_GA7743AA,#52258d
SAL_GA7744AA,#52258d
SAL_GA7745AA,#52258d
SAL_GA7746AA,#52258d
SAL_GA7747AA,#52258d
SAL_GA7748AA,#52258d
SAL_GA7779AA,#52258d
SAL_GA7780AA,#52258d
SAL_GA7812AA,#52258d
SAL_GA7824AA,#52258d
SAL_GA7855AA,#52258d
SAL_GA7863AA,#52258d
SAL_GA7869AA,#52258d
SAL_GA7876AA,#52258d
SAL_GA8001AA,#52258d
SAL_GA8056AA,#52258d
SAL_GA8060AA,#52258d
SAL_GA8062AA,#52258d
SAL_GA8064AA,#52258d
SAL_GA8065AA,#52258d
SAL_GA8075AA,#52258d
SAL_GA8076AA,#52258d
SAL_GA8082AA,#52258d
SAL_GA8084AA,#52258d
SAL_GA8085AA,#52258d
SAL_GA8086AA,#52258d
SAL_GA8087AA,#52258d
SAL_GA8112AA,#52258d
SAL_GA8209AA,#52258d
SAL_GA8441AA,#52258d
SAL_GA8444AA,#52258d
SAL_GA8460AA,#52258d
SAL_GA8461AA,#52258d
SAL_GA8484AA,#52258d
SAL_GA8485AA,#52258d
SAL_GA8486AA,#52258d
SAL_GA8487AA,#52258d
SAL_GA8488AA,#52258d
SAL_GA8490AA,#52258d
SAL_GA8495AA,#52258d
SAL_GA8561AA,#52258d
SAL_GA8600AA,#52258d
SAL_GA8657AA,#52258d
SAL_GA8714AA,#52258d
SAL_GA8715AA,#52258d
SAL_GA8730AA,#52258d
SAL_GA8850AA,#52258d
SAL_GA8875AA,#52258d
SAL_GA8903AA,#52258d
SAL_GA8904AA,#52258d
SAL_GA8947AA,#52258d
SAL_GA8948AA,#52258d
SAL_GA8995AA,#52258d
SAL_GA8997AA,#52258d
SAL_GA9010AA,#52258d
SAL_GA9056AA,#52258d
SAL_GA9062AA,#52258d
SAL_GA9080AA,#52258d
SAL_GA9081AA,#52258d
SAL_GA9082AA,#52258d
SAL_GA9083AA,#52258d
SAL_GA9084AA,#52258d
SAL_GA9129AA,#52258d
SAL_GA9159AA,#52258d
SAL_GA9259AA,#52258d
SAL_GA9288AA,#52258d
SAL_GA9374AA,#52258d
SAL_GA9381AA,#52258d
SAL_GA9388AA,#52258d
SAL_GA9389AA,#52258d
SAL_GA9518AA,#52258d
SAL_GA9541AA,#52258d
SAL_GA9599AA,#52258d
SAL_GA9603AA,#52258d
SAL_GA9624AA,#52258d
SAL_GA9628AA,#52258d
SAL_GA9825AA,#52258d
SAL_GA9832AA,#52258d
SAL_GA9845AA,#52258d
SAL_GA9889AA,#52258d
SAL_GA9930AA,#52258d
SAL_GA9996AA,#52258d
SAL_HA0016AA,#52258d
SAL_HA0127AA,#52258d
SAL_HA0129AA,#52258d
SAL_HA0310AA,#52258d
SAL_HA0326AA,#52258d
SAL_HA0513AA,#52258d
SAL_HA0519AA,#52258d
SAL_HA0573AA,#52258d
SAL_HA0590AA,#52258d
SAL_HA0592AA,#52258d
SAL_HA0791AA,#52258d
SAL_HA0792AA,#52258d
SAL_HA0793AA,#52258d
SAL_HA0911AA,#52258d
SAL_HA0942AA,#52258d
SAL_HA1008AA,#52258d
SAL_HA1057AA,#52258d
SAL_HA1153AA,#52258d
SAL_HA1257AA,#52258d
SAL_HA1275AA,#52258d
SAL_HA1301AA,#52258d
SAL_HA1374AA,#52258d
SAL_HA1521AA,#52258d
SAL_HA1525AA,#52258d
SAL_HA1526AA,#52258d
SAL_HA1550AA,#52258d
SAL_HA1570AA,#52258d
SAL_HA1590AA,#52258d
SAL_HA1722AA,#52258d
SAL_HA1756AA,#52258d
SAL_HA1852AA,#52258d
SAL_HA1853AA,#52258d
SAL_HA1854AA,#52258d
SAL_HA1855AA,#52258d
SAL_HA2160AA,#52258d
SAL_HA2172AA,#52258d
SAL_HA2173AA,#52258d
SAL_HA2174AA,#52258d
SAL_HA2175AA,#52258d
SAL_HA2187AA,#52258d
SAL_HA2199AA,#52258d
SAL_HA2203AA,#52258d
SAL_HA2204AA,#52258d
SAL_HA2225AA,#52258d
SAL_HA2230AA,#52258d
SAL_HA2231AA,#52258d
SAL_HA2232AA,#52258d
SAL_HA2233AA,#52258d
SAL_HA2234AA,#52258d
SAL_HA2235AA,#52258d
SAL_HA2236AA,#52258d
SAL_HA2237AA,#52258d
SAL_HA2238AA,#52258d
SAL_HA2239AA,#52258d
SAL_HA2240AA,#52258d
SAL_HA2241AA,#52258d
SAL_HA2242AA,#52258d
SAL_HA2243AA,#52258d
SAL_HA2244AA,#52258d
SAL_HA2246AA,#52258d
SAL_HA2249AA,#52258d
SAL_HA2250AA,#52258d
SAL_HA2251AA,#52258d
SAL_HA2252AA,#52258d
SAL_HA2253AA,#52258d
SAL_HA2254AA,#52258d
SAL_HA2255AA,#52258d
SAL_HA2256AA,#52258d
SAL_HA2257AA,#52258d
SAL_HA2258AA,#52258d
SAL_HA2259AA,#52258d
SAL_HA2261AA,#52258d
SAL_HA2262AA,#52258d
SAL_HA2270AA,#52258d
SAL_HA2344AA,#52258d
SAL_HA2345AA,#52258d
SAL_HA2348AA,#52258d
SAL_HA2372AA,#52258d
SAL_HA2375AA,#52258d
SAL_HA2380AA,#52258d
SAL_HA2437AA,#52258d
SAL_HA2441AA,#52258d
SAL_HA2444AA,#52258d
SAL_HA2445AA,#52258d
SAL_HA2446AA,#52258d
SAL_HA2583AA,#52258d
SAL_HA2586AA,#52258d
SAL_HA2636AA,#52258d
SAL_HA2707AA,#52258d
SAL_HA2710AA,#52258d
SAL_HA2723AA,#52258d
SAL_HA2774AA,#52258d
SAL_HA2781AA,#52258d
SAL_HA2787AA,#52258d
SAL_HA2853AA,#52258d
SAL_HA2855AA,#52258d
SAL_HA2888AA,#52258d
SAL_HA2901AA,#52258d
SAL_HA2910AA,#52258d
SAL_HA2911AA,#52258d
SAL_HA2921AA,#52258d
SAL_HA2945AA,#52258d
SAL_HA2965AA,#52258d
SAL_HA3070AA,#52258d
SAL_HA3114AA,#52258d
SAL_HA3119AA,#52258d
SAL_HA3245AA,#52258d
SAL_HA3246AA,#52258d
SAL_HA3251AA,#52258d
SAL_HA3879AA,#52258d
SAL_HA3925AA,#52258d
SAL_HA3939AA,#52258d
SAL_HA3946AA,#52258d
SAL_HA3950AA,#52258d
SAL_HA3952AA,#52258d
SAL_HA3960AA,#52258d
SAL_HA3977AA,#52258d
SAL_HA3979AA,#52258d
SAL_HA3995AA,#52258d
SAL_HA4150AA,#52258d
SAL_HA4203AA,#52258d
SAL_HA4211AA,#52258d
SAL_HA4220AA,#52258d
SAL_HA4333AA,#52258d
SAL_HA4376AA,#52258d
SAL_HA4382AA,#52258d
SAL_HA4383AA,#52258d
SAL_HA4476AA,#52258d
SAL_HA4541AA,#52258d
SAL_HA4637AA,#52258d
SAL_HA4645AA,#52258d
SAL_HA4651AA,#52258d
SAL_HA4655AA,#52258d
SAL_HA4656AA,#52258d
SAL_HA4717AA,#52258d
SAL_HA4720AA,#52258d
SAL_HA4738AA,#52258d
SAL_HA4740AA,#52258d
SAL_HA4785AA,#52258d
SAL_HA4799AA,#52258d
SAL_HA4917AA,#52258d
SAL_HA4930AA,#52258d
SAL_HA4946AA,#52258d
SAL_HA4953AA,#52258d
SAL_HA4978AA,#52258d
SAL_HA4980AA,#52258d
SAL_HA4995AA,#52258d
SAL_HA4998AA,#52258d
SAL_HA5000AA,#52258d
SAL_HA5027AA,#52258d
SAL_HA5036AA,#52258d
SAL_HA5107AA,#52258d
SAL_HA5138AA,#52258d
SAL_HA5149AA,#52258d
SAL_HA5153AA,#52258d
SAL_HA5165AA,#52258d
SAL_HA5187AA,#52258d
SAL_HA5191AA,#52258d
SAL_HA5230AA,#52258d
SAL_HA5295AA,#52258d
SAL_HA5299AA,#52258d
SAL_HA5302AA,#52258d
SAL_HA5360AA,#52258d
SAL_HA5460AA,#52258d
SAL_HA5503AA,#52258d
SAL_HA5509AA,#52258d
SAL_HA5548AA,#52258d
SAL_HA5649AA,#52258d
SAL_HA5788AA,#52258d
SAL_HA5794AA,#52258d
SAL_HA5842AA,#52258d
SAL_HA5964AA,#52258d
SAL_HA5965AA,#52258d
SAL_HA5979AA,#52258d
SAL_HA5997AA,#52258d
SAL_HA6095AA,#52258d
SAL_HA6114AA,#52258d
SAL_HA6117AA,#52258d
SAL_HA6126AA,#52258d
SAL_HA6143AA,#52258d
SAL_HA6160AA,#52258d
SAL_HA6180AA,#52258d
SAL_HA6182AA,#52258d
SAL_HA6186AA,#52258d
SAL_HA6285AA,#52258d
SAL_HA6292AA,#52258d
SAL_HA6302AA,#52258d
SAL_HA6307AA,#52258d
SAL_HA6311AA,#52258d
SAL_HA6316AA,#52258d
SAL_HA6320AA,#52258d
SAL_HA6336AA,#52258d
SAL_HA6337AA,#52258d
SAL_HA6344AA,#52258d
SAL_HA6353AA,#52258d
SAL_HA6356AA,#52258d
SAL_HA6434AA,#52258d
SAL_HA6436AA,#52258d
SAL_HA6449AA,#52258d
SAL_HA6454AA,#52258d
SAL_HA6472AA,#52258d
SAL_HA6477AA,#52258d
SAL_HA6479AA,#52258d
SAL_HA6482AA,#52258d
SAL_HA6509AA,#52258d
SAL_HA6580AA,#52258d
SAL_HA6586AA,#52258d
SAL_HA6591AA,#52258d
SAL_HA6632AA,#52258d
SAL_HA6644AA,#52258d
SAL_HA6765AA,#52258d
SAL_HA6771AA,#52258d
SAL_HA6833AA,#52258d
SAL_HA6841AA,#52258d
SAL_HA6843AA,#52258d
SAL_HA6845AA,#52258d
SAL_HA6874AA,#52258d
SAL_HA6885AA,#52258d
SAL_HA6897AA,#52258d
SAL_HA6902AA,#52258d
SAL_HA6940AA,#52258d
SAL_HA6944AA,#52258d
SAL_HA6956AA,#52258d
SAL_HA6960AA,#52258d
SAL_HA6969AA,#52258d
SAL_HA7238AA,#52258d
SAL_HA7244AA,#52258d
SAL_HA7245AA,#52258d
SAL_HA7246AA,#52258d
SAL_HA7247AA,#52258d
SAL_HA7248AA,#52258d
SAL_HA7249AA,#52258d
SAL_HA7257AA,#52258d
SAL_HA7264AA,#52258d
SAL_HA7270AA,#52258d
SAL_HA7271AA,#52258d
SAL_HA7272AA,#52258d
SAL_HA7273AA,#52258d
SAL_HA7274AA,#52258d
SAL_HA7275AA,#52258d
SAL_HA7283AA,#52258d
SAL_HA7286AA,#52258d
SAL_HA7289AA,#52258d
SAL_HA7290AA,#52258d
SAL_HA7291AA,#52258d
SAL_HA7292AA,#52258d
SAL_HA7293AA,#52258d
SAL_HA7294AA,#52258d
SAL_HA7295AA,#52258d
SAL_HA7296AA,#52258d
SAL_HA7297AA,#52258d
SAL_HA7298AA,#52258d
SAL_HA7303AA,#52258d
SAL_HA7309AA,#52258d
SAL_HA7351AA,#52258d
SAL_HA7374AA,#52258d
SAL_HA7582AA,#52258d
SAL_HA7684AA,#52258d
SAL_HA7701AA,#52258d
SAL_HA7753AA,#52258d
SAL_HA7778AA,#52258d
SAL_HA7805AA,#52258d
SAL_HA8427AA,#52258d
SAL_HA8428AA,#52258d
SAL_HA8433AA,#52258d
SAL_HA8435AA,#52258d
SAL_HA8664AA,#52258d
SAL_HA8826AA,#52258d
SAL_HA9153AA,#52258d
SAL_HA9156AA,#52258d
SAL_HA9295AA,#52258d
SAL_HA9350AA,#52258d
SAL_HA9515AA,#52258d
SAL_HA9647AA,#52258d
SAL_HA9654AA,#52258d
SAL_HA9854AA,#52258d
SAL_HA9860AA,#52258d
SAL_HA9868AA,#52258d
SAL_HA9869AA,#52258d
SAL_IA0187AA,#52258d
SAL_IA0196AA,#52258d
SAL_IA0199AA,#52258d
SAL_IA0201AA,#52258d
SAL_IA0205AA,#52258d
SAL_IA0209AA,#52258d
SAL_IA0217AA,#52258d
SAL_IA0222AA,#52258d
SAL_IA0224AA,#52258d
SAL_IA0288AA,#52258d
SAL_IA0290AA,#52258d
SAL_IA0499AA,#52258d
SAL_IA0531AA,#52258d
SAL_IA0550AA,#52258d
SAL_IA0556AA,#52258d
SAL_IA0646AA,#52258d
SAL_IA1007AA,#52258d
SAL_IA1074AA,#52258d
SAL_IA1269AA,#52258d
SAL_IA1308AA,#52258d
SAL_IA1905AA,#52258d
SAL_IA1920AA,#52258d
SAL_IA1935AA,#52258d
SAL_IA1951AA,#52258d
SAL_IA1970AA,#52258d
SAL_IA1978AA,#52258d
SAL_IA1986AA,#52258d
SAL_IA1995AA,#52258d
SAL_IA1999AA,#52258d
SAL_IA2002AA,#52258d
SAL_IA2021AA,#52258d
SAL_IA2026AA,#52258d
SAL_IA2070AA,#52258d
SAL_IA2079AA,#52258d
SAL_IA2084AA,#52258d
SAL_IA2114AA,#52258d
SAL_IA2213AA,#52258d
SAL_IA2218AA,#52258d
SAL_IA2222AA,#52258d
SAL_IA2259AA,#52258d
SAL_IA2260AA,#52258d
SAL_IA2275AA,#52258d
SAL_IA2277AA,#52258d
SAL_IA2284AA,#52258d
SAL_IA2324AA,#52258d
SAL_IA2462AA,#52258d
SAL_IA2463AA,#52258d
SAL_IA2464AA,#52258d
SAL_IA2465AA,#52258d
SAL_IA2466AA,#52258d
SAL_IA2468AA,#52258d
SAL_IA2469AA,#52258d
SAL_IA2470AA,#52258d
SAL_IA2479AA,#52258d
SAL_IA2480AA,#52258d
SAL_IA2483AA,#52258d
SAL_IA2486AA,#52258d
SAL_IA2543AA,#52258d
SAL_IA2709AA,#52258d
SAL_IA2981AA,#52258d
SAL_IA3195AA,#52258d
SAL_IA3316AA,#52258d
SAL_IA3466AA,#52258d
SAL_IA3494AA,#52258d
SAL_IA3516AA,#52258d
SAL_IA3530AA,#52258d
SAL_IA3579AA,#52258d
SAL_IA3692AA,#52258d
SAL_IA3694AA,#52258d
SAL_IA3699AA,#52258d
SAL_IA3722AA,#52258d
SAL_IA3747AA,#52258d
SAL_IA3762AA,#52258d
SAL_IA3833AA,#52258d
SAL_IA4611AA,#52258d
SAL_IA4658AA,#52258d
SAL_IA4667AA,#52258d
SAL_IA4669AA,#52258d
SAL_IA4673AA,#52258d
SAL_IA4713AA,#52258d
SAL_IA4731AA,#52258d
SAL_IA4766AA,#52258d
SAL_IA4772AA,#52258d
SAL_IA4824AA,#52258d
SAL_IA4834AA,#52258d
SAL_IA4853AA,#52258d
SAL_IA4859AA,#52258d
SAL_IA4870AA,#52258d
SAL_IA4880AA,#52258d
SAL_IA4906AA,#52258d
SAL_IA4909AA,#52258d
SAL_IA4918AA,#52258d
SAL_IA4961AA,#52258d
SAL_IA5104AA,#52258d
SAL_IA5105AA,#52258d
SAL_IA5144AA,#52258d
SAL_IA5156AA,#52258d
SAL_IA5164AA,#52258d
SAL_IA5176AA,#52258d
SAL_IA5269AA,#52258d
SAL_IA5299AA,#52258d
SAL_IA5304AA,#52258d
SAL_IA5336AA,#52258d
SAL_IA5341AA,#52258d
SAL_IA5392AA,#52258d
SAL_IA5412AA,#52258d
SAL_IA5418AA,#52258d
SAL_IA5429AA,#52258d
SAL_IA5435AA,#52258d
SAL_IA5456AA,#52258d
SAL_IA5470AA,#52258d
SAL_IA5477AA,#52258d
SAL_IA5494AA,#52258d
SAL_IA5513AA,#52258d
SAL_IA5551AA,#52258d
SAL_IA5572AA,#52258d
SAL_IA5577AA,#52258d
SAL_IA5624AA,#52258d
SAL_IA5679AA,#52258d
SAL_IA5696AA,#52258d
SAL_IA5709AA,#52258d
SAL_IA5714AA,#52258d
SAL_IA5761AA,#52258d
SAL_IA5775AA,#52258d
SAL_IA5881AA,#52258d
SAL_IA5882AA,#52258d
SAL_IA5909AA,#52258d
SAL_IA5923AA,#52258d
SAL_IA5924AA,#52258d
SAL_IA5948AA,#52258d
SAL_IA6002AA,#52258d
SAL_IA6006AA,#52258d
SAL_IA6008AA,#52258d
SAL_IA6060AA,#52258d
SAL_IA6071AA,#52258d
SAL_IA6111AA,#52258d
SAL_IA6113AA,#52258d
SAL_IA6124AA,#52258d
SAL_IA6164AA,#52258d
SAL_IA6169AA,#52258d
SAL_IA6170AA,#52258d
SAL_IA6178AA,#52258d
SAL_IA6203AA,#52258d
SAL_IA6252AA,#52258d
SAL_IA6295AA,#52258d
SAL_IA6389AA,#52258d
SAL_IA6429AA,#52258d
SAL_IA6437AA,#52258d
SAL_IA6455AA,#52258d
SAL_IA6499AA,#52258d
SAL_IA6505AA,#52258d
SAL_IA6593AA,#52258d
SAL_IA6596AA,#52258d
SAL_IA6603AA,#52258d
SAL_IA6646AA,#52258d
SAL_IA6647AA,#52258d
SAL_IA6968AA,#52258d
SAL_IA7027AA,#52258d
SAL_IA7030AA,#52258d
SAL_IA7050AA,#52258d
SAL_IA7053AA,#52258d
SAL_IA7110AA,#52258d
SAL_IA7196AA,#52258d
SAL_IA7199AA,#52258d
SAL_IA7200AA,#52258d
SAL_IA7202AA,#52258d
SAL_IA7206AA,#52258d
SAL_IA7220AA,#52258d
SAL_IA7222AA,#52258d
SAL_IA7225AA,#52258d
SAL_IA7226AA,#52258d
SAL_IA7266AA,#52258d
SAL_IA7289AA,#52258d
SAL_IA7375AA,#52258d
SAL_IA7469AA,#52258d
SAL_IA7479AA,#52258d
SAL_IA7524AA,#52258d
SAL_IA7548AA,#52258d
SAL_IA7558AA,#52258d
SAL_IA7567AA,#52258d
SAL_IA7575AA,#52258d
SAL_IA7582AA,#52258d
SAL_IA7585AA,#52258d
SAL_IA7607AA,#52258d
SAL_IA7656AA,#52258d
SAL_IA7695AA,#52258d
SAL_IA7700AA,#52258d
SAL_IA7727AA,#52258d
SAL_IA7817AA,#52258d
SAL_IA8181AA,#52258d
SAL_IA8240AA,#52258d
SAL_IA8291AA,#52258d
SAL_IA8391AA,#52258d
SAL_IA8421AA,#52258d
SAL_IA8422AA,#52258d
SAL_IA8426AA,#52258d
SAL_IA8517AA,#52258d
SAL_IA8814AA,#52258d
SAL_IA8818AA,#52258d
SAL_IA8821AA,#52258d
SAL_IA8898AA,#52258d
SAL_IA8904AA,#52258d
SAL_IA8907AA,#52258d
SAL_IA8914AA,#52258d
SAL_IA8973AA,#52258d
SAL_IA8977AA,#52258d
SAL_IA8984AA,#52258d
SAL_IA9014AA,#52258d
SAL_IA9018AA,#52258d
SAL_IA9019AA,#52258d
SAL_IA9029AA,#52258d
SAL_IA9035AA,#52258d
SAL_IA9067AA,#52258d
SAL_IA9091AA,#52258d
SAL_IA9158AA,#52258d
SAL_IA9237AA,#52258d
SAL_IA9267AA,#52258d
SAL_IA9357AA,#52258d
SAL_IA9358AA,#52258d
SAL_IA9472AA,#52258d
SAL_IA9508AA,#52258d
SAL_IA9544AA,#52258d
SAL_IA9587AA,#52258d
SAL_IA9727AA,#52258d
SAL_IA9729AA,#52258d
SAL_IA9740AA,#52258d
SAL_IA9741AA,#52258d
SAL_IA9744AA,#52258d
SAL_IA9746AA,#52258d
SAL_IA9756AA,#52258d
SAL_IA9779AA,#52258d
SAL_IA9875AA,#52258d
SAL_JA0021AA,#52258d
SAL_JA0038AA,#52258d
SAL_JA0040AA,#52258d
SAL_JA0043AA,#52258d
SAL_JA0046AA,#52258d
SAL_JA0101AA,#52258d
SAL_JA0182AA,#52258d
SAL_JA0272AA,#52258d
SAL_JA0309AA,#52258d
SAL_JA0321AA,#52258d
SAL_JA0370AA,#52258d
SAL_JA0373AA,#52258d
SAL_JA0379AA,#52258d
SAL_JA0400AA,#52258d
SAL_JA0436AA,#52258d
SAL_JA0454AA,#52258d
SAL_JA0466AA,#52258d
SAL_JA0538AA,#52258d
SAL_JA0573AA,#52258d
SAL_JA0663AA,#52258d
SAL_JA0862AA,#52258d
SAL_JA0882AA,#52258d
SAL_JA0900AA,#52258d
SAL_JA0908AA,#52258d
SAL_JA0922AA,#52258d
SAL_JA0923AA,#52258d
SAL_JA0925AA,#52258d
SAL_JA0936AA,#52258d
SAL_JA1017AA,#52258d
SAL_JA1071AA,#52258d
SAL_JA1098AA,#52258d
SAL_JA1120AA,#52258d
SAL_JA1177AA,#52258d
SAL_JA1222AA,#52258d
SAL_JA1227AA,#52258d
SAL_JA1238AA,#52258d
SAL_JA1239AA,#52258d
SAL_JA1424AA,#52258d
SAL_JA1426AA,#52258d
SAL_JA1451AA,#52258d
SAL_JA1470AA,#52258d
SAL_JA1474AA,#52258d
SAL_JA1489AA,#52258d
SAL_JA1535AA,#52258d
SAL_JA1551AA,#52258d
SAL_JA1552AA,#52258d
SAL_JA1553AA,#52258d
SAL_JA1554AA,#52258d
SAL_JA1555AA,#52258d
SAL_JA1556AA,#52258d
SAL_JA1557AA,#52258d
SAL_JA1559AA,#52258d
SAL_JA1560AA,#52258d
SAL_JA1563AA,#52258d
SAL_JA1587AA,#52258d
SAL_JA1589AA,#52258d
SAL_JA1595AA,#52258d
SAL_JA1598AA,#52258d
SAL_JA1599AA,#52258d
SAL_JA1600AA,#52258d
SAL_JA1606AA,#52258d
SAL_JA1617AA,#52258d
SAL_JA1633AA,#52258d
SAL_JA1645AA,#52258d
SAL_JA1652AA,#52258d
SAL_JA1655AA,#52258d
SAL_JA1700AA,#52258d
SAL_JA1735AA,#52258d
SAL_JA1759AA,#52258d
SAL_JA1773AA,#52258d
SAL_JA1864AA,#52258d
SAL_JA1874AA,#52258d
SAL_JA1875AA,#52258d
SAL_JA1880AA,#52258d
SAL_JA1891AA,#52258d
SAL_JA1897AA,#52258d
SAL_JA1902AA,#52258d
SAL_JA1925AA,#52258d
SAL_JA1936AA,#52258d
SAL_JA1960AA,#52258d
SAL_JA1961AA,#52258d
SAL_JA2025AA,#52258d
SAL_JA2047AA,#52258d
SAL_JA2048AA,#52258d
SAL_JA2059AA,#52258d
SAL_JA2065AA,#52258d
SAL_JA2098AA,#52258d
SAL_JA2109AA,#52258d
SAL_JA2120AA,#52258d
SAL_JA2124AA,#52258d
SAL_JA2127AA,#52258d
SAL_JA2171AA,#52258d
SAL_JA2172AA,#52258d
SAL_JA2173AA,#52258d
SAL_JA2177AA,#52258d
SAL_JA2187AA,#52258d
SAL_JA2189AA,#52258d
SAL_JA2213AA,#52258d
SAL_JA2214AA,#52258d
SAL_JA2215AA,#52258d
SAL_JA2271AA,#52258d
SAL_JA2427AA,#52258d
SAL_JA2484AA,#52258d
SAL_JA2518AA,#52258d
SAL_JA2525AA,#52258d
SAL_JA2548AA,#52258d
SAL_JA2619AA,#52258d
SAL_JA2683AA,#52258d
SAL_JA2686AA,#52258d
SAL_JA2687AA,#52258d
SAL_JA2792AA,#52258d
SAL_JA2816AA,#52258d
SAL_JA2832AA,#52258d
SAL_JA2839AA,#52258d
SAL_JA2844AA,#52258d
SAL_JA2856AA,#52258d
SAL_JA2886AA,#52258d
SAL_JA2901AA,#52258d
SAL_JA2956AA,#52258d
SAL_JA2959AA,#52258d
SAL_JA3126AA,#52258d
SAL_JA3129AA,#52258d
SAL_JA3168AA,#52258d
SAL_JA3174AA,#52258d
SAL_JA3216AA,#52258d
SAL_JA3251AA,#52258d
SAL_JA3254AA,#52258d
SAL_JA3350AA,#52258d
SAL_JA3418AA,#52258d
SAL_JA3420AA,#52258d
SAL_JA3424AA,#52258d
SAL_JA3427AA,#52258d
SAL_JA3436AA,#52258d
SAL_JA3449AA,#52258d
SAL_JA3461AA,#52258d
SAL_JA3464AA,#52258d
SAL_JA3541AA,#52258d
SAL_JA3608AA,#52258d
SAL_JA3616AA,#52258d
SAL_JA3643AA,#52258d
SAL_JA3646AA,#52258d
SAL_JA3657AA,#52258d
SAL_JA3658AA,#52258d
SAL_JA3659AA,#52258d
SAL_JA3676AA,#52258d
SAL_JA3680AA,#52258d
SAL_JA3721AA,#52258d
SAL_JA3735AA,#52258d
SAL_JA3820AA,#52258d
SAL_JA3832AA,#52258d
SAL_JA3855AA,#52258d
SAL_JA3871AA,#52258d
SAL_JA3915AA,#52258d
SAL_JA3928AA,#52258d
SAL_JA3988AA,#52258d
SAL_JA3994AA,#52258d
SAL_JA3995AA,#52258d
SAL_JA4045AA,#52258d
SAL_JA4168AA,#52258d
SAL_JA4185AA,#52258d
SAL_JA4189AA,#52258d
SAL_JA4192AA,#52258d
SAL_JA4195AA,#52258d
SAL_JA4555AA,#52258d
SAL_JA4632AA,#52258d
SAL_JA4666AA,#52258d
SAL_JA4667AA,#52258d
SAL_JA4675AA,#52258d
SAL_JA4930AA,#52258d
SAL_JA4932AA,#52258d
SAL_JA4953AA,#52258d
SAL_JA5013AA,#52258d
SAL_JA5014AA,#52258d
SAL_JA5028AA,#52258d
SAL_JA5032AA,#52258d
SAL_JA5055AA,#52258d
SAL_JA5092AA,#52258d
SAL_JA5098AA,#52258d
SAL_JA5124AA,#52258d
SAL_JA5323AA,#52258d
SAL_JA5332AA,#52258d
SAL_JA5430AA,#52258d
SAL_JA5440AA,#52258d
SAL_JA5498AA,#52258d
SAL_JA5523AA,#52258d
SAL_JA5559AA,#52258d
SAL_JA5579AA,#52258d
SAL_JA5582AA,#52258d
SAL_JA5677AA,#52258d
SAL_JA5699AA,#52258d
SAL_JA5704AA,#52258d
SAL_JA5791AA,#52258d
SAL_JA5828AA,#52258d
SAL_JA5848AA,#52258d
SAL_JA5870AA,#52258d
SAL_JA5901AA,#52258d
SAL_JA5948AA,#52258d
SAL_JA5965AA,#52258d
SAL_JA5975AA,#52258d
SAL_JA5998AA,#52258d
SAL_JA5999AA,#52258d
SAL_JA6005AA,#52258d
SAL_JA6030AA,#52258d
SAL_JA6032AA,#52258d
SAL_JA6039AA,#52258d
SAL_JA6042AA,#52258d
SAL_JA6052AA,#52258d
SAL_JA6071AA,#52258d
SAL_JA6073AA,#52258d
SAL_JA6091AA,#52258d
SAL_JA6093AA,#52258d
SAL_JA6098AA,#52258d
SAL_JA6102AA,#52258d
SAL_JA6126AA,#52258d
SAL_JA6158AA,#52258d
SAL_JA6184AA,#52258d
SAL_JA6212AA,#52258d
SAL_JA6220AA,#52258d
SAL_JA6247AA,#52258d
SAL_JA6271AA,#52258d
SAL_JA6274AA,#52258d
SAL_JA6330AA,#52258d
SAL_JA6373AA,#52258d
SAL_JA6378AA,#52258d
SAL_JA6380AA,#52258d
SAL_JA6388AA,#52258d
SAL_JA6391AA,#52258d
SAL_JA6397AA,#52258d
SAL_JA6403AA,#52258d
SAL_JA6429AA,#52258d
SAL_JA6510AA,#52258d
SAL_JA6543AA,#52258d
SAL_JA6616AA,#52258d
SAL_JA6625AA,#52258d
SAL_JA6642AA,#52258d
SAL_JA6726AA,#52258d
SAL_JA6727AA,#52258d
SAL_JA6730AA,#52258d
SAL_JA6741AA,#52258d
SAL_JA6748AA,#52258d
SAL_JA6761AA,#52258d
SAL_JA6775AA,#52258d
SAL_JA6895AA,#52258d
SAL_JA6898AA,#52258d
SAL_JA6986AA,#52258d
SAL_JA7011AA,#52258d
SAL_JA7214AA,#52258d
SAL_JA7228AA,#52258d
SAL_JA7229AA,#52258d
SAL_JA7232AA,#52258d
SAL_JA7234AA,#52258d
SAL_JA7244AA,#52258d
SAL_JA7298AA,#52258d
SAL_JA7305AA,#52258d
SAL_JA7328AA,#52258d
SAL_JA7344AA,#52258d
SAL_JA7347AA,#52258d
SAL_JA7392AA,#52258d
SAL_JA7395AA,#52258d
SAL_JA7449AA,#52258d
SAL_JA7489AA,#52258d
SAL_JA7509AA,#52258d
SAL_JA7534AA,#52258d
SAL_JA7535AA,#52258d
SAL_JA7541AA,#52258d
SAL_JA7547AA,#52258d
SAL_JA7562AA,#52258d
SAL_JA7565AA,#52258d
SAL_JA7569AA,#52258d
SAL_JA7601AA,#52258d
SAL_JA7627AA,#52258d
SAL_JA7648AA,#52258d
SAL_JA7663AA,#52258d
SAL_JA7667AA,#52258d
SAL_JA7691AA,#52258d
SAL_JA7720AA,#52258d
SAL_JA7722AA,#52258d
SAL_JA7744AA,#52258d
SAL_JA7776AA,#52258d
SAL_JA7784AA,#52258d
SAL_JA7809AA,#52258d
SAL_JA7820AA,#52258d
SAL_JA7821AA,#52258d
SAL_JA7856AA,#52258d
SAL_JA7925AA,#52258d
SAL_JA8065AA,#52258d
SAL_JA8074AA,#52258d
SAL_JA8128AA,#52258d
SAL_JA8162AA,#52258d
SAL_JA8170AA,#52258d
SAL_JA8187AA,#52258d
SAL_JA8257AA,#52258d
SAL_JA8296AA,#52258d
SAL_JA8334AA,#52258d
SAL_JA8365AA,#52258d
SAL_JA8458AA,#52258d
SAL_JA8507AA,#52258d
SAL_JA8510AA,#52258d
SAL_JA8512AA,#52258d
SAL_JA8514AA,#52258d
SAL_JA8529AA,#52258d
SAL_JA8532AA,#52258d
SAL_JA8533AA,#52258d
SAL_JA8534AA,#52258d
SAL_JA8535AA,#52258d
SAL_JA8550AA,#52258d
SAL_JA8559AA,#52258d
SAL_JA8561AA,#52258d
SAL_JA8562AA,#52258d
SAL_JA8563AA,#52258d
SAL_JA8578AA,#52258d
SAL_JA8596AA,#52258d
SAL_JA8599AA,#52258d
SAL_JA8629AA,#52258d
SAL_JA8683AA,#52258d
SAL_JA8705AA,#52258d
SAL_JA8712AA,#52258d
SAL_JA8750AA,#52258d
SAL_JA8774AA,#52258d
SAL_JA8791AA,#52258d
SAL_JA8792AA,#52258d
SAL_JA8799AA,#52258d
SAL_JA8857AA,#52258d
SAL_JA8859AA,#52258d
SAL_JA8882AA,#52258d
SAL_JA8892AA,#52258d
SAL_JA8903AA,#52258d
SAL_JA8916AA,#52258d
SAL_JA8933AA,#52258d
SAL_JA8959AA,#52258d
SAL_JA8970AA,#52258d
SAL_JA8971AA,#52258d
SAL_JA9044AA,#52258d
SAL_JA9067AA,#52258d
SAL_JA9089AA,#52258d
SAL_JA9094AA,#52258d
SAL_JA9211AA,#52258d
SAL_JA9212AA,#52258d
SAL_JA9213AA,#52258d
SAL_JA9216AA,#52258d
SAL_JA9239AA,#52258d
SAL_JA9250AA,#52258d
SAL_JA9266AA,#52258d
SAL_JA9267AA,#52258d
SAL_JA9283AA,#52258d
SAL_JA9301AA,#52258d
SAL_JA9357AA,#52258d
SAL_JA9387AA,#52258d
SAL_JA9396AA,#52258d
SAL_JA9416AA,#52258d
SAL_JA9421AA,#52258d
SAL_JA9440AA,#52258d
SAL_JA9443AA,#52258d
SAL_JA9462AA,#52258d
SAL_JA9463AA,#52258d
SAL_JA9481AA,#52258d
SAL_JA9516AA,#52258d
SAL_JA9542AA,#52258d
SAL_JA9569AA,#52258d
SAL_JA9592AA,#52258d
SAL_JA9662AA,#52258d
SAL_JA9663AA,#52258d
SAL_JA9664AA,#52258d
SAL_JA9672AA,#52258d
SAL_JA9700AA,#52258d
SAL_JA9715AA,#52258d
SAL_JA9746AA,#52258d
SAL_JA9764AA,#52258d
SAL_JA9766AA,#52258d
SAL_JA9772AA,#52258d
SAL_JA9774AA,#52258d
SAL_JA9792AA,#52258d
SAL_JA9812AA,#52258d
SAL_JA9827AA,#52258d
SAL_JA9832AA,#52258d
SAL_JA9844AA,#52258d
SAL_JA9850AA,#52258d
SAL_JA9864AA,#52258d
SAL_JA9915AA,#52258d
SAL_JA9928AA,#52258d
SAL_JA9930AA,#52258d
SAL_JA9940AA,#52258d
SAL_JA9971AA,#52258d
SAL_JA9984AA,#52258d
SAL_KA0018AA,#52258d
SAL_KA0080AA,#52258d
SAL_KA0091AA,#52258d
SAL_KA0114AA,#52258d
SAL_KA0122AA,#52258d
SAL_KA0136AA,#52258d
SAL_KA0166AA,#52258d
SAL_KA0270AA,#52258d
SAL_KA0271AA,#52258d
SAL_KA0290AA,#52258d
SAL_KA0326AA,#52258d
SAL_KA0375AA,#52258d
SAL_KA0387AA,#52258d
SAL_KA0404AA,#52258d
SAL_KA0604AA,#52258d
SAL_KA0612AA,#52258d
SAL_KA0652AA,#52258d
SAL_KA0663AA,#52258d
SAL_KA0666AA,#52258d
SAL_KA0695AA,#52258d
SAL_KA0708AA,#52258d
SAL_KA0714AA,#52258d
SAL_KA0771AA,#52258d
SAL_KA0862AA,#52258d
SAL_KA0872AA,#52258d
SAL_KA0895AA,#52258d
SAL_KA0900AA,#52258d
SAL_KA0904AA,#52258d
SAL_KA0991AA,#52258d
SAL_KA1001AA,#52258d
SAL_KA1004AA,#52258d
SAL_KA1005AA,#52258d
SAL_KA1008AA,#52258d
SAL_KA1020AA,#52258d
SAL_KA1114AA,#52258d
SAL_KA1143AA,#52258d
SAL_KA1153AA,#52258d
SAL_KA1173AA,#52258d
SAL_KA1176AA,#52258d
SAL_KA1179AA,#52258d
SAL_KA1262AA,#52258d
SAL_KA1312AA,#52258d
SAL_KA1323AA,#52258d
SAL_KA1577AA,#52258d
SAL_KA1589AA,#52258d
SAL_KA1591AA,#52258d
SAL_KA1597AA,#52258d
SAL_KA1603AA,#52258d
SAL_KA1606AA,#52258d
SAL_KA1607AA,#52258d
SAL_KA1618AA,#52258d
SAL_KA1672AA,#52258d
SAL_KA1677AA,#52258d
SAL_KA1731AA,#52258d
SAL_KA1820AA,#52258d
SAL_KA1846AA,#52258d
SAL_KA1849AA,#52258d
SAL_KA1884AA,#52258d
SAL_KA1889AA,#52258d
SAL_KA1951AA,#52258d
SAL_KA2016AA,#52258d
SAL_KA2034AA,#52258d
SAL_KA2043AA,#52258d
SAL_KA2051AA,#52258d
SAL_KA2073AA,#52258d
SAL_KA2108AA,#52258d
SAL_KA2135AA,#52258d
SAL_KA2152AA,#52258d
SAL_KA2203AA,#52258d
SAL_KA2206AA,#52258d
SAL_KA2210AA,#52258d
SAL_KA2213AA,#52258d
SAL_KA2220AA,#52258d
SAL_KA2234AA,#52258d
SAL_KA2245AA,#52258d
SAL_KA2262AA,#52258d
SAL_KA2390AA,#52258d
SAL_KA2396AA,#52258d
SAL_KA2397AA,#52258d
SAL_KA2399AA,#52258d
SAL_KA2412AA,#52258d
SAL_KA2559AA,#52258d
SAL_KA2569AA,#52258d
SAL_KA2582AA,#52258d
SAL_KA2689AA,#52258d
SAL_KA2699AA,#52258d
SAL_KA2720AA,#52258d
SAL_KA2744AA,#52258d
SAL_KA2750AA,#52258d
SAL_KA2879AA,#52258d
SAL_KA2892AA,#52258d
SAL_KA3010AA,#52258d
SAL_KA3012AA,#52258d
SAL_KA3081AA,#52258d
SAL_KA3194AA,#52258d
SAL_KA3238AA,#52258d
SAL_KA3268AA,#52258d
SAL_KA3280AA,#52258d
SAL_KA3286AA,#52258d
SAL_KA3291AA,#52258d
SAL_KA3297AA,#52258d
SAL_KA3328AA,#52258d
SAL_KA3395AA,#52258d
SAL_KA3426AA,#52258d
SAL_KA3487AA,#52258d
SAL_KA3540AA,#52258d
SAL_KA3557AA,#52258d
SAL_KA3616AA,#52258d
SAL_KA3657AA,#52258d
SAL_KA3664AA,#52258d
SAL_KA3676AA,#52258d
SAL_KA3680AA,#52258d
SAL_KA3688AA,#52258d
SAL_KA3697AA,#52258d
SAL_KA3710AA,#52258d
SAL_KA3784AA,#52258d
SAL_KA3791AA,#52258d
SAL_KA3792AA,#52258d
SAL_KA3793AA,#52258d
SAL_KA3794AA,#52258d
SAL_KA3795AA,#52258d
SAL_KA3796AA,#52258d
SAL_KA3797AA,#52258d
SAL_KA3798AA,#52258d
SAL_KA3799AA,#52258d
SAL_KA3800AA,#52258d
SAL_KA3801AA,#52258d
SAL_KA3802AA,#52258d
SAL_KA3803AA,#52258d
SAL_KA3804AA,#52258d
SAL_KA4096AA,#52258d
SAL_KA4541AA,#52258d
SAL_KA4568AA,#52258d
SAL_KA4569AA,#52258d
SAL_KA4570AA,#52258d
SAL_KA4571AA,#52258d
SAL_KA4572AA,#52258d
SAL_KA4581AA,#52258d
SAL_KA4596AA,#52258d
SAL_KA4598AA,#52258d
SAL_KA4600AA,#52258d
SAL_KA4627AA,#52258d
SAL_KA4630AA,#52258d
SAL_KA4641AA,#52258d
SAL_KA4657AA,#52258d
SAL_KA4798AA,#52258d
SAL_KA4816AA,#52258d
SAL_KA4820AA,#52258d
SAL_KA4831AA,#52258d
SAL_KA4834AA,#52258d
SAL_KA4835AA,#52258d
SAL_KA4839AA,#52258d
SAL_KA4992AA,#52258d
SAL_KA5009AA,#52258d
SAL_KA5017AA,#52258d
SAL_KA5062AA,#52258d
SAL_KA5073AA,#52258d
SAL_KA5078AA,#52258d
SAL_KA5081AA,#52258d
SAL_KA5117AA,#52258d
SAL_KA5131AA,#52258d
SAL_KA5140AA,#52258d
SAL_KA5145AA,#52258d
SAL_KA5146AA,#52258d
SAL_KA5148AA,#52258d
SAL_KA5150AA,#52258d
SAL_KA5165AA,#52258d
SAL_KA5171AA,#52258d
SAL_KA5173AA,#52258d
SAL_KA5175AA,#52258d
SAL_KA5176AA,#52258d
SAL_KA5196AA,#52258d
SAL_KA5205AA,#52258d
SAL_KA5247AA,#52258d
SAL_KA5314AA,#52258d
SAL_KA5320AA,#52258d
SAL_KA5344AA,#52258d
SAL_KA5360AA,#52258d
SAL_KA5386AA,#52258d
SAL_KA5400AA,#52258d
SAL_KA5413AA,#52258d
SAL_KA5452AA,#52258d
SAL_KA5543AA,#52258d
SAL_KA5560AA,#52258d
SAL_KA5581AA,#52258d
SAL_KA5606AA,#52258d
SAL_KA5692AA,#52258d
SAL_KA5703AA,#52258d
SAL_KA5721AA,#52258d
SAL_KA5722AA,#52258d
SAL_KA5724AA,#52258d
SAL_KA5725AA,#52258d
SAL_KA5740AA,#52258d
SAL_KA5743AA,#52258d
SAL_KA5745AA,#52258d
SAL_KA5747AA,#52258d
SAL_KA5749AA,#52258d
SAL_KA5823AA,#52258d
SAL_KA5839AA,#52258d
SAL_KA5850AA,#52258d
SAL_KA5855AA,#52258d
SAL_KA5872AA,#52258d
SAL_KA5931AA,#52258d
SAL_KA5984AA,#52258d
SAL_KA5994AA,#52258d
SAL_KA6005AA,#52258d
SAL_KA6008AA,#52258d
SAL_KA6051AA,#52258d
SAL_KA6071AA,#52258d
SAL_KA6078AA,#52258d
SAL_KA6084AA,#52258d
SAL_KA6111AA,#52258d
SAL_KA6114AA,#52258d
SAL_KA6144AA,#52258d
SAL_KA6145AA,#52258d
SAL_KA6174AA,#52258d
SAL_KA6176AA,#52258d
SAL_KA6181AA,#52258d
SAL_KA6292AA,#52258d
SAL_KA6294AA,#52258d
SAL_KA6303AA,#52258d
SAL_KA6316AA,#52258d
SAL_KA6322AA,#52258d
SAL_AA5507AA,#52258d
SAL_AA6942AA,#52258d
SAL_BA5299AA,#52258d
SAL_BA6370AA,#52258d
SAL_BA8037AA,#52258d
SAL_BA8148AA,#52258d
SAL_BA8937AA,#52258d
SAL_CA4421AA,#52258d
SAL_CA5185AA,#52258d
SAL_CA5762AA,#52258d
SAL_DA4494AA,#52258d
SAL_DA4495AA,#52258d
SAL_EA3982AA,#52258d
SAL_EA5417AA,#52258d
SAL_EA5418AA,#52258d
SAL_EA5420AA,#52258d
SAL_EA5885AA,#52258d
SAL_GA3571AA,#52258d
SAL_GA3615AA,#52258d
SAL_HA3796AA,#52258d
SAL_JA6279AA,#52258d
SAL_AA4776AA,#54a896
SAL_AA4777AA,#54a896
SAL_AA4779AA,#54a896
SAL_AA4780AA,#54a896
SAL_AA4781AA,#54a896
SAL_AA4782AA,#54a896
SAL_AA4783AA,#54a896
SAL_AA4784AA,#54a896
SAL_AA4785AA,#54a896
SAL_AA4786AA,#54a896
SAL_AA4787AA,#54a896
SAL_AA4788AA,#54a896
SAL_AA4789AA,#54a896
SAL_AA4790AA,#54a896
SAL_AA4791AA,#54a896
SAL_AA4792AA,#54a896
SAL_AA4793AA,#54a896
SAL_AA4794AA,#54a896
SAL_AA6919AA,#54a896
SAL_AA7547AA,#54a896
SAL_AA7548AA,#54a896
SAL_AA7549AA,#54a896
SAL_AA7550AA,#54a896
SAL_AA7551AA,#54a896
SAL_AA7552AA,#54a896
SAL_AA7553AA,#54a896
SAL_AA7555AA,#54a896
SAL_AA7556AA,#54a896
SAL_AA7557AA,#54a896
SAL_AA7558AA,#54a896
SAL_AA7559AA,#54a896
SAL_AA7560AA,#54a896
SAL_AA7561AA,#54a896
SAL_AA7562AA,#54a896
SAL_AA7563AA,#54a896
SAL_AA7564AA,#54a896
SAL_AA7565AA,#54a896
SAL_AA7566AA,#54a896
SAL_AA7567AA,#54a896
SAL_AA7568AA,#54a896
SAL_AA7569AA,#54a896
SAL_AA7570AA,#54a896
SAL_AA7571AA,#54a896
SAL_AA7572AA,#54a896
SAL_AA7573AA,#54a896
SAL_AA7574AA,#54a896
SAL_AA7575AA,#54a896
SAL_AA7576AA,#54a896
SAL_AA7577AA,#54a896
SAL_AA7578AA,#54a896
SAL_AA7579AA,#54a896
SAL_AA7580AA,#54a896
SAL_AA7581AA,#54a896
SAL_AA7582AA,#54a896
SAL_AA7583AA,#54a896
SAL_AA7584AA,#54a896
SAL_AA7585AA,#54a896
SAL_AA7586AA,#54a896
SAL_AA7587AA,#54a896
SAL_AA7588AA,#54a896
SAL_AA7589AA,#54a896
SAL_AA7590AA,#54a896
SAL_AA7591AA,#54a896
SAL_AA7592AA,#54a896
SAL_AA7593AA,#54a896
SAL_AA7594AA,#54a896
SAL_AA7595AA,#54a896
SAL_AA7596AA,#54a896
SAL_AA7597AA,#54a896
SAL_AA7598AA,#54a896
SAL_AA7599AA,#54a896
SAL_AA7600AA,#54a896
SAL_AA7601AA,#54a896
SAL_AA7602AA,#54a896
SAL_AA7603AA,#54a896
SAL_AA9210AA,#54a896
SAL_AA9211AA,#54a896
SAL_AA9212AA,#54a896
SAL_AA9213AA,#54a896
SAL_AA9214AA,#54a896
SAL_AA9215AA,#54a896
SAL_AA9216AA,#54a896
SAL_AA9217AA,#54a896
SAL_AA9218AA,#54a896
SAL_AA9219AA,#54a896
SAL_AA9220AA,#54a896
SAL_AA9221AA,#54a896
SAL_AA9222AA,#54a896
SAL_AA9223AA,#54a896
SAL_AA9224AA,#54a896
SAL_AA9225AA,#54a896
SAL_AA9226AA,#54a896
SAL_AA9227AA,#54a896
SAL_AA9228AA,#54a896
SAL_AA9229AA,#54a896
SAL_AA9230AA,#54a896
SAL_AA9231AA,#54a896
SAL_AA9232AA,#54a896
SAL_AA9233AA,#54a896
SAL_AA9234AA,#54a896
SAL_AA9235AA,#54a896
SAL_AA9236AA,#54a896
SAL_AA9237AA,#54a896
SAL_AA9238AA,#54a896
SAL_AA9239AA,#54a896
SAL_AA9240AA,#54a896
SAL_AA9241AA,#54a896
SAL_AA9242AA,#54a896
SAL_AA9243AA,#54a896
SAL_AA9244AA,#54a896
SAL_AA9245AA,#54a896
SAL_AA9246AA,#54a896
SAL_AA9247AA,#54a896
SAL_AA9248AA,#54a896
SAL_AA9249AA,#54a896
SAL_AA9250AA,#54a896
SAL_AA9251AA,#54a896
SAL_AA9252AA,#54a896
SAL_AA9253AA,#54a896
SAL_AA9254AA,#54a896
SAL_AA9255AA,#54a896
SAL_AA9256AA,#54a896
SAL_AA9257AA,#54a896
SAL_AA9258AA,#54a896
SAL_AA9259AA,#54a896
SAL_AA9260AA,#54a896
SAL_AA9261AA,#54a896
SAL_AA9262AA,#54a896
SAL_AA9263AA,#54a896
SAL_AA9264AA,#54a896
SAL_AA9265AA,#54a896
SAL_AA9266AA,#54a896
SAL_AA9267AA,#54a896
SAL_AA9268AA,#54a896
SAL_AA9269AA,#54a896
SAL_AA9270AA,#54a896
SAL_AA9271AA,#54a896
SAL_AA9272AA,#54a896
SAL_AA9273AA,#54a896
SAL_AA9274AA,#54a896
SAL_AA9275AA,#54a896
SAL_AA9276AA,#54a896
SAL_AA9278AA,#54a896
SAL_AA9279AA,#54a896
SAL_AA9280AA,#54a896
SAL_AA9281AA,#54a896
SAL_AA9282AA,#54a896
SAL_AA9283AA,#54a896
SAL_AA9284AA,#54a896
SAL_AA9285AA,#54a896
SAL_AA9286AA,#54a896
SAL_AA9287AA,#54a896
SAL_AA9288AA,#54a896
SAL_AA9289AA,#54a896
SAL_AA9998AA,#54a896
SAL_AA9999AA,#54a896
SAL_BA0000AA,#54a896
SAL_BA0001AA,#54a896
SAL_BA0002AA,#54a896
SAL_BA0823AA,#54a896
SAL_BA0863AA,#54a896
SAL_BA0934AA,#54a896
SAL_BA0962AA,#54a896
SAL_BA1192AA,#54a896
SAL_BA1229AA,#54a896
SAL_BA1279AA,#54a896
SAL_BA1287AA,#54a896
SAL_BA1342AA,#54a896
SAL_BA1343AA,#54a896
SAL_BA1348AA,#54a896
SAL_BA1349AA,#54a896
SAL_BA1363AA,#54a896
SAL_BA1367AA,#54a896
SAL_BA1368AA,#54a896
SAL_BA1408AA,#54a896
SAL_BA1428AA,#54a896
SAL_BA1432AA,#54a896
SAL_BA1442AA,#54a896
SAL_BA1445AA,#54a896
SAL_BA1456AA,#54a896
SAL_BA1503AA,#54a896
SAL_BA1505AA,#54a896
SAL_BA1528AA,#54a896
SAL_BA1612AA,#54a896
SAL_BA1648AA,#54a896
SAL_BA1666AA,#54a896
SAL_BA1717AA,#54a896
SAL_BA1786AA,#54a896
SAL_BA1815AA,#54a896
SAL_BA1816AA,#54a896
SAL_BA1823AA,#54a896
SAL_BA1839AA,#54a896
SAL_BA1851AA,#54a896
SAL_BA1857AA,#54a896
SAL_BA1896AA,#54a896
SAL_BA1905AA,#54a896
SAL_BA1927AA,#54a896
SAL_BA1943AA,#54a896
SAL_BA1945AA,#54a896
SAL_BA1975AA,#54a896
SAL_BA1990AA,#54a896
SAL_BA2151AA,#54a896
SAL_BA2156AA,#54a896
SAL_BA2386AA,#54a896
SAL_BA2457AA,#54a896
SAL_BA2550AA,#54a896
SAL_BA2555AA,#54a896
SAL_BA2557AA,#54a896
SAL_BA2593AA,#54a896
SAL_BA2620AA,#54a896
SAL_BA2630AA,#54a896
SAL_BA2633AA,#54a896
SAL_BA2644AA,#54a896
SAL_BA2648AA,#54a896
SAL_BA2997AA,#54a896
SAL_BA3080AA,#54a896
SAL_BA3082AA,#54a896
SAL_BA3084AA,#54a896
SAL_BA3085AA,#54a896
SAL_BA3462AA,#54a896
SAL_BA3531AA,#54a896
SAL_BA3560AA,#54a896
SAL_BA4690AA,#54a896
SAL_BA4701AA,#54a896
SAL_BA4724AA,#54a896
SAL_BA4940AA,#54a896
SAL_BA5077AA,#54a896
SAL_BA5989AA,#54a896
SAL_BA6106AA,#54a896
SAL_BA6438AA,#54a896
SAL_BA6561AA,#54a896
SAL_BA7356AA,#54a896
SAL_BA7528AA,#54a896
SAL_BA7704AA,#54a896
SAL_BA7842AA,#54a896
SAL_BA7933AA,#54a896
SAL_BA8267AA,#54a896
SAL_BA8943AA,#54a896
SAL_BA9451AA,#54a896
SAL_BA9486AA,#54a896
SAL_BA9495AA,#54a896
SAL_BA9548AA,#54a896
SAL_CA0044AA,#54a896
SAL_CA0071AA,#54a896
SAL_CA0075AA,#54a896
SAL_CA0154AA,#54a896
SAL_CA0206AA,#54a896
SAL_CA0346AA,#54a896
SAL_CA0628AA,#54a896
SAL_CA0861AA,#54a896
SAL_CA1473AA,#54a896
SAL_CA2186AA,#54a896
SAL_CA2916AA,#54a896
SAL_CA3849AA,#54a896
SAL_CA3935AA,#54a896
SAL_CA4353AA,#54a896
SAL_CA4563AA,#54a896
SAL_CA4627AA,#54a896
SAL_CA4647AA,#54a896
SAL_CA4764AA,#54a896
SAL_CA4895AA,#54a896
SAL_CA4906AA,#54a896
SAL_CA4916AA,#54a896
SAL_CA6099AA,#54a896
SAL_CA6200AA,#54a896
SAL_CA6306AA,#54a896
SAL_CA6511AA,#54a896
SAL_CA6623AA,#54a896
SAL_CA6651AA,#54a896
SAL_CA7037AA,#54a896
SAL_CA7043AA,#54a896
SAL_CA7059AA,#54a896
SAL_CA7080AA,#54a896
SAL_CA7097AA,#54a896
SAL_CA7105AA,#54a896
SAL_CA7118AA,#54a896
SAL_CA7121AA,#54a896
SAL_CA7157AA,#54a896
SAL_CA7240AA,#54a896
SAL_CA7275AA,#54a896
SAL_CA7285AA,#54a896
SAL_CA7293AA,#54a896
SAL_CA7298AA,#54a896
SAL_CA7300AA,#54a896
SAL_CA7303AA,#54a896
SAL_CA7305AA,#54a896
SAL_CA7375AA,#54a896
SAL_CA7426AA,#54a896
SAL_CA7592AA,#54a896
SAL_CA7660AA,#54a896
SAL_CA7663AA,#54a896
SAL_CA7664AA,#54a896
SAL_CA7678AA,#54a896
SAL_CA7679AA,#54a896
SAL_CA7706AA,#54a896
SAL_CA7709AA,#54a896
SAL_CA7714AA,#54a896
SAL_CA7732AA,#54a896
SAL_CA7830AA,#54a896
SAL_CA7907AA,#54a896
SAL_CA7944AA,#54a896
SAL_CA7956AA,#54a896
SAL_CA7962AA,#54a896
SAL_CA7978AA,#54a896
SAL_CA7981AA,#54a896
SAL_CA7993AA,#54a896
SAL_CA8003AA,#54a896
SAL_CA8004AA,#54a896
SAL_CA8011AA,#54a896
SAL_CA8012AA,#54a896
SAL_CA8013AA,#54a896
SAL_CA8015AA,#54a896
SAL_CA8020AA,#54a896
SAL_CA8057AA,#54a896
SAL_CA8094AA,#54a896
SAL_CA8213AA,#54a896
SAL_CA8214AA,#54a896
SAL_CA8236AA,#54a896
SAL_CA8255AA,#54a896
SAL_CA8264AA,#54a896
SAL_CA8265AA,#54a896
SAL_CA8266AA,#54a896
SAL_CA8412AA,#54a896
SAL_CA8420AA,#54a896
SAL_CA8430AA,#54a896
SAL_CA8452AA,#54a896
SAL_CA8457AA,#54a896
SAL_CA8463AA,#54a896
SAL_CA8485AA,#54a896
SAL_CA8490AA,#54a896
SAL_CA8519AA,#54a896
SAL_CA8930AA,#54a896
SAL_CA8960AA,#54a896
SAL_CA9147AA,#54a896
SAL_CA9152AA,#54a896
SAL_CA9179AA,#54a896
SAL_CA9183AA,#54a896
SAL_CA9186AA,#54a896
SAL_CA9202AA,#54a896
SAL_CA9255AA,#54a896
SAL_CA9270AA,#54a896
SAL_CA9430AA,#54a896
SAL_CA9439AA,#54a896
SAL_CA9445AA,#54a896
SAL_CA9448AA,#54a896
SAL_CA9715AA,#54a896
SAL_CA9725AA,#54a896
SAL_CA9943AA,#54a896
SAL_CA9947AA,#54a896
SAL_CA9961AA,#54a896
SAL_CA9978AA,#54a896
SAL_DA0008AA,#54a896
SAL_DA0023AA,#54a896
SAL_DA0071AA,#54a896
SAL_DA0072AA,#54a896
SAL_DA0080AA,#54a896
SAL_DA0100AA,#54a896
SAL_DA0113AA,#54a896
SAL_DA0118AA,#54a896
SAL_DA0135AA,#54a896
SAL_DA0137AA,#54a896
SAL_DA0157AA,#54a896
SAL_DA0300AA,#54a896
SAL_DA0346AA,#54a896
SAL_DA0356AA,#54a896
SAL_DA0363AA,#54a896
SAL_DA0366AA,#54a896
SAL_DA0442AA,#54a896
SAL_DA0546AA,#54a896
SAL_DA0560AA,#54a896
SAL_DA0839AA,#54a896
SAL_DA0918AA,#54a896
SAL_DA1283AA,#54a896
SAL_DA1474AA,#54a896
SAL_DA1621AA,#54a896
SAL_DA1624AA,#54a896
SAL_DA1626AA,#54a896
SAL_DA1627AA,#54a896
SAL_DA1644AA,#54a896
SAL_DA1645AA,#54a896
SAL_DA1650AA,#54a896
SAL_DA1651AA,#54a896
SAL_DA1654AA,#54a896
SAL_DA1664AA,#54a896
SAL_DA1665AA,#54a896
SAL_DA1979AA,#54a896
SAL_DA2022AA,#54a896
SAL_DA2023AA,#54a896
SAL_DA2025AA,#54a896
SAL_DA2145AA,#54a896
SAL_DA2150AA,#54a896
SAL_DA2217AA,#54a896
SAL_DA2310AA,#54a896
SAL_DA2326AA,#54a896
SAL_DA2419AA,#54a896
SAL_DA2573AA,#54a896
SAL_DA2721AA,#54a896
SAL_DA3176AA,#54a896
SAL_DA3473AA,#54a896
SAL_DA3919AA,#54a896
SAL_DA3951AA,#54a896
SAL_DA3956AA,#54a896
SAL_DA4408AA,#54a896
SAL_DA5079AA,#54a896
SAL_DA5093AA,#54a896
SAL_DA5124AA,#54a896
SAL_DA5127AA,#54a896
SAL_DA5167AA,#54a896
SAL_DA5187AA,#54a896
SAL_DA5256AA,#54a896
SAL_DA5259AA,#54a896
SAL_DA5260AA,#54a896
SAL_DA5267AA,#54a896
SAL_DA5276AA,#54a896
SAL_DA5601AA,#54a896
SAL_DA5604AA,#54a896
SAL_DA5605AA,#54a896
SAL_DA5606AA,#54a896
SAL_DA5814AA,#54a896
SAL_DA5816AA,#54a896
SAL_DA5819AA,#54a896
SAL_DA5832AA,#54a896
SAL_DA5886AA,#54a896
SAL_DA5890AA,#54a896
SAL_DA6071AA,#54a896
SAL_DA6086AA,#54a896
SAL_DA6092AA,#54a896
SAL_DA6303AA,#54a896
SAL_DA6306AA,#54a896
SAL_DA6324AA,#54a896
SAL_DA6518AA,#54a896
SAL_DA6532AA,#54a896
SAL_DA6600AA,#54a896
SAL_DA6637AA,#54a896
SAL_DA6640AA,#54a896
SAL_DA6893AA,#54a896
SAL_DA6920AA,#54a896
SAL_DA6924AA,#54a896
SAL_DA6971AA,#54a896
SAL_DA7000AA,#54a896
SAL_DA7155AA,#54a896
SAL_DA7318AA,#54a896
SAL_DA7335AA,#54a896
SAL_DA7343AA,#54a896
SAL_DA7353AA,#54a896
SAL_DA7364AA,#54a896
SAL_DA7406AA,#54a896
SAL_DA7408AA,#54a896
SAL_DA7421AA,#54a896
SAL_DA7510AA,#54a896
SAL_DA7769AA,#54a896
SAL_DA7780AA,#54a896
SAL_DA7793AA,#54a896
SAL_DA7804AA,#54a896
SAL_DA7826AA,#54a896
SAL_DA7987AA,#54a896
SAL_DA7989AA,#54a896
SAL_DA8000AA,#54a896
SAL_DA8005AA,#54a896
SAL_DA8034AA,#54a896
SAL_DA8056AA,#54a896
SAL_DA8073AA,#54a896
SAL_DA8079AA,#54a896
SAL_DA8080AA,#54a896
SAL_DA8082AA,#54a896
SAL_DA8105AA,#54a896
SAL_DA8123AA,#54a896
SAL_DA8540AA,#54a896
SAL_DA8552AA,#54a896
SAL_DA8687AA,#54a896
SAL_DA9114AA,#54a896
SAL_DA9124AA,#54a896
SAL_DA9134AA,#54a896
SAL_DA9137AA,#54a896
SAL_DA9139AA,#54a896
SAL_DA9330AA,#54a896
SAL_DA9348AA,#54a896
SAL_DA9353AA,#54a896
SAL_DA9583AA,#54a896
SAL_DA9584AA,#54a896
SAL_DA9629AA,#54a896
SAL_DA9661AA,#54a896
SAL_DA9662AA,#54a896
SAL_DA9663AA,#54a896
SAL_DA9671AA,#54a896
SAL_DA9679AA,#54a896
SAL_DA9762AA,#54a896
SAL_DA9772AA,#54a896
SAL_DA9777AA,#54a896
SAL_DA9792AA,#54a896
SAL_DA9793AA,#54a896
SAL_DA9872AA,#54a896
SAL_DA9922AA,#54a896
SAL_DA9926AA,#54a896
SAL_DA9952AA,#54a896
SAL_DA9958AA,#54a896
SAL_DA9994AA,#54a896
SAL_EA0179AA,#54a896
SAL_EA0269AA,#54a896
SAL_EA0281AA,#54a896
SAL_EA0282AA,#54a896
SAL_EA0292AA,#54a896
SAL_EA0309AA,#54a896
SAL_EA0315AA,#54a896
SAL_EA0425AA,#54a896
SAL_EA0442AA,#54a896
SAL_EA0466AA,#54a896
SAL_EA0467AA,#54a896
SAL_EA0561AA,#54a896
SAL_EA0570AA,#54a896
SAL_EA0630AA,#54a896
SAL_EA0681AA,#54a896
SAL_EA0715AA,#54a896
SAL_EA0723AA,#54a896
SAL_EA0724AA,#54a896
SAL_EA1064AA,#54a896
SAL_EA1067AA,#54a896
SAL_EA1068AA,#54a896
SAL_EA1070AA,#54a896
SAL_EA1072AA,#54a896
SAL_EA1080AA,#54a896
SAL_EA1092AA,#54a896
SAL_EA1094AA,#54a896
SAL_EA1095AA,#54a896
SAL_EA2427AA,#54a896
SAL_EA2428AA,#54a896
SAL_EA2473AA,#54a896
SAL_EA2702AA,#54a896
SAL_EA2706AA,#54a896
SAL_EA2710AA,#54a896
SAL_EA2711AA,#54a896
SAL_EA2713AA,#54a896
SAL_EA2720AA,#54a896
SAL_EA2724AA,#54a896
SAL_EA2733AA,#54a896
SAL_EA2738AA,#54a896
SAL_EA2840AA,#54a896
SAL_EA3029AA,#54a896
SAL_EA3031AA,#54a896
SAL_EA3218AA,#54a896
SAL_EA3220AA,#54a896
SAL_EA3224AA,#54a896
SAL_EA3227AA,#54a896
SAL_EA3971AA,#54a896
SAL_EA4090AA,#54a896
SAL_EA4091AA,#54a896
SAL_EA4233AA,#54a896
SAL_EA4335AA,#54a896
SAL_EA4680AA,#54a896
SAL_EA4836AA,#54a896
SAL_EA4941AA,#54a896
SAL_EA4945AA,#54a896
SAL_EA4949AA,#54a896
SAL_EA5269AA,#54a896
SAL_EA5930AA,#54a896
SAL_EA6529AA,#54a896
SAL_EA6715AA,#54a896
SAL_EA6904AA,#54a896
SAL_EA7191AA,#54a896
SAL_EA7413AA,#54a896
SAL_EA7487AA,#54a896
SAL_EA7522AA,#54a896
SAL_EA7721AA,#54a896
SAL_EA7783AA,#54a896
SAL_EA7961AA,#54a896
SAL_EA8009AA,#54a896
SAL_EA9028AA,#54a896
SAL_EA9348AA,#54a896
SAL_EA9352AA,#54a896
SAL_EA9353AA,#54a896
SAL_EA9356AA,#54a896
SAL_EA9360AA,#54a896
SAL_EA9361AA,#54a896
SAL_EA9897AA,#54a896
SAL_EA9902AA,#54a896
SAL_FA0507AA,#54a896
SAL_FA0531AA,#54a896
SAL_FA0914AA,#54a896
SAL_FA0915AA,#54a896
SAL_FA0918AA,#54a896
SAL_FA0919AA,#54a896
SAL_FA1867AA,#54a896
SAL_FA2274AA,#54a896
SAL_FA2275AA,#54a896
SAL_FA2391AA,#54a896
SAL_FA2519AA,#54a896
SAL_FA3529AA,#54a896
SAL_FA4391AA,#54a896
SAL_FA4480AA,#54a896
SAL_FA4481AA,#54a896
SAL_FA4578AA,#54a896
SAL_FA4700AA,#54a896
SAL_FA5190AA,#54a896
SAL_FA5848AA,#54a896
SAL_FA5872AA,#54a896
SAL_FA5873AA,#54a896
SAL_FA6410AA,#54a896
SAL_FA6497AA,#54a896
SAL_FA6500AA,#54a896
SAL_FA6805AA,#54a896
SAL_FA6806AA,#54a896
SAL_FA6807AA,#54a896
SAL_FA6808AA,#54a896
SAL_FA6809AA,#54a896
SAL_FA7165AA,#54a896
SAL_FA7370AA,#54a896
SAL_FA7784AA,#54a896
SAL_FA8048AA,#54a896
SAL_FA8049AA,#54a896
SAL_FA8210AA,#54a896
SAL_FA8259AA,#54a896
SAL_FA8418AA,#54a896
SAL_FA8443AA,#54a896
SAL_FA9248AA,#54a896
SAL_FA9389AA,#54a896
SAL_FA9467AA,#54a896
SAL_FA9717AA,#54a896
SAL_FA9718AA,#54a896
SAL_GA0213AA,#54a896
SAL_GA0214AA,#54a896
SAL_GA0216AA,#54a896
SAL_GA0217AA,#54a896
SAL_GA1014AA,#54a896
SAL_GA1015AA,#54a896
SAL_GA1016AA,#54a896
SAL_GA1017AA,#54a896
SAL_GA1018AA,#54a896
SAL_GA1019AA,#54a896
SAL_GA1020AA,#54a896
SAL_GA1021AA,#54a896
SAL_GA1022AA,#54a896
SAL_GA1023AA,#54a896
SAL_GA1024AA,#54a896
SAL_GA1025AA,#54a896
SAL_GA1026AA,#54a896
SAL_GA1027AA,#54a896
SAL_GA1028AA,#54a896
SAL_GA1029AA,#54a896
SAL_GA1030AA,#54a896
SAL_GA1031AA,#54a896
SAL_GA1687AA,#54a896
SAL_GA2686AA,#54a896
SAL_GA2696AA,#54a896
SAL_GA2705AA,#54a896
SAL_GA2713AA,#54a896
SAL_GA3519AA,#54a896
SAL_GA4486AA,#54a896
SAL_GA4531AA,#54a896
SAL_GA4753AA,#54a896
SAL_GA4826AA,#54a896
SAL_GA4927AA,#54a896
SAL_GA5148AA,#54a896
SAL_GA5258AA,#54a896
SAL_GA5545AA,#54a896
SAL_GA5825AA,#54a896
SAL_GA5834AA,#54a896
SAL_GA6033AA,#54a896
SAL_GA6130AA,#54a896
SAL_GA6136AA,#54a896
SAL_GA6304AA,#54a896
SAL_GA6311AA,#54a896
SAL_GA6312AA,#54a896
SAL_GA6313AA,#54a896
SAL_GA8046AA,#54a896
SAL_GA8047AA,#54a896
SAL_GA8496AA,#54a896
SAL_GA8497AA,#54a896
SAL_GA8498AA,#54a896
SAL_GA8504AA,#54a896
SAL_GA8505AA,#54a896
SAL_GA8581AA,#54a896
SAL_GA8693AA,#54a896
SAL_GA8742AA,#54a896
SAL_GA9098AA,#54a896
SAL_GA9238AA,#54a896
SAL_GA9445AA,#54a896
SAL_GA9572AA,#54a896
SAL_GA9584AA,#54a896
SAL_GA9736AA,#54a896
SAL_GA9737AA,#54a896
SAL_GA9868AA,#54a896
SAL_HA0859AA,#54a896
SAL_HA1014AA,#54a896
SAL_HA2431AA,#54a896
SAL_HA2434AA,#54a896
SAL_HA2438AA,#54a896
SAL_HA2639AA,#54a896
SAL_HA2648AA,#54a896
SAL_HA2658AA,#54a896
SAL_HA2659AA,#54a896
SAL_HA2661AA,#54a896
SAL_HA2665AA,#54a896
SAL_HA2681AA,#54a896
SAL_HA3742AA,#54a896
SAL_HA4662AA,#54a896
SAL_HA4684AA,#54a896
SAL_HA6253AA,#54a896
SAL_HA6254AA,#54a896
SAL_HA6255AA,#54a896
SAL_HA6256AA,#54a896
SAL_HA6258AA,#54a896
SAL_HA6259AA,#54a896
SAL_HA6260AA,#54a896
SAL_HA6263AA,#54a896
SAL_HA6264AA,#54a896
SAL_HA6265AA,#54a896
SAL_HA6266AA,#54a896
SAL_HA6280AA,#54a896
SAL_HA6282AA,#54a896
SAL_HA6382AA,#54a896
SAL_HA6384AA,#54a896
SAL_HA6385AA,#54a896
SAL_HA6386AA,#54a896
SAL_HA6387AA,#54a896
SAL_HA6388AA,#54a896
SAL_HA6389AA,#54a896
SAL_HA6485AA,#54a896
SAL_HA6487AA,#54a896
SAL_HA6490AA,#54a896
SAL_HA6877AA,#54a896
SAL_HA6878AA,#54a896
SAL_HA6880AA,#54a896
SAL_HA7216AA,#54a896
SAL_HA7629AA,#54a896
SAL_HA9307AA,#54a896
SAL_HA9505AA,#54a896
SAL_HA9603AA,#54a896
SAL_IA0304AA,#54a896
SAL_IA0305AA,#54a896
SAL_IA0555AA,#54a896
SAL_IA0590AA,#54a896
SAL_IA0594AA,#54a896
SAL_IA0595AA,#54a896
SAL_IA0596AA,#54a896
SAL_IA0597AA,#54a896
SAL_IA1953AA,#54a896
SAL_IA1955AA,#54a896
SAL_IA1956AA,#54a896
SAL_IA1957AA,#54a896
SAL_IA1958AA,#54a896
SAL_IA1959AA,#54a896
SAL_IA1960AA,#54a896
SAL_IA1964AA,#54a896
SAL_IA1965AA,#54a896
SAL_IA1968AA,#54a896
SAL_IA2446AA,#54a896
SAL_IA2449AA,#54a896
SAL_IA2453AA,#54a896
SAL_IA2454AA,#54a896
SAL_IA2455AA,#54a896
SAL_IA2457AA,#54a896
SAL_IA2606AA,#54a896
SAL_IA2690AA,#54a896
SAL_IA3545AA,#54a896
SAL_IA3661AA,#54a896
SAL_IA4833AA,#54a896
SAL_IA5102AA,#54a896
SAL_IA5108AA,#54a896
SAL_IA5110AA,#54a896
SAL_IA5117AA,#54a896
SAL_IA5570AA,#54a896
SAL_IA5582AA,#54a896
SAL_IA5873AA,#54a896
SAL_IA5925AA,#54a896
SAL_IA6053AA,#54a896
SAL_IA6302AA,#54a896
SAL_IA6500AA,#54a896
SAL_IA6531AA,#54a896
SAL_IA7265AA,#54a896
SAL_IA7645AA,#54a896
SAL_IA7790AA,#54a896
SAL_IA7831AA,#54a896
SAL_IA8875AA,#54a896
SAL_IA8910AA,#54a896
SAL_IA8911AA,#54a896
SAL_IA9239AA,#54a896
SAL_IA9322AA,#54a896
SAL_IA9334AA,#54a896
SAL_IA9466AA,#54a896
SAL_IA9473AA,#54a896
SAL_IA9494AA,#54a896
SAL_IA9519AA,#54a896
SAL_IA9550AA,#54a896
SAL_IA9625AA,#54a896
SAL_JA0081AA,#54a896
SAL_JA0099AA,#54a896
SAL_JA0300AA,#54a896
SAL_JA0520AA,#54a896
SAL_JA0582AA,#54a896
SAL_JA0889AA,#54a896
SAL_JA1255AA,#54a896
SAL_JA1783AA,#54a896
SAL_JA1996AA,#54a896
SAL_JA2012AA,#54a896
SAL_JA2090AA,#54a896
SAL_JA2321AA,#54a896
SAL_JA2386AA,#54a896
SAL_JA3139AA,#54a896
SAL_JA3316AA,#54a896
SAL_JA4248AA,#54a896
SAL_JA4253AA,#54a896
SAL_JA4496AA,#54a896
SAL_JA4876AA,#54a896
SAL_JA5009AA,#54a896
SAL_JA5538AA,#54a896
SAL_JA5627AA,#54a896
SAL_JA5861AA,#54a896
SAL_JA5877AA,#54a896
SAL_JA6240AA,#54a896
SAL_JA6453AA,#54a896
SAL_JA6499AA,#54a896
SAL_JA6827AA,#54a896
SAL_JA7081AA,#54a896
SAL_JA7401AA,#54a896
SAL_JA7592AA,#54a896
SAL_JA7739AA,#54a896
SAL_JA7839AA,#54a896
SAL_JA7891AA,#54a896
SAL_JA8233AA,#54a896
SAL_JA8254AA,#54a896
SAL_JA8555AA,#54a896
SAL_JA8622AA,#54a896
SAL_JA8727AA,#54a896
SAL_JA9026AA,#54a896
SAL_JA9166AA,#54a896
SAL_JA9284AA,#54a896
SAL_JA9668AA,#54a896
SAL_JA9669AA,#54a896
SAL_JA9670AA,#54a896
SAL_JA9852AA,#54a896
SAL_JA9974AA,#54a896
SAL_KA0033AA,#54a896
SAL_KA0216AA,#54a896
SAL_KA0899AA,#54a896
SAL_KA1739AA,#54a896
SAL_KA2159AA,#54a896
SAL_KA2625AA,#54a896
SAL_KA2907AA,#54a896
SAL_KA3121AA,#54a896
SAL_KA3306AA,#54a896
SAL_KA5045AA,#54a896
SAL_KA5903AA,#54a896
SAL_KA6263AA,#54a896
SAL_AA1673AA,#54e5cb
SAL_AA1675AA,#54e5cb
SAL_AA1676AA,#54e5cb
SAL_AA1677AA,#54e5cb
SAL_AA1678AA,#54e5cb
SAL_AA1679AA,#54e5cb
SAL_AA1680AA,#54e5cb
SAL_AA1681AA,#54e5cb
SAL_AA1682AA,#54e5cb
SAL_AA1683AA,#54e5cb
SAL_AA1684AA,#54e5cb
SAL_AA1685AA,#54e5cb
SAL_AA1686AA,#54e5cb
SAL_AA1687AA,#54e5cb
SAL_AA1688AA,#54e5cb
SAL_AA1690AA,#54e5cb
SAL_AA1691AA,#54e5cb
SAL_AA1692AA,#54e5cb
SAL_AA1693AA,#54e5cb
SAL_AA1694AA,#54e5cb
SAL_AA1695AA,#54e5cb
SAL_AA1696AA,#54e5cb
SAL_AA1697AA,#54e5cb
SAL_AA1698AA,#54e5cb
SAL_AA1699AA,#54e5cb
SAL_AA1700AA,#54e5cb
SAL_AA1702AA,#54e5cb
SAL_AA5083AA,#54e5cb
SAL_AA6879AA,#54e5cb
SAL_AA7001AA,#54e5cb
SAL_AA7104AA,#54e5cb
SAL_AA7110AA,#54e5cb
SAL_AA7123AA,#54e5cb
SAL_BA0897AA,#54e5cb
SAL_BA1058AA,#54e5cb
SAL_BA1239AA,#54e5cb
SAL_BA1243AA,#54e5cb
SAL_BA1245AA,#54e5cb
SAL_BA1250AA,#54e5cb
SAL_BA1251AA,#54e5cb
SAL_BA1622AA,#54e5cb
SAL_BA1637AA,#54e5cb
SAL_BA1681AA,#54e5cb
SAL_BA2148AA,#54e5cb
SAL_BA2172AA,#54e5cb
SAL_BA2823AA,#54e5cb
SAL_BA2882AA,#54e5cb
SAL_BA2925AA,#54e5cb
SAL_BA2944AA,#54e5cb
SAL_BA3008AA,#54e5cb
SAL_BA3021AA,#54e5cb
SAL_BA3027AA,#54e5cb
SAL_BA3035AA,#54e5cb
SAL_BA3058AA,#54e5cb
SAL_BA3819AA,#54e5cb
SAL_BA3895AA,#54e5cb
SAL_BA4001AA,#54e5cb
SAL_BA4150AA,#54e5cb
SAL_BA4461AA,#54e5cb
SAL_BA4687AA,#54e5cb
SAL_BA4770AA,#54e5cb
SAL_BA4774AA,#54e5cb
SAL_BA4951AA,#54e5cb
SAL_BA5390AA,#54e5cb
SAL_BA5392AA,#54e5cb
SAL_BA5752AA,#54e5cb
SAL_BA5871AA,#54e5cb
SAL_BA6051AA,#54e5cb
SAL_BA6153AA,#54e5cb
SAL_BA6365AA,#54e5cb
SAL_BA6376AA,#54e5cb
SAL_BA6506AA,#54e5cb
SAL_BA7494AA,#54e5cb
SAL_BA7541AA,#54e5cb
SAL_BA8006AA,#54e5cb
SAL_BA8105AA,#54e5cb
SAL_BA8221AA,#54e5cb
SAL_BA8442AA,#54e5cb
SAL_BA8447AA,#54e5cb
SAL_BA8709AA,#54e5cb
SAL_BA8879AA,#54e5cb
SAL_BA8881AA,#54e5cb
SAL_BA8894AA,#54e5cb
SAL_BA8904AA,#54e5cb
SAL_BA8913AA,#54e5cb
SAL_BA9285AA,#54e5cb
SAL_BA9370AA,#54e5cb
SAL_CA1150AA,#54e5cb
SAL_CA1284AA,#54e5cb
SAL_CA1840AA,#54e5cb
SAL_CA2846AA,#54e5cb
SAL_CA2913AA,#54e5cb
SAL_CA3037AA,#54e5cb
SAL_CA3883AA,#54e5cb
SAL_CA3933AA,#54e5cb
SAL_CA4024AA,#54e5cb
SAL_CA4369AA,#54e5cb
SAL_CA4884AA,#54e5cb
SAL_CA5181AA,#54e5cb
SAL_CA5240AA,#54e5cb
SAL_CA5435AA,#54e5cb
SAL_CA5780AA,#54e5cb
SAL_CA5848AA,#54e5cb
SAL_CA6157AA,#54e5cb
SAL_CA6215AA,#54e5cb
SAL_CA6250AA,#54e5cb
SAL_CA6461AA,#54e5cb
SAL_CA6586AA,#54e5cb
SAL_CA6701AA,#54e5cb
SAL_CA6835AA,#54e5cb
SAL_CA6970AA,#54e5cb
SAL_CA7039AA,#54e5cb
SAL_CA7076AA,#54e5cb
SAL_CA7145AA,#54e5cb
SAL_CA7165AA,#54e5cb
SAL_CA7384AA,#54e5cb
SAL_CA7445AA,#54e5cb
SAL_CA7519AA,#54e5cb
SAL_CA7535AA,#54e5cb
SAL_CA7538AA,#54e5cb
SAL_CA7746AA,#54e5cb
SAL_CA8039AA,#54e5cb
SAL_CA8040AA,#54e5cb
SAL_CA8146AA,#54e5cb
SAL_CA8153AA,#54e5cb
SAL_CA8510AA,#54e5cb
SAL_CA8517AA,#54e5cb
SAL_CA8869AA,#54e5cb
SAL_CA8906AA,#54e5cb
SAL_CA8925AA,#54e5cb
SAL_CA9093AA,#54e5cb
SAL_CA9099AA,#54e5cb
SAL_CA9247AA,#54e5cb
SAL_CA9295AA,#54e5cb
SAL_CA9343AA,#54e5cb
SAL_CA9435AA,#54e5cb
SAL_CA9931AA,#54e5cb
SAL_DA0239AA,#54e5cb
SAL_DA0590AA,#54e5cb
SAL_DA0825AA,#54e5cb
SAL_DA1229AA,#54e5cb
SAL_DA1662AA,#54e5cb
SAL_DA1734AA,#54e5cb
SAL_DA1817AA,#54e5cb
SAL_DA1926AA,#54e5cb
SAL_DA2195AA,#54e5cb
SAL_DA2341AA,#54e5cb
SAL_DA2427AA,#54e5cb
SAL_DA3072AA,#54e5cb
SAL_DA3106AA,#54e5cb
SAL_DA3113AA,#54e5cb
SAL_DA3434AA,#54e5cb
SAL_DA3576AA,#54e5cb
SAL_DA3580AA,#54e5cb
SAL_DA3596AA,#54e5cb
SAL_DA3601AA,#54e5cb
SAL_DA3611AA,#54e5cb
SAL_DA3620AA,#54e5cb
SAL_DA3654AA,#54e5cb
SAL_DA3696AA,#54e5cb
SAL_DA3756AA,#54e5cb
SAL_DA3943AA,#54e5cb
SAL_DA3948AA,#54e5cb
SAL_DA4144AA,#54e5cb
SAL_DA5208AA,#54e5cb
SAL_DA5216AA,#54e5cb
SAL_DA5287AA,#54e5cb
SAL_DA5291AA,#54e5cb
SAL_DA5332AA,#54e5cb
SAL_DA5586AA,#54e5cb
SAL_DA5596AA,#54e5cb
SAL_DA6896AA,#54e5cb
SAL_DA6921AA,#54e5cb
SAL_DA6935AA,#54e5cb
SAL_DA7052AA,#54e5cb
SAL_DA7208AA,#54e5cb
SAL_DA7622AA,#54e5cb
SAL_DA7876AA,#54e5cb
SAL_DA7885AA,#54e5cb
SAL_DA7894AA,#54e5cb
SAL_DA7897AA,#54e5cb
SAL_DA8504AA,#54e5cb
SAL_DA8524AA,#54e5cb
SAL_DA8680AA,#54e5cb
SAL_DA8691AA,#54e5cb
SAL_DA8726AA,#54e5cb
SAL_DA8828AA,#54e5cb
SAL_DA8829AA,#54e5cb
SAL_DA8830AA,#54e5cb
SAL_DA8831AA,#54e5cb
SAL_DA8832AA,#54e5cb
SAL_DA8833AA,#54e5cb
SAL_DA8834AA,#54e5cb
SAL_DA8835AA,#54e5cb
SAL_DA8836AA,#54e5cb
SAL_DA8837AA,#54e5cb
SAL_DA8839AA,#54e5cb
SAL_DA8841AA,#54e5cb
SAL_DA8842AA,#54e5cb
SAL_DA8843AA,#54e5cb
SAL_DA8844AA,#54e5cb
SAL_DA8845AA,#54e5cb
SAL_DA8846AA,#54e5cb
SAL_DA8847AA,#54e5cb
SAL_DA8848AA,#54e5cb
SAL_DA8849AA,#54e5cb
SAL_DA8850AA,#54e5cb
SAL_DA8851AA,#54e5cb
SAL_DA8898AA,#54e5cb
SAL_DA9452AA,#54e5cb
SAL_DA9458AA,#54e5cb
SAL_DA9490AA,#54e5cb
SAL_DA9494AA,#54e5cb
SAL_DA9609AA,#54e5cb
SAL_DA9677AA,#54e5cb
SAL_DA9929AA,#54e5cb
SAL_EA0063AA,#54e5cb
SAL_EA0189AA,#54e5cb
SAL_EA0195AA,#54e5cb
SAL_EA0228AA,#54e5cb
SAL_EA0326AA,#54e5cb
SAL_EA0411AA,#54e5cb
SAL_EA0598AA,#54e5cb
SAL_EA0845AA,#54e5cb
SAL_EA1113AA,#54e5cb
SAL_EA1363AA,#54e5cb
SAL_EA1365AA,#54e5cb
SAL_EA1415AA,#54e5cb
SAL_EA1518AA,#54e5cb
SAL_EA1977AA,#54e5cb
SAL_EA1982AA,#54e5cb
SAL_EA2677AA,#54e5cb
SAL_EA2906AA,#54e5cb
SAL_EA3012AA,#54e5cb
SAL_EA3028AA,#54e5cb
SAL_EA3232AA,#54e5cb
SAL_EA3772AA,#54e5cb
SAL_EA3862AA,#54e5cb
SAL_EA3874AA,#54e5cb
SAL_EA3998AA,#54e5cb
SAL_EA4220AA,#54e5cb
SAL_EA4221AA,#54e5cb
SAL_EA4223AA,#54e5cb
SAL_EA4225AA,#54e5cb
SAL_EA4232AA,#54e5cb
SAL_EA4976AA,#54e5cb
SAL_EA4977AA,#54e5cb
SAL_EA4978AA,#54e5cb
SAL_EA5241AA,#54e5cb
SAL_EA5443AA,#54e5cb
SAL_EA5604AA,#54e5cb
SAL_EA6187AA,#54e5cb
SAL_EA6188AA,#54e5cb
SAL_EA6189AA,#54e5cb
SAL_EA6456AA,#54e5cb
SAL_EA6514AA,#54e5cb
SAL_EA6934AA,#54e5cb
SAL_EA6965AA,#54e5cb
SAL_EA7161AA,#54e5cb
SAL_EA7399AA,#54e5cb
SAL_EA8487AA,#54e5cb
SAL_EA8670AA,#54e5cb
SAL_EA8676AA,#54e5cb
SAL_EA8814AA,#54e5cb
SAL_EA8815AA,#54e5cb
SAL_EA8816AA,#54e5cb
SAL_EA8817AA,#54e5cb
SAL_EA8818AA,#54e5cb
SAL_EA8819AA,#54e5cb
SAL_EA8821AA,#54e5cb
SAL_EA8822AA,#54e5cb
SAL_EA8823AA,#54e5cb
SAL_EA9445AA,#54e5cb
SAL_EA9530AA,#54e5cb
SAL_EA9712AA,#54e5cb
SAL_EA9713AA,#54e5cb
SAL_EA9768AA,#54e5cb
SAL_EA9903AA,#54e5cb
SAL_EA9904AA,#54e5cb
SAL_EA9905AA,#54e5cb
SAL_EA9906AA,#54e5cb
SAL_EA9907AA,#54e5cb
SAL_FA0503AA,#54e5cb
SAL_FA0506AA,#54e5cb
SAL_FA1350AA,#54e5cb
SAL_FA1436AA,#54e5cb
SAL_FA1599AA,#54e5cb
SAL_FA1714AA,#54e5cb
SAL_FA1926AA,#54e5cb
SAL_FA2181AA,#54e5cb
SAL_FA2264AA,#54e5cb
SAL_FA2632AA,#54e5cb
SAL_FA4014AA,#54e5cb
SAL_FA4220AA,#54e5cb
SAL_FA4333AA,#54e5cb
SAL_FA4336AA,#54e5cb
SAL_FA4382AA,#54e5cb
SAL_FA4510AA,#54e5cb
SAL_FA4514AA,#54e5cb
SAL_FA4522AA,#54e5cb
SAL_FA4581AA,#54e5cb
SAL_FA5022AA,#54e5cb
SAL_FA5196AA,#54e5cb
SAL_FA5483AA,#54e5cb
SAL_FA5512AA,#54e5cb
SAL_FA5745AA,#54e5cb
SAL_FA5935AA,#54e5cb
SAL_FA5948AA,#54e5cb
SAL_FA6054AA,#54e5cb
SAL_FA6093AA,#54e5cb
SAL_FA6787AA,#54e5cb
SAL_FA6804AA,#54e5cb
SAL_FA6921AA,#54e5cb
SAL_FA7649AA,#54e5cb
SAL_FA8105AA,#54e5cb
SAL_FA8262AA,#54e5cb
SAL_FA8535AA,#54e5cb
SAL_FA8578AA,#54e5cb
SAL_FA8579AA,#54e5cb
SAL_FA8847AA,#54e5cb
SAL_FA8888AA,#54e5cb
SAL_FA8895AA,#54e5cb
SAL_FA8926AA,#54e5cb
SAL_FA8936AA,#54e5cb
SAL_FA8937AA,#54e5cb
SAL_FA8952AA,#54e5cb
SAL_FA9129AA,#54e5cb
SAL_FA9164AA,#54e5cb
SAL_FA9194AA,#54e5cb
SAL_FA9201AA,#54e5cb
SAL_FA9208AA,#54e5cb
SAL_FA9209AA,#54e5cb
SAL_FA9238AA,#54e5cb
SAL_FA9540AA,#54e5cb
SAL_FA9541AA,#54e5cb
SAL_FA9642AA,#54e5cb
SAL_GA1776AA,#54e5cb
SAL_GA1901AA,#54e5cb
SAL_GA1902AA,#54e5cb
SAL_GA1910AA,#54e5cb
SAL_GA1920AA,#54e5cb
SAL_GA1923AA,#54e5cb
SAL_GA1929AA,#54e5cb
SAL_GA1941AA,#54e5cb
SAL_GA1943AA,#54e5cb
SAL_GA1945AA,#54e5cb
SAL_GA2037AA,#54e5cb
SAL_GA2433AA,#54e5cb
SAL_GA2453AA,#54e5cb
SAL_GA2454AA,#54e5cb
SAL_GA2751AA,#54e5cb
SAL_GA2792AA,#54e5cb
SAL_GA2793AA,#54e5cb
SAL_GA3195AA,#54e5cb
SAL_GA3447AA,#54e5cb
SAL_GA3452AA,#54e5cb
SAL_GA3465AA,#54e5cb
SAL_GA3493AA,#54e5cb
SAL_GA3547AA,#54e5cb
SAL_GA3769AA,#54e5cb
SAL_GA4444AA,#54e5cb
SAL_GA4450AA,#54e5cb
SAL_GA4453AA,#54e5cb
SAL_GA4484AA,#54e5cb
SAL_GA4594AA,#54e5cb
SAL_GA4632AA,#54e5cb
SAL_GA4636AA,#54e5cb
SAL_GA4770AA,#54e5cb
SAL_GA4779AA,#54e5cb
SAL_GA4833AA,#54e5cb
SAL_GA4834AA,#54e5cb
SAL_GA4998AA,#54e5cb
SAL_GA5007AA,#54e5cb
SAL_GA5218AA,#54e5cb
SAL_GA5273AA,#54e5cb
SAL_GA5275AA,#54e5cb
SAL_GA5277AA,#54e5cb
SAL_GA5280AA,#54e5cb
SAL_GA5281AA,#54e5cb
SAL_GA5295AA,#54e5cb
SAL_GA5296AA,#54e5cb
SAL_GA5297AA,#54e5cb
SAL_GA5303AA,#54e5cb
SAL_GA5305AA,#54e5cb
SAL_GA5306AA,#54e5cb
SAL_GA5310AA,#54e5cb
SAL_GA5312AA,#54e5cb
SAL_GA5313AA,#54e5cb
SAL_GA5314AA,#54e5cb
SAL_GA5375AA,#54e5cb
SAL_GA5376AA,#54e5cb
SAL_GA5377AA,#54e5cb
SAL_GA5378AA,#54e5cb
SAL_GA5416AA,#54e5cb
SAL_GA5417AA,#54e5cb
SAL_GA5463AA,#54e5cb
SAL_GA5464AA,#54e5cb
SAL_GA5466AA,#54e5cb
SAL_GA5467AA,#54e5cb
SAL_GA5468AA,#54e5cb
SAL_GA5470AA,#54e5cb
SAL_GA5478AA,#54e5cb
SAL_GA5480AA,#54e5cb
SAL_GA5508AA,#54e5cb
SAL_GA5510AA,#54e5cb
SAL_GA5511AA,#54e5cb
SAL_GA5591AA,#54e5cb
SAL_GA5726AA,#54e5cb
SAL_GA5729AA,#54e5cb
SAL_GA6324AA,#54e5cb
SAL_GA6496AA,#54e5cb
SAL_GA6497AA,#54e5cb
SAL_GA6498AA,#54e5cb
SAL_GA6499AA,#54e5cb
SAL_GA6502AA,#54e5cb
SAL_GA6505AA,#54e5cb
SAL_GA6506AA,#54e5cb
SAL_GA6509AA,#54e5cb
SAL_GA6510AA,#54e5cb
SAL_GA6513AA,#54e5cb
SAL_GA6514AA,#54e5cb
SAL_GA6515AA,#54e5cb
SAL_GA6516AA,#54e5cb
SAL_GA6517AA,#54e5cb
SAL_GA6518AA,#54e5cb
SAL_GA6519AA,#54e5cb
SAL_GA6520AA,#54e5cb
SAL_GA6521AA,#54e5cb
SAL_GA6522AA,#54e5cb
SAL_GA6523AA,#54e5cb
SAL_GA6524AA,#54e5cb
SAL_GA6525AA,#54e5cb
SAL_GA6527AA,#54e5cb
SAL_GA6546AA,#54e5cb
SAL_GA6547AA,#54e5cb
SAL_GA6567AA,#54e5cb
SAL_GA8003AA,#54e5cb
SAL_GA8004AA,#54e5cb
SAL_GA8005AA,#54e5cb
SAL_GA8100AA,#54e5cb
SAL_GA8454AA,#54e5cb
SAL_GA8682AA,#54e5cb
SAL_GA8982AA,#54e5cb
SAL_GA9321AA,#54e5cb
SAL_GA9322AA,#54e5cb
SAL_GA9323AA,#54e5cb
SAL_GA9324AA,#54e5cb
SAL_GA9325AA,#54e5cb
SAL_GA9326AA,#54e5cb
SAL_GA9327AA,#54e5cb
SAL_GA9328AA,#54e5cb
SAL_GA9345AA,#54e5cb
SAL_GA9390AA,#54e5cb
SAL_GA9401AA,#54e5cb
SAL_GA9562AA,#54e5cb
SAL_GA9698AA,#54e5cb
SAL_GA9730AA,#54e5cb
SAL_GA9731AA,#54e5cb
SAL_GA9776AA,#54e5cb
SAL_GA9988AA,#54e5cb
SAL_GA9989AA,#54e5cb
SAL_GA9993AA,#54e5cb
SAL_HA0064AA,#54e5cb
SAL_HA0240AA,#54e5cb
SAL_HA0241AA,#54e5cb
SAL_HA0270AA,#54e5cb
SAL_HA0271AA,#54e5cb
SAL_HA0273AA,#54e5cb
SAL_HA0278AA,#54e5cb
SAL_HA0279AA,#54e5cb
SAL_HA0297AA,#54e5cb
SAL_HA0314AA,#54e5cb
SAL_HA0316AA,#54e5cb
SAL_HA0317AA,#54e5cb
SAL_HA0322AA,#54e5cb
SAL_HA0323AA,#54e5cb
SAL_HA0324AA,#54e5cb
SAL_HA0490AA,#54e5cb
SAL_HA0576AA,#54e5cb
SAL_HA0580AA,#54e5cb
SAL_HA0585AA,#54e5cb
SAL_HA0586AA,#54e5cb
SAL_HA0598AA,#54e5cb
SAL_HA0835AA,#54e5cb
SAL_HA0872AA,#54e5cb
SAL_HA0925AA,#54e5cb
SAL_HA1385AA,#54e5cb
SAL_HA1398AA,#54e5cb
SAL_HA1399AA,#54e5cb
SAL_HA1408AA,#54e5cb
SAL_HA1545AA,#54e5cb
SAL_HA1567AA,#54e5cb
SAL_HA1573AA,#54e5cb
SAL_HA1583AA,#54e5cb
SAL_HA1601AA,#54e5cb
SAL_HA1602AA,#54e5cb
SAL_HA1603AA,#54e5cb
SAL_HA1606AA,#54e5cb
SAL_HA1687AA,#54e5cb
SAL_HA2110AA,#54e5cb
SAL_HA2129AA,#54e5cb
SAL_HA2467AA,#54e5cb
SAL_HA2468AA,#54e5cb
SAL_HA2731AA,#54e5cb
SAL_HA2736AA,#54e5cb
SAL_HA2741AA,#54e5cb
SAL_HA2747AA,#54e5cb
SAL_HA2749AA,#54e5cb
SAL_HA2750AA,#54e5cb
SAL_HA2751AA,#54e5cb
SAL_HA2753AA,#54e5cb
SAL_HA2757AA,#54e5cb
SAL_HA2958AA,#54e5cb
SAL_HA2976AA,#54e5cb
SAL_HA2983AA,#54e5cb
SAL_HA3133AA,#54e5cb
SAL_HA3157AA,#54e5cb
SAL_HA3213AA,#54e5cb
SAL_HA4090AA,#54e5cb
SAL_HA4099AA,#54e5cb
SAL_HA4105AA,#54e5cb
SAL_HA4106AA,#54e5cb
SAL_HA4109AA,#54e5cb
SAL_HA4114AA,#54e5cb
SAL_HA4291AA,#54e5cb
SAL_HA4489AA,#54e5cb
SAL_HA4526AA,#54e5cb
SAL_HA4606AA,#54e5cb
SAL_HA4612AA,#54e5cb
SAL_HA4761AA,#54e5cb
SAL_HA4808AA,#54e5cb
SAL_HA4997AA,#54e5cb
SAL_HA5009AA,#54e5cb
SAL_HA5041AA,#54e5cb
SAL_HA5064AA,#54e5cb
SAL_HA5154AA,#54e5cb
SAL_HA5198AA,#54e5cb
SAL_HA5202AA,#54e5cb
SAL_HA5208AA,#54e5cb
SAL_HA5218AA,#54e5cb
SAL_HA5226AA,#54e5cb
SAL_HA5296AA,#54e5cb
SAL_HA5310AA,#54e5cb
SAL_HA5316AA,#54e5cb
SAL_HA5402AA,#54e5cb
SAL_HA5412AA,#54e5cb
SAL_HA5421AA,#54e5cb
SAL_HA5428AA,#54e5cb
SAL_HA5430AA,#54e5cb
SAL_HA5461AA,#54e5cb
SAL_HA5607AA,#54e5cb
SAL_HA5678AA,#54e5cb
SAL_HA5758AA,#54e5cb
SAL_HA5780AA,#54e5cb
SAL_HA5832AA,#54e5cb
SAL_HA6121AA,#54e5cb
SAL_HA6401AA,#54e5cb
SAL_HA6441AA,#54e5cb
SAL_HA6462AA,#54e5cb
SAL_HA6715AA,#54e5cb
SAL_HA6728AA,#54e5cb
SAL_HA6779AA,#54e5cb
SAL_HA6782AA,#54e5cb
SAL_HA6844AA,#54e5cb
SAL_HA6876AA,#54e5cb
SAL_HA7336AA,#54e5cb
SAL_HA7369AA,#54e5cb
SAL_HA7370AA,#54e5cb
SAL_HA8213AA,#54e5cb
SAL_HA8758AA,#54e5cb
SAL_HA8817AA,#54e5cb
SAL_HA8879AA,#54e5cb
SAL_HA8904AA,#54e5cb
SAL_HA8994AA,#54e5cb
SAL_HA9200AA,#54e5cb
SAL_HA9221AA,#54e5cb
SAL_HA9227AA,#54e5cb
SAL_HA9269AA,#54e5cb
SAL_HA9314AA,#54e5cb
SAL_HA9322AA,#54e5cb
SAL_HA9325AA,#54e5cb
SAL_HA9335AA,#54e5cb
SAL_HA9482AA,#54e5cb
SAL_HA9628AA,#54e5cb
SAL_HA9632AA,#54e5cb
SAL_HA9636AA,#54e5cb
SAL_HA9637AA,#54e5cb
SAL_HA9638AA,#54e5cb
SAL_HA9639AA,#54e5cb
SAL_HA9640AA,#54e5cb
SAL_HA9641AA,#54e5cb
SAL_HA9642AA,#54e5cb
SAL_HA9643AA,#54e5cb
SAL_HA9644AA,#54e5cb
SAL_HA9645AA,#54e5cb
SAL_IA0261AA,#54e5cb
SAL_IA0262AA,#54e5cb
SAL_IA0263AA,#54e5cb
SAL_IA0268AA,#54e5cb
SAL_IA0269AA,#54e5cb
SAL_IA0271AA,#54e5cb
SAL_IA0272AA,#54e5cb
SAL_IA0273AA,#54e5cb
SAL_IA0274AA,#54e5cb
SAL_IA0275AA,#54e5cb
SAL_IA0281AA,#54e5cb
SAL_IA0282AA,#54e5cb
SAL_IA0285AA,#54e5cb
SAL_IA0286AA,#54e5cb
SAL_IA0291AA,#54e5cb
SAL_IA0294AA,#54e5cb
SAL_IA0297AA,#54e5cb
SAL_IA0298AA,#54e5cb
SAL_IA0299AA,#54e5cb
SAL_IA0511AA,#54e5cb
SAL_IA0549AA,#54e5cb
SAL_IA0699AA,#54e5cb
SAL_IA0792AA,#54e5cb
SAL_IA0948AA,#54e5cb
SAL_IA1493AA,#54e5cb
SAL_IA1926AA,#54e5cb
SAL_IA1966AA,#54e5cb
SAL_IA1967AA,#54e5cb
SAL_IA1976AA,#54e5cb
SAL_IA2025AA,#54e5cb
SAL_IA2030AA,#54e5cb
SAL_IA2162AA,#54e5cb
SAL_IA2164AA,#54e5cb
SAL_IA2165AA,#54e5cb
SAL_IA2170AA,#54e5cb
SAL_IA2172AA,#54e5cb
SAL_IA2342AA,#54e5cb
SAL_IA2444AA,#54e5cb
SAL_IA2484AA,#54e5cb
SAL_IA2487AA,#54e5cb
SAL_IA2491AA,#54e5cb
SAL_IA2619AA,#54e5cb
SAL_IA3767AA,#54e5cb
SAL_IA3802AA,#54e5cb
SAL_IA3813AA,#54e5cb
SAL_IA3827AA,#54e5cb
SAL_IA3872AA,#54e5cb
SAL_IA4722AA,#54e5cb
SAL_IA4723AA,#54e5cb
SAL_IA4724AA,#54e5cb
SAL_IA4725AA,#54e5cb
SAL_IA4932AA,#54e5cb
SAL_IA5013AA,#54e5cb
SAL_IA5264AA,#54e5cb
SAL_IA5356AA,#54e5cb
SAL_IA5455AA,#54e5cb
SAL_IA5457AA,#54e5cb
SAL_IA5486AA,#54e5cb
SAL_IA5544AA,#54e5cb
SAL_IA5546AA,#54e5cb
SAL_IA5553AA,#54e5cb
SAL_IA5664AA,#54e5cb
SAL_IA5680AA,#54e5cb
SAL_IA5681AA,#54e5cb
SAL_IA5682AA,#54e5cb
SAL_IA5684AA,#54e5cb
SAL_IA5685AA,#54e5cb
SAL_IA5732AA,#54e5cb
SAL_IA5786AA,#54e5cb
SAL_IA5787AA,#54e5cb
SAL_IA5788AA,#54e5cb
SAL_IA5790AA,#54e5cb
SAL_IA6031AA,#54e5cb
SAL_IA6068AA,#54e5cb
SAL_IA6236AA,#54e5cb
SAL_IA6250AA,#54e5cb
SAL_IA6296AA,#54e5cb
SAL_IA6385AA,#54e5cb
SAL_IA6951AA,#54e5cb
SAL_IA7046AA,#54e5cb
SAL_IA7047AA,#54e5cb
SAL_IA7101AA,#54e5cb
SAL_IA7111AA,#54e5cb
SAL_IA7156AA,#54e5cb
SAL_IA7163AA,#54e5cb
SAL_IA7192AA,#54e5cb
SAL_IA7476AA,#54e5cb
SAL_IA7489AA,#54e5cb
SAL_IA7492AA,#54e5cb
SAL_IA7494AA,#54e5cb
SAL_IA7501AA,#54e5cb
SAL_IA7641AA,#54e5cb
SAL_IA7643AA,#54e5cb
SAL_IA8138AA,#54e5cb
SAL_IA8140AA,#54e5cb
SAL_IA8142AA,#54e5cb
SAL_IA8154AA,#54e5cb
SAL_IA8292AA,#54e5cb
SAL_IA8605AA,#54e5cb
SAL_IA8608AA,#54e5cb
SAL_IA8635AA,#54e5cb
SAL_IA8636AA,#54e5cb
SAL_IA8638AA,#54e5cb
SAL_IA8639AA,#54e5cb
SAL_IA8654AA,#54e5cb
SAL_IA8656AA,#54e5cb
SAL_IA8660AA,#54e5cb
SAL_IA8662AA,#54e5cb
SAL_IA8665AA,#54e5cb
SAL_IA8667AA,#54e5cb
SAL_IA8668AA,#54e5cb
SAL_IA8672AA,#54e5cb
SAL_IA8674AA,#54e5cb
SAL_IA8678AA,#54e5cb
SAL_IA8684AA,#54e5cb
SAL_IA8685AA,#54e5cb
SAL_IA8686AA,#54e5cb
SAL_IA8689AA,#54e5cb
SAL_IA8846AA,#54e5cb
SAL_IA8851AA,#54e5cb
SAL_IA8852AA,#54e5cb
SAL_IA9116AA,#54e5cb
SAL_IA9117AA,#54e5cb
SAL_IA9134AA,#54e5cb
SAL_IA9162AA,#54e5cb
SAL_IA9173AA,#54e5cb
SAL_IA9236AA,#54e5cb
SAL_IA9247AA,#54e5cb
SAL_IA9364AA,#54e5cb
SAL_IA9373AA,#54e5cb
SAL_IA9440AA,#54e5cb
SAL_IA9485AA,#54e5cb
SAL_IA9574AA,#54e5cb
SAL_IA9711AA,#54e5cb
SAL_IA9910AA,#54e5cb
SAL_JA0007AA,#54e5cb
SAL_JA0250AA,#54e5cb
SAL_JA0279AA,#54e5cb
SAL_JA0308AA,#54e5cb
SAL_JA0345AA,#54e5cb
SAL_JA0391AA,#54e5cb
SAL_JA0482AA,#54e5cb
SAL_JA0485AA,#54e5cb
SAL_JA0487AA,#54e5cb
SAL_JA0516AA,#54e5cb
SAL_JA0524AA,#54e5cb
SAL_JA0545AA,#54e5cb
SAL_JA0574AA,#54e5cb
SAL_JA0858AA,#54e5cb
SAL_JA0864AA,#54e5cb
SAL_JA0983AA,#54e5cb
SAL_JA0984AA,#54e5cb
SAL_JA0986AA,#54e5cb
SAL_JA0987AA,#54e5cb
SAL_JA1068AA,#54e5cb
SAL_JA1125AA,#54e5cb
SAL_JA1228AA,#54e5cb
SAL_JA1564AA,#54e5cb
SAL_JA1731AA,#54e5cb
SAL_JA1932AA,#54e5cb
SAL_JA1963AA,#54e5cb
SAL_JA2021AA,#54e5cb
SAL_JA2315AA,#54e5cb
SAL_JA2338AA,#54e5cb
SAL_JA2350AA,#54e5cb
SAL_JA2503AA,#54e5cb
SAL_JA2557AA,#54e5cb
SAL_JA2671AA,#54e5cb
SAL_JA3023AA,#54e5cb
SAL_JA3035AA,#54e5cb
SAL_JA3112AA,#54e5cb
SAL_JA3133AA,#54e5cb
SAL_JA3231AA,#54e5cb
SAL_JA3241AA,#54e5cb
SAL_JA3302AA,#54e5cb
SAL_JA3474AA,#54e5cb
SAL_JA3565AA,#54e5cb
SAL_JA3884AA,#54e5cb
SAL_JA4269AA,#54e5cb
SAL_JA4455AA,#54e5cb
SAL_JA4456AA,#54e5cb
SAL_JA4457AA,#54e5cb
SAL_JA4458AA,#54e5cb
SAL_JA4459AA,#54e5cb
SAL_JA4460AA,#54e5cb
SAL_JA4463AA,#54e5cb
SAL_JA4464AA,#54e5cb
SAL_JA4588AA,#54e5cb
SAL_JA4952AA,#54e5cb
SAL_JA4961AA,#54e5cb
SAL_JA4996AA,#54e5cb
SAL_JA5356AA,#54e5cb
SAL_JA5373AA,#54e5cb
SAL_JA5745AA,#54e5cb
SAL_JA5760AA,#54e5cb
SAL_JA5856AA,#54e5cb
SAL_JA6041AA,#54e5cb
SAL_JA6082AA,#54e5cb
SAL_JA6153AA,#54e5cb
SAL_JA6182AA,#54e5cb
SAL_JA6228AA,#54e5cb
SAL_JA6384AA,#54e5cb
SAL_JA6511AA,#54e5cb
SAL_JA6599AA,#54e5cb
SAL_JA6600AA,#54e5cb
SAL_JA6601AA,#54e5cb
SAL_JA6602AA,#54e5cb
SAL_JA6733AA,#54e5cb
SAL_JA6991AA,#54e5cb
SAL_JA6993AA,#54e5cb
SAL_JA7032AA,#54e5cb
SAL_JA7172AA,#54e5cb
SAL_JA7318AA,#54e5cb
SAL_JA7325AA,#54e5cb
SAL_JA7340AA,#54e5cb
SAL_JA7388AA,#54e5cb
SAL_JA7412AA,#54e5cb
SAL_JA7557AA,#54e5cb
SAL_JA7655AA,#54e5cb
SAL_JA7679AA,#54e5cb
SAL_JA7751AA,#54e5cb
SAL_JA7767AA,#54e5cb
SAL_JA7950AA,#54e5cb
SAL_JA8492AA,#54e5cb
SAL_JA8509AA,#54e5cb
SAL_JA8519AA,#54e5cb
SAL_JA8522AA,#54e5cb
SAL_JA8600AA,#54e5cb
SAL_JA8601AA,#54e5cb
SAL_JA8602AA,#54e5cb
SAL_JA8609AA,#54e5cb
SAL_JA8610AA,#54e5cb
SAL_JA8611AA,#54e5cb
SAL_JA8638AA,#54e5cb
SAL_JA8681AA,#54e5cb
SAL_JA8702AA,#54e5cb
SAL_JA8710AA,#54e5cb
SAL_JA8871AA,#54e5cb
SAL_JA8935AA,#54e5cb
SAL_JA8982AA,#54e5cb
SAL_JA9286AA,#54e5cb
SAL_JA9316AA,#54e5cb
SAL_JA9492AA,#54e5cb
SAL_JA9534AA,#54e5cb
SAL_JA9548AA,#54e5cb
SAL_JA9568AA,#54e5cb
SAL_JA9583AA,#54e5cb
SAL_JA9587AA,#54e5cb
SAL_JA9595AA,#54e5cb
SAL_JA9602AA,#54e5cb
SAL_JA9603AA,#54e5cb
SAL_JA9604AA,#54e5cb
SAL_JA9608AA,#54e5cb
SAL_JA9623AA,#54e5cb
SAL_JA9646AA,#54e5cb
SAL_JA9647AA,#54e5cb
SAL_JA9658AA,#54e5cb
SAL_JA9661AA,#54e5cb
SAL_JA9712AA,#54e5cb
SAL_JA9756AA,#54e5cb
SAL_JA9761AA,#54e5cb
SAL_JA9825AA,#54e5cb
SAL_JA9872AA,#54e5cb
SAL_JA9874AA,#54e5cb
SAL_JA9931AA,#54e5cb
SAL_JA9952AA,#54e5cb
SAL_JA9961AA,#54e5cb
SAL_KA0027AA,#54e5cb
SAL_KA0076AA,#54e5cb
SAL_KA0079AA,#54e5cb
SAL_KA0162AA,#54e5cb
SAL_KA0210AA,#54e5cb
SAL_KA0226AA,#54e5cb
SAL_KA0261AA,#54e5cb
SAL_KA0291AA,#54e5cb
SAL_KA0368AA,#54e5cb
SAL_KA0371AA,#54e5cb
SAL_KA0389AA,#54e5cb
SAL_KA0392AA,#54e5cb
SAL_KA0415AA,#54e5cb
SAL_KA0427AA,#54e5cb
SAL_KA0428AA,#54e5cb
SAL_KA0450AA,#54e5cb
SAL_KA0515AA,#54e5cb
SAL_KA0588AA,#54e5cb
SAL_KA0648AA,#54e5cb
SAL_KA0704AA,#54e5cb
SAL_KA0705AA,#54e5cb
SAL_KA0748AA,#54e5cb
SAL_KA0812AA,#54e5cb
SAL_KA0817AA,#54e5cb
SAL_KA1081AA,#54e5cb
SAL_KA1085AA,#54e5cb
SAL_KA1088AA,#54e5cb
SAL_KA1089AA,#54e5cb
SAL_KA1118AA,#54e5cb
SAL_KA1308AA,#54e5cb
SAL_KA1679AA,#54e5cb
SAL_KA1681AA,#54e5cb
SAL_KA1695AA,#54e5cb
SAL_KA1722AA,#54e5cb
SAL_KA1797AA,#54e5cb
SAL_KA1801AA,#54e5cb
SAL_KA1901AA,#54e5cb
SAL_KA2233AA,#54e5cb
SAL_KA2240AA,#54e5cb
SAL_KA2252AA,#54e5cb
SAL_KA2297AA,#54e5cb
SAL_KA2430AA,#54e5cb
SAL_KA2715AA,#54e5cb
SAL_KA2797AA,#54e5cb
SAL_KA2888AA,#54e5cb
SAL_KA2979AA,#54e5cb
SAL_KA3025AA,#54e5cb
SAL_KA3031AA,#54e5cb
SAL_KA3032AA,#54e5cb
SAL_KA3033AA,#54e5cb
SAL_KA3034AA,#54e5cb
SAL_KA3045AA,#54e5cb
SAL_KA3046AA,#54e5cb
SAL_KA3049AA,#54e5cb
SAL_KA3050AA,#54e5cb
SAL_KA3052AA,#54e5cb
SAL_KA3054AA,#54e5cb
SAL_KA3056AA,#54e5cb
SAL_KA3057AA,#54e5cb
SAL_KA3058AA,#54e5cb
SAL_KA3059AA,#54e5cb
SAL_KA3060AA,#54e5cb
SAL_KA3064AA,#54e5cb
SAL_KA3065AA,#54e5cb
SAL_KA3069AA,#54e5cb
SAL_KA3083AA,#54e5cb
SAL_KA3092AA,#54e5cb
SAL_KA3114AA,#54e5cb
SAL_KA3164AA,#54e5cb
SAL_KA3169AA,#54e5cb
SAL_KA3177AA,#54e5cb
SAL_KA3259AA,#54e5cb
SAL_KA3294AA,#54e5cb
SAL_KA3295AA,#54e5cb
SAL_KA3315AA,#54e5cb
SAL_KA3394AA,#54e5cb
SAL_KA3399AA,#54e5cb
SAL_KA3405AA,#54e5cb
SAL_KA3414AA,#54e5cb
SAL_KA3422AA,#54e5cb
SAL_KA3484AA,#54e5cb
SAL_KA3486AA,#54e5cb
SAL_KA3548AA,#54e5cb
SAL_KA3559AA,#54e5cb
SAL_KA3666AA,#54e5cb
SAL_KA3673AA,#54e5cb
SAL_KA3692AA,#54e5cb
SAL_KA3785AA,#54e5cb
SAL_KA4263AA,#54e5cb
SAL_KA4597AA,#54e5cb
SAL_KA4647AA,#54e5cb
SAL_KA4708AA,#54e5cb
SAL_KA4715AA,#54e5cb
SAL_KA4811AA,#54e5cb
SAL_KA4815AA,#54e5cb
SAL_KA4823AA,#54e5cb
SAL_KA4848AA,#54e5cb
SAL_KA4987AA,#54e5cb
SAL_KA5021AA,#54e5cb
SAL_KA5028AA,#54e5cb
SAL_KA5032AA,#54e5cb
SAL_KA5049AA,#54e5cb
SAL_KA5053AA,#54e5cb
SAL_KA5138AA,#54e5cb
SAL_KA5255AA,#54e5cb
SAL_KA5257AA,#54e5cb
SAL_KA5399AA,#54e5cb
SAL_KA5401AA,#54e5cb
SAL_KA5424AA,#54e5cb
SAL_KA5471AA,#54e5cb
SAL_KA5501AA,#54e5cb
SAL_KA5539AA,#54e5cb
SAL_KA5617AA,#54e5cb
SAL_KA5787AA,#54e5cb
SAL_KA5865AA,#54e5cb
SAL_KA5869AA,#54e5cb
SAL_KA5971AA,#54e5cb
SAL_KA5979AA,#54e5cb
SAL_KA6169AA,#54e5cb
SAL_KA6319AA,#54e5cb
SAL_AA6634AA,#54e5cb
SAL_BA0949AA,#54e5cb
SAL_BA1362AA,#54e5cb
SAL_BA1725AA,#54e5cb
SAL_BA2023AA,#54e5cb
SAL_BA8694AA,#54e5cb
SAL_CA4763AA,#54e5cb
SAL_CA7731AA,#54e5cb
SAL_CA7911AA,#54e5cb
SAL_CA8035AA,#54e5cb
SAL_CA8065AA,#54e5cb
SAL_CA8242AA,#54e5cb
SAL_CA9153AA,#54e5cb
SAL_CA9647AA,#54e5cb
SAL_DA0120AA,#54e5cb
SAL_DA1339AA,#54e5cb
SAL_DA1346AA,#54e5cb
SAL_DA1477AA,#54e5cb
SAL_DA2661AA,#54e5cb
SAL_DA5268AA,#54e5cb
SAL_DA5282AA,#54e5cb
SAL_DA6622AA,#54e5cb
SAL_DA7375AA,#54e5cb
SAL_DA8838AA,#54e5cb
SAL_DA8840AA,#54e5cb
SAL_EA0045AA,#54e5cb
SAL_EA3225AA,#54e5cb
SAL_EA8115AA,#54e5cb
SAL_FA0514AA,#54e5cb
SAL_FA4864AA,#54e5cb
SAL_FA5199AA,#54e5cb
SAL_FA7274AA,#54e5cb
SAL_FA7729AA,#54e5cb
SAL_FA9386AA,#54e5cb
SAL_GA0215AA,#54e5cb
SAL_GA6305AA,#54e5cb
SAL_IA6174AA,#54e5cb
SAL_IA9884AA,#54e5cb
SAL_JA1833AA,#54e5cb
SAL_JA3377AA,#54e5cb
SAL_JA3560AA,#54e5cb
SAL_JA4558AA,#54e5cb
SAL_JA5982AA,#54e5cb
SAL_JA6223AA,#54e5cb
SAL_JA8195AA,#54e5cb
SAL_KA0244AA,#54e5cb
SAL_KA3323AA,#54e5cb
SAL_AA2449AA,#5dbadd
SAL_AA2450AA,#5dbadd
SAL_AA2451AA,#5dbadd
SAL_AA2452AA,#5dbadd
SAL_AA2453AA,#5dbadd
SAL_AA2454AA,#5dbadd
SAL_AA2455AA,#5dbadd
SAL_AA2456AA,#5dbadd
SAL_AA2457AA,#5dbadd
SAL_AA2458AA,#5dbadd
SAL_AA2459AA,#5dbadd
SAL_AA2460AA,#5dbadd
SAL_AA2461AA,#5dbadd
SAL_AA2462AA,#5dbadd
SAL_AA2464AA,#5dbadd
SAL_AA2466AA,#5dbadd
SAL_AA2467AA,#5dbadd
SAL_AA2468AA,#5dbadd
SAL_AA2469AA,#5dbadd
SAL_AA2470AA,#5dbadd
SAL_AA2471AA,#5dbadd
SAL_AA2472AA,#5dbadd
SAL_AA2473AA,#5dbadd
SAL_AA2474AA,#5dbadd
SAL_AA2475AA,#5dbadd
SAL_AA2476AA,#5dbadd
SAL_AA2477AA,#5dbadd
SAL_AA2478AA,#5dbadd
SAL_AA2479AA,#5dbadd
SAL_AA2480AA,#5dbadd
SAL_AA2481AA,#5dbadd
SAL_AA2483AA,#5dbadd
SAL_AA2484AA,#5dbadd
SAL_AA2485AA,#5dbadd
SAL_AA2486AA,#5dbadd
SAL_AA2487AA,#5dbadd
SAL_AA2488AA,#5dbadd
SAL_AA2489AA,#5dbadd
SAL_AA2490AA,#5dbadd
SAL_AA5619AA,#5dbadd
SAL_AA5708AA,#5dbadd
SAL_AA5740AA,#5dbadd
SAL_AA9793AA,#5dbadd
SAL_AA9796AA,#5dbadd
SAL_AA9797AA,#5dbadd
SAL_AA9798AA,#5dbadd
SAL_AA9799AA,#5dbadd
SAL_AA9800AA,#5dbadd
SAL_AA9801AA,#5dbadd
SAL_AA9802AA,#5dbadd
SAL_AA9814AA,#5dbadd
SAL_AA9815AA,#5dbadd
SAL_AA9817AA,#5dbadd
SAL_AA9818AA,#5dbadd
SAL_AA9819AA,#5dbadd
SAL_AA9820AA,#5dbadd
SAL_AA9821AA,#5dbadd
SAL_AA9822AA,#5dbadd
SAL_AA9823AA,#5dbadd
SAL_AA9836AA,#5dbadd
SAL_AA9838AA,#5dbadd
SAL_AA9839AA,#5dbadd
SAL_AA9840AA,#5dbadd
SAL_AA9841AA,#5dbadd
SAL_AA9842AA,#5dbadd
SAL_AA9844AA,#5dbadd
SAL_BA0703AA,#5dbadd
SAL_BA1296AA,#5dbadd
SAL_BA2015AA,#5dbadd
SAL_BA2056AA,#5dbadd
SAL_BA2063AA,#5dbadd
SAL_BA2609AA,#5dbadd
SAL_BA2683AA,#5dbadd
SAL_BA3454AA,#5dbadd
SAL_BA4595AA,#5dbadd
SAL_BA4685AA,#5dbadd
SAL_BA5092AA,#5dbadd
SAL_BA5094AA,#5dbadd
SAL_BA5834AA,#5dbadd
SAL_BA6768AA,#5dbadd
SAL_BA7335AA,#5dbadd
SAL_BA7360AA,#5dbadd
SAL_BA8190AA,#5dbadd
SAL_BA8225AA,#5dbadd
SAL_BA8594AA,#5dbadd
SAL_BA8924AA,#5dbadd
SAL_BA9287AA,#5dbadd
SAL_BA9289AA,#5dbadd
SAL_BA9342AA,#5dbadd
SAL_BA9543AA,#5dbadd
SAL_BA9972AA,#5dbadd
SAL_CA2689AA,#5dbadd
SAL_CA2765AA,#5dbadd
SAL_CA3038AA,#5dbadd
SAL_CA4105AA,#5dbadd
SAL_CA4246AA,#5dbadd
SAL_CA4287AA,#5dbadd
SAL_CA5042AA,#5dbadd
SAL_CA5451AA,#5dbadd
SAL_CA6285AA,#5dbadd
SAL_CA6637AA,#5dbadd
SAL_CA6665AA,#5dbadd
SAL_CA6676AA,#5dbadd
SAL_CA6950AA,#5dbadd
SAL_CA7028AA,#5dbadd
SAL_CA7051AA,#5dbadd
SAL_CA7066AA,#5dbadd
SAL_CA7203AA,#5dbadd
SAL_CA7204AA,#5dbadd
SAL_CA7214AA,#5dbadd
SAL_CA7215AA,#5dbadd
SAL_CA7216AA,#5dbadd
SAL_CA7226AA,#5dbadd
SAL_CA7227AA,#5dbadd
SAL_CA7228AA,#5dbadd
SAL_CA7639AA,#5dbadd
SAL_CA8211AA,#5dbadd
SAL_CA8272AA,#5dbadd
SAL_CA8450AA,#5dbadd
SAL_CA8859AA,#5dbadd
SAL_DA0020AA,#5dbadd
SAL_DA0111AA,#5dbadd
SAL_DA0596AA,#5dbadd
SAL_DA0695AA,#5dbadd
SAL_DA0983AA,#5dbadd
SAL_DA1079AA,#5dbadd
SAL_DA1480AA,#5dbadd
SAL_DA2279AA,#5dbadd
SAL_DA2448AA,#5dbadd
SAL_DA2491AA,#5dbadd
SAL_DA2521AA,#5dbadd
SAL_DA2565AA,#5dbadd
SAL_DA2719AA,#5dbadd
SAL_DA2929AA,#5dbadd
SAL_DA2936AA,#5dbadd
SAL_DA3007AA,#5dbadd
SAL_DA3011AA,#5dbadd
SAL_DA3226AA,#5dbadd
SAL_DA3232AA,#5dbadd
SAL_DA3859AA,#5dbadd
SAL_DA3870AA,#5dbadd
SAL_DA3875AA,#5dbadd
SAL_DA4062AA,#5dbadd
SAL_DA4073AA,#5dbadd
SAL_DA4174AA,#5dbadd
SAL_DA4217AA,#5dbadd
SAL_DA4223AA,#5dbadd
SAL_DA4246AA,#5dbadd
SAL_DA4296AA,#5dbadd
SAL_DA4318AA,#5dbadd
SAL_DA4426AA,#5dbadd
SAL_DA4434AA,#5dbadd
SAL_DA5674AA,#5dbadd
SAL_DA5946AA,#5dbadd
SAL_DA6407AA,#5dbadd
SAL_DA6434AA,#5dbadd
SAL_DA7032AA,#5dbadd
SAL_DA7255AA,#5dbadd
SAL_DA9515AA,#5dbadd
SAL_DA9711AA,#5dbadd
SAL_DA9982AA,#5dbadd
SAL_EA0044AA,#5dbadd
SAL_EA0258AA,#5dbadd
SAL_EA1432AA,#5dbadd
SAL_EA1458AA,#5dbadd
SAL_EA1479AA,#5dbadd
SAL_EA1979AA,#5dbadd
SAL_EA1991AA,#5dbadd
SAL_EA2083AA,#5dbadd
SAL_EA2344AA,#5dbadd
SAL_EA2542AA,#5dbadd
SAL_EA2737AA,#5dbadd
SAL_EA2984AA,#5dbadd
SAL_EA3033AA,#5dbadd
SAL_EA3154AA,#5dbadd
SAL_EA3173AA,#5dbadd
SAL_EA3175AA,#5dbadd
SAL_EA3580AA,#5dbadd
SAL_EA3678AA,#5dbadd
SAL_EA3716AA,#5dbadd
SAL_EA4269AA,#5dbadd
SAL_EA5349AA,#5dbadd
SAL_EA5710AA,#5dbadd
SAL_EA5712AA,#5dbadd
SAL_EA5717AA,#5dbadd
SAL_EA5737AA,#5dbadd
SAL_EA5741AA,#5dbadd
SAL_EA5973AA,#5dbadd
SAL_EA6103AA,#5dbadd
SAL_EA6131AA,#5dbadd
SAL_EA6145AA,#5dbadd
SAL_EA6213AA,#5dbadd
SAL_EA6223AA,#5dbadd
SAL_EA6338AA,#5dbadd
SAL_EA6361AA,#5dbadd
SAL_EA6364AA,#5dbadd
SAL_EA6369AA,#5dbadd
SAL_EA6482AA,#5dbadd
SAL_EA6485AA,#5dbadd
SAL_EA6527AA,#5dbadd
SAL_EA6604AA,#5dbadd
SAL_EA7369AA,#5dbadd
SAL_EA8025AA,#5dbadd
SAL_EA8391AA,#5dbadd
SAL_EA8397AA,#5dbadd
SAL_EA8405AA,#5dbadd
SAL_EA8464AA,#5dbadd
SAL_EA8465AA,#5dbadd
SAL_EA8778AA,#5dbadd
SAL_EA8781AA,#5dbadd
SAL_EA8782AA,#5dbadd
SAL_EA8792AA,#5dbadd
SAL_EA8839AA,#5dbadd
SAL_EA9266AA,#5dbadd
SAL_EA9363AA,#5dbadd
SAL_EA9456AA,#5dbadd
SAL_EA9493AA,#5dbadd
SAL_EA9502AA,#5dbadd
SAL_EA9504AA,#5dbadd
SAL_EA9507AA,#5dbadd
SAL_EA9567AA,#5dbadd
SAL_EA9576AA,#5dbadd
SAL_EA9577AA,#5dbadd
SAL_EA9806AA,#5dbadd
SAL_EA9878AA,#5dbadd
SAL_EA9895AA,#5dbadd
SAL_FA0397AA,#5dbadd
SAL_FA0432AA,#5dbadd
SAL_FA0537AA,#5dbadd
SAL_FA0555AA,#5dbadd
SAL_FA0557AA,#5dbadd
SAL_FA0559AA,#5dbadd
SAL_FA0560AA,#5dbadd
SAL_FA0561AA,#5dbadd
SAL_FA0567AA,#5dbadd
SAL_FA0568AA,#5dbadd
SAL_FA0583AA,#5dbadd
SAL_FA0591AA,#5dbadd
SAL_FA0646AA,#5dbadd
SAL_FA0725AA,#5dbadd
SAL_FA0743AA,#5dbadd
SAL_FA0756AA,#5dbadd
SAL_FA0757AA,#5dbadd
SAL_FA0758AA,#5dbadd
SAL_FA0759AA,#5dbadd
SAL_FA0837AA,#5dbadd
SAL_FA0896AA,#5dbadd
SAL_FA1156AA,#5dbadd
SAL_FA1177AA,#5dbadd
SAL_FA1181AA,#5dbadd
SAL_FA1189AA,#5dbadd
SAL_FA1192AA,#5dbadd
SAL_FA1193AA,#5dbadd
SAL_FA1203AA,#5dbadd
SAL_FA1204AA,#5dbadd
SAL_FA1218AA,#5dbadd
SAL_FA1220AA,#5dbadd
SAL_FA1247AA,#5dbadd
SAL_FA1276AA,#5dbadd
SAL_FA1328AA,#5dbadd
SAL_FA1488AA,#5dbadd
SAL_FA1565AA,#5dbadd
SAL_FA1566AA,#5dbadd
SAL_FA1735AA,#5dbadd
SAL_FA1738AA,#5dbadd
SAL_FA1743AA,#5dbadd
SAL_FA1749AA,#5dbadd
SAL_FA1866AA,#5dbadd
SAL_FA1884AA,#5dbadd
SAL_FA1933AA,#5dbadd
SAL_FA2164AA,#5dbadd
SAL_FA2165AA,#5dbadd
SAL_FA2214AA,#5dbadd
SAL_FA2345AA,#5dbadd
SAL_FA2375AA,#5dbadd
SAL_FA2527AA,#5dbadd
SAL_FA2664AA,#5dbadd
SAL_FA2669AA,#5dbadd
SAL_FA2682AA,#5dbadd
SAL_FA2694AA,#5dbadd
SAL_FA2712AA,#5dbadd
SAL_FA2718AA,#5dbadd
SAL_FA2720AA,#5dbadd
SAL_FA2722AA,#5dbadd
SAL_FA2723AA,#5dbadd
SAL_FA2731AA,#5dbadd
SAL_FA2745AA,#5dbadd
SAL_FA2759AA,#5dbadd
SAL_FA2765AA,#5dbadd
SAL_FA2769AA,#5dbadd
SAL_FA2774AA,#5dbadd
SAL_FA2779AA,#5dbadd
SAL_FA2781AA,#5dbadd
SAL_FA2784AA,#5dbadd
SAL_FA2785AA,#5dbadd
SAL_FA2792AA,#5dbadd
SAL_FA2796AA,#5dbadd
SAL_FA2803AA,#5dbadd
SAL_FA2809AA,#5dbadd
SAL_FA2814AA,#5dbadd
SAL_FA2828AA,#5dbadd
SAL_FA2839AA,#5dbadd
SAL_FA2851AA,#5dbadd
SAL_FA2878AA,#5dbadd
SAL_FA2883AA,#5dbadd
SAL_FA2888AA,#5dbadd
SAL_FA2892AA,#5dbadd
SAL_FA2911AA,#5dbadd
SAL_FA2917AA,#5dbadd
SAL_FA2926AA,#5dbadd
SAL_FA2933AA,#5dbadd
SAL_FA2935AA,#5dbadd
SAL_FA2947AA,#5dbadd
SAL_FA2957AA,#5dbadd
SAL_FA2960AA,#5dbadd
SAL_FA2978AA,#5dbadd
SAL_FA2979AA,#5dbadd
SAL_FA2980AA,#5dbadd
SAL_FA2984AA,#5dbadd
SAL_FA2987AA,#5dbadd
SAL_FA2991AA,#5dbadd
SAL_FA2995AA,#5dbadd
SAL_FA3298AA,#5dbadd
SAL_FA4779AA,#5dbadd
SAL_FA4786AA,#5dbadd
SAL_FA4789AA,#5dbadd
SAL_FA4793AA,#5dbadd
SAL_FA4803AA,#5dbadd
SAL_FA4925AA,#5dbadd
SAL_FA4928AA,#5dbadd
SAL_FA4967AA,#5dbadd
SAL_FA5075AA,#5dbadd
SAL_FA5082AA,#5dbadd
SAL_FA5100AA,#5dbadd
SAL_FA5102AA,#5dbadd
SAL_FA5103AA,#5dbadd
SAL_FA5107AA,#5dbadd
SAL_FA5110AA,#5dbadd
SAL_FA5145AA,#5dbadd
SAL_FA5410AA,#5dbadd
SAL_FA5437AA,#5dbadd
SAL_FA5447AA,#5dbadd
SAL_FA5456AA,#5dbadd
SAL_FA5458AA,#5dbadd
SAL_FA5462AA,#5dbadd
SAL_FA5468AA,#5dbadd
SAL_FA5470AA,#5dbadd
SAL_FA5598AA,#5dbadd
SAL_FA5599AA,#5dbadd
SAL_FA5601AA,#5dbadd
SAL_FA5607AA,#5dbadd
SAL_FA5608AA,#5dbadd
SAL_FA5611AA,#5dbadd
SAL_FA5612AA,#5dbadd
SAL_FA5614AA,#5dbadd
SAL_FA5618AA,#5dbadd
SAL_FA5711AA,#5dbadd
SAL_FA5713AA,#5dbadd
SAL_FA5714AA,#5dbadd
SAL_FA5783AA,#5dbadd
SAL_FA5836AA,#5dbadd
SAL_FA6184AA,#5dbadd
SAL_FA6196AA,#5dbadd
SAL_FA6212AA,#5dbadd
SAL_FA6251AA,#5dbadd
SAL_FA6297AA,#5dbadd
SAL_FA6336AA,#5dbadd
SAL_FA6357AA,#5dbadd
SAL_FA6409AA,#5dbadd
SAL_FA6437AA,#5dbadd
SAL_FA6794AA,#5dbadd
SAL_FA6795AA,#5dbadd
SAL_FA6796AA,#5dbadd
SAL_FA6932AA,#5dbadd
SAL_FA7166AA,#5dbadd
SAL_FA7291AA,#5dbadd
SAL_FA7297AA,#5dbadd
SAL_FA7332AA,#5dbadd
SAL_FA7336AA,#5dbadd
SAL_FA7337AA,#5dbadd
SAL_FA7374AA,#5dbadd
SAL_FA7376AA,#5dbadd
SAL_FA7380AA,#5dbadd
SAL_FA7391AA,#5dbadd
SAL_FA7396AA,#5dbadd
SAL_FA7426AA,#5dbadd
SAL_FA7567AA,#5dbadd
SAL_FA7570AA,#5dbadd
SAL_FA7579AA,#5dbadd
SAL_FA7585AA,#5dbadd
SAL_FA7739AA,#5dbadd
SAL_FA7747AA,#5dbadd
SAL_FA7897AA,#5dbadd
SAL_FA7903AA,#5dbadd
SAL_FA8100AA,#5dbadd
SAL_FA8224AA,#5dbadd
SAL_FA8225AA,#5dbadd
SAL_FA8226AA,#5dbadd
SAL_FA8228AA,#5dbadd
SAL_FA8266AA,#5dbadd
SAL_FA8523AA,#5dbadd
SAL_FA8662AA,#5dbadd
SAL_FA8699AA,#5dbadd
SAL_FA8725AA,#5dbadd
SAL_FA8874AA,#5dbadd
SAL_FA9070AA,#5dbadd
SAL_FA9261AA,#5dbadd
SAL_FA9270AA,#5dbadd
SAL_FA9716AA,#5dbadd
SAL_FA9753AA,#5dbadd
SAL_FA9772AA,#5dbadd
SAL_GA0180AA,#5dbadd
SAL_GA0240AA,#5dbadd
SAL_GA0243AA,#5dbadd
SAL_GA0256AA,#5dbadd
SAL_GA0284AA,#5dbadd
SAL_GA0299AA,#5dbadd
SAL_GA0306AA,#5dbadd
SAL_GA0307AA,#5dbadd
SAL_GA0310AA,#5dbadd
SAL_GA0311AA,#5dbadd
SAL_GA0317AA,#5dbadd
SAL_GA0318AA,#5dbadd
SAL_GA0328AA,#5dbadd
SAL_GA0339AA,#5dbadd
SAL_GA0340AA,#5dbadd
SAL_GA0341AA,#5dbadd
SAL_GA0346AA,#5dbadd
SAL_GA0349AA,#5dbadd
SAL_GA0357AA,#5dbadd
SAL_GA0370AA,#5dbadd
SAL_GA1299AA,#5dbadd
SAL_GA1617AA,#5dbadd
SAL_GA1716AA,#5dbadd
SAL_GA1748AA,#5dbadd
SAL_GA1779AA,#5dbadd
SAL_GA1876AA,#5dbadd
SAL_GA1880AA,#5dbadd
SAL_GA2134AA,#5dbadd
SAL_GA2136AA,#5dbadd
SAL_GA2139AA,#5dbadd
SAL_GA2143AA,#5dbadd
SAL_GA2146AA,#5dbadd
SAL_GA2154AA,#5dbadd
SAL_GA2193AA,#5dbadd
SAL_GA2194AA,#5dbadd
SAL_GA2195AA,#5dbadd
SAL_GA2196AA,#5dbadd
SAL_GA2209AA,#5dbadd
SAL_GA2213AA,#5dbadd
SAL_GA2214AA,#5dbadd
SAL_GA2414AA,#5dbadd
SAL_GA2889AA,#5dbadd
SAL_GA2971AA,#5dbadd
SAL_GA3204AA,#5dbadd
SAL_GA3244AA,#5dbadd
SAL_GA3390AA,#5dbadd
SAL_GA3391AA,#5dbadd
SAL_GA3392AA,#5dbadd
SAL_GA3393AA,#5dbadd
SAL_GA3394AA,#5dbadd
SAL_GA3417AA,#5dbadd
SAL_GA3479AA,#5dbadd
SAL_GA3637AA,#5dbadd
SAL_GA3639AA,#5dbadd
SAL_GA3719AA,#5dbadd
SAL_GA3797AA,#5dbadd
SAL_GA4378AA,#5dbadd
SAL_GA4691AA,#5dbadd
SAL_GA4814AA,#5dbadd
SAL_GA4908AA,#5dbadd
SAL_GA5204AA,#5dbadd
SAL_GA5259AA,#5dbadd
SAL_GA5609AA,#5dbadd
SAL_GA5624AA,#5dbadd
SAL_GA5662AA,#5dbadd
SAL_GA5702AA,#5dbadd
SAL_GA5948AA,#5dbadd
SAL_GA5951AA,#5dbadd
SAL_GA5971AA,#5dbadd
SAL_GA6260AA,#5dbadd
SAL_GA6303AA,#5dbadd
SAL_GA6310AA,#5dbadd
SAL_GA6875AA,#5dbadd
SAL_GA7447AA,#5dbadd
SAL_GA7449AA,#5dbadd
SAL_GA7483AA,#5dbadd
SAL_GA7750AA,#5dbadd
SAL_GA7776AA,#5dbadd
SAL_GA7947AA,#5dbadd
SAL_GA7949AA,#5dbadd
SAL_GA7955AA,#5dbadd
SAL_GA7963AA,#5dbadd
SAL_GA8040AA,#5dbadd
SAL_GA8156AA,#5dbadd
SAL_GA8690AA,#5dbadd
SAL_GA9055AA,#5dbadd
SAL_GA9313AA,#5dbadd
SAL_GA9330AA,#5dbadd
SAL_GA9429AA,#5dbadd
SAL_GA9538AA,#5dbadd
SAL_GA9997AA,#5dbadd
SAL_HA0093AA,#5dbadd
SAL_HA0251AA,#5dbadd
SAL_HA0621AA,#5dbadd
SAL_HA0656AA,#5dbadd
SAL_HA0657AA,#5dbadd
SAL_HA1147AA,#5dbadd
SAL_HA1268AA,#5dbadd
SAL_HA1306AA,#5dbadd
SAL_HA1523AA,#5dbadd
SAL_HA1751AA,#5dbadd
SAL_HA1754AA,#5dbadd
SAL_HA2138AA,#5dbadd
SAL_HA2663AA,#5dbadd
SAL_HA2704AA,#5dbadd
SAL_HA2706AA,#5dbadd
SAL_HA2768AA,#5dbadd
SAL_HA2798AA,#5dbadd
SAL_HA2827AA,#5dbadd
SAL_HA2854AA,#5dbadd
SAL_HA2949AA,#5dbadd
SAL_HA3108AA,#5dbadd
SAL_HA4318AA,#5dbadd
SAL_HA4334AA,#5dbadd
SAL_HA4634AA,#5dbadd
SAL_HA5119AA,#5dbadd
SAL_HA5124AA,#5dbadd
SAL_HA5376AA,#5dbadd
SAL_HA5379AA,#5dbadd
SAL_HA5968AA,#5dbadd
SAL_HA6067AA,#5dbadd
SAL_HA6075AA,#5dbadd
SAL_HA6301AA,#5dbadd
SAL_HA6305AA,#5dbadd
SAL_HA6581AA,#5dbadd
SAL_HA6804AA,#5dbadd
SAL_HA7611AA,#5dbadd
SAL_HA7643AA,#5dbadd
SAL_HA7645AA,#5dbadd
SAL_HA9115AA,#5dbadd
SAL_HA9539AA,#5dbadd
SAL_HA9589AA,#5dbadd
SAL_HA9601AA,#5dbadd
SAL_HA9866AA,#5dbadd
SAL_IA0099AA,#5dbadd
SAL_IA0255AA,#5dbadd
SAL_IA0571AA,#5dbadd
SAL_IA1980AA,#5dbadd
SAL_IA1996AA,#5dbadd
SAL_IA2019AA,#5dbadd
SAL_IA2095AA,#5dbadd
SAL_IA2205AA,#5dbadd
SAL_IA2208AA,#5dbadd
SAL_IA2285AA,#5dbadd
SAL_IA2321AA,#5dbadd
SAL_IA2325AA,#5dbadd
SAL_IA2365AA,#5dbadd
SAL_IA2367AA,#5dbadd
SAL_IA2473AA,#5dbadd
SAL_IA2635AA,#5dbadd
SAL_IA2695AA,#5dbadd
SAL_IA2751AA,#5dbadd
SAL_IA4866AA,#5dbadd
SAL_IA4874AA,#5dbadd
SAL_IA4922AA,#5dbadd
SAL_IA4934AA,#5dbadd
SAL_IA4936AA,#5dbadd
SAL_IA4955AA,#5dbadd
SAL_IA5077AA,#5dbadd
SAL_IA5103AA,#5dbadd
SAL_IA5338AA,#5dbadd
SAL_IA5472AA,#5dbadd
SAL_IA5476AA,#5dbadd
SAL_IA5485AA,#5dbadd
SAL_IA5532AA,#5dbadd
SAL_IA5543AA,#5dbadd
SAL_IA6484AA,#5dbadd
SAL_IA6491AA,#5dbadd
SAL_IA6618AA,#5dbadd
SAL_IA6620AA,#5dbadd
SAL_IA6683AA,#5dbadd
SAL_IA6962AA,#5dbadd
SAL_IA7097AA,#5dbadd
SAL_IA7239AA,#5dbadd
SAL_IA7543AA,#5dbadd
SAL_IA7564AA,#5dbadd
SAL_IA7565AA,#5dbadd
SAL_IA7664AA,#5dbadd
SAL_IA7667AA,#5dbadd
SAL_IA7724AA,#5dbadd
SAL_IA7787AA,#5dbadd
SAL_IA7788AA,#5dbadd
SAL_IA8847AA,#5dbadd
SAL_IA8853AA,#5dbadd
SAL_IA8868AA,#5dbadd
SAL_IA8993AA,#5dbadd
SAL_IA8995AA,#5dbadd
SAL_IA9004AA,#5dbadd
SAL_IA9140AA,#5dbadd
SAL_IA9734AA,#5dbadd
SAL_IA9763AA,#5dbadd
SAL_IA9780AA,#5dbadd
SAL_IA9781AA,#5dbadd
SAL_IA9794AA,#5dbadd
SAL_JA0036AA,#5dbadd
SAL_JA0047AA,#5dbadd
SAL_JA0123AA,#5dbadd
SAL_JA0344AA,#5dbadd
SAL_JA0355AA,#5dbadd
SAL_JA0458AA,#5dbadd
SAL_JA0596AA,#5dbadd
SAL_JA0612AA,#5dbadd
SAL_JA1311AA,#5dbadd
SAL_JA1322AA,#5dbadd
SAL_JA1327AA,#5dbadd
SAL_JA1329AA,#5dbadd
SAL_JA1330AA,#5dbadd
SAL_JA1331AA,#5dbadd
SAL_JA1334AA,#5dbadd
SAL_JA1347AA,#5dbadd
SAL_JA1350AA,#5dbadd
SAL_JA1366AA,#5dbadd
SAL_JA1367AA,#5dbadd
SAL_JA1368AA,#5dbadd
SAL_JA1370AA,#5dbadd
SAL_JA1374AA,#5dbadd
SAL_JA1385AA,#5dbadd
SAL_JA1390AA,#5dbadd
SAL_JA1393AA,#5dbadd
SAL_JA1395AA,#5dbadd
SAL_JA1403AA,#5dbadd
SAL_JA1404AA,#5dbadd
SAL_JA1407AA,#5dbadd
SAL_JA1408AA,#5dbadd
SAL_JA1411AA,#5dbadd
SAL_JA1412AA,#5dbadd
SAL_JA1545AA,#5dbadd
SAL_JA1611AA,#5dbadd
SAL_JA1670AA,#5dbadd
SAL_JA1671AA,#5dbadd
SAL_JA1673AA,#5dbadd
SAL_JA1752AA,#5dbadd
SAL_JA1855AA,#5dbadd
SAL_JA1921AA,#5dbadd
SAL_JA2028AA,#5dbadd
SAL_JA2158AA,#5dbadd
SAL_JA2273AA,#5dbadd
SAL_JA2363AA,#5dbadd
SAL_JA2367AA,#5dbadd
SAL_JA2564AA,#5dbadd
SAL_JA2786AA,#5dbadd
SAL_JA2788AA,#5dbadd
SAL_JA2796AA,#5dbadd
SAL_JA2833AA,#5dbadd
SAL_JA3411AA,#5dbadd
SAL_JA3662AA,#5dbadd
SAL_JA3674AA,#5dbadd
SAL_JA3690AA,#5dbadd
SAL_JA4190AA,#5dbadd
SAL_JA4201AA,#5dbadd
SAL_JA4219AA,#5dbadd
SAL_JA4661AA,#5dbadd
SAL_JA4891AA,#5dbadd
SAL_JA4972AA,#5dbadd
SAL_JA5030AA,#5dbadd
SAL_JA5621AA,#5dbadd
SAL_JA6038AA,#5dbadd
SAL_JA6055AA,#5dbadd
SAL_JA6181AA,#5dbadd
SAL_JA6375AA,#5dbadd
SAL_JA6617AA,#5dbadd
SAL_JA6938AA,#5dbadd
SAL_JA7052AA,#5dbadd
SAL_JA7185AA,#5dbadd
SAL_JA7231AA,#5dbadd
SAL_JA7482AA,#5dbadd
SAL_JA7505AA,#5dbadd
SAL_JA8523AA,#5dbadd
SAL_JA8582AA,#5dbadd
SAL_JA9512AA,#5dbadd
SAL_JA9810AA,#5dbadd
SAL_JA9818AA,#5dbadd
SAL_KA0199AA,#5dbadd
SAL_KA0203AA,#5dbadd
SAL_KA0285AA,#5dbadd
SAL_KA0493AA,#5dbadd
SAL_KA0870AA,#5dbadd
SAL_KA0873AA,#5dbadd
SAL_KA0879AA,#5dbadd
SAL_KA0930AA,#5dbadd
SAL_KA1030AA,#5dbadd
SAL_KA1033AA,#5dbadd
SAL_KA1610AA,#5dbadd
SAL_KA1616AA,#5dbadd
SAL_KA1790AA,#5dbadd
SAL_KA2046AA,#5dbadd
SAL_KA2048AA,#5dbadd
SAL_KA2129AA,#5dbadd
SAL_KA2970AA,#5dbadd
SAL_KA3436AA,#5dbadd
SAL_KA3482AA,#5dbadd
SAL_KA3582AA,#5dbadd
SAL_KA3691AA,#5dbadd
SAL_KA3700AA,#5dbadd
SAL_KA3711AA,#5dbadd
SAL_KA3715AA,#5dbadd
SAL_KA4296AA,#5dbadd
SAL_KA4432AA,#5dbadd
SAL_KA4615AA,#5dbadd
SAL_KA4828AA,#5dbadd
SAL_KA4830AA,#5dbadd
SAL_KA4832AA,#5dbadd
SAL_KA5072AA,#5dbadd
SAL_KA5548AA,#5dbadd
SAL_KA5566AA,#5dbadd
SAL_KA5591AA,#5dbadd
SAL_KA5719AA,#5dbadd
SAL_KA5738AA,#5dbadd
SAL_AA2975AA,#5dbadd
SAL_AA2976AA,#5dbadd
SAL_AA2977AA,#5dbadd
SAL_AA2980AA,#5dbadd
SAL_AA6886AA,#5dbadd
SAL_BA2826AA,#5dbadd
SAL_CA3447AA,#5dbadd
SAL_CA4126AA,#5dbadd
SAL_CA4562AA,#5dbadd
SAL_CA6850AA,#5dbadd
SAL_DA0258AA,#5dbadd
SAL_DA0932AA,#5dbadd
SAL_DA7190AA,#5dbadd
SAL_DA7191AA,#5dbadd
SAL_EA7393AA,#5dbadd
SAL_FA0512AA,#5dbadd
SAL_FA4449AA,#5dbadd
SAL_FA4494AA,#5dbadd
SAL_FA4623AA,#5dbadd
SAL_FA7382AA,#5dbadd
SAL_GA3312AA,#5dbadd
SAL_GA3520AA,#5dbadd
SAL_GA3638AA,#5dbadd
SAL_GA4200AA,#5dbadd
SAL_GA7372AA,#5dbadd
SAL_HA1994AA,#5dbadd
SAL_HA2029AA,#5dbadd
SAL_HA2032AA,#5dbadd
SAL_HA2034AA,#5dbadd
SAL_HA2046AA,#5dbadd
SAL_HA2048AA,#5dbadd
SAL_HA2049AA,#5dbadd
SAL_HA2094AA,#5dbadd
SAL_HA2100AA,#5dbadd
SAL_HA2105AA,#5dbadd
SAL_HA2106AA,#5dbadd
SAL_HA2107AA,#5dbadd
SAL_HA2119AA,#5dbadd
SAL_HA2127AA,#5dbadd
SAL_HA2131AA,#5dbadd
SAL_HA2143AA,#5dbadd
SAL_HA2144AA,#5dbadd
SAL_HA8840AA,#5dbadd
SAL_IA1394AA,#5dbadd
SAL_IA3355AA,#5dbadd
SAL_JA1279AA,#5dbadd
SAL_JA1312AA,#5dbadd
SAL_JA1319AA,#5dbadd
SAL_JA1323AA,#5dbadd
SAL_JA1325AA,#5dbadd
SAL_JA1326AA,#5dbadd
SAL_JA1328AA,#5dbadd
SAL_JA1333AA,#5dbadd
SAL_JA1337AA,#5dbadd
SAL_JA1358AA,#5dbadd
SAL_JA1362AA,#5dbadd
SAL_JA1363AA,#5dbadd
SAL_JA1364AA,#5dbadd
SAL_JA1386AA,#5dbadd
SAL_JA1388AA,#5dbadd
SAL_JA1389AA,#5dbadd
SAL_JA1391AA,#5dbadd
SAL_JA1401AA,#5dbadd
SAL_JA1402AA,#5dbadd
SAL_JA1405AA,#5dbadd
SAL_AA5628AA,#5dbadd
SAL_BA2358AA,#5dbadd
SAL_BA3408AA,#5dbadd
SAL_BA3413AA,#5dbadd
SAL_BA3415AA,#5dbadd
SAL_BA3417AA,#5dbadd
SAL_BA3420AA,#5dbadd
SAL_BA4381AA,#5dbadd
SAL_BA9782AA,#5dbadd
SAL_CA2733AA,#5dbadd
SAL_CA2927AA,#5dbadd
SAL_CA3197AA,#5dbadd
SAL_CA4393AA,#5dbadd
SAL_CA4632AA,#5dbadd
SAL_CA4941AA,#5dbadd
SAL_CA4972AA,#5dbadd
SAL_CA5119AA,#5dbadd
SAL_CA5216AA,#5dbadd
SAL_CA5684AA,#5dbadd
SAL_CA5696AA,#5dbadd
SAL_CA5727AA,#5dbadd
SAL_CA5795AA,#5dbadd
SAL_CA5805AA,#5dbadd
SAL_CA6052AA,#5dbadd
SAL_CA6154AA,#5dbadd
SAL_CA6411AA,#5dbadd
SAL_CA6544AA,#5dbadd
SAL_CA6596AA,#5dbadd
SAL_CA6747AA,#5dbadd
SAL_EA8085AA,#5dbadd
SAL_FA0770AA,#5dbadd
SAL_FA0771AA,#5dbadd
SAL_FA1285AA,#5dbadd
SAL_FA6350AA,#5dbadd
SAL_FA6351AA,#5dbadd
SAL_FA6352AA,#5dbadd
SAL_FA7331AA,#5dbadd
SAL_FA7333AA,#5dbadd
SAL_FA7334AA,#5dbadd
SAL_FA7335AA,#5dbadd
SAL_FA7338AA,#5dbadd
SAL_FA7339AA,#5dbadd
SAL_FA7340AA,#5dbadd
SAL_FA7341AA,#5dbadd
SAL_FA7371AA,#5dbadd
SAL_FA7372AA,#5dbadd
SAL_FA7373AA,#5dbadd
SAL_FA7375AA,#5dbadd
SAL_FA7377AA,#5dbadd
SAL_FA7378AA,#5dbadd
SAL_FA7379AA,#5dbadd
SAL_FA7381AA,#5dbadd
SAL_FA7383AA,#5dbadd
SAL_FA7384AA,#5dbadd
SAL_FA7385AA,#5dbadd
SAL_FA7386AA,#5dbadd
SAL_FA7387AA,#5dbadd
SAL_FA7388AA,#5dbadd
SAL_FA7389AA,#5dbadd
SAL_FA7390AA,#5dbadd
SAL_FA7392AA,#5dbadd
SAL_FA7393AA,#5dbadd
SAL_FA7394AA,#5dbadd
SAL_FA7395AA,#5dbadd
SAL_FA7397AA,#5dbadd
SAL_FA7398AA,#5dbadd
SAL_FA7399AA,#5dbadd
SAL_FA7400AA,#5dbadd
SAL_FA7401AA,#5dbadd
SAL_FA7402AA,#5dbadd
SAL_FA7561AA,#5dbadd
SAL_FA7563AA,#5dbadd
SAL_FA7564AA,#5dbadd
SAL_FA7565AA,#5dbadd
SAL_FA7566AA,#5dbadd
SAL_FA7568AA,#5dbadd
SAL_FA7569AA,#5dbadd
SAL_FA7571AA,#5dbadd
SAL_FA7572AA,#5dbadd
SAL_FA7573AA,#5dbadd
SAL_GA2244AA,#5dbadd
SAL_GA4199AA,#5dbadd
SAL_IA7352AA,#5dbadd
SAL_IA7723AA,#5dbadd
SAL_IA9089AA,#5dbadd
SAL_JA1324AA,#5dbadd
SAL_JA1351AA,#5dbadd
SAL_JA1360AA,#5dbadd
SAL_JA1365AA,#5dbadd
SAL_JA1369AA,#5dbadd
SAL_JA1399AA,#5dbadd
SAL_JA1409AA,#5dbadd
SAL_JA1413AA,#5dbadd
SAL_JA1415AA,#5dbadd
SAL_JA6343AA,#5dbadd
SAL_KA5263AA,#5dbadd
SAL_AA2981AA,#5dbadd
SAL_AA2983AA,#5dbadd
SAL_BA5116AA,#5dbadd
SAL_CA7197AA,#5dbadd
SAL_CA7199AA,#5dbadd
SAL_CA7200AA,#5dbadd
SAL_CA7201AA,#5dbadd
SAL_CA7202AA,#5dbadd
SAL_CA7209AA,#5dbadd
SAL_CA7210AA,#5dbadd
SAL_CA7211AA,#5dbadd
SAL_CA7212AA,#5dbadd
SAL_CA7213AA,#5dbadd
SAL_CA7221AA,#5dbadd
SAL_CA7222AA,#5dbadd
SAL_CA7223AA,#5dbadd
SAL_CA7224AA,#5dbadd
SAL_CA7225AA,#5dbadd
SAL_EA1883AA,#5dbadd
SAL_EA3038AA,#5dbadd
SAL_FA0721AA,#5dbadd
SAL_FA0727AA,#5dbadd
SAL_FA0728AA,#5dbadd
SAL_FA0776AA,#5dbadd
SAL_FA0777AA,#5dbadd
SAL_FA0778AA,#5dbadd
SAL_FA0779AA,#5dbadd
SAL_FA0780AA,#5dbadd
SAL_FA0781AA,#5dbadd
SAL_FA0782AA,#5dbadd
SAL_FA0783AA,#5dbadd
SAL_FA0784AA,#5dbadd
SAL_FA0785AA,#5dbadd
SAL_FA0786AA,#5dbadd
SAL_FA0787AA,#5dbadd
SAL_FA0788AA,#5dbadd
SAL_FA0789AA,#5dbadd
SAL_FA0790AA,#5dbadd
SAL_FA2653AA,#5dbadd
SAL_FA2655AA,#5dbadd
SAL_FA2656AA,#5dbadd
SAL_FA2742AA,#5dbadd
SAL_FA2761AA,#5dbadd
SAL_FA2900AA,#5dbadd
SAL_FA5423AA,#5dbadd
SAL_GA1878AA,#5dbadd
SAL_GA3796AA,#5dbadd
SAL_GA5715AA,#5dbadd
SAL_IA7792AA,#5dbadd
SAL_IA9773AA,#5dbadd
SAL_JA0005AA,#5dbadd
SAL_JA2337AA,#5dbadd
SAL_JA5017AA,#5dbadd
SAL_JA6661AA,#5dbadd
SAL_JA9201AA,#5dbadd
SAL_KA2960AA,#5dbadd
SAL_IA7699AA,#5dbadd
SAL_KA4272AA,#5dbadd
SAL_KA4041AA,#5dbadd
SAL_KA4033AA,#5dbadd
SAL_AA5474AA,#5f3c23
SAL_AA5483AA,#5f3c23
SAL_AA5484AA,#5f3c23
SAL_AA5485AA,#5f3c23
SAL_AA5486AA,#5f3c23
SAL_AA5487AA,#5f3c23
SAL_AA5488AA,#5f3c23
SAL_AA5489AA,#5f3c23
SAL_AA5490AA,#5f3c23
SAL_AA5491AA,#5f3c23
SAL_AA5492AA,#5f3c23
SAL_BA0824AA,#5f3c23
SAL_BA5164AA,#5f3c23
SAL_BA5486AA,#5f3c23
SAL_BA5488AA,#5f3c23
SAL_BA6387AA,#5f3c23
SAL_BA7825AA,#5f3c23
SAL_BA8275AA,#5f3c23
SAL_BA9153AA,#5f3c23
SAL_BA9154AA,#5f3c23
SAL_CA1128AA,#5f3c23
SAL_CA2571AA,#5f3c23
SAL_CA5978AA,#5f3c23
SAL_CA7530AA,#5f3c23
SAL_CA9372AA,#5f3c23
SAL_DA2220AA,#5f3c23
SAL_DA2255AA,#5f3c23
SAL_DA3008AA,#5f3c23
SAL_DA4041AA,#5f3c23
SAL_DA4063AA,#5f3c23
SAL_DA4266AA,#5f3c23
SAL_DA4427AA,#5f3c23
SAL_DA5156AA,#5f3c23
SAL_DA5896AA,#5f3c23
SAL_DA7135AA,#5f3c23
SAL_DA7301AA,#5f3c23
SAL_DA7816AA,#5f3c23
SAL_DA8773AA,#5f3c23
SAL_DA9405AA,#5f3c23
SAL_DA9406AA,#5f3c23
SAL_DA9430AA,#5f3c23
SAL_DA9433AA,#5f3c23
SAL_DA9503AA,#5f3c23
SAL_DA9518AA,#5f3c23
SAL_EA1958AA,#5f3c23
SAL_EA3001AA,#5f3c23
SAL_EA3034AA,#5f3c23
SAL_EA3167AA,#5f3c23
SAL_EA3556AA,#5f3c23
SAL_EA3737AA,#5f3c23
SAL_EA3786AA,#5f3c23
SAL_EA3800AA,#5f3c23
SAL_EA3960AA,#5f3c23
SAL_EA4974AA,#5f3c23
SAL_EA4975AA,#5f3c23
SAL_EA5713AA,#5f3c23
SAL_EA5962AA,#5f3c23
SAL_EA6150AA,#5f3c23
SAL_EA8373AA,#5f3c23
SAL_FA0413AA,#5f3c23
SAL_FA0414AA,#5f3c23
SAL_FA0415AA,#5f3c23
SAL_FA0416AA,#5f3c23
SAL_FA0500AA,#5f3c23
SAL_FA0550AA,#5f3c23
SAL_FA1143AA,#5f3c23
SAL_FA1365AA,#5f3c23
SAL_FA1456AA,#5f3c23
SAL_FA1460AA,#5f3c23
SAL_FA1569AA,#5f3c23
SAL_FA1570AA,#5f3c23
SAL_FA1571AA,#5f3c23
SAL_FA1572AA,#5f3c23
SAL_FA1573AA,#5f3c23
SAL_FA1574AA,#5f3c23
SAL_FA1880AA,#5f3c23
SAL_FA2193AA,#5f3c23
SAL_FA2432AA,#5f3c23
SAL_FA2433AA,#5f3c23
SAL_FA2434AA,#5f3c23
SAL_FA2437AA,#5f3c23
SAL_FA2438AA,#5f3c23
SAL_FA2448AA,#5f3c23
SAL_FA2771AA,#5f3c23
SAL_FA2948AA,#5f3c23
SAL_FA4915AA,#5f3c23
SAL_FA5088AA,#5f3c23
SAL_FA5429AA,#5f3c23
SAL_FA5703AA,#5f3c23
SAL_FA6179AA,#5f3c23
SAL_FA6301AA,#5f3c23
SAL_FA6414AA,#5f3c23
SAL_FA6654AA,#5f3c23
SAL_FA7424AA,#5f3c23
SAL_FA7435AA,#5f3c23
SAL_FA8022AA,#5f3c23
SAL_FA8238AA,#5f3c23
SAL_FA8278AA,#5f3c23
SAL_FA8279AA,#5f3c23
SAL_FA8280AA,#5f3c23
SAL_FA8281AA,#5f3c23
SAL_FA8282AA,#5f3c23
SAL_FA8283AA,#5f3c23
SAL_FA8284AA,#5f3c23
SAL_FA8285AA,#5f3c23
SAL_FA8286AA,#5f3c23
SAL_FA8287AA,#5f3c23
SAL_FA8288AA,#5f3c23
SAL_FA8289AA,#5f3c23
SAL_FA8290AA,#5f3c23
SAL_FA8291AA,#5f3c23
SAL_FA8292AA,#5f3c23
SAL_FA8293AA,#5f3c23
SAL_FA8294AA,#5f3c23
SAL_FA8295AA,#5f3c23
SAL_FA8296AA,#5f3c23
SAL_FA8297AA,#5f3c23
SAL_FA8298AA,#5f3c23
SAL_FA8299AA,#5f3c23
SAL_FA8300AA,#5f3c23
SAL_FA8301AA,#5f3c23
SAL_FA8302AA,#5f3c23
SAL_FA8303AA,#5f3c23
SAL_FA8304AA,#5f3c23
SAL_FA8305AA,#5f3c23
SAL_FA8586AA,#5f3c23
SAL_FA9080AA,#5f3c23
SAL_FA9762AA,#5f3c23
SAL_GA0336AA,#5f3c23
SAL_GA2066AA,#5f3c23
SAL_GA2107AA,#5f3c23
SAL_GA2108AA,#5f3c23
SAL_GA2573AA,#5f3c23
SAL_GA2576AA,#5f3c23
SAL_GA2582AA,#5f3c23
SAL_GA2590AA,#5f3c23
SAL_GA2593AA,#5f3c23
SAL_GA2602AA,#5f3c23
SAL_GA2772AA,#5f3c23
SAL_GA3197AA,#5f3c23
SAL_GA3487AA,#5f3c23
SAL_GA3534AA,#5f3c23
SAL_GA3720AA,#5f3c23
SAL_GA4801AA,#5f3c23
SAL_GA5216AA,#5f3c23
SAL_GA5219AA,#5f3c23
SAL_GA5268AA,#5f3c23
SAL_GA7517AA,#5f3c23
SAL_GA8650AA,#5f3c23
SAL_GA8691AA,#5f3c23
SAL_GA9379AA,#5f3c23
SAL_GA9591AA,#5f3c23
SAL_GA9593AA,#5f3c23
SAL_HA0239AA,#5f3c23
SAL_HA1749AA,#5f3c23
SAL_HA3813AA,#5f3c23
SAL_HA3981AA,#5f3c23
SAL_HA4736AA,#5f3c23
SAL_HA5007AA,#5f3c23
SAL_HA8891AA,#5f3c23
SAL_HA9101AA,#5f3c23
SAL_HA9532AA,#5f3c23
SAL_HA9534AA,#5f3c23
SAL_IA0136AA,#5f3c23
SAL_IA3769AA,#5f3c23
SAL_IA5178AA,#5f3c23
SAL_IA5248AA,#5f3c23
SAL_IA5250AA,#5f3c23
SAL_IA5257AA,#5f3c23
SAL_IA5278AA,#5f3c23
SAL_IA5281AA,#5f3c23
SAL_IA5606AA,#5f3c23
SAL_IA5616AA,#5f3c23
SAL_IA5686AA,#5f3c23
SAL_IA6191AA,#5f3c23
SAL_IA6339AA,#5f3c23
SAL_IA8163AA,#5f3c23
SAL_IA8430AA,#5f3c23
SAL_IA8832AA,#5f3c23
SAL_IA8982AA,#5f3c23
SAL_IA9027AA,#5f3c23
SAL_IA9248AA,#5f3c23
SAL_IA9791AA,#5f3c23
SAL_JA0270AA,#5f3c23
SAL_JA0336AA,#5f3c23
SAL_JA1095AA,#5f3c23
SAL_JA2067AA,#5f3c23
SAL_JA2118AA,#5f3c23
SAL_JA2178AA,#5f3c23
SAL_JA2598AA,#5f3c23
SAL_JA2845AA,#5f3c23
SAL_JA3553AA,#5f3c23
SAL_JA3607AA,#5f3c23
SAL_JA3649AA,#5f3c23
SAL_JA4220AA,#5f3c23
SAL_JA5774AA,#5f3c23
SAL_JA6538AA,#5f3c23
SAL_JA6693AA,#5f3c23
SAL_JA7096AA,#5f3c23
SAL_JA7225AA,#5f3c23
SAL_JA7617AA,#5f3c23
SAL_JA8854AA,#5f3c23
SAL_JA8956AA,#5f3c23
SAL_JA9723AA,#5f3c23
SAL_KA1045AA,#5f3c23
SAL_KA2122AA,#5f3c23
SAL_KA2408AA,#5f3c23
SAL_KA5634AA,#5f3c23
SAL_DA6044AA,#5f3c23
SAL_FA2431AA,#5f3c23
SAL_KA1364AA,#5f3c23
SAL_KA1374AA,#5f3c23
SAL_AA0298AA,#628cdb
SAL_AA0299AA,#628cdb
SAL_AA0300AA,#628cdb
SAL_AA0301AA,#628cdb
SAL_AA0302AA,#628cdb
SAL_AA0303AA,#628cdb
SAL_AA0304AA,#628cdb
SAL_AA0305AA,#628cdb
SAL_AA0306AA,#628cdb
SAL_AA0307AA,#628cdb
SAL_AA0308AA,#628cdb
SAL_AA0309AA,#628cdb
SAL_AA0310AA,#628cdb
SAL_AA0311AA,#628cdb
SAL_AA0312AA,#628cdb
SAL_AA0313AA,#628cdb
SAL_AA0314AA,#628cdb
SAL_AA0315AA,#628cdb
SAL_AA0316AA,#628cdb
SAL_AA0317AA,#628cdb
SAL_AA0318AA,#628cdb
SAL_AA0319AA,#628cdb
SAL_AA0320AA,#628cdb
SAL_AA0321AA,#628cdb
SAL_AA0322AA,#628cdb
SAL_AA0323AA,#628cdb
SAL_AA0324AA,#628cdb
SAL_AA0325AA,#628cdb
SAL_AA0326AA,#628cdb
SAL_AA0327AA,#628cdb
SAL_AA0328AA,#628cdb
SAL_AA0329AA,#628cdb
SAL_AA0330AA,#628cdb
SAL_AA0331AA,#628cdb
SAL_AA0332AA,#628cdb
SAL_AA0333AA,#628cdb
SAL_AA0334AA,#628cdb
SAL_AA0335AA,#628cdb
SAL_AA0336AA,#628cdb
SAL_AA0337AA,#628cdb
SAL_AA0338AA,#628cdb
SAL_AA0339AA,#628cdb
SAL_AA0340AA,#628cdb
SAL_AA0341AA,#628cdb
SAL_AA0342AA,#628cdb
SAL_AA0343AA,#628cdb
SAL_AA0344AA,#628cdb
SAL_AA0345AA,#628cdb
SAL_AA0346AA,#628cdb
SAL_AA0347AA,#628cdb
SAL_AA0348AA,#628cdb
SAL_AA0349AA,#628cdb
SAL_AA0350AA,#628cdb
SAL_AA0351AA,#628cdb
SAL_AA0352AA,#628cdb
SAL_AA0353AA,#628cdb
SAL_AA0354AA,#628cdb
SAL_AA0355AA,#628cdb
SAL_AA0356AA,#628cdb
SAL_AA0357AA,#628cdb
SAL_AA0358AA,#628cdb
SAL_AA0359AA,#628cdb
SAL_AA0360AA,#628cdb
SAL_AA0361AA,#628cdb
SAL_AA0362AA,#628cdb
SAL_AA0363AA,#628cdb
SAL_AA0364AA,#628cdb
SAL_AA0365AA,#628cdb
SAL_AA0366AA,#628cdb
SAL_AA0367AA,#628cdb
SAL_AA0368AA,#628cdb
SAL_AA0369AA,#628cdb
SAL_AA0370AA,#628cdb
SAL_AA0371AA,#628cdb
SAL_AA0372AA,#628cdb
SAL_AA0373AA,#628cdb
SAL_AA0374AA,#628cdb
SAL_AA0375AA,#628cdb
SAL_AA0376AA,#628cdb
SAL_AA0377AA,#628cdb
SAL_AA0378AA,#628cdb
SAL_AA0379AA,#628cdb
SAL_AA0380AA,#628cdb
SAL_AA0381AA,#628cdb
SAL_AA0382AA,#628cdb
SAL_AA0383AA,#628cdb
SAL_AA0384AA,#628cdb
SAL_AA0385AA,#628cdb
SAL_AA0386AA,#628cdb
SAL_AA0387AA,#628cdb
SAL_AA0388AA,#628cdb
SAL_AA0389AA,#628cdb
SAL_AA0390AA,#628cdb
SAL_AA0391AA,#628cdb
SAL_AA0392AA,#628cdb
SAL_AA0393AA,#628cdb
SAL_AA0394AA,#628cdb
SAL_AA0395AA,#628cdb
SAL_AA0396AA,#628cdb
SAL_AA0397AA,#628cdb
SAL_AA0399AA,#628cdb
SAL_AA0400AA,#628cdb
SAL_AA0401AA,#628cdb
SAL_AA0402AA,#628cdb
SAL_AA0403AA,#628cdb
SAL_AA0404AA,#628cdb
SAL_AA0405AA,#628cdb
SAL_AA0406AA,#628cdb
SAL_AA0407AA,#628cdb
SAL_AA0408AA,#628cdb
SAL_AA0409AA,#628cdb
SAL_AA0410AA,#628cdb
SAL_AA0411AA,#628cdb
SAL_AA0412AA,#628cdb
SAL_AA0413AA,#628cdb
SAL_AA0414AA,#628cdb
SAL_AA0415AA,#628cdb
SAL_AA0416AA,#628cdb
SAL_AA0417AA,#628cdb
SAL_AA0418AA,#628cdb
SAL_AA0419AA,#628cdb
SAL_AA0420AA,#628cdb
SAL_AA0421AA,#628cdb
SAL_AA0422AA,#628cdb
SAL_AA0423AA,#628cdb
SAL_AA0424AA,#628cdb
SAL_AA0425AA,#628cdb
SAL_AA0426AA,#628cdb
SAL_AA0427AA,#628cdb
SAL_AA0428AA,#628cdb
SAL_AA0429AA,#628cdb
SAL_AA0430AA,#628cdb
SAL_AA0432AA,#628cdb
SAL_AA0433AA,#628cdb
SAL_AA0434AA,#628cdb
SAL_AA0435AA,#628cdb
SAL_AA0436AA,#628cdb
SAL_AA0437AA,#628cdb
SAL_AA0438AA,#628cdb
SAL_AA0439AA,#628cdb
SAL_AA0440AA,#628cdb
SAL_AA0441AA,#628cdb
SAL_AA0442AA,#628cdb
SAL_AA0443AA,#628cdb
SAL_AA0444AA,#628cdb
SAL_AA0445AA,#628cdb
SAL_AA0446AA,#628cdb
SAL_AA0447AA,#628cdb
SAL_AA0448AA,#628cdb
SAL_AA0449AA,#628cdb
SAL_AA0450AA,#628cdb
SAL_AA0451AA,#628cdb
SAL_AA0453AA,#628cdb
SAL_AA0454AA,#628cdb
SAL_AA0455AA,#628cdb
SAL_AA0456AA,#628cdb
SAL_AA0457AA,#628cdb
SAL_AA0458AA,#628cdb
SAL_AA0459AA,#628cdb
SAL_AA0460AA,#628cdb
SAL_AA0461AA,#628cdb
SAL_AA0462AA,#628cdb
SAL_AA0463AA,#628cdb
SAL_AA0464AA,#628cdb
SAL_AA0466AA,#628cdb
SAL_AA0467AA,#628cdb
SAL_AA0468AA,#628cdb
SAL_AA0469AA,#628cdb
SAL_AA0470AA,#628cdb
SAL_AA0471AA,#628cdb
SAL_AA0472AA,#628cdb
SAL_AA0474AA,#628cdb
SAL_AA0475AA,#628cdb
SAL_AA0476AA,#628cdb
SAL_AA0477AA,#628cdb
SAL_AA0478AA,#628cdb
SAL_AA0479AA,#628cdb
SAL_AA0480AA,#628cdb
SAL_AA0481AA,#628cdb
SAL_AA0482AA,#628cdb
SAL_AA0483AA,#628cdb
SAL_AA0484AA,#628cdb
SAL_AA0485AA,#628cdb
SAL_AA0486AA,#628cdb
SAL_AA0487AA,#628cdb
SAL_AA0488AA,#628cdb
SAL_AA0489AA,#628cdb
SAL_AA0490AA,#628cdb
SAL_AA0491AA,#628cdb
SAL_AA0492AA,#628cdb
SAL_AA0493AA,#628cdb
SAL_AA0494AA,#628cdb
SAL_AA0495AA,#628cdb
SAL_AA0496AA,#628cdb
SAL_AA0497AA,#628cdb
SAL_AA0498AA,#628cdb
SAL_AA0499AA,#628cdb
SAL_AA0500AA,#628cdb
SAL_AA0501AA,#628cdb
SAL_AA0502AA,#628cdb
SAL_AA0503AA,#628cdb
SAL_AA0504AA,#628cdb
SAL_AA0505AA,#628cdb
SAL_AA0506AA,#628cdb
SAL_AA0507AA,#628cdb
SAL_AA0508AA,#628cdb
SAL_AA0509AA,#628cdb
SAL_AA0510AA,#628cdb
SAL_AA0511AA,#628cdb
SAL_AA0512AA,#628cdb
SAL_AA0513AA,#628cdb
SAL_AA0514AA,#628cdb
SAL_AA0515AA,#628cdb
SAL_AA0516AA,#628cdb
SAL_AA0517AA,#628cdb
SAL_AA0518AA,#628cdb
SAL_AA0519AA,#628cdb
SAL_AA0520AA,#628cdb
SAL_AA0521AA,#628cdb
SAL_AA0522AA,#628cdb
SAL_AA0523AA,#628cdb
SAL_AA0524AA,#628cdb
SAL_AA0525AA,#628cdb
SAL_AA0526AA,#628cdb
SAL_AA0527AA,#628cdb
SAL_AA0528AA,#628cdb
SAL_AA0529AA,#628cdb
SAL_AA0530AA,#628cdb
SAL_AA0531AA,#628cdb
SAL_AA0532AA,#628cdb
SAL_AA0533AA,#628cdb
SAL_AA0534AA,#628cdb
SAL_AA0535AA,#628cdb
SAL_AA0536AA,#628cdb
SAL_AA0537AA,#628cdb
SAL_AA0538AA,#628cdb
SAL_AA0539AA,#628cdb
SAL_AA0540AA,#628cdb
SAL_AA0541AA,#628cdb
SAL_AA0542AA,#628cdb
SAL_AA0543AA,#628cdb
SAL_AA0544AA,#628cdb
SAL_AA0545AA,#628cdb
SAL_AA0546AA,#628cdb
SAL_AA0547AA,#628cdb
SAL_AA0548AA,#628cdb
SAL_AA0549AA,#628cdb
SAL_AA0550AA,#628cdb
SAL_AA0551AA,#628cdb
SAL_AA0552AA,#628cdb
SAL_AA0553AA,#628cdb
SAL_AA0554AA,#628cdb
SAL_AA0555AA,#628cdb
SAL_AA0556AA,#628cdb
SAL_AA0557AA,#628cdb
SAL_AA0558AA,#628cdb
SAL_AA0559AA,#628cdb
SAL_AA0560AA,#628cdb
SAL_AA0561AA,#628cdb
SAL_AA0562AA,#628cdb
SAL_AA0563AA,#628cdb
SAL_AA0564AA,#628cdb
SAL_AA0565AA,#628cdb
SAL_AA0566AA,#628cdb
SAL_AA0567AA,#628cdb
SAL_AA0568AA,#628cdb
SAL_AA0569AA,#628cdb
SAL_AA0570AA,#628cdb
SAL_AA0571AA,#628cdb
SAL_AA0572AA,#628cdb
SAL_AA0573AA,#628cdb
SAL_AA0574AA,#628cdb
SAL_AA0575AA,#628cdb
SAL_AA0576AA,#628cdb
SAL_AA0577AA,#628cdb
SAL_AA0578AA,#628cdb
SAL_AA0579AA,#628cdb
SAL_AA0580AA,#628cdb
SAL_AA0581AA,#628cdb
SAL_AA0582AA,#628cdb
SAL_AA0583AA,#628cdb
SAL_AA0584AA,#628cdb
SAL_AA0585AA,#628cdb
SAL_AA0586AA,#628cdb
SAL_AA0587AA,#628cdb
SAL_AA0588AA,#628cdb
SAL_AA0589AA,#628cdb
SAL_AA0590AA,#628cdb
SAL_AA0591AA,#628cdb
SAL_AA0592AA,#628cdb
SAL_AA0593AA,#628cdb
SAL_AA0594AA,#628cdb
SAL_AA0595AA,#628cdb
SAL_AA0596AA,#628cdb
SAL_AA0597AA,#628cdb
SAL_AA0598AA,#628cdb
SAL_AA0599AA,#628cdb
SAL_AA0600AA,#628cdb
SAL_AA0601AA,#628cdb
SAL_AA0602AA,#628cdb
SAL_AA0603AA,#628cdb
SAL_AA3007AA,#628cdb
SAL_AA3008AA,#628cdb
SAL_AA3009AA,#628cdb
SAL_AA3011AA,#628cdb
SAL_AA3213AA,#628cdb
SAL_AA3214AA,#628cdb
SAL_AA3215AA,#628cdb
SAL_AA3216AA,#628cdb
SAL_AA3217AA,#628cdb
SAL_AA3218AA,#628cdb
SAL_AA3219AA,#628cdb
SAL_AA3220AA,#628cdb
SAL_AA3221AA,#628cdb
SAL_AA3222AA,#628cdb
SAL_AA3223AA,#628cdb
SAL_AA3224AA,#628cdb
SAL_AA3225AA,#628cdb
SAL_AA3226AA,#628cdb
SAL_AA3227AA,#628cdb
SAL_AA3230AA,#628cdb
SAL_AA3231AA,#628cdb
SAL_AA3233AA,#628cdb
SAL_AA3234AA,#628cdb
SAL_AA3235AA,#628cdb
SAL_AA3236AA,#628cdb
SAL_AA3237AA,#628cdb
SAL_AA3238AA,#628cdb
SAL_AA3563AA,#628cdb
SAL_AA3564AA,#628cdb
SAL_AA3565AA,#628cdb
SAL_AA3566AA,#628cdb
SAL_AA3567AA,#628cdb
SAL_AA3568AA,#628cdb
SAL_AA3569AA,#628cdb
SAL_AA4064AA,#628cdb
SAL_AA4065AA,#628cdb
SAL_AA4066AA,#628cdb
SAL_AA4067AA,#628cdb
SAL_AA4068AA,#628cdb
SAL_AA4070AA,#628cdb
SAL_AA4071AA,#628cdb
SAL_AA4072AA,#628cdb
SAL_AA4073AA,#628cdb
SAL_AA4523AA,#628cdb
SAL_AA4524AA,#628cdb
SAL_AA4525AA,#628cdb
SAL_AA4714AA,#628cdb
SAL_AA4795AA,#628cdb
SAL_AA4796AA,#628cdb
SAL_AA5084AA,#628cdb
SAL_AA5126AA,#628cdb
SAL_AA5532AA,#628cdb
SAL_AA5533AA,#628cdb
SAL_AA5564AA,#628cdb
SAL_AA5565AA,#628cdb
SAL_AA5637AA,#628cdb
SAL_AA5674AA,#628cdb
SAL_AA5678AA,#628cdb
SAL_AA5680AA,#628cdb
SAL_AA5695AA,#628cdb
SAL_AA5696AA,#628cdb
SAL_AA5735AA,#628cdb
SAL_AA5736AA,#628cdb
SAL_AA6410AA,#628cdb
SAL_AA6491AA,#628cdb
SAL_AA6492AA,#628cdb
SAL_AA6631AA,#628cdb
SAL_AA6759AA,#628cdb
SAL_AA6760AA,#628cdb
SAL_AA6816AA,#628cdb
SAL_AA6825AA,#628cdb
SAL_AA6833AA,#628cdb
SAL_AA6926AA,#628cdb
SAL_AA6930AA,#628cdb
SAL_AA6996AA,#628cdb
SAL_AA7011AA,#628cdb
SAL_AA7020AA,#628cdb
SAL_AA7021AA,#628cdb
SAL_AA7022AA,#628cdb
SAL_AA7023AA,#628cdb
SAL_AA7032AA,#628cdb
SAL_AA7056AA,#628cdb
SAL_AA7057AA,#628cdb
SAL_AA7058AA,#628cdb
SAL_AA7083AA,#628cdb
SAL_AA7084AA,#628cdb
SAL_AA7085AA,#628cdb
SAL_AA7089AA,#628cdb
SAL_AA7092AA,#628cdb
SAL_AA7093AA,#628cdb
SAL_AA7106AA,#628cdb
SAL_AA7128AA,#628cdb
SAL_AA7129AA,#628cdb
SAL_AA7130AA,#628cdb
SAL_AA7131AA,#628cdb
SAL_AA7133AA,#628cdb
SAL_AA7161AA,#628cdb
SAL_AA7162AA,#628cdb
SAL_AA7163AA,#628cdb
SAL_AA7164AA,#628cdb
SAL_AA7165AA,#628cdb
SAL_AA7166AA,#628cdb
SAL_AA7167AA,#628cdb
SAL_AA7168AA,#628cdb
SAL_AA7169AA,#628cdb
SAL_AA7170AA,#628cdb
SAL_AA7171AA,#628cdb
SAL_AA7172AA,#628cdb
SAL_AA7173AA,#628cdb
SAL_AA7174AA,#628cdb
SAL_AA7175AA,#628cdb
SAL_AA7176AA,#628cdb
SAL_AA7177AA,#628cdb
SAL_AA7178AA,#628cdb
SAL_AA7179AA,#628cdb
SAL_AA7180AA,#628cdb
SAL_AA7181AA,#628cdb
SAL_AA7182AA,#628cdb
SAL_AA7183AA,#628cdb
SAL_AA7184AA,#628cdb
SAL_AA7185AA,#628cdb
SAL_AA7186AA,#628cdb
SAL_AA7187AA,#628cdb
SAL_AA7188AA,#628cdb
SAL_AA7189AA,#628cdb
SAL_AA7190AA,#628cdb
SAL_AA7191AA,#628cdb
SAL_AA7192AA,#628cdb
SAL_AA7193AA,#628cdb
SAL_AA7199AA,#628cdb
SAL_AA7200AA,#628cdb
SAL_AA7201AA,#628cdb
SAL_AA7202AA,#628cdb
SAL_AA7203AA,#628cdb
SAL_AA7204AA,#628cdb
SAL_AA7205AA,#628cdb
SAL_AA7206AA,#628cdb
SAL_AA7207AA,#628cdb
SAL_AA7208AA,#628cdb
SAL_AA7209AA,#628cdb
SAL_AA7210AA,#628cdb
SAL_AA7211AA,#628cdb
SAL_AA7212AA,#628cdb
SAL_AA7213AA,#628cdb
SAL_AA7214AA,#628cdb
SAL_AA7215AA,#628cdb
SAL_AA7216AA,#628cdb
SAL_AA7217AA,#628cdb
SAL_AA7218AA,#628cdb
SAL_AA7219AA,#628cdb
SAL_AA7220AA,#628cdb
SAL_AA7221AA,#628cdb
SAL_AA7222AA,#628cdb
SAL_AA7223AA,#628cdb
SAL_AA7224AA,#628cdb
SAL_AA7225AA,#628cdb
SAL_AA7226AA,#628cdb
SAL_AA7227AA,#628cdb
SAL_AA7228AA,#628cdb
SAL_AA7229AA,#628cdb
SAL_AA7230AA,#628cdb
SAL_AA7231AA,#628cdb
SAL_AA7232AA,#628cdb
SAL_AA7233AA,#628cdb
SAL_AA7234AA,#628cdb
SAL_AA7235AA,#628cdb
SAL_AA7236AA,#628cdb
SAL_AA7237AA,#628cdb
SAL_AA7238AA,#628cdb
SAL_AA7239AA,#628cdb
SAL_AA7240AA,#628cdb
SAL_AA7241AA,#628cdb
SAL_AA7242AA,#628cdb
SAL_AA7243AA,#628cdb
SAL_AA7244AA,#628cdb
SAL_AA7245AA,#628cdb
SAL_AA7246AA,#628cdb
SAL_AA7247AA,#628cdb
SAL_AA7248AA,#628cdb
SAL_AA7249AA,#628cdb
SAL_AA7250AA,#628cdb
SAL_AA7251AA,#628cdb
SAL_AA7252AA,#628cdb
SAL_AA7253AA,#628cdb
SAL_AA7254AA,#628cdb
SAL_AA7255AA,#628cdb
SAL_AA7256AA,#628cdb
SAL_AA7257AA,#628cdb
SAL_AA7258AA,#628cdb
SAL_AA7259AA,#628cdb
SAL_AA7518AA,#628cdb
SAL_AA7523AA,#628cdb
SAL_AA7533AA,#628cdb
SAL_AA7539AA,#628cdb
SAL_AA7696AA,#628cdb
SAL_AA7724AA,#628cdb
SAL_AA7750AA,#628cdb
SAL_AA7912AA,#628cdb
SAL_AA8060AA,#628cdb
SAL_AA8294AA,#628cdb
SAL_AA8302AA,#628cdb
SAL_AA8326AA,#628cdb
SAL_AA8327AA,#628cdb
SAL_AA8328AA,#628cdb
SAL_AA8341AA,#628cdb
SAL_AA8344AA,#628cdb
SAL_AA8348AA,#628cdb
SAL_AA8383AA,#628cdb
SAL_AA8384AA,#628cdb
SAL_AA8385AA,#628cdb
SAL_AA8392AA,#628cdb
SAL_AA8395AA,#628cdb
SAL_AA8396AA,#628cdb
SAL_AA8399AA,#628cdb
SAL_AA8400AA,#628cdb
SAL_AA8401AA,#628cdb
SAL_AA8403AA,#628cdb
SAL_AA8404AA,#628cdb
SAL_AA8405AA,#628cdb
SAL_AA8406AA,#628cdb
SAL_AA8407AA,#628cdb
SAL_AA8409AA,#628cdb
SAL_AA8410AA,#628cdb
SAL_AA8411AA,#628cdb
SAL_AA8412AA,#628cdb
SAL_AA8413AA,#628cdb
SAL_AA8415AA,#628cdb
SAL_AA8416AA,#628cdb
SAL_AA8417AA,#628cdb
SAL_AA8418AA,#628cdb
SAL_AA8419AA,#628cdb
SAL_AA8420AA,#628cdb
SAL_AA8421AA,#628cdb
SAL_AA8422AA,#628cdb
SAL_AA8423AA,#628cdb
SAL_AA8424AA,#628cdb
SAL_AA8426AA,#628cdb
SAL_AA8427AA,#628cdb
SAL_AA8428AA,#628cdb
SAL_AA8429AA,#628cdb
SAL_AA8431AA,#628cdb
SAL_AA8432AA,#628cdb
SAL_AA8433AA,#628cdb
SAL_AA8434AA,#628cdb
SAL_AA8435AA,#628cdb
SAL_AA8436AA,#628cdb
SAL_AA8437AA,#628cdb
SAL_AA8669AA,#628cdb
SAL_AA8672AA,#628cdb
SAL_AA8699AA,#628cdb
SAL_AA8700AA,#628cdb
SAL_AA8727AA,#628cdb
SAL_AA8728AA,#628cdb
SAL_AA8729AA,#628cdb
SAL_AA8730AA,#628cdb
SAL_AA8731AA,#628cdb
SAL_AA8732AA,#628cdb
SAL_AA8733AA,#628cdb
SAL_AA8734AA,#628cdb
SAL_AA8810AA,#628cdb
SAL_AA8812AA,#628cdb
SAL_AA9076AA,#628cdb
SAL_AA9084AA,#628cdb
SAL_AA9085AA,#628cdb
SAL_AA9086AA,#628cdb
SAL_AA9087AA,#628cdb
SAL_AA9088AA,#628cdb
SAL_AA9089AA,#628cdb
SAL_AA9090AA,#628cdb
SAL_AA9091AA,#628cdb
SAL_AA9092AA,#628cdb
SAL_AA9093AA,#628cdb
SAL_AA9094AA,#628cdb
SAL_AA9095AA,#628cdb
SAL_AA9205AA,#628cdb
SAL_AA9206AA,#628cdb
SAL_AA9207AA,#628cdb
SAL_AA9208AA,#628cdb
SAL_AA9209AA,#628cdb
SAL_AA9333AA,#628cdb
SAL_AA9658AA,#628cdb
SAL_AA9660AA,#628cdb
SAL_AA9663AA,#628cdb
SAL_AA9664AA,#628cdb
SAL_AA9666AA,#628cdb
SAL_AA9668AA,#628cdb
SAL_AA9669AA,#628cdb
SAL_AA9671AA,#628cdb
SAL_AA9678AA,#628cdb
SAL_AA9770AA,#628cdb
SAL_AA9774AA,#628cdb
SAL_AA9806AA,#628cdb
SAL_AA9807AA,#628cdb
SAL_AA9808AA,#628cdb
SAL_AA9809AA,#628cdb
SAL_AA9810AA,#628cdb
SAL_AA9811AA,#628cdb
SAL_AA9812AA,#628cdb
SAL_AA9813AA,#628cdb
SAL_AA9826AA,#628cdb
SAL_AA9827AA,#628cdb
SAL_AA9828AA,#628cdb
SAL_AA9829AA,#628cdb
SAL_AA9830AA,#628cdb
SAL_AA9831AA,#628cdb
SAL_AA9832AA,#628cdb
SAL_AA9833AA,#628cdb
SAL_AA9834AA,#628cdb
SAL_AA9847AA,#628cdb
SAL_AA9848AA,#628cdb
SAL_AA9849AA,#628cdb
SAL_AA9850AA,#628cdb
SAL_AA9851AA,#628cdb
SAL_AA9852AA,#628cdb
SAL_AA9853AA,#628cdb
SAL_AA9854AA,#628cdb
SAL_AA9855AA,#628cdb
SAL_AA9856AA,#628cdb
SAL_AA9857AA,#628cdb
SAL_AA9863AA,#628cdb
SAL_AA9869AA,#628cdb
SAL_AA9870AA,#628cdb
SAL_AA9871AA,#628cdb
SAL_AA9872AA,#628cdb
SAL_AA9873AA,#628cdb
SAL_AA9874AA,#628cdb
SAL_AA9875AA,#628cdb
SAL_AA9876AA,#628cdb
SAL_AA9877AA,#628cdb
SAL_AA9878AA,#628cdb
SAL_AA9879AA,#628cdb
SAL_AA9888AA,#628cdb
SAL_AA9889AA,#628cdb
SAL_AA9891AA,#628cdb
SAL_AA9892AA,#628cdb
SAL_AA9893AA,#628cdb
SAL_AA9894AA,#628cdb
SAL_AA9895AA,#628cdb
SAL_AA9896AA,#628cdb
SAL_AA9897AA,#628cdb
SAL_AA9898AA,#628cdb
SAL_AA9899AA,#628cdb
SAL_AA9902AA,#628cdb
SAL_AA9903AA,#628cdb
SAL_AA9904AA,#628cdb
SAL_AA9905AA,#628cdb
SAL_AA9906AA,#628cdb
SAL_AA9907AA,#628cdb
SAL_AA9908AA,#628cdb
SAL_AA9909AA,#628cdb
SAL_AA9910AA,#628cdb
SAL_AA9911AA,#628cdb
SAL_AA9912AA,#628cdb
SAL_AA9924AA,#628cdb
SAL_AA9925AA,#628cdb
SAL_AA9926AA,#628cdb
SAL_AA9927AA,#628cdb
SAL_AA9928AA,#628cdb
SAL_AA9929AA,#628cdb
SAL_AA9930AA,#628cdb
SAL_AA9931AA,#628cdb
SAL_AA9932AA,#628cdb
SAL_AA9933AA,#628cdb
SAL_AA9955AA,#628cdb
SAL_BA0004AA,#628cdb
SAL_BA0005AA,#628cdb
SAL_BA0006AA,#628cdb
SAL_BA0007AA,#628cdb
SAL_BA0008AA,#628cdb
SAL_BA0009AA,#628cdb
SAL_BA0010AA,#628cdb
SAL_BA0011AA,#628cdb
SAL_BA0012AA,#628cdb
SAL_BA0013AA,#628cdb
SAL_BA0014AA,#628cdb
SAL_BA0015AA,#628cdb
SAL_BA0016AA,#628cdb
SAL_BA0017AA,#628cdb
SAL_BA0018AA,#628cdb
SAL_BA0019AA,#628cdb
SAL_BA0021AA,#628cdb
SAL_BA0022AA,#628cdb
SAL_BA0024AA,#628cdb
SAL_BA0025AA,#628cdb
SAL_BA0026AA,#628cdb
SAL_BA0027AA,#628cdb
SAL_BA0032AA,#628cdb
SAL_BA0034AA,#628cdb
SAL_BA0035AA,#628cdb
SAL_BA0044AA,#628cdb
SAL_BA0046AA,#628cdb
SAL_BA0074AA,#628cdb
SAL_BA0075AA,#628cdb
SAL_BA0078AA,#628cdb
SAL_BA0079AA,#628cdb
SAL_BA0080AA,#628cdb
SAL_BA0081AA,#628cdb
SAL_BA0083AA,#628cdb
SAL_BA0084AA,#628cdb
SAL_BA0085AA,#628cdb
SAL_BA0086AA,#628cdb
SAL_BA0087AA,#628cdb
SAL_BA0088AA,#628cdb
SAL_BA0089AA,#628cdb
SAL_BA0090AA,#628cdb
SAL_BA0091AA,#628cdb
SAL_BA0092AA,#628cdb
SAL_BA0093AA,#628cdb
SAL_BA0094AA,#628cdb
SAL_BA0095AA,#628cdb
SAL_BA0096AA,#628cdb
SAL_BA0097AA,#628cdb
SAL_BA0098AA,#628cdb
SAL_BA0099AA,#628cdb
SAL_BA0100AA,#628cdb
SAL_BA0101AA,#628cdb
SAL_BA0102AA,#628cdb
SAL_BA0103AA,#628cdb
SAL_BA0104AA,#628cdb
SAL_BA0105AA,#628cdb
SAL_BA0106AA,#628cdb
SAL_BA0107AA,#628cdb
SAL_BA0108AA,#628cdb
SAL_BA0109AA,#628cdb
SAL_BA0110AA,#628cdb
SAL_BA0111AA,#628cdb
SAL_BA0112AA,#628cdb
SAL_BA0113AA,#628cdb
SAL_BA0114AA,#628cdb
SAL_BA0115AA,#628cdb
SAL_BA0116AA,#628cdb
SAL_BA0117AA,#628cdb
SAL_BA0118AA,#628cdb
SAL_BA0119AA,#628cdb
SAL_BA0120AA,#628cdb
SAL_BA0121AA,#628cdb
SAL_BA0122AA,#628cdb
SAL_BA0123AA,#628cdb
SAL_BA0124AA,#628cdb
SAL_BA0125AA,#628cdb
SAL_BA0126AA,#628cdb
SAL_BA0127AA,#628cdb
SAL_BA0128AA,#628cdb
SAL_BA0129AA,#628cdb
SAL_BA0130AA,#628cdb
SAL_BA0131AA,#628cdb
SAL_BA0132AA,#628cdb
SAL_BA0133AA,#628cdb
SAL_BA0134AA,#628cdb
SAL_BA0135AA,#628cdb
SAL_BA0136AA,#628cdb
SAL_BA0137AA,#628cdb
SAL_BA0138AA,#628cdb
SAL_BA0139AA,#628cdb
SAL_BA0141AA,#628cdb
SAL_BA0142AA,#628cdb
SAL_BA0143AA,#628cdb
SAL_BA0145AA,#628cdb
SAL_BA0147AA,#628cdb
SAL_BA0149AA,#628cdb
SAL_BA0150AA,#628cdb
SAL_BA0151AA,#628cdb
SAL_BA0152AA,#628cdb
SAL_BA0153AA,#628cdb
SAL_BA0154AA,#628cdb
SAL_BA0155AA,#628cdb
SAL_BA0156AA,#628cdb
SAL_BA0157AA,#628cdb
SAL_BA0158AA,#628cdb
SAL_BA0159AA,#628cdb
SAL_BA0160AA,#628cdb
SAL_BA0161AA,#628cdb
SAL_BA0162AA,#628cdb
SAL_BA0163AA,#628cdb
SAL_BA0164AA,#628cdb
SAL_BA0165AA,#628cdb
SAL_BA0166AA,#628cdb
SAL_BA0167AA,#628cdb
SAL_BA0168AA,#628cdb
SAL_BA0169AA,#628cdb
SAL_BA0170AA,#628cdb
SAL_BA0171AA,#628cdb
SAL_BA0172AA,#628cdb
SAL_BA0173AA,#628cdb
SAL_BA0174AA,#628cdb
SAL_BA0175AA,#628cdb
SAL_BA0176AA,#628cdb
SAL_BA0177AA,#628cdb
SAL_BA0178AA,#628cdb
SAL_BA0179AA,#628cdb
SAL_BA0180AA,#628cdb
SAL_BA0181AA,#628cdb
SAL_BA0182AA,#628cdb
SAL_BA0183AA,#628cdb
SAL_BA0185AA,#628cdb
SAL_BA0186AA,#628cdb
SAL_BA0187AA,#628cdb
SAL_BA0188AA,#628cdb
SAL_BA0189AA,#628cdb
SAL_BA0190AA,#628cdb
SAL_BA0191AA,#628cdb
SAL_BA0192AA,#628cdb
SAL_BA0193AA,#628cdb
SAL_BA0194AA,#628cdb
SAL_BA0195AA,#628cdb
SAL_BA0196AA,#628cdb
SAL_BA0197AA,#628cdb
SAL_BA0198AA,#628cdb
SAL_BA0199AA,#628cdb
SAL_BA0200AA,#628cdb
SAL_BA0544AA,#628cdb
SAL_BA0608AA,#628cdb
SAL_BA0639AA,#628cdb
SAL_BA0705AA,#628cdb
SAL_BA0706AA,#628cdb
SAL_BA0720AA,#628cdb
SAL_BA0728AA,#628cdb
SAL_BA0809AA,#628cdb
SAL_BA0841AA,#628cdb
SAL_BA0864AA,#628cdb
SAL_BA0894AA,#628cdb
SAL_BA0948AA,#628cdb
SAL_BA0957AA,#628cdb
SAL_BA0969AA,#628cdb
SAL_BA0970AA,#628cdb
SAL_BA0971AA,#628cdb
SAL_BA0972AA,#628cdb
SAL_BA0973AA,#628cdb
SAL_BA1041AA,#628cdb
SAL_BA1054AA,#628cdb
SAL_BA1055AA,#628cdb
SAL_BA1061AA,#628cdb
SAL_BA1062AA,#628cdb
SAL_BA1063AA,#628cdb
SAL_BA1064AA,#628cdb
SAL_BA1065AA,#628cdb
SAL_BA1066AA,#628cdb
SAL_BA1067AA,#628cdb
SAL_BA1068AA,#628cdb
SAL_BA1069AA,#628cdb
SAL_BA1070AA,#628cdb
SAL_BA1071AA,#628cdb
SAL_BA1072AA,#628cdb
SAL_BA1073AA,#628cdb
SAL_BA1074AA,#628cdb
SAL_BA1075AA,#628cdb
SAL_BA1076AA,#628cdb
SAL_BA1077AA,#628cdb
SAL_BA1078AA,#628cdb
SAL_BA1079AA,#628cdb
SAL_BA1080AA,#628cdb
SAL_BA1081AA,#628cdb
SAL_BA1082AA,#628cdb
SAL_BA1083AA,#628cdb
SAL_BA1084AA,#628cdb
SAL_BA1085AA,#628cdb
SAL_BA1086AA,#628cdb
SAL_BA1087AA,#628cdb
SAL_BA1088AA,#628cdb
SAL_BA1089AA,#628cdb
SAL_BA1090AA,#628cdb
SAL_BA1091AA,#628cdb
SAL_BA1092AA,#628cdb
SAL_BA1093AA,#628cdb
SAL_BA1094AA,#628cdb
SAL_BA1095AA,#628cdb
SAL_BA1096AA,#628cdb
SAL_BA1097AA,#628cdb
SAL_BA1098AA,#628cdb
SAL_BA1099AA,#628cdb
SAL_BA1100AA,#628cdb
SAL_BA1101AA,#628cdb
SAL_BA1102AA,#628cdb
SAL_BA1103AA,#628cdb
SAL_BA1104AA,#628cdb
SAL_BA1105AA,#628cdb
SAL_BA1106AA,#628cdb
SAL_BA1107AA,#628cdb
SAL_BA1108AA,#628cdb
SAL_BA1109AA,#628cdb
SAL_BA1110AA,#628cdb
SAL_BA1111AA,#628cdb
SAL_BA1112AA,#628cdb
SAL_BA1113AA,#628cdb
SAL_BA1114AA,#628cdb
SAL_BA1115AA,#628cdb
SAL_BA1116AA,#628cdb
SAL_BA1117AA,#628cdb
SAL_BA1118AA,#628cdb
SAL_BA1119AA,#628cdb
SAL_BA1120AA,#628cdb
SAL_BA1121AA,#628cdb
SAL_BA1122AA,#628cdb
SAL_BA1123AA,#628cdb
SAL_BA1124AA,#628cdb
SAL_BA1125AA,#628cdb
SAL_BA1126AA,#628cdb
SAL_BA1127AA,#628cdb
SAL_BA1128AA,#628cdb
SAL_BA1129AA,#628cdb
SAL_BA1130AA,#628cdb
SAL_BA1131AA,#628cdb
SAL_BA1132AA,#628cdb
SAL_BA1133AA,#628cdb
SAL_BA1134AA,#628cdb
SAL_BA1135AA,#628cdb
SAL_BA1136AA,#628cdb
SAL_BA1137AA,#628cdb
SAL_BA1138AA,#628cdb
SAL_BA1139AA,#628cdb
SAL_BA1140AA,#628cdb
SAL_BA1141AA,#628cdb
SAL_BA1147AA,#628cdb
SAL_BA1157AA,#628cdb
SAL_BA1162AA,#628cdb
SAL_BA1165AA,#628cdb
SAL_BA1168AA,#628cdb
SAL_BA1178AA,#628cdb
SAL_BA1191AA,#628cdb
SAL_BA1197AA,#628cdb
SAL_BA1218AA,#628cdb
SAL_BA1219AA,#628cdb
SAL_BA1220AA,#628cdb
SAL_BA1221AA,#628cdb
SAL_BA1222AA,#628cdb
SAL_BA1223AA,#628cdb
SAL_BA1224AA,#628cdb
SAL_BA1225AA,#628cdb
SAL_BA1226AA,#628cdb
SAL_BA1230AA,#628cdb
SAL_BA1231AA,#628cdb
SAL_BA1232AA,#628cdb
SAL_BA1233AA,#628cdb
SAL_BA1237AA,#628cdb
SAL_BA1247AA,#628cdb
SAL_BA1252AA,#628cdb
SAL_BA1289AA,#628cdb
SAL_BA1295AA,#628cdb
SAL_BA1307AA,#628cdb
SAL_BA1308AA,#628cdb
SAL_BA1313AA,#628cdb
SAL_BA1326AA,#628cdb
SAL_BA1327AA,#628cdb
SAL_BA1333AA,#628cdb
SAL_BA1334AA,#628cdb
SAL_BA1336AA,#628cdb
SAL_BA1337AA,#628cdb
SAL_BA1338AA,#628cdb
SAL_BA1339AA,#628cdb
SAL_BA1340AA,#628cdb
SAL_BA1341AA,#628cdb
SAL_BA1344AA,#628cdb
SAL_BA1345AA,#628cdb
SAL_BA1346AA,#628cdb
SAL_BA1406AA,#628cdb
SAL_BA1409AA,#628cdb
SAL_BA1410AA,#628cdb
SAL_BA1412AA,#628cdb
SAL_BA1417AA,#628cdb
SAL_BA1418AA,#628cdb
SAL_BA1420AA,#628cdb
SAL_BA1429AA,#628cdb
SAL_BA1433AA,#628cdb
SAL_BA1434AA,#628cdb
SAL_BA1435AA,#628cdb
SAL_BA1436AA,#628cdb
SAL_BA1441AA,#628cdb
SAL_BA1450AA,#628cdb
SAL_BA1451AA,#628cdb
SAL_BA1453AA,#628cdb
SAL_BA1455AA,#628cdb
SAL_BA1465AA,#628cdb
SAL_BA1474AA,#628cdb
SAL_BA1495AA,#628cdb
SAL_BA1541AA,#628cdb
SAL_BA1544AA,#628cdb
SAL_BA1547AA,#628cdb
SAL_BA1553AA,#628cdb
SAL_BA1555AA,#628cdb
SAL_BA1559AA,#628cdb
SAL_BA1570AA,#628cdb
SAL_BA1580AA,#628cdb
SAL_BA1581AA,#628cdb
SAL_BA1582AA,#628cdb
SAL_BA1583AA,#628cdb
SAL_BA1584AA,#628cdb
SAL_BA1585AA,#628cdb
SAL_BA1617AA,#628cdb
SAL_BA1619AA,#628cdb
SAL_BA1644AA,#628cdb
SAL_BA1645AA,#628cdb
SAL_BA1688AA,#628cdb
SAL_BA1718AA,#628cdb
SAL_BA1721AA,#628cdb
SAL_BA1728AA,#628cdb
SAL_BA1731AA,#628cdb
SAL_BA1732AA,#628cdb
SAL_BA1736AA,#628cdb
SAL_BA1761AA,#628cdb
SAL_BA1782AA,#628cdb
SAL_BA1783AA,#628cdb
SAL_BA1787AA,#628cdb
SAL_BA1788AA,#628cdb
SAL_BA1794AA,#628cdb
SAL_BA1807AA,#628cdb
SAL_BA1808AA,#628cdb
SAL_BA1822AA,#628cdb
SAL_BA1841AA,#628cdb
SAL_BA1894AA,#628cdb
SAL_BA1897AA,#628cdb
SAL_BA1913AA,#628cdb
SAL_BA1915AA,#628cdb
SAL_BA1928AA,#628cdb
SAL_BA1937AA,#628cdb
SAL_BA1946AA,#628cdb
SAL_BA1948AA,#628cdb
SAL_BA1956AA,#628cdb
SAL_BA1970AA,#628cdb
SAL_BA1984AA,#628cdb
SAL_BA1985AA,#628cdb
SAL_BA1986AA,#628cdb
SAL_BA1987AA,#628cdb
SAL_BA2011AA,#628cdb
SAL_BA2027AA,#628cdb
SAL_BA2047AA,#628cdb
SAL_BA2075AA,#628cdb
SAL_BA2076AA,#628cdb
SAL_BA2077AA,#628cdb
SAL_BA2078AA,#628cdb
SAL_BA2079AA,#628cdb
SAL_BA2080AA,#628cdb
SAL_BA2081AA,#628cdb
SAL_BA2082AA,#628cdb
SAL_BA2085AA,#628cdb
SAL_BA2086AA,#628cdb
SAL_BA2087AA,#628cdb
SAL_BA2088AA,#628cdb
SAL_BA2089AA,#628cdb
SAL_BA2090AA,#628cdb
SAL_BA2096AA,#628cdb
SAL_BA2101AA,#628cdb
SAL_BA2102AA,#628cdb
SAL_BA2103AA,#628cdb
SAL_BA2104AA,#628cdb
SAL_BA2105AA,#628cdb
SAL_BA2110AA,#628cdb
SAL_BA2111AA,#628cdb
SAL_BA2112AA,#628cdb
SAL_BA2113AA,#628cdb
SAL_BA2114AA,#628cdb
SAL_BA2115AA,#628cdb
SAL_BA2116AA,#628cdb
SAL_BA2117AA,#628cdb
SAL_BA2118AA,#628cdb
SAL_BA2119AA,#628cdb
SAL_BA2120AA,#628cdb
SAL_BA2166AA,#628cdb
SAL_BA2167AA,#628cdb
SAL_BA2168AA,#628cdb
SAL_BA2173AA,#628cdb
SAL_BA2192AA,#628cdb
SAL_BA2212AA,#628cdb
SAL_BA2231AA,#628cdb
SAL_BA2250AA,#628cdb
SAL_BA2304AA,#628cdb
SAL_BA2306AA,#628cdb
SAL_BA2308AA,#628cdb
SAL_BA2310AA,#628cdb
SAL_BA2312AA,#628cdb
SAL_BA2314AA,#628cdb
SAL_BA2316AA,#628cdb
SAL_BA2318AA,#628cdb
SAL_BA2321AA,#628cdb
SAL_BA2322AA,#628cdb
SAL_BA2331AA,#628cdb
SAL_BA2333AA,#628cdb
SAL_BA2336AA,#628cdb
SAL_BA2338AA,#628cdb
SAL_BA2381AA,#628cdb
SAL_BA2387AA,#628cdb
SAL_BA2392AA,#628cdb
SAL_BA2405AA,#628cdb
SAL_BA2413AA,#628cdb
SAL_BA2421AA,#628cdb
SAL_BA2437AA,#628cdb
SAL_BA2497AA,#628cdb
SAL_BA2513AA,#628cdb
SAL_BA2538AA,#628cdb
SAL_BA2540AA,#628cdb
SAL_BA2542AA,#628cdb
SAL_BA2544AA,#628cdb
SAL_BA2583AA,#628cdb
SAL_BA2607AA,#628cdb
SAL_BA2717AA,#628cdb
SAL_BA2819AA,#628cdb
SAL_BA2879AA,#628cdb
SAL_BA2910AA,#628cdb
SAL_BA2916AA,#628cdb
SAL_BA2923AA,#628cdb
SAL_BA2951AA,#628cdb
SAL_BA2953AA,#628cdb
SAL_BA2955AA,#628cdb
SAL_BA2957AA,#628cdb
SAL_BA2958AA,#628cdb
SAL_BA2960AA,#628cdb
SAL_BA2963AA,#628cdb
SAL_BA2965AA,#628cdb
SAL_BA2967AA,#628cdb
SAL_BA2968AA,#628cdb
SAL_BA2970AA,#628cdb
SAL_BA2972AA,#628cdb
SAL_BA2974AA,#628cdb
SAL_BA2976AA,#628cdb
SAL_BA2981AA,#628cdb
SAL_BA2982AA,#628cdb
SAL_BA2984AA,#628cdb
SAL_BA3004AA,#628cdb
SAL_BA3017AA,#628cdb
SAL_BA3028AA,#628cdb
SAL_BA3062AA,#628cdb
SAL_BA3064AA,#628cdb
SAL_BA3066AA,#628cdb
SAL_BA3072AA,#628cdb
SAL_BA3074AA,#628cdb
SAL_BA3076AA,#628cdb
SAL_BA3078AA,#628cdb
SAL_BA3105AA,#628cdb
SAL_BA3111AA,#628cdb
SAL_BA3122AA,#628cdb
SAL_BA3124AA,#628cdb
SAL_BA3126AA,#628cdb
SAL_BA3128AA,#628cdb
SAL_BA3130AA,#628cdb
SAL_BA3132AA,#628cdb
SAL_BA3134AA,#628cdb
SAL_BA3136AA,#628cdb
SAL_BA3138AA,#628cdb
SAL_BA3140AA,#628cdb
SAL_BA3142AA,#628cdb
SAL_BA3144AA,#628cdb
SAL_BA3146AA,#628cdb
SAL_BA3148AA,#628cdb
SAL_BA3150AA,#628cdb
SAL_BA3152AA,#628cdb
SAL_BA3154AA,#628cdb
SAL_BA3166AA,#628cdb
SAL_BA3170AA,#628cdb
SAL_BA3180AA,#628cdb
SAL_BA3186AA,#628cdb
SAL_BA3188AA,#628cdb
SAL_BA3190AA,#628cdb
SAL_BA3192AA,#628cdb
SAL_BA3194AA,#628cdb
SAL_BA3196AA,#628cdb
SAL_BA3215AA,#628cdb
SAL_BA3217AA,#628cdb
SAL_BA3220AA,#628cdb
SAL_BA3222AA,#628cdb
SAL_BA3224AA,#628cdb
SAL_BA3241AA,#628cdb
SAL_BA3253AA,#628cdb
SAL_BA3254AA,#628cdb
SAL_BA3256AA,#628cdb
SAL_BA3257AA,#628cdb
SAL_BA3285AA,#628cdb
SAL_BA3432AA,#628cdb
SAL_BA3433AA,#628cdb
SAL_BA3434AA,#628cdb
SAL_BA3443AA,#628cdb
SAL_BA3444AA,#628cdb
SAL_BA3445AA,#628cdb
SAL_BA3446AA,#628cdb
SAL_BA3447AA,#628cdb
SAL_BA3448AA,#628cdb
SAL_BA3449AA,#628cdb
SAL_BA3451AA,#628cdb
SAL_BA3452AA,#628cdb
SAL_BA3479AA,#628cdb
SAL_BA3483AA,#628cdb
SAL_BA3512AA,#628cdb
SAL_BA3513AA,#628cdb
SAL_BA3571AA,#628cdb
SAL_BA3679AA,#628cdb
SAL_BA3681AA,#628cdb
SAL_BA3683AA,#628cdb
SAL_BA3685AA,#628cdb
SAL_BA3687AA,#628cdb
SAL_BA3689AA,#628cdb
SAL_BA3691AA,#628cdb
SAL_BA3700AA,#628cdb
SAL_BA3702AA,#628cdb
SAL_BA3703AA,#628cdb
SAL_BA3709AA,#628cdb
SAL_BA3712AA,#628cdb
SAL_BA3781AA,#628cdb
SAL_BA3783AA,#628cdb
SAL_BA3787AA,#628cdb
SAL_BA3789AA,#628cdb
SAL_BA3794AA,#628cdb
SAL_BA3796AA,#628cdb
SAL_BA3804AA,#628cdb
SAL_BA3808AA,#628cdb
SAL_BA3810AA,#628cdb
SAL_BA3812AA,#628cdb
SAL_BA3813AA,#628cdb
SAL_BA3815AA,#628cdb
SAL_BA3828AA,#628cdb
SAL_BA3832AA,#628cdb
SAL_BA3836AA,#628cdb
SAL_BA3838AA,#628cdb
SAL_BA3840AA,#628cdb
SAL_BA3844AA,#628cdb
SAL_BA3846AA,#628cdb
SAL_BA3848AA,#628cdb
SAL_BA3851AA,#628cdb
SAL_BA3853AA,#628cdb
SAL_BA3854AA,#628cdb
SAL_BA3856AA,#628cdb
SAL_BA3857AA,#628cdb
SAL_BA3858AA,#628cdb
SAL_BA3859AA,#628cdb
SAL_BA3861AA,#628cdb
SAL_BA3862AA,#628cdb
SAL_BA3864AA,#628cdb
SAL_BA3865AA,#628cdb
SAL_BA3873AA,#628cdb
SAL_BA3881AA,#628cdb
SAL_BA3883AA,#628cdb
SAL_BA3885AA,#628cdb
SAL_BA3887AA,#628cdb
SAL_BA3894AA,#628cdb
SAL_BA3896AA,#628cdb
SAL_BA3898AA,#628cdb
SAL_BA3901AA,#628cdb
SAL_BA3905AA,#628cdb
SAL_BA3908AA,#628cdb
SAL_BA3914AA,#628cdb
SAL_BA3931AA,#628cdb
SAL_BA3939AA,#628cdb
SAL_BA3941AA,#628cdb
SAL_BA3945AA,#628cdb
SAL_BA3956AA,#628cdb
SAL_BA3967AA,#628cdb
SAL_BA3973AA,#628cdb
SAL_BA3979AA,#628cdb
SAL_BA3983AA,#628cdb
SAL_BA3990AA,#628cdb
SAL_BA3992AA,#628cdb
SAL_BA3994AA,#628cdb
SAL_BA4015AA,#628cdb
SAL_BA4019AA,#628cdb
SAL_BA4021AA,#628cdb
SAL_BA4023AA,#628cdb
SAL_BA4025AA,#628cdb
SAL_BA4027AA,#628cdb
SAL_BA4029AA,#628cdb
SAL_BA4030AA,#628cdb
SAL_BA4036AA,#628cdb
SAL_BA4038AA,#628cdb
SAL_BA4039AA,#628cdb
SAL_BA4040AA,#628cdb
SAL_BA4041AA,#628cdb
SAL_BA4043AA,#628cdb
SAL_BA4045AA,#628cdb
SAL_BA4047AA,#628cdb
SAL_BA4050AA,#628cdb
SAL_BA4051AA,#628cdb
SAL_BA4053AA,#628cdb
SAL_BA4054AA,#628cdb
SAL_BA4057AA,#628cdb
SAL_BA4059AA,#628cdb
SAL_BA4061AA,#628cdb
SAL_BA4063AA,#628cdb
SAL_BA4066AA,#628cdb
SAL_BA4068AA,#628cdb
SAL_BA4070AA,#628cdb
SAL_BA4072AA,#628cdb
SAL_BA4073AA,#628cdb
SAL_BA4074AA,#628cdb
SAL_BA4075AA,#628cdb
SAL_BA4076AA,#628cdb
SAL_BA4077AA,#628cdb
SAL_BA4078AA,#628cdb
SAL_BA4079AA,#628cdb
SAL_BA4080AA,#628cdb
SAL_BA4082AA,#628cdb
SAL_BA4083AA,#628cdb
SAL_BA4085AA,#628cdb
SAL_BA4087AA,#628cdb
SAL_BA4089AA,#628cdb
SAL_BA4091AA,#628cdb
SAL_BA4092AA,#628cdb
SAL_BA4093AA,#628cdb
SAL_BA4095AA,#628cdb
SAL_BA4097AA,#628cdb
SAL_BA4099AA,#628cdb
SAL_BA4102AA,#628cdb
SAL_BA4103AA,#628cdb
SAL_BA4104AA,#628cdb
SAL_BA4105AA,#628cdb
SAL_BA4107AA,#628cdb
SAL_BA4108AA,#628cdb
SAL_BA4109AA,#628cdb
SAL_BA4111AA,#628cdb
SAL_BA4112AA,#628cdb
SAL_BA4113AA,#628cdb
SAL_BA4119AA,#628cdb
SAL_BA4121AA,#628cdb
SAL_BA4123AA,#628cdb
SAL_BA4125AA,#628cdb
SAL_BA4129AA,#628cdb
SAL_BA4131AA,#628cdb
SAL_BA4133AA,#628cdb
SAL_BA4137AA,#628cdb
SAL_BA4140AA,#628cdb
SAL_BA4141AA,#628cdb
SAL_BA4143AA,#628cdb
SAL_BA4144AA,#628cdb
SAL_BA4145AA,#628cdb
SAL_BA4146AA,#628cdb
SAL_BA4147AA,#628cdb
SAL_BA4149AA,#628cdb
SAL_BA4154AA,#628cdb
SAL_BA4207AA,#628cdb
SAL_BA4213AA,#628cdb
SAL_BA4214AA,#628cdb
SAL_BA4221AA,#628cdb
SAL_BA4226AA,#628cdb
SAL_BA4227AA,#628cdb
SAL_BA4228AA,#628cdb
SAL_BA4230AA,#628cdb
SAL_BA4246AA,#628cdb
SAL_BA4261AA,#628cdb
SAL_BA4263AA,#628cdb
SAL_BA4270AA,#628cdb
SAL_BA4295AA,#628cdb
SAL_BA4302AA,#628cdb
SAL_BA4338AA,#628cdb
SAL_BA4382AA,#628cdb
SAL_BA4385AA,#628cdb
SAL_BA4387AA,#628cdb
SAL_BA4389AA,#628cdb
SAL_BA4397AA,#628cdb
SAL_BA4399AA,#628cdb
SAL_BA4401AA,#628cdb
SAL_BA4403AA,#628cdb
SAL_BA4405AA,#628cdb
SAL_BA4409AA,#628cdb
SAL_BA4411AA,#628cdb
SAL_BA4414AA,#628cdb
SAL_BA4416AA,#628cdb
SAL_BA4418AA,#628cdb
SAL_BA4422AA,#628cdb
SAL_BA4424AA,#628cdb
SAL_BA4426AA,#628cdb
SAL_BA4428AA,#628cdb
SAL_BA4430AA,#628cdb
SAL_BA4442AA,#628cdb
SAL_BA4445AA,#628cdb
SAL_BA4451AA,#628cdb
SAL_BA4530AA,#628cdb
SAL_BA4532AA,#628cdb
SAL_BA4534AA,#628cdb
SAL_BA4536AA,#628cdb
SAL_BA4538AA,#628cdb
SAL_BA4540AA,#628cdb
SAL_BA4542AA,#628cdb
SAL_BA4544AA,#628cdb
SAL_BA4545AA,#628cdb
SAL_BA4547AA,#628cdb
SAL_BA4550AA,#628cdb
SAL_BA4552AA,#628cdb
SAL_BA4554AA,#628cdb
SAL_BA4555AA,#628cdb
SAL_BA4557AA,#628cdb
SAL_BA4559AA,#628cdb
SAL_BA4561AA,#628cdb
SAL_BA4563AA,#628cdb
SAL_BA4565AA,#628cdb
SAL_BA4567AA,#628cdb
SAL_BA4569AA,#628cdb
SAL_BA4571AA,#628cdb
SAL_BA4573AA,#628cdb
SAL_BA4575AA,#628cdb
SAL_BA4577AA,#628cdb
SAL_BA4579AA,#628cdb
SAL_BA4581AA,#628cdb
SAL_BA4583AA,#628cdb
SAL_BA4585AA,#628cdb
SAL_BA4587AA,#628cdb
SAL_BA4589AA,#628cdb
SAL_BA4591AA,#628cdb
SAL_BA4594AA,#628cdb
SAL_BA4596AA,#628cdb
SAL_BA4598AA,#628cdb
SAL_BA4601AA,#628cdb
SAL_BA4603AA,#628cdb
SAL_BA4604AA,#628cdb
SAL_BA4605AA,#628cdb
SAL_BA4606AA,#628cdb
SAL_BA4607AA,#628cdb
SAL_BA4609AA,#628cdb
SAL_BA4610AA,#628cdb
SAL_BA4611AA,#628cdb
SAL_BA4613AA,#628cdb
SAL_BA4615AA,#628cdb
SAL_BA4617AA,#628cdb
SAL_BA4618AA,#628cdb
SAL_BA4620AA,#628cdb
SAL_BA4622AA,#628cdb
SAL_BA4623AA,#628cdb
SAL_BA4624AA,#628cdb
SAL_BA4631AA,#628cdb
SAL_BA4638AA,#628cdb
SAL_BA4640AA,#628cdb
SAL_BA4642AA,#628cdb
SAL_BA4644AA,#628cdb
SAL_BA4646AA,#628cdb
SAL_BA4648AA,#628cdb
SAL_BA4650AA,#628cdb
SAL_BA4652AA,#628cdb
SAL_BA4653AA,#628cdb
SAL_BA4657AA,#628cdb
SAL_BA4659AA,#628cdb
SAL_BA4662AA,#628cdb
SAL_BA4664AA,#628cdb
SAL_BA4666AA,#628cdb
SAL_BA4668AA,#628cdb
SAL_BA4680AA,#628cdb
SAL_BA4688AA,#628cdb
SAL_BA4694AA,#628cdb
SAL_BA4731AA,#628cdb
SAL_BA4733AA,#628cdb
SAL_BA4735AA,#628cdb
SAL_BA4743AA,#628cdb
SAL_BA4758AA,#628cdb
SAL_BA4793AA,#628cdb
SAL_BA4799AA,#628cdb
SAL_BA4825AA,#628cdb
SAL_BA4832AA,#628cdb
SAL_BA4834AA,#628cdb
SAL_BA4847AA,#628cdb
SAL_BA4861AA,#628cdb
SAL_BA4875AA,#628cdb
SAL_BA4881AA,#628cdb
SAL_BA4982AA,#628cdb
SAL_BA4986AA,#628cdb
SAL_BA5006AA,#628cdb
SAL_BA5012AA,#628cdb
SAL_BA5091AA,#628cdb
SAL_BA5093AA,#628cdb
SAL_BA5095AA,#628cdb
SAL_BA5099AA,#628cdb
SAL_BA5101AA,#628cdb
SAL_BA5105AA,#628cdb
SAL_BA5107AA,#628cdb
SAL_BA5109AA,#628cdb
SAL_BA5111AA,#628cdb
SAL_BA5113AA,#628cdb
SAL_BA5115AA,#628cdb
SAL_BA5117AA,#628cdb
SAL_BA5119AA,#628cdb
SAL_BA5122AA,#628cdb
SAL_BA5123AA,#628cdb
SAL_BA5126AA,#628cdb
SAL_BA5127AA,#628cdb
SAL_BA5129AA,#628cdb
SAL_BA5131AA,#628cdb
SAL_BA5133AA,#628cdb
SAL_BA5135AA,#628cdb
SAL_BA5137AA,#628cdb
SAL_BA5139AA,#628cdb
SAL_BA5141AA,#628cdb
SAL_BA5142AA,#628cdb
SAL_BA5144AA,#628cdb
SAL_BA5146AA,#628cdb
SAL_BA5147AA,#628cdb
SAL_BA5149AA,#628cdb
SAL_BA5156AA,#628cdb
SAL_BA5173AA,#628cdb
SAL_BA5177AA,#628cdb
SAL_BA5179AA,#628cdb
SAL_BA5180AA,#628cdb
SAL_BA5181AA,#628cdb
SAL_BA5182AA,#628cdb
SAL_BA5183AA,#628cdb
SAL_BA5184AA,#628cdb
SAL_BA5185AA,#628cdb
SAL_BA5186AA,#628cdb
SAL_BA5187AA,#628cdb
SAL_BA5188AA,#628cdb
SAL_BA5189AA,#628cdb
SAL_BA5191AA,#628cdb
SAL_BA5192AA,#628cdb
SAL_BA5193AA,#628cdb
SAL_BA5194AA,#628cdb
SAL_BA5196AA,#628cdb
SAL_BA5198AA,#628cdb
SAL_BA5199AA,#628cdb
SAL_BA5200AA,#628cdb
SAL_BA5201AA,#628cdb
SAL_BA5202AA,#628cdb
SAL_BA5215AA,#628cdb
SAL_BA5216AA,#628cdb
SAL_BA5217AA,#628cdb
SAL_BA5218AA,#628cdb
SAL_BA5219AA,#628cdb
SAL_BA5220AA,#628cdb
SAL_BA5221AA,#628cdb
SAL_BA5222AA,#628cdb
SAL_BA5223AA,#628cdb
SAL_BA5224AA,#628cdb
SAL_BA5225AA,#628cdb
SAL_BA5226AA,#628cdb
SAL_BA5227AA,#628cdb
SAL_BA5228AA,#628cdb
SAL_BA5229AA,#628cdb
SAL_BA5230AA,#628cdb
SAL_BA5232AA,#628cdb
SAL_BA5234AA,#628cdb
SAL_BA5235AA,#628cdb
SAL_BA5236AA,#628cdb
SAL_BA5237AA,#628cdb
SAL_BA5242AA,#628cdb
SAL_BA5243AA,#628cdb
SAL_BA5244AA,#628cdb
SAL_BA5245AA,#628cdb
SAL_BA5246AA,#628cdb
SAL_BA5247AA,#628cdb
SAL_BA5248AA,#628cdb
SAL_BA5249AA,#628cdb
SAL_BA5250AA,#628cdb
SAL_BA5251AA,#628cdb
SAL_BA5252AA,#628cdb
SAL_BA5253AA,#628cdb
SAL_BA5254AA,#628cdb
SAL_BA5255AA,#628cdb
SAL_BA5256AA,#628cdb
SAL_BA5262AA,#628cdb
SAL_BA5263AA,#628cdb
SAL_BA5264AA,#628cdb
SAL_BA5265AA,#628cdb
SAL_BA5266AA,#628cdb
SAL_BA5267AA,#628cdb
SAL_BA5268AA,#628cdb
SAL_BA5269AA,#628cdb
SAL_BA5270AA,#628cdb
SAL_BA5271AA,#628cdb
SAL_BA5272AA,#628cdb
SAL_BA5273AA,#628cdb
SAL_BA5287AA,#628cdb
SAL_BA5288AA,#628cdb
SAL_BA5289AA,#628cdb
SAL_BA5290AA,#628cdb
SAL_BA5291AA,#628cdb
SAL_BA5292AA,#628cdb
SAL_BA5293AA,#628cdb
SAL_BA5294AA,#628cdb
SAL_BA5302AA,#628cdb
SAL_BA5312AA,#628cdb
SAL_BA5314AA,#628cdb
SAL_BA5316AA,#628cdb
SAL_BA5318AA,#628cdb
SAL_BA5391AA,#628cdb
SAL_BA5393AA,#628cdb
SAL_BA5395AA,#628cdb
SAL_BA5397AA,#628cdb
SAL_BA5400AA,#628cdb
SAL_BA5402AA,#628cdb
SAL_BA5404AA,#628cdb
SAL_BA5406AA,#628cdb
SAL_BA5408AA,#628cdb
SAL_BA5410AA,#628cdb
SAL_BA5412AA,#628cdb
SAL_BA5414AA,#628cdb
SAL_BA5483AA,#628cdb
SAL_BA5523AA,#628cdb
SAL_BA5549AA,#628cdb
SAL_BA5552AA,#628cdb
SAL_BA5556AA,#628cdb
SAL_BA5564AA,#628cdb
SAL_BA5566AA,#628cdb
SAL_BA5568AA,#628cdb
SAL_BA5570AA,#628cdb
SAL_BA5572AA,#628cdb
SAL_BA5574AA,#628cdb
SAL_BA5576AA,#628cdb
SAL_BA5578AA,#628cdb
SAL_BA5579AA,#628cdb
SAL_BA5581AA,#628cdb
SAL_BA5583AA,#628cdb
SAL_BA5587AA,#628cdb
SAL_BA5589AA,#628cdb
SAL_BA5594AA,#628cdb
SAL_BA5596AA,#628cdb
SAL_BA5601AA,#628cdb
SAL_BA5603AA,#628cdb
SAL_BA5605AA,#628cdb
SAL_BA5607AA,#628cdb
SAL_BA5609AA,#628cdb
SAL_BA5612AA,#628cdb
SAL_BA5614AA,#628cdb
SAL_BA5616AA,#628cdb
SAL_BA5618AA,#628cdb
SAL_BA5620AA,#628cdb
SAL_BA5622AA,#628cdb
SAL_BA5624AA,#628cdb
SAL_BA5626AA,#628cdb
SAL_BA5629AA,#628cdb
SAL_BA5633AA,#628cdb
SAL_BA5634AA,#628cdb
SAL_BA5636AA,#628cdb
SAL_BA5638AA,#628cdb
SAL_BA5640AA,#628cdb
SAL_BA5642AA,#628cdb
SAL_BA5644AA,#628cdb
SAL_BA5645AA,#628cdb
SAL_BA5646AA,#628cdb
SAL_BA5648AA,#628cdb
SAL_BA5650AA,#628cdb
SAL_BA5651AA,#628cdb
SAL_BA5654AA,#628cdb
SAL_BA5656AA,#628cdb
SAL_BA5658AA,#628cdb
SAL_BA5659AA,#628cdb
SAL_BA5660AA,#628cdb
SAL_BA5662AA,#628cdb
SAL_BA5663AA,#628cdb
SAL_BA5664AA,#628cdb
SAL_BA5665AA,#628cdb
SAL_BA5666AA,#628cdb
SAL_BA5668AA,#628cdb
SAL_BA5669AA,#628cdb
SAL_BA5670AA,#628cdb
SAL_BA5671AA,#628cdb
SAL_BA5673AA,#628cdb
SAL_BA5675AA,#628cdb
SAL_BA5676AA,#628cdb
SAL_BA5677AA,#628cdb
SAL_BA5678AA,#628cdb
SAL_BA5679AA,#628cdb
SAL_BA5680AA,#628cdb
SAL_BA5681AA,#628cdb
SAL_BA5683AA,#628cdb
SAL_BA5684AA,#628cdb
SAL_BA5686AA,#628cdb
SAL_BA5688AA,#628cdb
SAL_BA5690AA,#628cdb
SAL_BA5692AA,#628cdb
SAL_BA5694AA,#628cdb
SAL_BA5695AA,#628cdb
SAL_BA5696AA,#628cdb
SAL_BA5697AA,#628cdb
SAL_BA5698AA,#628cdb
SAL_BA5699AA,#628cdb
SAL_BA5700AA,#628cdb
SAL_BA5701AA,#628cdb
SAL_BA5702AA,#628cdb
SAL_BA5703AA,#628cdb
SAL_BA5704AA,#628cdb
SAL_BA5733AA,#628cdb
SAL_BA5735AA,#628cdb
SAL_BA5741AA,#628cdb
SAL_BA5751AA,#628cdb
SAL_BA5767AA,#628cdb
SAL_BA5777AA,#628cdb
SAL_BA5778AA,#628cdb
SAL_BA5801AA,#628cdb
SAL_BA5811AA,#628cdb
SAL_BA5815AA,#628cdb
SAL_BA5823AA,#628cdb
SAL_BA5827AA,#628cdb
SAL_BA5828AA,#628cdb
SAL_BA5833AA,#628cdb
SAL_BA5835AA,#628cdb
SAL_BA5843AA,#628cdb
SAL_BA5848AA,#628cdb
SAL_BA5850AA,#628cdb
SAL_BA5854AA,#628cdb
SAL_BA5867AA,#628cdb
SAL_BA5876AA,#628cdb
SAL_BA5877AA,#628cdb
SAL_BA5880AA,#628cdb
SAL_BA5885AA,#628cdb
SAL_BA5899AA,#628cdb
SAL_BA5922AA,#628cdb
SAL_BA5960AA,#628cdb
SAL_BA5962AA,#628cdb
SAL_BA5982AA,#628cdb
SAL_BA6014AA,#628cdb
SAL_BA6022AA,#628cdb
SAL_BA6024AA,#628cdb
SAL_BA6034AA,#628cdb
SAL_BA6066AA,#628cdb
SAL_BA6068AA,#628cdb
SAL_BA6092AA,#628cdb
SAL_BA6098AA,#628cdb
SAL_BA6100AA,#628cdb
SAL_BA6112AA,#628cdb
SAL_BA6116AA,#628cdb
SAL_BA6126AA,#628cdb
SAL_BA6130AA,#628cdb
SAL_BA6133AA,#628cdb
SAL_BA6149AA,#628cdb
SAL_BA6155AA,#628cdb
SAL_BA6158AA,#628cdb
SAL_BA6166AA,#628cdb
SAL_BA6171AA,#628cdb
SAL_BA6175AA,#628cdb
SAL_BA6179AA,#628cdb
SAL_BA6181AA,#628cdb
SAL_BA6182AA,#628cdb
SAL_BA6184AA,#628cdb
SAL_BA6186AA,#628cdb
SAL_BA6188AA,#628cdb
SAL_BA6209AA,#628cdb
SAL_BA6217AA,#628cdb
SAL_BA6226AA,#628cdb
SAL_BA6228AA,#628cdb
SAL_BA6247AA,#628cdb
SAL_BA6249AA,#628cdb
SAL_BA6266AA,#628cdb
SAL_BA6270AA,#628cdb
SAL_BA6291AA,#628cdb
SAL_BA6293AA,#628cdb
SAL_BA6305AA,#628cdb
SAL_BA6324AA,#628cdb
SAL_BA6328AA,#628cdb
SAL_BA6344AA,#628cdb
SAL_BA6351AA,#628cdb
SAL_BA6359AA,#628cdb
SAL_BA6372AA,#628cdb
SAL_BA6373AA,#628cdb
SAL_BA6374AA,#628cdb
SAL_BA6386AA,#628cdb
SAL_BA6390AA,#628cdb
SAL_BA6394AA,#628cdb
SAL_BA6396AA,#628cdb
SAL_BA6397AA,#628cdb
SAL_BA6399AA,#628cdb
SAL_BA6403AA,#628cdb
SAL_BA6408AA,#628cdb
SAL_BA6420AA,#628cdb
SAL_BA6433AA,#628cdb
SAL_BA6436AA,#628cdb
SAL_BA6440AA,#628cdb
SAL_BA6449AA,#628cdb
SAL_BA6451AA,#628cdb
SAL_BA6455AA,#628cdb
SAL_BA6457AA,#628cdb
SAL_BA6463AA,#628cdb
SAL_BA6465AA,#628cdb
SAL_BA6475AA,#628cdb
SAL_BA6478AA,#628cdb
SAL_BA6482AA,#628cdb
SAL_BA6484AA,#628cdb
SAL_BA6486AA,#628cdb
SAL_BA6488AA,#628cdb
SAL_BA6495AA,#628cdb
SAL_BA6501AA,#628cdb
SAL_BA6502AA,#628cdb
SAL_BA6545AA,#628cdb
SAL_BA6569AA,#628cdb
SAL_BA6595AA,#628cdb
SAL_BA6616AA,#628cdb
SAL_BA6646AA,#628cdb
SAL_BA6654AA,#628cdb
SAL_BA6656AA,#628cdb
SAL_BA6658AA,#628cdb
SAL_BA6662AA,#628cdb
SAL_BA6666AA,#628cdb
SAL_BA6676AA,#628cdb
SAL_BA6677AA,#628cdb
SAL_BA6681AA,#628cdb
SAL_BA6731AA,#628cdb
SAL_BA6733AA,#628cdb
SAL_BA6737AA,#628cdb
SAL_BA6771AA,#628cdb
SAL_BA6800AA,#628cdb
SAL_BA6897AA,#628cdb
SAL_BA6914AA,#628cdb
SAL_BA6941AA,#628cdb
SAL_BA6951AA,#628cdb
SAL_BA6959AA,#628cdb
SAL_BA6978AA,#628cdb
SAL_BA6980AA,#628cdb
SAL_BA6988AA,#628cdb
SAL_BA7036AA,#628cdb
SAL_BA7187AA,#628cdb
SAL_BA7196AA,#628cdb
SAL_BA7204AA,#628cdb
SAL_BA7223AA,#628cdb
SAL_BA7241AA,#628cdb
SAL_BA7262AA,#628cdb
SAL_BA7279AA,#628cdb
SAL_BA7286AA,#628cdb
SAL_BA7292AA,#628cdb
SAL_BA7294AA,#628cdb
SAL_BA7301AA,#628cdb
SAL_BA7312AA,#628cdb
SAL_BA7313AA,#628cdb
SAL_BA7314AA,#628cdb
SAL_BA7315AA,#628cdb
SAL_BA7316AA,#628cdb
SAL_BA7317AA,#628cdb
SAL_BA7319AA,#628cdb
SAL_BA7321AA,#628cdb
SAL_BA7325AA,#628cdb
SAL_BA7328AA,#628cdb
SAL_BA7331AA,#628cdb
SAL_BA7332AA,#628cdb
SAL_BA7334AA,#628cdb
SAL_BA7340AA,#628cdb
SAL_BA7347AA,#628cdb
SAL_BA7351AA,#628cdb
SAL_BA7359AA,#628cdb
SAL_BA7362AA,#628cdb
SAL_BA7393AA,#628cdb
SAL_BA7394AA,#628cdb
SAL_BA7395AA,#628cdb
SAL_BA7396AA,#628cdb
SAL_BA7397AA,#628cdb
SAL_BA7398AA,#628cdb
SAL_BA7399AA,#628cdb
SAL_BA7400AA,#628cdb
SAL_BA7422AA,#628cdb
SAL_BA7439AA,#628cdb
SAL_BA7442AA,#628cdb
SAL_BA7443AA,#628cdb
SAL_BA7447AA,#628cdb
SAL_BA7461AA,#628cdb
SAL_BA7469AA,#628cdb
SAL_BA7472AA,#628cdb
SAL_BA7479AA,#628cdb
SAL_BA7489AA,#628cdb
SAL_BA7492AA,#628cdb
SAL_BA7498AA,#628cdb
SAL_BA7499AA,#628cdb
SAL_BA7511AA,#628cdb
SAL_BA7572AA,#628cdb
SAL_BA7588AA,#628cdb
SAL_BA7590AA,#628cdb
SAL_BA7598AA,#628cdb
SAL_BA7600AA,#628cdb
SAL_BA7602AA,#628cdb
SAL_BA7611AA,#628cdb
SAL_BA7620AA,#628cdb
SAL_BA7626AA,#628cdb
SAL_BA7630AA,#628cdb
SAL_BA7653AA,#628cdb
SAL_BA7675AA,#628cdb
SAL_BA7677AA,#628cdb
SAL_BA7685AA,#628cdb
SAL_BA7689AA,#628cdb
SAL_BA7691AA,#628cdb
SAL_BA7695AA,#628cdb
SAL_BA7706AA,#628cdb
SAL_BA7725AA,#628cdb
SAL_BA7731AA,#628cdb
SAL_BA7737AA,#628cdb
SAL_BA7739AA,#628cdb
SAL_BA7752AA,#628cdb
SAL_BA7756AA,#628cdb
SAL_BA7766AA,#628cdb
SAL_BA7768AA,#628cdb
SAL_BA7770AA,#628cdb
SAL_BA7782AA,#628cdb
SAL_BA7786AA,#628cdb
SAL_BA7790AA,#628cdb
SAL_BA7792AA,#628cdb
SAL_BA7794AA,#628cdb
SAL_BA7798AA,#628cdb
SAL_BA7801AA,#628cdb
SAL_BA7808AA,#628cdb
SAL_BA7816AA,#628cdb
SAL_BA7824AA,#628cdb
SAL_BA7853AA,#628cdb
SAL_BA7855AA,#628cdb
SAL_BA7863AA,#628cdb
SAL_BA7873AA,#628cdb
SAL_BA7877AA,#628cdb
SAL_BA7885AA,#628cdb
SAL_BA7899AA,#628cdb
SAL_BA7907AA,#628cdb
SAL_BA7914AA,#628cdb
SAL_BA7920AA,#628cdb
SAL_BA7929AA,#628cdb
SAL_BA7941AA,#628cdb
SAL_BA7953AA,#628cdb
SAL_BA7957AA,#628cdb
SAL_BA7961AA,#628cdb
SAL_BA7972AA,#628cdb
SAL_BA7980AA,#628cdb
SAL_BA7987AA,#628cdb
SAL_BA8003AA,#628cdb
SAL_BA8008AA,#628cdb
SAL_BA8017AA,#628cdb
SAL_BA8024AA,#628cdb
SAL_BA8048AA,#628cdb
SAL_BA8054AA,#628cdb
SAL_BA8060AA,#628cdb
SAL_BA8068AA,#628cdb
SAL_BA8072AA,#628cdb
SAL_BA8078AA,#628cdb
SAL_BA8083AA,#628cdb
SAL_BA8086AA,#628cdb
SAL_BA8092AA,#628cdb
SAL_BA8097AA,#628cdb
SAL_BA8127AA,#628cdb
SAL_BA8133AA,#628cdb
SAL_BA8137AA,#628cdb
SAL_BA8150AA,#628cdb
SAL_BA8167AA,#628cdb
SAL_BA8173AA,#628cdb
SAL_BA8181AA,#628cdb
SAL_BA8183AA,#628cdb
SAL_BA8185AA,#628cdb
SAL_BA8187AA,#628cdb
SAL_BA8189AA,#628cdb
SAL_BA8197AA,#628cdb
SAL_BA8201AA,#628cdb
SAL_BA8203AA,#628cdb
SAL_BA8205AA,#628cdb
SAL_BA8209AA,#628cdb
SAL_BA8217AA,#628cdb
SAL_BA8230AA,#628cdb
SAL_BA8236AA,#628cdb
SAL_BA8241AA,#628cdb
SAL_BA8248AA,#628cdb
SAL_BA8249AA,#628cdb
SAL_BA8252AA,#628cdb
SAL_BA8255AA,#628cdb
SAL_BA8261AA,#628cdb
SAL_BA8265AA,#628cdb
SAL_BA8266AA,#628cdb
SAL_BA8273AA,#628cdb
SAL_BA8283AA,#628cdb
SAL_BA8293AA,#628cdb
SAL_BA8298AA,#628cdb
SAL_BA8308AA,#628cdb
SAL_BA8310AA,#628cdb
SAL_BA8312AA,#628cdb
SAL_BA8317AA,#628cdb
SAL_BA8321AA,#628cdb
SAL_BA8330AA,#628cdb
SAL_BA8350AA,#628cdb
SAL_BA8354AA,#628cdb
SAL_BA8357AA,#628cdb
SAL_BA8362AA,#628cdb
SAL_BA8364AA,#628cdb
SAL_BA8366AA,#628cdb
SAL_BA8372AA,#628cdb
SAL_BA8376AA,#628cdb
SAL_BA8378AA,#628cdb
SAL_BA8382AA,#628cdb
SAL_BA8387AA,#628cdb
SAL_BA8398AA,#628cdb
SAL_BA8399AA,#628cdb
SAL_BA8417AA,#628cdb
SAL_BA8424AA,#628cdb
SAL_BA8430AA,#628cdb
SAL_BA8440AA,#628cdb
SAL_BA8444AA,#628cdb
SAL_BA8449AA,#628cdb
SAL_BA8450AA,#628cdb
SAL_BA8462AA,#628cdb
SAL_BA8474AA,#628cdb
SAL_BA8476AA,#628cdb
SAL_BA8483AA,#628cdb
SAL_BA8491AA,#628cdb
SAL_BA8493AA,#628cdb
SAL_BA8507AA,#628cdb
SAL_BA8526AA,#628cdb
SAL_BA8530AA,#628cdb
SAL_BA8533AA,#628cdb
SAL_BA8536AA,#628cdb
SAL_BA8538AA,#628cdb
SAL_BA8543AA,#628cdb
SAL_BA8545AA,#628cdb
SAL_BA8552AA,#628cdb
SAL_BA8565AA,#628cdb
SAL_BA8571AA,#628cdb
SAL_BA8573AA,#628cdb
SAL_BA8576AA,#628cdb
SAL_BA8580AA,#628cdb
SAL_BA8588AA,#628cdb
SAL_BA8596AA,#628cdb
SAL_BA8599AA,#628cdb
SAL_BA8611AA,#628cdb
SAL_BA8613AA,#628cdb
SAL_BA8623AA,#628cdb
SAL_BA8625AA,#628cdb
SAL_BA8627AA,#628cdb
SAL_BA8631AA,#628cdb
SAL_BA8636AA,#628cdb
SAL_BA8638AA,#628cdb
SAL_BA8661AA,#628cdb
SAL_BA8669AA,#628cdb
SAL_BA8674AA,#628cdb
SAL_BA8677AA,#628cdb
SAL_BA8678AA,#628cdb
SAL_BA8679AA,#628cdb
SAL_BA8680AA,#628cdb
SAL_BA8682AA,#628cdb
SAL_BA8684AA,#628cdb
SAL_BA8685AA,#628cdb
SAL_BA8686AA,#628cdb
SAL_BA8688AA,#628cdb
SAL_BA8690AA,#628cdb
SAL_BA8691AA,#628cdb
SAL_BA8693AA,#628cdb
SAL_BA8695AA,#628cdb
SAL_BA8698AA,#628cdb
SAL_BA8706AA,#628cdb
SAL_BA8710AA,#628cdb
SAL_BA8711AA,#628cdb
SAL_BA8718AA,#628cdb
SAL_BA8722AA,#628cdb
SAL_BA8730AA,#628cdb
SAL_BA8735AA,#628cdb
SAL_BA8737AA,#628cdb
SAL_BA8742AA,#628cdb
SAL_BA8745AA,#628cdb
SAL_BA8786AA,#628cdb
SAL_BA8794AA,#628cdb
SAL_BA8800AA,#628cdb
SAL_BA8802AA,#628cdb
SAL_BA8804AA,#628cdb
SAL_BA8808AA,#628cdb
SAL_BA8810AA,#628cdb
SAL_BA8811AA,#628cdb
SAL_BA8813AA,#628cdb
SAL_BA8822AA,#628cdb
SAL_BA8823AA,#628cdb
SAL_BA8826AA,#628cdb
SAL_BA8836AA,#628cdb
SAL_BA8844AA,#628cdb
SAL_BA8852AA,#628cdb
SAL_BA8859AA,#628cdb
SAL_BA8861AA,#628cdb
SAL_BA8867AA,#628cdb
SAL_BA8878AA,#628cdb
SAL_BA8887AA,#628cdb
SAL_BA8889AA,#628cdb
SAL_BA8899AA,#628cdb
SAL_BA8911AA,#628cdb
SAL_BA8947AA,#628cdb
SAL_BA8949AA,#628cdb
SAL_BA8951AA,#628cdb
SAL_BA8953AA,#628cdb
SAL_BA8968AA,#628cdb
SAL_BA8975AA,#628cdb
SAL_BA8977AA,#628cdb
SAL_BA9065AA,#628cdb
SAL_BA9067AA,#628cdb
SAL_BA9068AA,#628cdb
SAL_BA9069AA,#628cdb
SAL_BA9070AA,#628cdb
SAL_BA9071AA,#628cdb
SAL_BA9072AA,#628cdb
SAL_BA9073AA,#628cdb
SAL_BA9074AA,#628cdb
SAL_BA9076AA,#628cdb
SAL_BA9077AA,#628cdb
SAL_BA9078AA,#628cdb
SAL_BA9079AA,#628cdb
SAL_BA9080AA,#628cdb
SAL_BA9081AA,#628cdb
SAL_BA9082AA,#628cdb
SAL_BA9083AA,#628cdb
SAL_BA9084AA,#628cdb
SAL_BA9085AA,#628cdb
SAL_BA9087AA,#628cdb
SAL_BA9088AA,#628cdb
SAL_BA9089AA,#628cdb
SAL_BA9090AA,#628cdb
SAL_BA9091AA,#628cdb
SAL_BA9092AA,#628cdb
SAL_BA9093AA,#628cdb
SAL_BA9094AA,#628cdb
SAL_BA9095AA,#628cdb
SAL_BA9096AA,#628cdb
SAL_BA9097AA,#628cdb
SAL_BA9098AA,#628cdb
SAL_BA9099AA,#628cdb
SAL_BA9100AA,#628cdb
SAL_BA9101AA,#628cdb
SAL_BA9102AA,#628cdb
SAL_BA9103AA,#628cdb
SAL_BA9104AA,#628cdb
SAL_BA9105AA,#628cdb
SAL_BA9106AA,#628cdb
SAL_BA9107AA,#628cdb
SAL_BA9109AA,#628cdb
SAL_BA9111AA,#628cdb
SAL_BA9112AA,#628cdb
SAL_BA9113AA,#628cdb
SAL_BA9114AA,#628cdb
SAL_BA9115AA,#628cdb
SAL_BA9117AA,#628cdb
SAL_BA9118AA,#628cdb
SAL_BA9120AA,#628cdb
SAL_BA9122AA,#628cdb
SAL_BA9124AA,#628cdb
SAL_BA9126AA,#628cdb
SAL_BA9128AA,#628cdb
SAL_BA9130AA,#628cdb
SAL_BA9132AA,#628cdb
SAL_BA9133AA,#628cdb
SAL_BA9134AA,#628cdb
SAL_BA9135AA,#628cdb
SAL_BA9136AA,#628cdb
SAL_BA9137AA,#628cdb
SAL_BA9138AA,#628cdb
SAL_BA9143AA,#628cdb
SAL_BA9150AA,#628cdb
SAL_BA9151AA,#628cdb
SAL_BA9162AA,#628cdb
SAL_BA9163AA,#628cdb
SAL_BA9169AA,#628cdb
SAL_BA9171AA,#628cdb
SAL_BA9181AA,#628cdb
SAL_BA9183AA,#628cdb
SAL_BA9189AA,#628cdb
SAL_BA9191AA,#628cdb
SAL_BA9200AA,#628cdb
SAL_BA9204AA,#628cdb
SAL_BA9226AA,#628cdb
SAL_BA9229AA,#628cdb
SAL_BA9246AA,#628cdb
SAL_BA9262AA,#628cdb
SAL_BA9266AA,#628cdb
SAL_BA9268AA,#628cdb
SAL_BA9270AA,#628cdb
SAL_BA9273AA,#628cdb
SAL_BA9275AA,#628cdb
SAL_BA9277AA,#628cdb
SAL_BA9293AA,#628cdb
SAL_BA9303AA,#628cdb
SAL_BA9309AA,#628cdb
SAL_BA9310AA,#628cdb
SAL_BA9311AA,#628cdb
SAL_BA9313AA,#628cdb
SAL_BA9318AA,#628cdb
SAL_BA9321AA,#628cdb
SAL_BA9324AA,#628cdb
SAL_BA9326AA,#628cdb
SAL_BA9327AA,#628cdb
SAL_BA9334AA,#628cdb
SAL_BA9337AA,#628cdb
SAL_BA9338AA,#628cdb
SAL_BA9347AA,#628cdb
SAL_BA9349AA,#628cdb
SAL_BA9351AA,#628cdb
SAL_BA9352AA,#628cdb
SAL_BA9353AA,#628cdb
SAL_BA9365AA,#628cdb
SAL_BA9368AA,#628cdb
SAL_BA9371AA,#628cdb
SAL_BA9372AA,#628cdb
SAL_BA9376AA,#628cdb
SAL_BA9378AA,#628cdb
SAL_BA9381AA,#628cdb
SAL_BA9384AA,#628cdb
SAL_BA9388AA,#628cdb
SAL_BA9389AA,#628cdb
SAL_BA9396AA,#628cdb
SAL_BA9397AA,#628cdb
SAL_BA9399AA,#628cdb
SAL_BA9400AA,#628cdb
SAL_BA9403AA,#628cdb
SAL_BA9405AA,#628cdb
SAL_BA9406AA,#628cdb
SAL_BA9409AA,#628cdb
SAL_BA9411AA,#628cdb
SAL_BA9422AA,#628cdb
SAL_BA9423AA,#628cdb
SAL_BA9426AA,#628cdb
SAL_BA9427AA,#628cdb
SAL_BA9428AA,#628cdb
SAL_BA9434AA,#628cdb
SAL_BA9435AA,#628cdb
SAL_BA9436AA,#628cdb
SAL_BA9440AA,#628cdb
SAL_BA9448AA,#628cdb
SAL_BA9456AA,#628cdb
SAL_BA9457AA,#628cdb
SAL_BA9458AA,#628cdb
SAL_BA9462AA,#628cdb
SAL_BA9466AA,#628cdb
SAL_BA9467AA,#628cdb
SAL_BA9468AA,#628cdb
SAL_BA9470AA,#628cdb
SAL_BA9472AA,#628cdb
SAL_BA9473AA,#628cdb
SAL_BA9474AA,#628cdb
SAL_BA9482AA,#628cdb
SAL_BA9487AA,#628cdb
SAL_BA9489AA,#628cdb
SAL_BA9491AA,#628cdb
SAL_BA9494AA,#628cdb
SAL_BA9500AA,#628cdb
SAL_BA9505AA,#628cdb
SAL_BA9517AA,#628cdb
SAL_BA9519AA,#628cdb
SAL_BA9524AA,#628cdb
SAL_BA9525AA,#628cdb
SAL_BA9532AA,#628cdb
SAL_BA9536AA,#628cdb
SAL_BA9538AA,#628cdb
SAL_BA9540AA,#628cdb
SAL_BA9545AA,#628cdb
SAL_BA9546AA,#628cdb
SAL_BA9550AA,#628cdb
SAL_BA9553AA,#628cdb
SAL_BA9556AA,#628cdb
SAL_BA9557AA,#628cdb
SAL_BA9560AA,#628cdb
SAL_BA9563AA,#628cdb
SAL_BA9565AA,#628cdb
SAL_BA9566AA,#628cdb
SAL_BA9570AA,#628cdb
SAL_BA9573AA,#628cdb
SAL_BA9576AA,#628cdb
SAL_BA9580AA,#628cdb
SAL_BA9581AA,#628cdb
SAL_BA9582AA,#628cdb
SAL_BA9584AA,#628cdb
SAL_BA9589AA,#628cdb
SAL_BA9591AA,#628cdb
SAL_BA9593AA,#628cdb
SAL_BA9594AA,#628cdb
SAL_BA9598AA,#628cdb
SAL_BA9599AA,#628cdb
SAL_BA9607AA,#628cdb
SAL_BA9609AA,#628cdb
SAL_BA9613AA,#628cdb
SAL_BA9615AA,#628cdb
SAL_BA9617AA,#628cdb
SAL_BA9621AA,#628cdb
SAL_BA9623AA,#628cdb
SAL_BA9625AA,#628cdb
SAL_BA9627AA,#628cdb
SAL_BA9630AA,#628cdb
SAL_BA9652AA,#628cdb
SAL_BA9653AA,#628cdb
SAL_BA9656AA,#628cdb
SAL_BA9658AA,#628cdb
SAL_BA9661AA,#628cdb
SAL_BA9664AA,#628cdb
SAL_BA9667AA,#628cdb
SAL_BA9681AA,#628cdb
SAL_BA9691AA,#628cdb
SAL_BA9702AA,#628cdb
SAL_BA9704AA,#628cdb
SAL_BA9710AA,#628cdb
SAL_BA9723AA,#628cdb
SAL_BA9730AA,#628cdb
SAL_BA9736AA,#628cdb
SAL_BA9738AA,#628cdb
SAL_BA9740AA,#628cdb
SAL_BA9743AA,#628cdb
SAL_BA9747AA,#628cdb
SAL_BA9748AA,#628cdb
SAL_BA9749AA,#628cdb
SAL_BA9750AA,#628cdb
SAL_BA9751AA,#628cdb
SAL_BA9753AA,#628cdb
SAL_BA9758AA,#628cdb
SAL_BA9760AA,#628cdb
SAL_BA9766AA,#628cdb
SAL_BA9770AA,#628cdb
SAL_BA9773AA,#628cdb
SAL_BA9775AA,#628cdb
SAL_BA9779AA,#628cdb
SAL_BA9791AA,#628cdb
SAL_BA9799AA,#628cdb
SAL_BA9814AA,#628cdb
SAL_BA9819AA,#628cdb
SAL_BA9820AA,#628cdb
SAL_BA9822AA,#628cdb
SAL_BA9825AA,#628cdb
SAL_BA9834AA,#628cdb
SAL_BA9836AA,#628cdb
SAL_BA9844AA,#628cdb
SAL_BA9846AA,#628cdb
SAL_BA9847AA,#628cdb
SAL_BA9848AA,#628cdb
SAL_BA9850AA,#628cdb
SAL_BA9856AA,#628cdb
SAL_BA9872AA,#628cdb
SAL_BA9881AA,#628cdb
SAL_BA9882AA,#628cdb
SAL_BA9888AA,#628cdb
SAL_BA9896AA,#628cdb
SAL_BA9897AA,#628cdb
SAL_BA9902AA,#628cdb
SAL_BA9907AA,#628cdb
SAL_BA9923AA,#628cdb
SAL_BA9933AA,#628cdb
SAL_BA9938AA,#628cdb
SAL_BA9946AA,#628cdb
SAL_BA9960AA,#628cdb
SAL_BA9962AA,#628cdb
SAL_BA9970AA,#628cdb
SAL_BA9978AA,#628cdb
SAL_BA9986AA,#628cdb
SAL_BA9997AA,#628cdb
SAL_BA9999AA,#628cdb
SAL_CA0006AA,#628cdb
SAL_CA0009AA,#628cdb
SAL_CA0011AA,#628cdb
SAL_CA0014AA,#628cdb
SAL_CA0018AA,#628cdb
SAL_CA0020AA,#628cdb
SAL_CA0021AA,#628cdb
SAL_CA0022AA,#628cdb
SAL_CA0028AA,#628cdb
SAL_CA0029AA,#628cdb
SAL_CA0034AA,#628cdb
SAL_CA0067AA,#628cdb
SAL_CA0079AA,#628cdb
SAL_CA0089AA,#628cdb
SAL_CA0094AA,#628cdb
SAL_CA0102AA,#628cdb
SAL_CA0106AA,#628cdb
SAL_CA0110AA,#628cdb
SAL_CA0112AA,#628cdb
SAL_CA0119AA,#628cdb
SAL_CA0125AA,#628cdb
SAL_CA0129AA,#628cdb
SAL_CA0138AA,#628cdb
SAL_CA0140AA,#628cdb
SAL_CA0150AA,#628cdb
SAL_CA0161AA,#628cdb
SAL_CA0163AA,#628cdb
SAL_CA0177AA,#628cdb
SAL_CA0184AA,#628cdb
SAL_CA0186AA,#628cdb
SAL_CA0188AA,#628cdb
SAL_CA0199AA,#628cdb
SAL_CA0204AA,#628cdb
SAL_CA0229AA,#628cdb
SAL_CA0240AA,#628cdb
SAL_CA0244AA,#628cdb
SAL_CA0253AA,#628cdb
SAL_CA0257AA,#628cdb
SAL_CA0261AA,#628cdb
SAL_CA0266AA,#628cdb
SAL_CA0278AA,#628cdb
SAL_CA0292AA,#628cdb
SAL_CA0302AA,#628cdb
SAL_CA0306AA,#628cdb
SAL_CA0308AA,#628cdb
SAL_CA0311AA,#628cdb
SAL_CA0315AA,#628cdb
SAL_CA0317AA,#628cdb
SAL_CA0348AA,#628cdb
SAL_CA0356AA,#628cdb
SAL_CA0358AA,#628cdb
SAL_CA0368AA,#628cdb
SAL_CA0370AA,#628cdb
SAL_CA0378AA,#628cdb
SAL_CA0389AA,#628cdb
SAL_CA0399AA,#628cdb
SAL_CA0401AA,#628cdb
SAL_CA0405AA,#628cdb
SAL_CA0407AA,#628cdb
SAL_CA0411AA,#628cdb
SAL_CA0413AA,#628cdb
SAL_CA0414AA,#628cdb
SAL_CA0417AA,#628cdb
SAL_CA0443AA,#628cdb
SAL_CA0446AA,#628cdb
SAL_CA0448AA,#628cdb
SAL_CA0451AA,#628cdb
SAL_CA0455AA,#628cdb
SAL_CA0461AA,#628cdb
SAL_CA0464AA,#628cdb
SAL_CA0467AA,#628cdb
SAL_CA0472AA,#628cdb
SAL_CA0473AA,#628cdb
SAL_CA0475AA,#628cdb
SAL_CA0492AA,#628cdb
SAL_CA0496AA,#628cdb
SAL_CA0502AA,#628cdb
SAL_CA0505AA,#628cdb
SAL_CA0509AA,#628cdb
SAL_CA0512AA,#628cdb
SAL_CA0544AA,#628cdb
SAL_CA0560AA,#628cdb
SAL_CA0570AA,#628cdb
SAL_CA0585AA,#628cdb
SAL_CA0587AA,#628cdb
SAL_CA0593AA,#628cdb
SAL_CA0597AA,#628cdb
SAL_CA0607AA,#628cdb
SAL_CA0618AA,#628cdb
SAL_CA0634AA,#628cdb
SAL_CA0636AA,#628cdb
SAL_CA0644AA,#628cdb
SAL_CA0646AA,#628cdb
SAL_CA0650AA,#628cdb
SAL_CA0656AA,#628cdb
SAL_CA0666AA,#628cdb
SAL_CA0668AA,#628cdb
SAL_CA0682AA,#628cdb
SAL_CA0685AA,#628cdb
SAL_CA0686AA,#628cdb
SAL_CA0687AA,#628cdb
SAL_CA0689AA,#628cdb
SAL_CA0691AA,#628cdb
SAL_CA0693AA,#628cdb
SAL_CA0694AA,#628cdb
SAL_CA0695AA,#628cdb
SAL_CA0697AA,#628cdb
SAL_CA0699AA,#628cdb
SAL_CA0704AA,#628cdb
SAL_CA0708AA,#628cdb
SAL_CA0716AA,#628cdb
SAL_CA0720AA,#628cdb
SAL_CA0735AA,#628cdb
SAL_CA0741AA,#628cdb
SAL_CA0743AA,#628cdb
SAL_CA0763AA,#628cdb
SAL_CA0768AA,#628cdb
SAL_CA0770AA,#628cdb
SAL_CA0776AA,#628cdb
SAL_CA0780AA,#628cdb
SAL_CA0795AA,#628cdb
SAL_CA0797AA,#628cdb
SAL_CA0817AA,#628cdb
SAL_CA0821AA,#628cdb
SAL_CA0835AA,#628cdb
SAL_CA0837AA,#628cdb
SAL_CA0844AA,#628cdb
SAL_CA0848AA,#628cdb
SAL_CA0859AA,#628cdb
SAL_CA0860AA,#628cdb
SAL_CA0866AA,#628cdb
SAL_CA0885AA,#628cdb
SAL_CA0894AA,#628cdb
SAL_CA0896AA,#628cdb
SAL_CA0898AA,#628cdb
SAL_CA0903AA,#628cdb
SAL_CA0907AA,#628cdb
SAL_CA0914AA,#628cdb
SAL_CA1024AA,#628cdb
SAL_CA1030AA,#628cdb
SAL_CA1040AA,#628cdb
SAL_CA1051AA,#628cdb
SAL_CA1058AA,#628cdb
SAL_CA1067AA,#628cdb
SAL_CA1071AA,#628cdb
SAL_CA1074AA,#628cdb
SAL_CA1075AA,#628cdb
SAL_CA1089AA,#628cdb
SAL_CA1093AA,#628cdb
SAL_CA1104AA,#628cdb
SAL_CA1110AA,#628cdb
SAL_CA1111AA,#628cdb
SAL_CA1117AA,#628cdb
SAL_CA1119AA,#628cdb
SAL_CA1122AA,#628cdb
SAL_CA1133AA,#628cdb
SAL_CA1142AA,#628cdb
SAL_CA1145AA,#628cdb
SAL_CA1154AA,#628cdb
SAL_CA1156AA,#628cdb
SAL_CA1157AA,#628cdb
SAL_CA1162AA,#628cdb
SAL_CA1163AA,#628cdb
SAL_CA1168AA,#628cdb
SAL_CA1171AA,#628cdb
SAL_CA1172AA,#628cdb
SAL_CA1176AA,#628cdb
SAL_CA1179AA,#628cdb
SAL_CA1184AA,#628cdb
SAL_CA1186AA,#628cdb
SAL_CA1190AA,#628cdb
SAL_CA1197AA,#628cdb
SAL_CA1211AA,#628cdb
SAL_CA1215AA,#628cdb
SAL_CA1216AA,#628cdb
SAL_CA1218AA,#628cdb
SAL_CA1227AA,#628cdb
SAL_CA1229AA,#628cdb
SAL_CA1230AA,#628cdb
SAL_CA1231AA,#628cdb
SAL_CA1233AA,#628cdb
SAL_CA1236AA,#628cdb
SAL_CA1237AA,#628cdb
SAL_CA1239AA,#628cdb
SAL_CA1240AA,#628cdb
SAL_CA1246AA,#628cdb
SAL_CA1253AA,#628cdb
SAL_CA1258AA,#628cdb
SAL_CA1262AA,#628cdb
SAL_CA1278AA,#628cdb
SAL_CA1291AA,#628cdb
SAL_CA1299AA,#628cdb
SAL_CA1302AA,#628cdb
SAL_CA1304AA,#628cdb
SAL_CA1311AA,#628cdb
SAL_CA1315AA,#628cdb
SAL_CA1318AA,#628cdb
SAL_CA1320AA,#628cdb
SAL_CA1323AA,#628cdb
SAL_CA1336AA,#628cdb
SAL_CA1339AA,#628cdb
SAL_CA1343AA,#628cdb
SAL_CA1353AA,#628cdb
SAL_CA1359AA,#628cdb
SAL_CA1364AA,#628cdb
SAL_CA1374AA,#628cdb
SAL_CA1382AA,#628cdb
SAL_CA1384AA,#628cdb
SAL_CA1386AA,#628cdb
SAL_CA1390AA,#628cdb
SAL_CA1394AA,#628cdb
SAL_CA1396AA,#628cdb
SAL_CA1406AA,#628cdb
SAL_CA1414AA,#628cdb
SAL_CA1418AA,#628cdb
SAL_CA1422AA,#628cdb
SAL_CA1429AA,#628cdb
SAL_CA1435AA,#628cdb
SAL_CA1440AA,#628cdb
SAL_CA1444AA,#628cdb
SAL_CA1454AA,#628cdb
SAL_CA1456AA,#628cdb
SAL_CA1457AA,#628cdb
SAL_CA1459AA,#628cdb
SAL_CA1461AA,#628cdb
SAL_CA1465AA,#628cdb
SAL_CA1478AA,#628cdb
SAL_CA1480AA,#628cdb
SAL_CA1486AA,#628cdb
SAL_CA1499AA,#628cdb
SAL_CA1514AA,#628cdb
SAL_CA1519AA,#628cdb
SAL_CA1521AA,#628cdb
SAL_CA1535AA,#628cdb
SAL_CA1540AA,#628cdb
SAL_CA1543AA,#628cdb
SAL_CA1552AA,#628cdb
SAL_CA1558AA,#628cdb
SAL_CA1560AA,#628cdb
SAL_CA1562AA,#628cdb
SAL_CA1568AA,#628cdb
SAL_CA1575AA,#628cdb
SAL_CA1588AA,#628cdb
SAL_CA1594AA,#628cdb
SAL_CA1596AA,#628cdb
SAL_CA1602AA,#628cdb
SAL_CA1617AA,#628cdb
SAL_CA1621AA,#628cdb
SAL_CA1623AA,#628cdb
SAL_CA1625AA,#628cdb
SAL_CA1631AA,#628cdb
SAL_CA1640AA,#628cdb
SAL_CA1644AA,#628cdb
SAL_CA1648AA,#628cdb
SAL_CA1654AA,#628cdb
SAL_CA1678AA,#628cdb
SAL_CA1680AA,#628cdb
SAL_CA1682AA,#628cdb
SAL_CA1689AA,#628cdb
SAL_CA1705AA,#628cdb
SAL_CA1709AA,#628cdb
SAL_CA1715AA,#628cdb
SAL_CA1717AA,#628cdb
SAL_CA1719AA,#628cdb
SAL_CA1720AA,#628cdb
SAL_CA1723AA,#628cdb
SAL_CA1727AA,#628cdb
SAL_CA1733AA,#628cdb
SAL_CA1735AA,#628cdb
SAL_CA1737AA,#628cdb
SAL_CA1741AA,#628cdb
SAL_CA1743AA,#628cdb
SAL_CA1747AA,#628cdb
SAL_CA1753AA,#628cdb
SAL_CA1755AA,#628cdb
SAL_CA1763AA,#628cdb
SAL_CA1765AA,#628cdb
SAL_CA1771AA,#628cdb
SAL_CA1776AA,#628cdb
SAL_CA1781AA,#628cdb
SAL_CA1784AA,#628cdb
SAL_CA1794AA,#628cdb
SAL_CA1797AA,#628cdb
SAL_CA1801AA,#628cdb
SAL_CA1820AA,#628cdb
SAL_CA1838AA,#628cdb
SAL_CA1862AA,#628cdb
SAL_CA1864AA,#628cdb
SAL_CA1866AA,#628cdb
SAL_CA1871AA,#628cdb
SAL_CA1873AA,#628cdb
SAL_CA1874AA,#628cdb
SAL_CA1876AA,#628cdb
SAL_CA1882AA,#628cdb
SAL_CA1887AA,#628cdb
SAL_CA1889AA,#628cdb
SAL_CA1892AA,#628cdb
SAL_CA1895AA,#628cdb
SAL_CA1908AA,#628cdb
SAL_CA1913AA,#628cdb
SAL_CA1918AA,#628cdb
SAL_CA1919AA,#628cdb
SAL_CA1925AA,#628cdb
SAL_CA1946AA,#628cdb
SAL_CA1948AA,#628cdb
SAL_CA1951AA,#628cdb
SAL_CA1953AA,#628cdb
SAL_CA1955AA,#628cdb
SAL_CA1957AA,#628cdb
SAL_CA1965AA,#628cdb
SAL_CA1976AA,#628cdb
SAL_CA1984AA,#628cdb
SAL_CA1997AA,#628cdb
SAL_CA2004AA,#628cdb
SAL_CA2010AA,#628cdb
SAL_CA2018AA,#628cdb
SAL_CA2024AA,#628cdb
SAL_CA2037AA,#628cdb
SAL_CA2039AA,#628cdb
SAL_CA2045AA,#628cdb
SAL_CA2050AA,#628cdb
SAL_CA2052AA,#628cdb
SAL_CA2055AA,#628cdb
SAL_CA2059AA,#628cdb
SAL_CA2060AA,#628cdb
SAL_CA2066AA,#628cdb
SAL_CA2072AA,#628cdb
SAL_CA2077AA,#628cdb
SAL_CA2084AA,#628cdb
SAL_CA2093AA,#628cdb
SAL_CA2094AA,#628cdb
SAL_CA2109AA,#628cdb
SAL_CA2113AA,#628cdb
SAL_CA2121AA,#628cdb
SAL_CA2132AA,#628cdb
SAL_CA2133AA,#628cdb
SAL_CA2134AA,#628cdb
SAL_CA2138AA,#628cdb
SAL_CA2140AA,#628cdb
SAL_CA2141AA,#628cdb
SAL_CA2146AA,#628cdb
SAL_CA2150AA,#628cdb
SAL_CA2151AA,#628cdb
SAL_CA2157AA,#628cdb
SAL_CA2160AA,#628cdb
SAL_CA2162AA,#628cdb
SAL_CA2165AA,#628cdb
SAL_CA2167AA,#628cdb
SAL_CA2169AA,#628cdb
SAL_CA2170AA,#628cdb
SAL_CA2171AA,#628cdb
SAL_CA2178AA,#628cdb
SAL_CA2184AA,#628cdb
SAL_CA2190AA,#628cdb
SAL_CA2191AA,#628cdb
SAL_CA2199AA,#628cdb
SAL_CA2200AA,#628cdb
SAL_CA2203AA,#628cdb
SAL_CA2205AA,#628cdb
SAL_CA2208AA,#628cdb
SAL_CA2209AA,#628cdb
SAL_CA2213AA,#628cdb
SAL_CA2214AA,#628cdb
SAL_CA2217AA,#628cdb
SAL_CA2221AA,#628cdb
SAL_CA2224AA,#628cdb
SAL_CA2231AA,#628cdb
SAL_CA2242AA,#628cdb
SAL_CA2246AA,#628cdb
SAL_CA2252AA,#628cdb
SAL_CA2255AA,#628cdb
SAL_CA2265AA,#628cdb
SAL_CA2273AA,#628cdb
SAL_CA2280AA,#628cdb
SAL_CA2284AA,#628cdb
SAL_CA2289AA,#628cdb
SAL_CA2290AA,#628cdb
SAL_CA2298AA,#628cdb
SAL_CA2313AA,#628cdb
SAL_CA2315AA,#628cdb
SAL_CA2317AA,#628cdb
SAL_CA2319AA,#628cdb
SAL_CA2323AA,#628cdb
SAL_CA2324AA,#628cdb
SAL_CA2325AA,#628cdb
SAL_CA2338AA,#628cdb
SAL_CA2339AA,#628cdb
SAL_CA2342AA,#628cdb
SAL_CA2343AA,#628cdb
SAL_CA2346AA,#628cdb
SAL_CA2362AA,#628cdb
SAL_CA2364AA,#628cdb
SAL_CA2371AA,#628cdb
SAL_CA2372AA,#628cdb
SAL_CA2374AA,#628cdb
SAL_CA2378AA,#628cdb
SAL_CA2379AA,#628cdb
SAL_CA2381AA,#628cdb
SAL_CA2383AA,#628cdb
SAL_CA2390AA,#628cdb
SAL_CA2392AA,#628cdb
SAL_CA2395AA,#628cdb
SAL_CA2397AA,#628cdb
SAL_CA2399AA,#628cdb
SAL_CA2403AA,#628cdb
SAL_CA2409AA,#628cdb
SAL_CA2411AA,#628cdb
SAL_CA2412AA,#628cdb
SAL_CA2419AA,#628cdb
SAL_CA2421AA,#628cdb
SAL_CA2422AA,#628cdb
SAL_CA2423AA,#628cdb
SAL_CA2427AA,#628cdb
SAL_CA2428AA,#628cdb
SAL_CA2430AA,#628cdb
SAL_CA2431AA,#628cdb
SAL_CA2432AA,#628cdb
SAL_CA2438AA,#628cdb
SAL_CA2441AA,#628cdb
SAL_CA2445AA,#628cdb
SAL_CA2449AA,#628cdb
SAL_CA2455AA,#628cdb
SAL_CA2458AA,#628cdb
SAL_CA2461AA,#628cdb
SAL_CA2463AA,#628cdb
SAL_CA2465AA,#628cdb
SAL_CA2473AA,#628cdb
SAL_CA2474AA,#628cdb
SAL_CA2489AA,#628cdb
SAL_CA2492AA,#628cdb
SAL_CA2493AA,#628cdb
SAL_CA2498AA,#628cdb
SAL_CA2504AA,#628cdb
SAL_CA2505AA,#628cdb
SAL_CA2507AA,#628cdb
SAL_CA2509AA,#628cdb
SAL_CA2513AA,#628cdb
SAL_CA2515AA,#628cdb
SAL_CA2516AA,#628cdb
SAL_CA2521AA,#628cdb
SAL_CA2522AA,#628cdb
SAL_CA2538AA,#628cdb
SAL_CA2539AA,#628cdb
SAL_CA2546AA,#628cdb
SAL_CA2549AA,#628cdb
SAL_CA2555AA,#628cdb
SAL_CA2557AA,#628cdb
SAL_CA2561AA,#628cdb
SAL_CA2564AA,#628cdb
SAL_CA2567AA,#628cdb
SAL_CA2568AA,#628cdb
SAL_CA2570AA,#628cdb
SAL_CA2572AA,#628cdb
SAL_CA2575AA,#628cdb
SAL_CA2577AA,#628cdb
SAL_CA2580AA,#628cdb
SAL_CA2588AA,#628cdb
SAL_CA2591AA,#628cdb
SAL_CA2593AA,#628cdb
SAL_CA2596AA,#628cdb
SAL_CA2604AA,#628cdb
SAL_CA2605AA,#628cdb
SAL_CA2615AA,#628cdb
SAL_CA2617AA,#628cdb
SAL_CA2619AA,#628cdb
SAL_CA2624AA,#628cdb
SAL_CA2631AA,#628cdb
SAL_CA2636AA,#628cdb
SAL_CA2637AA,#628cdb
SAL_CA2640AA,#628cdb
SAL_CA2642AA,#628cdb
SAL_CA2650AA,#628cdb
SAL_CA2652AA,#628cdb
SAL_CA2658AA,#628cdb
SAL_CA2661AA,#628cdb
SAL_CA2664AA,#628cdb
SAL_CA2668AA,#628cdb
SAL_CA2671AA,#628cdb
SAL_CA2673AA,#628cdb
SAL_CA2674AA,#628cdb
SAL_CA2685AA,#628cdb
SAL_CA2687AA,#628cdb
SAL_CA2688AA,#628cdb
SAL_CA2694AA,#628cdb
SAL_CA2696AA,#628cdb
SAL_CA2697AA,#628cdb
SAL_CA2701AA,#628cdb
SAL_CA2704AA,#628cdb
SAL_CA2708AA,#628cdb
SAL_CA2710AA,#628cdb
SAL_CA2716AA,#628cdb
SAL_CA2726AA,#628cdb
SAL_CA2728AA,#628cdb
SAL_CA2736AA,#628cdb
SAL_CA2739AA,#628cdb
SAL_CA2740AA,#628cdb
SAL_CA2743AA,#628cdb
SAL_CA2749AA,#628cdb
SAL_CA2753AA,#628cdb
SAL_CA2755AA,#628cdb
SAL_CA2756AA,#628cdb
SAL_CA2767AA,#628cdb
SAL_CA2769AA,#628cdb
SAL_CA2772AA,#628cdb
SAL_CA2773AA,#628cdb
SAL_CA2774AA,#628cdb
SAL_CA2779AA,#628cdb
SAL_CA2784AA,#628cdb
SAL_CA2786AA,#628cdb
SAL_CA2788AA,#628cdb
SAL_CA2792AA,#628cdb
SAL_CA2793AA,#628cdb
SAL_CA2794AA,#628cdb
SAL_CA2796AA,#628cdb
SAL_CA2797AA,#628cdb
SAL_CA2799AA,#628cdb
SAL_CA2800AA,#628cdb
SAL_CA2801AA,#628cdb
SAL_CA2802AA,#628cdb
SAL_CA2807AA,#628cdb
SAL_CA2809AA,#628cdb
SAL_CA2811AA,#628cdb
SAL_CA2813AA,#628cdb
SAL_CA2817AA,#628cdb
SAL_CA2825AA,#628cdb
SAL_CA2829AA,#628cdb
SAL_CA2834AA,#628cdb
SAL_CA2838AA,#628cdb
SAL_CA2840AA,#628cdb
SAL_CA2848AA,#628cdb
SAL_CA2850AA,#628cdb
SAL_CA2852AA,#628cdb
SAL_CA2856AA,#628cdb
SAL_CA2860AA,#628cdb
SAL_CA2862AA,#628cdb
SAL_CA2863AA,#628cdb
SAL_CA2872AA,#628cdb
SAL_CA2877AA,#628cdb
SAL_CA2879AA,#628cdb
SAL_CA2880AA,#628cdb
SAL_CA2882AA,#628cdb
SAL_CA2885AA,#628cdb
SAL_CA2886AA,#628cdb
SAL_CA2891AA,#628cdb
SAL_CA2895AA,#628cdb
SAL_CA2900AA,#628cdb
SAL_CA2908AA,#628cdb
SAL_CA2910AA,#628cdb
SAL_CA2914AA,#628cdb
SAL_CA2915AA,#628cdb
SAL_CA2918AA,#628cdb
SAL_CA2919AA,#628cdb
SAL_CA2925AA,#628cdb
SAL_CA2930AA,#628cdb
SAL_CA2932AA,#628cdb
SAL_CA2933AA,#628cdb
SAL_CA2937AA,#628cdb
SAL_CA2938AA,#628cdb
SAL_CA2942AA,#628cdb
SAL_CA2943AA,#628cdb
SAL_CA2948AA,#628cdb
SAL_CA2952AA,#628cdb
SAL_CA2953AA,#628cdb
SAL_CA2956AA,#628cdb
SAL_CA2959AA,#628cdb
SAL_CA2962AA,#628cdb
SAL_CA2965AA,#628cdb
SAL_CA2967AA,#628cdb
SAL_CA2969AA,#628cdb
SAL_CA2976AA,#628cdb
SAL_CA2986AA,#628cdb
SAL_CA2987AA,#628cdb
SAL_CA2990AA,#628cdb
SAL_CA2993AA,#628cdb
SAL_CA2995AA,#628cdb
SAL_CA2997AA,#628cdb
SAL_CA2999AA,#628cdb
SAL_CA3000AA,#628cdb
SAL_CA3001AA,#628cdb
SAL_CA3002AA,#628cdb
SAL_CA3003AA,#628cdb
SAL_CA3004AA,#628cdb
SAL_CA3005AA,#628cdb
SAL_CA3007AA,#628cdb
SAL_CA3011AA,#628cdb
SAL_CA3020AA,#628cdb
SAL_CA3025AA,#628cdb
SAL_CA3031AA,#628cdb
SAL_CA3033AA,#628cdb
SAL_CA3034AA,#628cdb
SAL_CA3036AA,#628cdb
SAL_CA3040AA,#628cdb
SAL_CA3043AA,#628cdb
SAL_CA3045AA,#628cdb
SAL_CA3046AA,#628cdb
SAL_CA3047AA,#628cdb
SAL_CA3048AA,#628cdb
SAL_CA3049AA,#628cdb
SAL_CA3050AA,#628cdb
SAL_CA3052AA,#628cdb
SAL_CA3055AA,#628cdb
SAL_CA3060AA,#628cdb
SAL_CA3062AA,#628cdb
SAL_CA3068AA,#628cdb
SAL_CA3071AA,#628cdb
SAL_CA3072AA,#628cdb
SAL_CA3077AA,#628cdb
SAL_CA3078AA,#628cdb
SAL_CA3079AA,#628cdb
SAL_CA3087AA,#628cdb
SAL_CA3097AA,#628cdb
SAL_CA3105AA,#628cdb
SAL_CA3106AA,#628cdb
SAL_CA3108AA,#628cdb
SAL_CA3110AA,#628cdb
SAL_CA3111AA,#628cdb
SAL_CA3113AA,#628cdb
SAL_CA3114AA,#628cdb
SAL_CA3116AA,#628cdb
SAL_CA3118AA,#628cdb
SAL_CA3120AA,#628cdb
SAL_CA3125AA,#628cdb
SAL_CA3141AA,#628cdb
SAL_CA3142AA,#628cdb
SAL_CA3146AA,#628cdb
SAL_CA3150AA,#628cdb
SAL_CA3153AA,#628cdb
SAL_CA3159AA,#628cdb
SAL_CA3161AA,#628cdb
SAL_CA3165AA,#628cdb
SAL_CA3166AA,#628cdb
SAL_CA3167AA,#628cdb
SAL_CA3168AA,#628cdb
SAL_CA3174AA,#628cdb
SAL_CA3182AA,#628cdb
SAL_CA3190AA,#628cdb
SAL_CA3193AA,#628cdb
SAL_CA3196AA,#628cdb
SAL_CA3199AA,#628cdb
SAL_CA3200AA,#628cdb
SAL_CA3201AA,#628cdb
SAL_CA3206AA,#628cdb
SAL_CA3207AA,#628cdb
SAL_CA3209AA,#628cdb
SAL_CA3212AA,#628cdb
SAL_CA3216AA,#628cdb
SAL_CA3217AA,#628cdb
SAL_CA3221AA,#628cdb
SAL_CA3224AA,#628cdb
SAL_CA3226AA,#628cdb
SAL_CA3230AA,#628cdb
SAL_CA3233AA,#628cdb
SAL_CA3241AA,#628cdb
SAL_CA3247AA,#628cdb
SAL_CA3248AA,#628cdb
SAL_CA3253AA,#628cdb
SAL_CA3255AA,#628cdb
SAL_CA3256AA,#628cdb
SAL_CA3259AA,#628cdb
SAL_CA3269AA,#628cdb
SAL_CA3274AA,#628cdb
SAL_CA3276AA,#628cdb
SAL_CA3278AA,#628cdb
SAL_CA3279AA,#628cdb
SAL_CA3280AA,#628cdb
SAL_CA3281AA,#628cdb
SAL_CA3282AA,#628cdb
SAL_CA3285AA,#628cdb
SAL_CA3286AA,#628cdb
SAL_CA3287AA,#628cdb
SAL_CA3295AA,#628cdb
SAL_CA3299AA,#628cdb
SAL_CA3302AA,#628cdb
SAL_CA3308AA,#628cdb
SAL_CA3312AA,#628cdb
SAL_CA3321AA,#628cdb
SAL_CA3322AA,#628cdb
SAL_CA3324AA,#628cdb
SAL_CA3325AA,#628cdb
SAL_CA3327AA,#628cdb
SAL_CA3328AA,#628cdb
SAL_CA3337AA,#628cdb
SAL_CA3339AA,#628cdb
SAL_CA3342AA,#628cdb
SAL_CA3343AA,#628cdb
SAL_CA3345AA,#628cdb
SAL_CA3347AA,#628cdb
SAL_CA3351AA,#628cdb
SAL_CA3359AA,#628cdb
SAL_CA3361AA,#628cdb
SAL_CA3363AA,#628cdb
SAL_CA3367AA,#628cdb
SAL_CA3372AA,#628cdb
SAL_CA3373AA,#628cdb
SAL_CA3376AA,#628cdb
SAL_CA3379AA,#628cdb
SAL_CA3380AA,#628cdb
SAL_CA3383AA,#628cdb
SAL_CA3384AA,#628cdb
SAL_CA3385AA,#628cdb
SAL_CA3388AA,#628cdb
SAL_CA3399AA,#628cdb
SAL_CA3408AA,#628cdb
SAL_CA3413AA,#628cdb
SAL_CA3414AA,#628cdb
SAL_CA3415AA,#628cdb
SAL_CA3421AA,#628cdb
SAL_CA3431AA,#628cdb
SAL_CA3433AA,#628cdb
SAL_CA3435AA,#628cdb
SAL_CA3442AA,#628cdb
SAL_CA3446AA,#628cdb
SAL_CA3454AA,#628cdb
SAL_CA3455AA,#628cdb
SAL_CA3456AA,#628cdb
SAL_CA3458AA,#628cdb
SAL_CA3459AA,#628cdb
SAL_CA3462AA,#628cdb
SAL_CA3464AA,#628cdb
SAL_CA3468AA,#628cdb
SAL_CA3469AA,#628cdb
SAL_CA3471AA,#628cdb
SAL_CA3475AA,#628cdb
SAL_CA3478AA,#628cdb
SAL_CA3479AA,#628cdb
SAL_CA3480AA,#628cdb
SAL_CA3484AA,#628cdb
SAL_CA3485AA,#628cdb
SAL_CA3488AA,#628cdb
SAL_CA3489AA,#628cdb
SAL_CA3494AA,#628cdb
SAL_CA3496AA,#628cdb
SAL_CA3497AA,#628cdb
SAL_CA3504AA,#628cdb
SAL_CA3505AA,#628cdb
SAL_CA3511AA,#628cdb
SAL_CA3513AA,#628cdb
SAL_CA3518AA,#628cdb
SAL_CA3519AA,#628cdb
SAL_CA3524AA,#628cdb
SAL_CA3536AA,#628cdb
SAL_CA3540AA,#628cdb
SAL_CA3541AA,#628cdb
SAL_CA3544AA,#628cdb
SAL_CA3545AA,#628cdb
SAL_CA3546AA,#628cdb
SAL_CA3547AA,#628cdb
SAL_CA3550AA,#628cdb
SAL_CA3552AA,#628cdb
SAL_CA3555AA,#628cdb
SAL_CA3561AA,#628cdb
SAL_CA3574AA,#628cdb
SAL_CA3576AA,#628cdb
SAL_CA3579AA,#628cdb
SAL_CA3580AA,#628cdb
SAL_CA3584AA,#628cdb
SAL_CA3586AA,#628cdb
SAL_CA3602AA,#628cdb
SAL_CA3604AA,#628cdb
SAL_CA3605AA,#628cdb
SAL_CA3606AA,#628cdb
SAL_CA3607AA,#628cdb
SAL_CA3611AA,#628cdb
SAL_CA3614AA,#628cdb
SAL_CA3615AA,#628cdb
SAL_CA3616AA,#628cdb
SAL_CA3618AA,#628cdb
SAL_CA3622AA,#628cdb
SAL_CA3623AA,#628cdb
SAL_CA3627AA,#628cdb
SAL_CA3628AA,#628cdb
SAL_CA3629AA,#628cdb
SAL_CA3630AA,#628cdb
SAL_CA3634AA,#628cdb
SAL_CA3635AA,#628cdb
SAL_CA3640AA,#628cdb
SAL_CA3642AA,#628cdb
SAL_CA3648AA,#628cdb
SAL_CA3649AA,#628cdb
SAL_CA3656AA,#628cdb
SAL_CA3658AA,#628cdb
SAL_CA3660AA,#628cdb
SAL_CA3667AA,#628cdb
SAL_CA3673AA,#628cdb
SAL_CA3678AA,#628cdb
SAL_CA3679AA,#628cdb
SAL_CA3687AA,#628cdb
SAL_CA3688AA,#628cdb
SAL_CA3690AA,#628cdb
SAL_CA3705AA,#628cdb
SAL_CA3707AA,#628cdb
SAL_CA3709AA,#628cdb
SAL_CA3715AA,#628cdb
SAL_CA3726AA,#628cdb
SAL_CA3727AA,#628cdb
SAL_CA3731AA,#628cdb
SAL_CA3734AA,#628cdb
SAL_CA3736AA,#628cdb
SAL_CA3738AA,#628cdb
SAL_CA3742AA,#628cdb
SAL_CA3744AA,#628cdb
SAL_CA3748AA,#628cdb
SAL_CA3751AA,#628cdb
SAL_CA3752AA,#628cdb
SAL_CA3757AA,#628cdb
SAL_CA3759AA,#628cdb
SAL_CA3761AA,#628cdb
SAL_CA3766AA,#628cdb
SAL_CA3767AA,#628cdb
SAL_CA3771AA,#628cdb
SAL_CA3772AA,#628cdb
SAL_CA3773AA,#628cdb
SAL_CA3783AA,#628cdb
SAL_CA3787AA,#628cdb
SAL_CA3791AA,#628cdb
SAL_CA3794AA,#628cdb
SAL_CA3798AA,#628cdb
SAL_CA3801AA,#628cdb
SAL_CA3809AA,#628cdb
SAL_CA3811AA,#628cdb
SAL_CA3814AA,#628cdb
SAL_CA3817AA,#628cdb
SAL_CA3831AA,#628cdb
SAL_CA3832AA,#628cdb
SAL_CA3836AA,#628cdb
SAL_CA3842AA,#628cdb
SAL_CA3845AA,#628cdb
SAL_CA3851AA,#628cdb
SAL_CA3860AA,#628cdb
SAL_CA3862AA,#628cdb
SAL_CA3876AA,#628cdb
SAL_CA3877AA,#628cdb
SAL_CA3880AA,#628cdb
SAL_CA3881AA,#628cdb
SAL_CA3886AA,#628cdb
SAL_CA3887AA,#628cdb
SAL_CA3888AA,#628cdb
SAL_CA3890AA,#628cdb
SAL_CA3893AA,#628cdb
SAL_CA3895AA,#628cdb
SAL_CA3899AA,#628cdb
SAL_CA3900AA,#628cdb
SAL_CA3901AA,#628cdb
SAL_CA3908AA,#628cdb
SAL_CA3910AA,#628cdb
SAL_CA3912AA,#628cdb
SAL_CA3928AA,#628cdb
SAL_CA3930AA,#628cdb
SAL_CA3932AA,#628cdb
SAL_CA3934AA,#628cdb
SAL_CA3941AA,#628cdb
SAL_CA3942AA,#628cdb
SAL_CA3943AA,#628cdb
SAL_CA3947AA,#628cdb
SAL_CA3955AA,#628cdb
SAL_CA3956AA,#628cdb
SAL_CA3971AA,#628cdb
SAL_CA3973AA,#628cdb
SAL_CA3974AA,#628cdb
SAL_CA3976AA,#628cdb
SAL_CA3978AA,#628cdb
SAL_CA3983AA,#628cdb
SAL_CA3984AA,#628cdb
SAL_CA3985AA,#628cdb
SAL_CA3989AA,#628cdb
SAL_CA3995AA,#628cdb
SAL_CA3998AA,#628cdb
SAL_CA4000AA,#628cdb
SAL_CA4010AA,#628cdb
SAL_CA4020AA,#628cdb
SAL_CA4022AA,#628cdb
SAL_CA4026AA,#628cdb
SAL_CA4033AA,#628cdb
SAL_CA4034AA,#628cdb
SAL_CA4039AA,#628cdb
SAL_CA4040AA,#628cdb
SAL_CA4043AA,#628cdb
SAL_CA4045AA,#628cdb
SAL_CA4051AA,#628cdb
SAL_CA4053AA,#628cdb
SAL_CA4057AA,#628cdb
SAL_CA4061AA,#628cdb
SAL_CA4065AA,#628cdb
SAL_CA4069AA,#628cdb
SAL_CA4072AA,#628cdb
SAL_CA4073AA,#628cdb
SAL_CA4074AA,#628cdb
SAL_CA4077AA,#628cdb
SAL_CA4079AA,#628cdb
SAL_CA4080AA,#628cdb
SAL_CA4081AA,#628cdb
SAL_CA4084AA,#628cdb
SAL_CA4088AA,#628cdb
SAL_CA4089AA,#628cdb
SAL_CA4095AA,#628cdb
SAL_CA4106AA,#628cdb
SAL_CA4107AA,#628cdb
SAL_CA4113AA,#628cdb
SAL_CA4124AA,#628cdb
SAL_CA4125AA,#628cdb
SAL_CA4130AA,#628cdb
SAL_CA4132AA,#628cdb
SAL_CA4141AA,#628cdb
SAL_CA4151AA,#628cdb
SAL_CA4152AA,#628cdb
SAL_CA4155AA,#628cdb
SAL_CA4157AA,#628cdb
SAL_CA4158AA,#628cdb
SAL_CA4160AA,#628cdb
SAL_CA4164AA,#628cdb
SAL_CA4165AA,#628cdb
SAL_CA4168AA,#628cdb
SAL_CA4170AA,#628cdb
SAL_CA4172AA,#628cdb
SAL_CA4173AA,#628cdb
SAL_CA4174AA,#628cdb
SAL_CA4175AA,#628cdb
SAL_CA4176AA,#628cdb
SAL_CA4181AA,#628cdb
SAL_CA4187AA,#628cdb
SAL_CA4189AA,#628cdb
SAL_CA4192AA,#628cdb
SAL_CA4194AA,#628cdb
SAL_CA4200AA,#628cdb
SAL_CA4203AA,#628cdb
SAL_CA4206AA,#628cdb
SAL_CA4207AA,#628cdb
SAL_CA4209AA,#628cdb
SAL_CA4213AA,#628cdb
SAL_CA4214AA,#628cdb
SAL_CA4217AA,#628cdb
SAL_CA4228AA,#628cdb
SAL_CA4232AA,#628cdb
SAL_CA4237AA,#628cdb
SAL_CA4240AA,#628cdb
SAL_CA4244AA,#628cdb
SAL_CA4247AA,#628cdb
SAL_CA4255AA,#628cdb
SAL_CA4257AA,#628cdb
SAL_CA4259AA,#628cdb
SAL_CA4266AA,#628cdb
SAL_CA4268AA,#628cdb
SAL_CA4279AA,#628cdb
SAL_CA4285AA,#628cdb
SAL_CA4296AA,#628cdb
SAL_CA4299AA,#628cdb
SAL_CA4305AA,#628cdb
SAL_CA4312AA,#628cdb
SAL_CA4315AA,#628cdb
SAL_CA4316AA,#628cdb
SAL_CA4317AA,#628cdb
SAL_CA4319AA,#628cdb
SAL_CA4320AA,#628cdb
SAL_CA4322AA,#628cdb
SAL_CA4326AA,#628cdb
SAL_CA4329AA,#628cdb
SAL_CA4332AA,#628cdb
SAL_CA4336AA,#628cdb
SAL_CA4339AA,#628cdb
SAL_CA4340AA,#628cdb
SAL_CA4343AA,#628cdb
SAL_CA4351AA,#628cdb
SAL_CA4352AA,#628cdb
SAL_CA4354AA,#628cdb
SAL_CA4355AA,#628cdb
SAL_CA4357AA,#628cdb
SAL_CA4359AA,#628cdb
SAL_CA4360AA,#628cdb
SAL_CA4361AA,#628cdb
SAL_CA4372AA,#628cdb
SAL_CA4375AA,#628cdb
SAL_CA4377AA,#628cdb
SAL_CA4381AA,#628cdb
SAL_CA4383AA,#628cdb
SAL_CA4386AA,#628cdb
SAL_CA4391AA,#628cdb
SAL_CA4394AA,#628cdb
SAL_CA4395AA,#628cdb
SAL_CA4397AA,#628cdb
SAL_CA4398AA,#628cdb
SAL_CA4399AA,#628cdb
SAL_CA4402AA,#628cdb
SAL_CA4404AA,#628cdb
SAL_CA4408AA,#628cdb
SAL_CA4409AA,#628cdb
SAL_CA4417AA,#628cdb
SAL_CA4418AA,#628cdb
SAL_CA4420AA,#628cdb
SAL_CA4427AA,#628cdb
SAL_CA4431AA,#628cdb
SAL_CA4433AA,#628cdb
SAL_CA4435AA,#628cdb
SAL_CA4437AA,#628cdb
SAL_CA4438AA,#628cdb
SAL_CA4440AA,#628cdb
SAL_CA4448AA,#628cdb
SAL_CA4450AA,#628cdb
SAL_CA4457AA,#628cdb
SAL_CA4458AA,#628cdb
SAL_CA4462AA,#628cdb
SAL_CA4463AA,#628cdb
SAL_CA4464AA,#628cdb
SAL_CA4466AA,#628cdb
SAL_CA4476AA,#628cdb
SAL_CA4481AA,#628cdb
SAL_CA4483AA,#628cdb
SAL_CA4488AA,#628cdb
SAL_CA4496AA,#628cdb
SAL_CA4508AA,#628cdb
SAL_CA4509AA,#628cdb
SAL_CA4510AA,#628cdb
SAL_CA4512AA,#628cdb
SAL_CA4516AA,#628cdb
SAL_CA4517AA,#628cdb
SAL_CA4519AA,#628cdb
SAL_CA4520AA,#628cdb
SAL_CA4527AA,#628cdb
SAL_CA4534AA,#628cdb
SAL_CA4541AA,#628cdb
SAL_CA4542AA,#628cdb
SAL_CA4543AA,#628cdb
SAL_CA4544AA,#628cdb
SAL_CA4545AA,#628cdb
SAL_CA4547AA,#628cdb
SAL_CA4548AA,#628cdb
SAL_CA4550AA,#628cdb
SAL_CA4553AA,#628cdb
SAL_CA4559AA,#628cdb
SAL_CA4560AA,#628cdb
SAL_CA4566AA,#628cdb
SAL_CA4568AA,#628cdb
SAL_CA4570AA,#628cdb
SAL_CA4571AA,#628cdb
SAL_CA4574AA,#628cdb
SAL_CA4575AA,#628cdb
SAL_CA4580AA,#628cdb
SAL_CA4582AA,#628cdb
SAL_CA4588AA,#628cdb
SAL_CA4591AA,#628cdb
SAL_CA4593AA,#628cdb
SAL_CA4598AA,#628cdb
SAL_CA4599AA,#628cdb
SAL_CA4601AA,#628cdb
SAL_CA4605AA,#628cdb
SAL_CA4615AA,#628cdb
SAL_CA4616AA,#628cdb
SAL_CA4617AA,#628cdb
SAL_CA4628AA,#628cdb
SAL_CA4634AA,#628cdb
SAL_CA4636AA,#628cdb
SAL_CA4638AA,#628cdb
SAL_CA4639AA,#628cdb
SAL_CA4640AA,#628cdb
SAL_CA4642AA,#628cdb
SAL_CA4644AA,#628cdb
SAL_CA4648AA,#628cdb
SAL_CA4651AA,#628cdb
SAL_CA4657AA,#628cdb
SAL_CA4663AA,#628cdb
SAL_CA4664AA,#628cdb
SAL_CA4666AA,#628cdb
SAL_CA4669AA,#628cdb
SAL_CA4675AA,#628cdb
SAL_CA4680AA,#628cdb
SAL_CA4681AA,#628cdb
SAL_CA4683AA,#628cdb
SAL_CA4685AA,#628cdb
SAL_CA4688AA,#628cdb
SAL_CA4690AA,#628cdb
SAL_CA4691AA,#628cdb
SAL_CA4694AA,#628cdb
SAL_CA4697AA,#628cdb
SAL_CA4701AA,#628cdb
SAL_CA4703AA,#628cdb
SAL_CA4705AA,#628cdb
SAL_CA4713AA,#628cdb
SAL_CA4714AA,#628cdb
SAL_CA4719AA,#628cdb
SAL_CA4724AA,#628cdb
SAL_CA4725AA,#628cdb
SAL_CA4727AA,#628cdb
SAL_CA4733AA,#628cdb
SAL_CA4740AA,#628cdb
SAL_CA4741AA,#628cdb
SAL_CA4743AA,#628cdb
SAL_CA4753AA,#628cdb
SAL_CA4754AA,#628cdb
SAL_CA4765AA,#628cdb
SAL_CA4766AA,#628cdb
SAL_CA4768AA,#628cdb
SAL_CA4770AA,#628cdb
SAL_CA4779AA,#628cdb
SAL_CA4780AA,#628cdb
SAL_CA4784AA,#628cdb
SAL_CA4785AA,#628cdb
SAL_CA4786AA,#628cdb
SAL_CA4789AA,#628cdb
SAL_CA4792AA,#628cdb
SAL_CA4797AA,#628cdb
SAL_CA4799AA,#628cdb
SAL_CA4800AA,#628cdb
SAL_CA4802AA,#628cdb
SAL_CA4805AA,#628cdb
SAL_CA4808AA,#628cdb
SAL_CA4812AA,#628cdb
SAL_CA4816AA,#628cdb
SAL_CA4820AA,#628cdb
SAL_CA4822AA,#628cdb
SAL_CA4828AA,#628cdb
SAL_CA4833AA,#628cdb
SAL_CA4837AA,#628cdb
SAL_CA4838AA,#628cdb
SAL_CA4849AA,#628cdb
SAL_CA4851AA,#628cdb
SAL_CA4860AA,#628cdb
SAL_CA4861AA,#628cdb
SAL_CA4862AA,#628cdb
SAL_CA4863AA,#628cdb
SAL_CA4866AA,#628cdb
SAL_CA4889AA,#628cdb
SAL_CA4894AA,#628cdb
SAL_CA4898AA,#628cdb
SAL_CA4903AA,#628cdb
SAL_CA4910AA,#628cdb
SAL_CA4911AA,#628cdb
SAL_CA4912AA,#628cdb
SAL_CA4922AA,#628cdb
SAL_CA4927AA,#628cdb
SAL_CA4935AA,#628cdb
SAL_CA4936AA,#628cdb
SAL_CA4937AA,#628cdb
SAL_CA4939AA,#628cdb
SAL_CA4942AA,#628cdb
SAL_CA4943AA,#628cdb
SAL_CA4945AA,#628cdb
SAL_CA4947AA,#628cdb
SAL_CA4952AA,#628cdb
SAL_CA4953AA,#628cdb
SAL_CA4954AA,#628cdb
SAL_CA4958AA,#628cdb
SAL_CA4966AA,#628cdb
SAL_CA4967AA,#628cdb
SAL_CA4968AA,#628cdb
SAL_CA4969AA,#628cdb
SAL_CA4979AA,#628cdb
SAL_CA4980AA,#628cdb
SAL_CA4981AA,#628cdb
SAL_CA4983AA,#628cdb
SAL_CA4985AA,#628cdb
SAL_CA4988AA,#628cdb
SAL_CA4990AA,#628cdb
SAL_CA4998AA,#628cdb
SAL_CA4999AA,#628cdb
SAL_CA5004AA,#628cdb
SAL_CA5007AA,#628cdb
SAL_CA5026AA,#628cdb
SAL_CA5027AA,#628cdb
SAL_CA5033AA,#628cdb
SAL_CA5039AA,#628cdb
SAL_CA5048AA,#628cdb
SAL_CA5049AA,#628cdb
SAL_CA5052AA,#628cdb
SAL_CA5061AA,#628cdb
SAL_CA5063AA,#628cdb
SAL_CA5065AA,#628cdb
SAL_CA5066AA,#628cdb
SAL_CA5067AA,#628cdb
SAL_CA5068AA,#628cdb
SAL_CA5070AA,#628cdb
SAL_CA5073AA,#628cdb
SAL_CA5084AA,#628cdb
SAL_CA5090AA,#628cdb
SAL_CA5094AA,#628cdb
SAL_CA5101AA,#628cdb
SAL_CA5102AA,#628cdb
SAL_CA5104AA,#628cdb
SAL_CA5107AA,#628cdb
SAL_CA5108AA,#628cdb
SAL_CA5115AA,#628cdb
SAL_CA5117AA,#628cdb
SAL_CA5118AA,#628cdb
SAL_CA5123AA,#628cdb
SAL_CA5132AA,#628cdb
SAL_CA5138AA,#628cdb
SAL_CA5139AA,#628cdb
SAL_CA5143AA,#628cdb
SAL_CA5145AA,#628cdb
SAL_CA5148AA,#628cdb
SAL_CA5149AA,#628cdb
SAL_CA5151AA,#628cdb
SAL_CA5161AA,#628cdb
SAL_CA5166AA,#628cdb
SAL_CA5169AA,#628cdb
SAL_CA5175AA,#628cdb
SAL_CA5176AA,#628cdb
SAL_CA5193AA,#628cdb
SAL_CA5196AA,#628cdb
SAL_CA5199AA,#628cdb
SAL_CA5203AA,#628cdb
SAL_CA5206AA,#628cdb
SAL_CA5207AA,#628cdb
SAL_CA5209AA,#628cdb
SAL_CA5212AA,#628cdb
SAL_CA5215AA,#628cdb
SAL_CA5219AA,#628cdb
SAL_CA5222AA,#628cdb
SAL_CA5226AA,#628cdb
SAL_CA5230AA,#628cdb
SAL_CA5233AA,#628cdb
SAL_CA5238AA,#628cdb
SAL_CA5243AA,#628cdb
SAL_CA5249AA,#628cdb
SAL_CA5250AA,#628cdb
SAL_CA5251AA,#628cdb
SAL_CA5256AA,#628cdb
SAL_CA5257AA,#628cdb
SAL_CA5260AA,#628cdb
SAL_CA5261AA,#628cdb
SAL_CA5264AA,#628cdb
SAL_CA5267AA,#628cdb
SAL_CA5272AA,#628cdb
SAL_CA5273AA,#628cdb
SAL_CA5275AA,#628cdb
SAL_CA5276AA,#628cdb
SAL_CA5283AA,#628cdb
SAL_CA5284AA,#628cdb
SAL_CA5285AA,#628cdb
SAL_CA5287AA,#628cdb
SAL_CA5290AA,#628cdb
SAL_CA5293AA,#628cdb
SAL_CA5295AA,#628cdb
SAL_CA5298AA,#628cdb
SAL_CA5301AA,#628cdb
SAL_CA5302AA,#628cdb
SAL_CA5305AA,#628cdb
SAL_CA5315AA,#628cdb
SAL_CA5317AA,#628cdb
SAL_CA5325AA,#628cdb
SAL_CA5328AA,#628cdb
SAL_CA5334AA,#628cdb
SAL_CA5338AA,#628cdb
SAL_CA5341AA,#628cdb
SAL_CA5358AA,#628cdb
SAL_CA5361AA,#628cdb
SAL_CA5363AA,#628cdb
SAL_CA5365AA,#628cdb
SAL_CA5370AA,#628cdb
SAL_CA5371AA,#628cdb
SAL_CA5372AA,#628cdb
SAL_CA5373AA,#628cdb
SAL_CA5377AA,#628cdb
SAL_CA5380AA,#628cdb
SAL_CA5381AA,#628cdb
SAL_CA5382AA,#628cdb
SAL_CA5384AA,#628cdb
SAL_CA5385AA,#628cdb
SAL_CA5386AA,#628cdb
SAL_CA5387AA,#628cdb
SAL_CA5388AA,#628cdb
SAL_CA5389AA,#628cdb
SAL_CA5390AA,#628cdb
SAL_CA5391AA,#628cdb
SAL_CA5392AA,#628cdb
SAL_CA5395AA,#628cdb
SAL_CA5398AA,#628cdb
SAL_CA5400AA,#628cdb
SAL_CA5401AA,#628cdb
SAL_CA5402AA,#628cdb
SAL_CA5403AA,#628cdb
SAL_CA5409AA,#628cdb
SAL_CA5414AA,#628cdb
SAL_CA5416AA,#628cdb
SAL_CA5420AA,#628cdb
SAL_CA5421AA,#628cdb
SAL_CA5422AA,#628cdb
SAL_CA5423AA,#628cdb
SAL_CA5424AA,#628cdb
SAL_CA5426AA,#628cdb
SAL_CA5433AA,#628cdb
SAL_CA5436AA,#628cdb
SAL_CA5440AA,#628cdb
SAL_CA5441AA,#628cdb
SAL_CA5445AA,#628cdb
SAL_CA5446AA,#628cdb
SAL_CA5448AA,#628cdb
SAL_CA5449AA,#628cdb
SAL_CA5450AA,#628cdb
SAL_CA5454AA,#628cdb
SAL_CA5455AA,#628cdb
SAL_CA5459AA,#628cdb
SAL_CA5460AA,#628cdb
SAL_CA5461AA,#628cdb
SAL_CA5471AA,#628cdb
SAL_CA5472AA,#628cdb
SAL_CA5475AA,#628cdb
SAL_CA5477AA,#628cdb
SAL_CA5490AA,#628cdb
SAL_CA5491AA,#628cdb
SAL_CA5501AA,#628cdb
SAL_CA5507AA,#628cdb
SAL_CA5517AA,#628cdb
SAL_CA5518AA,#628cdb
SAL_CA5519AA,#628cdb
SAL_CA5526AA,#628cdb
SAL_CA5528AA,#628cdb
SAL_CA5544AA,#628cdb
SAL_CA5547AA,#628cdb
SAL_CA5548AA,#628cdb
SAL_CA5550AA,#628cdb
SAL_CA5551AA,#628cdb
SAL_CA5556AA,#628cdb
SAL_CA5557AA,#628cdb
SAL_CA5561AA,#628cdb
SAL_CA5566AA,#628cdb
SAL_CA5568AA,#628cdb
SAL_CA5573AA,#628cdb
SAL_CA5580AA,#628cdb
SAL_CA5581AA,#628cdb
SAL_CA5596AA,#628cdb
SAL_CA5598AA,#628cdb
SAL_CA5599AA,#628cdb
SAL_CA5606AA,#628cdb
SAL_CA5611AA,#628cdb
SAL_CA5615AA,#628cdb
SAL_CA5617AA,#628cdb
SAL_CA5624AA,#628cdb
SAL_CA5627AA,#628cdb
SAL_CA5636AA,#628cdb
SAL_CA5638AA,#628cdb
SAL_CA5639AA,#628cdb
SAL_CA5643AA,#628cdb
SAL_CA5654AA,#628cdb
SAL_CA5661AA,#628cdb
SAL_CA5663AA,#628cdb
SAL_CA5664AA,#628cdb
SAL_CA5665AA,#628cdb
SAL_CA5667AA,#628cdb
SAL_CA5678AA,#628cdb
SAL_CA5685AA,#628cdb
SAL_CA5686AA,#628cdb
SAL_CA5689AA,#628cdb
SAL_CA5692AA,#628cdb
SAL_CA5699AA,#628cdb
SAL_CA5705AA,#628cdb
SAL_CA5716AA,#628cdb
SAL_CA5721AA,#628cdb
SAL_CA5722AA,#628cdb
SAL_CA5724AA,#628cdb
SAL_CA5730AA,#628cdb
SAL_CA5731AA,#628cdb
SAL_CA5734AA,#628cdb
SAL_CA5742AA,#628cdb
SAL_CA5747AA,#628cdb
SAL_CA5751AA,#628cdb
SAL_CA5752AA,#628cdb
SAL_CA5757AA,#628cdb
SAL_CA5760AA,#628cdb
SAL_CA5765AA,#628cdb
SAL_CA5774AA,#628cdb
SAL_CA5778AA,#628cdb
SAL_CA5782AA,#628cdb
SAL_CA5783AA,#628cdb
SAL_CA5784AA,#628cdb
SAL_CA5787AA,#628cdb
SAL_CA5791AA,#628cdb
SAL_CA5793AA,#628cdb
SAL_CA5797AA,#628cdb
SAL_CA5799AA,#628cdb
SAL_CA5800AA,#628cdb
SAL_CA5802AA,#628cdb
SAL_CA5803AA,#628cdb
SAL_CA5814AA,#628cdb
SAL_CA5818AA,#628cdb
SAL_CA5829AA,#628cdb
SAL_CA5843AA,#628cdb
SAL_CA5845AA,#628cdb
SAL_CA5846AA,#628cdb
SAL_CA5854AA,#628cdb
SAL_CA5860AA,#628cdb
SAL_CA5886AA,#628cdb
SAL_CA5888AA,#628cdb
SAL_CA5893AA,#628cdb
SAL_CA5898AA,#628cdb
SAL_CA5899AA,#628cdb
SAL_CA5901AA,#628cdb
SAL_CA5906AA,#628cdb
SAL_CA5909AA,#628cdb
SAL_CA5913AA,#628cdb
SAL_CA5926AA,#628cdb
SAL_CA5930AA,#628cdb
SAL_CA5931AA,#628cdb
SAL_CA5944AA,#628cdb
SAL_CA5949AA,#628cdb
SAL_CA5960AA,#628cdb
SAL_CA5963AA,#628cdb
SAL_CA5967AA,#628cdb
SAL_CA5971AA,#628cdb
SAL_CA5977AA,#628cdb
SAL_CA5980AA,#628cdb
SAL_CA5982AA,#628cdb
SAL_CA5983AA,#628cdb
SAL_CA5992AA,#628cdb
SAL_CA5993AA,#628cdb
SAL_CA5997AA,#628cdb
SAL_CA5999AA,#628cdb
SAL_CA6003AA,#628cdb
SAL_CA6006AA,#628cdb
SAL_CA6012AA,#628cdb
SAL_CA6017AA,#628cdb
SAL_CA6018AA,#628cdb
SAL_CA6019AA,#628cdb
SAL_CA6022AA,#628cdb
SAL_CA6027AA,#628cdb
SAL_CA6030AA,#628cdb
SAL_CA6031AA,#628cdb
SAL_CA6038AA,#628cdb
SAL_CA6040AA,#628cdb
SAL_CA6041AA,#628cdb
SAL_CA6042AA,#628cdb
SAL_CA6047AA,#628cdb
SAL_CA6049AA,#628cdb
SAL_CA6051AA,#628cdb
SAL_CA6060AA,#628cdb
SAL_CA6061AA,#628cdb
SAL_CA6066AA,#628cdb
SAL_CA6067AA,#628cdb
SAL_CA6073AA,#628cdb
SAL_CA6083AA,#628cdb
SAL_CA6084AA,#628cdb
SAL_CA6087AA,#628cdb
SAL_CA6088AA,#628cdb
SAL_CA6091AA,#628cdb
SAL_CA6093AA,#628cdb
SAL_CA6098AA,#628cdb
SAL_CA6117AA,#628cdb
SAL_CA6123AA,#628cdb
SAL_CA6129AA,#628cdb
SAL_CA6142AA,#628cdb
SAL_CA6145AA,#628cdb
SAL_CA6146AA,#628cdb
SAL_CA6147AA,#628cdb
SAL_CA6148AA,#628cdb
SAL_CA6149AA,#628cdb
SAL_CA6150AA,#628cdb
SAL_CA6151AA,#628cdb
SAL_CA6153AA,#628cdb
SAL_CA6155AA,#628cdb
SAL_CA6156AA,#628cdb
SAL_CA6158AA,#628cdb
SAL_CA6163AA,#628cdb
SAL_CA6164AA,#628cdb
SAL_CA6167AA,#628cdb
SAL_CA6168AA,#628cdb
SAL_CA6174AA,#628cdb
SAL_CA6179AA,#628cdb
SAL_CA6180AA,#628cdb
SAL_CA6185AA,#628cdb
SAL_CA6187AA,#628cdb
SAL_CA6192AA,#628cdb
SAL_CA6194AA,#628cdb
SAL_CA6195AA,#628cdb
SAL_CA6196AA,#628cdb
SAL_CA6198AA,#628cdb
SAL_CA6204AA,#628cdb
SAL_CA6207AA,#628cdb
SAL_CA6208AA,#628cdb
SAL_CA6209AA,#628cdb
SAL_CA6210AA,#628cdb
SAL_CA6213AA,#628cdb
SAL_CA6216AA,#628cdb
SAL_CA6230AA,#628cdb
SAL_CA6239AA,#628cdb
SAL_CA6245AA,#628cdb
SAL_CA6248AA,#628cdb
SAL_CA6252AA,#628cdb
SAL_CA6253AA,#628cdb
SAL_CA6256AA,#628cdb
SAL_CA6263AA,#628cdb
SAL_CA6267AA,#628cdb
SAL_CA6268AA,#628cdb
SAL_CA6270AA,#628cdb
SAL_CA6272AA,#628cdb
SAL_CA6282AA,#628cdb
SAL_CA6284AA,#628cdb
SAL_CA6287AA,#628cdb
SAL_CA6293AA,#628cdb
SAL_CA6295AA,#628cdb
SAL_CA6297AA,#628cdb
SAL_CA6302AA,#628cdb
SAL_CA6305AA,#628cdb
SAL_CA6307AA,#628cdb
SAL_CA6308AA,#628cdb
SAL_CA6309AA,#628cdb
SAL_CA6313AA,#628cdb
SAL_CA6315AA,#628cdb
SAL_CA6323AA,#628cdb
SAL_CA6324AA,#628cdb
SAL_CA6325AA,#628cdb
SAL_CA6326AA,#628cdb
SAL_CA6335AA,#628cdb
SAL_CA6341AA,#628cdb
SAL_CA6342AA,#628cdb
SAL_CA6347AA,#628cdb
SAL_CA6351AA,#628cdb
SAL_CA6358AA,#628cdb
SAL_CA6367AA,#628cdb
SAL_CA6369AA,#628cdb
SAL_CA6373AA,#628cdb
SAL_CA6379AA,#628cdb
SAL_CA6381AA,#628cdb
SAL_CA6387AA,#628cdb
SAL_CA6390AA,#628cdb
SAL_CA6396AA,#628cdb
SAL_CA6406AA,#628cdb
SAL_CA6408AA,#628cdb
SAL_CA6414AA,#628cdb
SAL_CA6418AA,#628cdb
SAL_CA6420AA,#628cdb
SAL_CA6426AA,#628cdb
SAL_CA6427AA,#628cdb
SAL_CA6428AA,#628cdb
SAL_CA6431AA,#628cdb
SAL_CA6433AA,#628cdb
SAL_CA6434AA,#628cdb
SAL_CA6435AA,#628cdb
SAL_CA6436AA,#628cdb
SAL_CA6439AA,#628cdb
SAL_CA6440AA,#628cdb
SAL_CA6441AA,#628cdb
SAL_CA6449AA,#628cdb
SAL_CA6451AA,#628cdb
SAL_CA6452AA,#628cdb
SAL_CA6453AA,#628cdb
SAL_CA6455AA,#628cdb
SAL_CA6457AA,#628cdb
SAL_CA6462AA,#628cdb
SAL_CA6464AA,#628cdb
SAL_CA6467AA,#628cdb
SAL_CA6468AA,#628cdb
SAL_CA6473AA,#628cdb
SAL_CA6475AA,#628cdb
SAL_CA6478AA,#628cdb
SAL_CA6479AA,#628cdb
SAL_CA6481AA,#628cdb
SAL_CA6482AA,#628cdb
SAL_CA6493AA,#628cdb
SAL_CA6494AA,#628cdb
SAL_CA6496AA,#628cdb
SAL_CA6498AA,#628cdb
SAL_CA6502AA,#628cdb
SAL_CA6503AA,#628cdb
SAL_CA6505AA,#628cdb
SAL_CA6506AA,#628cdb
SAL_CA6510AA,#628cdb
SAL_CA6517AA,#628cdb
SAL_CA6518AA,#628cdb
SAL_CA6523AA,#628cdb
SAL_CA6526AA,#628cdb
SAL_CA6529AA,#628cdb
SAL_CA6534AA,#628cdb
SAL_CA6536AA,#628cdb
SAL_CA6541AA,#628cdb
SAL_CA6542AA,#628cdb
SAL_CA6546AA,#628cdb
SAL_CA6547AA,#628cdb
SAL_CA6550AA,#628cdb
SAL_CA6551AA,#628cdb
SAL_CA6557AA,#628cdb
SAL_CA6563AA,#628cdb
SAL_CA6568AA,#628cdb
SAL_CA6575AA,#628cdb
SAL_CA6580AA,#628cdb
SAL_CA6582AA,#628cdb
SAL_CA6585AA,#628cdb
SAL_CA6587AA,#628cdb
SAL_CA6589AA,#628cdb
SAL_CA6590AA,#628cdb
SAL_CA6592AA,#628cdb
SAL_CA6593AA,#628cdb
SAL_CA6594AA,#628cdb
SAL_CA6599AA,#628cdb
SAL_CA6601AA,#628cdb
SAL_CA6610AA,#628cdb
SAL_CA6617AA,#628cdb
SAL_CA6618AA,#628cdb
SAL_CA6619AA,#628cdb
SAL_CA6626AA,#628cdb
SAL_CA6629AA,#628cdb
SAL_CA6635AA,#628cdb
SAL_CA6647AA,#628cdb
SAL_CA6650AA,#628cdb
SAL_CA6654AA,#628cdb
SAL_CA6657AA,#628cdb
SAL_CA6661AA,#628cdb
SAL_CA6664AA,#628cdb
SAL_CA6670AA,#628cdb
SAL_CA6675AA,#628cdb
SAL_CA6680AA,#628cdb
SAL_CA6682AA,#628cdb
SAL_CA6688AA,#628cdb
SAL_CA6689AA,#628cdb
SAL_CA6690AA,#628cdb
SAL_CA6691AA,#628cdb
SAL_CA6693AA,#628cdb
SAL_CA6695AA,#628cdb
SAL_CA6696AA,#628cdb
SAL_CA6703AA,#628cdb
SAL_CA6704AA,#628cdb
SAL_CA6705AA,#628cdb
SAL_CA6715AA,#628cdb
SAL_CA6716AA,#628cdb
SAL_CA6721AA,#628cdb
SAL_CA6726AA,#628cdb
SAL_CA6738AA,#628cdb
SAL_CA6742AA,#628cdb
SAL_CA6746AA,#628cdb
SAL_CA6748AA,#628cdb
SAL_CA6754AA,#628cdb
SAL_CA6756AA,#628cdb
SAL_CA6757AA,#628cdb
SAL_CA6759AA,#628cdb
SAL_CA6760AA,#628cdb
SAL_CA6764AA,#628cdb
SAL_CA6766AA,#628cdb
SAL_CA6773AA,#628cdb
SAL_CA6774AA,#628cdb
SAL_CA6776AA,#628cdb
SAL_CA6778AA,#628cdb
SAL_CA6780AA,#628cdb
SAL_CA6782AA,#628cdb
SAL_CA6786AA,#628cdb
SAL_CA6787AA,#628cdb
SAL_CA6788AA,#628cdb
SAL_CA6791AA,#628cdb
SAL_CA6794AA,#628cdb
SAL_CA6797AA,#628cdb
SAL_CA6798AA,#628cdb
SAL_CA6801AA,#628cdb
SAL_CA6802AA,#628cdb
SAL_CA6805AA,#628cdb
SAL_CA6806AA,#628cdb
SAL_CA6807AA,#628cdb
SAL_CA6810AA,#628cdb
SAL_CA6811AA,#628cdb
SAL_CA6813AA,#628cdb
SAL_CA6814AA,#628cdb
SAL_CA6818AA,#628cdb
SAL_CA6819AA,#628cdb
SAL_CA6820AA,#628cdb
SAL_CA6821AA,#628cdb
SAL_CA6822AA,#628cdb
SAL_CA6826AA,#628cdb
SAL_CA6827AA,#628cdb
SAL_CA6829AA,#628cdb
SAL_CA6831AA,#628cdb
SAL_CA6836AA,#628cdb
SAL_CA6837AA,#628cdb
SAL_CA6838AA,#628cdb
SAL_CA6841AA,#628cdb
SAL_CA6849AA,#628cdb
SAL_CA6859AA,#628cdb
SAL_CA6860AA,#628cdb
SAL_CA6862AA,#628cdb
SAL_CA6864AA,#628cdb
SAL_CA6879AA,#628cdb
SAL_CA6880AA,#628cdb
SAL_CA6881AA,#628cdb
SAL_CA6882AA,#628cdb
SAL_CA6883AA,#628cdb
SAL_CA6884AA,#628cdb
SAL_CA6885AA,#628cdb
SAL_CA6886AA,#628cdb
SAL_CA6887AA,#628cdb
SAL_CA6888AA,#628cdb
SAL_CA6889AA,#628cdb
SAL_CA6890AA,#628cdb
SAL_CA6891AA,#628cdb
SAL_CA6892AA,#628cdb
SAL_CA6893AA,#628cdb
SAL_CA6894AA,#628cdb
SAL_CA6895AA,#628cdb
SAL_CA6896AA,#628cdb
SAL_CA6897AA,#628cdb
SAL_CA6898AA,#628cdb
SAL_CA6899AA,#628cdb
SAL_CA6900AA,#628cdb
SAL_CA6901AA,#628cdb
SAL_CA6902AA,#628cdb
SAL_CA6903AA,#628cdb
SAL_CA6904AA,#628cdb
SAL_CA6905AA,#628cdb
SAL_CA6906AA,#628cdb
SAL_CA6907AA,#628cdb
SAL_CA6908AA,#628cdb
SAL_CA6909AA,#628cdb
SAL_CA6910AA,#628cdb
SAL_CA6911AA,#628cdb
SAL_CA6912AA,#628cdb
SAL_CA6913AA,#628cdb
SAL_CA6914AA,#628cdb
SAL_CA6915AA,#628cdb
SAL_CA6916AA,#628cdb
SAL_CA6917AA,#628cdb
SAL_CA6918AA,#628cdb
SAL_CA6919AA,#628cdb
SAL_CA6920AA,#628cdb
SAL_CA6921AA,#628cdb
SAL_CA6922AA,#628cdb
SAL_CA6923AA,#628cdb
SAL_CA6924AA,#628cdb
SAL_CA6925AA,#628cdb
SAL_CA6926AA,#628cdb
SAL_CA6927AA,#628cdb
SAL_CA6928AA,#628cdb
SAL_CA6929AA,#628cdb
SAL_CA6930AA,#628cdb
SAL_CA6931AA,#628cdb
SAL_CA6932AA,#628cdb
SAL_CA6933AA,#628cdb
SAL_CA6934AA,#628cdb
SAL_CA6935AA,#628cdb
SAL_CA7008AA,#628cdb
SAL_CA7012AA,#628cdb
SAL_CA7017AA,#628cdb
SAL_CA7020AA,#628cdb
SAL_CA7038AA,#628cdb
SAL_CA7046AA,#628cdb
SAL_CA7055AA,#628cdb
SAL_CA7073AA,#628cdb
SAL_CA7081AA,#628cdb
SAL_CA7084AA,#628cdb
SAL_CA7143AA,#628cdb
SAL_CA7153AA,#628cdb
SAL_CA7156AA,#628cdb
SAL_CA7162AA,#628cdb
SAL_CA7177AA,#628cdb
SAL_CA7178AA,#628cdb
SAL_CA7180AA,#628cdb
SAL_CA7181AA,#628cdb
SAL_CA7195AA,#628cdb
SAL_CA7206AA,#628cdb
SAL_CA7219AA,#628cdb
SAL_CA7230AA,#628cdb
SAL_CA7246AA,#628cdb
SAL_CA7248AA,#628cdb
SAL_CA7252AA,#628cdb
SAL_CA7282AA,#628cdb
SAL_CA7306AA,#628cdb
SAL_CA7326AA,#628cdb
SAL_CA7329AA,#628cdb
SAL_CA7351AA,#628cdb
SAL_CA7374AA,#628cdb
SAL_CA7393AA,#628cdb
SAL_CA7424AA,#628cdb
SAL_CA7425AA,#628cdb
SAL_CA7435AA,#628cdb
SAL_CA7437AA,#628cdb
SAL_CA7439AA,#628cdb
SAL_CA7440AA,#628cdb
SAL_CA7444AA,#628cdb
SAL_CA7450AA,#628cdb
SAL_CA7458AA,#628cdb
SAL_CA7465AA,#628cdb
SAL_CA7470AA,#628cdb
SAL_CA7472AA,#628cdb
SAL_CA7488AA,#628cdb
SAL_CA7490AA,#628cdb
SAL_CA7491AA,#628cdb
SAL_CA7497AA,#628cdb
SAL_CA7514AA,#628cdb
SAL_CA7552AA,#628cdb
SAL_CA7553AA,#628cdb
SAL_CA7555AA,#628cdb
SAL_CA7556AA,#628cdb
SAL_CA7557AA,#628cdb
SAL_CA7558AA,#628cdb
SAL_CA7560AA,#628cdb
SAL_CA7561AA,#628cdb
SAL_CA7562AA,#628cdb
SAL_CA7563AA,#628cdb
SAL_CA7564AA,#628cdb
SAL_CA7565AA,#628cdb
SAL_CA7566AA,#628cdb
SAL_CA7567AA,#628cdb
SAL_CA7568AA,#628cdb
SAL_CA7569AA,#628cdb
SAL_CA7570AA,#628cdb
SAL_CA7571AA,#628cdb
SAL_CA7591AA,#628cdb
SAL_CA7601AA,#628cdb
SAL_CA7620AA,#628cdb
SAL_CA7635AA,#628cdb
SAL_CA7646AA,#628cdb
SAL_CA7650AA,#628cdb
SAL_CA7651AA,#628cdb
SAL_CA7652AA,#628cdb
SAL_CA7653AA,#628cdb
SAL_CA7656AA,#628cdb
SAL_CA7743AA,#628cdb
SAL_CA7756AA,#628cdb
SAL_CA7766AA,#628cdb
SAL_CA7770AA,#628cdb
SAL_CA7776AA,#628cdb
SAL_CA7804AA,#628cdb
SAL_CA7806AA,#628cdb
SAL_CA7819AA,#628cdb
SAL_CA7837AA,#628cdb
SAL_CA7857AA,#628cdb
SAL_CA7870AA,#628cdb
SAL_CA7878AA,#628cdb
SAL_CA7879AA,#628cdb
SAL_CA7880AA,#628cdb
SAL_CA7909AA,#628cdb
SAL_CA7916AA,#628cdb
SAL_CA7971AA,#628cdb
SAL_CA8006AA,#628cdb
SAL_CA8028AA,#628cdb
SAL_CA8075AA,#628cdb
SAL_CA8082AA,#628cdb
SAL_CA8084AA,#628cdb
SAL_CA8089AA,#628cdb
SAL_CA8095AA,#628cdb
SAL_CA8115AA,#628cdb
SAL_CA8130AA,#628cdb
SAL_CA8141AA,#628cdb
SAL_CA8142AA,#628cdb
SAL_CA8148AA,#628cdb
SAL_CA8149AA,#628cdb
SAL_CA8156AA,#628cdb
SAL_CA8159AA,#628cdb
SAL_CA8168AA,#628cdb
SAL_CA8172AA,#628cdb
SAL_CA8234AA,#628cdb
SAL_CA8258AA,#628cdb
SAL_CA8291AA,#628cdb
SAL_CA8301AA,#628cdb
SAL_CA8310AA,#628cdb
SAL_CA8311AA,#628cdb
SAL_CA8312AA,#628cdb
SAL_CA8313AA,#628cdb
SAL_CA8350AA,#628cdb
SAL_CA8360AA,#628cdb
SAL_CA8462AA,#628cdb
SAL_CA8483AA,#628cdb
SAL_CA8494AA,#628cdb
SAL_CA8521AA,#628cdb
SAL_CA8527AA,#628cdb
SAL_CA8529AA,#628cdb
SAL_CA8532AA,#628cdb
SAL_CA8534AA,#628cdb
SAL_CA8536AA,#628cdb
SAL_CA8537AA,#628cdb
SAL_CA8538AA,#628cdb
SAL_CA8540AA,#628cdb
SAL_CA8552AA,#628cdb
SAL_CA8557AA,#628cdb
SAL_CA8558AA,#628cdb
SAL_CA8559AA,#628cdb
SAL_CA8660AA,#628cdb
SAL_CA8661AA,#628cdb
SAL_CA8662AA,#628cdb
SAL_CA8663AA,#628cdb
SAL_CA8664AA,#628cdb
SAL_CA8684AA,#628cdb
SAL_CA8686AA,#628cdb
SAL_CA8687AA,#628cdb
SAL_CA8690AA,#628cdb
SAL_CA8705AA,#628cdb
SAL_CA8708AA,#628cdb
SAL_CA8709AA,#628cdb
SAL_CA8712AA,#628cdb
SAL_CA8716AA,#628cdb
SAL_CA8717AA,#628cdb
SAL_CA8718AA,#628cdb
SAL_CA8719AA,#628cdb
SAL_CA8728AA,#628cdb
SAL_CA8730AA,#628cdb
SAL_CA8731AA,#628cdb
SAL_CA8732AA,#628cdb
SAL_CA8754AA,#628cdb
SAL_CA8760AA,#628cdb
SAL_CA8761AA,#628cdb
SAL_CA8762AA,#628cdb
SAL_CA8766AA,#628cdb
SAL_CA8769AA,#628cdb
SAL_CA8773AA,#628cdb
SAL_CA8783AA,#628cdb
SAL_CA8787AA,#628cdb
SAL_CA8794AA,#628cdb
SAL_CA8801AA,#628cdb
SAL_CA8805AA,#628cdb
SAL_CA8810AA,#628cdb
SAL_CA8812AA,#628cdb
SAL_CA8815AA,#628cdb
SAL_CA8821AA,#628cdb
SAL_CA8822AA,#628cdb
SAL_CA8823AA,#628cdb
SAL_CA8828AA,#628cdb
SAL_CA8829AA,#628cdb
SAL_CA8830AA,#628cdb
SAL_CA8837AA,#628cdb
SAL_CA8838AA,#628cdb
SAL_CA8855AA,#628cdb
SAL_CA8887AA,#628cdb
SAL_CA8900AA,#628cdb
SAL_CA8999AA,#628cdb
SAL_CA9014AA,#628cdb
SAL_CA9089AA,#628cdb
SAL_CA9205AA,#628cdb
SAL_CA9209AA,#628cdb
SAL_CA9210AA,#628cdb
SAL_CA9211AA,#628cdb
SAL_CA9213AA,#628cdb
SAL_CA9214AA,#628cdb
SAL_CA9244AA,#628cdb
SAL_CA9262AA,#628cdb
SAL_CA9279AA,#628cdb
SAL_CA9300AA,#628cdb
SAL_CA9303AA,#628cdb
SAL_CA9304AA,#628cdb
SAL_CA9309AA,#628cdb
SAL_CA9311AA,#628cdb
SAL_CA9340AA,#628cdb
SAL_CA9341AA,#628cdb
SAL_CA9342AA,#628cdb
SAL_CA9385AA,#628cdb
SAL_CA9386AA,#628cdb
SAL_CA9387AA,#628cdb
SAL_CA9388AA,#628cdb
SAL_CA9389AA,#628cdb
SAL_CA9393AA,#628cdb
SAL_CA9398AA,#628cdb
SAL_CA9402AA,#628cdb
SAL_CA9407AA,#628cdb
SAL_CA9408AA,#628cdb
SAL_CA9409AA,#628cdb
SAL_CA9436AA,#628cdb
SAL_CA9440AA,#628cdb
SAL_CA9457AA,#628cdb
SAL_CA9522AA,#628cdb
SAL_CA9541AA,#628cdb
SAL_CA9543AA,#628cdb
SAL_CA9549AA,#628cdb
SAL_CA9551AA,#628cdb
SAL_CA9552AA,#628cdb
SAL_CA9556AA,#628cdb
SAL_CA9557AA,#628cdb
SAL_CA9558AA,#628cdb
SAL_CA9559AA,#628cdb
SAL_CA9561AA,#628cdb
SAL_CA9565AA,#628cdb
SAL_CA9572AA,#628cdb
SAL_CA9581AA,#628cdb
SAL_CA9582AA,#628cdb
SAL_CA9583AA,#628cdb
SAL_CA9588AA,#628cdb
SAL_CA9590AA,#628cdb
SAL_CA9591AA,#628cdb
SAL_CA9592AA,#628cdb
SAL_CA9593AA,#628cdb
SAL_CA9594AA,#628cdb
SAL_CA9601AA,#628cdb
SAL_CA9602AA,#628cdb
SAL_CA9648AA,#628cdb
SAL_CA9649AA,#628cdb
SAL_CA9650AA,#628cdb
SAL_CA9651AA,#628cdb
SAL_CA9664AA,#628cdb
SAL_CA9666AA,#628cdb
SAL_CA9675AA,#628cdb
SAL_CA9686AA,#628cdb
SAL_CA9690AA,#628cdb
SAL_CA9728AA,#628cdb
SAL_CA9730AA,#628cdb
SAL_CA9734AA,#628cdb
SAL_CA9735AA,#628cdb
SAL_CA9758AA,#628cdb
SAL_CA9784AA,#628cdb
SAL_CA9801AA,#628cdb
SAL_CA9802AA,#628cdb
SAL_CA9803AA,#628cdb
SAL_CA9804AA,#628cdb
SAL_CA9805AA,#628cdb
SAL_CA9806AA,#628cdb
SAL_CA9807AA,#628cdb
SAL_CA9808AA,#628cdb
SAL_CA9809AA,#628cdb
SAL_CA9810AA,#628cdb
SAL_CA9811AA,#628cdb
SAL_CA9812AA,#628cdb
SAL_CA9813AA,#628cdb
SAL_CA9814AA,#628cdb
SAL_CA9815AA,#628cdb
SAL_CA9816AA,#628cdb
SAL_CA9817AA,#628cdb
SAL_CA9818AA,#628cdb
SAL_CA9820AA,#628cdb
SAL_CA9826AA,#628cdb
SAL_CA9830AA,#628cdb
SAL_CA9835AA,#628cdb
SAL_CA9862AA,#628cdb
SAL_CA9881AA,#628cdb
SAL_CA9886AA,#628cdb
SAL_CA9892AA,#628cdb
SAL_CA9896AA,#628cdb
SAL_CA9898AA,#628cdb
SAL_CA9899AA,#628cdb
SAL_CA9900AA,#628cdb
SAL_CA9907AA,#628cdb
SAL_CA9923AA,#628cdb
SAL_CA9932AA,#628cdb
SAL_DA0044AA,#628cdb
SAL_DA0045AA,#628cdb
SAL_DA0046AA,#628cdb
SAL_DA0047AA,#628cdb
SAL_DA0048AA,#628cdb
SAL_DA0050AA,#628cdb
SAL_DA0052AA,#628cdb
SAL_DA0053AA,#628cdb
SAL_DA0054AA,#628cdb
SAL_DA0055AA,#628cdb
SAL_DA0079AA,#628cdb
SAL_DA0138AA,#628cdb
SAL_DA0171AA,#628cdb
SAL_DA0172AA,#628cdb
SAL_DA0173AA,#628cdb
SAL_DA0174AA,#628cdb
SAL_DA0175AA,#628cdb
SAL_DA0234AA,#628cdb
SAL_DA0243AA,#628cdb
SAL_DA0267AA,#628cdb
SAL_DA0299AA,#628cdb
SAL_DA0353AA,#628cdb
SAL_DA0370AA,#628cdb
SAL_DA0375AA,#628cdb
SAL_DA0376AA,#628cdb
SAL_DA0378AA,#628cdb
SAL_DA0380AA,#628cdb
SAL_DA0388AA,#628cdb
SAL_DA0389AA,#628cdb
SAL_DA0390AA,#628cdb
SAL_DA0396AA,#628cdb
SAL_DA0407AA,#628cdb
SAL_DA0408AA,#628cdb
SAL_DA0419AA,#628cdb
SAL_DA0421AA,#628cdb
SAL_DA0430AA,#628cdb
SAL_DA0436AA,#628cdb
SAL_DA0444AA,#628cdb
SAL_DA0445AA,#628cdb
SAL_DA0447AA,#628cdb
SAL_DA0454AA,#628cdb
SAL_DA0459AA,#628cdb
SAL_DA0467AA,#628cdb
SAL_DA0471AA,#628cdb
SAL_DA0472AA,#628cdb
SAL_DA0474AA,#628cdb
SAL_DA0480AA,#628cdb
SAL_DA0483AA,#628cdb
SAL_DA0484AA,#628cdb
SAL_DA0487AA,#628cdb
SAL_DA0498AA,#628cdb
SAL_DA0499AA,#628cdb
SAL_DA0500AA,#628cdb
SAL_DA0502AA,#628cdb
SAL_DA0508AA,#628cdb
SAL_DA0511AA,#628cdb
SAL_DA0516AA,#628cdb
SAL_DA0521AA,#628cdb
SAL_DA0522AA,#628cdb
SAL_DA0526AA,#628cdb
SAL_DA0527AA,#628cdb
SAL_DA0529AA,#628cdb
SAL_DA0532AA,#628cdb
SAL_DA0541AA,#628cdb
SAL_DA0558AA,#628cdb
SAL_DA0563AA,#628cdb
SAL_DA0567AA,#628cdb
SAL_DA0570AA,#628cdb
SAL_DA0573AA,#628cdb
SAL_DA0580AA,#628cdb
SAL_DA0585AA,#628cdb
SAL_DA0597AA,#628cdb
SAL_DA0609AA,#628cdb
SAL_DA0610AA,#628cdb
SAL_DA0611AA,#628cdb
SAL_DA0612AA,#628cdb
SAL_DA0616AA,#628cdb
SAL_DA0620AA,#628cdb
SAL_DA0621AA,#628cdb
SAL_DA0627AA,#628cdb
SAL_DA0631AA,#628cdb
SAL_DA0634AA,#628cdb
SAL_DA0635AA,#628cdb
SAL_DA0641AA,#628cdb
SAL_DA0662AA,#628cdb
SAL_DA0664AA,#628cdb
SAL_DA0667AA,#628cdb
SAL_DA0673AA,#628cdb
SAL_DA0680AA,#628cdb
SAL_DA0683AA,#628cdb
SAL_DA0696AA,#628cdb
SAL_DA0697AA,#628cdb
SAL_DA0698AA,#628cdb
SAL_DA0701AA,#628cdb
SAL_DA0711AA,#628cdb
SAL_DA0712AA,#628cdb
SAL_DA0716AA,#628cdb
SAL_DA0725AA,#628cdb
SAL_DA0726AA,#628cdb
SAL_DA0730AA,#628cdb
SAL_DA0735AA,#628cdb
SAL_DA0741AA,#628cdb
SAL_DA0742AA,#628cdb
SAL_DA0745AA,#628cdb
SAL_DA0747AA,#628cdb
SAL_DA0748AA,#628cdb
SAL_DA0750AA,#628cdb
SAL_DA0752AA,#628cdb
SAL_DA0759AA,#628cdb
SAL_DA0766AA,#628cdb
SAL_DA0775AA,#628cdb
SAL_DA0776AA,#628cdb
SAL_DA0777AA,#628cdb
SAL_DA0778AA,#628cdb
SAL_DA0796AA,#628cdb
SAL_DA0799AA,#628cdb
SAL_DA0814AA,#628cdb
SAL_DA0821AA,#628cdb
SAL_DA0827AA,#628cdb
SAL_DA0838AA,#628cdb
SAL_DA0841AA,#628cdb
SAL_DA0842AA,#628cdb
SAL_DA0844AA,#628cdb
SAL_DA0845AA,#628cdb
SAL_DA0851AA,#628cdb
SAL_DA0858AA,#628cdb
SAL_DA0864AA,#628cdb
SAL_DA0872AA,#628cdb
SAL_DA0876AA,#628cdb
SAL_DA0881AA,#628cdb
SAL_DA0883AA,#628cdb
SAL_DA0887AA,#628cdb
SAL_DA0900AA,#628cdb
SAL_DA0905AA,#628cdb
SAL_DA0908AA,#628cdb
SAL_DA0909AA,#628cdb
SAL_DA0914AA,#628cdb
SAL_DA0916AA,#628cdb
SAL_DA0923AA,#628cdb
SAL_DA0927AA,#628cdb
SAL_DA0937AA,#628cdb
SAL_DA0938AA,#628cdb
SAL_DA0952AA,#628cdb
SAL_DA0953AA,#628cdb
SAL_DA0958AA,#628cdb
SAL_DA0960AA,#628cdb
SAL_DA0977AA,#628cdb
SAL_DA0979AA,#628cdb
SAL_DA0990AA,#628cdb
SAL_DA0991AA,#628cdb
SAL_DA0993AA,#628cdb
SAL_DA0998AA,#628cdb
SAL_DA1016AA,#628cdb
SAL_DA1022AA,#628cdb
SAL_DA1024AA,#628cdb
SAL_DA1026AA,#628cdb
SAL_DA1029AA,#628cdb
SAL_DA1040AA,#628cdb
SAL_DA1051AA,#628cdb
SAL_DA1063AA,#628cdb
SAL_DA1065AA,#628cdb
SAL_DA1066AA,#628cdb
SAL_DA1070AA,#628cdb
SAL_DA1075AA,#628cdb
SAL_DA1080AA,#628cdb
SAL_DA1083AA,#628cdb
SAL_DA1094AA,#628cdb
SAL_DA1095AA,#628cdb
SAL_DA1117AA,#628cdb
SAL_DA1125AA,#628cdb
SAL_DA1139AA,#628cdb
SAL_DA1147AA,#628cdb
SAL_DA1148AA,#628cdb
SAL_DA1150AA,#628cdb
SAL_DA1151AA,#628cdb
SAL_DA1156AA,#628cdb
SAL_DA1160AA,#628cdb
SAL_DA1176AA,#628cdb
SAL_DA1181AA,#628cdb
SAL_DA1183AA,#628cdb
SAL_DA1186AA,#628cdb
SAL_DA1189AA,#628cdb
SAL_DA1190AA,#628cdb
SAL_DA1192AA,#628cdb
SAL_DA1193AA,#628cdb
SAL_DA1200AA,#628cdb
SAL_DA1201AA,#628cdb
SAL_DA1202AA,#628cdb
SAL_DA1209AA,#628cdb
SAL_DA1210AA,#628cdb
SAL_DA1219AA,#628cdb
SAL_DA1235AA,#628cdb
SAL_DA1241AA,#628cdb
SAL_DA1244AA,#628cdb
SAL_DA1245AA,#628cdb
SAL_DA1256AA,#628cdb
SAL_DA1263AA,#628cdb
SAL_DA1278AA,#628cdb
SAL_DA1281AA,#628cdb
SAL_DA1295AA,#628cdb
SAL_DA1300AA,#628cdb
SAL_DA1306AA,#628cdb
SAL_DA1309AA,#628cdb
SAL_DA1310AA,#628cdb
SAL_DA1312AA,#628cdb
SAL_DA1315AA,#628cdb
SAL_DA1318AA,#628cdb
SAL_DA1442AA,#628cdb
SAL_DA1488AA,#628cdb
SAL_DA1493AA,#628cdb
SAL_DA1504AA,#628cdb
SAL_DA1519AA,#628cdb
SAL_DA1524AA,#628cdb
SAL_DA1529AA,#628cdb
SAL_DA1541AA,#628cdb
SAL_DA1542AA,#628cdb
SAL_DA1544AA,#628cdb
SAL_DA1552AA,#628cdb
SAL_DA1615AA,#628cdb
SAL_DA1703AA,#628cdb
SAL_DA1704AA,#628cdb
SAL_DA1709AA,#628cdb
SAL_DA1716AA,#628cdb
SAL_DA1723AA,#628cdb
SAL_DA1724AA,#628cdb
SAL_DA1726AA,#628cdb
SAL_DA1747AA,#628cdb
SAL_DA1759AA,#628cdb
SAL_DA1769AA,#628cdb
SAL_DA1771AA,#628cdb
SAL_DA1772AA,#628cdb
SAL_DA1773AA,#628cdb
SAL_DA1774AA,#628cdb
SAL_DA1784AA,#628cdb
SAL_DA1786AA,#628cdb
SAL_DA1790AA,#628cdb
SAL_DA1795AA,#628cdb
SAL_DA1799AA,#628cdb
SAL_DA1811AA,#628cdb
SAL_DA1815AA,#628cdb
SAL_DA1816AA,#628cdb
SAL_DA1818AA,#628cdb
SAL_DA1828AA,#628cdb
SAL_DA1851AA,#628cdb
SAL_DA1858AA,#628cdb
SAL_DA1859AA,#628cdb
SAL_DA1870AA,#628cdb
SAL_DA1874AA,#628cdb
SAL_DA1878AA,#628cdb
SAL_DA1879AA,#628cdb
SAL_DA1883AA,#628cdb
SAL_DA1884AA,#628cdb
SAL_DA1885AA,#628cdb
SAL_DA1886AA,#628cdb
SAL_DA1887AA,#628cdb
SAL_DA1889AA,#628cdb
SAL_DA1892AA,#628cdb
SAL_DA1895AA,#628cdb
SAL_DA1896AA,#628cdb
SAL_DA1898AA,#628cdb
SAL_DA1899AA,#628cdb
SAL_DA1900AA,#628cdb
SAL_DA1903AA,#628cdb
SAL_DA1904AA,#628cdb
SAL_DA1905AA,#628cdb
SAL_DA1907AA,#628cdb
SAL_DA1908AA,#628cdb
SAL_DA1909AA,#628cdb
SAL_DA1913AA,#628cdb
SAL_DA1915AA,#628cdb
SAL_DA1916AA,#628cdb
SAL_DA1919AA,#628cdb
SAL_DA1920AA,#628cdb
SAL_DA1922AA,#628cdb
SAL_DA1938AA,#628cdb
SAL_DA1939AA,#628cdb
SAL_DA1940AA,#628cdb
SAL_DA2040AA,#628cdb
SAL_DA2041AA,#628cdb
SAL_DA2042AA,#628cdb
SAL_DA2043AA,#628cdb
SAL_DA2044AA,#628cdb
SAL_DA2045AA,#628cdb
SAL_DA2046AA,#628cdb
SAL_DA2047AA,#628cdb
SAL_DA2048AA,#628cdb
SAL_DA2049AA,#628cdb
SAL_DA2050AA,#628cdb
SAL_DA2051AA,#628cdb
SAL_DA2071AA,#628cdb
SAL_DA2072AA,#628cdb
SAL_DA2073AA,#628cdb
SAL_DA2074AA,#628cdb
SAL_DA2075AA,#628cdb
SAL_DA2076AA,#628cdb
SAL_DA2077AA,#628cdb
SAL_DA2078AA,#628cdb
SAL_DA2079AA,#628cdb
SAL_DA2080AA,#628cdb
SAL_DA2081AA,#628cdb
SAL_DA2082AA,#628cdb
SAL_DA2083AA,#628cdb
SAL_DA2084AA,#628cdb
SAL_DA2085AA,#628cdb
SAL_DA2086AA,#628cdb
SAL_DA2087AA,#628cdb
SAL_DA2088AA,#628cdb
SAL_DA2188AA,#628cdb
SAL_DA2193AA,#628cdb
SAL_DA2194AA,#628cdb
SAL_DA2197AA,#628cdb
SAL_DA2207AA,#628cdb
SAL_DA2209AA,#628cdb
SAL_DA2210AA,#628cdb
SAL_DA2212AA,#628cdb
SAL_DA2213AA,#628cdb
SAL_DA2221AA,#628cdb
SAL_DA2224AA,#628cdb
SAL_DA2225AA,#628cdb
SAL_DA2317AA,#628cdb
SAL_DA2319AA,#628cdb
SAL_DA2320AA,#628cdb
SAL_DA2339AA,#628cdb
SAL_DA2340AA,#628cdb
SAL_DA2345AA,#628cdb
SAL_DA2350AA,#628cdb
SAL_DA2357AA,#628cdb
SAL_DA2361AA,#628cdb
SAL_DA2381AA,#628cdb
SAL_DA2394AA,#628cdb
SAL_DA2441AA,#628cdb
SAL_DA2443AA,#628cdb
SAL_DA2447AA,#628cdb
SAL_DA2453AA,#628cdb
SAL_DA2480AA,#628cdb
SAL_DA2490AA,#628cdb
SAL_DA2496AA,#628cdb
SAL_DA2497AA,#628cdb
SAL_DA2503AA,#628cdb
SAL_DA2504AA,#628cdb
SAL_DA2506AA,#628cdb
SAL_DA2509AA,#628cdb
SAL_DA2510AA,#628cdb
SAL_DA2518AA,#628cdb
SAL_DA2553AA,#628cdb
SAL_DA2561AA,#628cdb
SAL_DA2562AA,#628cdb
SAL_DA2574AA,#628cdb
SAL_DA2628AA,#628cdb
SAL_DA2630AA,#628cdb
SAL_DA2635AA,#628cdb
SAL_DA2636AA,#628cdb
SAL_DA2637AA,#628cdb
SAL_DA2642AA,#628cdb
SAL_DA2649AA,#628cdb
SAL_DA2650AA,#628cdb
SAL_DA2651AA,#628cdb
SAL_DA2652AA,#628cdb
SAL_DA2659AA,#628cdb
SAL_DA2691AA,#628cdb
SAL_DA2720AA,#628cdb
SAL_DA2854AA,#628cdb
SAL_DA2855AA,#628cdb
SAL_DA2857AA,#628cdb
SAL_DA2860AA,#628cdb
SAL_DA2863AA,#628cdb
SAL_DA2864AA,#628cdb
SAL_DA2868AA,#628cdb
SAL_DA2870AA,#628cdb
SAL_DA2871AA,#628cdb
SAL_DA2874AA,#628cdb
SAL_DA2876AA,#628cdb
SAL_DA2877AA,#628cdb
SAL_DA2881AA,#628cdb
SAL_DA2882AA,#628cdb
SAL_DA2887AA,#628cdb
SAL_DA2903AA,#628cdb
SAL_DA2904AA,#628cdb
SAL_DA2913AA,#628cdb
SAL_DA2956AA,#628cdb
SAL_DA2986AA,#628cdb
SAL_DA2988AA,#628cdb
SAL_DA3016AA,#628cdb
SAL_DA3017AA,#628cdb
SAL_DA3035AA,#628cdb
SAL_DA3067AA,#628cdb
SAL_DA3121AA,#628cdb
SAL_DA3126AA,#628cdb
SAL_DA3133AA,#628cdb
SAL_DA3135AA,#628cdb
SAL_DA3140AA,#628cdb
SAL_DA3141AA,#628cdb
SAL_DA3144AA,#628cdb
SAL_DA3145AA,#628cdb
SAL_DA3150AA,#628cdb
SAL_DA3151AA,#628cdb
SAL_DA3160AA,#628cdb
SAL_DA3161AA,#628cdb
SAL_DA3180AA,#628cdb
SAL_DA3184AA,#628cdb
SAL_DA3196AA,#628cdb
SAL_DA3197AA,#628cdb
SAL_DA3200AA,#628cdb
SAL_DA3205AA,#628cdb
SAL_DA3208AA,#628cdb
SAL_DA3222AA,#628cdb
SAL_DA3227AA,#628cdb
SAL_DA3228AA,#628cdb
SAL_DA3235AA,#628cdb
SAL_DA3236AA,#628cdb
SAL_DA3237AA,#628cdb
SAL_DA3246AA,#628cdb
SAL_DA3247AA,#628cdb
SAL_DA3248AA,#628cdb
SAL_DA3255AA,#628cdb
SAL_DA3262AA,#628cdb
SAL_DA3263AA,#628cdb
SAL_DA3264AA,#628cdb
SAL_DA3289AA,#628cdb
SAL_DA3291AA,#628cdb
SAL_DA3292AA,#628cdb
SAL_DA3295AA,#628cdb
SAL_DA3296AA,#628cdb
SAL_DA3300AA,#628cdb
SAL_DA3301AA,#628cdb
SAL_DA3302AA,#628cdb
SAL_DA3303AA,#628cdb
SAL_DA3305AA,#628cdb
SAL_DA3309AA,#628cdb
SAL_DA3310AA,#628cdb
SAL_DA3312AA,#628cdb
SAL_DA3313AA,#628cdb
SAL_DA3314AA,#628cdb
SAL_DA3315AA,#628cdb
SAL_DA3317AA,#628cdb
SAL_DA3318AA,#628cdb
SAL_DA3321AA,#628cdb
SAL_DA3322AA,#628cdb
SAL_DA3323AA,#628cdb
SAL_DA3324AA,#628cdb
SAL_DA3327AA,#628cdb
SAL_DA3337AA,#628cdb
SAL_DA3340AA,#628cdb
SAL_DA3341AA,#628cdb
SAL_DA3345AA,#628cdb
SAL_DA3346AA,#628cdb
SAL_DA3347AA,#628cdb
SAL_DA3348AA,#628cdb
SAL_DA3349AA,#628cdb
SAL_DA3350AA,#628cdb
SAL_DA3351AA,#628cdb
SAL_DA3352AA,#628cdb
SAL_DA3353AA,#628cdb
SAL_DA3425AA,#628cdb
SAL_DA3430AA,#628cdb
SAL_DA3442AA,#628cdb
SAL_DA3448AA,#628cdb
SAL_DA3452AA,#628cdb
SAL_DA3453AA,#628cdb
SAL_DA3458AA,#628cdb
SAL_DA3459AA,#628cdb
SAL_DA3477AA,#628cdb
SAL_DA3479AA,#628cdb
SAL_DA3484AA,#628cdb
SAL_DA3487AA,#628cdb
SAL_DA3495AA,#628cdb
SAL_DA3502AA,#628cdb
SAL_DA3503AA,#628cdb
SAL_DA3504AA,#628cdb
SAL_DA3509AA,#628cdb
SAL_DA3510AA,#628cdb
SAL_DA3513AA,#628cdb
SAL_DA3518AA,#628cdb
SAL_DA3527AA,#628cdb
SAL_DA3533AA,#628cdb
SAL_DA3534AA,#628cdb
SAL_DA3537AA,#628cdb
SAL_DA3543AA,#628cdb
SAL_DA3546AA,#628cdb
SAL_DA3551AA,#628cdb
SAL_DA3559AA,#628cdb
SAL_DA3562AA,#628cdb
SAL_DA3566AA,#628cdb
SAL_DA3567AA,#628cdb
SAL_DA3569AA,#628cdb
SAL_DA3574AA,#628cdb
SAL_DA3779AA,#628cdb
SAL_DA3780AA,#628cdb
SAL_DA3781AA,#628cdb
SAL_DA3782AA,#628cdb
SAL_DA3783AA,#628cdb
SAL_DA3791AA,#628cdb
SAL_DA3792AA,#628cdb
SAL_DA3793AA,#628cdb
SAL_DA3794AA,#628cdb
SAL_DA3795AA,#628cdb
SAL_DA3796AA,#628cdb
SAL_DA3797AA,#628cdb
SAL_DA3798AA,#628cdb
SAL_DA3799AA,#628cdb
SAL_DA3800AA,#628cdb
SAL_DA3801AA,#628cdb
SAL_DA3802AA,#628cdb
SAL_DA3803AA,#628cdb
SAL_DA3804AA,#628cdb
SAL_DA3805AA,#628cdb
SAL_DA3806AA,#628cdb
SAL_DA3807AA,#628cdb
SAL_DA3808AA,#628cdb
SAL_DA3814AA,#628cdb
SAL_DA3820AA,#628cdb
SAL_DA3822AA,#628cdb
SAL_DA3827AA,#628cdb
SAL_DA3833AA,#628cdb
SAL_DA3834AA,#628cdb
SAL_DA3835AA,#628cdb
SAL_DA3840AA,#628cdb
SAL_DA3841AA,#628cdb
SAL_DA3842AA,#628cdb
SAL_DA3847AA,#628cdb
SAL_DA3848AA,#628cdb
SAL_DA3858AA,#628cdb
SAL_DA3866AA,#628cdb
SAL_DA3867AA,#628cdb
SAL_DA3872AA,#628cdb
SAL_DA3879AA,#628cdb
SAL_DA3893AA,#628cdb
SAL_DA3894AA,#628cdb
SAL_DA3899AA,#628cdb
SAL_DA3906AA,#628cdb
SAL_DA3933AA,#628cdb
SAL_DA3934AA,#628cdb
SAL_DA3935AA,#628cdb
SAL_DA3936AA,#628cdb
SAL_DA4007AA,#628cdb
SAL_DA4012AA,#628cdb
SAL_DA4024AA,#628cdb
SAL_DA4035AA,#628cdb
SAL_DA4047AA,#628cdb
SAL_DA4090AA,#628cdb
SAL_DA4142AA,#628cdb
SAL_DA4145AA,#628cdb
SAL_DA4147AA,#628cdb
SAL_DA4151AA,#628cdb
SAL_DA4153AA,#628cdb
SAL_DA4154AA,#628cdb
SAL_DA4156AA,#628cdb
SAL_DA4160AA,#628cdb
SAL_DA4161AA,#628cdb
SAL_DA4164AA,#628cdb
SAL_DA4169AA,#628cdb
SAL_DA4172AA,#628cdb
SAL_DA4181AA,#628cdb
SAL_DA4194AA,#628cdb
SAL_DA4201AA,#628cdb
SAL_DA4208AA,#628cdb
SAL_DA4228AA,#628cdb
SAL_DA4230AA,#628cdb
SAL_DA4232AA,#628cdb
SAL_DA4238AA,#628cdb
SAL_DA4244AA,#628cdb
SAL_DA4245AA,#628cdb
SAL_DA4248AA,#628cdb
SAL_DA4251AA,#628cdb
SAL_DA4254AA,#628cdb
SAL_DA4327AA,#628cdb
SAL_DA4352AA,#628cdb
SAL_DA4399AA,#628cdb
SAL_DA4440AA,#628cdb
SAL_DA4716AA,#628cdb
SAL_DA4717AA,#628cdb
SAL_DA4723AA,#628cdb
SAL_DA4725AA,#628cdb
SAL_DA4728AA,#628cdb
SAL_DA4730AA,#628cdb
SAL_DA4843AA,#628cdb
SAL_DA4969AA,#628cdb
SAL_DA5026AA,#628cdb
SAL_DA5061AA,#628cdb
SAL_DA5080AA,#628cdb
SAL_DA5105AA,#628cdb
SAL_DA5157AA,#628cdb
SAL_DA5223AA,#628cdb
SAL_DA5224AA,#628cdb
SAL_DA5227AA,#628cdb
SAL_DA5228AA,#628cdb
SAL_DA5229AA,#628cdb
SAL_DA5234AA,#628cdb
SAL_DA5235AA,#628cdb
SAL_DA5238AA,#628cdb
SAL_DA5239AA,#628cdb
SAL_DA5240AA,#628cdb
SAL_DA5241AA,#628cdb
SAL_DA5246AA,#628cdb
SAL_DA5247AA,#628cdb
SAL_DA5251AA,#628cdb
SAL_DA5289AA,#628cdb
SAL_DA5290AA,#628cdb
SAL_DA5293AA,#628cdb
SAL_DA5294AA,#628cdb
SAL_DA5295AA,#628cdb
SAL_DA5296AA,#628cdb
SAL_DA5305AA,#628cdb
SAL_DA5308AA,#628cdb
SAL_DA5309AA,#628cdb
SAL_DA5316AA,#628cdb
SAL_DA5318AA,#628cdb
SAL_DA5323AA,#628cdb
SAL_DA5325AA,#628cdb
SAL_DA5327AA,#628cdb
SAL_DA5328AA,#628cdb
SAL_DA5338AA,#628cdb
SAL_DA5443AA,#628cdb
SAL_DA5445AA,#628cdb
SAL_DA5446AA,#628cdb
SAL_DA5448AA,#628cdb
SAL_DA5451AA,#628cdb
SAL_DA5453AA,#628cdb
SAL_DA5455AA,#628cdb
SAL_DA5468AA,#628cdb
SAL_DA5469AA,#628cdb
SAL_DA5475AA,#628cdb
SAL_DA5482AA,#628cdb
SAL_DA5485AA,#628cdb
SAL_DA5502AA,#628cdb
SAL_DA5503AA,#628cdb
SAL_DA5504AA,#628cdb
SAL_DA5506AA,#628cdb
SAL_DA5517AA,#628cdb
SAL_DA5519AA,#628cdb
SAL_DA5526AA,#628cdb
SAL_DA5634AA,#628cdb
SAL_DA5640AA,#628cdb
SAL_DA5643AA,#628cdb
SAL_DA5646AA,#628cdb
SAL_DA5658AA,#628cdb
SAL_DA5661AA,#628cdb
SAL_DA5663AA,#628cdb
SAL_DA5667AA,#628cdb
SAL_DA5670AA,#628cdb
SAL_DA5678AA,#628cdb
SAL_DA5681AA,#628cdb
SAL_DA5682AA,#628cdb
SAL_DA5686AA,#628cdb
SAL_DA5687AA,#628cdb
SAL_DA5692AA,#628cdb
SAL_DA5715AA,#628cdb
SAL_DA5718AA,#628cdb
SAL_DA5722AA,#628cdb
SAL_DA5754AA,#628cdb
SAL_DA5755AA,#628cdb
SAL_DA5760AA,#628cdb
SAL_DA5780AA,#628cdb
SAL_DA5786AA,#628cdb
SAL_DA5794AA,#628cdb
SAL_DA5803AA,#628cdb
SAL_DA5804AA,#628cdb
SAL_DA5805AA,#628cdb
SAL_DA5889AA,#628cdb
SAL_DA5916AA,#628cdb
SAL_DA5920AA,#628cdb
SAL_DA5982AA,#628cdb
SAL_DA6020AA,#628cdb
SAL_DA6032AA,#628cdb
SAL_DA6051AA,#628cdb
SAL_DA6052AA,#628cdb
SAL_DA6053AA,#628cdb
SAL_DA6054AA,#628cdb
SAL_DA6055AA,#628cdb
SAL_DA6058AA,#628cdb
SAL_DA6059AA,#628cdb
SAL_DA6060AA,#628cdb
SAL_DA6061AA,#628cdb
SAL_DA6063AA,#628cdb
SAL_DA6064AA,#628cdb
SAL_DA6065AA,#628cdb
SAL_DA6066AA,#628cdb
SAL_DA6067AA,#628cdb
SAL_DA6073AA,#628cdb
SAL_DA6094AA,#628cdb
SAL_DA6097AA,#628cdb
SAL_DA6101AA,#628cdb
SAL_DA6106AA,#628cdb
SAL_DA6107AA,#628cdb
SAL_DA6108AA,#628cdb
SAL_DA6115AA,#628cdb
SAL_DA6154AA,#628cdb
SAL_DA6155AA,#628cdb
SAL_DA6156AA,#628cdb
SAL_DA6157AA,#628cdb
SAL_DA6158AA,#628cdb
SAL_DA6159AA,#628cdb
SAL_DA6161AA,#628cdb
SAL_DA6162AA,#628cdb
SAL_DA6163AA,#628cdb
SAL_DA6164AA,#628cdb
SAL_DA6167AA,#628cdb
SAL_DA6170AA,#628cdb
SAL_DA6183AA,#628cdb
SAL_DA6216AA,#628cdb
SAL_DA6221AA,#628cdb
SAL_DA6230AA,#628cdb
SAL_DA6232AA,#628cdb
SAL_DA6233AA,#628cdb
SAL_DA6238AA,#628cdb
SAL_DA6239AA,#628cdb
SAL_DA6243AA,#628cdb
SAL_DA6244AA,#628cdb
SAL_DA6245AA,#628cdb
SAL_DA6246AA,#628cdb
SAL_DA6249AA,#628cdb
SAL_DA6250AA,#628cdb
SAL_DA6251AA,#628cdb
SAL_DA6252AA,#628cdb
SAL_DA6255AA,#628cdb
SAL_DA6256AA,#628cdb
SAL_DA6257AA,#628cdb
SAL_DA6261AA,#628cdb
SAL_DA6262AA,#628cdb
SAL_DA6263AA,#628cdb
SAL_DA6283AA,#628cdb
SAL_DA6291AA,#628cdb
SAL_DA6292AA,#628cdb
SAL_DA6296AA,#628cdb
SAL_DA6297AA,#628cdb
SAL_DA6301AA,#628cdb
SAL_DA6307AA,#628cdb
SAL_DA6310AA,#628cdb
SAL_DA6311AA,#628cdb
SAL_DA6313AA,#628cdb
SAL_DA6314AA,#628cdb
SAL_DA6333AA,#628cdb
SAL_DA6343AA,#628cdb
SAL_DA6353AA,#628cdb
SAL_DA6362AA,#628cdb
SAL_DA6387AA,#628cdb
SAL_DA6391AA,#628cdb
SAL_DA6398AA,#628cdb
SAL_DA6440AA,#628cdb
SAL_DA6441AA,#628cdb
SAL_DA6442AA,#628cdb
SAL_DA6443AA,#628cdb
SAL_DA6444AA,#628cdb
SAL_DA6445AA,#628cdb
SAL_DA6446AA,#628cdb
SAL_DA6447AA,#628cdb
SAL_DA6448AA,#628cdb
SAL_DA6449AA,#628cdb
SAL_DA6450AA,#628cdb
SAL_DA6451AA,#628cdb
SAL_DA6452AA,#628cdb
SAL_DA6453AA,#628cdb
SAL_DA6454AA,#628cdb
SAL_DA6455AA,#628cdb
SAL_DA6456AA,#628cdb
SAL_DA6457AA,#628cdb
SAL_DA6458AA,#628cdb
SAL_DA6459AA,#628cdb
SAL_DA6460AA,#628cdb
SAL_DA6461AA,#628cdb
SAL_DA6462AA,#628cdb
SAL_DA6463AA,#628cdb
SAL_DA6464AA,#628cdb
SAL_DA6465AA,#628cdb
SAL_DA6466AA,#628cdb
SAL_DA6467AA,#628cdb
SAL_DA6468AA,#628cdb
SAL_DA6469AA,#628cdb
SAL_DA6470AA,#628cdb
SAL_DA6471AA,#628cdb
SAL_DA6472AA,#628cdb
SAL_DA6473AA,#628cdb
SAL_DA6474AA,#628cdb
SAL_DA6475AA,#628cdb
SAL_DA6476AA,#628cdb
SAL_DA6477AA,#628cdb
SAL_DA6478AA,#628cdb
SAL_DA6479AA,#628cdb
SAL_DA6480AA,#628cdb
SAL_DA6481AA,#628cdb
SAL_DA6482AA,#628cdb
SAL_DA6483AA,#628cdb
SAL_DA6484AA,#628cdb
SAL_DA6485AA,#628cdb
SAL_DA6486AA,#628cdb
SAL_DA6487AA,#628cdb
SAL_DA6488AA,#628cdb
SAL_DA6489AA,#628cdb
SAL_DA6490AA,#628cdb
SAL_DA6491AA,#628cdb
SAL_DA6592AA,#628cdb
SAL_DA6593AA,#628cdb
SAL_DA6594AA,#628cdb
SAL_DA6596AA,#628cdb
SAL_DA6597AA,#628cdb
SAL_DA6598AA,#628cdb
SAL_DA6604AA,#628cdb
SAL_DA6610AA,#628cdb
SAL_DA6613AA,#628cdb
SAL_DA6617AA,#628cdb
SAL_DA6618AA,#628cdb
SAL_DA6620AA,#628cdb
SAL_DA6621AA,#628cdb
SAL_DA6624AA,#628cdb
SAL_DA6625AA,#628cdb
SAL_DA6627AA,#628cdb
SAL_DA6628AA,#628cdb
SAL_DA6634AA,#628cdb
SAL_DA6643AA,#628cdb
SAL_DA6644AA,#628cdb
SAL_DA6650AA,#628cdb
SAL_DA6651AA,#628cdb
SAL_DA6659AA,#628cdb
SAL_DA6662AA,#628cdb
SAL_DA6666AA,#628cdb
SAL_DA6669AA,#628cdb
SAL_DA6672AA,#628cdb
SAL_DA6673AA,#628cdb
SAL_DA6674AA,#628cdb
SAL_DA6675AA,#628cdb
SAL_DA6692AA,#628cdb
SAL_DA6711AA,#628cdb
SAL_DA6715AA,#628cdb
SAL_DA6716AA,#628cdb
SAL_DA6735AA,#628cdb
SAL_DA6740AA,#628cdb
SAL_DA6741AA,#628cdb
SAL_DA6765AA,#628cdb
SAL_DA6792AA,#628cdb
SAL_DA6796AA,#628cdb
SAL_DA6801AA,#628cdb
SAL_DA6805AA,#628cdb
SAL_DA6810AA,#628cdb
SAL_DA6819AA,#628cdb
SAL_DA6820AA,#628cdb
SAL_DA6821AA,#628cdb
SAL_DA6824AA,#628cdb
SAL_DA6826AA,#628cdb
SAL_DA6876AA,#628cdb
SAL_DA6880AA,#628cdb
SAL_DA6887AA,#628cdb
SAL_DA6898AA,#628cdb
SAL_DA6903AA,#628cdb
SAL_DA6910AA,#628cdb
SAL_DA6916AA,#628cdb
SAL_DA6917AA,#628cdb
SAL_DA6937AA,#628cdb
SAL_DA6940AA,#628cdb
SAL_DA6954AA,#628cdb
SAL_DA6958AA,#628cdb
SAL_DA6960AA,#628cdb
SAL_DA6975AA,#628cdb
SAL_DA6991AA,#628cdb
SAL_DA6997AA,#628cdb
SAL_DA6998AA,#628cdb
SAL_DA6999AA,#628cdb
SAL_DA7002AA,#628cdb
SAL_DA7008AA,#628cdb
SAL_DA7015AA,#628cdb
SAL_DA7021AA,#628cdb
SAL_DA7030AA,#628cdb
SAL_DA7041AA,#628cdb
SAL_DA7044AA,#628cdb
SAL_DA7048AA,#628cdb
SAL_DA7054AA,#628cdb
SAL_DA7078AA,#628cdb
SAL_DA7079AA,#628cdb
SAL_DA7105AA,#628cdb
SAL_DA7109AA,#628cdb
SAL_DA7132AA,#628cdb
SAL_DA7140AA,#628cdb
SAL_DA7147AA,#628cdb
SAL_DA7160AA,#628cdb
SAL_DA7169AA,#628cdb
SAL_DA7175AA,#628cdb
SAL_DA7186AA,#628cdb
SAL_DA7187AA,#628cdb
SAL_DA7246AA,#628cdb
SAL_DA7249AA,#628cdb
SAL_DA7330AA,#628cdb
SAL_DA7342AA,#628cdb
SAL_DA7344AA,#628cdb
SAL_DA7352AA,#628cdb
SAL_DA7368AA,#628cdb
SAL_DA7384AA,#628cdb
SAL_DA7395AA,#628cdb
SAL_DA7396AA,#628cdb
SAL_DA7397AA,#628cdb
SAL_DA7398AA,#628cdb
SAL_DA7405AA,#628cdb
SAL_DA7413AA,#628cdb
SAL_DA7420AA,#628cdb
SAL_DA7423AA,#628cdb
SAL_DA7424AA,#628cdb
SAL_DA7425AA,#628cdb
SAL_DA7426AA,#628cdb
SAL_DA7427AA,#628cdb
SAL_DA7428AA,#628cdb
SAL_DA7429AA,#628cdb
SAL_DA7430AA,#628cdb
SAL_DA7431AA,#628cdb
SAL_DA7432AA,#628cdb
SAL_DA7433AA,#628cdb
SAL_DA7434AA,#628cdb
SAL_DA7446AA,#628cdb
SAL_DA7447AA,#628cdb
SAL_DA7448AA,#628cdb
SAL_DA7449AA,#628cdb
SAL_DA7450AA,#628cdb
SAL_DA7451AA,#628cdb
SAL_DA7452AA,#628cdb
SAL_DA7453AA,#628cdb
SAL_DA7454AA,#628cdb
SAL_DA7456AA,#628cdb
SAL_DA7457AA,#628cdb
SAL_DA7458AA,#628cdb
SAL_DA7466AA,#628cdb
SAL_DA7467AA,#628cdb
SAL_DA7502AA,#628cdb
SAL_DA7513AA,#628cdb
SAL_DA7802AA,#628cdb
SAL_DA7821AA,#628cdb
SAL_DA7834AA,#628cdb
SAL_DA7835AA,#628cdb
SAL_DA7859AA,#628cdb
SAL_DA7866AA,#628cdb
SAL_DA7968AA,#628cdb
SAL_DA7972AA,#628cdb
SAL_DA7978AA,#628cdb
SAL_DA7981AA,#628cdb
SAL_DA7991AA,#628cdb
SAL_DA7992AA,#628cdb
SAL_DA8002AA,#628cdb
SAL_DA8008AA,#628cdb
SAL_DA8010AA,#628cdb
SAL_DA8014AA,#628cdb
SAL_DA8016AA,#628cdb
SAL_DA8017AA,#628cdb
SAL_DA8025AA,#628cdb
SAL_DA8047AA,#628cdb
SAL_DA8060AA,#628cdb
SAL_DA8071AA,#628cdb
SAL_DA8132AA,#628cdb
SAL_DA8136AA,#628cdb
SAL_DA8140AA,#628cdb
SAL_DA8141AA,#628cdb
SAL_DA8142AA,#628cdb
SAL_DA8151AA,#628cdb
SAL_DA8152AA,#628cdb
SAL_DA8160AA,#628cdb
SAL_DA8170AA,#628cdb
SAL_DA8181AA,#628cdb
SAL_DA8187AA,#628cdb
SAL_DA8351AA,#628cdb
SAL_DA8358AA,#628cdb
SAL_DA8388AA,#628cdb
SAL_DA8390AA,#628cdb
SAL_DA8404AA,#628cdb
SAL_DA8426AA,#628cdb
SAL_DA8450AA,#628cdb
SAL_DA8451AA,#628cdb
SAL_DA8456AA,#628cdb
SAL_DA8461AA,#628cdb
SAL_DA8466AA,#628cdb
SAL_DA8467AA,#628cdb
SAL_DA8470AA,#628cdb
SAL_DA8472AA,#628cdb
SAL_DA8475AA,#628cdb
SAL_DA8477AA,#628cdb
SAL_DA8482AA,#628cdb
SAL_DA8485AA,#628cdb
SAL_DA8489AA,#628cdb
SAL_DA8545AA,#628cdb
SAL_DA8571AA,#628cdb
SAL_DA8602AA,#628cdb
SAL_DA8609AA,#628cdb
SAL_DA8620AA,#628cdb
SAL_DA8627AA,#628cdb
SAL_DA8630AA,#628cdb
SAL_DA8631AA,#628cdb
SAL_DA8638AA,#628cdb
SAL_DA8640AA,#628cdb
SAL_DA8676AA,#628cdb
SAL_DA8677AA,#628cdb
SAL_DA8696AA,#628cdb
SAL_DA8758AA,#628cdb
SAL_DA8795AA,#628cdb
SAL_DA8796AA,#628cdb
SAL_DA8819AA,#628cdb
SAL_DA8852AA,#628cdb
SAL_DA8900AA,#628cdb
SAL_DA8901AA,#628cdb
SAL_DA8902AA,#628cdb
SAL_DA8903AA,#628cdb
SAL_DA8904AA,#628cdb
SAL_DA8905AA,#628cdb
SAL_DA8906AA,#628cdb
SAL_DA8907AA,#628cdb
SAL_DA8908AA,#628cdb
SAL_DA8909AA,#628cdb
SAL_DA8910AA,#628cdb
SAL_DA8911AA,#628cdb
SAL_DA8912AA,#628cdb
SAL_DA8913AA,#628cdb
SAL_DA8914AA,#628cdb
SAL_DA8915AA,#628cdb
SAL_DA8916AA,#628cdb
SAL_DA8917AA,#628cdb
SAL_DA8918AA,#628cdb
SAL_DA8919AA,#628cdb
SAL_DA8920AA,#628cdb
SAL_DA8921AA,#628cdb
SAL_DA8922AA,#628cdb
SAL_DA8923AA,#628cdb
SAL_DA8924AA,#628cdb
SAL_DA8925AA,#628cdb
SAL_DA8926AA,#628cdb
SAL_DA8927AA,#628cdb
SAL_DA8928AA,#628cdb
SAL_DA8929AA,#628cdb
SAL_DA8930AA,#628cdb
SAL_DA8931AA,#628cdb
SAL_DA8932AA,#628cdb
SAL_DA8933AA,#628cdb
SAL_DA8934AA,#628cdb
SAL_DA8935AA,#628cdb
[truncated: 1,472,248 more chars]
