# Supplementary material for: GrapeTree: visualization of core genomic relationships among 100,000 bacterial pathogens
Source: Genome Res. 2018 Sep;28(9):1395–404. doi: 10.1101/gr.232397.117 (PMC6120633; doi:10.1101/gr.232397.117)
Supplement: Supplemental Material [file supp_gr.232397.117_Supplemental_data_S1.zip › iTOL_data/Fig_1B.tre]

[&U] (((((((((((((((SAL_IA8683AA:0,SAL_IA8688AA:0):0.50006,(SAL_AA6060AA:0,SAL_FA9710AA:0):0.49994):8.8453e-05,SAL_JA0504AA:0.49991):4.4346e-05,SAL_CA8034AA:0.49996):0.49586,SAL_AA6061AA:1.0041):0.37321,SAL_DA6405AA:1.3768):0.24837,((((SAL_KA2002AA:0,SAL_KA2788AA:0,SAL_KA5203AA:0,SAL_KA4150AA:0):0.50012,SAL_DA9596AA:0.49988):0.4972,SAL_EA4585AA:1.0028):0.25162,(SAL_JA3828AA:0.50012,(SAL_AA6065AA:0,SAL_JA1639AA:0,SAL_JA5307AA:0):0.49988):0.74838):0.37272):0.18674,(SAL_EA0001AA:0.50678,(SAL_BA1523AA:0,SAL_CA8021AA:0,SAL_DA1719AA:0,SAL_DA8617AA:0,SAL_DA9589AA:0,SAL_HA4364AA:0,SAL_HA4366AA:0,SAL_HA8859AA:0,SAL_KA5031AA:0):0.49322):1.3152):0.16985,(((((((SAL_FA7843AA:0.99997,SAL_DA3854AA:1.0):0.00068736,(SAL_AA5720AA:0,SAL_HA8858AA:0,SAL_JA4394AA:0):0.99931):0.00064373,((SAL_AA6074AA:0,SAL_EA5413AA:0):0.49988,SAL_AA6072AA:0.50012):0.49936):0.00087237,(SAL_BA2157AA:0.49994,SAL_EA8679AA:0.50006):0.49913):0.37204,SAL_FA1873AA:1.378):0.12248,(SAL_EA0634AA:0,SAL_HA6071AA:0):1.5025):0.20289,(((SAL_CA8357AA:0,SAL_CA8370AA:0):0.50035,SAL_HA9171AA:0.49965):0.74504,SAL_AA6064AA:1.255):0.45336):0.27534):0.14771,SAL_GA2555AA:2.1297):0.27558,(((SAL_AA6073AA:1.4964,SAL_CA9284AA:1.5036):0.0044544,((SAL_AA6070AA:0,SAL_HA7725AA:0,SAL_IA0418AA:0,SAL_IA8338AA:0):1.0011,SAL_DA2005AA:0.9989):0.49555):0.55837,((SAL_DA2384AA:0,SAL_DA6410AA:0,SAL_EA3237AA:0,SAL_EA3238AA:0):1.5028,SAL_BA7026AA:1.4972):0.56663):0.34356):0.13521,(((((((SAL_HA0851AA:0,SAL_HA0852AA:0):1.0,(SAL_CA9088AA:0,SAL_DA8103AA:0):1.0):0.24945,(SAL_JA1724AA:1.0046,(SAL_DA1321AA:0,SAL_EA8657AA:0,SAL_EA8668AA:0,SAL_IA9823AA:0):0.99542):0.25055):0.1864,((SAL_FA2406AA:1.0027,SAL_DA4250AA:0.99731):0.24916,((SAL_FA5531AA:0,SAL_KA5775AA:0,SAL_KA4191AA:0):0.50651,(SAL_KA5208AA:0,SAL_KA4154AA:0):0.49349):0.75084):0.1886):0.37386,((SAL_EA0243AA:0,SAL_FA0637AA:0):0.99945,SAL_CA7976AA:1.0006):0.81364):0.4135,(((SAL_HA4265AA:0,SAL_HA4266AA:0,SAL_HA4267AA:0,SAL_HA4269AA:0):1.5026,SAL_IA0130AA:1.4974):0.25193,(SAL_AA6069AA:1.0044,SAL_JA9660AA:0.99562):0.74807):0.47712):0.084581,((((SAL_GA5828AA:0.50281,(SAL_BA5003AA:0,SAL_CA8062AA:0,SAL_CA8721AA:0,SAL_EA0037AA:0,SAL_IA6575AA:0):0.49719):0.25038,(SAL_EA4837AA:0,SAL_IA0427AA:0):0.74962):0.62843,(SAL_GA6650AA:0,SAL_GA6651AA:0):1.3716):0.68521,SAL_AA6068AA:2.0648):0.25136):0.22789):0.12009,(SAL_JA8258AA:2.5,SAL_AA6071AA:2.5):0.15881):0.15078,((((SAL_DA1733AA:0,SAL_HA0843AA:0):0.5007,SAL_AA6063AA:0.4993):0.99343,SAL_DA4189AA:1.5066):0.62238,SAL_AA6066AA:2.1276):0.68943):0.68756,(((((((((((((((((((((((((((((((((((SAL_CA4342AA:0,SAL_DA3955AA:0,SAL_DA6331AA:0,SAL_DA9744AA:0,SAL_EA0391AA:0):0.49974,SAL_AA6839AA:0.50026):0.26667,(SAL_DA1653AA:0,SAL_DA1658AA:0,SAL_EA2481AA:0,SAL_EA2482AA:0,SAL_FA7198AA:0,SAL_HA6268AA:0):0.73333):1.8474,SAL_AA6241AA:2.6526):0.24269,(SAL_AA6220AA:2.467,(SAL_AA6272AA:0,SAL_FA4187AA:0):2.533):0.38231):0.071903,(((((((SAL_DA1426AA:0,SAL_DA1502AA:0):0.50021,(SAL_CA3086AA:0,SAL_DA1526AA:0,SAL_FA6659AA:0,SAL_JA3900AA:0):0.49979):0.86274,(SAL_CA9769AA:0.50025,(SAL_AA4901AA:0,SAL_BA4682AA:0,SAL_FA6922AA:0):0.49975):0.88726):0.87762,(SAL_AA2999AA:0,SAL_AA3000AA:0,SAL_GA3308AA:0):2.2474):0.15673,SAL_DA1400AA:2.3433):0.11053,((SAL_JA9786AA:1.9915,SAL_AA5963AA:2.0085):0.25987,(SAL_AA5957AA:1.5071,SAL_AA5956AA:1.4929):0.74013):0.26447):0.30276,((((((((SAL_AA5296AA:0,SAL_AA5297AA:0,SAL_AA5298AA:0,SAL_AA5299AA:0,SAL_AA5300AA:0,SAL_AA5301AA:0,SAL_AA5302AA:0,SAL_AA5303AA:0,SAL_AA5304AA:0,SAL_BA8010AA:0,SAL_EA6887AA:0,SAL_HA6936AA:0):0.5125,(SAL_AA5259AA:0,SAL_AA5260AA:0,SAL_AA5261AA:0,SAL_AA5262AA:0,SAL_AA5263AA:0,SAL_AA5264AA:0,SAL_AA5265AA:0,SAL_AA5266AA:0,SAL_AA5267AA:0,SAL_AA5268AA:0,SAL_AA5269AA:0,SAL_AA5270AA:0,SAL_AA5271AA:0,SAL_AA5272AA:0,SAL_AA5273AA:0,SAL_AA5274AA:0,SAL_AA5275AA:0,SAL_AA5276AA:0,SAL_AA5277AA:0,SAL_AA5278AA:0,SAL_AA5279AA:0,SAL_AA5280AA:0,SAL_AA5281AA:0,SAL_AA5282AA:0,SAL_AA5283AA:0,SAL_AA5284AA:0,SAL_AA5285AA:0,SAL_AA5286AA:0,SAL_AA5287AA:0,SAL_AA5288AA:0,SAL_AA5289AA:0,SAL_AA5290AA:0,SAL_AA5291AA:0,SAL_AA5292AA:0,SAL_AA5293AA:0,SAL_AA5294AA:0,SAL_AA5295AA:0,SAL_CA4283AA:0,SAL_GA3643AA:0,SAL_GA3644AA:0,SAL_GA3645AA:0,SAL_GA3646AA:0):0.4875):0.2736,(SAL_AA5498AA:0,SAL_AA5499AA:0,SAL_AA5500AA:0,SAL_AA5501AA:0,SAL_AA5502AA:0,SAL_AA5503AA:0,SAL_BA7573AA:0,SAL_DA2244AA:0,SAL_EA5160AA:0,SAL_GA3642AA:0,SAL_HA0533AA:0):0.7264):0.48338,SAL_HA3618AA:1.2666):0.18816,(SAL_AA5638AA:0,SAL_CA6632AA:0,SAL_DA2268AA:0,SAL_FA5363AA:0,SAL_FA8167AA:0,SAL_JA1707AA:0,SAL_JA5107AA:0,SAL_KA2579AA:0):1.4368):0.59626,SAL_JA1693AA:2.0912):0.22628,(((((((SAL_AA4275AA:0,SAL_AA4277AA:0,SAL_AA7140AA:0,SAL_AA7145AA:0,SAL_AA7146AA:0,SAL_BA1207AA:0,SAL_BA1460AA:0,SAL_BA2057AA:0,SAL_BA2217AA:0,SAL_BA4003AA:0,SAL_BA4183AA:0,SAL_BA5153AA:0,SAL_BA8515AA:0,SAL_BA8529AA:0,SAL_BA8941AA:0,SAL_CA2887AA:0,SAL_CA3318AA:0,SAL_CA3341AA:0,SAL_CA3706AA:0,SAL_CA4086AA:0,SAL_CA4128AA:0,SAL_CA4716AA:0,SAL_CA4907AA:0,SAL_CA5457AA:0,SAL_CA5466AA:0,SAL_CA5467AA:0,SAL_CA5822AA:0,SAL_CA5973AA:0,SAL_CA6404AA:0,SAL_CA7605AA:0,SAL_CA7968AA:0,SAL_CA9837AA:0,SAL_CA9848AA:0,SAL_CA9958AA:0,SAL_DA0060AA:0,SAL_DA0169AA:0,SAL_DA0279AA:0,SAL_DA0284AA:0,SAL_DA0540AA:0,SAL_DA0630AA:0,SAL_DA0651AA:0,SAL_DA0713AA:0,SAL_DA0780AA:0,SAL_DA0886AA:0,SAL_DA1110AA:0,SAL_DA3433AA:0,SAL_DA5609AA:0,SAL_DA6201AA:0,SAL_DA6211AA:0,SAL_DA7248AA:0,SAL_DA7322AA:0,SAL_DA7767AA:0,SAL_DA7813AA:0,SAL_DA7819AA:0,SAL_DA8050AA:0,SAL_DA8623AA:0,SAL_DA8689AA:0,SAL_DA9831AA:0,SAL_DA9845AA:0,SAL_DA9955AA:0,SAL_DA9959AA:0,SAL_EA0139AA:0,SAL_EA0325AA:0,SAL_EA0705AA:0,SAL_EA2896AA:0,SAL_EA3735AA:0,SAL_EA3736AA:0,SAL_EA3743AA:0,SAL_EA3806AA:0,SAL_EA6505AA:0,SAL_EA6819AA:0,SAL_EA6826AA:0,SAL_EA7104AA:0,SAL_EA7530AA:0,SAL_EA7650AA:0,SAL_EA8589AA:0,SAL_EA9596AA:0,SAL_FA1272AA:0,SAL_FA2343AA:0,SAL_FA2377AA:0,SAL_FA4472AA:0,SAL_FA5269AA:0,SAL_FA5271AA:0,SAL_FA5273AA:0,SAL_FA5276AA:0,SAL_FA5277AA:0,SAL_FA5286AA:0,SAL_FA5287AA:0,SAL_FA5414AA:0,SAL_FA6890AA:0,SAL_FA8155AA:0,SAL_FA8636AA:0,SAL_FA8786AA:0,SAL_GA0356AA:0,SAL_GA1674AA:0,SAL_GA1755AA:0,SAL_GA1871AA:0,SAL_GA1875AA:0,SAL_GA1879AA:0,SAL_GA2038AA:0,SAL_GA2824AA:0,SAL_GA3212AA:0,SAL_GA3431AA:0,SAL_GA3441AA:0,SAL_GA3593AA:0,SAL_GA3594AA:0,SAL_GA4333AA:0,SAL_GA4469AA:0,SAL_GA4471AA:0,SAL_GA4472AA:0,SAL_GA5044AA:0,SAL_GA6117AA:0,SAL_GA6462AA:0,SAL_GA6492AA:0,SAL_GA7475AA:0,SAL_GA8009AA:0,SAL_GA8011AA:0,SAL_GA8806AA:0,SAL_GA9844AA:0,SAL_HA0003AA:0,SAL_HA0515AA:0,SAL_HA0761AA:0,SAL_HA1536AA:0,SAL_HA3001AA:0,SAL_HA3163AA:0,SAL_HA4058AA:0,SAL_HA5327AA:0,SAL_HA6854AA:0,SAL_HA6883AA:0,SAL_HA8802AA:0,SAL_HA9163AA:0,SAL_HA9235AA:0,SAL_HA9246AA:0,SAL_HA9288AA:0,SAL_HA9323AA:0,SAL_HA9486AA:0,SAL_HA9690AA:0,SAL_IA0181AA:0,SAL_IA0184AA:0,SAL_IA0204AA:0,SAL_IA0424AA:0,SAL_IA2185AA:0,SAL_IA2702AA:0,SAL_IA4933AA:0,SAL_IA5180AA:0,SAL_IA5255AA:0,SAL_IA5258AA:0,SAL_IA6001AA:0,SAL_IA6005AA:0,SAL_IA6664AA:0,SAL_IA7591AA:0,SAL_IA8379AA:0,SAL_IA8596AA:0,SAL_IA8825AA:0,SAL_IA8921AA:0,SAL_IA9119AA:0,SAL_IA9291AA:0,SAL_IA9331AA:0,SAL_IA9353AA:0,SAL_IA9378AA:0,SAL_IA9918AA:0,SAL_JA0025AA:0,SAL_JA0208AA:0,SAL_JA1059AA:0,SAL_JA1836AA:0,SAL_JA2179AA:0,SAL_JA2447AA:0,SAL_JA2866AA:0,SAL_JA3158AA:0,SAL_JA3746AA:0,SAL_JA4284AA:0,SAL_JA4547AA:0,SAL_JA4556AA:0,SAL_JA4610AA:0,SAL_JA4642AA:0,SAL_JA4913AA:0,SAL_JA4914AA:0,SAL_JA4915AA:0,SAL_JA4920AA:0,SAL_JA4922AA:0,SAL_JA5015AA:0,SAL_JA5095AA:0,SAL_JA5504AA:0,SAL_JA6101AA:0,SAL_JA6684AA:0,SAL_JA6757AA:0,SAL_JA6788AA:0,SAL_JA6983AA:0,SAL_JA7057AA:0,SAL_JA7062AA:0,SAL_JA7073AA:0,SAL_JA7396AA:0,SAL_JA7514AA:0,SAL_JA7574AA:0,SAL_JA8646AA:0,SAL_JA8650AA:0,SAL_JA8654AA:0,SAL_JA9336AA:0,SAL_JA9489AA:0,SAL_JA9499AA:0,SAL_JA9755AA:0,SAL_KA0278AA:0,SAL_KA0294AA:0,SAL_KA0623AA:0,SAL_KA0892AA:0,SAL_KA0929AA:0,SAL_KA1073AA:0,SAL_KA1096AA:0,SAL_KA1609AA:0,SAL_KA2334AA:0,SAL_KA2341AA:0,SAL_KA2425AA:0,SAL_KA2431AA:0,SAL_KA2723AA:0,SAL_KA2794AA:0,SAL_KA3483AA:0,SAL_KA3560AA:0,SAL_KA4019AA:0,SAL_KA4579AA:0,SAL_KA4617AA:0,SAL_KA4643AA:0,SAL_KA4732AA:0,SAL_KA5174AA:0,SAL_KA5473AA:0,SAL_KA5624AA:0,SAL_KA5696AA:0,SAL_KA5811AA:0,SAL_KA1386AA:0,SAL_KA1499AA:0,SAL_KA1500AA:0):0.47474,(SAL_BA5687AA:0,SAL_GA8149AA:0,SAL_IA3768AA:0):0.52526):0.24073,SAL_IA6530AA:0.75927):0.12679,(SAL_IA4630AA:0.5,SAL_AA5054AA:0.5):0.37321):0.071327,SAL_AA7000AA:0.92867):0.27292,((SAL_DA0059AA:0,SAL_DA1718AA:0,SAL_DA1732AA:0):0.49958,SAL_BA3043AA:0.50042):0.72708):0.14259,((SAL_DA6192AA:0,SAL_EA5515AA:0,SAL_EA5518AA:0,SAL_EA5525AA:0):1.0,SAL_AA5079AA:1.0):0.35741):0.93973):0.11398,(((((SAL_EA8976AA:0.55243,(SAL_AA4447AA:0,SAL_BA2474AA:0,SAL_BA4167AA:0,SAL_BA4169AA:0,SAL_BA5615AA:0,SAL_BA9294AA:0,SAL_BA9300AA:0,SAL_CA0182AA:0,SAL_CA3419AA:0,SAL_CA6474AA:0,SAL_DA2687AA:0,SAL_DA6433AA:0,SAL_EA0398AA:0,SAL_EA2421AA:0,SAL_EA2422AA:0,SAL_EA6982AA:0,SAL_FA4343AA:0,SAL_FA4532AA:0,SAL_GA3360AA:0,SAL_GA3361AA:0,SAL_GA5387AA:0,SAL_GA5388AA:0,SAL_GA5389AA:0,SAL_GA8810AA:0,SAL_HA2684AA:0,SAL_HA3619AA:0,SAL_HA3629AA:0,SAL_HA4715AA:0,SAL_HA9126AA:0,SAL_IA0697AA:0,SAL_IA5254AA:0,SAL_IA5260AA:0,SAL_IA5265AA:0,SAL_IA5266AA:0,SAL_IA5268AA:0,SAL_IA5273AA:0,SAL_IA5275AA:0,SAL_IA5280AA:0,SAL_JA2916AA:0,SAL_JA3910AA:0,SAL_KA5037AA:0,SAL_KA5509AA:0):0.44757):0.26595,SAL_GA8741AA:0.73405):0.76039,(SAL_BA8518AA:0,SAL_DA1360AA:0,SAL_DA1368AA:0):1.4896):0.46394,(SAL_AA5001AA:0,SAL_BA2062AA:0,SAL_BA2219AA:0,SAL_BA2234AA:0,SAL_CA1306AA:0,SAL_CA5078AA:0,SAL_DA6615AA:0,SAL_EA7988AA:0,SAL_HA7205AA:0):2.0361):0.23387,((SAL_CA2720AA:0,SAL_HA8892AA:0):2.0278,SAL_CA9642AA:1.9722):0.26613):0.13895):0.3945):0.12048):0.015421,((((((((SAL_HA7258AA:0.5,SAL_AA9379AA:0.5):0.051473,(SAL_AA1735AA:0,SAL_AA1736AA:0,SAL_AA1737AA:0,SAL_AA1738AA:0,SAL_AA1739AA:0,SAL_AA1740AA:0,SAL_AA1741AA:0,SAL_AA1742AA:0,SAL_AA1743AA:0,SAL_AA1744AA:0,SAL_AA1745AA:0,SAL_AA1746AA:0,SAL_AA1747AA:0,SAL_AA1748AA:0,SAL_AA1749AA:0,SAL_AA1750AA:0,SAL_AA1751AA:0,SAL_AA1752AA:0,SAL_AA1753AA:0,SAL_AA1754AA:0,SAL_AA1755AA:0,SAL_AA1756AA:0,SAL_AA1757AA:0,SAL_AA1759AA:0,SAL_AA1760AA:0,SAL_AA1761AA:0,SAL_AA1762AA:0,SAL_AA1763AA:0,SAL_AA1764AA:0,SAL_AA1765AA:0,SAL_AA1766AA:0,SAL_AA1767AA:0,SAL_AA1768AA:0,SAL_AA1769AA:0,SAL_AA1770AA:0,SAL_AA1771AA:0,SAL_AA1772AA:0,SAL_AA1773AA:0,SAL_AA1774AA:0,SAL_AA1775AA:0,SAL_AA1776AA:0,SAL_AA1777AA:0,SAL_AA1778AA:0,SAL_AA1779AA:0,SAL_AA1780AA:0,SAL_AA1781AA:0,SAL_AA1782AA:0,SAL_AA1783AA:0,SAL_AA1784AA:0,SAL_AA1785AA:0,SAL_AA1786AA:0,SAL_AA1787AA:0,SAL_AA1788AA:0,SAL_AA9582AA:0,SAL_AA9670AA:0,SAL_AA9962AA:0,SAL_AA9963AA:0,SAL_AA9964AA:0,SAL_AA9965AA:0,SAL_AA9966AA:0,SAL_AA9967AA:0,SAL_AA9968AA:0,SAL_AA9969AA:0,SAL_AA9970AA:0,SAL_AA9971AA:0,SAL_AA9972AA:0,SAL_AA9973AA:0,SAL_AA9974AA:0,SAL_AA9975AA:0,SAL_BA2108AA:0,SAL_BA2109AA:0,SAL_BA6945AA:0,SAL_BA8400AA:0,SAL_BA9373AA:0,SAL_BA9492AA:0,SAL_BA9714AA:0,SAL_CA1911AA:0,SAL_CA2304AA:0,SAL_CA3180AA:0,SAL_CA3258AA:0,SAL_CA4670AA:0,SAL_CA4902AA:0,SAL_CA5122AA:0,SAL_CA5173AA:0,SAL_CA5332AA:0,SAL_CA5396AA:0,SAL_CA6181AA:0,SAL_CA6595AA:0,SAL_CA6648AA:0,SAL_DA1252AA:0,SAL_DA1285AA:0,SAL_DA2438AA:0,SAL_DA2439AA:0,SAL_DA2440AA:0,SAL_EA6405AA:0,SAL_EA6406AA:0,SAL_EA6407AA:0,SAL_EA6924AA:0,SAL_EA7317AA:0,SAL_FA5793AA:0,SAL_GA1705AA:0,SAL_GA2976AA:0,SAL_GA3512AA:0,SAL_GA3566AA:0,SAL_GA3573AA:0,SAL_GA3574AA:0,SAL_HA7300AA:0,SAL_HA7301AA:0,SAL_HA7302AA:0,SAL_HA7306AA:0,SAL_HA7307AA:0,SAL_IA6947AA:0,SAL_IA7697AA:0,SAL_JA5814AA:0,SAL_JA7811AA:0,SAL_JA8144AA:0,SAL_KA5975AA:0):0.44853):1.497,SAL_AA6985AA:2.003):0.12601,((((SAL_JA8111AA:0.5,SAL_DA6076AA:0.5):0.015238,(SAL_AA5041AA:0,SAL_AA5042AA:0,SAL_AA5043AA:0,SAL_AA5044AA:0,SAL_AA5045AA:0,SAL_BA1300AA:0,SAL_BA1914AA:0,SAL_BA1971AA:0,SAL_BA2213AA:0,SAL_BA4946AA:0,SAL_BA6720AA:0,SAL_CA0427AA:0,SAL_CA0532AA:0,SAL_CA0782AA:0,SAL_CA1455AA:0,SAL_CA1934AA:0,SAL_CA2062AA:0,SAL_CA2081AA:0,SAL_CA3503AA:0,SAL_CA3863AA:0,SAL_CA3959AA:0,SAL_CA7409AA:0,SAL_CA7677AA:0,SAL_CA9203AA:0,SAL_CA9942AA:0,SAL_DA0160AA:0,SAL_DA0329AA:0,SAL_DA0449AA:0,SAL_DA4496AA:0,SAL_DA6091AA:0,SAL_DA8541AA:0,SAL_DA9657AA:0,SAL_EA0697AA:0,SAL_EA0731AA:0,SAL_EA0750AA:0,SAL_EA2823AA:0,SAL_FA1241AA:0,SAL_FA4645AA:0,SAL_FA5207AA:0,SAL_FA5691AA:0,SAL_FA5969AA:0,SAL_FA7352AA:0,SAL_FA7907AA:0,SAL_GA2233AA:0,SAL_GA2647AA:0,SAL_GA2660AA:0,SAL_GA5141AA:0,SAL_GA6123AA:0,SAL_GA6124AA:0,SAL_GA6141AA:0,SAL_GA6159AA:0,SAL_GA6164AA:0,SAL_GA6223AA:0,SAL_GA6224AA:0,SAL_GA8358AA:0,SAL_GA8725AA:0,SAL_HA2657AA:0,SAL_HA4687AA:0,SAL_HA9247AA:0,SAL_HA9306AA:0,SAL_HA9675AA:0,SAL_IA0232AA:0,SAL_IA4836AA:0,SAL_JA3904AA:0,SAL_JA7410AA:0,SAL_JA7919AA:0,SAL_JA9335AA:0,SAL_KA1100AA:0,SAL_KA2742AA:0):0.48476):0.24934,(SAL_GA2641AA:0,SAL_JA2877AA:0):0.75066):0.12997,SAL_BA4998AA:0.87003):1.249):0.36152,SAL_AA5980AA:2.5135):0.26143,((SAL_AA6040AA:0,SAL_BA2215AA:0,SAL_BA7320AA:0,SAL_CA7361AA:0,SAL_CA7362AA:0,SAL_CA7368AA:0,SAL_CA7529AA:0,SAL_CA7611AA:0,SAL_CA7801AA:0,SAL_CA7807AA:0,SAL_CA7809AA:0,SAL_CA7814AA:0,SAL_CA7896AA:0,SAL_CA8928AA:0,SAL_DA0240AA:0,SAL_EA0641AA:0,SAL_EA3216AA:0,SAL_EA9032AA:0,SAL_FA8260AA:0):0.49988,SAL_IA5113AA:0.50012):2.3011):0.11884,(((((((((((((SAL_CA1578AA:0,SAL_CA2129AA:0,SAL_EA1258AA:0,SAL_FA4316AA:0,SAL_JA6414AA:0,SAL_JA8160AA:0,SAL_JA8253AA:0):0.5,SAL_DA9960AA:0.5):0.0,SAL_CA7914AA:0.5):0.0011239,SAL_AA6751AA:0.49888):0.025242,(SAL_AA2520AA:0,SAL_AA2521AA:0,SAL_AA2522AA:0,SAL_AA2523AA:0,SAL_AA2524AA:0,SAL_AA2525AA:0,SAL_AA2526AA:0,SAL_AA2527AA:0,SAL_AA2529AA:0,SAL_AA2530AA:0,SAL_AA2531AA:0,SAL_AA2532AA:0,SAL_AA2533AA:0,SAL_AA2534AA:0,SAL_AA2535AA:0,SAL_AA2536AA:0,SAL_AA2537AA:0,SAL_AA2538AA:0,SAL_AA2539AA:0,SAL_AA2540AA:0,SAL_AA2541AA:0,SAL_AA2542AA:0,SAL_AA2544AA:0,SAL_AA2546AA:0,SAL_AA2547AA:0,SAL_AA2548AA:0,SAL_AA2549AA:0,SAL_AA2550AA:0,SAL_AA2551AA:0,SAL_AA2553AA:0,SAL_AA2554AA:0,SAL_AA2555AA:0,SAL_AA2556AA:0,SAL_AA2557AA:0,SAL_AA2558AA:0,SAL_AA2559AA:0,SAL_AA2560AA:0,SAL_AA2561AA:0,SAL_AA7113AA:0,SAL_AA7114AA:0,SAL_AA7116AA:0,SAL_AA7117AA:0,SAL_AA7125AA:0,SAL_AA7662AA:0,SAL_AA9567AA:0,SAL_AA9569AA:0,SAL_AA9570AA:0,SAL_AA9572AA:0,SAL_AA9573AA:0,SAL_AA9574AA:0,SAL_AA9961AA:0,SAL_BA0883AA:0,SAL_BA1781AA:0,SAL_BA1809AA:0,SAL_BA1812AA:0,SAL_BA1819AA:0,SAL_BA1820AA:0,SAL_BA1821AA:0,SAL_BA3428AA:0,SAL_BA4064AA:0,SAL_BA4065AA:0,SAL_BA4067AA:0,SAL_BA4676AA:0,SAL_BA4678AA:0,SAL_BA4809AA:0,SAL_BA6678AA:0,SAL_BA6938AA:0,SAL_BA6948AA:0,SAL_BA7448AA:0,SAL_BA7524AA:0,SAL_BA7568AA:0,SAL_BA7709AA:0,SAL_BA7909AA:0,SAL_BA9121AA:0,SAL_BA9129AA:0,SAL_BA9490AA:0,SAL_CA0542AA:0,SAL_CA0883AA:0,SAL_CA0909AA:0,SAL_CA1091AA:0,SAL_CA1260AA:0,SAL_CA1313AA:0,SAL_CA1691AA:0,SAL_CA2104AA:0,SAL_CA2467AA:0,SAL_CA2648AA:0,SAL_CA2651AA:0,SAL_CA2725AA:0,SAL_CA2892AA:0,SAL_CA3058AA:0,SAL_CA3194AA:0,SAL_CA3334AA:0,SAL_CA3425AA:0,SAL_CA3680AA:0,SAL_CA3749AA:0,SAL_CA4382AA:0,SAL_CA4470AA:0,SAL_CA4484AA:0,SAL_CA4486AA:0,SAL_CA4540AA:0,SAL_CA4658AA:0,SAL_CA4717AA:0,SAL_CA4752AA:0,SAL_CA4858AA:0,SAL_CA4930AA:0,SAL_CA5013AA:0,SAL_CA5086AA:0,SAL_CA5099AA:0,SAL_CA5103AA:0,SAL_CA5165AA:0,SAL_CA5247AA:0,SAL_CA5609AA:0,SAL_CA5618AA:0,SAL_CA5704AA:0,SAL_CA6035AA:0,SAL_CA6472AA:0,SAL_CA9433AA:0,SAL_DA0310AA:0,SAL_DA0537AA:0,SAL_DA0574AA:0,SAL_DA0578AA:0,SAL_DA0783AA:0,SAL_DA0853AA:0,SAL_DA0936AA:0,SAL_DA1135AA:0,SAL_DA1144AA:0,SAL_DA1162AA:0,SAL_DA1255AA:0,SAL_DA1814AA:0,SAL_DA3137AA:0,SAL_DA5004AA:0,SAL_DA5005AA:0,SAL_DA6109AA:0,SAL_DA9887AA:0,SAL_EA0313AA:0,SAL_EA1238AA:0,SAL_EA1239AA:0,SAL_EA1240AA:0,SAL_EA1241AA:0,SAL_EA1245AA:0,SAL_EA1247AA:0,SAL_EA1249AA:0,SAL_EA1250AA:0,SAL_EA1251AA:0,SAL_EA1265AA:0,SAL_EA1272AA:0,SAL_EA1275AA:0,SAL_EA1277AA:0,SAL_EA1280AA:0,SAL_EA1546AA:0,SAL_EA1865AA:0,SAL_EA5652AA:0,SAL_EA6720AA:0,SAL_EA7547AA:0,SAL_EA7562AA:0,SAL_EA7680AA:0,SAL_EA9287AA:0,SAL_FA0685AA:0,SAL_FA0693AA:0,SAL_FA5769AA:0,SAL_FA6056AA:0,SAL_FA9242AA:0,SAL_FA9243AA:0,SAL_GA1889AA:0,SAL_GA3323AA:0,SAL_GA3325AA:0,SAL_GA3567AA:0,SAL_GA3575AA:0,SAL_HA0622AA:0,SAL_HA4047AA:0,SAL_HA4772AA:0,SAL_HA4789AA:0,SAL_HA4798AA:0,SAL_HA4905AA:0,SAL_HA4912AA:0,SAL_HA4936AA:0,SAL_HA4982AA:0,SAL_HA4999AA:0,SAL_HA5013AA:0,SAL_HA5020AA:0,SAL_HA5024AA:0,SAL_HA5051AA:0,SAL_HA5157AA:0,SAL_HA5182AA:0,SAL_HA6808AA:0,SAL_HA9310AA:0,SAL_IA0679AA:0,SAL_IA0783AA:0,SAL_IA2225AA:0,SAL_IA2256AA:0,SAL_IA4819AA:0,SAL_IA5905AA:0,SAL_IA6079AA:0,SAL_IA6112AA:0,SAL_IA6126AA:0,SAL_IA6139AA:0,SAL_IA6205AA:0,SAL_IA6223AA:0,SAL_IA6969AA:0,SAL_IA7238AA:0,SAL_IA7244AA:0,SAL_IA7274AA:0,SAL_IA7647AA:0,SAL_IA7663AA:0,SAL_IA7707AA:0,SAL_IA7789AA:0,SAL_IA7793AA:0,SAL_IA9611AA:0,SAL_JA0003AA:0,SAL_JA0138AA:0,SAL_JA0196AA:0,SAL_JA0236AA:0,SAL_JA0927AA:0,SAL_JA1695AA:0,SAL_JA2377AA:0,SAL_JA2472AA:0,SAL_JA2787AA:0,SAL_JA2790AA:0,SAL_JA2791AA:0,SAL_JA2793AA:0,SAL_JA2932AA:0,SAL_JA3824AA:0,SAL_JA4251AA:0,SAL_JA4264AA:0,SAL_JA4573AA:0,SAL_JA5396AA:0,SAL_JA5422AA:0,SAL_JA5492AA:0,SAL_JA5649AA:0,SAL_JA5702AA:0,SAL_JA5809AA:0,SAL_JA5995AA:0,SAL_JA5997AA:0,SAL_JA6460AA:0,SAL_JA6507AA:0,SAL_JA6523AA:0,SAL_JA6853AA:0,SAL_JA6858AA:0,SAL_JA7306AA:0,SAL_JA7762AA:0,SAL_JA7788AA:0,SAL_JA8013AA:0,SAL_JA8476AA:0,SAL_JA8732AA:0,SAL_KA0143AA:0,SAL_KA0460AA:0,SAL_KA0678AA:0,SAL_KA0681AA:0,SAL_KA0910AA:0,SAL_KA1685AA:0,SAL_KA2061AA:0,SAL_KA2065AA:0,SAL_KA2068AA:0,SAL_KA2075AA:0,SAL_KA2296AA:0,SAL_KA2593AA:0,SAL_KA2709AA:0,SAL_KA3269AA:0,SAL_KA3741AA:0,SAL_KA4699AA:0,SAL_KA5380AA:0,SAL_KA5877AA:0,SAL_KA6160AA:0,SAL_KA6161AA:0):0.47476):0.24543,(SAL_IA6056AA:0.50169,(SAL_BA1903AA:0,SAL_DA6678AA:0,SAL_FA7516AA:0,SAL_KA2163AA:0):0.49831):0.25457):0.13178,SAL_GA1891AA:0.86822):0.0724,SAL_BA1856AA:0.9276):0.20357,((((SAL_CA2766AA:0.5,(SAL_BA9433AA:0,SAL_CA7307AA:0,SAL_DA1489AA:0,SAL_DA5950AA:0,SAL_EA7025AA:0,SAL_EA7065AA:0,SAL_JA5829AA:0,SAL_JA6285AA:0,SAL_JA6488AA:0,SAL_JA8372AA:0):0.5):0.00064445,SAL_AA6632AA:0.49936):0.23714,((SAL_DA6798AA:0,SAL_DA6802AA:0,SAL_FA0722AA:0,SAL_FA0724AA:0,SAL_FA2657AA:0,SAL_FA5831AA:0,SAL_FA5832AA:0,SAL_FA5833AA:0,SAL_FA5834AA:0,SAL_FA5835AA:0,SAL_FA5837AA:0):0.52613,SAL_FA1491AA:0.47387):0.26286):0.12343,((SAL_AA9580AA:0.50211,SAL_AA4682AA:0.49789):0.014716,(SAL_AA4509AA:0,SAL_AA4510AA:0,SAL_AA4511AA:0,SAL_AA4512AA:0,SAL_AA4513AA:0,SAL_AA4514AA:0,SAL_AA4515AA:0,SAL_AA9579AA:0,SAL_BA9187AA:0,SAL_BA9600AA:0,SAL_CA1400AA:0,SAL_CA4677AA:0,SAL_EA1261AA:0,SAL_EA1266AA:0,SAL_EA1269AA:0,SAL_EA9777AA:0,SAL_FA0686AA:0,SAL_FA0691AA:0,SAL_FA3525AA:0,SAL_GA7877AA:0,SAL_HA4620AA:0,SAL_HA4962AA:0,SAL_JA3485AA:0,SAL_JA7897AA:0):0.48528):0.37657):0.28861):0.14613,((SAL_DA6797AA:1.0183,(SAL_DA6807AA:0,SAL_DA6812AA:0):0.98174):0.13837,(((((SAL_AA3726AA:0,SAL_AA3727AA:0,SAL_AA3728AA:0,SAL_AA3729AA:0,SAL_AA3730AA:0,SAL_AA3731AA:0,SAL_AA3732AA:0,SAL_AA3733AA:0,SAL_AA3734AA:0,SAL_AA3735AA:0,SAL_AA3736AA:0,SAL_AA3737AA:0,SAL_AA3738AA:0,SAL_AA3739AA:0,SAL_AA3740AA:0,SAL_AA3741AA:0,SAL_AA3742AA:0,SAL_AA3743AA:0,SAL_AA3744AA:0,SAL_BA6354AA:0,SAL_BA6358AA:0,SAL_BA6381AA:0,SAL_BA6879AA:0,SAL_BA6926AA:0,SAL_BA6947AA:0,SAL_BA6950AA:0,SAL_BA6953AA:0,SAL_BA6954AA:0,SAL_BA7453AA:0,SAL_BA7464AA:0,SAL_CA1906AA:0,SAL_CA2288AA:0,SAL_CA3214AA:0,SAL_CA3799AA:0,SAL_CA3874AA:0,SAL_CA4027AA:0,SAL_CA6024AA:0,SAL_CA6240AA:0,SAL_DA0588AA:0,SAL_DA0619AA:0,SAL_DA0843AA:0,SAL_DA1810AA:0,SAL_DA5001AA:0,SAL_DA5002AA:0,SAL_EA1256AA:0,SAL_EA1262AA:0,SAL_EA1263AA:0,SAL_EA4229AA:0,SAL_FA5788AA:0,SAL_GA3324AA:0,SAL_IA2247AA:0,SAL_IA6944AA:0):0.5,(SAL_AA5706AA:0,SAL_AA9564AA:0,SAL_EA9207AA:0):0.5):0.00042558,SAL_CA1517AA:0.49957):0.24301,((((SAL_AA4393AA:0.50069,SAL_AA4391AA:0.49931):0.0025008,SAL_AA4392AA:0.4975):0.0041144,SAL_AA4390AA:0.49589):0.017395,(SAL_AA3106AA:0,SAL_AA3109AA:0,SAL_AA3111AA:0,SAL_AA3112AA:0,SAL_AA3115AA:0,SAL_AA3116AA:0,SAL_AA3117AA:0,SAL_AA3118AA:0,SAL_AA3119AA:0,SAL_AA3120AA:0,SAL_AA3121AA:0,SAL_AA3122AA:0,SAL_AA3123AA:0,SAL_AA3125AA:0,SAL_AA3126AA:0,SAL_AA3127AA:0,SAL_AA3128AA:0,SAL_AA3129AA:0,SAL_AA3130AA:0,SAL_AA9552AA:0,SAL_AA9553AA:0,SAL_AA9554AA:0,SAL_AA9556AA:0,SAL_AA9557AA:0,SAL_AA9558AA:0,SAL_AA9559AA:0,SAL_AA9560AA:0,SAL_AA9561AA:0,SAL_AA9562AA:0,SAL_AA9563AA:0,SAL_AA9583AA:0,SAL_AA9585AA:0,SAL_AA9586AA:0,SAL_AA9592AA:0,SAL_AA9593AA:0,SAL_AA9634AA:0,SAL_AA9759AA:0,SAL_AA9760AA:0,SAL_BA2288AA:0,SAL_BA6881AA:0,SAL_BA6883AA:0,SAL_BA6885AA:0,SAL_BA6886AA:0,SAL_BA6888AA:0,SAL_BA6890AA:0,SAL_BA6892AA:0,SAL_BA6894AA:0,SAL_BA6896AA:0,SAL_CA0179AA:0,SAL_CA1175AA:0,SAL_CA2114AA:0,SAL_CA2360AA:0,SAL_CA2391AA:0,SAL_CA2531AA:0,SAL_CA3267AA:0,SAL_CA3577AA:0,SAL_CA3867AA:0,SAL_CA4423AA:0,SAL_CA4611AA:0,SAL_CA5900AA:0,SAL_CA6833AA:0,SAL_CA7583AA:0,SAL_DA2248AA:0,SAL_DA4998AA:0,SAL_DA4999AA:0,SAL_DA5000AA:0,SAL_DA5003AA:0,SAL_EA1121AA:0,SAL_EA1123AA:0,SAL_EA1124AA:0,SAL_EA1126AA:0,SAL_EA1127AA:0,SAL_EA1129AA:0,SAL_EA1130AA:0,SAL_EA7695AA:0,SAL_EA7762AA:0,SAL_FA0695AA:0,SAL_FA0696AA:0,SAL_FA4096AA:0,SAL_FA4359AA:0,SAL_GA1804AA:0,SAL_GA3326AA:0,SAL_GA3327AA:0,SAL_GA3328AA:0,SAL_GA3429AA:0,SAL_GA3781AA:0,SAL_GA3805AA:0,SAL_HA4763AA:0,SAL_HA4783AA:0,SAL_HA4931AA:0,SAL_HA4940AA:0,SAL_HA5146AA:0,SAL_HA5776AA:0,SAL_IA0621AA:0,SAL_IA0970AA:0,SAL_IA2178AA:0,SAL_IA4753AA:0,SAL_IA7687AA:0,SAL_IA7694AA:0,SAL_IA8314AA:0,SAL_JA2220AA:0,SAL_JA3619AA:0,SAL_JA6318AA:0,SAL_JA6582AA:0,SAL_JA7654AA:0,SAL_KA2784AA:0):0.4826):0.25699):0.12189,(SAL_JA4040AA:0.51582,(SAL_AA6684AA:0,SAL_BA9990AA:0,SAL_CA5642AA:0,SAL_CA6834AA:0,SAL_DA0551AA:0,SAL_DA0617AA:0,SAL_DA2774AA:0,SAL_EA2904AA:0,SAL_FA1346AA:0,SAL_FA9380AA:0):0.48418):0.37811):0.23663):0.20543):0.24704,((SAL_DA6118AA:0,SAL_KA5050AA:0):0.99457,(SAL_BA1846AA:0,SAL_BA1849AA:0,SAL_BA2659AA:0,SAL_BA3870AA:0,SAL_BA3872AA:0,SAL_BA3874AA:0,SAL_BA3875AA:0,SAL_BA3877AA:0,SAL_BA3880AA:0,SAL_BA3882AA:0,SAL_BA3884AA:0,SAL_BA3886AA:0,SAL_DA6229AA:0):1.0054):0.54788):0.10773,((((SAL_AA3296AA:0,SAL_AA3297AA:0,SAL_AA3298AA:0,SAL_AA3299AA:0,SAL_AA3300AA:0,SAL_AA3302AA:0,SAL_AA3303AA:0,SAL_AA3306AA:0,SAL_AA3307AA:0,SAL_AA9383AA:0,SAL_AA9568AA:0,SAL_AA9584AA:0,SAL_AA9588AA:0,SAL_AA9589AA:0,SAL_AA9590AA:0,SAL_AA9591AA:0,SAL_BA6927AA:0,SAL_BA6929AA:0,SAL_DA8258AA:0,SAL_DA8259AA:0,SAL_FA0690AA:0,SAL_GA1797AA:0,SAL_GA1822AA:0,SAL_GA3110AA:0,SAL_GA3319AA:0,SAL_GA3320AA:0,SAL_GA3321AA:0,SAL_GA3322AA:0,SAL_JA3624AA:0,SAL_KA3696AA:0):0.46566,SAL_AA5373AA:0.53434):0.24132,(SAL_AA5851AA:0,SAL_AA5852AA:0):0.75868):0.59994,((SAL_EA1017AA:0.51579,(SAL_CA7919AA:0,SAL_EA0204AA:0,SAL_EA1545AA:0,SAL_FA7838AA:0,SAL_GA5122AA:0,SAL_IA5107AA:0):0.48421):0.2482,(SAL_CA8847AA:0,SAL_FA5519AA:0):0.7518):0.65006):0.31023):0.46669,SAL_BA6935AA:2.1993):0.71319):0.052837,((((((SAL_AA5036AA:0,SAL_AA5037AA:0):0.51755,(SAL_AA6692AA:0,SAL_AA6693AA:0,SAL_BA8644AA:0,SAL_CA0474AA:0,SAL_CA0658AA:0,SAL_CA1666AA:0,SAL_CA2309AA:0,SAL_CA2600AA:0,SAL_CA3823AA:0,SAL_CA3950AA:0,SAL_CA4122AA:0,SAL_CA5832AA:0,SAL_CA6116AA:0,SAL_CA6415AA:0,SAL_CA6770AA:0,SAL_DA1388AA:0,SAL_DA5994AA:0,SAL_DA7772AA:0,SAL_DA8655AA:0,SAL_EA1254AA:0,SAL_EA7466AA:0,SAL_EA8100AA:0,SAL_FA5535AA:0,SAL_FA5537AA:0,SAL_FA8205AA:0,SAL_GA6065AA:0,SAL_GA6114AA:0,SAL_GA8123AA:0,SAL_GA8143AA:0,SAL_GA8146AA:0,SAL_HA9305AA:0,SAL_IA0827AA:0,SAL_IA1615AA:0,SAL_IA8244AA:0,SAL_JA3277AA:0):0.48245):0.27115,(SAL_AA4399AA:0,SAL_AA4400AA:0):0.72885):1.766,(SAL_AA6409AA:0,SAL_CA4674AA:0):2.484):0.0082217,(SAL_DA3823AA:0,SAL_DA3869AA:0):2.4918):0.18333,((SAL_AA9659AA:0,SAL_CA0468AA:0,SAL_EA7733AA:0,SAL_EA7900AA:0,SAL_GA3306AA:0):2.0295,SAL_CA4888AA:1.9705):0.69167):0.2018):0.02712):0.028127,(SAL_AA6035AA:0,SAL_CA2826AA:0):3.0285):0.11225,((((((((((((SAL_AA1703AA:0,SAL_AA1704AA:0,SAL_AA1705AA:0,SAL_AA1706AA:0,SAL_AA1707AA:0,SAL_AA1708AA:0,SAL_AA1709AA:0,SAL_AA1710AA:0,SAL_AA1711AA:0,SAL_AA1712AA:0,SAL_AA1713AA:0,SAL_AA1714AA:0,SAL_AA1715AA:0,SAL_AA1716AA:0,SAL_AA1717AA:0,SAL_AA1718AA:0,SAL_AA1719AA:0,SAL_AA1720AA:0,SAL_AA1721AA:0,SAL_AA1722AA:0,SAL_AA1723AA:0,SAL_AA1724AA:0,SAL_AA1726AA:0,SAL_AA1728AA:0,SAL_AA1729AA:0,SAL_AA1731AA:0,SAL_AA1732AA:0,SAL_AA1733AA:0,SAL_AA1734AA:0,SAL_BA0061AA:0,SAL_BA1159AA:0,SAL_BA1293AA:0,SAL_BA1298AA:0,SAL_BA1315AA:0,SAL_BA1319AA:0,SAL_BA1350AA:0,SAL_BA1352AA:0,SAL_BA1361AA:0,SAL_BA1364AA:0,SAL_BA1589AA:0,SAL_BA1607AA:0,SAL_BA2559AA:0,SAL_BA2561AA:0,SAL_BA2582AA:0,SAL_BA2993AA:0,SAL_BA3009AA:0,SAL_BA3631AA:0,SAL_BA3632AA:0,SAL_BA3635AA:0,SAL_BA3641AA:0,SAL_BA3643AA:0,SAL_BA3644AA:0,SAL_BA3646AA:0,SAL_BA3648AA:0,SAL_BA3651AA:0,SAL_BA3652AA:0,SAL_BA3654AA:0,SAL_BA3656AA:0,SAL_BA3660AA:0,SAL_BA3662AA:0,SAL_BA3666AA:0,SAL_BA3670AA:0,SAL_BA3671AA:0,SAL_BA3680AA:0,SAL_BA3682AA:0,SAL_BA3902AA:0,SAL_BA3906AA:0,SAL_BA3911AA:0,SAL_BA3929AA:0,SAL_BA3971AA:0,SAL_BA4086AA:0,SAL_BA4090AA:0,SAL_BA4100AA:0,SAL_BA4130AA:0,SAL_BA4132AA:0,SAL_BA4152AA:0,SAL_BA4632AA:0,SAL_BA4760AA:0,SAL_BA4779AA:0,SAL_BA4801AA:0,SAL_BA4819AA:0,SAL_BA4917AA:0,SAL_BA5554AA:0,SAL_BA5593AA:0,SAL_BA6843AA:0,SAL_BA7848AA:0,SAL_BA8069AA:0,SAL_BA8219AA:0,SAL_BA8235AA:0,SAL_BA8239AA:0,SAL_BA8246AA:0,SAL_BA8250AA:0,SAL_BA8582AA:0,SAL_BA9110AA:0,SAL_BA9355AA:0,SAL_BA9695AA:0,SAL_BA9992AA:0,SAL_CA0287AA:0,SAL_CA0458AA:0,SAL_CA1185AA:0,SAL_CA1672AA:0,SAL_CA2285AA:0,SAL_CA3156AA:0,SAL_CA3520AA:0,SAL_CA3846AA:0,SAL_CA4108AA:0,SAL_CA4156AA:0,SAL_CA4248AA:0,SAL_CA4321AA:0,SAL_CA4536AA:0,SAL_CA4788AA:0,SAL_CA5218AA:0,SAL_CA5274AA:0,SAL_CA5342AA:0,SAL_CA6070AA:0,SAL_CA6090AA:0,SAL_CA6311AA:0,SAL_CA6763AA:0,SAL_CA6769AA:0,SAL_CA6956AA:0,SAL_CA6975AA:0,SAL_CA7090AA:0,SAL_CA7322AA:0,SAL_CA7328AA:0,SAL_CA7330AA:0,SAL_CA7400AA:0,SAL_CA7407AA:0,SAL_CA7600AA:0,SAL_CA7627AA:0,SAL_CA7686AA:0,SAL_CA7687AA:0,SAL_CA7689AA:0,SAL_CA7851AA:0,SAL_CA7863AA:0,SAL_CA7965AA:0,SAL_CA8017AA:0,SAL_CA8131AA:0,SAL_CA8243AA:0,SAL_CA8321AA:0,SAL_CA8322AA:0,SAL_CA8332AA:0,SAL_CA8333AA:0,SAL_CA8334AA:0,SAL_CA8338AA:0,SAL_CA8359AA:0,SAL_CA8454AA:0,SAL_CA8468AA:0,SAL_CA8478AA:0,SAL_CA8479AA:0,SAL_CA8603AA:0,SAL_CA8764AA:0,SAL_CA8780AA:0,SAL_CA8803AA:0,SAL_CA9020AA:0,SAL_CA9028AA:0,SAL_CA9029AA:0,SAL_CA9446AA:0,SAL_DA0268AA:0,SAL_DA0296AA:0,SAL_DA0334AA:0,SAL_DA0379AA:0,SAL_DA1599AA:0,SAL_DA1607AA:0,SAL_DA1930AA:0,SAL_DA1933AA:0,SAL_DA1980AA:0,SAL_DA2370AA:0,SAL_DA2371AA:0,SAL_DA2372AA:0,SAL_DA2456AA:0,SAL_DA2626AA:0,SAL_DA2627AA:0,SAL_DA2634AA:0,SAL_DA2654AA:0,SAL_DA2681AA:0,SAL_DA3250AA:0,SAL_DA3561AA:0,SAL_DA4015AA:0,SAL_DA4210AA:0,SAL_DA4212AA:0,SAL_DA4216AA:0,SAL_DA4219AA:0,SAL_DA4410AA:0,SAL_DA5033AA:0,SAL_DA5041AA:0,SAL_DA5084AA:0,SAL_DA5292AA:0,SAL_DA5376AA:0,SAL_DA5389AA:0,SAL_DA5442AA:0,SAL_DA5683AA:0,SAL_DA5695AA:0,SAL_DA6553AA:0,SAL_DA6570AA:0,SAL_DA6684AA:0,SAL_DA6842AA:0,SAL_DA6844AA:0,SAL_DA6852AA:0,SAL_DA6857AA:0,SAL_DA6862AA:0,SAL_DA6867AA:0,SAL_DA6888AA:0,SAL_DA6923AA:0,SAL_DA6943AA:0,SAL_DA6950AA:0,SAL_DA6994AA:0,SAL_DA6996AA:0,SAL_DA7046AA:0,SAL_DA7057AA:0,SAL_DA7108AA:0,SAL_DA7133AA:0,SAL_DA7381AA:0,SAL_DA7416AA:0,SAL_DA7810AA:0,SAL_DA7865AA:0,SAL_DA7867AA:0,SAL_DA8053AA:0,SAL_DA8063AA:0,SAL_DA8084AA:0,SAL_DA8085AA:0,SAL_DA8664AA:0,SAL_DA8678AA:0,SAL_DA8717AA:0,SAL_DA8718AA:0,SAL_DA8727AA:0,SAL_DA8780AA:0,SAL_DA8806AA:0,SAL_DA9052AA:0,SAL_DA9105AA:0,SAL_DA9126AA:0,SAL_DA9145AA:0,SAL_DA9368AA:0,SAL_DA9746AA:0,SAL_DA9848AA:0,SAL_EA0323AA:0,SAL_EA0594AA:0,SAL_EA1343AA:0,SAL_EA1345AA:0,SAL_EA1889AA:0,SAL_EA2122AA:0,SAL_EA2128AA:0,SAL_EA2527AA:0,SAL_EA2536AA:0,SAL_EA2543AA:0,SAL_EA2544AA:0,SAL_EA2612AA:0,SAL_EA2615AA:0,SAL_EA2681AA:0,SAL_EA2689AA:0,SAL_EA2739AA:0,SAL_EA2749AA:0,SAL_EA2754AA:0,SAL_EA2755AA:0,SAL_EA2965AA:0,SAL_EA3064AA:0,SAL_EA3158AA:0,SAL_EA3194AA:0,SAL_EA3214AA:0,SAL_EA3569AA:0,SAL_EA3648AA:0,SAL_EA3666AA:0,SAL_EA3667AA:0,SAL_EA3686AA:0,SAL_EA3702AA:0,SAL_EA3708AA:0,SAL_EA3725AA:0,SAL_EA3726AA:0,SAL_EA3740AA:0,SAL_EA3741AA:0,SAL_EA3742AA:0,SAL_EA3749AA:0,SAL_EA3767AA:0,SAL_EA3791AA:0,SAL_EA3812AA:0,SAL_EA3885AA:0,SAL_EA3890AA:0,SAL_EA4879AA:0,SAL_EA4928AA:0,SAL_EA5170AA:0,SAL_EA5807AA:0,SAL_EA5934AA:0,SAL_EA5945AA:0,SAL_EA6684AA:0,SAL_EA6719AA:0,SAL_EA7116AA:0,SAL_EA7121AA:0,SAL_EA7249AA:0,SAL_EA7443AA:0,SAL_EA7473AA:0,SAL_EA7768AA:0,SAL_EA8114AA:0,SAL_EA8123AA:0,SAL_EA8127AA:0,SAL_EA8169AA:0,SAL_EA8176AA:0,SAL_EA8560AA:0,SAL_EA8561AA:0,SAL_EA8562AA:0,SAL_EA8654AA:0,SAL_EA8742AA:0,SAL_EA8743AA:0,SAL_EA8744AA:0,SAL_EA8805AA:0,SAL_EA8806AA:0,SAL_EA8813AA:0,SAL_EA8843AA:0,SAL_EA8845AA:0,SAL_EA8848AA:0,SAL_EA8859AA:0,SAL_EA8862AA:0,SAL_EA8864AA:0,SAL_EA8992AA:0,SAL_EA8995AA:0,SAL_EA8996AA:0,SAL_EA8997AA:0,SAL_EA9006AA:0,SAL_EA9012AA:0,SAL_EA9036AA:0,SAL_EA9044AA:0,SAL_EA9139AA:0,SAL_EA9143AA:0,SAL_EA9155AA:0,SAL_EA9156AA:0,SAL_EA9274AA:0,SAL_EA9277AA:0,SAL_EA9279AA:0,SAL_EA9458AA:0,SAL_EA9524AA:0,SAL_EA9526AA:0,SAL_EA9531AA:0,SAL_EA9532AA:0,SAL_EA9538AA:0,SAL_EA9578AA:0,SAL_EA9579AA:0,SAL_EA9580AA:0,SAL_EA9581AA:0,SAL_EA9795AA:0,SAL_EA9801AA:0,SAL_FA0539AA:0,SAL_FA0540AA:0,SAL_FA0541AA:0,SAL_FA0542AA:0,SAL_FA0543AA:0,SAL_FA0544AA:0,SAL_FA0545AA:0,SAL_FA0608AA:0,SAL_FA0630AA:0,SAL_FA0631AA:0,SAL_FA0704AA:0,SAL_FA0870AA:0,SAL_FA0872AA:0,SAL_FA0876AA:0,SAL_FA0880AA:0,SAL_FA0881AA:0,SAL_FA1113AA:0,SAL_FA1116AA:0,SAL_FA1118AA:0,SAL_FA1148AA:0,SAL_FA1149AA:0,SAL_FA1150AA:0,SAL_FA1151AA:0,SAL_FA1154AA:0,SAL_FA1155AA:0,SAL_FA1157AA:0,SAL_FA1158AA:0,SAL_FA1264AA:0,SAL_FA1312AA:0,SAL_FA1509AA:0,SAL_FA1510AA:0,SAL_FA1512AA:0,SAL_FA1513AA:0,SAL_FA1517AA:0,SAL_FA1600AA:0,SAL_FA1695AA:0,SAL_FA1696AA:0,SAL_FA2212AA:0,SAL_FA2220AA:0,SAL_FA2221AA:0,SAL_FA2326AA:0,SAL_FA2544AA:0,SAL_FA2545AA:0,SAL_FA2547AA:0,SAL_FA2575AA:0,SAL_FA3277AA:0,SAL_FA3278AA:0,SAL_FA3280AA:0,SAL_FA3313AA:0,SAL_FA4275AA:0,SAL_FA4634AA:0,SAL_FA4797AA:0,SAL_FA4798AA:0,SAL_FA4810AA:0,SAL_FA4822AA:0,SAL_FA4834AA:0,SAL_FA4835AA:0,SAL_FA4947AA:0,SAL_FA4976AA:0,SAL_FA4977AA:0,SAL_FA5032AA:0,SAL_FA5231AA:0,SAL_FA5247AA:0,SAL_FA5505AA:0,SAL_FA5540AA:0,SAL_FA5940AA:0,SAL_FA6134AA:0,SAL_FA6673AA:0,SAL_FA6776AA:0,SAL_FA6778AA:0,SAL_FA6779AA:0,SAL_FA6780AA:0,SAL_FA6782AA:0,SAL_FA6823AA:0,SAL_FA7471AA:0,SAL_FA8554AA:0,SAL_FA8595AA:0,SAL_FA8596AA:0,SAL_FA8609AA:0,SAL_FA8625AA:0,SAL_FA8640AA:0,SAL_FA8641AA:0,SAL_FA8647AA:0,SAL_FA8649AA:0,SAL_FA8653AA:0,SAL_FA8654AA:0,SAL_FA8663AA:0,SAL_FA8664AA:0,SAL_FA8705AA:0,SAL_FA8706AA:0,SAL_FA8707AA:0,SAL_FA8750AA:0,SAL_FA8751AA:0,SAL_FA8755AA:0,SAL_FA8762AA:0,SAL_FA8766AA:0,SAL_FA8776AA:0,SAL_FA8777AA:0,SAL_FA8779AA:0,SAL_FA8784AA:0,SAL_FA8791AA:0,SAL_FA8792AA:0,SAL_FA8795AA:0,SAL_FA8812AA:0,SAL_FA8863AA:0,SAL_FA8900AA:0,SAL_FA8906AA:0,SAL_FA8923AA:0,SAL_FA9065AA:0,SAL_FA9071AA:0,SAL_FA9103AA:0,SAL_FA9119AA:0,SAL_FA9120AA:0,SAL_FA9203AA:0,SAL_FA9245AA:0,SAL_FA9246AA:0,SAL_FA9247AA:0,SAL_FA9299AA:0,SAL_FA9310AA:0,SAL_FA9407AA:0,SAL_FA9434AA:0,SAL_FA9435AA:0,SAL_FA9437AA:0,SAL_FA9554AA:0,SAL_FA9557AA:0,SAL_FA9561AA:0,SAL_FA9610AA:0,SAL_FA9721AA:0,SAL_GA1680AA:0,SAL_GA1762AA:0,SAL_GA2372AA:0,SAL_GA2874AA:0,SAL_GA3176AA:0,SAL_GA3207AA:0,SAL_GA3234AA:0,SAL_GA3331AA:0,SAL_GA3409AA:0,SAL_GA3414AA:0,SAL_GA3559AA:0,SAL_GA3686AA:0,SAL_GA3700AA:0,SAL_GA3705AA:0,SAL_GA3815AA:0,SAL_GA3816AA:0,SAL_GA3817AA:0,SAL_GA4376AA:0,SAL_GA4476AA:0,SAL_GA6529AA:0,SAL_GA6532AA:0,SAL_GA7252AA:0,SAL_GA7330AA:0,SAL_GA7358AA:0,SAL_GA7418AA:0,SAL_GA7423AA:0,SAL_GA8114AA:0,SAL_GA8651AA:0,SAL_GA8765AA:0,SAL_GA9333AA:0,SAL_HA0494AA:0,SAL_HA0495AA:0,SAL_HA0497AA:0,SAL_HA3063AA:0,SAL_HA3867AA:0,SAL_HA4066AA:0,SAL_HA4067AA:0,SAL_HA4088AA:0,SAL_HA4094AA:0,SAL_HA4095AA:0,SAL_HA5044AA:0,SAL_HA5289AA:0,SAL_HA5405AA:0,SAL_HA5419AA:0,SAL_HA5676AA:0,SAL_HA5799AA:0,SAL_HA6183AA:0,SAL_HA6289AA:0,SAL_HA6796AA:0,SAL_HA7404AA:0,SAL_HA7619AA:0,SAL_HA8368AA:0,SAL_HA8370AA:0,SAL_HA8792AA:0,SAL_HA8957AA:0,SAL_HA8963AA:0,SAL_HA8965AA:0,SAL_HA8966AA:0,SAL_HA8967AA:0,SAL_HA9001AA:0,SAL_HA9002AA:0,SAL_HA9004AA:0,SAL_HA9005AA:0,SAL_HA9006AA:0,SAL_HA9007AA:0,SAL_HA9008AA:0,SAL_HA9009AA:0,SAL_HA9244AA:0,SAL_HA9299AA:0,SAL_HA9367AA:0,SAL_HA9500AA:0,SAL_HA9578AA:0,SAL_HA9581AA:0,SAL_HA9584AA:0,SAL_HA9587AA:0,SAL_HA9588AA:0,SAL_HA9592AA:0,SAL_HA9629AA:0,SAL_IA0265AA:0,SAL_IA0451AA:0,SAL_IA0463AA:0,SAL_IA0488AA:0,SAL_IA0587AA:0,SAL_IA0592AA:0,SAL_IA0593AA:0,SAL_IA1962AA:0,SAL_IA2121AA:0,SAL_IA2133AA:0,SAL_IA2159AA:0,SAL_IA2167AA:0,SAL_IA2169AA:0,SAL_IA2171AA:0,SAL_IA2301AA:0,SAL_IA2311AA:0,SAL_IA2317AA:0,SAL_IA2657AA:0,SAL_IA2691AA:0,SAL_IA4716AA:0,SAL_IA4830AA:0,SAL_IA4923AA:0,SAL_IA4953AA:0,SAL_IA5111AA:0,SAL_IA5114AA:0,SAL_IA5430AA:0,SAL_IA5828AA:0,SAL_IA5859AA:0,SAL_IA5863AA:0,SAL_IA5871AA:0,SAL_IA6062AA:0,SAL_IA6089AA:0,SAL_IA6100AA:0,SAL_IA6105AA:0,SAL_IA6127AA:0,SAL_IA6133AA:0,SAL_IA6142AA:0,SAL_IA6150AA:0,SAL_IA6151AA:0,SAL_IA6155AA:0,SAL_IA6230AA:0,SAL_IA6254AA:0,SAL_IA6260AA:0,SAL_IA6281AA:0,SAL_IA6508AA:0,SAL_IA6583AA:0,SAL_IA7242AA:0,SAL_IA7353AA:0,SAL_IA8159AA:0,SAL_IA8248AA:0,SAL_IA8305AA:0,SAL_IA8952AA:0,SAL_IA9565AA:0,SAL_IA9582AA:0,SAL_IA9588AA:0,SAL_JA0264AA:0,SAL_JA0555AA:0,SAL_JA1676AA:0,SAL_JA1680AA:0,SAL_JA1764AA:0,SAL_JA1943AA:0,SAL_JA2902AA:0,SAL_JA3532AA:0,SAL_JA3544AA:0,SAL_JA4611AA:0,SAL_JA4627AA:0,SAL_JA4898AA:0,SAL_JA4957AA:0,SAL_JA4966AA:0,SAL_JA4967AA:0,SAL_JA4970AA:0,SAL_JA5063AA:0,SAL_JA5099AA:0,SAL_JA5258AA:0,SAL_JA5435AA:0,SAL_JA6825AA:0,SAL_JA6851AA:0,SAL_JA6928AA:0,SAL_JA6956AA:0,SAL_JA6957AA:0,SAL_JA7430AA:0,SAL_JA7528AA:0,SAL_JA7719AA:0,SAL_JA7882AA:0,SAL_JA8267AA:0,SAL_JA8429AA:0,SAL_JA9081AA:0,SAL_JA9588AA:0,SAL_JA9620AA:0,SAL_JA9638AA:0,SAL_KA0521AA:0,SAL_KA0755AA:0,SAL_KA1706AA:0,SAL_KA2644AA:0,SAL_KA2646AA:0,SAL_KA2668AA:0,SAL_KA2735AA:0,SAL_KA2737AA:0,SAL_KA2741AA:0,SAL_KA3427AA:0,SAL_KA3430AA:0,SAL_KA4085AA:0,SAL_KA4836AA:0,SAL_KA4991AA:0,SAL_KA5277AA:0,SAL_KA5332AA:0,SAL_KA5338AA:0,SAL_KA5370AA:0,SAL_KA5384AA:0,SAL_KA5439AA:0,SAL_KA5489AA:0,SAL_KA5829AA:0,SAL_KA6038AA:0,SAL_KA1486AA:0):0.46393,SAL_CA7436AA:0.53607):0.24137,(SAL_HA3252AA:0,SAL_HA3253AA:0,SAL_HA3254AA:0,SAL_HA3257AA:0,SAL_HA3276AA:0,SAL_HA3277AA:0,SAL_HA3278AA:0,SAL_HA3281AA:0,SAL_HA3282AA:0,SAL_HA3304AA:0,SAL_HA3308AA:0,SAL_HA3315AA:0,SAL_HA3337AA:0,SAL_HA3391AA:0,SAL_HA3400AA:0,SAL_HA3725AA:0):0.75863):0.12282,SAL_CA9192AA:0.87718):0.066408,(SAL_AA4739AA:0,SAL_AA4740AA:0,SAL_AA4741AA:0,SAL_GA3530AA:0):0.93359):0.2386,(((SAL_AA5625AA:0,SAL_AA5626AA:0,SAL_BA2995AA:0,SAL_BA3011AA:0,SAL_BA3038AA:0,SAL_BA4765AA:0,SAL_BA6020AA:0,SAL_CA0142AA:0,SAL_CA5513AA:0,SAL_CA6944AA:0,SAL_CA7757AA:0,SAL_CA7768AA:0,SAL_DA1931AA:0,SAL_DA2369AA:0,SAL_DA6285AA:0,SAL_EA0527AA:0,SAL_EA1969AA:0,SAL_EA2026AA:0,SAL_EA2089AA:0,SAL_EA2094AA:0,SAL_EA2101AA:0,SAL_EA2102AA:0,SAL_EA2558AA:0,SAL_EA2559AA:0,SAL_EA2578AA:0,SAL_EA2582AA:0,SAL_EA2688AA:0,SAL_EA2767AA:0,SAL_EA3059AA:0,SAL_EA4072AA:0,SAL_EA4242AA:0,SAL_EA4916AA:0,SAL_EA5948AA:0,SAL_EA6388AA:0,SAL_EA6723AA:0,SAL_EA6865AA:0,SAL_EA6866AA:0,SAL_EA8569AA:0,SAL_EA8740AA:0,SAL_EA8836AA:0,SAL_EA9015AA:0,SAL_EA9278AA:0,SAL_EA9483AA:0,SAL_EA9798AA:0,SAL_EA9802AA:0,SAL_FA0643AA:0,SAL_FA1261AA:0,SAL_FA1728AA:0,SAL_FA2328AA:0,SAL_FA2355AA:0,SAL_FA2360AA:0,SAL_FA2361AA:0,SAL_FA2373AA:0,SAL_FA2374AA:0,SAL_FA2376AA:0,SAL_FA4820AA:0,SAL_FA4831AA:0,SAL_FA4848AA:0,SAL_FA4956AA:0,SAL_FA7508AA:0,SAL_FA8547AA:0,SAL_FA8660AA:0,SAL_FA8665AA:0,SAL_FA8666AA:0,SAL_FA8756AA:0,SAL_FA8757AA:0,SAL_FA9126AA:0,SAL_FA9559AA:0,SAL_FA9609AA:0,SAL_FA9611AA:0,SAL_FA9617AA:0,SAL_GA1767AA:0,SAL_GA3175AA:0,SAL_GA3205AA:0,SAL_GA3706AA:0,SAL_GA5686AA:0,SAL_GA5759AA:0,SAL_GA7944AA:0,SAL_HA4957AA:0):0.47483,SAL_FA2365AA:0.52517):0.24761,SAL_DA9851AA:0.75239):0.4489):0.16152,((((SAL_DA9949AA:0.50203,(SAL_DA4283AA:0,SAL_DA4290AA:0,SAL_DA4315AA:0):0.49797):0.24908,SAL_DA4311AA:0.75092):0.14259,SAL_BA1144AA:0.85741):0.26191,(((SAL_BA3668AA:0.5,SAL_BA9961AA:0.5):0.035274,(SAL_AA2775AA:0,SAL_AA2776AA:0,SAL_AA2777AA:0,SAL_AA2778AA:0,SAL_AA2779AA:0,SAL_AA2780AA:0,SAL_AA2781AA:0,SAL_AA2782AA:0,SAL_AA2783AA:0,SAL_AA2784AA:0,SAL_AA2785AA:0,SAL_AA2786AA:0,SAL_AA2788AA:0,SAL_AA2789AA:0,SAL_AA2790AA:0,SAL_AA2791AA:0,SAL_AA7156AA:0,SAL_AA9674AA:0,SAL_BA1463AA:0,SAL_BA1561AA:0,SAL_BA1562AA:0,SAL_BA1563AA:0,SAL_BA1564AA:0,SAL_BA1565AA:0,SAL_BA1566AA:0,SAL_BA1568AA:0,SAL_BA1569AA:0,SAL_BA1992AA:0,SAL_BA3425AA:0,SAL_BA3496AA:0,SAL_BA3498AA:0,SAL_BA3568AA:0,SAL_BA3575AA:0,SAL_BA3611AA:0,SAL_BA3613AA:0,SAL_BA3615AA:0,SAL_BA3617AA:0,SAL_BA3619AA:0,SAL_BA3623AA:0,SAL_BA3625AA:0,SAL_BA3626AA:0,SAL_BA3637AA:0,SAL_BA3638AA:0,SAL_BA3655AA:0,SAL_BA3658AA:0,SAL_BA3661AA:0,SAL_BA3664AA:0,SAL_BA3673AA:0,SAL_BA3675AA:0,SAL_BA3678AA:0,SAL_BA3795AA:0,SAL_BA3954AA:0,SAL_BA3997AA:0,SAL_BA3999AA:0,SAL_BA4007AA:0,SAL_BA4013AA:0,SAL_BA4046AA:0,SAL_BA4654AA:0,SAL_BA4658AA:0,SAL_BA4663AA:0,SAL_BA4665AA:0,SAL_BA4905AA:0,SAL_BA4931AA:0,SAL_BA5373AA:0,SAL_BA5487AA:0,SAL_BA5489AA:0,SAL_BA5753AA:0,SAL_BA6211AA:0,SAL_BA6884AA:0,SAL_BA7021AA:0,SAL_BA7221AA:0,SAL_BA7231AA:0,SAL_BA7329AA:0,SAL_BA7438AA:0,SAL_BA8432AA:0,SAL_BA9216AA:0,SAL_BA9395AA:0,SAL_BA9690AA:0,SAL_CA1704AA:0,SAL_CA2359AA:0,SAL_CA2587AA:0,SAL_CA2628AA:0,SAL_CA3195AA:0,SAL_CA4070AA:0,SAL_CA4184AA:0,SAL_CA4199AA:0,SAL_CA4411AA:0,SAL_CA4491AA:0,SAL_CA4564AA:0,SAL_CA4831AA:0,SAL_CA4852AA:0,SAL_CA5857AA:0,SAL_CA6949AA:0,SAL_CA6969AA:0,SAL_CA6999AA:0,SAL_CA7061AA:0,SAL_CA7871AA:0,SAL_CA7872AA:0,SAL_CA7873AA:0,SAL_CA8209AA:0,SAL_CA8210AA:0,SAL_CA8314AA:0,SAL_CA8316AA:0,SAL_CA8317AA:0,SAL_CA8319AA:0,SAL_CA9108AA:0,SAL_CA9215AA:0,SAL_CA9317AA:0,SAL_CA9452AA:0,SAL_CA9540AA:0,SAL_CA9744AA:0,SAL_CA9746AA:0,SAL_CA9747AA:0,SAL_CA9748AA:0,SAL_CA9749AA:0,SAL_CA9750AA:0,SAL_CA9751AA:0,SAL_CA9752AA:0,SAL_CA9789AA:0,SAL_CA9968AA:0,SAL_CA9973AA:0,SAL_CA9992AA:0,SAL_DA0782AA:0,SAL_DA1461AA:0,SAL_DA1462AA:0,SAL_DA1464AA:0,SAL_DA1465AA:0,SAL_DA1691AA:0,SAL_DA1823AA:0,SAL_DA1824AA:0,SAL_DA1825AA:0,SAL_DA2921AA:0,SAL_DA2922AA:0,SAL_DA2923AA:0,SAL_DA2924AA:0,SAL_DA2925AA:0,SAL_DA2926AA:0,SAL_DA2927AA:0,SAL_DA3949AA:0,SAL_DA5109AA:0,SAL_DA5271AA:0,SAL_DA5435AA:0,SAL_DA5436AA:0,SAL_DA5437AA:0,SAL_DA5438AA:0,SAL_DA5439AA:0,SAL_DA5440AA:0,SAL_DA5441AA:0,SAL_DA6839AA:0,SAL_DA6841AA:0,SAL_DA6845AA:0,SAL_DA6848AA:0,SAL_DA6850AA:0,SAL_DA6855AA:0,SAL_DA6856AA:0,SAL_DA6859AA:0,SAL_DA6860AA:0,SAL_DA7031AA:0,SAL_DA7506AA:0,SAL_DA8505AA:0,SAL_DA8526AA:0,SAL_DA8528AA:0,SAL_DA8600AA:0,SAL_DA8624AA:0,SAL_DA9601AA:0,SAL_DA9985AA:0,SAL_EA0290AA:0,SAL_EA0500AA:0,SAL_EA0579AA:0,SAL_EA0655AA:0,SAL_EA0657AA:0,SAL_EA1878AA:0,SAL_EA1913AA:0,SAL_EA1963AA:0,SAL_EA2090AA:0,SAL_EA2946AA:0,SAL_EA2947AA:0,SAL_EA2948AA:0,SAL_EA3017AA:0,SAL_EA3206AA:0,SAL_EA3501AA:0,SAL_EA3696AA:0,SAL_EA3697AA:0,SAL_EA5486AA:0,SAL_EA6590AA:0,SAL_EA6595AA:0,SAL_EA6610AA:0,SAL_EA6831AA:0,SAL_EA6833AA:0,SAL_EA6842AA:0,SAL_EA6860AA:0,SAL_EA6861AA:0,SAL_EA7085AA:0,SAL_EA7686AA:0,SAL_EA7729AA:0,SAL_EA8703AA:0,SAL_EA8706AA:0,SAL_EA8714AA:0,SAL_EA8717AA:0,SAL_EA8718AA:0,SAL_EA9419AA:0,SAL_EA9500AA:0,SAL_EA9505AA:0,SAL_EA9511AA:0,SAL_EA9514AA:0,SAL_EA9883AA:0,SAL_FA0573AA:0,SAL_FA0594AA:0,SAL_FA0595AA:0,SAL_FA0597AA:0,SAL_FA0744AA:0,SAL_FA1175AA:0,SAL_FA1182AA:0,SAL_FA1185AA:0,SAL_FA1186AA:0,SAL_FA1188AA:0,SAL_FA1191AA:0,SAL_FA2269AA:0,SAL_FA2340AA:0,SAL_FA2378AA:0,SAL_FA2386AA:0,SAL_FA2387AA:0,SAL_FA2388AA:0,SAL_FA2389AA:0,SAL_FA2390AA:0,SAL_FA2396AA:0,SAL_FA2480AA:0,SAL_FA2529AA:0,SAL_FA2624AA:0,SAL_FA2625AA:0,SAL_FA2802AA:0,SAL_FA2876AA:0,SAL_FA2928AA:0,SAL_FA2988AA:0,SAL_FA3005AA:0,SAL_FA3008AA:0,SAL_FA3009AA:0,SAL_FA3010AA:0,SAL_FA3011AA:0,SAL_FA3029AA:0,SAL_FA3037AA:0,SAL_FA3061AA:0,SAL_FA3096AA:0,SAL_FA3566AA:0,SAL_FA4140AA:0,SAL_FA4413AA:0,SAL_FA4473AA:0,SAL_FA4495AA:0,SAL_FA4587AA:0,SAL_FA4656AA:0,SAL_FA5293AA:0,SAL_FA5797AA:0,SAL_FA5984AA:0,SAL_FA7305AA:0,SAL_FA8194AA:0,SAL_FA8195AA:0,SAL_FA9224AA:0,SAL_FA9225AA:0,SAL_FA9226AA:0,SAL_FA9227AA:0,SAL_FA9228AA:0,SAL_FA9258AA:0,SAL_FA9259AA:0,SAL_FA9260AA:0,SAL_FA9266AA:0,SAL_FA9689AA:0,SAL_GA0326AA:0,SAL_GA3775AA:0,SAL_GA3818AA:0,SAL_GA3819AA:0,SAL_GA4402AA:0,SAL_GA5414AA:0,SAL_GA5426AA:0,SAL_GA5428AA:0,SAL_GA5431AA:0,SAL_GA5433AA:0,SAL_GA5435AA:0,SAL_GA5451AA:0,SAL_GA5559AA:0,SAL_GA5580AA:0,SAL_GA5691AA:0,SAL_GA5693AA:0,SAL_GA5697AA:0,SAL_GA7207AA:0,SAL_GA7208AA:0,SAL_GA7209AA:0,SAL_GA7210AA:0,SAL_GA7211AA:0,SAL_GA7212AA:0,SAL_GA7213AA:0,SAL_GA7214AA:0,SAL_GA7215AA:0,SAL_GA7216AA:0,SAL_GA7217AA:0,SAL_GA7218AA:0,SAL_GA7219AA:0,SAL_GA7220AA:0,SAL_GA7221AA:0,SAL_GA7222AA:0,SAL_GA7223AA:0,SAL_GA7224AA:0,SAL_GA7225AA:0,SAL_GA7226AA:0,SAL_GA7227AA:0,SAL_GA7228AA:0,SAL_GA7229AA:0,SAL_GA7230AA:0,SAL_GA7231AA:0,SAL_GA7232AA:0,SAL_GA7233AA:0,SAL_GA7234AA:0,SAL_GA7235AA:0,SAL_GA7236AA:0,SAL_GA7237AA:0,SAL_GA7238AA:0,SAL_GA7239AA:0,SAL_GA7240AA:0,SAL_GA7241AA:0,SAL_GA7242AA:0,SAL_GA7243AA:0,SAL_GA7244AA:0,SAL_GA7245AA:0,SAL_GA7246AA:0,SAL_GA7247AA:0,SAL_GA7248AA:0,SAL_GA7249AA:0,SAL_GA7250AA:0,SAL_GA7251AA:0,SAL_GA7253AA:0,SAL_GA7254AA:0,SAL_GA7255AA:0,SAL_GA7256AA:0,SAL_GA7257AA:0,SAL_GA7258AA:0,SAL_GA7259AA:0,SAL_GA7260AA:0,SAL_GA7261AA:0,SAL_GA7262AA:0,SAL_GA7263AA:0,SAL_GA7264AA:0,SAL_GA7265AA:0,SAL_GA7266AA:0,SAL_GA7267AA:0,SAL_GA7268AA:0,SAL_GA7269AA:0,SAL_GA7270AA:0,SAL_GA7271AA:0,SAL_GA7272AA:0,SAL_GA7273AA:0,SAL_GA7274AA:0,SAL_GA7275AA:0,SAL_GA7276AA:0,SAL_GA7277AA:0,SAL_GA7278AA:0,SAL_GA7279AA:0,SAL_GA7280AA:0,SAL_GA7281AA:0,SAL_GA7282AA:0,SAL_GA7283AA:0,SAL_GA7284AA:0,SAL_GA7285AA:0,SAL_GA7286AA:0,SAL_GA7287AA:0,SAL_GA7288AA:0,SAL_GA7289AA:0,SAL_GA7290AA:0,SAL_GA7291AA:0,SAL_GA7292AA:0,SAL_GA7293AA:0,SAL_GA7294AA:0,SAL_GA7295AA:0,SAL_GA7296AA:0,SAL_GA7297AA:0,SAL_GA7298AA:0,SAL_GA7299AA:0,SAL_GA7300AA:0,SAL_GA7301AA:0,SAL_GA7302AA:0,SAL_GA7303AA:0,SAL_GA7304AA:0,SAL_GA7305AA:0,SAL_GA7306AA:0,SAL_GA7307AA:0,SAL_GA7308AA:0,SAL_GA7309AA:0,SAL_GA7310AA:0,SAL_GA7311AA:0,SAL_GA7312AA:0,SAL_GA7313AA:0,SAL_GA7314AA:0,SAL_GA7315AA:0,SAL_GA7316AA:0,SAL_GA7317AA:0,SAL_GA7318AA:0,SAL_GA7319AA:0,SAL_GA7320AA:0,SAL_GA7321AA:0,SAL_GA7323AA:0,SAL_GA7324AA:0,SAL_GA7325AA:0,SAL_GA7326AA:0,SAL_GA7327AA:0,SAL_GA7328AA:0,SAL_GA7329AA:0,SAL_GA7331AA:0,SAL_GA7333AA:0,SAL_GA7334AA:0,SAL_GA7335AA:0,SAL_GA7336AA:0,SAL_GA7337AA:0,SAL_GA7338AA:0,SAL_GA7339AA:0,SAL_GA7340AA:0,SAL_GA7341AA:0,SAL_GA7342AA:0,SAL_GA7343AA:0,SAL_GA7344AA:0,SAL_GA7345AA:0,SAL_GA7346AA:0,SAL_GA7347AA:0,SAL_GA7348AA:0,SAL_GA7349AA:0,SAL_GA7350AA:0,SAL_GA7351AA:0,SAL_GA7352AA:0,SAL_GA7353AA:0,SAL_GA7354AA:0,SAL_GA7356AA:0,SAL_GA7357AA:0,SAL_GA7359AA:0,SAL_GA7360AA:0,SAL_GA7361AA:0,SAL_GA7362AA:0,SAL_GA7364AA:0,SAL_GA7365AA:0,SAL_GA7593AA:0,SAL_GA7594AA:0,SAL_GA7595AA:0,SAL_GA7596AA:0,SAL_GA7597AA:0,SAL_GA7645AA:0,SAL_GA7646AA:0,SAL_GA7806AA:0,SAL_GA7814AA:0,SAL_GA7873AA:0,SAL_GA7878AA:0,SAL_GA8071AA:0,SAL_GA8106AA:0,SAL_GA8169AA:0,SAL_GA8589AA:0,SAL_GA9279AA:0,SAL_GA9329AA:0,SAL_GA9334AA:0,SAL_HA1612AA:0,SAL_HA1745AA:0,SAL_HA3296AA:0,SAL_HA3297AA:0,SAL_HA3837AA:0,SAL_HA3851AA:0,SAL_HA3929AA:0,SAL_HA3931AA:0,SAL_HA4316AA:0,SAL_HA4600AA:0,SAL_HA4624AA:0,SAL_HA4673AA:0,SAL_HA4682AA:0,SAL_HA4802AA:0,SAL_HA4812AA:0,SAL_HA4882AA:0,SAL_HA4913AA:0,SAL_HA4989AA:0,SAL_HA5014AA:0,SAL_HA5069AA:0,SAL_HA5200AA:0,SAL_HA5367AA:0,SAL_HA5427AA:0,SAL_HA5447AA:0,SAL_HA5469AA:0,SAL_HA6813AA:0,SAL_HA6950AA:0,SAL_HA7344AA:0,SAL_HA9345AA:0,SAL_HA9719AA:0,SAL_HA9724AA:0,SAL_HA9726AA:0,SAL_HA9741AA:0,SAL_IA0094AA:0,SAL_IA0111AA:0,SAL_IA0203AA:0,SAL_IA0230AA:0,SAL_IA0231AA:0,SAL_IA0432AA:0,SAL_IA0468AA:0,SAL_IA0501AA:0,SAL_IA0507AA:0,SAL_IA0509AA:0,SAL_IA0514AA:0,SAL_IA0525AA:0,SAL_IA0768AA:0,SAL_IA0902AA:0,SAL_IA1561AA:0,SAL_IA1760AA:0,SAL_IA1947AA:0,SAL_IA2105AA:0,SAL_IA2231AA:0,SAL_IA2676AA:0,SAL_IA2685AA:0,SAL_IA2724AA:0,SAL_IA2727AA:0,SAL_IA2728AA:0,SAL_IA3097AA:0,SAL_IA3534AA:0,SAL_IA3794AA:0,SAL_IA3811AA:0,SAL_IA3818AA:0,SAL_IA3819AA:0,SAL_IA4629AA:0,SAL_IA4775AA:0,SAL_IA4809AA:0,SAL_IA4957AA:0,SAL_IA5027AA:0,SAL_IA5035AA:0,SAL_IA5062AA:0,SAL_IA5081AA:0,SAL_IA5086AA:0,SAL_IA5415AA:0,SAL_IA5627AA:0,SAL_IA5942AA:0,SAL_IA5998AA:0,SAL_IA6011AA:0,SAL_IA6045AA:0,SAL_IA6087AA:0,SAL_IA6099AA:0,SAL_IA6110AA:0,SAL_IA6121AA:0,SAL_IA6158AA:0,SAL_IA6160AA:0,SAL_IA6171AA:0,SAL_IA6175AA:0,SAL_IA6179AA:0,SAL_IA6201AA:0,SAL_IA6215AA:0,SAL_IA6219AA:0,SAL_IA6227AA:0,SAL_IA6309AA:0,SAL_IA6314AA:0,SAL_IA6315AA:0,SAL_IA6324AA:0,SAL_IA6381AA:0,SAL_IA6436AA:0,SAL_IA6441AA:0,SAL_IA6490AA:0,SAL_IA6568AA:0,SAL_IA6572AA:0,SAL_IA6573AA:0,SAL_IA6586AA:0,SAL_IA6709AA:0,SAL_IA7072AA:0,SAL_IA7258AA:0,SAL_IA7264AA:0,SAL_IA7284AA:0,SAL_IA7493AA:0,SAL_IA8284AA:0,SAL_IA8301AA:0,SAL_IA8302AA:0,SAL_IA8313AA:0,SAL_IA8349AA:0,SAL_IA8403AA:0,SAL_IA8817AA:0,SAL_IA8873AA:0,SAL_IA8878AA:0,SAL_IA9043AA:0,SAL_IA9200AA:0,SAL_IA9218AA:0,SAL_IA9224AA:0,SAL_IA9282AA:0,SAL_IA9563AA:0,SAL_IA9598AA:0,SAL_IA9687AA:0,SAL_IA9688AA:0,SAL_IA9826AA:0,SAL_IA9867AA:0,SAL_IA9868AA:0,SAL_JA0206AA:0,SAL_JA0224AA:0,SAL_JA0259AA:0,SAL_JA0262AA:0,SAL_JA0317AA:0,SAL_JA0356AA:0,SAL_JA0869AA:0,SAL_JA0881AA:0,SAL_JA0887AA:0,SAL_JA0890AA:0,SAL_JA0892AA:0,SAL_JA0912AA:0,SAL_JA0940AA:0,SAL_JA1051AA:0,SAL_JA1061AA:0,SAL_JA1082AA:0,SAL_JA1491AA:0,SAL_JA1550AA:0,SAL_JA1630AA:0,SAL_JA1688AA:0,SAL_JA1760AA:0,SAL_JA1894AA:0,SAL_JA1906AA:0,SAL_JA1907AA:0,SAL_JA1909AA:0,SAL_JA2041AA:0,SAL_JA2042AA:0,SAL_JA2444AA:0,SAL_JA2467AA:0,SAL_JA2523AA:0,SAL_JA2552AA:0,SAL_JA2602AA:0,SAL_JA2603AA:0,SAL_JA2606AA:0,SAL_JA2611AA:0,SAL_JA2951AA:0,SAL_JA2979AA:0,SAL_JA2983AA:0,SAL_JA3161AA:0,SAL_JA3172AA:0,SAL_JA3178AA:0,SAL_JA3180AA:0,SAL_JA3225AA:0,SAL_JA3336AA:0,SAL_JA3511AA:0,SAL_JA3543AA:0,SAL_JA3843AA:0,SAL_JA3864AA:0,SAL_JA3974AA:0,SAL_JA4407AA:0,SAL_JA4503AA:0,SAL_JA4612AA:0,SAL_JA4615AA:0,SAL_JA4677AA:0,SAL_JA4874AA:0,SAL_JA4940AA:0,SAL_JA5305AA:0,SAL_JA5514AA:0,SAL_JA5719AA:0,SAL_JA5742AA:0,SAL_JA5810AA:0,SAL_JA5824AA:0,SAL_JA6245AA:0,SAL_JA6256AA:0,SAL_JA6495AA:0,SAL_JA6656AA:0,SAL_JA6659AA:0,SAL_JA6832AA:0,SAL_JA6879AA:0,SAL_JA7173AA:0,SAL_JA7184AA:0,SAL_JA7281AA:0,SAL_JA7415AA:0,SAL_JA7510AA:0,SAL_JA7652AA:0,SAL_JA7687AA:0,SAL_JA7760AA:0,SAL_JA8152AA:0,SAL_JA8246AA:0,SAL_JA8359AA:0,SAL_JA8616AA:0,SAL_JA8636AA:0,SAL_JA8644AA:0,SAL_JA8653AA:0,SAL_JA8655AA:0,SAL_JA8771AA:0,SAL_JA8908AA:0,SAL_JA9030AA:0,SAL_JA9139AA:0,SAL_JA9237AA:0,SAL_JA9255AA:0,SAL_JA9332AA:0,SAL_JA9456AA:0,SAL_JA9465AA:0,SAL_JA9649AA:0,SAL_JA9878AA:0,SAL_JA9965AA:0,SAL_JA9977AA:0,SAL_JA9981AA:0,SAL_KA0043AA:0,SAL_KA0056AA:0,SAL_KA0086AA:0,SAL_KA0087AA:0,SAL_KA0214AA:0,SAL_KA0370AA:0,SAL_KA0429AA:0,SAL_KA0497AA:0,SAL_KA0533AA:0,SAL_KA0554AA:0,SAL_KA0564AA:0,SAL_KA0565AA:0,SAL_KA0616AA:0,SAL_KA0711AA:0,SAL_KA0727AA:0,SAL_KA0729AA:0,SAL_KA0772AA:0,SAL_KA0891AA:0,SAL_KA1052AA:0,SAL_KA1106AA:0,SAL_KA1171AA:0,SAL_KA1178AA:0,SAL_KA1261AA:0,SAL_KA1268AA:0,SAL_KA1271AA:0,SAL_KA1313AA:0,SAL_KA1339AA:0,SAL_KA1343AA:0,SAL_KA1816AA:0,SAL_KA1994AA:0,SAL_KA2010AA:0,SAL_KA2617AA:0,SAL_KA2902AA:0,SAL_KA3212AA:0,SAL_KA3372AA:0,SAL_KA3410AA:0,SAL_KA3450AA:0,SAL_KA5005AA:0,SAL_KA5033AA:0,SAL_KA5059AA:0,SAL_KA5245AA:0,SAL_KA5763AA:0,SAL_KA5770AA:0,SAL_KA5870AA:0,SAL_KA5878AA:0,SAL_KA5885AA:0,SAL_KA5890AA:0,SAL_KA5901AA:0,SAL_KA5902AA:0,SAL_KA5919AA:0,SAL_KA5948AA:0,SAL_KA6028AA:0,SAL_KA6267AA:0):0.46473):0.25438,(SAL_BA4942AA:0.49993,(SAL_BA0772AA:0,SAL_BA1567AA:0):0.50007):0.24562):0.39434):0.2252):0.27626,((SAL_DA6123AA:0.99742,(SAL_EA4000AA:0,SAL_EA5527AA:0,SAL_EA5530AA:0):1.0026):0.31337,((((SAL_BA8723AA:0,SAL_BA8763AA:0,SAL_BA8815AA:0,SAL_DA7399AA:0,SAL_DA9899AA:0):0.47388,(SAL_BA8746AA:0,SAL_BA8860AA:0):0.52612):0.24005,SAL_HA1070AA:0.75995):0.13637,SAL_DA4345AA:0.86363):0.43663):0.33507):0.11125,(((((SAL_AA2757AA:0,SAL_AA2758AA:0,SAL_AA2759AA:0,SAL_AA2760AA:0,SAL_AA2761AA:0,SAL_AA2762AA:0,SAL_AA2763AA:0,SAL_AA2764AA:0,SAL_AA2765AA:0,SAL_AA2766AA:0,SAL_AA2767AA:0,SAL_AA2768AA:0,SAL_AA2769AA:0,SAL_AA2770AA:0,SAL_AA2771AA:0,SAL_AA2772AA:0,SAL_AA2773AA:0,SAL_AA2774AA:0,SAL_BA0063AA:0,SAL_BA2601AA:0,SAL_BA3281AA:0,SAL_BA3621AA:0,SAL_BA5494AA:0,SAL_BA5498AA:0,SAL_BA5499AA:0,SAL_BA5501AA:0,SAL_BA7474AA:0,SAL_BA8391AA:0,SAL_BA8597AA:0,SAL_BA8773AA:0,SAL_BA8955AA:0,SAL_BA9288AA:0,SAL_BA9305AA:0,SAL_BA9357AA:0,SAL_BA9421AA:0,SAL_BA9430AA:0,SAL_BA9453AA:0,SAL_BA9569AA:0,SAL_BA9926AA:0,SAL_BA9965AA:0,SAL_CA0033AA:0,SAL_CA0169AA:0,SAL_CA0391AA:0,SAL_CA0733AA:0,SAL_CA1124AA:0,SAL_CA1693AA:0,SAL_CA1713AA:0,SAL_CA2312AA:0,SAL_CA2389AA:0,SAL_CA2416AA:0,SAL_CA2843AA:0,SAL_CA2979AA:0,SAL_CA3336AA:0,SAL_CA3591AA:0,SAL_CA3712AA:0,SAL_CA3911AA:0,SAL_CA3915AA:0,SAL_CA4387AA:0,SAL_CA4738AA:0,SAL_CA4776AA:0,SAL_CA4929AA:0,SAL_CA5030AA:0,SAL_CA5131AA:0,SAL_CA5579AA:0,SAL_CA5823AA:0,SAL_CA5928AA:0,SAL_CA5933AA:0,SAL_CA6349AA:0,SAL_CA6620AA:0,SAL_CA6678AA:0,SAL_DA0429AA:0,SAL_DA0749AA:0,SAL_DA0832AA:0,SAL_DA1073AA:0,SAL_DA1812AA:0,SAL_DA2914AA:0,SAL_DA2915AA:0,SAL_DA2916AA:0,SAL_DA2917AA:0,SAL_DA2918AA:0,SAL_DA2919AA:0,SAL_DA2920AA:0,SAL_DA5077AA:0,SAL_DA6326AA:0,SAL_DA6334AA:0,SAL_DA6863AA:0,SAL_DA8230AA:0,SAL_EA0123AA:0,SAL_EA2453AA:0,SAL_EA3615AA:0,SAL_EA3649AA:0,SAL_EA5421AA:0,SAL_EA6367AA:0,SAL_EA7226AA:0,SAL_EA7344AA:0,SAL_EA7397AA:0,SAL_EA7616AA:0,SAL_EA8379AA:0,SAL_EA8394AA:0,SAL_EA8467AA:0,SAL_EA9880AA:0,SAL_FA0890AA:0,SAL_FA1876AA:0,SAL_FA2855AA:0,SAL_FA2894AA:0,SAL_FA2923AA:0,SAL_FA3415AA:0,SAL_FA4512AA:0,SAL_FA4559AA:0,SAL_FA4771AA:0,SAL_FA4794AA:0,SAL_FA6205AA:0,SAL_FA6206AA:0,SAL_FA6440AA:0,SAL_FA7885AA:0,SAL_FA7892AA:0,SAL_FA8143AA:0,SAL_FA8242AA:0,SAL_GA1702AA:0,SAL_GA2373AA:0,SAL_GA2450AA:0,SAL_GA3105AA:0,SAL_GA3480AA:0,SAL_GA3621AA:0,SAL_GA3622AA:0,SAL_GA3716AA:0,SAL_GA3793AA:0,SAL_GA5660AA:0,SAL_GA5942AA:0,SAL_GA6059AA:0,SAL_GA6269AA:0,SAL_GA6616AA:0,SAL_GA7355AA:0,SAL_GA7442AA:0,SAL_GA7807AA:0,SAL_GA9161AA:0,SAL_GA9162AA:0,SAL_GA9618AA:0,SAL_HA0826AA:0,SAL_HA2687AA:0,SAL_HA3158AA:0,SAL_HA3982AA:0,SAL_HA4470AA:0,SAL_HA5506AA:0,SAL_HA6306AA:0,SAL_HA7592AA:0,SAL_HA7757AA:0,SAL_HA9857AA:0,SAL_IA2036AA:0,SAL_IA2037AA:0,SAL_IA2039AA:0,SAL_IA2043AA:0,SAL_IA2628AA:0,SAL_IA3691AA:0,SAL_IA4697AA:0,SAL_IA4738AA:0,SAL_IA5861AA:0,SAL_IA6143AA:0,SAL_IA6272AA:0,SAL_IA6513AA:0,SAL_IA6561AA:0,SAL_IA6608AA:0,SAL_IA6621AA:0,SAL_IA8167AA:0,SAL_IA8331AA:0,SAL_IA9057AA:0,SAL_IA9211AA:0,SAL_JA0549AA:0,SAL_JA3434AA:0,SAL_JA3516AA:0,SAL_JA3578AA:0,SAL_JA3642AA:0,SAL_JA3760AA:0,SAL_JA5394AA:0,SAL_JA5626AA:0,SAL_JA5843AA:0,SAL_JA6430AA:0,SAL_JA7553AA:0,SAL_JA8588AA:0,SAL_JA9005AA:0,SAL_JA9065AA:0,SAL_JA9750AA:0,SAL_KA0378AA:0,SAL_KA0418AA:0,SAL_KA0490AA:0,SAL_KA1032AA:0,SAL_KA1767AA:0,SAL_KA2270AA:0,SAL_KA2271AA:0,SAL_KA3211AA:0,SAL_KA3679AA:0,SAL_KA3720AA:0,SAL_KA5842AA:0):0.47477,(SAL_BA8082AA:0,SAL_BA9465AA:0,SAL_BA9484AA:0,SAL_CA1802AA:0,SAL_CA3014AA:0,SAL_CA3162AA:0,SAL_CA5221AA:0,SAL_CA5728AA:0,SAL_CA6299AA:0,SAL_EA7246AA:0,SAL_EA8041AA:0,SAL_FA4330AA:0):0.52523):0.23829,(SAL_IA2337AA:0,SAL_IA4861AA:0):0.76171):0.12289,(SAL_AA6799AA:0.49887,(SAL_CA1848AA:0,SAL_IA3589AA:0,SAL_JA5744AA:0,SAL_JA6242AA:0,SAL_JA6557AA:0):0.50113):0.37711):0.49236,SAL_CA8063AA:1.3826):0.36921):0.21135,(((SAL_BA0059AA:0,SAL_BA0062AA:0,SAL_BA2862AA:0,SAL_BA7281AA:0,SAL_BA8198AA:0,SAL_BA8204AA:0,SAL_BA8229AA:0,SAL_BA8572AA:0,SAL_BA8632AA:0,SAL_BA8925AA:0,SAL_BA8938AA:0,SAL_CA0027AA:0,SAL_CA0890AA:0,SAL_CA5444AA:0,SAL_CA8574AA:0,SAL_CA8945AA:0,SAL_CA8956AA:0,SAL_CA8976AA:0,SAL_CA8992AA:0,SAL_CA9226AA:0,SAL_CA9229AA:0,SAL_CA9230AA:0,SAL_CA9231AA:0,SAL_CA9235AA:0,SAL_CA9236AA:0,SAL_CA9239AA:0,SAL_CA9240AA:0,SAL_CA9242AA:0,SAL_DA3298AA:0,SAL_EA2621AA:0,SAL_EA4640AA:0,SAL_EA5505AA:0,SAL_EA5853AA:0,SAL_EA6141AA:0,SAL_EA6596AA:0,SAL_EA7743AA:0,SAL_EA8772AA:0,SAL_EA8784AA:0,SAL_FA1137AA:0,SAL_FA1330AA:0,SAL_FA1882AA:0,SAL_FA2863AA:0,SAL_FA4052AA:0,SAL_FA8856AA:0,SAL_FA9406AA:0,SAL_GA2100AA:0,SAL_GA2676AA:0,SAL_GA2871AA:0,SAL_GA3563AA:0,SAL_GA6321AA:0,SAL_GA9469AA:0,SAL_HA3530AA:0,SAL_HA3986AA:0,SAL_IA1991AA:0,SAL_IA6419AA:0,SAL_IA6632AA:0,SAL_IA8954AA:0,SAL_JA2364AA:0,SAL_JA2849AA:0,SAL_JA4216AA:0,SAL_JA4623AA:0,SAL_JA5884AA:0,SAL_JA6031AA:0,SAL_JA8781AA:0,SAL_JA8950AA:0,SAL_JA9729AA:0,SAL_KA3976AA:0,SAL_KA3984AA:0,SAL_KA5199AA:0):0.49666,(SAL_FA6244AA:0,SAL_FA6317AA:0):0.50334):0.51558,SAL_FA0508AA:0.98442):0.94294):0.44239,((SAL_AA5675AA:0,SAL_CA0483AA:0,SAL_IA3099AA:0):0.98487,(SAL_AA6403AA:0,SAL_AA6404AA:0,SAL_FA4260AA:0):1.0151):1.4131):0.37322,SAL_AA6324AA:2.8221):0.30212):0.13576,((((((SAL_DA2485AA:0.50101,(SAL_AA5104AA:0,SAL_DA0849AA:0,SAL_FA4692AA:0,SAL_IA5500AA:0,SAL_IA5505AA:0,SAL_IA5506AA:0,SAL_IA5508AA:0,SAL_IA5518AA:0,SAL_IA5522AA:0,SAL_IA5524AA:0,SAL_IA5527AA:0):0.49899):0.49188,(SAL_AA5817AA:0,SAL_CA0489AA:0,SAL_DA0598AA:0,SAL_DA0688AA:0):1.0081):0.61383,SAL_FA5370AA:1.6362):0.68115,((((((SAL_GA5949AA:0,SAL_IA5491AA:0):0.52808,(SAL_AA5630AA:0,SAL_AA5631AA:0,SAL_AA5632AA:0,SAL_AA5633AA:0,SAL_AA5635AA:0,SAL_AA5636AA:0,SAL_AA7265AA:0,SAL_BA1479AA:0,SAL_BA4856AA:0,SAL_BA5004AA:0,SAL_BA5108AA:0,SAL_BA5327AA:0,SAL_BA5480AA:0,SAL_BA5497AA:0,SAL_BA6315AA:0,SAL_BA6441AA:0,SAL_BA6621AA:0,SAL_BA6704AA:0,SAL_BA7238AA:0,SAL_BA7283AA:0,SAL_BA8210AA:0,SAL_BA8656AA:0,SAL_CA0327AA:0,SAL_CA2300AA:0,SAL_CA4216AA:0,SAL_CA5016AA:0,SAL_CA5265AA:0,SAL_CA7404AA:0,SAL_CA8421AA:0,SAL_CA8467AA:0,SAL_CA8475AA:0,SAL_CA8487AA:0,SAL_DA0477AA:0,SAL_DA0689AA:0,SAL_DA0848AA:0,SAL_DA2249AA:0,SAL_DA2581AA:0,SAL_DA2946AA:0,SAL_DA3857AA:0,SAL_DA3926AA:0,SAL_DA3982AA:0,SAL_DA3992AA:0,SAL_DA3998AA:0,SAL_DA4082AA:0,SAL_DA4106AA:0,SAL_DA4107AA:0,SAL_DA4247AA:0,SAL_DA5050AA:0,SAL_DA5753AA:0,SAL_DA5939AA:0,SAL_DA6007AA:0,SAL_DA6037AA:0,SAL_DA7110AA:0,SAL_DA7286AA:0,SAL_DA7418AA:0,SAL_DA7526AA:0,SAL_DA7838AA:0,SAL_DA8190AA:0,SAL_DA9012AA:0,SAL_DA9059AA:0,SAL_EA1430AA:0,SAL_EA1444AA:0,SAL_EA2976AA:0,SAL_EA2978AA:0,SAL_EA2989AA:0,SAL_EA5899AA:0,SAL_EA6689AA:0,SAL_EA6758AA:0,SAL_EA7651AA:0,SAL_EA8834AA:0,SAL_EA9892AA:0,SAL_FA0405AA:0,SAL_FA0509AA:0,SAL_FA1452AA:0,SAL_FA1621AA:0,SAL_FA1623AA:0,SAL_FA1628AA:0,SAL_FA2191AA:0,SAL_FA2436AA:0,SAL_FA2443AA:0,SAL_FA2445AA:0,SAL_FA2736AA:0,SAL_FA4016AA:0,SAL_FA4447AA:0,SAL_FA4715AA:0,SAL_FA4954AA:0,SAL_FA5438AA:0,SAL_FA5859AA:0,SAL_FA5906AA:0,SAL_FA5907AA:0,SAL_FA5918AA:0,SAL_FA6648AA:0,SAL_FA6930AA:0,SAL_FA7853AA:0,SAL_FA7854AA:0,SAL_FA7856AA:0,SAL_FA7887AA:0,SAL_FA8146AA:0,SAL_FA8388AA:0,SAL_FA8509AA:0,SAL_FA9750AA:0,SAL_GA1663AA:0,SAL_GA2640AA:0,SAL_GA2646AA:0,SAL_GA2655AA:0,SAL_GA2662AA:0,SAL_GA2753AA:0,SAL_GA2861AA:0,SAL_GA2872AA:0,SAL_GA3088AA:0,SAL_GA3122AA:0,SAL_GA3537AA:0,SAL_GA3674AA:0,SAL_GA4692AA:0,SAL_GA4694AA:0,SAL_GA5267AA:0,SAL_GA5946AA:0,SAL_GA5960AA:0,SAL_GA5966AA:0,SAL_GA6609AA:0,SAL_GA6610AA:0,SAL_GA6611AA:0,SAL_GA6612AA:0,SAL_GA6618AA:0,SAL_GA6966AA:0,SAL_GA7763AA:0,SAL_GA8445AA:0,SAL_GA9355AA:0,SAL_GA9396AA:0,SAL_HA0225AA:0,SAL_HA0247AA:0,SAL_HA0248AA:0,SAL_HA0801AA:0,SAL_HA0824AA:0,SAL_HA1134AA:0,SAL_HA1271AA:0,SAL_HA1647AA:0,SAL_HA1649AA:0,SAL_HA1651AA:0,SAL_HA2928AA:0,SAL_HA3969AA:0,SAL_HA3974AA:0,SAL_HA3987AA:0,SAL_HA4003AA:0,SAL_HA4196AA:0,SAL_HA4209AA:0,SAL_HA4251AA:0,SAL_HA4263AA:0,SAL_HA4344AA:0,SAL_HA4539AA:0,SAL_HA6110AA:0,SAL_HA6421AA:0,SAL_HA6447AA:0,SAL_HA6459AA:0,SAL_HA6582AA:0,SAL_HA6584AA:0,SAL_HA6590AA:0,SAL_HA6929AA:0,SAL_HA7648AA:0,SAL_HA7696AA:0,SAL_HA7733AA:0,SAL_HA9702AA:0,SAL_HA9703AA:0,SAL_IA0153AA:0,SAL_IA0157AA:0,SAL_IA0164AA:0,SAL_IA0170AA:0,SAL_IA0197AA:0,SAL_IA0253AA:0,SAL_IA0338AA:0,SAL_IA2330AA:0,SAL_IA3567AA:0,SAL_IA4641AA:0,SAL_IA4687AA:0,SAL_IA4863AA:0,SAL_IA4894AA:0,SAL_IA5141AA:0,SAL_IA5142AA:0,SAL_IA5291AA:0,SAL_IA5298AA:0,SAL_IA5330AA:0,SAL_IA5479AA:0,SAL_IA5846AA:0,SAL_IA6083AA:0,SAL_IA6308AA:0,SAL_IA6595AA:0,SAL_IA6991AA:0,SAL_IA6998AA:0,SAL_IA7322AA:0,SAL_IA7559AA:0,SAL_IA7679AA:0,SAL_IA8594AA:0,SAL_IA8958AA:0,SAL_IA8970AA:0,SAL_IA8971AA:0,SAL_IA9241AA:0,SAL_IA9280AA:0,SAL_IA9530AA:0,SAL_IA9693AA:0,SAL_IA9758AA:0,SAL_IA9873AA:0,SAL_JA0846AA:0,SAL_JA1065AA:0,SAL_JA1123AA:0,SAL_JA1472AA:0,SAL_JA1852AA:0,SAL_JA1939AA:0,SAL_JA1962AA:0,SAL_JA1980AA:0,SAL_JA2056AA:0,SAL_JA2122AA:0,SAL_JA2188AA:0,SAL_JA3606AA:0,SAL_JA3909AA:0,SAL_JA4209AA:0,SAL_JA4238AA:0,SAL_JA4250AA:0,SAL_JA4270AA:0,SAL_JA4281AA:0,SAL_JA4282AA:0,SAL_JA4471AA:0,SAL_JA4472AA:0,SAL_JA4473AA:0,SAL_JA4474AA:0,SAL_JA6047AA:0,SAL_JA6169AA:0,SAL_JA6201AA:0,SAL_JA6219AA:0,SAL_JA6719AA:0,SAL_JA6942AA:0,SAL_JA7479AA:0,SAL_JA7502AA:0,SAL_JA7765AA:0,SAL_JA8525AA:0,SAL_JA8643AA:0,SAL_JA8785AA:0,SAL_JA8872AA:0,SAL_JA9013AA:0,SAL_JA9430AA:0,SAL_JA9453AA:0,SAL_KA0010AA:0,SAL_KA0174AA:0,SAL_KA0178AA:0,SAL_KA0181AA:0,SAL_KA0209AA:0,SAL_KA0343AA:0,SAL_KA0608AA:0,SAL_KA1024AA:0,SAL_KA1683AA:0,SAL_KA1886AA:0,SAL_KA1972AA:0,SAL_KA2311AA:0,SAL_KA3161AA:0,SAL_KA3543AA:0,SAL_KA4021AA:0,SAL_KA5555AA:0,SAL_KA5556AA:0,SAL_KA5756AA:0,SAL_KA5805AA:0,SAL_KA5816AA:0,SAL_KA5871AA:0,SAL_KA5939AA:0,SAL_KA6287AA:0):0.47192):0.053467,SAL_AA6807AA:0.44653):0.36943,(SAL_AA6219AA:0.49912,(SAL_EA3261AA:0,SAL_EA5818AA:0):0.50088):0.38057):0.077471,((SAL_KA0225AA:0.5,SAL_AA7038AA:0.5):0.24963,((SAL_FA0442AA:0,SAL_FA0443AA:0,SAL_FA0729AA:0):0.50103,(SAL_FA0453AA:0,SAL_FA0454AA:0,SAL_FA0455AA:0,SAL_FA0456AA:0):0.49897):0.25037):0.23503):0.29973,(SAL_DA0077AA:0,SAL_DA0148AA:0):1.294):1.0142):0.2595,((((SAL_CA7277AA:0,SAL_CA7279AA:0):1.0242,(SAL_JA4255AA:0,SAL_JA4262AA:0,SAL_JA4274AA:0,SAL_KA6247AA:0,SAL_KA6258AA:0):0.97579):0.26059,(SAL_BA8774AA:0.5109,(SAL_AA6517AA:0,SAL_AA6518AA:0,SAL_BA1662AA:0,SAL_BA1881AA:0,SAL_BA4970AA:0,SAL_BA7800AA:0,SAL_CA7287AA:0,SAL_CA7735AA:0,SAL_CA7957AA:0,SAL_DA2334AA:0,SAL_DA7387AA:0,SAL_DA8525AA:0,SAL_DA8800AA:0,SAL_DA9656AA:0,SAL_DA9938AA:0,SAL_EA4944AA:0,SAL_FA0523AA:0,SAL_FA2507AA:0,SAL_FA5208AA:0,SAL_FA5953AA:0,SAL_FA6110AA:0,SAL_FA9272AA:0,SAL_FA9274AA:0,SAL_GA4492AA:0,SAL_IA8164AA:0,SAL_IA8168AA:0,SAL_IA8170AA:0,SAL_IA8171AA:0,SAL_JA5839AA:0,SAL_JA5854AA:0,SAL_JA9428AA:0):0.4891):0.73941):0.25103,(SAL_KA6261AA:0.99817,SAL_DA4303AA:1.0018):0.49897):1.0432):0.4221,((((SAL_BA5493AA:0,SAL_BA5495AA:0):0.49361,SAL_AA5900AA:0.50639):0.25356,SAL_BA5500AA:0.74644):1.7728,(SAL_AA6830AA:0,SAL_FA8177AA:0):2.4772):0.49489):0.25841):0.085687,((((((SAL_FA6510AA:1.0047,SAL_AA4801AA:0.99534):0.98389,SAL_DA1342AA:2.0161):0.23967,((SAL_FA7671AA:0,SAL_JA3275AA:0):0.48935,SAL_BA9919AA:0.51065):1.7603):0.73901,SAL_BA1534AA:3.011):0.025192,(SAL_BA0856AA:2.4339,SAL_DA3564AA:2.5661):0.47481):0.032647,((((SAL_DA6646AA:0,SAL_GA9097AA:0):2.4597,SAL_AA5976AA:2.5403):0.43222,((((((((((((SAL_FA2707AA:0.50026,(SAL_CA6720AA:0,SAL_EA9707AA:0):0.49974):0.0017304,SAL_AA5737AA:0.49827):0.036135,(SAL_AA2827AA:0,SAL_AA2828AA:0,SAL_AA2829AA:0,SAL_AA2830AA:0,SAL_AA2831AA:0,SAL_AA2832AA:0,SAL_AA2833AA:0,SAL_AA2834AA:0,SAL_AA2835AA:0,SAL_AA2836AA:0,SAL_AA2837AA:0,SAL_AA2838AA:0,SAL_AA2839AA:0,SAL_AA2840AA:0,SAL_AA2841AA:0,SAL_AA2842AA:0,SAL_AA2844AA:0,SAL_AA2845AA:0,SAL_AA2846AA:0,SAL_AA2848AA:0,SAL_AA2850AA:0,SAL_AA2851AA:0,SAL_AA2852AA:0,SAL_AA2854AA:0,SAL_AA2856AA:0,SAL_AA2857AA:0,SAL_AA2858AA:0,SAL_AA2859AA:0,SAL_AA2860AA:0,SAL_AA2861AA:0,SAL_AA2862AA:0,SAL_AA2863AA:0,SAL_AA2864AA:0,SAL_AA2865AA:0,SAL_AA2866AA:0,SAL_AA2867AA:0,SAL_AA2868AA:0,SAL_AA2869AA:0,SAL_AA2870AA:0,SAL_AA2871AA:0,SAL_AA2872AA:0,SAL_AA2873AA:0,SAL_AA8397AA:0,SAL_AA9835AA:0,SAL_BA1309AA:0,SAL_BA1407AA:0,SAL_BA1461AA:0,SAL_BA1464AA:0,SAL_BA1476AA:0,SAL_BA1483AA:0,SAL_BA1529AA:0,SAL_BA1573AA:0,SAL_BA1579AA:0,SAL_BA1933AA:0,SAL_BA2072AA:0,SAL_BA2469AA:0,SAL_BA3492AA:0,SAL_BA3596AA:0,SAL_BA3612AA:0,SAL_BA3718AA:0,SAL_BA3720AA:0,SAL_BA3732AA:0,SAL_BA3734AA:0,SAL_BA3736AA:0,SAL_BA3739AA:0,SAL_BA3740AA:0,SAL_BA3742AA:0,SAL_BA3744AA:0,SAL_BA3746AA:0,SAL_BA3750AA:0,SAL_BA3752AA:0,SAL_BA3754AA:0,SAL_BA3756AA:0,SAL_BA3759AA:0,SAL_BA3763AA:0,SAL_BA3765AA:0,SAL_BA3767AA:0,SAL_BA3771AA:0,SAL_BA3773AA:0,SAL_BA3775AA:0,SAL_BA3777AA:0,SAL_BA3779AA:0,SAL_BA3918AA:0,SAL_BA3920AA:0,SAL_BA3924AA:0,SAL_BA3927AA:0,SAL_BA3928AA:0,SAL_BA3930AA:0,SAL_BA3932AA:0,SAL_BA3934AA:0,SAL_BA3938AA:0,SAL_BA3940AA:0,SAL_BA3944AA:0,SAL_BA4679AA:0,SAL_BA4699AA:0,SAL_BA4811AA:0,SAL_BA4878AA:0,SAL_BA4883AA:0,SAL_BA4894AA:0,SAL_BA5014AA:0,SAL_BA5071AA:0,SAL_BA5085AA:0,SAL_BA5106AA:0,SAL_BA5625AA:0,SAL_BA5819AA:0,SAL_BA5862AA:0,SAL_BA6080AA:0,SAL_BA6522AA:0,SAL_BA6596AA:0,SAL_BA6806AA:0,SAL_BA6880AA:0,SAL_BA6939AA:0,SAL_BA6985AA:0,SAL_BA7009AA:0,SAL_BA7388AA:0,SAL_BA7550AA:0,SAL_BA7556AA:0,SAL_BA7593AA:0,SAL_BA8067AA:0,SAL_BA8194AA:0,SAL_BA8231AA:0,SAL_BA8259AA:0,SAL_BA8577AA:0,SAL_BA8579AA:0,SAL_BA8633AA:0,SAL_BA8643AA:0,SAL_BA8916AA:0,SAL_BA8921AA:0,SAL_BA8934AA:0,SAL_BA8948AA:0,SAL_BA8954AA:0,SAL_BA9865AA:0,SAL_CA0251AA:0,SAL_CA0874AA:0,SAL_CA0908AA:0,SAL_CA1289AA:0,SAL_CA1665AA:0,SAL_CA1959AA:0,SAL_CA2646AA:0,SAL_CA2665AA:0,SAL_CA2683AA:0,SAL_CA2741AA:0,SAL_CA3066AA:0,SAL_CA3968AA:0,SAL_CA4179AA:0,SAL_CA4191AA:0,SAL_CA4196AA:0,SAL_CA4348AA:0,SAL_CA4932AA:0,SAL_CA5088AA:0,SAL_CA5863AA:0,SAL_CA5864AA:0,SAL_CA5866AA:0,SAL_CA5869AA:0,SAL_CA5870AA:0,SAL_CA5875AA:0,SAL_CA5879AA:0,SAL_CA5915AA:0,SAL_CA6872AA:0,SAL_CA7128AA:0,SAL_CA7141AA:0,SAL_CA7170AA:0,SAL_CA7198AA:0,SAL_CA7343AA:0,SAL_CA7379AA:0,SAL_CA7559AA:0,SAL_CA7835AA:0,SAL_CA7850AA:0,SAL_CA7862AA:0,SAL_CA7881AA:0,SAL_CA7882AA:0,SAL_CA7889AA:0,SAL_CA7906AA:0,SAL_CA7986AA:0,SAL_CA8203AA:0,SAL_CA8204AA:0,SAL_CA8238AA:0,SAL_CA8239AA:0,SAL_CA8267AA:0,SAL_CA8330AA:0,SAL_CA8373AA:0,SAL_CA8378AA:0,SAL_CA8396AA:0,SAL_CA8535AA:0,SAL_CA8633AA:0,SAL_CA8644AA:0,SAL_CA8654AA:0,SAL_CA8679AA:0,SAL_CA8832AA:0,SAL_CA8889AA:0,SAL_CA8893AA:0,SAL_CA8897AA:0,SAL_CA8898AA:0,SAL_CA8929AA:0,SAL_CA9022AA:0,SAL_CA9027AA:0,SAL_CA9033AA:0,SAL_CA9034AA:0,SAL_CA9037AA:0,SAL_CA9051AA:0,SAL_CA9071AA:0,SAL_CA9076AA:0,SAL_CA9204AA:0,SAL_CA9225AA:0,SAL_CA9264AA:0,SAL_CA9344AA:0,SAL_CA9554AA:0,SAL_CA9595AA:0,SAL_CA9621AA:0,SAL_CA9633AA:0,SAL_CA9668AA:0,SAL_CA9772AA:0,SAL_DA0000AA:0,SAL_DA0150AA:0,SAL_DA0491AA:0,SAL_DA0781AA:0,SAL_DA1122AA:0,SAL_DA1220AA:0,SAL_DA1289AA:0,SAL_DA1750AA:0,SAL_DA1941AA:0,SAL_DA1944AA:0,SAL_DA1946AA:0,SAL_DA2180AA:0,SAL_DA2181AA:0,SAL_DA2364AA:0,SAL_DA2395AA:0,SAL_DA2493AA:0,SAL_DA2554AA:0,SAL_DA3003AA:0,SAL_DA3422AA:0,SAL_DA3423AA:0,SAL_DA3852AA:0,SAL_DA3853AA:0,SAL_DA3924AA:0,SAL_DA3981AA:0,SAL_DA4086AA:0,SAL_DA4112AA:0,SAL_DA4152AA:0,SAL_DA4187AA:0,SAL_DA4259AA:0,SAL_DA4262AA:0,SAL_DA4432AA:0,SAL_DA5107AA:0,SAL_DA5118AA:0,SAL_DA5393AA:0,SAL_DA5470AA:0,SAL_DA5891AA:0,SAL_DA6088AA:0,SAL_DA6269AA:0,SAL_DA6378AA:0,SAL_DA6380AA:0,SAL_DA6381AA:0,SAL_DA6389AA:0,SAL_DA6843AA:0,SAL_DA6846AA:0,SAL_DA6847AA:0,SAL_DA6849AA:0,SAL_DA6851AA:0,SAL_DA6853AA:0,SAL_DA6854AA:0,SAL_DA6858AA:0,SAL_DA6864AA:0,SAL_DA6869AA:0,SAL_DA6870AA:0,SAL_DA6871AA:0,SAL_DA6872AA:0,SAL_DA7200AA:0,SAL_DA7215AA:0,SAL_DA7276AA:0,SAL_DA7308AA:0,SAL_DA7366AA:0,SAL_DA7471AA:0,SAL_DA7518AA:0,SAL_DA7976AA:0,SAL_DA8026AA:0,SAL_DA8035AA:0,SAL_DA8083AA:0,SAL_DA8090AA:0,SAL_DA8119AA:0,SAL_DA8406AA:0,SAL_DA8514AA:0,SAL_DA8543AA:0,SAL_DA8544AA:0,SAL_DA8562AA:0,SAL_DA8591AA:0,SAL_DA8604AA:0,SAL_DA8607AA:0,SAL_DA8610AA:0,SAL_DA8613AA:0,SAL_DA8661AA:0,SAL_DA8666AA:0,SAL_DA8763AA:0,SAL_DA8764AA:0,SAL_DA8872AA:0,SAL_DA8887AA:0,SAL_DA9393AA:0,SAL_DA9404AA:0,SAL_DA9426AA:0,SAL_DA9501AA:0,SAL_DA9504AA:0,SAL_DA9542AA:0,SAL_DA9578AA:0,SAL_DA9600AA:0,SAL_DA9605AA:0,SAL_DA9614AA:0,SAL_DA9622AA:0,SAL_DA9676AA:0,SAL_DA9689AA:0,SAL_DA9917AA:0,SAL_EA0185AA:0,SAL_EA0213AA:0,SAL_EA0234AA:0,SAL_EA0267AA:0,SAL_EA0319AA:0,SAL_EA0413AA:0,SAL_EA0421AA:0,SAL_EA0434AA:0,SAL_EA0485AA:0,SAL_EA0492AA:0,SAL_EA0515AA:0,SAL_EA0565AA:0,SAL_EA0581AA:0,SAL_EA0599AA:0,SAL_EA0640AA:0,SAL_EA0744AA:0,SAL_EA0775AA:0,SAL_EA0787AA:0,SAL_EA1110AA:0,SAL_EA1316AA:0,SAL_EA1321AA:0,SAL_EA1324AA:0,SAL_EA1326AA:0,SAL_EA1346AA:0,SAL_EA1437AA:0,SAL_EA1440AA:0,SAL_EA1442AA:0,SAL_EA1471AA:0,SAL_EA1475AA:0,SAL_EA1478AA:0,SAL_EA1488AA:0,SAL_EA1661AA:0,SAL_EA1662AA:0,SAL_EA1781AA:0,SAL_EA1783AA:0,SAL_EA1877AA:0,SAL_EA1942AA:0,SAL_EA2028AA:0,SAL_EA2124AA:0,SAL_EA2346AA:0,SAL_EA2370AA:0,SAL_EA2371AA:0,SAL_EA2375AA:0,SAL_EA2376AA:0,SAL_EA2377AA:0,SAL_EA2378AA:0,SAL_EA2381AA:0,SAL_EA2382AA:0,SAL_EA2383AA:0,SAL_EA2457AA:0,SAL_EA3035AA:0,SAL_EA3056AA:0,SAL_EA3208AA:0,SAL_EA3553AA:0,SAL_EA3839AA:0,SAL_EA3840AA:0,SAL_EA3956AA:0,SAL_EA4667AA:0,SAL_EA4669AA:0,SAL_EA4707AA:0,SAL_EA4708AA:0,SAL_EA4709AA:0,SAL_EA4710AA:0,SAL_EA4711AA:0,SAL_EA4712AA:0,SAL_EA5168AA:0,SAL_EA5326AA:0,SAL_EA5399AA:0,SAL_EA5510AA:0,SAL_EA5511AA:0,SAL_EA5514AA:0,SAL_EA5589AA:0,SAL_EA5591AA:0,SAL_EA5594AA:0,SAL_EA5595AA:0,SAL_EA5597AA:0,SAL_EA5612AA:0,SAL_EA5720AA:0,SAL_EA5725AA:0,SAL_EA5726AA:0,SAL_EA5731AA:0,SAL_EA5733AA:0,SAL_EA5739AA:0,SAL_EA5895AA:0,SAL_EA5896AA:0,SAL_EA5901AA:0,SAL_EA5942AA:0,SAL_EA5947AA:0,SAL_EA5960AA:0,SAL_EA5986AA:0,SAL_EA6101AA:0,SAL_EA6102AA:0,SAL_EA6105AA:0,SAL_EA6133AA:0,SAL_EA6136AA:0,SAL_EA6140AA:0,SAL_EA6143AA:0,SAL_EA6148AA:0,SAL_EA6149AA:0,SAL_EA6174AA:0,SAL_EA6283AA:0,SAL_EA6331AA:0,SAL_EA6332AA:0,SAL_EA6360AA:0,SAL_EA6365AA:0,SAL_EA6368AA:0,SAL_EA6371AA:0,SAL_EA6385AA:0,SAL_EA6417AA:0,SAL_EA6473AA:0,SAL_EA6486AA:0,SAL_EA6513AA:0,SAL_EA6532AA:0,SAL_EA6577AA:0,SAL_EA6603AA:0,SAL_EA6749AA:0,SAL_EA6752AA:0,SAL_EA6957AA:0,SAL_EA7099AA:0,SAL_EA7138AA:0,SAL_EA7298AA:0,SAL_EA7670AA:0,SAL_EA7758AA:0,SAL_EA7770AA:0,SAL_EA7934AA:0,SAL_EA7995AA:0,SAL_EA8037AA:0,SAL_EA8380AA:0,SAL_EA8469AA:0,SAL_EA8470AA:0,SAL_EA8474AA:0,SAL_EA8480AA:0,SAL_EA8592AA:0,SAL_EA8600AA:0,SAL_EA8656AA:0,SAL_EA8762AA:0,SAL_EA8779AA:0,SAL_EA8783AA:0,SAL_EA8787AA:0,SAL_EA8788AA:0,SAL_EA8790AA:0,SAL_EA8793AA:0,SAL_EA8794AA:0,SAL_EA8796AA:0,SAL_EA8799AA:0,SAL_EA8802AA:0,SAL_EA9087AA:0,SAL_EA9088AA:0,SAL_EA9089AA:0,SAL_EA9265AA:0,SAL_EA9485AA:0,SAL_EA9486AA:0,SAL_EA9562AA:0,SAL_EA9733AA:0,SAL_EA9737AA:0,SAL_EA9742AA:0,SAL_EA9874AA:0,SAL_EA9879AA:0,SAL_EA9887AA:0,SAL_EA9888AA:0,SAL_EA9890AA:0,SAL_EA9896AA:0,SAL_FA0396AA:0,SAL_FA0398AA:0,SAL_FA0492AA:0,SAL_FA0493AA:0,SAL_FA0501AA:0,SAL_FA0814AA:0,SAL_FA0815AA:0,SAL_FA0816AA:0,SAL_FA0817AA:0,SAL_FA0835AA:0,SAL_FA0842AA:0,SAL_FA0852AA:0,SAL_FA0888AA:0,SAL_FA0894AA:0,SAL_FA0905AA:0,SAL_FA0911AA:0,SAL_FA1079AA:0,SAL_FA1080AA:0,SAL_FA1135AA:0,SAL_FA1138AA:0,SAL_FA1147AA:0,SAL_FA1197AA:0,SAL_FA1198AA:0,SAL_FA1201AA:0,SAL_FA1403AA:0,SAL_FA1405AA:0,SAL_FA1409AA:0,SAL_FA1410AA:0,SAL_FA1442AA:0,SAL_FA1598AA:0,SAL_FA1634AA:0,SAL_FA1878AA:0,SAL_FA1886AA:0,SAL_FA1887AA:0,SAL_FA2156AA:0,SAL_FA2158AA:0,SAL_FA2163AA:0,SAL_FA2167AA:0,SAL_FA2196AA:0,SAL_FA2200AA:0,SAL_FA2252AA:0,SAL_FA2253AA:0,SAL_FA2267AA:0,SAL_FA2381AA:0,SAL_FA2465AA:0,SAL_FA2466AA:0,SAL_FA2515AA:0,SAL_FA2535AA:0,SAL_FA2611AA:0,SAL_FA2615AA:0,SAL_FA2659AA:0,SAL_FA2663AA:0,SAL_FA2675AA:0,SAL_FA2676AA:0,SAL_FA2681AA:0,SAL_FA2693AA:0,SAL_FA2700AA:0,SAL_FA2711AA:0,SAL_FA2714AA:0,SAL_FA2738AA:0,SAL_FA2747AA:0,SAL_FA2751AA:0,SAL_FA2754AA:0,SAL_FA2782AA:0,SAL_FA2789AA:0,SAL_FA2801AA:0,SAL_FA2805AA:0,SAL_FA2821AA:0,SAL_FA2825AA:0,SAL_FA2830AA:0,SAL_FA2835AA:0,SAL_FA2842AA:0,SAL_FA2845AA:0,SAL_FA2852AA:0,SAL_FA2857AA:0,SAL_FA2862AA:0,SAL_FA2865AA:0,SAL_FA2868AA:0,SAL_FA2881AA:0,SAL_FA2885AA:0,SAL_FA2886AA:0,SAL_FA2889AA:0,SAL_FA2896AA:0,SAL_FA2904AA:0,SAL_FA2907AA:0,SAL_FA2915AA:0,SAL_FA2932AA:0,SAL_FA2934AA:0,SAL_FA2943AA:0,SAL_FA2946AA:0,SAL_FA2958AA:0,SAL_FA2962AA:0,SAL_FA2963AA:0,SAL_FA2964AA:0,SAL_FA2966AA:0,SAL_FA2967AA:0,SAL_FA2968AA:0,SAL_FA2972AA:0,SAL_FA2973AA:0,SAL_FA2975AA:0,SAL_FA2981AA:0,SAL_FA2989AA:0,SAL_FA3253AA:0,SAL_FA3254AA:0,SAL_FA3255AA:0,SAL_FA3260AA:0,SAL_FA3261AA:0,SAL_FA4008AA:0,SAL_FA4050AA:0,SAL_FA4051AA:0,SAL_FA4056AA:0,SAL_FA4068AA:0,SAL_FA4100AA:0,SAL_FA4218AA:0,SAL_FA4299AA:0,SAL_FA4347AA:0,SAL_FA4714AA:0,SAL_FA4751AA:0,SAL_FA4753AA:0,SAL_FA4755AA:0,SAL_FA4763AA:0,SAL_FA4766AA:0,SAL_FA4769AA:0,SAL_FA4780AA:0,SAL_FA4781AA:0,SAL_FA4821AA:0,SAL_FA4942AA:0,SAL_FA5152AA:0,SAL_FA5384AA:0,SAL_FA5385AA:0,SAL_FA5386AA:0,SAL_FA5417AA:0,SAL_FA5419AA:0,SAL_FA5421AA:0,SAL_FA5424AA:0,SAL_FA5426AA:0,SAL_FA5431AA:0,SAL_FA5441AA:0,SAL_FA5444AA:0,SAL_FA5446AA:0,SAL_FA5613AA:0,SAL_FA5616AA:0,SAL_FA5685AA:0,SAL_FA5697AA:0,SAL_FA5705AA:0,SAL_FA5931AA:0,SAL_FA5932AA:0,SAL_FA5964AA:0,SAL_FA5972AA:0,SAL_FA5975AA:0,SAL_FA5977AA:0,SAL_FA5980AA:0,SAL_FA5981AA:0,SAL_FA5982AA:0,SAL_FA6000AA:0,SAL_FA6097AA:0,SAL_FA6098AA:0,SAL_FA6167AA:0,SAL_FA6178AA:0,SAL_FA6181AA:0,SAL_FA6182AA:0,SAL_FA6188AA:0,SAL_FA6203AA:0,SAL_FA6208AA:0,SAL_FA6210AA:0,SAL_FA6259AA:0,SAL_FA6260AA:0,SAL_FA6289AA:0,SAL_FA6296AA:0,SAL_FA6328AA:0,SAL_FA6329AA:0,SAL_FA6331AA:0,SAL_FA6333AA:0,SAL_FA6337AA:0,SAL_FA6419AA:0,SAL_FA6927AA:0,SAL_FA6936AA:0,SAL_FA7173AA:0,SAL_FA7267AA:0,SAL_FA7268AA:0,SAL_FA7269AA:0,SAL_FA7287AA:0,SAL_FA7290AA:0,SAL_FA7466AA:0,SAL_FA7582AA:0,SAL_FA7583AA:0,SAL_FA7587AA:0,SAL_FA7590AA:0,SAL_FA7785AA:0,SAL_FA7786AA:0,SAL_FA7787AA:0,SAL_FA7788AA:0,SAL_FA7789AA:0,SAL_FA7790AA:0,SAL_FA7791AA:0,SAL_FA7792AA:0,SAL_FA7793AA:0,SAL_FA7888AA:0,SAL_FA7889AA:0,SAL_FA7891AA:0,SAL_FA7904AA:0,SAL_FA8050AA:0,SAL_FA8052AA:0,SAL_FA8132AA:0,SAL_FA8145AA:0,SAL_FA8198AA:0,SAL_FA8230AA:0,SAL_FA8232AA:0,SAL_FA8254AA:0,SAL_FA8257AA:0,SAL_FA8455AA:0,SAL_FA8458AA:0,SAL_FA8467AA:0,SAL_FA8668AA:0,SAL_FA8908AA:0,SAL_FA9175AA:0,SAL_FA9176AA:0,SAL_FA9180AA:0,SAL_FA9441AA:0,SAL_FA9650AA:0,SAL_FA9757AA:0,SAL_FA9759AA:0,SAL_FA9766AA:0,SAL_FA9767AA:0,SAL_FA9769AA:0,SAL_FA9771AA:0,SAL_FA9774AA:0,SAL_FA9779AA:0,SAL_FA9782AA:0,SAL_GA0202AA:0,SAL_GA0238AA:0,SAL_GA0286AA:0,SAL_GA0288AA:0,SAL_GA0309AA:0,SAL_GA0322AA:0,SAL_GA0324AA:0,SAL_GA0358AA:0,SAL_GA1652AA:0,SAL_GA1659AA:0,SAL_GA1775AA:0,SAL_GA1841AA:0,SAL_GA2073AA:0,SAL_GA2121AA:0,SAL_GA2340AA:0,SAL_GA2410AA:0,SAL_GA2434AA:0,SAL_GA2791AA:0,SAL_GA2799AA:0,SAL_GA2806AA:0,SAL_GA2842AA:0,SAL_GA2885AA:0,SAL_GA3140AA:0,SAL_GA3243AA:0,SAL_GA3317AA:0,SAL_GA3415AA:0,SAL_GA3435AA:0,SAL_GA3438AA:0,SAL_GA3462AA:0,SAL_GA3473AA:0,SAL_GA3474AA:0,SAL_GA4355AA:0,SAL_GA4504AA:0,SAL_GA4539AA:0,SAL_GA4690AA:0,SAL_GA4696AA:0,SAL_GA4698AA:0,SAL_GA4699AA:0,SAL_GA4700AA:0,SAL_GA4712AA:0,SAL_GA4717AA:0,SAL_GA4718AA:0,SAL_GA4747AA:0,SAL_GA4755AA:0,SAL_GA4756AA:0,SAL_GA4757AA:0,SAL_GA5045AA:0,SAL_GA5055AA:0,SAL_GA5056AA:0,SAL_GA5057AA:0,SAL_GA5058AA:0,SAL_GA5059AA:0,SAL_GA5060AA:0,SAL_GA5061AA:0,SAL_GA5062AA:0,SAL_GA5063AA:0,SAL_GA5109AA:0,SAL_GA5168AA:0,SAL_GA5174AA:0,SAL_GA5175AA:0,SAL_GA5261AA:0,SAL_GA5266AA:0,SAL_GA5316AA:0,SAL_GA5317AA:0,SAL_GA5318AA:0,SAL_GA5319AA:0,SAL_GA5320AA:0,SAL_GA5322AA:0,SAL_GA5323AA:0,SAL_GA5384AA:0,SAL_GA5385AA:0,SAL_GA5386AA:0,SAL_GA5936AA:0,SAL_GA5940AA:0,SAL_GA5943AA:0,SAL_GA5944AA:0,SAL_GA5954AA:0,SAL_GA5955AA:0,SAL_GA5978AA:0,SAL_GA6010AA:0,SAL_GA6012AA:0,SAL_GA6016AA:0,SAL_GA6041AA:0,SAL_GA6043AA:0,SAL_GA6048AA:0,SAL_GA6302AA:0,SAL_GA6309AA:0,SAL_GA6320AA:0,SAL_GA6373AA:0,SAL_GA6545AA:0,SAL_GA6556AA:0,SAL_GA6602AA:0,SAL_GA6608AA:0,SAL_GA6658AA:0,SAL_GA6669AA:0,SAL_GA7023AA:0,SAL_GA7375AA:0,SAL_GA7484AA:0,SAL_GA7751AA:0,SAL_GA7756AA:0,SAL_GA8032AA:0,SAL_GA8033AA:0,SAL_GA8048AA:0,SAL_GA8205AA:0,SAL_GA8438AA:0,SAL_GA8439AA:0,SAL_GA8451AA:0,SAL_GA8465AA:0,SAL_GA8603AA:0,SAL_GA8658AA:0,SAL_GA8700AA:0,SAL_GA8702AA:0,SAL_GA8705AA:0,SAL_GA8722AA:0,SAL_GA8826AA:0,SAL_GA9070AA:0,SAL_GA9196AA:0,SAL_GA9197AA:0,SAL_GA9198AA:0,SAL_GA9199AA:0,SAL_GA9297AA:0,SAL_GA9306AA:0,SAL_GA9316AA:0,SAL_GA9358AA:0,SAL_GA9463AA:0,SAL_GA9563AA:0,SAL_GA9564AA:0,SAL_GA9710AA:0,SAL_GA9738AA:0,SAL_HA0005AA:0,SAL_HA0112AA:0,SAL_HA0130AA:0,SAL_HA0312AA:0,SAL_HA0465AA:0,SAL_HA0466AA:0,SAL_HA0674AA:0,SAL_HA0675AA:0,SAL_HA0830AA:0,SAL_HA0833AA:0,SAL_HA0850AA:0,SAL_HA0854AA:0,SAL_HA0855AA:0,SAL_HA0946AA:0,SAL_HA0947AA:0,SAL_HA0954AA:0,SAL_HA1148AA:0,SAL_HA1280AA:0,SAL_HA1282AA:0,SAL_HA1283AA:0,SAL_HA1285AA:0,SAL_HA1289AA:0,SAL_HA1291AA:0,SAL_HA1293AA:0,SAL_HA1311AA:0,SAL_HA1320AA:0,SAL_HA1755AA:0,SAL_HA1761AA:0,SAL_HA2051AA:0,SAL_HA2091AA:0,SAL_HA2096AA:0,SAL_HA2101AA:0,SAL_HA2644AA:0,SAL_HA2645AA:0,SAL_HA2716AA:0,SAL_HA2720AA:0,SAL_HA2752AA:0,SAL_HA2755AA:0,SAL_HA2758AA:0,SAL_HA2759AA:0,SAL_HA2770AA:0,SAL_HA2790AA:0,SAL_HA2856AA:0,SAL_HA2905AA:0,SAL_HA2918AA:0,SAL_HA2934AA:0,SAL_HA2942AA:0,SAL_HA2951AA:0,SAL_HA3048AA:0,SAL_HA3051AA:0,SAL_HA3243AA:0,SAL_HA3250AA:0,SAL_HA3527AA:0,SAL_HA3945AA:0,SAL_HA3951AA:0,SAL_HA3973AA:0,SAL_HA3983AA:0,SAL_HA3988AA:0,SAL_HA3991AA:0,SAL_HA3993AA:0,SAL_HA3999AA:0,SAL_HA4212AA:0,SAL_HA4270AA:0,SAL_HA4369AA:0,SAL_HA4372AA:0,SAL_HA4557AA:0,SAL_HA4638AA:0,SAL_HA4647AA:0,SAL_HA4661AA:0,SAL_HA4702AA:0,SAL_HA4710AA:0,SAL_HA4718AA:0,SAL_HA4735AA:0,SAL_HA4743AA:0,SAL_HA4753AA:0,SAL_HA4976AA:0,SAL_HA5116AA:0,SAL_HA5472AA:0,SAL_HA5485AA:0,SAL_HA5510AA:0,SAL_HA5645AA:0,SAL_HA5692AA:0,SAL_HA5791AA:0,SAL_HA5848AA:0,SAL_HA6098AA:0,SAL_HA6099AA:0,SAL_HA6125AA:0,SAL_HA6127AA:0,SAL_HA6129AA:0,SAL_HA6130AA:0,SAL_HA6185AA:0,SAL_HA6270AA:0,SAL_HA6354AA:0,SAL_HA6429AA:0,SAL_HA6455AA:0,SAL_HA6460AA:0,SAL_HA6466AA:0,SAL_HA6467AA:0,SAL_HA6470AA:0,SAL_HA6628AA:0,SAL_HA6630AA:0,SAL_HA6643AA:0,SAL_HA6853AA:0,SAL_HA6865AA:0,SAL_HA6945AA:0,SAL_HA6946AA:0,SAL_HA6948AA:0,SAL_HA7209AA:0,SAL_HA7213AA:0,SAL_HA7219AA:0,SAL_HA7594AA:0,SAL_HA7602AA:0,SAL_HA7604AA:0,SAL_HA7640AA:0,SAL_HA7646AA:0,SAL_HA7682AA:0,SAL_HA7687AA:0,SAL_HA7704AA:0,SAL_HA7715AA:0,SAL_HA7716AA:0,SAL_HA7718AA:0,SAL_HA7729AA:0,SAL_HA7756AA:0,SAL_HA7763AA:0,SAL_HA7774AA:0,SAL_HA8231AA:0,SAL_HA8297AA:0,SAL_HA8362AA:0,SAL_HA8695AA:0,SAL_HA8702AA:0,SAL_HA8715AA:0,SAL_HA8803AA:0,SAL_HA8816AA:0,SAL_HA8824AA:0,SAL_HA8873AA:0,SAL_HA8943AA:0,SAL_HA8945AA:0,SAL_HA8946AA:0,SAL_HA8947AA:0,SAL_HA8949AA:0,SAL_HA9132AA:0,SAL_HA9150AA:0,SAL_HA9290AA:0,SAL_HA9294AA:0,SAL_HA9308AA:0,SAL_HA9554AA:0,SAL_HA9620AA:0,SAL_HA9729AA:0,SAL_HA9863AA:0,SAL_IA0138AA:0,SAL_IA0151AA:0,SAL_IA0152AA:0,SAL_IA0188AA:0,SAL_IA0306AA:0,SAL_IA0308AA:0,SAL_IA0352AA:0,SAL_IA0574AA:0,SAL_IA0619AA:0,SAL_IA0756AA:0,SAL_IA0934AA:0,SAL_IA1400AA:0,SAL_IA1989AA:0,SAL_IA2013AA:0,SAL_IA2015AA:0,SAL_IA2016AA:0,SAL_IA2071AA:0,SAL_IA2074AA:0,SAL_IA2087AA:0,SAL_IA2093AA:0,SAL_IA2111AA:0,SAL_IA2200AA:0,SAL_IA2207AA:0,SAL_IA2347AA:0,SAL_IA2361AA:0,SAL_IA2363AA:0,SAL_IA2374AA:0,SAL_IA2383AA:0,SAL_IA2699AA:0,SAL_IA2752AA:0,SAL_IA2763AA:0,SAL_IA3587AA:0,SAL_IA3710AA:0,SAL_IA4653AA:0,SAL_IA4659AA:0,SAL_IA4711AA:0,SAL_IA4712AA:0,SAL_IA4739AA:0,SAL_IA4860AA:0,SAL_IA4885AA:0,SAL_IA4904AA:0,SAL_IA4929AA:0,SAL_IA4952AA:0,SAL_IA5072AA:0,SAL_IA5354AA:0,SAL_IA5360AA:0,SAL_IA5465AA:0,SAL_IA5468AA:0,SAL_IA5488AA:0,SAL_IA5549AA:0,SAL_IA5558AA:0,SAL_IA5560AA:0,SAL_IA5565AA:0,SAL_IA5578AA:0,SAL_IA5628AA:0,SAL_IA5689AA:0,SAL_IA5705AA:0,SAL_IA5706AA:0,SAL_IA5930AA:0,SAL_IA6263AA:0,SAL_IA6270AA:0,SAL_IA6407AA:0,SAL_IA6510AA:0,SAL_IA6555AA:0,SAL_IA6590AA:0,SAL_IA6591AA:0,SAL_IA6592AA:0,SAL_IA6613AA:0,SAL_IA6624AA:0,SAL_IA6638AA:0,SAL_IA6653AA:0,SAL_IA6667AA:0,SAL_IA6668AA:0,SAL_IA6682AA:0,SAL_IA7082AA:0,SAL_IA7166AA:0,SAL_IA7172AA:0,SAL_IA7419AA:0,SAL_IA7421AA:0,SAL_IA7527AA:0,SAL_IA7531AA:0,SAL_IA7551AA:0,SAL_IA7556AA:0,SAL_IA7563AA:0,SAL_IA7639AA:0,SAL_IA7672AA:0,SAL_IA7680AA:0,SAL_IA7696AA:0,SAL_IA8199AA:0,SAL_IA8227AA:0,SAL_IA8402AA:0,SAL_IA8620AA:0,SAL_IA8623AA:0,SAL_IA8624AA:0,SAL_IA8625AA:0,SAL_IA8724AA:0,SAL_IA8729AA:0,SAL_IA8730AA:0,SAL_IA8736AA:0,SAL_IA8748AA:0,SAL_IA8985AA:0,SAL_IA9000AA:0,SAL_IA9003AA:0,SAL_IA9031AA:0,SAL_IA9034AA:0,SAL_IA9152AA:0,SAL_IA9163AA:0,SAL_IA9187AA:0,SAL_IA9370AA:0,SAL_IA9442AA:0,SAL_IA9613AA:0,SAL_IA9626AA:0,SAL_IA9627AA:0,SAL_IA9628AA:0,SAL_IA9629AA:0,SAL_IA9630AA:0,SAL_IA9683AA:0,SAL_IA9684AA:0,SAL_IA9701AA:0,SAL_IA9712AA:0,SAL_IA9739AA:0,SAL_IA9753AA:0,SAL_IA9765AA:0,SAL_IA9776AA:0,SAL_IA9777AA:0,SAL_IA9784AA:0,SAL_IA9787AA:0,SAL_IA9915AA:0,SAL_IA9917AA:0,SAL_JA0028AA:0,SAL_JA0041AA:0,SAL_JA0048AA:0,SAL_JA0094AA:0,SAL_JA0155AA:0,SAL_JA0192AA:0,SAL_JA0227AA:0,SAL_JA0431AA:0,SAL_JA0448AA:0,SAL_JA0476AA:0,SAL_JA0483AA:0,SAL_JA0508AA:0,SAL_JA0842AA:0,SAL_JA0913AA:0,SAL_JA0947AA:0,SAL_JA0948AA:0,SAL_JA0950AA:0,SAL_JA0966AA:0,SAL_JA1008AA:0,SAL_JA1159AA:0,SAL_JA1209AA:0,SAL_JA1416AA:0,SAL_JA1562AA:0,SAL_JA1570AA:0,SAL_JA1616AA:0,SAL_JA1692AA:0,SAL_JA1866AA:0,SAL_JA1868AA:0,SAL_JA2054AA:0,SAL_JA2057AA:0,SAL_JA2107AA:0,SAL_JA2140AA:0,SAL_JA2192AA:0,SAL_JA2305AA:0,SAL_JA2332AA:0,SAL_JA2333AA:0,SAL_JA2336AA:0,SAL_JA2360AA:0,SAL_JA2430AA:0,SAL_JA2605AA:0,SAL_JA2614AA:0,SAL_JA2684AA:0,SAL_JA2690AA:0,SAL_JA2802AA:0,SAL_JA2806AA:0,SAL_JA2817AA:0,SAL_JA2835AA:0,SAL_JA2843AA:0,SAL_JA2912AA:0,SAL_JA2929AA:0,SAL_JA2948AA:0,SAL_JA2949AA:0,SAL_JA2950AA:0,SAL_JA2952AA:0,SAL_JA2958AA:0,SAL_JA2960AA:0,SAL_JA2963AA:0,SAL_JA3057AA:0,SAL_JA3058AA:0,SAL_JA3060AA:0,SAL_JA3082AA:0,SAL_JA3087AA:0,SAL_JA3149AA:0,SAL_JA3391AA:0,SAL_JA3398AA:0,SAL_JA3401AA:0,SAL_JA3428AA:0,SAL_JA3433AA:0,SAL_JA3452AA:0,SAL_JA3488AA:0,SAL_JA3539AA:0,SAL_JA3599AA:0,SAL_JA3751AA:0,SAL_JA3921AA:0,SAL_JA3976AA:0,SAL_JA4207AA:0,SAL_JA4470AA:0,SAL_JA4475AA:0,SAL_JA4476AA:0,SAL_JA4929AA:0,SAL_JA5039AA:0,SAL_JA5046AA:0,SAL_JA5047AA:0,SAL_JA5506AA:0,SAL_JA6028AA:0,SAL_JA6029AA:0,SAL_JA6035AA:0,SAL_JA6036AA:0,SAL_JA6037AA:0,SAL_JA6050AA:0,SAL_JA6054AA:0,SAL_JA6057AA:0,SAL_JA6166AA:0,SAL_JA6281AA:0,SAL_JA6742AA:0,SAL_JA6760AA:0,SAL_JA6934AA:0,SAL_JA6936AA:0,SAL_JA6937AA:0,SAL_JA7238AA:0,SAL_JA7246AA:0,SAL_JA7370AA:0,SAL_JA7407AA:0,SAL_JA7408AA:0,SAL_JA7488AA:0,SAL_JA7706AA:0,SAL_JA7743AA:0,SAL_JA7766AA:0,SAL_JA7875AA:0,SAL_JA7993AA:0,SAL_JA8005AA:0,SAL_JA8060AA:0,SAL_JA8366AA:0,SAL_JA8566AA:0,SAL_JA8573AA:0,SAL_JA8584AA:0,SAL_JA8597AA:0,SAL_JA8740AA:0,SAL_JA8777AA:0,SAL_JA8778AA:0,SAL_JA8783AA:0,SAL_JA8786AA:0,SAL_JA8846AA:0,SAL_JA8849AA:0,SAL_JA8858AA:0,SAL_JA8862AA:0,SAL_JA8905AA:0,SAL_JA8931AA:0,SAL_JA8938AA:0,SAL_JA8954AA:0,SAL_JA9060AA:0,SAL_JA9062AA:0,SAL_JA9093AA:0,SAL_JA9133AA:0,SAL_JA9157AA:0,SAL_JA9160AA:0,SAL_JA9203AA:0,SAL_JA9524AA:0,SAL_JA9551AA:0,SAL_JA9555AA:0,SAL_JA9589AA:0,SAL_JA9600AA:0,SAL_JA9616AA:0,SAL_JA9619AA:0,SAL_JA9648AA:0,SAL_JA9720AA:0,SAL_JA9742AA:0,SAL_JA9804AA:0,SAL_JA9807AA:0,SAL_JA9833AA:0,SAL_JA9849AA:0,SAL_KA0468AA:0,SAL_KA0656AA:0,SAL_KA0657AA:0,SAL_KA0987AA:0,SAL_KA1017AA:0,SAL_KA1029AA:0,SAL_KA1031AA:0,SAL_KA1034AA:0,SAL_KA1035AA:0,SAL_KA1037AA:0,SAL_KA1068AA:0,SAL_KA1078AA:0,SAL_KA1079AA:0,SAL_KA1113AA:0,SAL_KA1254AA:0,SAL_KA1600AA:0,SAL_KA1605AA:0,SAL_KA1682AA:0,SAL_KA1793AA:0,SAL_KA2035AA:0,SAL_KA2116AA:0,SAL_KA2117AA:0,SAL_KA2120AA:0,SAL_KA2123AA:0,SAL_KA2126AA:0,SAL_KA2140AA:0,SAL_KA2141AA:0,SAL_KA2278AA:0,SAL_KA2351AA:0,SAL_KA2371AA:0,SAL_KA2380AA:0,SAL_KA2389AA:0,SAL_KA2393AA:0,SAL_KA2394AA:0,SAL_KA2398AA:0,SAL_KA2774AA:0,SAL_KA2880AA:0,SAL_KA2965AA:0,SAL_KA3006AA:0,SAL_KA3008AA:0,SAL_KA3014AA:0,SAL_KA3088AA:0,SAL_KA3090AA:0,SAL_KA3113AA:0,SAL_KA3141AA:0,SAL_KA3244AA:0,SAL_KA3318AA:0,SAL_KA3488AA:0,SAL_KA3581AA:0,SAL_KA3590AA:0,SAL_KA3689AA:0,SAL_KA3707AA:0,SAL_KA3713AA:0,SAL_KA3719AA:0,SAL_KA3975AA:0,SAL_KA4003AA:0,SAL_KA4061AA:0,SAL_KA4122AA:0,SAL_KA4440AA:0,SAL_KA4588AA:0,SAL_KA4652AA:0,SAL_KA4841AA:0,SAL_KA4943AA:0,SAL_KA4979AA:0,SAL_KA5038AA:0,SAL_KA5128AA:0,SAL_KA5129AA:0,SAL_KA5136AA:0,SAL_KA5151AA:0,SAL_KA5547AA:0,SAL_KA5553AA:0,SAL_KA5554AA:0,SAL_KA5598AA:0,SAL_KA5688AA:0,SAL_KA5718AA:0,SAL_KA5727AA:0,SAL_KA5729AA:0,SAL_KA5732AA:0,SAL_KA5741AA:0,SAL_KA6068AA:0,SAL_KA6091AA:0,SAL_KA6097AA:0,SAL_KA6107AA:0,SAL_KA6110AA:0,SAL_KA6177AA:0,SAL_KA6216AA:0,SAL_KA6229AA:0,SAL_KA6274AA:0,SAL_KA6282AA:0,SAL_KA6310AA:0,SAL_KA4256AA:0):0.46386):0.22532,((SAL_BA8795AA:0,SAL_DA4279AA:0,SAL_DA4302AA:0,SAL_DA5650AA:0,SAL_DA8155AA:0,SAL_DA8197AA:0,SAL_DA8499AA:0,SAL_DA9517AA:0,SAL_DA9838AA:0,SAL_EA3113AA:0,SAL_EA3115AA:0,SAL_EA3120AA:0,SAL_EA3125AA:0,SAL_EA3128AA:0,SAL_EA5203AA:0,SAL_EA5204AA:0,SAL_EA5205AA:0,SAL_EA5209AA:0,SAL_EA5211AA:0):0.51948,(SAL_BA1305AA:0,SAL_BA3942AA:0,SAL_BA8866AA:0,SAL_DA0057AA:0,SAL_DA1743AA:0,SAL_DA6048AA:0,SAL_DA6695AA:0,SAL_DA6949AA:0,SAL_DA6990AA:0,SAL_DA7321AA:0,SAL_DA8061AA:0,SAL_DA9412AA:0,SAL_EA0117AA:0,SAL_EA8820AA:0,SAL_GA8158AA:0,SAL_HA0102AA:0,SAL_HA3944AA:0):0.48052):0.27468):0.12309,((((SAL_BA3947AA:0,SAL_CA7262AA:0,SAL_GA3359AA:0):0.5,SAL_FA2614AA:0.5):0.0,(SAL_FA1879AA:0,SAL_FA1885AA:0,SAL_FA2766AA:0,SAL_IA9792AA:0,SAL_JA8776AA:0):0.5):0.0,SAL_DA6865AA:0.5):0.37691):0.13737,(SAL_GA6967AA:0.5,SAL_CA8019AA:0.5):0.48763):0.0071878,((((SAL_IA7824AA:0.5,SAL_BA4874AA:0.5):0.0,SAL_IA5151AA:0.5):0.0,(SAL_CA9035AA:0,SAL_CA9055AA:0,SAL_CA9084AA:0,SAL_EA6602AA:0,SAL_HA8948AA:0):0.5):0.000139,SAL_EA9708AA:0.49986):0.49281):0.0040119,((SAL_HA0623AA:0.5,SAL_GA3358AA:0.5):0.0,(SAL_HA7694AA:0,SAL_IA9020AA:0,SAL_JA8580AA:0,SAL_JA9728AA:0,SAL_KA2406AA:0,SAL_KA2414AA:0):0.5):0.49599):0.0040042,(((SAL_AA6621AA:0.5,SAL_GA9353AA:0.5):0.0,(SAL_HA9108AA:0,SAL_HA9138AA:0):0.5):0.0011148,SAL_AA6824AA:0.49889):0.496):0.16864,(((SAL_BA2042AA:0,SAL_BA8743AA:0,SAL_DA8494AA:0,SAL_EA1372AA:0,SAL_HA1068AA:0):0.98495,(SAL_DA6412AA:0,SAL_DA6436AA:0,SAL_DA7404AA:0,SAL_DA8066AA:0,SAL_EA5517AA:0,SAL_GA8218AA:0,SAL_HA6281AA:0):1.0151):0.011936,((SAL_GA8709AA:0.5,SAL_DA7862AA:0.5):0.026554,SAL_EA8382AA:0.47345):0.48806):0.19464):0.36609,(SAL_GA9209AA:0.48445,SAL_BA0775AA:0.51555):1.0656):0.35098,SAL_EA0125AA:1.8893):1.0458):0.015322,(((((((((((SAL_FA8051AA:0,SAL_JA7886AA:0,SAL_JA7958AA:0):0.5,(SAL_DA7993AA:0,SAL_GA0232AA:0,SAL_GA0237AA:0,SAL_GA0281AA:0,SAL_GA6972AA:0):0.5):0.49394,(SAL_AA4097AA:0,SAL_AA4098AA:0):1.0061):0.07394,((SAL_AA4746AA:0.51001,SAL_AA4743AA:0.48999):0.24515,SAL_AA6828AA:0.75485):0.30106):0.12633,((((SAL_FA6505AA:0.53466,(SAL_AA1825AA:0,SAL_AA1826AA:0,SAL_AA1827AA:0,SAL_AA1828AA:0,SAL_AA1829AA:0,SAL_AA1830AA:0,SAL_AA1831AA:0,SAL_AA1832AA:0,SAL_AA1833AA:0,SAL_AA1834AA:0,SAL_AA1835AA:0,SAL_AA1836AA:0,SAL_AA1837AA:0,SAL_AA1838AA:0,SAL_AA1839AA:0,SAL_AA1840AA:0,SAL_AA1841AA:0,SAL_AA1842AA:0,SAL_AA1843AA:0,SAL_AA1844AA:0,SAL_AA1845AA:0,SAL_AA1846AA:0,SAL_AA1847AA:0,SAL_AA1848AA:0,SAL_AA1849AA:0,SAL_AA1850AA:0,SAL_AA1851AA:0,SAL_AA1853AA:0,SAL_AA1854AA:0,SAL_AA1855AA:0,SAL_AA1856AA:0,SAL_AA1857AA:0,SAL_AA1858AA:0,SAL_AA1859AA:0,SAL_AA1860AA:0,SAL_AA1861AA:0,SAL_AA1862AA:0,SAL_AA1863AA:0,SAL_AA1864AA:0,SAL_AA1865AA:0,SAL_AA1866AA:0,SAL_AA1868AA:0,SAL_AA1869AA:0,SAL_AA1870AA:0,SAL_AA1871AA:0,SAL_AA1872AA:0,SAL_AA1873AA:0,SAL_AA1874AA:0,SAL_AA1875AA:0,SAL_AA1876AA:0,SAL_AA7064AA:0,SAL_AA7065AA:0,SAL_AA9034AA:0,SAL_BA0812AA:0,SAL_BA0889AA:0,SAL_BA1508AA:0,SAL_BA1532AA:0,SAL_BA1643AA:0,SAL_BA1844AA:0,SAL_BA2209AA:0,SAL_BA3769AA:0,SAL_BA4684AA:0,SAL_BA4697AA:0,SAL_BA4712AA:0,SAL_BA4720AA:0,SAL_BA4722AA:0,SAL_BA5617AA:0,SAL_BA5814AA:0,SAL_BA5816AA:0,SAL_BA5847AA:0,SAL_BA5852AA:0,SAL_BA7068AA:0,SAL_BA7446AA:0,SAL_BA7570AA:0,SAL_BA7949AA:0,SAL_BA8277AA:0,SAL_BA8514AA:0,SAL_BA8714AA:0,SAL_BA8857AA:0,SAL_BA9679AA:0,SAL_CA0007AA:0,SAL_CA0189AA:0,SAL_CA0225AA:0,SAL_CA0586AA:0,SAL_CA0714AA:0,SAL_CA0799AA:0,SAL_CA1026AA:0,SAL_CA1034AA:0,SAL_CA1113AA:0,SAL_CA1652AA:0,SAL_CA2361AA:0,SAL_CA2368AA:0,SAL_CA2375AA:0,SAL_CA2647AA:0,SAL_CA2760AA:0,SAL_CA2934AA:0,SAL_CA3061AA:0,SAL_CA3098AA:0,SAL_CA3360AA:0,SAL_CA3506AA:0,SAL_CA3589AA:0,SAL_CA3797AA:0,SAL_CA3806AA:0,SAL_CA3982AA:0,SAL_CA4015AA:0,SAL_CA4064AA:0,SAL_CA4307AA:0,SAL_CA4511AA:0,SAL_CA4630AA:0,SAL_CA4699AA:0,SAL_CA4975AA:0,SAL_CA5142AA:0,SAL_CA5155AA:0,SAL_CA5241AA:0,SAL_CA5366AA:0,SAL_CA5554AA:0,SAL_CA5586AA:0,SAL_CA5703AA:0,SAL_CA6378AA:0,SAL_CA6655AA:0,SAL_CA7110AA:0,SAL_CA7736AA:0,SAL_CA7737AA:0,SAL_CA7918AA:0,SAL_CA7926AA:0,SAL_CA7943AA:0,SAL_CA8240AA:0,SAL_CA8351AA:0,SAL_CA8406AA:0,SAL_CA8417AA:0,SAL_CA8570AA:0,SAL_CA9288AA:0,SAL_CA9290AA:0,SAL_DA0097AA:0,SAL_DA0257AA:0,SAL_DA0345AA:0,SAL_DA0465AA:0,SAL_DA0568AA:0,SAL_DA1625AA:0,SAL_DA1641AA:0,SAL_DA1642AA:0,SAL_DA1991AA:0,SAL_DA2294AA:0,SAL_DA2431AA:0,SAL_DA2692AA:0,SAL_DA2704AA:0,SAL_DA2716AA:0,SAL_DA3009AA:0,SAL_DA3022AA:0,SAL_DA4150AA:0,SAL_DA4394AA:0,SAL_DA5274AA:0,SAL_DA5612AA:0,SAL_DA5627AA:0,SAL_DA6815AA:0,SAL_DA7006AA:0,SAL_DA7339AA:0,SAL_DA7357AA:0,SAL_DA7815AA:0,SAL_DA7828AA:0,SAL_DA7840AA:0,SAL_DA7984AA:0,SAL_EA0053AA:0,SAL_EA0124AA:0,SAL_EA0480AA:0,SAL_EA0498AA:0,SAL_EA0574AA:0,SAL_EA0676AA:0,SAL_EA0700AA:0,SAL_EA0753AA:0,SAL_EA0827AA:0,SAL_EA1125AA:0,SAL_EA1128AA:0,SAL_EA1692AA:0,SAL_EA1805AA:0,SAL_EA1806AA:0,SAL_EA1849AA:0,SAL_EA2839AA:0,SAL_EA2852AA:0,SAL_EA3040AA:0,SAL_EA3217AA:0,SAL_EA3916AA:0,SAL_EA3920AA:0,SAL_EA3921AA:0,SAL_EA3922AA:0,SAL_EA3923AA:0,SAL_EA3924AA:0,SAL_EA3940AA:0,SAL_EA3941AA:0,SAL_EA4050AA:0,SAL_EA5270AA:0,SAL_EA6109AA:0,SAL_EA6121AA:0,SAL_EA6439AA:0,SAL_EA6444AA:0,SAL_EA6686AA:0,SAL_EA6687AA:0,SAL_EA6696AA:0,SAL_EA6700AA:0,SAL_EA6701AA:0,SAL_EA6704AA:0,SAL_EA7029AA:0,SAL_EA7133AA:0,SAL_EA7175AA:0,SAL_EA7289AA:0,SAL_EA7322AA:0,SAL_EA7349AA:0,SAL_EA7484AA:0,SAL_EA7508AA:0,SAL_EA7666AA:0,SAL_EA7800AA:0,SAL_EA7856AA:0,SAL_EA8015AA:0,SAL_EA8106AA:0,SAL_EA8118AA:0,SAL_EA9022AA:0,SAL_EA9027AA:0,SAL_EA9231AA:0,SAL_EA9350AA:0,SAL_EA9734AA:0,SAL_FA2199AA:0,SAL_FA2818AA:0,SAL_FA4034AA:0,SAL_FA4066AA:0,SAL_FA4094AA:0,SAL_FA4216AA:0,SAL_FA4232AA:0,SAL_FA4282AA:0,SAL_FA4342AA:0,SAL_FA4421AA:0,SAL_FA4505AA:0,SAL_FA4526AA:0,SAL_FA4540AA:0,SAL_FA4555AA:0,SAL_FA4610AA:0,SAL_FA5203AA:0,SAL_FA5778AA:0,SAL_FA6499AA:0,SAL_FA9761AA:0,SAL_GA0206AA:0,SAL_GA0261AA:0,SAL_GA0262AA:0,SAL_GA0289AA:0,SAL_GA0305AA:0,SAL_GA1708AA:0,SAL_GA1798AA:0,SAL_GA2087AA:0,SAL_GA4506AA:0,SAL_GA4924AA:0,SAL_GA8223AA:0,SAL_GA8246AA:0,SAL_GA8248AA:0,SAL_GA8253AA:0,SAL_GA8262AA:0,SAL_GA8263AA:0,SAL_GA8264AA:0,SAL_GA8265AA:0,SAL_GA8415AA:0,SAL_GA8417AA:0,SAL_GA8427AA:0,SAL_GA8429AA:0,SAL_GA8430AA:0,SAL_GA8431AA:0,SAL_GA8586AA:0,SAL_GA8601AA:0,SAL_GA8930AA:0,SAL_GA9520AA:0,SAL_HA0052AA:0,SAL_HA0053AA:0,SAL_HA0643AA:0,SAL_HA1133AA:0,SAL_HA2370AA:0,SAL_HA2669AA:0,SAL_HA3280AA:0,SAL_HA3294AA:0,SAL_HA3295AA:0,SAL_HA4685AA:0,SAL_HA5322AA:0,SAL_HA5413AA:0,SAL_HA5977AA:0,SAL_HA6491AA:0,SAL_HA8838AA:0,SAL_IA0092AA:0,SAL_IA0975AA:0,SAL_IA1705AA:0,SAL_IA2611AA:0,SAL_IA2961AA:0,SAL_IA3238AA:0,SAL_IA3372AA:0,SAL_IA6967AA:0,SAL_IA8320AA:0,SAL_JA1558AA:0,SAL_JA1694AA:0,SAL_JA2449AA:0,SAL_JA2526AA:0,SAL_JA2922AA:0,SAL_JA3135AA:0,SAL_JA3136AA:0,SAL_JA3351AA:0,SAL_JA3573AA:0,SAL_JA3579AA:0,SAL_JA3581AA:0,SAL_JA3582AA:0,SAL_JA3583AA:0,SAL_JA5288AA:0,SAL_JA5450AA:0,SAL_JA5462AA:0,SAL_JA5475AA:0,SAL_JA5555AA:0,SAL_JA5705AA:0,SAL_JA5724AA:0,SAL_JA5852AA:0,SAL_JA6111AA:0,SAL_JA6401AA:0,SAL_JA6526AA:0,SAL_JA6967AA:0,SAL_JA7520AA:0,SAL_JA7682AA:0,SAL_JA7773AA:0,SAL_JA7780AA:0,SAL_JA7966AA:0,SAL_JA7970AA:0,SAL_JA8019AA:0,SAL_JA8024AA:0,SAL_JA8050AA:0,SAL_JA8101AA:0,SAL_JA8161AA:0,SAL_JA8287AA:0,SAL_JA8552AA:0,SAL_JA9477AA:0,SAL_KA0602AA:0,SAL_KA0614AA:0,SAL_KA0691AA:0,SAL_KA0790AA:0,SAL_KA1638AA:0,SAL_KA1971AA:0,SAL_KA2584AA:0,SAL_KA3972AA:0,SAL_KA4120AA:0,SAL_KA4698AA:0,SAL_KA5783AA:0):0.46534):0.24011,(SAL_AA4745AA:0.50133,(SAL_AA3543AA:0,SAL_AA3544AA:0,SAL_AA3545AA:0,SAL_AA3546AA:0,SAL_AA3547AA:0,SAL_AA3548AA:0,SAL_AA3549AA:0,SAL_AA3550AA:0,SAL_AA3551AA:0,SAL_BA3401AA:0,SAL_BA6613AA:0,SAL_CA9070AA:0,SAL_DA1576AA:0,SAL_DA5576AA:0,SAL_DA5685AA:0,SAL_DA7161AA:0,SAL_EA0098AA:0,SAL_EA0161AA:0,SAL_EA1807AA:0,SAL_EA1861AA:0,SAL_EA2188AA:0,SAL_EA3004AA:0,SAL_EA3006AA:0,SAL_EA3007AA:0,SAL_EA3008AA:0,SAL_EA3939AA:0,SAL_EA3942AA:0,SAL_EA3943AA:0,SAL_EA3944AA:0,SAL_EA4131AA:0,SAL_EA7052AA:0,SAL_EA9142AA:0,SAL_FA5137AA:0,SAL_FA6370AA:0,SAL_FA9579AA:0,SAL_GA3178AA:0,SAL_GA6411AA:0,SAL_GA6453AA:0,SAL_GA6475AA:0,SAL_GA6555AA:0,SAL_GA6644AA:0,SAL_GA6648AA:0,SAL_GA7396AA:0,SAL_GA7489AA:0,SAL_GA7503AA:0,SAL_GA7504AA:0,SAL_GA7513AA:0,SAL_GA7525AA:0,SAL_GA7526AA:0,SAL_GA7642AA:0,SAL_GA7643AA:0,SAL_GA8565AA:0,SAL_GA8566AA:0,SAL_GA8653AA:0,SAL_GA8805AA:0,SAL_GA8808AA:0,SAL_GA8876AA:0,SAL_GA8887AA:0,SAL_GA9256AA:0,SAL_GA9849AA:0,SAL_GA9919AA:0,SAL_GA9924AA:0,SAL_GA9994AA:0,SAL_HA0006AA:0,SAL_HA0015AA:0,SAL_HA0408AA:0,SAL_HA0767AA:0,SAL_HA0768AA:0,SAL_HA1627AA:0,SAL_HA4454AA:0,SAL_HA8980AA:0,SAL_IA0385AA:0,SAL_IA0496AA:0,SAL_IA2319AA:0,SAL_IA3738AA:0,SAL_IA3739AA:0,SAL_IA3743AA:0,SAL_IA3746AA:0,SAL_IA3796AA:0,SAL_IA3842AA:0,SAL_IA3869AA:0,SAL_IA4839AA:0,SAL_IA4843AA:0,SAL_IA4844AA:0,SAL_IA4846AA:0,SAL_IA4914AA:0,SAL_IA4915AA:0,SAL_IA4916AA:0,SAL_IA5432AA:0,SAL_IA5460AA:0,SAL_IA5461AA:0,SAL_IA5462AA:0,SAL_IA5463AA:0,SAL_IA5464AA:0,SAL_IA5467AA:0,SAL_IA5594AA:0,SAL_IA5601AA:0,SAL_IA5618AA:0,SAL_IA5678AA:0,SAL_IA5845AA:0,SAL_IA5854AA:0,SAL_IA5855AA:0,SAL_IA5857AA:0,SAL_IA5858AA:0,SAL_IA5860AA:0,SAL_IA5866AA:0,SAL_IA5867AA:0,SAL_IA5870AA:0,SAL_IA5872AA:0,SAL_IA6114AA:0,SAL_IA6167AA:0,SAL_IA6258AA:0,SAL_IA6269AA:0,SAL_IA6305AA:0,SAL_IA6317AA:0,SAL_IA6320AA:0,SAL_IA6322AA:0,SAL_IA6323AA:0,SAL_IA6382AA:0,SAL_IA6387AA:0,SAL_IA6600AA:0,SAL_IA6610AA:0,SAL_IA7013AA:0,SAL_IA7014AA:0,SAL_IA7015AA:0,SAL_IA7016AA:0,SAL_IA7017AA:0,SAL_IA7165AA:0,SAL_IA7201AA:0,SAL_IA7234AA:0,SAL_IA7262AA:0,SAL_IA7616AA:0,SAL_IA7625AA:0,SAL_IA7626AA:0,SAL_IA7632AA:0,SAL_IA7635AA:0,SAL_IA8197AA:0,SAL_IA8239AA:0,SAL_IA8352AA:0,SAL_IA8353AA:0,SAL_IA8354AA:0,SAL_IA8355AA:0,SAL_IA8356AA:0,SAL_IA8357AA:0,SAL_IA8416AA:0,SAL_IA8417AA:0,SAL_IA8880AA:0,SAL_IA8928AA:0,SAL_IA8932AA:0,SAL_IA9191AA:0,SAL_IA9484AA:0,SAL_IA9511AA:0,SAL_IA9649AA:0,SAL_JA0098AA:0,SAL_JA0199AA:0,SAL_JA0225AA:0,SAL_JA0226AA:0,SAL_JA0229AA:0,SAL_JA0231AA:0,SAL_JA0232AA:0,SAL_JA0233AA:0,SAL_JA0234AA:0,SAL_JA0444AA:0,SAL_JA0446AA:0,SAL_JA0447AA:0,SAL_JA1119AA:0,SAL_JA1121AA:0,SAL_JA1197AA:0,SAL_JA1246AA:0,SAL_JA1441AA:0,SAL_JA1561AA:0,SAL_JA1666AA:0,SAL_JA1667AA:0,SAL_JA1668AA:0,SAL_JA1669AA:0,SAL_JA1797AA:0,SAL_JA1819AA:0,SAL_JA2355AA:0,SAL_JA2978AA:0,SAL_JA3169AA:0,SAL_JA3312AA:0,SAL_JA3315AA:0,SAL_JA3400AA:0,SAL_JA3576AA:0,SAL_JA3697AA:0,SAL_JA3703AA:0,SAL_JA3704AA:0,SAL_JA3706AA:0,SAL_JA3707AA:0,SAL_JA3727AA:0,SAL_JA4003AA:0,SAL_JA4007AA:0,SAL_JA4551AA:0,SAL_JA4552AA:0,SAL_JA4574AA:0,SAL_JA5691AA:0,SAL_JA6273AA:0,SAL_JA6778AA:0,SAL_JA7050AA:0,SAL_JA7061AA:0,SAL_JA7112AA:0,SAL_JA7548AA:0,SAL_JA8121AA:0,SAL_JA9225AA:0,SAL_JA9287AA:0,SAL_JA9380AA:0,SAL_KA0049AA:0,SAL_KA0081AA:0,SAL_KA0107AA:0,SAL_KA0120AA:0,SAL_KA0296AA:0,SAL_KA0300AA:0,SAL_KA0301AA:0,SAL_KA0495AA:0,SAL_KA0777AA:0,SAL_KA1282AA:0,SAL_KA1283AA:0,SAL_KA1334AA:0,SAL_KA1345AA:0,SAL_KA1349AA:0,SAL_KA1350AA:0,SAL_KA1353AA:0,SAL_KA1699AA:0,SAL_KA1980AA:0,SAL_KA2207AA:0,SAL_KA2215AA:0,SAL_KA2307AA:0,SAL_KA2309AA:0,SAL_KA2322AA:0,SAL_KA2761AA:0,SAL_KA2771AA:0,SAL_KA2772AA:0,SAL_KA2940AA:0,SAL_KA2956AA:0,SAL_KA2957AA:0,SAL_KA3292AA:0,SAL_KA3777AA:0,SAL_KA3787AA:0,SAL_KA3790AA:0,SAL_KA4599AA:0,SAL_KA4768AA:0,SAL_KA5026AA:0,SAL_KA5080AA:0,SAL_KA5304AA:0,SAL_KA5405AA:0,SAL_KA5428AA:0,SAL_KA5502AA:0,SAL_KA5852AA:0,SAL_KA5995AA:0):0.49867):0.25989):0.13335,SAL_AA4093AA:0.86665):0.068065,(SAL_JA8471AA:0.5,SAL_KA0211AA:0.5):0.43194):0.24867):0.19587,((((SAL_FA6241AA:0.50096,(SAL_DA2149AA:0,SAL_EA1120AA:0):0.49904):0.033489,(SAL_EA3992AA:0,SAL_EA3994AA:0):0.46651):0.25805,SAL_AA4180AA:0.74195):0.38806,SAL_AA4100AA:1.1119):0.27288):0.86525,((((SAL_BA1240AA:0,SAL_BA1257AA:0):0.5004,(SAL_AA2795AA:0,SAL_AA2796AA:0,SAL_AA2797AA:0,SAL_AA2798AA:0,SAL_AA2799AA:0,SAL_AA2802AA:0,SAL_AA2804AA:0,SAL_AA2805AA:0,SAL_BA4991AA:0,SAL_BA4993AA:0,SAL_BA6336AA:0,SAL_BA6418AA:0,SAL_BA6609AA:0,SAL_BA8211AA:0,SAL_BA8600AA:0,SAL_BA8983AA:0,SAL_BA9447AA:0,SAL_CA2110AA:0,SAL_CA2584AA:0,SAL_CA3260AA:0,SAL_CA4055AA:0,SAL_CA4367AA:0,SAL_CA4626AA:0,SAL_CA4965AA:0,SAL_CA5278AA:0,SAL_CA5340AA:0,SAL_CA5733AA:0,SAL_CA7457AA:0,SAL_CA7902AA:0,SAL_DA0139AA:0,SAL_DA0462AA:0,SAL_DA0608AA:0,SAL_DA1137AA:0,SAL_DA2257AA:0,SAL_DA5429AA:0,SAL_DA6083AA:0,SAL_DA6435AA:0,SAL_DA6661AA:0,SAL_DA6953AA:0,SAL_DA6965AA:0,SAL_DA7056AA:0,SAL_DA7099AA:0,SAL_DA7118AA:0,SAL_DA7213AA:0,SAL_DA8768AA:0,SAL_EA2042AA:0,SAL_EA6342AA:0,SAL_EA6582AA:0,SAL_EA6918AA:0,SAL_EA7360AA:0,SAL_EA7872AA:0,SAL_FA3007AA:0,SAL_FA3081AA:0,SAL_FA4603AA:0,SAL_FA4651AA:0,SAL_FA5544AA:0,SAL_FA6401AA:0,SAL_FA6829AA:0,SAL_FA7213AA:0,SAL_FA8162AA:0,SAL_GA1677AA:0,SAL_GA2219AA:0,SAL_GA2232AA:0,SAL_GA2526AA:0,SAL_GA2533AA:0,SAL_GA2561AA:0,SAL_GA2666AA:0,SAL_GA2669AA:0,SAL_GA2766AA:0,SAL_GA4715AA:0,SAL_GA5069AA:0,SAL_GA5075AA:0,SAL_GA5076AA:0,SAL_GA5077AA:0,SAL_GA6045AA:0,SAL_GA8675AA:0,SAL_GA9191AA:0,SAL_GA9192AA:0,SAL_GA9193AA:0,SAL_GA9194AA:0,SAL_GA9195AA:0,SAL_HA0161AA:0,SAL_HA1093AA:0,SAL_HA2662AA:0,SAL_HA3832AA:0,SAL_HA4216AA:0,SAL_HA5697AA:0,SAL_HA7616AA:0,SAL_IA1532AA:0,SAL_IA1928AA:0,SAL_IA3047AA:0,SAL_IA6213AA:0,SAL_IA8317AA:0,SAL_IA9520AA:0,SAL_IA9680AA:0,SAL_JA1710AA:0,SAL_JA3715AA:0,SAL_JA6090AA:0,SAL_JA8288AA:0,SAL_KA0810AA:0,SAL_KA3265AA:0,SAL_KA4238AA:0,SAL_KA4292AA:0,SAL_KA4299AA:0,SAL_KA4980AA:0,SAL_KA5204AA:0,SAL_KA5920AA:0):0.4996):0.25,SAL_GA2338AA:0.75):0.14135,SAL_AA6059AA:0.85865):1.3847):0.24375,(((SAL_CA9243AA:0,SAL_CA9245AA:0,SAL_CA9249AA:0,SAL_DA6934AA:0,SAL_EA7502AA:0,SAL_GA5149AA:0,SAL_GA5150AA:0):0.99735,(SAL_BA8415AA:0,SAL_BA9956AA:0,SAL_CA3988AA:0,SAL_CA5789AA:0,SAL_DA1329AA:0,SAL_DA1396AA:0,SAL_DA1418AA:0,SAL_EA7074AA:0,SAL_EA7311AA:0,SAL_EA7735AA:0,SAL_EA7955AA:0,SAL_KA6244AA:0):1.0027):1.0424,(SAL_CA8397AA:0,SAL_CA8400AA:0,SAL_DA1622AA:0,SAL_EA6930AA:0):1.9576):0.49062):0.13934,((SAL_JA3287AA:0.98302,SAL_BA9257AA:1.017):1.2818,SAL_AA5977AA:2.2182):0.39582):0.14562,(((SAL_JA7467AA:1.5003,(SAL_GA3590AA:0,SAL_GA3634AA:0):1.4997):1.0026,SAL_AA5978AA:2.4974):0.02588,(((SAL_BA1369AA:0,SAL_EA9866AA:0,SAL_FA9352AA:0,SAL_FA9353AA:0,SAL_GA8764AA:0):0.5052,(SAL_DA5275AA:0,SAL_GA7387AA:0):0.4948):1.0052,SAL_CA3961AA:1.4948):0.97412):0.29188):0.064946,(SAL_AA5901AA:2.4536,SAL_GA1695AA:2.5464):0.33349):0.091453):0.079027):0.30129):0.043933,(((((((((((((((SAL_AA3542AA:0.50172,SAL_AA5647AA:0.49828):0.0332,(SAL_AA2563AA:0,SAL_AA2564AA:0,SAL_AA2565AA:0,SAL_AA2566AA:0,SAL_AA2567AA:0,SAL_AA2568AA:0,SAL_AA2569AA:0,SAL_AA2570AA:0,SAL_AA2571AA:0,SAL_AA2572AA:0,SAL_AA2573AA:0,SAL_AA2574AA:0,SAL_AA2575AA:0,SAL_AA2576AA:0,SAL_AA2577AA:0,SAL_AA2578AA:0,SAL_AA2579AA:0,SAL_AA2580AA:0,SAL_AA2581AA:0,SAL_AA2582AA:0,SAL_AA2583AA:0,SAL_AA2584AA:0,SAL_AA2585AA:0,SAL_AA2586AA:0,SAL_AA2587AA:0,SAL_AA2588AA:0,SAL_AA2589AA:0,SAL_AA2590AA:0,SAL_AA2591AA:0,SAL_AA2592AA:0,SAL_AA2593AA:0,SAL_AA2594AA:0,SAL_AA2595AA:0,SAL_AA2596AA:0,SAL_AA2597AA:0,SAL_AA2598AA:0,SAL_AA2599AA:0,SAL_AA2600AA:0,SAL_AA2601AA:0,SAL_AA2602AA:0,SAL_AA2603AA:0,SAL_AA2604AA:0,SAL_AA2605AA:0,SAL_AA2606AA:0,SAL_AA2607AA:0,SAL_AA2608AA:0,SAL_AA2609AA:0,SAL_AA2610AA:0,SAL_AA2611AA:0,SAL_AA2612AA:0,SAL_AA2613AA:0,SAL_AA2614AA:0,SAL_AA2615AA:0,SAL_AA2616AA:0,SAL_AA2617AA:0,SAL_AA2618AA:0,SAL_AA2619AA:0,SAL_AA2620AA:0,SAL_AA2621AA:0,SAL_AA2622AA:0,SAL_AA2623AA:0,SAL_AA2624AA:0,SAL_AA2625AA:0,SAL_AA2626AA:0,SAL_AA2627AA:0,SAL_AA2628AA:0,SAL_AA2629AA:0,SAL_AA2630AA:0,SAL_AA2631AA:0,SAL_AA2632AA:0,SAL_AA2633AA:0,SAL_AA2634AA:0,SAL_AA2635AA:0,SAL_AA2636AA:0,SAL_AA2637AA:0,SAL_AA2638AA:0,SAL_AA2639AA:0,SAL_AA2641AA:0,SAL_AA2642AA:0,SAL_AA2643AA:0,SAL_AA2644AA:0,SAL_AA2645AA:0,SAL_AA2646AA:0,SAL_AA2647AA:0,SAL_AA2648AA:0,SAL_AA2649AA:0,SAL_AA2650AA:0,SAL_AA2651AA:0,SAL_AA2652AA:0,SAL_AA2653AA:0,SAL_AA2654AA:0,SAL_AA2655AA:0,SAL_AA2656AA:0,SAL_AA2657AA:0,SAL_AA2658AA:0,SAL_AA2659AA:0,SAL_AA2661AA:0,SAL_AA2662AA:0,SAL_AA2663AA:0,SAL_AA2664AA:0,SAL_AA2665AA:0,SAL_AA2666AA:0,SAL_AA2667AA:0,SAL_AA2668AA:0,SAL_AA2669AA:0,SAL_AA2670AA:0,SAL_AA2671AA:0,SAL_AA2672AA:0,SAL_AA2673AA:0,SAL_AA2674AA:0,SAL_AA2675AA:0,SAL_AA2676AA:0,SAL_AA2677AA:0,SAL_AA2679AA:0,SAL_AA2680AA:0,SAL_AA2681AA:0,SAL_AA2682AA:0,SAL_AA7067AA:0,SAL_AA7071AA:0,SAL_AA7078AA:0,SAL_AA7149AA:0,SAL_AA7270AA:0,SAL_AA7272AA:0,SAL_BA1280AA:0,SAL_BA1311AA:0,SAL_BA1312AA:0,SAL_BA1468AA:0,SAL_BA1509AA:0,SAL_BA1511AA:0,SAL_BA1516AA:0,SAL_BA1661AA:0,SAL_BA2008AA:0,SAL_BA2403AA:0,SAL_BA2448AA:0,SAL_BA2742AA:0,SAL_BA3427AA:0,SAL_BA3465AA:0,SAL_BA3469AA:0,SAL_BA3472AA:0,SAL_BA3478AA:0,SAL_BA3487AA:0,SAL_BA3495AA:0,SAL_BA3502AA:0,SAL_BA3522AA:0,SAL_BA3533AA:0,SAL_BA3540AA:0,SAL_BA3547AA:0,SAL_BA3567AA:0,SAL_BA3569AA:0,SAL_BA3591AA:0,SAL_BA3601AA:0,SAL_BA3603AA:0,SAL_BA3618AA:0,SAL_BA3640AA:0,SAL_BA3659AA:0,SAL_BA3665AA:0,SAL_BA3950AA:0,SAL_BA4673AA:0,SAL_BA4675AA:0,SAL_BA4677AA:0,SAL_BA4692AA:0,SAL_BA4823AA:0,SAL_BA4827AA:0,SAL_BA4925AA:0,SAL_BA5018AA:0,SAL_BA5022AA:0,SAL_BA5024AA:0,SAL_BA5026AA:0,SAL_BA5027AA:0,SAL_BA5030AA:0,SAL_BA5039AA:0,SAL_BA5043AA:0,SAL_BA5047AA:0,SAL_BA5060AA:0,SAL_BA5062AA:0,SAL_BA5063AA:0,SAL_BA5065AA:0,SAL_BA5067AA:0,SAL_BA5320AA:0,SAL_BA5396AA:0,SAL_BA5398AA:0,SAL_BA5401AA:0,SAL_BA5403AA:0,SAL_BA5415AA:0,SAL_BA5424AA:0,SAL_BA5442AA:0,SAL_BA5521AA:0,SAL_BA5649AA:0,SAL_BA6575AA:0,SAL_BA7401AA:0,SAL_BA7402AA:0,SAL_BA7403AA:0,SAL_BA7404AA:0,SAL_BA7405AA:0,SAL_BA7956AA:0,SAL_BA8237AA:0,SAL_BA8243AA:0,SAL_BA8532AA:0,SAL_BA8534AA:0,SAL_BA8535AA:0,SAL_BA8542AA:0,SAL_BA8547AA:0,SAL_BA8562AA:0,SAL_BA8564AA:0,SAL_BA8567AA:0,SAL_BA8589AA:0,SAL_BA8608AA:0,SAL_BA8923AA:0,SAL_BA9596AA:0,SAL_BA9657AA:0,SAL_CA0172AA:0,SAL_CA0180AA:0,SAL_CA0181AA:0,SAL_CA0198AA:0,SAL_CA0232AA:0,SAL_CA0888AA:0,SAL_CA1166AA:0,SAL_CA1252AA:0,SAL_CA1388AA:0,SAL_CA1420AA:0,SAL_CA2085AA:0,SAL_CA2466AA:0,SAL_CA2560AA:0,SAL_CA2780AA:0,SAL_CA2781AA:0,SAL_CA2842AA:0,SAL_CA3101AA:0,SAL_CA3170AA:0,SAL_CA3297AA:0,SAL_CA3310AA:0,SAL_CA3357AA:0,SAL_CA3477AA:0,SAL_CA3626AA:0,SAL_CA4001AA:0,SAL_CA4405AA:0,SAL_CA4495AA:0,SAL_CA4557AA:0,SAL_CA5427AA:0,SAL_CA5428AA:0,SAL_CA5429AA:0,SAL_CA5430AA:0,SAL_CA5432AA:0,SAL_CA5442AA:0,SAL_CA6152AA:0,SAL_CA6280AA:0,SAL_CA6398AA:0,SAL_CA6554AA:0,SAL_CA6566AA:0,SAL_CA6796AA:0,SAL_CA6847AA:0,SAL_CA6946AA:0,SAL_CA7649AA:0,SAL_CA7654AA:0,SAL_CA7778AA:0,SAL_CA7779AA:0,SAL_CA7782AA:0,SAL_CA7785AA:0,SAL_CA7936AA:0,SAL_CA7952AA:0,SAL_CA8037AA:0,SAL_CA8073AA:0,SAL_CA8194AA:0,SAL_CA8422AA:0,SAL_CA8460AA:0,SAL_CA8476AA:0,SAL_CA8562AA:0,SAL_CA8643AA:0,SAL_CA8713AA:0,SAL_CA8778AA:0,SAL_CA8820AA:0,SAL_CA9116AA:0,SAL_CA9123AA:0,SAL_CA9135AA:0,SAL_CA9140AA:0,SAL_CA9345AA:0,SAL_CA9346AA:0,SAL_CA9347AA:0,SAL_CA9351AA:0,SAL_CA9352AA:0,SAL_CA9353AA:0,SAL_CA9355AA:0,SAL_CA9362AA:0,SAL_CA9365AA:0,SAL_CA9510AA:0,SAL_CA9511AA:0,SAL_CA9519AA:0,SAL_CA9521AA:0,SAL_CA9530AA:0,SAL_CA9547AA:0,SAL_CA9580AA:0,SAL_CA9765AA:0,SAL_CA9775AA:0,SAL_CA9776AA:0,SAL_CA9781AA:0,SAL_CA9783AA:0,SAL_DA0051AA:0,SAL_DA0181AA:0,SAL_DA0184AA:0,SAL_DA0194AA:0,SAL_DA0204AA:0,SAL_DA0351AA:0,SAL_DA0391AA:0,SAL_DA0572AA:0,SAL_DA1549AA:0,SAL_DA1550AA:0,SAL_DA1551AA:0,SAL_DA1554AA:0,SAL_DA1556AA:0,SAL_DA1701AA:0,SAL_DA1791AA:0,SAL_DA1945AA:0,SAL_DA1949AA:0,SAL_DA1950AA:0,SAL_DA1958AA:0,SAL_DA1962AA:0,SAL_DA1964AA:0,SAL_DA1985AA:0,SAL_DA1988AA:0,SAL_DA2060AA:0,SAL_DA2061AA:0,SAL_DA2065AA:0,SAL_DA2112AA:0,SAL_DA2132AA:0,SAL_DA2163AA:0,SAL_DA2329AA:0,SAL_DA2330AA:0,SAL_DA2452AA:0,SAL_DA2872AA:0,SAL_DA3001AA:0,SAL_DA3021AA:0,SAL_DA3032AA:0,SAL_DA3265AA:0,SAL_DA3319AA:0,SAL_DA3329AA:0,SAL_DA3336AA:0,SAL_DA3440AA:0,SAL_DA3443AA:0,SAL_DA3449AA:0,SAL_DA3462AA:0,SAL_DA3467AA:0,SAL_DA3481AA:0,SAL_DA3486AA:0,SAL_DA3491AA:0,SAL_DA3492AA:0,SAL_DA3493AA:0,SAL_DA3497AA:0,SAL_DA3498AA:0,SAL_DA3521AA:0,SAL_DA3522AA:0,SAL_DA3530AA:0,SAL_DA3531AA:0,SAL_DA3535AA:0,SAL_DA3547AA:0,SAL_DA3548AA:0,SAL_DA3571AA:0,SAL_DA3572AA:0,SAL_DA3817AA:0,SAL_DA3880AA:0,SAL_DA3886AA:0,SAL_DA3891AA:0,SAL_DA3915AA:0,SAL_DA3928AA:0,SAL_DA3939AA:0,SAL_DA3987AA:0,SAL_DA4002AA:0,SAL_DA4084AA:0,SAL_DA4131AA:0,SAL_DA4220AA:0,SAL_DA4397AA:0,SAL_DA4441AA:0,SAL_DA5048AA:0,SAL_DA5066AA:0,SAL_DA5100AA:0,SAL_DA5122AA:0,SAL_DA5159AA:0,SAL_DA5162AA:0,SAL_DA5172AA:0,SAL_DA5189AA:0,SAL_DA5195AA:0,SAL_DA5198AA:0,SAL_DA5424AA:0,SAL_DA5450AA:0,SAL_DA5491AA:0,SAL_DA5508AA:0,SAL_DA5541AA:0,SAL_DA5547AA:0,SAL_DA5561AA:0,SAL_DA5569AA:0,SAL_DA5595AA:0,SAL_DA5597AA:0,SAL_DA5633AA:0,SAL_DA5637AA:0,SAL_DA5664AA:0,SAL_DA5672AA:0,SAL_DA5675AA:0,SAL_DA5710AA:0,SAL_DA5711AA:0,SAL_DA5716AA:0,SAL_DA5720AA:0,SAL_DA5723AA:0,SAL_DA5724AA:0,SAL_DA5738AA:0,SAL_DA5770AA:0,SAL_DA5776AA:0,SAL_DA5783AA:0,SAL_DA5784AA:0,SAL_DA5787AA:0,SAL_DA5788AA:0,SAL_DA5810AA:0,SAL_DA5917AA:0,SAL_DA5918AA:0,SAL_DA5927AA:0,SAL_DA5933AA:0,SAL_DA5935AA:0,SAL_DA5944AA:0,SAL_DA5962AA:0,SAL_DA5965AA:0,SAL_DA5969AA:0,SAL_DA5970AA:0,SAL_DA5975AA:0,SAL_DA5992AA:0,SAL_DA5995AA:0,SAL_DA6000AA:0,SAL_DA6003AA:0,SAL_DA6028AA:0,SAL_DA6029AA:0,SAL_DA6038AA:0,SAL_DA6049AA:0,SAL_DA6147AA:0,SAL_DA6203AA:0,SAL_DA6272AA:0,SAL_DA6330AA:0,SAL_DA6335AA:0,SAL_DA6386AA:0,SAL_DA6393AA:0,SAL_DA6397AA:0,SAL_DA6403AA:0,SAL_DA6411AA:0,SAL_DA6415AA:0,SAL_DA6569AA:0,SAL_DA6657AA:0,SAL_DA6690AA:0,SAL_DA6987AA:0,SAL_DA7013AA:0,SAL_DA7050AA:0,SAL_DA7098AA:0,SAL_DA7164AA:0,SAL_DA7174AA:0,SAL_DA7283AA:0,SAL_DA7290AA:0,SAL_DA7291AA:0,SAL_DA7355AA:0,SAL_DA7372AA:0,SAL_DA7481AA:0,SAL_DA7494AA:0,SAL_DA7504AA:0,SAL_DA7539AA:0,SAL_DA7545AA:0,SAL_DA7546AA:0,SAL_DA7549AA:0,SAL_DA7553AA:0,SAL_DA7556AA:0,SAL_DA7566AA:0,SAL_DA7571AA:0,SAL_DA7844AA:0,SAL_DA7869AA:0,SAL_DA8001AA:0,SAL_DA8021AA:0,SAL_DA8031AA:0,SAL_DA8036AA:0,SAL_DA8059AA:0,SAL_DA8092AA:0,SAL_DA8158AA:0,SAL_DA8162AA:0,SAL_DA8163AA:0,SAL_DA8184AA:0,SAL_DA8410AA:0,SAL_DA8411AA:0,SAL_DA8430AA:0,SAL_DA8491AA:0,SAL_DA8507AA:0,SAL_DA8521AA:0,SAL_DA8554AA:0,SAL_DA8588AA:0,SAL_DA8669AA:0,SAL_DA8713AA:0,SAL_DA8801AA:0,SAL_DA9415AA:0,SAL_DA9417AA:0,SAL_DA9418AA:0,SAL_DA9422AA:0,SAL_DA9427AA:0,SAL_DA9439AA:0,SAL_DA9443AA:0,SAL_DA9478AA:0,SAL_DA9498AA:0,SAL_DA9500AA:0,SAL_DA9523AA:0,SAL_DA9546AA:0,SAL_DA9681AA:0,SAL_DA9684AA:0,SAL_DA9731AA:0,SAL_DA9754AA:0,SAL_DA9764AA:0,SAL_DA9896AA:0,SAL_EA0087AA:0,SAL_EA0118AA:0,SAL_EA0128AA:0,SAL_EA0140AA:0,SAL_EA0242AA:0,SAL_EA0245AA:0,SAL_EA0248AA:0,SAL_EA0332AA:0,SAL_EA0440AA:0,SAL_EA0462AA:0,SAL_EA0566AA:0,SAL_EA0695AA:0,SAL_EA0767AA:0,SAL_EA0770AA:0,SAL_EA0776AA:0,SAL_EA0785AA:0,SAL_EA1658AA:0,SAL_EA1716AA:0,SAL_EA1871AA:0,SAL_EA1961AA:0,SAL_EA1962AA:0,SAL_EA2174AA:0,SAL_EA2177AA:0,SAL_EA2181AA:0,SAL_EA2182AA:0,SAL_EA2214AA:0,SAL_EA2618AA:0,SAL_EA2666AA:0,SAL_EA2816AA:0,SAL_EA3043AA:0,SAL_EA3057AA:0,SAL_EA3095AA:0,SAL_EA3107AA:0,SAL_EA3248AA:0,SAL_EA3302AA:0,SAL_EA3722AA:0,SAL_EA3901AA:0,SAL_EA3911AA:0,SAL_EA3930AA:0,SAL_EA4133AA:0,SAL_EA4171AA:0,SAL_EA4172AA:0,SAL_EA4275AA:0,SAL_EA4787AA:0,SAL_EA4940AA:0,SAL_EA5067AA:0,SAL_EA5068AA:0,SAL_EA5109AA:0,SAL_EA5230AA:0,SAL_EA5232AA:0,SAL_EA5236AA:0,SAL_EA5240AA:0,SAL_EA5252AA:0,SAL_EA5398AA:0,SAL_EA5578AA:0,SAL_EA5935AA:0,SAL_EA5975AA:0,SAL_EA6001AA:0,SAL_EA6007AA:0,SAL_EA6047AA:0,SAL_EA6050AA:0,SAL_EA6162AA:0,SAL_EA6163AA:0,SAL_EA6531AA:0,SAL_EA6585AA:0,SAL_EA7024AA:0,SAL_EA7027AA:0,SAL_EA7228AA:0,SAL_EA7259AA:0,SAL_EA7620AA:0,SAL_EA7663AA:0,SAL_EA7818AA:0,SAL_EA7839AA:0,SAL_EA8128AA:0,SAL_EA8403AA:0,SAL_EA8473AA:0,SAL_EA8658AA:0,SAL_EA8683AA:0,SAL_EA8696AA:0,SAL_EA8697AA:0,SAL_EA8709AA:0,SAL_EA9040AA:0,SAL_EA9090AA:0,SAL_EA9092AA:0,SAL_EA9093AA:0,SAL_EA9094AA:0,SAL_EA9095AA:0,SAL_EA9096AA:0,SAL_EA9097AA:0,SAL_EA9379AA:0,SAL_EA9380AA:0,SAL_EA9399AA:0,SAL_EA9402AA:0,SAL_EA9403AA:0,SAL_EA9404AA:0,SAL_EA9405AA:0,SAL_EA9598AA:0,SAL_EA9770AA:0,SAL_EA9780AA:0,SAL_EA9875AA:0,SAL_FA0489AA:0,SAL_FA0553AA:0,SAL_FA0558AA:0,SAL_FA0562AA:0,SAL_FA0563AA:0,SAL_FA0564AA:0,SAL_FA0566AA:0,SAL_FA0569AA:0,SAL_FA0742AA:0,SAL_FA0749AA:0,SAL_FA0751AA:0,SAL_FA0752AA:0,SAL_FA0754AA:0,SAL_FA0755AA:0,SAL_FA0913AA:0,SAL_FA1096AA:0,SAL_FA1184AA:0,SAL_FA1190AA:0,SAL_FA1239AA:0,SAL_FA1319AA:0,SAL_FA1437AA:0,SAL_FA1438AA:0,SAL_FA1439AA:0,SAL_FA1467AA:0,SAL_FA1702AA:0,SAL_FA1703AA:0,SAL_FA1705AA:0,SAL_FA1896AA:0,SAL_FA1897AA:0,SAL_FA2172AA:0,SAL_FA2173AA:0,SAL_FA2379AA:0,SAL_FA2380AA:0,SAL_FA2488AA:0,SAL_FA2489AA:0,SAL_FA2490AA:0,SAL_FA2491AA:0,SAL_FA2492AA:0,SAL_FA2511AA:0,SAL_FA2516AA:0,SAL_FA2522AA:0,SAL_FA2593AA:0,SAL_FA2594AA:0,SAL_FA2596AA:0,SAL_FA2597AA:0,SAL_FA2598AA:0,SAL_FA2599AA:0,SAL_FA2600AA:0,SAL_FA2601AA:0,SAL_FA2604AA:0,SAL_FA2605AA:0,SAL_FA2606AA:0,SAL_FA2618AA:0,SAL_FA2620AA:0,SAL_FA2667AA:0,SAL_FA2710AA:0,SAL_FA2758AA:0,SAL_FA2788AA:0,SAL_FA2813AA:0,SAL_FA2829AA:0,SAL_FA2847AA:0,SAL_FA2848AA:0,SAL_FA2931AA:0,SAL_FA3273AA:0,SAL_FA3403AA:0,SAL_FA3413AA:0,SAL_FA3696AA:0,SAL_FA3707AA:0,SAL_FA3733AA:0,SAL_FA3857AA:0,SAL_FA3905AA:0,SAL_FA3930AA:0,SAL_FA3933AA:0,SAL_FA4011AA:0,SAL_FA4204AA:0,SAL_FA4961AA:0,SAL_FA4968AA:0,SAL_FA4970AA:0,SAL_FA5023AA:0,SAL_FA5054AA:0,SAL_FA5182AA:0,SAL_FA5263AA:0,SAL_FA5292AA:0,SAL_FA5298AA:0,SAL_FA5299AA:0,SAL_FA5450AA:0,SAL_FA5503AA:0,SAL_FA5790AA:0,SAL_FA5844AA:0,SAL_FA5903AA:0,SAL_FA5904AA:0,SAL_FA5905AA:0,SAL_FA5909AA:0,SAL_FA5910AA:0,SAL_FA5914AA:0,SAL_FA5915AA:0,SAL_FA5916AA:0,SAL_FA5917AA:0,SAL_FA5919AA:0,SAL_FA5921AA:0,SAL_FA5922AA:0,SAL_FA5923AA:0,SAL_FA5928AA:0,SAL_FA5929AA:0,SAL_FA6169AA:0,SAL_FA6374AA:0,SAL_FA7134AA:0,SAL_FA7608AA:0,SAL_FA7609AA:0,SAL_FA7756AA:0,SAL_FA7837AA:0,SAL_FA8227AA:0,SAL_FA8267AA:0,SAL_FA8373AA:0,SAL_FA8374AA:0,SAL_FA8925AA:0,SAL_FA9158AA:0,SAL_FA9371AA:0,SAL_FA9756AA:0,SAL_GA1627AA:0,SAL_GA1628AA:0,SAL_GA1630AA:0,SAL_GA1632AA:0,SAL_GA1634AA:0,SAL_GA1635AA:0,SAL_GA1637AA:0,SAL_GA1638AA:0,SAL_GA1639AA:0,SAL_GA1640AA:0,SAL_GA1645AA:0,SAL_GA1649AA:0,SAL_GA1650AA:0,SAL_GA1651AA:0,SAL_GA1669AA:0,SAL_GA1670AA:0,SAL_GA1707AA:0,SAL_GA1786AA:0,SAL_GA1821AA:0,SAL_GA2052AA:0,SAL_GA2053AA:0,SAL_GA2774AA:0,SAL_GA2812AA:0,SAL_GA2828AA:0,SAL_GA2897AA:0,SAL_GA3083AA:0,SAL_GA3085AA:0,SAL_GA3086AA:0,SAL_GA3143AA:0,SAL_GA3179AA:0,SAL_GA3180AA:0,SAL_GA3229AA:0,SAL_GA3258AA:0,SAL_GA3277AA:0,SAL_GA3355AA:0,SAL_GA3579AA:0,SAL_GA3989AA:0,SAL_GA5070AA:0,SAL_GA5071AA:0,SAL_GA5073AA:0,SAL_GA5074AA:0,SAL_GA5112AA:0,SAL_GA5535AA:0,SAL_GA5541AA:0,SAL_GA6077AA:0,SAL_GA6086AA:0,SAL_GA6565AA:0,SAL_GA6617AA:0,SAL_GA6663AA:0,SAL_GA6664AA:0,SAL_GA7393AA:0,SAL_GA7439AA:0,SAL_GA7791AA:0,SAL_GA7827AA:0,SAL_GA7925AA:0,SAL_GA7939AA:0,SAL_GA8059AA:0,SAL_GA8260AA:0,SAL_GA8424AA:0,SAL_GA9319AA:0,SAL_GA9391AA:0,SAL_GA9425AA:0,SAL_GA9646AA:0,SAL_HA0058AA:0,SAL_HA0059AA:0,SAL_HA0060AA:0,SAL_HA0330AA:0,SAL_HA0459AA:0,SAL_HA0516AA:0,SAL_HA0641AA:0,SAL_HA0718AA:0,SAL_HA0807AA:0,SAL_HA0814AA:0,SAL_HA1094AA:0,SAL_HA1264AA:0,SAL_HA1265AA:0,SAL_HA1566AA:0,SAL_HA1569AA:0,SAL_HA1599AA:0,SAL_HA1600AA:0,SAL_HA1608AA:0,SAL_HA1685AA:0,SAL_HA1686AA:0,SAL_HA1849AA:0,SAL_HA1851AA:0,SAL_HA1856AA:0,SAL_HA1857AA:0,SAL_HA1858AA:0,SAL_HA1861AA:0,SAL_HA2157AA:0,SAL_HA2166AA:0,SAL_HA2178AA:0,SAL_HA2213AA:0,SAL_HA2215AA:0,SAL_HA2228AA:0,SAL_HA2265AA:0,SAL_HA2268AA:0,SAL_HA2269AA:0,SAL_HA2281AA:0,SAL_HA2343AA:0,SAL_HA2347AA:0,SAL_HA2349AA:0,SAL_HA2376AA:0,SAL_HA2389AA:0,SAL_HA2390AA:0,SAL_HA2778AA:0,SAL_HA2868AA:0,SAL_HA2923AA:0,SAL_HA2940AA:0,SAL_HA3151AA:0,SAL_HA3177AA:0,SAL_HA3186AA:0,SAL_HA3848AA:0,SAL_HA3901AA:0,SAL_HA3990AA:0,SAL_HA4049AA:0,SAL_HA4180AA:0,SAL_HA4189AA:0,SAL_HA4239AA:0,SAL_HA4242AA:0,SAL_HA4365AA:0,SAL_HA4368AA:0,SAL_HA4494AA:0,SAL_HA4611AA:0,SAL_HA4813AA:0,SAL_HA4984AA:0,SAL_HA5093AA:0,SAL_HA5206AA:0,SAL_HA5223AA:0,SAL_HA5292AA:0,SAL_HA5395AA:0,SAL_HA5511AA:0,SAL_HA5512AA:0,SAL_HA5513AA:0,SAL_HA5514AA:0,SAL_HA5601AA:0,SAL_HA5602AA:0,SAL_HA5610AA:0,SAL_HA5632AA:0,SAL_HA5646AA:0,SAL_HA5650AA:0,SAL_HA5652AA:0,SAL_HA5662AA:0,SAL_HA5818AA:0,SAL_HA6132AA:0,SAL_HA6189AA:0,SAL_HA6483AA:0,SAL_HA6484AA:0,SAL_HA6629AA:0,SAL_HA6631AA:0,SAL_HA6633AA:0,SAL_HA6645AA:0,SAL_HA6651AA:0,SAL_HA6793AA:0,SAL_HA6805AA:0,SAL_HA6923AA:0,SAL_HA7230AA:0,SAL_HA7333AA:0,SAL_HA8416AA:0,SAL_HA8422AA:0,SAL_HA8588AA:0,SAL_HA8913AA:0,SAL_HA8915AA:0,SAL_HA9210AA:0,SAL_HA9667AA:0,SAL_IA0210AA:0,SAL_IA0211AA:0,SAL_IA0345AA:0,SAL_IA0349AA:0,SAL_IA0355AA:0,SAL_IA0356AA:0,SAL_IA0477AA:0,SAL_IA0805AA:0,SAL_IA1570AA:0,SAL_IA1939AA:0,SAL_IA2180AA:0,SAL_IA2536AA:0,SAL_IA2783AA:0,SAL_IA3039AA:0,SAL_IA3188AA:0,SAL_IA3208AA:0,SAL_IA3409AA:0,SAL_IA3620AA:0,SAL_IA3690AA:0,SAL_IA4632AA:0,SAL_IA5082AA:0,SAL_IA5084AA:0,SAL_IA5289AA:0,SAL_IA5416AA:0,SAL_IA5443AA:0,SAL_IA5595AA:0,SAL_IA5609AA:0,SAL_IA5614AA:0,SAL_IA5847AA:0,SAL_IA6101AA:0,SAL_IA6453AA:0,SAL_IA6938AA:0,SAL_IA7283AA:0,SAL_IA7286AA:0,SAL_IA7290AA:0,SAL_IA7295AA:0,SAL_IA7321AA:0,SAL_IA7452AA:0,SAL_IA7472AA:0,SAL_IA7523AA:0,SAL_IA7755AA:0,SAL_IA7757AA:0,SAL_IA7759AA:0,SAL_IA7765AA:0,SAL_IA7766AA:0,SAL_IA7767AA:0,SAL_IA7768AA:0,SAL_IA7800AA:0,SAL_IA7914AA:0,SAL_IA7915AA:0,SAL_IA7918AA:0,SAL_IA7919AA:0,SAL_IA7925AA:0,SAL_IA7926AA:0,SAL_IA7927AA:0,SAL_IA7928AA:0,SAL_IA7929AA:0,SAL_IA7931AA:0,SAL_IA7932AA:0,SAL_IA8343AA:0,SAL_IA8419AA:0,SAL_IA8804AA:0,SAL_IA8805AA:0,SAL_IA8839AA:0,SAL_IA8943AA:0,SAL_IA8949AA:0,SAL_IA8950AA:0,SAL_IA8997AA:0,SAL_IA9036AA:0,SAL_IA9112AA:0,SAL_IA9310AA:0,SAL_IA9339AA:0,SAL_IA9786AA:0,SAL_JA0184AA:0,SAL_JA0193AA:0,SAL_JA0397AA:0,SAL_JA0407AA:0,SAL_JA0419AA:0,SAL_JA0579AA:0,SAL_JA0885AA:0,SAL_JA0924AA:0,SAL_JA0994AA:0,SAL_JA0996AA:0,SAL_JA0997AA:0,SAL_JA1002AA:0,SAL_JA1169AA:0,SAL_JA1234AA:0,SAL_JA1442AA:0,SAL_JA1478AA:0,SAL_JA1605AA:0,SAL_JA1629AA:0,SAL_JA1634AA:0,SAL_JA1651AA:0,SAL_JA1672AA:0,SAL_JA1674AA:0,SAL_JA1675AA:0,SAL_JA1678AA:0,SAL_JA1684AA:0,SAL_JA1687AA:0,SAL_JA1690AA:0,SAL_JA1726AA:0,SAL_JA2027AA:0,SAL_JA2139AA:0,SAL_JA2399AA:0,SAL_JA2473AA:0,SAL_JA2488AA:0,SAL_JA2501AA:0,SAL_JA2592AA:0,SAL_JA2655AA:0,SAL_JA2841AA:0,SAL_JA2930AA:0,SAL_JA2986AA:0,SAL_JA3152AA:0,SAL_JA3556AA:0,SAL_JA3713AA:0,SAL_JA3717AA:0,SAL_JA3718AA:0,SAL_JA3730AA:0,SAL_JA3738AA:0,SAL_JA3771AA:0,SAL_JA3785AA:0,SAL_JA3839AA:0,SAL_JA3865AA:0,SAL_JA4020AA:0,SAL_JA4511AA:0,SAL_JA4582AA:0,SAL_JA4622AA:0,SAL_JA4648AA:0,SAL_JA4884AA:0,SAL_JA4937AA:0,SAL_JA5459AA:0,SAL_JA5574AA:0,SAL_JA5670AA:0,SAL_JA5707AA:0,SAL_JA5757AA:0,SAL_JA5782AA:0,SAL_JA5787AA:0,SAL_JA5796AA:0,SAL_JA5935AA:0,SAL_JA5957AA:0,SAL_JA6216AA:0,SAL_JA6266AA:0,SAL_JA6277AA:0,SAL_JA6345AA:0,SAL_JA6476AA:0,SAL_JA6623AA:0,SAL_JA6671AA:0,SAL_JA6786AA:0,SAL_JA6791AA:0,SAL_JA6800AA:0,SAL_JA7524AA:0,SAL_JA7561AA:0,SAL_JA7629AA:0,SAL_JA7748AA:0,SAL_JA7764AA:0,SAL_JA7838AA:0,SAL_JA8145AA:0,SAL_JA8278AA:0,SAL_JA8306AA:0,SAL_JA8393AA:0,SAL_JA8405AA:0,SAL_JA8439AA:0,SAL_JA8633AA:0,SAL_JA8745AA:0,SAL_JA8760AA:0,SAL_JA8852AA:0,SAL_JA9000AA:0,SAL_JA9049AA:0,SAL_JA9051AA:0,SAL_JA9111AA:0,SAL_JA9163AA:0,SAL_JA9178AA:0,SAL_JA9307AA:0,SAL_JA9384AA:0,SAL_JA9395AA:0,SAL_JA9420AA:0,SAL_JA9431AA:0,SAL_JA9471AA:0,SAL_JA9505AA:0,SAL_JA9510AA:0,SAL_JA9532AA:0,SAL_JA9546AA:0,SAL_JA9574AA:0,SAL_JA9859AA:0,SAL_JA9873AA:0,SAL_JA9950AA:0,SAL_JA9976AA:0,SAL_KA0003AA:0,SAL_KA0014AA:0,SAL_KA0023AA:0,SAL_KA0096AA:0,SAL_KA0101AA:0,SAL_KA0102AA:0,SAL_KA0104AA:0,SAL_KA0185AA:0,SAL_KA0269AA:0,SAL_KA0309AA:0,SAL_KA0311AA:0,SAL_KA0322AA:0,SAL_KA0357AA:0,SAL_KA0394AA:0,SAL_KA0587AA:0,SAL_KA0674AA:0,SAL_KA0834AA:0,SAL_KA0854AA:0,SAL_KA0884AA:0,SAL_KA0896AA:0,SAL_KA0902AA:0,SAL_KA0992AA:0,SAL_KA1060AA:0,SAL_KA1104AA:0,SAL_KA1157AA:0,SAL_KA1177AA:0,SAL_KA1310AA:0,SAL_KA1694AA:0,SAL_KA1845AA:0,SAL_KA1888AA:0,SAL_KA2027AA:0,SAL_KA2209AA:0,SAL_KA2211AA:0,SAL_KA2316AA:0,SAL_KA2318AA:0,SAL_KA2339AA:0,SAL_KA2342AA:0,SAL_KA2388AA:0,SAL_KA2773AA:0,SAL_KA2910AA:0,SAL_KA3041AA:0,SAL_KA3044AA:0,SAL_KA3055AA:0,SAL_KA3185AA:0,SAL_KA3324AA:0,SAL_KA3678AA:0,SAL_KA4079AA:0,SAL_KA4084AA:0,SAL_KA4089AA:0,SAL_KA4488AA:0,SAL_KA4556AA:0,SAL_KA4575AA:0,SAL_KA4585AA:0,SAL_KA4586AA:0,SAL_KA4593AA:0,SAL_KA5013AA:0,SAL_KA5016AA:0,SAL_KA5121AA:0,SAL_KA5126AA:0,SAL_KA5147AA:0,SAL_KA5216AA:0,SAL_KA5515AA:0,SAL_KA5788AA:0,SAL_KA5843AA:0,SAL_KA5896AA:0,SAL_KA5899AA:0,SAL_KA5928AA:0,SAL_KA6031AA:0,SAL_KA6065AA:0,SAL_KA6175AA:0,SAL_KA4049AA:0):0.4668):0.23629,(((SAL_BA5438AA:0,SAL_BA5439AA:0):0.5,SAL_CA9354AA:0.5):0.0,SAL_GA5172AA:0.5):0.26371):0.1277,(((SAL_CA0217AA:0.5,SAL_CA2180AA:0.5):0.0,SAL_DA5676AA:0.5):0.0050619,SAL_AA4752AA:0.49494):0.3723):0.064548,SAL_DA3568AA:0.93545):0.033813,(((SAL_IA5876AA:0.50347,SAL_AA3492AA:0.49653):0.0017366,(SAL_AA3393AA:0,SAL_AA3394AA:0,SAL_AA3395AA:0,SAL_AA3396AA:0,SAL_AA3397AA:0,SAL_AA3398AA:0):0.49826):0.0061593,SAL_AA4754AA:0.49384):0.46619):0.080387,(((SAL_AA3953AA:0,SAL_BA8882AA:0):0.50933,SAL_AA3489AA:0.49067):0.23732,((SAL_AA5530AA:0,SAL_CA3669AA:0,SAL_CA5036AA:0,SAL_CA8090AA:0,SAL_DA0592AA:0,SAL_HA1850AA:0,SAL_HA1859AA:0,SAL_HA1860AA:0,SAL_HA2159AA:0,SAL_HA2167AA:0,SAL_HA2176AA:0,SAL_HA2177AA:0,SAL_HA2266AA:0,SAL_HA2346AA:0,SAL_HA5077AA:0,SAL_JA6304AA:0,SAL_JA6448AA:0,SAL_JA8350AA:0):0.48371,SAL_JA6929AA:0.51629):0.26268):0.29461):0.31276,(SAL_BA2142AA:0.99758,SAL_DA9832AA:1.0024):0.37474):0.299,(((((((SAL_CA0192AA:0,SAL_CA0421AA:0,SAL_EA6949AA:0):0.53664,(SAL_AA2683AA:0,SAL_AA2684AA:0,SAL_AA2685AA:0,SAL_AA2686AA:0,SAL_AA2687AA:0,SAL_AA2688AA:0,SAL_AA2689AA:0,SAL_AA2690AA:0,SAL_AA2691AA:0,SAL_AA2692AA:0,SAL_AA2693AA:0,SAL_AA2694AA:0,SAL_AA2695AA:0,SAL_AA2696AA:0,SAL_AA2697AA:0,SAL_AA2698AA:0,SAL_AA2699AA:0,SAL_AA2700AA:0,SAL_AA2701AA:0,SAL_AA2702AA:0,SAL_AA2703AA:0,SAL_AA2704AA:0,SAL_AA2705AA:0,SAL_AA2706AA:0,SAL_AA2707AA:0,SAL_AA2708AA:0,SAL_AA2709AA:0,SAL_AA2710AA:0,SAL_AA2711AA:0,SAL_AA2712AA:0,SAL_AA2713AA:0,SAL_AA2714AA:0,SAL_AA2715AA:0,SAL_AA2716AA:0,SAL_AA2717AA:0,SAL_AA2718AA:0,SAL_AA2719AA:0,SAL_AA2720AA:0,SAL_BA1524AA:0,SAL_BA1944AA:0,SAL_BA2296AA:0,SAL_BA3463AA:0,SAL_BA4599AA:0,SAL_BA5086AA:0,SAL_BA8816AA:0,SAL_BA9906AA:0,SAL_CA0207AA:0,SAL_CA1510AA:0,SAL_CA1944AA:0,SAL_CA2380AA:0,SAL_CA2487AA:0,SAL_CA2761AA:0,SAL_CA3444AA:0,SAL_CA3632AA:0,SAL_CA3729AA:0,SAL_CA4331AA:0,SAL_CA5164AA:0,SAL_CA5410AA:0,SAL_CA6071AA:0,SAL_CA6165AA:0,SAL_CA6646AA:0,SAL_CA6937AA:0,SAL_CA8471AA:0,SAL_CA9432AA:0,SAL_CA9437AA:0,SAL_CA9716AA:0,SAL_CA9966AA:0,SAL_DA0161AA:0,SAL_DA0319AA:0,SAL_DA0362AA:0,SAL_DA0497AA:0,SAL_DA1619AA:0,SAL_DA1633AA:0,SAL_DA1649AA:0,SAL_DA1652AA:0,SAL_DA5608AA:0,SAL_DA6289AA:0,SAL_DA6904AA:0,SAL_DA7340AA:0,SAL_DA9354AA:0,SAL_DA9654AA:0,SAL_DA9745AA:0,SAL_EA0186AA:0,SAL_EA0431AA:0,SAL_EA2731AA:0,SAL_EA4226AA:0,SAL_EA5273AA:0,SAL_EA6707AA:0,SAL_EA6710AA:0,SAL_EA7145AA:0,SAL_EA7169AA:0,SAL_EA7619AA:0,SAL_FA1240AA:0,SAL_FA3951AA:0,SAL_FA4201AA:0,SAL_FA5193AA:0,SAL_FA5205AA:0,SAL_FA6408AA:0,SAL_GA0235AA:0,SAL_GA0254AA:0,SAL_GA0369AA:0,SAL_GA1703AA:0,SAL_GA1706AA:0,SAL_GA2444AA:0,SAL_GA5129AA:0,SAL_GA6973AA:0,SAL_GA8231AA:0,SAL_GA8247AA:0,SAL_GA8254AA:0,SAL_GA8257AA:0,SAL_GA8258AA:0,SAL_GA8400AA:0,SAL_GA8414AA:0,SAL_GA8418AA:0,SAL_GA8423AA:0,SAL_GA8426AA:0,SAL_GA8509AA:0,SAL_HA0880AA:0,SAL_HA5184AA:0,SAL_HA6869AA:0,SAL_HA7659AA:0,SAL_IA0076AA:0,SAL_IA0215AA:0,SAL_IA1409AA:0,SAL_IA2458AA:0,SAL_IA6200AA:0,SAL_IA6298AA:0,SAL_IA7068AA:0,SAL_IA8441AA:0,SAL_IA9332AA:0,SAL_IA9885AA:0,SAL_JA0243AA:0,SAL_JA0414AA:0,SAL_JA0968AA:0,SAL_JA2378AA:0,SAL_JA3925AA:0,SAL_JA3983AA:0,SAL_JA4514AA:0,SAL_JA4976AA:0,SAL_JA5476AA:0,SAL_JA5633AA:0,SAL_JA5640AA:0,SAL_JA5917AA:0,SAL_JA6236AA:0,SAL_JA6432AA:0,SAL_JA6527AA:0,SAL_JA7183AA:0,SAL_JA8015AA:0,SAL_JA8156AA:0,SAL_JA8175AA:0,SAL_JA8210AA:0,SAL_JA8239AA:0,SAL_JA9066AA:0,SAL_JA9101AA:0,SAL_JA9164AA:0,SAL_KA0537AA:0,SAL_KA0583AA:0,SAL_KA2158AA:0,SAL_KA2287AA:0,SAL_KA3489AA:0,SAL_KA3527AA:0,SAL_KA3661AA:0):0.46336):0.24124,(((((SAL_GA6307AA:0,SAL_GA6308AA:0):0.5,(SAL_AA6925AA:0,SAL_CA1503AA:0):0.5):0.0,(SAL_BA7563AA:0,SAL_CA4940AA:0):0.5):0.0,SAL_AA4193AA:0.5):0.0054169,SAL_AA6924AA:0.49458):0.25876):0.12311,SAL_BA2261AA:0.87689):0.061686,(SAL_AA3938AA:0,SAL_DA6302AA:0,SAL_DA6316AA:0,SAL_DA6376AA:0,SAL_DA9940AA:0,SAL_EA2186AA:0,SAL_EA6119AA:0):0.93831):0.26779,(SAL_EA0644AA:0.49831,(SAL_AA3939AA:0,SAL_BA9692AA:0,SAL_CA1775AA:0,SAL_CA2185AA:0,SAL_CA4987AA:0,SAL_CA8257AA:0,SAL_CA8432AA:0,SAL_CA8480AA:0,SAL_EA4850AA:0,SAL_FA4372AA:0,SAL_IA3350AA:0,SAL_JA7944AA:0):0.50169):0.73221):0.13529,SAL_AA6516AA:1.3647):0.30695):0.14786,((((SAL_BA7962AA:0.50908,(SAL_BA0967AA:0,SAL_BA1848AA:0,SAL_BA2150AA:0,SAL_BA2992AA:0,SAL_BA3010AA:0,SAL_BA3013AA:0,SAL_BA3023AA:0,SAL_BA7958AA:0,SAL_CA8804AA:0,SAL_DA1860AA:0,SAL_DA1917AA:0,SAL_DA3565AA:0,SAL_DA5696AA:0,SAL_DA5767AA:0,SAL_DA6420AA:0,SAL_DA6425AA:0,SAL_DA6426AA:0,SAL_DA6427AA:0,SAL_DA6428AA:0,SAL_DA6530AA:0,SAL_DA7312AA:0,SAL_DA7391AA:0,SAL_EA1364AA:0):0.49092):0.48998,(SAL_BA7965AA:0.50237,(SAL_BA3500AA:0,SAL_DA6413AA:0,SAL_DA7393AA:0,SAL_DA8153AA:0,SAL_DA8171AA:0,SAL_DA8188AA:0,SAL_DA8474AA:0,SAL_FA5695AA:0):0.49763):0.51002):0.36641,SAL_AA4181AA:1.3836):0.19055,SAL_AA4074AA:1.5595):0.26742):0.59848,SAL_GA3490AA:2.3725):0.21624,(SAL_AA3062AA:0,SAL_EA8333AA:0,SAL_EA8338AA:0,SAL_EA8347AA:0,SAL_EA8531AA:0,SAL_EA8538AA:0,SAL_GA3784AA:0,SAL_AA3061AA:0,SAL_AA3063AA:0):2.6568):0.43465,(((SAL_FA6565AA:0.50394,SAL_AA4388AA:0.49606):1.4625,SAL_DA6889AA:2.0375):0.62287,((((((((((SAL_BA3535AA:0.5,SAL_BA8080AA:0.5):0.0,SAL_FA0578AA:0.5):0.018501,(SAL_AA1561AA:0,SAL_AA1562AA:0,SAL_AA1564AA:0,SAL_AA1565AA:0,SAL_AA1566AA:0,SAL_AA1567AA:0,SAL_AA1568AA:0,SAL_AA1569AA:0,SAL_AA1570AA:0,SAL_AA1571AA:0,SAL_AA1572AA:0,SAL_AA1573AA:0,SAL_AA1574AA:0,SAL_AA1575AA:0,SAL_AA1576AA:0,SAL_AA1577AA:0,SAL_AA1578AA:0,SAL_AA1579AA:0,SAL_AA1580AA:0,SAL_AA1581AA:0,SAL_AA1582AA:0,SAL_AA1583AA:0,SAL_AA1584AA:0,SAL_AA1585AA:0,SAL_AA1586AA:0,SAL_AA1587AA:0,SAL_AA1588AA:0,SAL_AA1589AA:0,SAL_AA7144AA:0,SAL_AA7147AA:0,SAL_AA7148AA:0,SAL_AA7197AA:0,SAL_BA0850AA:0,SAL_BA0880AA:0,SAL_BA0914AA:0,SAL_BA1047AA:0,SAL_BA1059AA:0,SAL_BA1150AA:0,SAL_BA1151AA:0,SAL_BA1152AA:0,SAL_BA1153AA:0,SAL_BA1166AA:0,SAL_BA1174AA:0,SAL_BA1182AA:0,SAL_BA1212AA:0,SAL_BA1244AA:0,SAL_BA1471AA:0,SAL_BA1592AA:0,SAL_BA1593AA:0,SAL_BA1596AA:0,SAL_BA1597AA:0,SAL_BA1601AA:0,SAL_BA1604AA:0,SAL_BA1618AA:0,SAL_BA1623AA:0,SAL_BA1658AA:0,SAL_BA1659AA:0,SAL_BA1696AA:0,SAL_BA1705AA:0,SAL_BA1737AA:0,SAL_BA1744AA:0,SAL_BA1982AA:0,SAL_BA2179AA:0,SAL_BA2184AA:0,SAL_BA2252AA:0,SAL_BA2752AA:0,SAL_BA2763AA:0,SAL_BA2805AA:0,SAL_BA2837AA:0,SAL_BA2847AA:0,SAL_BA2852AA:0,SAL_BA2857AA:0,SAL_BA2861AA:0,SAL_BA2869AA:0,SAL_BA2872AA:0,SAL_BA2873AA:0,SAL_BA2880AA:0,SAL_BA2892AA:0,SAL_BA2893AA:0,SAL_BA2902AA:0,SAL_BA2912AA:0,SAL_BA2926AA:0,SAL_BA2930AA:0,SAL_BA2936AA:0,SAL_BA2940AA:0,SAL_BA2975AA:0,SAL_BA2989AA:0,SAL_BA3226AA:0,SAL_BA3564AA:0,SAL_BA3725AA:0,SAL_BA3727AA:0,SAL_BA3889AA:0,SAL_BA3893AA:0,SAL_BA3897AA:0,SAL_BA3915AA:0,SAL_BA3935AA:0,SAL_BA3943AA:0,SAL_BA3969AA:0,SAL_BA4088AA:0,SAL_BA4134AA:0,SAL_BA4138AA:0,SAL_BA4276AA:0,SAL_BA4330AA:0,SAL_BA4420AA:0,SAL_BA4570AA:0,SAL_BA4588AA:0,SAL_BA4643AA:0,SAL_BA4645AA:0,SAL_BA4706AA:0,SAL_BA4769AA:0,SAL_BA4937AA:0,SAL_BA5104AA:0,SAL_BA5490AA:0,SAL_BA5491AA:0,SAL_BA5496AA:0,SAL_BA5509AA:0,SAL_BA5757AA:0,SAL_BA5817AA:0,SAL_BA5853AA:0,SAL_BA6084AA:0,SAL_BA6224AA:0,SAL_BA6237AA:0,SAL_BA6241AA:0,SAL_BA6377AA:0,SAL_BA6379AA:0,SAL_BA6635AA:0,SAL_BA6649AA:0,SAL_BA6655AA:0,SAL_BA6673AA:0,SAL_BA6755AA:0,SAL_BA6820AA:0,SAL_BA6822AA:0,SAL_BA6855AA:0,SAL_BA6916AA:0,SAL_BA6976AA:0,SAL_BA7214AA:0,SAL_BA7346AA:0,SAL_BA7566AA:0,SAL_BA7851AA:0,SAL_BA7889AA:0,SAL_BA8059AA:0,SAL_BA8206AA:0,SAL_BA8422AA:0,SAL_BA8466AA:0,SAL_BA8566AA:0,SAL_BA8715AA:0,SAL_BA8769AA:0,SAL_BA8791AA:0,SAL_BA9140AA:0,SAL_BA9194AA:0,SAL_BA9286AA:0,SAL_BA9322AA:0,SAL_BA9408AA:0,SAL_BA9413AA:0,SAL_BA9418AA:0,SAL_BA9459AA:0,SAL_BA9879AA:0,SAL_BA9908AA:0,SAL_BA9915AA:0,SAL_BA9968AA:0,SAL_BA9975AA:0,SAL_BA9980AA:0,SAL_CA0083AA:0,SAL_CA0218AA:0,SAL_CA0238AA:0,SAL_CA0380AA:0,SAL_CA0453AA:0,SAL_CA0470AA:0,SAL_CA0518AA:0,SAL_CA0522AA:0,SAL_CA0892AA:0,SAL_CA0916AA:0,SAL_CA1108AA:0,SAL_CA1178AA:0,SAL_CA1347AA:0,SAL_CA1469AA:0,SAL_CA1813AA:0,SAL_CA2103AA:0,SAL_CA2147AA:0,SAL_CA2266AA:0,SAL_CA2302AA:0,SAL_CA2336AA:0,SAL_CA2363AA:0,SAL_CA2437AA:0,SAL_CA2454AA:0,SAL_CA2477AA:0,SAL_CA2517AA:0,SAL_CA2677AA:0,SAL_CA2805AA:0,SAL_CA2931AA:0,SAL_CA2981AA:0,SAL_CA3057AA:0,SAL_CA3164AA:0,SAL_CA3239AA:0,SAL_CA3264AA:0,SAL_CA3358AA:0,SAL_CA3539AA:0,SAL_CA3675AA:0,SAL_CA3677AA:0,SAL_CA3835AA:0,SAL_CA3850AA:0,SAL_CA3894AA:0,SAL_CA3946AA:0,SAL_CA4031AA:0,SAL_CA4211AA:0,SAL_CA4306AA:0,SAL_CA4366AA:0,SAL_CA4371AA:0,SAL_CA4379AA:0,SAL_CA4389AA:0,SAL_CA4439AA:0,SAL_CA4456AA:0,SAL_CA4460AA:0,SAL_CA4479AA:0,SAL_CA4489AA:0,SAL_CA4525AA:0,SAL_CA4696AA:0,SAL_CA4747AA:0,SAL_CA4769AA:0,SAL_CA4846AA:0,SAL_CA5085AA:0,SAL_CA5184AA:0,SAL_CA5232AA:0,SAL_CA5364AA:0,SAL_CA5418AA:0,SAL_CA5458AA:0,SAL_CA5468AA:0,SAL_CA5486AA:0,SAL_CA5536AA:0,SAL_CA5712AA:0,SAL_CA5792AA:0,SAL_CA5890AA:0,SAL_CA6062AA:0,SAL_CA6227AA:0,SAL_CA6228AA:0,SAL_CA6312AA:0,SAL_CA6346AA:0,SAL_CA6348AA:0,SAL_CA6397AA:0,SAL_CA6784AA:0,SAL_CA7106AA:0,SAL_CA7258AA:0,SAL_CA7506AA:0,SAL_CA7507AA:0,SAL_CA7543AA:0,SAL_CA7773AA:0,SAL_CA7774AA:0,SAL_CA7805AA:0,SAL_CA7935AA:0,SAL_CA8154AA:0,SAL_CA8341AA:0,SAL_CA8504AA:0,SAL_CA8646AA:0,SAL_CA8858AA:0,SAL_CA8873AA:0,SAL_CA8884AA:0,SAL_CA8894AA:0,SAL_CA8902AA:0,SAL_CA8907AA:0,SAL_CA9280AA:0,SAL_CA9283AA:0,SAL_CA9286AA:0,SAL_CA9399AA:0,SAL_CA9400AA:0,SAL_CA9536AA:0,SAL_CA9615AA:0,SAL_CA9635AA:0,SAL_CA9731AA:0,SAL_CA9732AA:0,SAL_CA9733AA:0,SAL_CA9739AA:0,SAL_CA9740AA:0,SAL_CA9742AA:0,SAL_CA9949AA:0,SAL_CA9959AA:0,SAL_DA0170AA:0,SAL_DA0188AA:0,SAL_DA0201AA:0,SAL_DA0205AA:0,SAL_DA0387AA:0,SAL_DA0512AA:0,SAL_DA0976AA:0,SAL_DA1755AA:0,SAL_DA1756AA:0,SAL_DA2008AA:0,SAL_DA2358AA:0,SAL_DA2991AA:0,SAL_DA3090AA:0,SAL_DA3112AA:0,SAL_DA3125AA:0,SAL_DA3267AA:0,SAL_DA3268AA:0,SAL_DA3426AA:0,SAL_DA3765AA:0,SAL_DA3766AA:0,SAL_DA3767AA:0,SAL_DA3768AA:0,SAL_DA3769AA:0,SAL_DA3770AA:0,SAL_DA3771AA:0,SAL_DA3772AA:0,SAL_DA3773AA:0,SAL_DA3774AA:0,SAL_DA3990AA:0,SAL_DA5466AA:0,SAL_DA5583AA:0,SAL_DA5649AA:0,SAL_DA5693AA:0,SAL_DA6166AA:0,SAL_DA7071AA:0,SAL_DA7072AA:0,SAL_DA7083AA:0,SAL_DA7092AA:0,SAL_DA7097AA:0,SAL_DA7100AA:0,SAL_DA7127AA:0,SAL_DA7509AA:0,SAL_DA7787AA:0,SAL_DA8228AA:0,SAL_DA8405AA:0,SAL_DA8415AA:0,SAL_DA8440AA:0,SAL_DA8575AA:0,SAL_DA8705AA:0,SAL_DA8815AA:0,SAL_DA8863AA:0,SAL_DA8867AA:0,SAL_DA9633AA:0,SAL_DA9637AA:0,SAL_DA9648AA:0,SAL_EA0136AA:0,SAL_EA0256AA:0,SAL_EA0257AA:0,SAL_EA0343AA:0,SAL_EA0379AA:0,SAL_EA0469AA:0,SAL_EA0522AA:0,SAL_EA1387AA:0,SAL_EA1392AA:0,SAL_EA1393AA:0,SAL_EA1559AA:0,SAL_EA2061AA:0,SAL_EA2678AA:0,SAL_EA3201AA:0,SAL_EA3202AA:0,SAL_EA3222AA:0,SAL_EA3223AA:0,SAL_EA3263AA:0,SAL_EA3264AA:0,SAL_EA3266AA:0,SAL_EA3268AA:0,SAL_EA3269AA:0,SAL_EA3270AA:0,SAL_EA3272AA:0,SAL_EA3274AA:0,SAL_EA3277AA:0,SAL_EA3279AA:0,SAL_EA3518AA:0,SAL_EA3644AA:0,SAL_EA3663AA:0,SAL_EA4006AA:0,SAL_EA4076AA:0,SAL_EA4135AA:0,SAL_EA4136AA:0,SAL_EA4137AA:0,SAL_EA4138AA:0,SAL_EA4139AA:0,SAL_EA4140AA:0,SAL_EA4141AA:0,SAL_EA4142AA:0,SAL_EA4143AA:0,SAL_EA4144AA:0,SAL_EA4145AA:0,SAL_EA4244AA:0,SAL_EA4583AA:0,SAL_EA4584AA:0,SAL_EA4597AA:0,SAL_EA4598AA:0,SAL_EA4641AA:0,SAL_EA4642AA:0,SAL_EA4893AA:0,SAL_EA4894AA:0,SAL_EA5171AA:0,SAL_EA5379AA:0,SAL_EA5381AA:0,SAL_EA5382AA:0,SAL_EA5532AA:0,SAL_EA5572AA:0,SAL_EA5760AA:0,SAL_EA5761AA:0,SAL_EA5762AA:0,SAL_EA5763AA:0,SAL_EA5764AA:0,SAL_EA5765AA:0,SAL_EA5766AA:0,SAL_EA5767AA:0,SAL_EA5768AA:0,SAL_EA5769AA:0,SAL_EA5770AA:0,SAL_EA5771AA:0,SAL_EA5772AA:0,SAL_EA5773AA:0,SAL_EA5774AA:0,SAL_EA5775AA:0,SAL_EA5776AA:0,SAL_EA5777AA:0,SAL_EA5778AA:0,SAL_EA5779AA:0,SAL_EA5780AA:0,SAL_EA5781AA:0,SAL_EA5782AA:0,SAL_EA5783AA:0,SAL_EA5784AA:0,SAL_EA5785AA:0,SAL_EA5786AA:0,SAL_EA5787AA:0,SAL_EA5788AA:0,SAL_EA5789AA:0,SAL_EA5790AA:0,SAL_EA5791AA:0,SAL_EA5792AA:0,SAL_EA5793AA:0,SAL_EA5794AA:0,SAL_EA6293AA:0,SAL_EA6294AA:0,SAL_EA6356AA:0,SAL_EA6475AA:0,SAL_EA6476AA:0,SAL_EA6477AA:0,SAL_EA6478AA:0,SAL_EA6479AA:0,SAL_EA6484AA:0,SAL_EA6487AA:0,SAL_EA6488AA:0,SAL_EA6775AA:0,SAL_EA6776AA:0,SAL_EA6777AA:0,SAL_EA6778AA:0,SAL_EA6779AA:0,SAL_EA6780AA:0,SAL_EA6781AA:0,SAL_EA6782AA:0,SAL_EA6783AA:0,SAL_EA6784AA:0,SAL_EA6785AA:0,SAL_EA6862AA:0,SAL_EA6863AA:0,SAL_EA6864AA:0,SAL_EA7073AA:0,SAL_EA7426AA:0,SAL_EA7442AA:0,SAL_EA7452AA:0,SAL_EA7500AA:0,SAL_EA7843AA:0,SAL_EA7954AA:0,SAL_EA8032AA:0,SAL_EA8095AA:0,SAL_EA8117AA:0,SAL_EA8219AA:0,SAL_EA8580AA:0,SAL_EA8581AA:0,SAL_EA8585AA:0,SAL_EA8587AA:0,SAL_EA8599AA:0,SAL_EA8606AA:0,SAL_EA8682AA:0,SAL_EA8868AA:0,SAL_EA9014AA:0,SAL_EA9131AA:0,SAL_EA9548AA:0,SAL_EA9549AA:0,SAL_EA9550AA:0,SAL_EA9551AA:0,SAL_EA9552AA:0,SAL_EA9553AA:0,SAL_EA9554AA:0,SAL_EA9555AA:0,SAL_EA9556AA:0,SAL_EA9557AA:0,SAL_EA9558AA:0,SAL_EA9559AA:0,SAL_EA9603AA:0,SAL_EA9867AA:0,SAL_EA9868AA:0,SAL_EA9869AA:0,SAL_EA9870AA:0,SAL_FA0404AA:0,SAL_FA0651AA:0,SAL_FA0829AA:0,SAL_FA1316AA:0,SAL_FA1347AA:0,SAL_FA2299AA:0,SAL_FA2300AA:0,SAL_FA2301AA:0,SAL_FA2302AA:0,SAL_FA2423AA:0,SAL_FA3063AA:0,SAL_FA4010AA:0,SAL_FA4022AA:0,SAL_FA4023AA:0,SAL_FA4024AA:0,SAL_FA4025AA:0,SAL_FA4026AA:0,SAL_FA4027AA:0,SAL_FA4028AA:0,SAL_FA4029AA:0,SAL_FA4149AA:0,SAL_FA4175AA:0,SAL_FA4186AA:0,SAL_FA4378AA:0,SAL_FA4419AA:0,SAL_FA4432AA:0,SAL_FA4445AA:0,SAL_FA4468AA:0,SAL_FA4520AA:0,SAL_FA4591AA:0,SAL_FA4649AA:0,SAL_FA4878AA:0,SAL_FA4879AA:0,SAL_FA4880AA:0,SAL_FA4881AA:0,SAL_FA4882AA:0,SAL_FA4883AA:0,SAL_FA4884AA:0,SAL_FA4885AA:0,SAL_FA4886AA:0,SAL_FA4887AA:0,SAL_FA4888AA:0,SAL_FA4889AA:0,SAL_FA4890AA:0,SAL_FA4891AA:0,SAL_FA4892AA:0,SAL_FA4893AA:0,SAL_FA4894AA:0,SAL_FA4895AA:0,SAL_FA4896AA:0,SAL_FA4897AA:0,SAL_FA4898AA:0,SAL_FA4899AA:0,SAL_FA4901AA:0,SAL_FA4902AA:0,SAL_FA4903AA:0,SAL_FA4904AA:0,SAL_FA4905AA:0,SAL_FA4906AA:0,SAL_FA4907AA:0,SAL_FA4908AA:0,SAL_FA4909AA:0,SAL_FA5025AA:0,SAL_FA5375AA:0,SAL_FA5534AA:0,SAL_FA5855AA:0,SAL_FA6024AA:0,SAL_FA6355AA:0,SAL_FA6356AA:0,SAL_FA6397AA:0,SAL_FA6598AA:0,SAL_FA6766AA:0,SAL_FA7145AA:0,SAL_FA7164AA:0,SAL_FA7224AA:0,SAL_FA7226AA:0,SAL_FA7366AA:0,SAL_FA7464AA:0,SAL_FA7507AA:0,SAL_FA7525AA:0,SAL_FA7526AA:0,SAL_FA7527AA:0,SAL_FA7528AA:0,SAL_FA7529AA:0,SAL_FA7530AA:0,SAL_FA7531AA:0,SAL_FA7532AA:0,SAL_FA7533AA:0,SAL_FA7534AA:0,SAL_FA7535AA:0,SAL_FA7536AA:0,SAL_FA7537AA:0,SAL_FA7538AA:0,SAL_FA7539AA:0,SAL_FA7540AA:0,SAL_FA7541AA:0,SAL_FA7542AA:0,SAL_FA7543AA:0,SAL_FA7544AA:0,SAL_FA7545AA:0,SAL_FA7546AA:0,SAL_FA7547AA:0,SAL_FA7548AA:0,SAL_FA7549AA:0,SAL_FA7550AA:0,SAL_FA7551AA:0,SAL_FA7552AA:0,SAL_FA7553AA:0,SAL_FA7554AA:0,SAL_FA7555AA:0,SAL_FA7556AA:0,SAL_FA7557AA:0,SAL_FA7558AA:0,SAL_FA7559AA:0,SAL_FA7560AA:0,SAL_FA7750AA:0,SAL_FA7761AA:0,SAL_FA7855AA:0,SAL_FA7956AA:0,SAL_FA7957AA:0,SAL_FA7958AA:0,SAL_FA7959AA:0,SAL_FA7960AA:0,SAL_FA7961AA:0,SAL_FA7962AA:0,SAL_FA7964AA:0,SAL_FA7965AA:0,SAL_FA7968AA:0,SAL_FA7993AA:0,SAL_FA7994AA:0,SAL_FA7995AA:0,SAL_FA7996AA:0,SAL_FA7997AA:0,SAL_FA7998AA:0,SAL_FA8002AA:0,SAL_FA8150AA:0,SAL_FA8151AA:0,SAL_FA8252AA:0,SAL_FA8487AA:0,SAL_FA8601AA:0,SAL_FA8951AA:0,SAL_FA8997AA:0,SAL_FA9282AA:0,SAL_FA9283AA:0,SAL_FA9510AA:0,SAL_GA0218AA:0,SAL_GA0244AA:0,SAL_GA0245AA:0,SAL_GA0246AA:0,SAL_GA0355AA:0,SAL_GA1657AA:0,SAL_GA1683AA:0,SAL_GA1751AA:0,SAL_GA1904AA:0,SAL_GA1905AA:0,SAL_GA1906AA:0,SAL_GA1917AA:0,SAL_GA1924AA:0,SAL_GA1930AA:0,SAL_GA1932AA:0,SAL_GA1938AA:0,SAL_GA1940AA:0,SAL_GA2041AA:0,SAL_GA2042AA:0,SAL_GA2082AA:0,SAL_GA2133AA:0,SAL_GA2178AA:0,SAL_GA2179AA:0,SAL_GA2180AA:0,SAL_GA2336AA:0,SAL_GA2408AA:0,SAL_GA2864AA:0,SAL_GA2865AA:0,SAL_GA3145AA:0,SAL_GA3350AA:0,SAL_GA3442AA:0,SAL_GA4343AA:0,SAL_GA4400AA:0,SAL_GA4418AA:0,SAL_GA4421AA:0,SAL_GA4496AA:0,SAL_GA4497AA:0,SAL_GA4592AA:0,SAL_GA4635AA:0,SAL_GA4639AA:0,SAL_GA4643AA:0,SAL_GA4704AA:0,SAL_GA4758AA:0,SAL_GA4777AA:0,SAL_GA4796AA:0,SAL_GA4841AA:0,SAL_GA4842AA:0,SAL_GA4997AA:0,SAL_GA5003AA:0,SAL_GA5004AA:0,SAL_GA5006AA:0,SAL_GA5024AA:0,SAL_GA5067AA:0,SAL_GA5072AA:0,SAL_GA5142AA:0,SAL_GA5169AA:0,SAL_GA5252AA:0,SAL_GA5439AA:0,SAL_GA5486AA:0,SAL_GA5590AA:0,SAL_GA5636AA:0,SAL_GA5642AA:0,SAL_GA5923AA:0,SAL_GA5959AA:0,SAL_GA6070AA:0,SAL_GA6095AA:0,SAL_GA6096AA:0,SAL_GA6097AA:0,SAL_GA6102AA:0,SAL_GA6118AA:0,SAL_GA6326AA:0,SAL_GA6366AA:0,SAL_GA6374AA:0,SAL_GA6486AA:0,SAL_GA6526AA:0,SAL_GA6540AA:0,SAL_GA6558AA:0,SAL_GA6606AA:0,SAL_GA6633AA:0,SAL_GA6968AA:0,SAL_GA6969AA:0,SAL_GA6970AA:0,SAL_GA6971AA:0,SAL_GA7036AA:0,SAL_GA7068AA:0,SAL_GA7069AA:0,SAL_GA7149AA:0,SAL_GA7152AA:0,SAL_GA7153AA:0,SAL_GA7374AA:0,SAL_GA7383AA:0,SAL_GA7438AA:0,SAL_GA7502AA:0,SAL_GA7519AA:0,SAL_GA7520AA:0,SAL_GA7521AA:0,SAL_GA7522AA:0,SAL_GA7564AA:0,SAL_GA7665AA:0,SAL_GA7840AA:0,SAL_GA7993AA:0,SAL_GA8066AA:0,SAL_GA8067AA:0,SAL_GA8077AA:0,SAL_GA8078AA:0,SAL_GA8436AA:0,SAL_GA8558AA:0,SAL_GA8659AA:0,SAL_GA8713AA:0,SAL_GA8888AA:0,SAL_GA9006AA:0,SAL_GA9038AA:0,SAL_GA9039AA:0,SAL_GA9184AA:0,SAL_GA9185AA:0,SAL_GA9186AA:0,SAL_GA9187AA:0,SAL_GA9188AA:0,SAL_GA9189AA:0,SAL_GA9205AA:0,SAL_GA9254AA:0,SAL_GA9275AA:0,SAL_GA9781AA:0,SAL_GA9807AA:0,SAL_GA9822AA:0,SAL_GA9981AA:0,SAL_HA0315AA:0,SAL_HA0723AA:0,SAL_HA0747AA:0,SAL_HA0756AA:0,SAL_HA1287AA:0,SAL_HA1369AA:0,SAL_HA1441AA:0,SAL_HA1446AA:0,SAL_HA1447AA:0,SAL_HA1448AA:0,SAL_HA1759AA:0,SAL_HA1764AA:0,SAL_HA1765AA:0,SAL_HA2497AA:0,SAL_HA2509AA:0,SAL_HA2535AA:0,SAL_HA2941AA:0,SAL_HA2950AA:0,SAL_HA3849AA:0,SAL_HA4057AA:0,SAL_HA4338AA:0,SAL_HA4477AA:0,SAL_HA4481AA:0,SAL_HA4534AA:0,SAL_HA4547AA:0,SAL_HA4548AA:0,SAL_HA4553AA:0,SAL_HA4555AA:0,SAL_HA4701AA:0,SAL_HA4729AA:0,SAL_HA4792AA:0,SAL_HA4890AA:0,SAL_HA4949AA:0,SAL_HA4960AA:0,SAL_HA4977AA:0,SAL_HA5006AA:0,SAL_HA5017AA:0,SAL_HA5023AA:0,SAL_HA5048AA:0,SAL_HA5058AA:0,SAL_HA5063AA:0,SAL_HA5170AA:0,SAL_HA5171AA:0,SAL_HA5328AA:0,SAL_HA5403AA:0,SAL_HA5409AA:0,SAL_HA5418AA:0,SAL_HA5439AA:0,SAL_HA5572AA:0,SAL_HA5835AA:0,SAL_HA5959AA:0,SAL_HA5975AA:0,SAL_HA6103AA:0,SAL_HA6505AA:0,SAL_HA6506AA:0,SAL_HA6657AA:0,SAL_HA6747AA:0,SAL_HA6787AA:0,SAL_HA6809AA:0,SAL_HA6856AA:0,SAL_HA6900AA:0,SAL_HA6903AA:0,SAL_HA7338AA:0,SAL_HA7346AA:0,SAL_HA7348AA:0,SAL_HA7360AA:0,SAL_HA8694AA:0,SAL_HA8720AA:0,SAL_HA8721AA:0,SAL_HA8723AA:0,SAL_HA8724AA:0,SAL_HA8725AA:0,SAL_HA8726AA:0,SAL_HA8727AA:0,SAL_HA8728AA:0,SAL_HA8729AA:0,SAL_HA8730AA:0,SAL_HA8731AA:0,SAL_HA8732AA:0,SAL_HA8733AA:0,SAL_HA8795AA:0,SAL_HA8908AA:0,SAL_HA9128AA:0,SAL_HA9226AA:0,SAL_HA9237AA:0,SAL_HA9499AA:0,SAL_HA9563AA:0,SAL_HA9580AA:0,SAL_HA9582AA:0,SAL_HA9583AA:0,SAL_HA9585AA:0,SAL_HA9591AA:0,SAL_HA9716AA:0,SAL_IA0383AA:0,SAL_IA0388AA:0,SAL_IA0407AA:0,SAL_IA0409AA:0,SAL_IA0552AA:0,SAL_IA0553AA:0,SAL_IA0568AA:0,SAL_IA1224AA:0,SAL_IA1862AA:0,SAL_IA2313AA:0,SAL_IA2531AA:0,SAL_IA2560AA:0,SAL_IA2670AA:0,SAL_IA2683AA:0,SAL_IA2737AA:0,SAL_IA3707AA:0,SAL_IA3712AA:0,SAL_IA3725AA:0,SAL_IA3791AA:0,SAL_IA4627AA:0,SAL_IA4646AA:0,SAL_IA5016AA:0,SAL_IA5030AA:0,SAL_IA5216AA:0,SAL_IA5267AA:0,SAL_IA5398AA:0,SAL_IA5668AA:0,SAL_IA5671AA:0,SAL_IA5692AA:0,SAL_IA5741AA:0,SAL_IA5745AA:0,SAL_IA5837AA:0,SAL_IA5899AA:0,SAL_IA6154AA:0,SAL_IA6159AA:0,SAL_IA6259AA:0,SAL_IA6297AA:0,SAL_IA6304AA:0,SAL_IA6338AA:0,SAL_IA6482AA:0,SAL_IA6527AA:0,SAL_IA6543AA:0,SAL_IA6581AA:0,SAL_IA7088AA:0,SAL_IA7091AA:0,SAL_IA7092AA:0,SAL_IA7094AA:0,SAL_IA7096AA:0,SAL_IA7099AA:0,SAL_IA7120AA:0,SAL_IA7122AA:0,SAL_IA7276AA:0,SAL_IA7366AA:0,SAL_IA7402AA:0,SAL_IA7415AA:0,SAL_IA7488AA:0,SAL_IA7581AA:0,SAL_IA7583AA:0,SAL_IA7587AA:0,SAL_IA7603AA:0,SAL_IA7797AA:0,SAL_IA8152AA:0,SAL_IA8250AA:0,SAL_IA8366AA:0,SAL_IA8367AA:0,SAL_IA8372AA:0,SAL_IA8373AA:0,SAL_IA8413AA:0,SAL_IA8418AA:0,SAL_IA8827AA:0,SAL_IA8829AA:0,SAL_IA8922AA:0,SAL_IA8927AA:0,SAL_IA8936AA:0,SAL_IA9085AA:0,SAL_IA9147AA:0,SAL_IA9229AA:0,SAL_IA9259AA:0,SAL_IA9281AA:0,SAL_IA9294AA:0,SAL_IA9326AA:0,SAL_IA9352AA:0,SAL_IA9354AA:0,SAL_IA9452AA:0,SAL_IA9465AA:0,SAL_IA9564AA:0,SAL_IA9569AA:0,SAL_IA9581AA:0,SAL_IA9798AA:0,SAL_IA9804AA:0,SAL_IA9822AA:0,SAL_IA9852AA:0,SAL_IA9872AA:0,SAL_IA9876AA:0,SAL_IA9879AA:0,SAL_JA0150AA:0,SAL_JA0301AA:0,SAL_JA0325AA:0,SAL_JA0329AA:0,SAL_JA0372AA:0,SAL_JA0434AA:0,SAL_JA0449AA:0,SAL_JA0506AA:0,SAL_JA0563AA:0,SAL_JA0570AA:0,SAL_JA0865AA:0,SAL_JA0931AA:0,SAL_JA1025AA:0,SAL_JA1058AA:0,SAL_JA1091AA:0,SAL_JA1108AA:0,SAL_JA1221AA:0,SAL_JA1417AA:0,SAL_JA1418AA:0,SAL_JA1486AA:0,SAL_JA1532AA:0,SAL_JA1543AA:0,SAL_JA1614AA:0,SAL_JA1618AA:0,SAL_JA1641AA:0,SAL_JA1643AA:0,SAL_JA1646AA:0,SAL_JA1648AA:0,SAL_JA1714AA:0,SAL_JA1789AA:0,SAL_JA1968AA:0,SAL_JA1978AA:0,SAL_JA1999AA:0,SAL_JA2001AA:0,SAL_JA2002AA:0,SAL_JA2008AA:0,SAL_JA2016AA:0,SAL_JA2017AA:0,SAL_JA2040AA:0,SAL_JA2101AA:0,SAL_JA2119AA:0,SAL_JA2342AA:0,SAL_JA2414AA:0,SAL_JA2459AA:0,SAL_JA2462AA:0,SAL_JA2475AA:0,SAL_JA2502AA:0,SAL_JA2507AA:0,SAL_JA2600AA:0,SAL_JA2675AA:0,SAL_JA2878AA:0,SAL_JA2898AA:0,SAL_JA2917AA:0,SAL_JA3008AA:0,SAL_JA3159AA:0,SAL_JA3217AA:0,SAL_JA3232AA:0,SAL_JA3237AA:0,SAL_JA3296AA:0,SAL_JA3477AA:0,SAL_JA3591AA:0,SAL_JA3768AA:0,SAL_JA3799AA:0,SAL_JA3807AA:0,SAL_JA3914AA:0,SAL_JA3984AA:0,SAL_JA4009AA:0,SAL_JA4010AA:0,SAL_JA4508AA:0,SAL_JA4543AA:0,SAL_JA4595AA:0,SAL_JA4601AA:0,SAL_JA4628AA:0,SAL_JA4904AA:0,SAL_JA4945AA:0,SAL_JA4968AA:0,SAL_JA4978AA:0,SAL_JA4979AA:0,SAL_JA4989AA:0,SAL_JA5077AA:0,SAL_JA5340AA:0,SAL_JA5361AA:0,SAL_JA5439AA:0,SAL_JA5454AA:0,SAL_JA5493AA:0,SAL_JA5557AA:0,SAL_JA5755AA:0,SAL_JA5756AA:0,SAL_JA5773AA:0,SAL_JA5777AA:0,SAL_JA5859AA:0,SAL_JA5981AA:0,SAL_JA6024AA:0,SAL_JA6178AA:0,SAL_JA6209AA:0,SAL_JA6321AA:0,SAL_JA6354AA:0,SAL_JA6415AA:0,SAL_JA6420AA:0,SAL_JA6455AA:0,SAL_JA6532AA:0,SAL_JA6640AA:0,SAL_JA6675AA:0,SAL_JA6745AA:0,SAL_JA6804AA:0,SAL_JA6906AA:0,SAL_JA6922AA:0,SAL_JA7068AA:0,SAL_JA7136AA:0,SAL_JA7156AA:0,SAL_JA7167AA:0,SAL_JA7186AA:0,SAL_JA7279AA:0,SAL_JA7282AA:0,SAL_JA7283AA:0,SAL_JA7299AA:0,SAL_JA7664AA:0,SAL_JA7742AA:0,SAL_JA7752AA:0,SAL_JA7761AA:0,SAL_JA7836AA:0,SAL_JA7857AA:0,SAL_JA7984AA:0,SAL_JA8086AA:0,SAL_JA8089AA:0,SAL_JA8115AA:0,SAL_JA8212AA:0,SAL_JA8217AA:0,SAL_JA8283AA:0,SAL_JA8305AA:0,SAL_JA8623AA:0,SAL_JA8627AA:0,SAL_JA8652AA:0,SAL_JA8701AA:0,SAL_JA8765AA:0,SAL_JA8980AA:0,SAL_JA9038AA:0,SAL_JA9086AA:0,SAL_JA9088AA:0,SAL_JA9090AA:0,SAL_JA9096AA:0,SAL_JA9097AA:0,SAL_JA9112AA:0,SAL_JA9122AA:0,SAL_JA9124AA:0,SAL_JA9138AA:0,SAL_JA9141AA:0,SAL_JA9167AA:0,SAL_JA9168AA:0,SAL_JA9227AA:0,SAL_JA9236AA:0,SAL_JA9262AA:0,SAL_JA9299AA:0,SAL_JA9315AA:0,SAL_JA9338AA:0,SAL_JA9359AA:0,SAL_JA9372AA:0,SAL_JA9377AA:0,SAL_JA9386AA:0,SAL_JA9400AA:0,SAL_JA9419AA:0,SAL_JA9460AA:0,SAL_JA9473AA:0,SAL_JA9486AA:0,SAL_JA9544AA:0,SAL_JA9547AA:0,SAL_JA9686AA:0,SAL_JA9773AA:0,SAL_JA9919AA:0,SAL_JA9968AA:0,SAL_JA9995AA:0,SAL_KA0015AA:0,SAL_KA0068AA:0,SAL_KA0095AA:0,SAL_KA0125AA:0,SAL_KA0133AA:0,SAL_KA0138AA:0,SAL_KA0140AA:0,SAL_KA0175AA:0,SAL_KA0264AA:0,SAL_KA0283AA:0,SAL_KA0303AA:0,SAL_KA0361AA:0,SAL_KA0362AA:0,SAL_KA0441AA:0,SAL_KA0452AA:0,SAL_KA0514AA:0,SAL_KA0535AA:0,SAL_KA0672AA:0,SAL_KA0684AA:0,SAL_KA0781AA:0,SAL_KA0787AA:0,SAL_KA0796AA:0,SAL_KA0863AA:0,SAL_KA0882AA:0,SAL_KA0913AA:0,SAL_KA0921AA:0,SAL_KA0922AA:0,SAL_KA0952AA:0,SAL_KA0973AA:0,SAL_KA1083AA:0,SAL_KA1092AA:0,SAL_KA1110AA:0,SAL_KA1147AA:0,SAL_KA1189AA:0,SAL_KA1302AA:0,SAL_KA1342AA:0,SAL_KA1676AA:0,SAL_KA1690AA:0,SAL_KA1693AA:0,SAL_KA1734AA:0,SAL_KA1742AA:0,SAL_KA1783AA:0,SAL_KA1798AA:0,SAL_KA1815AA:0,SAL_KA1859AA:0,SAL_KA1942AA:0,SAL_KA1976AA:0,SAL_KA1978AA:0,SAL_KA1982AA:0,SAL_KA2011AA:0,SAL_KA2020AA:0,SAL_KA2162AA:0,SAL_KA2415AA:0,SAL_KA2608AA:0,SAL_KA2610AA:0,SAL_KA2621AA:0,SAL_KA2656AA:0,SAL_KA2675AA:0,SAL_KA2724AA:0,SAL_KA2787AA:0,SAL_KA2790AA:0,SAL_KA2983AA:0,SAL_KA3071AA:0,SAL_KA3171AA:0,SAL_KA3192AA:0,SAL_KA3209AA:0,SAL_KA3214AA:0,SAL_KA3219AA:0,SAL_KA3220AA:0,SAL_KA3232AA:0,SAL_KA3288AA:0,SAL_KA3296AA:0,SAL_KA3311AA:0,SAL_KA3359AA:0,SAL_KA3384AA:0,SAL_KA3387AA:0,SAL_KA3432AA:0,SAL_KA3442AA:0,SAL_KA3447AA:0,SAL_KA3478AA:0,SAL_KA3479AA:0,SAL_KA3640AA:0,SAL_KA4128AA:0,SAL_KA4587AA:0,SAL_KA4631AA:0,SAL_KA4640AA:0,SAL_KA4648AA:0,SAL_KA4656AA:0,SAL_KA4658AA:0,SAL_KA4665AA:0,SAL_KA4668AA:0,SAL_KA4669AA:0,SAL_KA4670AA:0,SAL_KA4673AA:0,SAL_KA4693AA:0,SAL_KA4702AA:0,SAL_KA4749AA:0,SAL_KA4757AA:0,SAL_KA4777AA:0,SAL_KA4793AA:0,SAL_KA4993AA:0,SAL_KA5040AA:0,SAL_KA5041AA:0,SAL_KA5093AA:0,SAL_KA5125AA:0,SAL_KA5143AA:0,SAL_KA5152AA:0,SAL_KA5158AA:0,SAL_KA5180AA:0,SAL_KA5189AA:0,SAL_KA5223AA:0,SAL_KA5274AA:0,SAL_KA5283AA:0,SAL_KA5337AA:0,SAL_KA5358AA:0,SAL_KA5379AA:0,SAL_KA5385AA:0,SAL_KA5395AA:0,SAL_KA5431AA:0,SAL_KA5435AA:0,SAL_KA5510AA:0,SAL_KA5525AA:0,SAL_KA5527AA:0,SAL_KA5532AA:0,SAL_KA5542AA:0,SAL_KA5579AA:0,SAL_KA5614AA:0,SAL_KA5616AA:0,SAL_KA5620AA:0,SAL_KA5621AA:0,SAL_KA5629AA:0,SAL_KA5637AA:0,SAL_KA5650AA:0,SAL_KA5709AA:0,SAL_KA5742AA:0,SAL_KA5764AA:0,SAL_KA5998AA:0,SAL_KA6082AA:0,SAL_KA6139AA:0,SAL_KA6291AA:0):0.4815):0.24395,((SAL_DA3775AA:0.5,SAL_AA1560AA:0.5):0.0,(SAL_AA4101AA:0,SAL_BA8120AA:0):0.5):0.25605):0.12793,(SAL_BA2901AA:0.5,(SAL_BA9918AA:0,SAL_BA9924AA:0,SAL_BA9971AA:0,SAL_CA3966AA:0,SAL_HA5169AA:0):0.5):0.37207):0.070691,(((SAL_BA4656AA:0.5,SAL_IA7191AA:0.5):0.0,(SAL_IA1842AA:0,SAL_IA7344AA:0):0.5):0.0017905,(SAL_CA4996AA:0,SAL_EA7720AA:0):0.49821):0.42931):0.24437,(SAL_EA0322AA:0,SAL_EA0359AA:0):1.1931):0.24055,((SAL_DA5111AA:0,SAL_HA1064AA:0):0.99306,SAL_EA5526AA:1.0069):0.46258):0.14829,(((SAL_EA7860AA:0.5,SAL_EA6915AA:0.5):0.24075,((SAL_BA1177AA:0,SAL_BA2013AA:0,SAL_BA5130AA:0,SAL_BA5132AA:0,SAL_BA7375AA:0,SAL_BA7385AA:0,SAL_EA0358AA:0,SAL_EA3256AA:0,SAL_EA3260AA:0,SAL_EA5823AA:0,SAL_EA5824AA:0,SAL_KA5044AA:0):0.46684,(SAL_BA8004AA:0,SAL_JA1151AA:0):0.53316):0.25925):0.24247,(SAL_AA4526AA:0,SAL_BA8957AA:0,SAL_CA4143AA:0,SAL_CA5770AA:0,SAL_CA6444AA:0,SAL_DA0884AA:0,SAL_DA1780AA:0,SAL_EA7188AA:0,SAL_EA7690AA:0,SAL_EA7876AA:0,SAL_EA7952AA:0,SAL_FA4276AA:0,SAL_FA4528AA:0,SAL_FA4900AA:0,SAL_GA2337AA:0,SAL_HA4987AA:0,SAL_HA5038AA:0,SAL_HA5055AA:0,SAL_IA0754AA:0,SAL_IA5944AA:0,SAL_IA5946AA:0,SAL_JA6347AA:0):1.0075):0.57827):0.13574,SAL_AA7029AA:1.6924):0.93182):0.45176):0.14282,((((((((((SAL_AA5666AA:0,SAL_AA9566AA:0,SAL_BA1833AA:0,SAL_BA4689AA:0,SAL_BA4725AA:0,SAL_CA4425AA:0,SAL_DA5971AA:0,SAL_DA9948AA:0,SAL_EA7883AA:0,SAL_GA9215AA:0,SAL_IA8175AA:0):0.52764,(SAL_AA2493AA:0,SAL_AA2494AA:0,SAL_AA2496AA:0,SAL_AA2497AA:0,SAL_AA2498AA:0,SAL_AA2499AA:0,SAL_AA2500AA:0,SAL_AA2502AA:0,SAL_AA2504AA:0,SAL_AA2506AA:0,SAL_AA2508AA:0,SAL_AA2509AA:0,SAL_AA2510AA:0,SAL_AA2511AA:0,SAL_AA2512AA:0,SAL_AA2513AA:0,SAL_AA2514AA:0,SAL_AA2515AA:0,SAL_AA2516AA:0,SAL_AA2517AA:0,SAL_AA2518AA:0,SAL_AA2519AA:0,SAL_AA9575AA:0,SAL_AA9576AA:0,SAL_AA9577AA:0,SAL_AA9578AA:0,SAL_BA2665AA:0,SAL_BA4600AA:0,SAL_CA0819AA:0,SAL_CA2322AA:0,SAL_CA3765AA:0,SAL_CA4270AA:0,SAL_CA5555AA:0,SAL_CA6221AA:0,SAL_CA6262AA:0,SAL_CA6322AA:0,SAL_CA6370AA:0,SAL_CA6530AA:0,SAL_CA7574AA:0,SAL_DA1286AA:0,SAL_DA1805AA:0,SAL_DA1901AA:0,SAL_EA0318AA:0,SAL_EA0399AA:0,SAL_EA1278AA:0,SAL_FA0684AA:0,SAL_FA0689AA:0,SAL_FA4092AA:0,SAL_FA4250AA:0,SAL_FA4267AA:0,SAL_FA8040AA:0,SAL_GA0144AA:0,SAL_GA0264AA:0,SAL_GA0273AA:0,SAL_GA1801AA:0,SAL_GA1802AA:0,SAL_GA2443AA:0,SAL_GA2658AA:0,SAL_GA3804AA:0,SAL_GA4815AA:0,SAL_GA6113AA:0,SAL_GA9244AA:0,SAL_GA9641AA:0,SAL_HA4614AA:0,SAL_HA4773AA:0,SAL_HA4809AA:0,SAL_HA5180AA:0,SAL_HA7304AA:0,SAL_HA8907AA:0,SAL_IA3674AA:0,SAL_IA3763AA:0,SAL_IA5672AA:0,SAL_JA3634AA:0,SAL_JA7769AA:0,SAL_JA7912AA:0,SAL_KA3732AA:0,SAL_KA4711AA:0):0.47236):0.23529,(SAL_IA3079AA:0.50205,(SAL_AA6698AA:0,SAL_AA6699AA:0,SAL_BA8563AA:0,SAL_CA0354AA:0,SAL_CA1434AA:0,SAL_FA4491AA:0):0.49795):0.26471):0.26789,(((SAL_AA6691AA:0.5,(SAL_AA5627AA:0,SAL_CA3319AA:0):0.5):0.0,(SAL_DA5600AA:0,SAL_DA8052AA:0,SAL_EA8028AA:0,SAL_EA9612AA:0,SAL_IA5914AA:0):0.5):0.0,SAL_IA1206AA:0.5):0.48211):0.12585,(((SAL_EA8827AA:0.51782,(SAL_AA4975AA:0,SAL_AA4976AA:0,SAL_AA4977AA:0,SAL_AA4978AA:0,SAL_AA4979AA:0,SAL_AA4980AA:0,SAL_AA4981AA:0,SAL_AA4982AA:0,SAL_AA4983AA:0,SAL_AA4984AA:0,SAL_AA4985AA:0,SAL_AA4986AA:0,SAL_AA4987AA:0,SAL_AA4988AA:0,SAL_AA4989AA:0,SAL_AA4990AA:0,SAL_AA4991AA:0,SAL_AA4992AA:0,SAL_AA4993AA:0,SAL_AA9662AA:0,SAL_BA7764AA:0,SAL_BA7871AA:0,SAL_CA1028AA:0,SAL_CA1098AA:0,SAL_CA3266AA:0,SAL_CA4693AA:0,SAL_CA5136AA:0,SAL_CA6878AA:0,SAL_CA6981AA:0,SAL_CA6982AA:0,SAL_CA6983AA:0,SAL_CA6984AA:0,SAL_CA6985AA:0,SAL_CA7376AA:0,SAL_CA8241AA:0,SAL_DA0409AA:0,SAL_DA1275AA:0,SAL_DA1974AA:0,SAL_DA3965AA:0,SAL_DA4213AA:0,SAL_DA5603AA:0,SAL_DA6383AA:0,SAL_DA7019AA:0,SAL_EA0664AA:0,SAL_EA0955AA:0,SAL_EA0956AA:0,SAL_EA0963AA:0,SAL_EA0969AA:0,SAL_EA0970AA:0,SAL_EA1246AA:0,SAL_EA1255AA:0,SAL_EA7264AA:0,SAL_EA7291AA:0,SAL_EA7707AA:0,SAL_EA7853AA:0,SAL_FA7757AA:0,SAL_FA7758AA:0,SAL_GA0168AA:0,SAL_GA0233AA:0,SAL_GA0234AA:0,SAL_GA0253AA:0,SAL_GA2913AA:0,SAL_GA3427AA:0,SAL_GA5479AA:0,SAL_HA4888AA:0,SAL_HA4910AA:0,SAL_HA5400AA:0,SAL_HA5420AA:0,SAL_HA5458AA:0,SAL_HA9363AA:0,SAL_HA9364AA:0,SAL_IA0096AA:0,SAL_IA0284AA:0,SAL_IA4767AA:0,SAL_IA6516AA:0,SAL_JA0158AA:0,SAL_JA0553AA:0,SAL_JA1469AA:0,SAL_JA2506AA:0,SAL_JA2927AA:0,SAL_JA3329AA:0,SAL_JA5468AA:0,SAL_JA5823AA:0,SAL_JA5920AA:0,SAL_JA6120AA:0,SAL_JA6912AA:0,SAL_JA7798AA:0,SAL_JA8120AA:0,SAL_JA8148AA:0,SAL_JA8159AA:0,SAL_JA8252AA:0,SAL_JA8290AA:0,SAL_JA8909AA:0,SAL_JA8911AA:0,SAL_JA9498AA:0,SAL_KA0355AA:0,SAL_KA0482AA:0,SAL_KA0871AA:0,SAL_KA3234AA:0,SAL_KA3603AA:0,SAL_KA4999AA:0):0.48218):0.25525,SAL_EA8828AA:0.74475):0.13119,(SAL_AA5668AA:0,SAL_AA9565AA:0,SAL_GA3803AA:0):0.86881):0.24915):0.13923,((((SAL_CA0255AA:0,SAL_CA1767AA:0):0.50908,(SAL_AA2994AA:0,SAL_AA2995AA:0,SAL_AA9675AA:0,SAL_AA9677AA:0,SAL_CA3949AA:0,SAL_CA5570AA:0,SAL_CA6278AA:0,SAL_CA6407AA:0,SAL_CA9246AA:0,SAL_DA1031AA:0,SAL_FA2039AA:0,SAL_FA2040AA:0,SAL_FA7676AA:0,SAL_FA7704AA:0,SAL_GA0263AA:0,SAL_GA3309AA:0,SAL_GA4540AA:0,SAL_GA9341AA:0,SAL_HA4756AA:0,SAL_HA4758AA:0,SAL_IA0074AA:0,SAL_JA7010AA:0):0.49092):0.24742,(SAL_AA6618AA:0,SAL_EA0663AA:0,SAL_EA2837AA:0,SAL_KA5937AA:0):0.75258):0.12744,SAL_HA4920AA:0.87256):0.36077):0.20407,((((SAL_DA1876AA:0,SAL_DA6978AA:0):0.49207,(SAL_BA1357AA:0,SAL_CA7242AA:0,SAL_DA1925AA:0):0.50793):0.23258,(SAL_BA1366AA:0.49211,(SAL_CA8415AA:0,SAL_DA8099AA:0):0.50789):0.26742):0.22632,(SAL_CA7715AA:0.4826,SAL_CA4877AA:0.5174):0.52368):0.49905):0.18277,((SAL_BA1531AA:0,SAL_BA2624AA:0,SAL_CA7723AA:0,SAL_DA9741AA:0):0.49213,(SAL_CA7054AA:0,SAL_CA7058AA:0,SAL_DA0092AA:0):0.50787):1.1844):0.20846,SAL_DA9765AA:1.9087):0.51626,((((SAL_BA1316AA:0,SAL_GA0141AA:0):0.97973,(SAL_BA1325AA:0,SAL_BA1328AA:0,SAL_BA2007AA:0,SAL_CA7280AA:0,SAL_DA5610AA:0,SAL_DA5611AA:0):1.0203):0.1156,(((SAL_EA8088AA:0.5,(SAL_AA6700AA:0,SAL_AA6701AA:0):0.5):0.019043,(SAL_AA3554AA:0,SAL_AA3555AA:0,SAL_AA3556AA:0,SAL_AA3557AA:0,SAL_AA3558AA:0,SAL_AA3559AA:0,SAL_AA3560AA:0,SAL_AA3561AA:0,SAL_AA3562AA:0,SAL_BA1537AA:0,SAL_DA7401AA:0,SAL_EA0694AA:0,SAL_EA5267AA:0,SAL_FA4356AA:0,SAL_FA4939AA:0,SAL_HA4603AA:0,SAL_HA4916AA:0,SAL_IA8281AA:0,SAL_JA0051AA:0,SAL_JA1479AA:0,SAL_JA3406AA:0,SAL_JA4560AA:0,SAL_JA5496AA:0,SAL_JA5593AA:0,SAL_JA7394AA:0,SAL_KA0759AA:0):0.48096):0.25697,(SAL_AA6685AA:0,SAL_AA6686AA:0,SAL_IA0093AA:0):0.74303):0.3844):0.48805,SAL_BA5795AA:1.6369):0.83627):0.81333):0.0048454,((((((((((SAL_AA3725AA:0,SAL_JA1359AA:0):0.50013,(SAL_CA2529AA:0,SAL_CA4297AA:0,SAL_HA5344AA:0):0.49987):0.028477,(SAL_AA6519AA:0,SAL_AA6520AA:0,SAL_BA1424AA:0,SAL_BA5875AA:0,SAL_CA2883AA:0,SAL_CA5911AA:0,SAL_CA8363AA:0,SAL_CA8451AA:0,SAL_DA1975AA:0,SAL_DA3865AA:0,SAL_DA6247AA:0,SAL_DA6254AA:0,SAL_DA6667AA:0,SAL_DA7842AA:0,SAL_DA8533AA:0,SAL_DA9146AA:0,SAL_EA2703AA:0,SAL_EA2709AA:0,SAL_EA2860AA:0,SAL_EA7014AA:0,SAL_EA7539AA:0,SAL_FA2505AA:0,SAL_FA5781AA:0,SAL_FA5899AA:0,SAL_FA5988AA:0,SAL_FA5989AA:0,SAL_FA7519AA:0,SAL_GA0291AA:0,SAL_GA0345AA:0,SAL_GA0361AA:0,SAL_GA2056AA:0,SAL_GA2057AA:0,SAL_GA2687AA:0,SAL_GA2700AA:0,SAL_GA2714AA:0,SAL_GA3514AA:0,SAL_GA4808AA:0,SAL_GA7381AA:0,SAL_GA8577AA:0,SAL_GA8580AA:0,SAL_GA8642AA:0,SAL_GA9413AA:0,SAL_HA1592AA:0,SAL_IA3773AA:0,SAL_IA6966AA:0,SAL_IA6973AA:0,SAL_IA7267AA:0,SAL_IA7268AA:0,SAL_JA0578AA:0,SAL_JA1034AA:0,SAL_JA1281AA:0,SAL_JA1282AA:0,SAL_JA1289AA:0,SAL_JA1297AA:0,SAL_JA1301AA:0,SAL_JA1302AA:0,SAL_JA1303AA:0,SAL_JA1304AA:0,SAL_JA1310AA:0,SAL_JA1315AA:0,SAL_JA1317AA:0,SAL_JA1341AA:0,SAL_JA1342AA:0,SAL_JA1361AA:0,SAL_JA1371AA:0,SAL_JA1375AA:0,SAL_JA1410AA:0,SAL_JA1697AA:0,SAL_JA2394AA:0,SAL_JA4955AA:0,SAL_JA7014AA:0,SAL_KA1186AA:0,SAL_KA2795AA:0,SAL_KA5290AA:0):0.47152):0.25801,SAL_EA7480AA:0.74199):0.1307,(SAL_AA6030AA:0,SAL_DA0791AA:0,SAL_EA7837AA:0,SAL_HA3394AA:0,SAL_HA8247AA:0,SAL_JA1377AA:0,SAL_JA1379AA:0):0.8693):0.46343,SAL_DA0383AA:1.4116):0.4013,((((SAL_JA6878AA:0.52096,(SAL_CA6226AA:0,SAL_DA1008AA:0,SAL_HA6760AA:0):0.47904):0.26078,SAL_DA7613AA:0.73922):0.17933,(((SAL_AA4810AA:0,SAL_AA4811AA:0,SAL_AA4812AA:0,SAL_BA5790AA:0,SAL_BA7477AA:0,SAL_CA3980AA:0,SAL_EA9021AA:0,SAL_EA9365AA:0,SAL_FA4640AA:0,SAL_FA8064AA:0,SAL_GA1672AA:0,SAL_GA2035AA:0,SAL_GA2060AA:0,SAL_GA2061AA:0,SAL_GA2062AA:0,SAL_GA2063AA:0,SAL_GA2064AA:0,SAL_GA3351AA:0,SAL_GA3647AA:0,SAL_GA3648AA:0,SAL_GA3649AA:0,SAL_GA3650AA:0,SAL_GA3651AA:0,SAL_GA3652AA:0,SAL_HA5590AA:0,SAL_JA1292AA:0,SAL_JA1400AA:0,SAL_JA5698AA:0,SAL_KA5083AA:0,SAL_KA5087AA:0):0.52441,(SAL_AA3602AA:0,SAL_AA3603AA:0,SAL_AA3604AA:0,SAL_AA3605AA:0,SAL_AA3606AA:0,SAL_AA3607AA:0,SAL_AA3608AA:0,SAL_AA3609AA:0,SAL_AA3610AA:0,SAL_AA3611AA:0,SAL_AA3612AA:0,SAL_AA3613AA:0,SAL_AA3614AA:0,SAL_AA3615AA:0,SAL_AA3616AA:0,SAL_AA3617AA:0,SAL_AA3618AA:0,SAL_AA3620AA:0,SAL_AA3621AA:0,SAL_AA3622AA:0,SAL_AA3623AA:0,SAL_AA3624AA:0,SAL_AA3625AA:0,SAL_AA3626AA:0,SAL_AA3627AA:0,SAL_AA3628AA:0,SAL_AA3629AA:0,SAL_BA0974AA:0,SAL_BA0975AA:0,SAL_BA0976AA:0,SAL_BA0977AA:0,SAL_BA0978AA:0,SAL_BA0979AA:0,SAL_BA0980AA:0,SAL_BA0981AA:0,SAL_BA0982AA:0,SAL_BA0983AA:0,SAL_BA0984AA:0,SAL_BA0985AA:0,SAL_BA0986AA:0,SAL_BA0987AA:0,SAL_BA0988AA:0,SAL_BA0989AA:0,SAL_BA0990AA:0,SAL_BA0991AA:0,SAL_BA7545AA:0,SAL_BA8135AA:0,SAL_BA8708AA:0,SAL_BA8748AA:0,SAL_BA8926AA:0,SAL_BA9932AA:0,SAL_CA1087AA:0,SAL_CA1695AA:0,SAL_CA1850AA:0,SAL_CA1936AA:0,SAL_CA2330AA:0,SAL_CA2541AA:0,SAL_CA3096AA:0,SAL_CA3122AA:0,SAL_CA3139AA:0,SAL_CA3406AA:0,SAL_CA3698AA:0,SAL_CA4147AA:0,SAL_CA4219AA:0,SAL_CA4515AA:0,SAL_CA4583AA:0,SAL_CA4584AA:0,SAL_CA5127AA:0,SAL_CA5729AA:0,SAL_CA6139AA:0,SAL_DA0794AA:0,SAL_DA1089AA:0,SAL_DA1250AA:0,SAL_DA4490AA:0,SAL_DA4492AA:0,SAL_DA4493AA:0,SAL_DA4497AA:0,SAL_DA4498AA:0,SAL_DA4499AA:0,SAL_DA4500AA:0,SAL_DA4501AA:0,SAL_EA7526AA:0,SAL_EA7676AA:0,SAL_FA4072AA:0,SAL_FA4095AA:0,SAL_FA4183AA:0,SAL_FA4455AA:0,SAL_FA4612AA:0,SAL_FA4631AA:0,SAL_FA4662AA:0,SAL_FA5665AA:0,SAL_FA7308AA:0,SAL_FA8731AA:0,SAL_GA1759AA:0,SAL_GA2703AA:0,SAL_GA2841AA:0,SAL_GA9190AA:0,SAL_HA2201AA:0,SAL_HA2260AA:0,SAL_HA2386AA:0,SAL_HA2387AA:0,SAL_HA5111AA:0,SAL_HA5112AA:0,SAL_HA5600AA:0,SAL_HA8186AA:0,SAL_HA8955AA:0,SAL_IA1118AA:0,SAL_IA2223AA:0,SAL_IA3592AA:0,SAL_IA5893AA:0,SAL_IA6708AA:0,SAL_IA6960AA:0,SAL_IA7715AA:0,SAL_JA1278AA:0,SAL_JA1280AA:0,SAL_JA1283AA:0,SAL_JA1284AA:0,SAL_JA1285AA:0,SAL_JA1286AA:0,SAL_JA1287AA:0,SAL_JA1288AA:0,SAL_JA1290AA:0,SAL_JA1291AA:0,SAL_JA1293AA:0,SAL_JA1294AA:0,SAL_JA1295AA:0,SAL_JA1296AA:0,SAL_JA1298AA:0,SAL_JA1299AA:0,SAL_JA1300AA:0,SAL_JA1305AA:0,SAL_JA1306AA:0,SAL_JA1307AA:0,SAL_JA1309AA:0,SAL_JA1313AA:0,SAL_JA1314AA:0,SAL_JA1316AA:0,SAL_JA1318AA:0,SAL_JA1320AA:0,SAL_JA1321AA:0,SAL_JA1338AA:0,SAL_JA1339AA:0,SAL_JA1340AA:0,SAL_JA1343AA:0,SAL_JA1344AA:0,SAL_JA1345AA:0,SAL_JA1346AA:0,SAL_JA1348AA:0,SAL_JA1349AA:0,SAL_JA1352AA:0,SAL_JA1353AA:0,SAL_JA1354AA:0,SAL_JA1355AA:0,SAL_JA1356AA:0,SAL_JA1357AA:0,SAL_JA1372AA:0,SAL_JA1373AA:0,SAL_JA1376AA:0,SAL_JA1378AA:0,SAL_JA1380AA:0,SAL_JA1381AA:0,SAL_JA1382AA:0,SAL_JA1384AA:0,SAL_JA1387AA:0,SAL_JA1392AA:0,SAL_JA1394AA:0,SAL_JA1396AA:0,SAL_JA1397AA:0,SAL_JA1398AA:0,SAL_JA1406AA:0,SAL_JA1844AA:0,SAL_JA7192AA:0,SAL_KA2285AA:0,SAL_KA4075AA:0,SAL_KA1543AA:0):0.47559):0.24175,(SAL_GA7186AA:0.49776,SAL_CA0001AA:0.50224):0.25825):0.19567):0.41414,SAL_FA8223AA:1.3984):0.44245):0.22018,SAL_FA8222AA:2.0454):0.41584,SAL_AA6987AA:2.3342):0.49107,(((SAL_AA7044AA:0,SAL_BA6367AA:0,SAL_DA9649AA:0,SAL_EA2708AA:0):1.5552,(SAL_AA6914AA:0,SAL_BA1259AA:0,SAL_BA1260AA:0,SAL_EA6467AA:0,SAL_GA2517AA:0,SAL_GA3432AA:0,SAL_GA6026AA:0,SAL_GA6027AA:0,SAL_IA5390AA:0,SAL_JA3143AA:0):1.4448):0.71387,(SAL_AA6641AA:0.5005,(SAL_AA6794AA:0,SAL_AA6795AA:0,SAL_AA6796AA:0,SAL_AA6797AA:0,SAL_AA6798AA:0,SAL_CA6010AA:0,SAL_CA6625AA:0,SAL_EA7134AA:0,SAL_EA9374AA:0,SAL_FA6147AA:0,SAL_JA2945AA:0,SAL_JA7824AA:0,SAL_JA8109AA:0):0.4995):1.7861):0.60659):0.35679):0.14529):0.018312,((((((((SAL_BA2709AA:0,SAL_BA2711AA:0,SAL_BA5712AA:0,SAL_EA4616AA:0):1.0018,(SAL_EA2774AA:0,SAL_EA2775AA:0,SAL_EA2855AA:0,SAL_EA3280AA:0,SAL_EA3281AA:0,SAL_EA3282AA:0,SAL_EA5104AA:0,SAL_EA5127AA:0,SAL_EA6120AA:0,SAL_FA8384AA:0,SAL_JA2571AA:0,SAL_JA2587AA:0,SAL_KA5684AA:0):0.99821):0.11132,((((SAL_BA2921AA:0,SAL_EA4608AA:0,SAL_HA5246AA:0):0.52094,(SAL_BA4005AA:0,SAL_CA9766AA:0,SAL_DA0236AA:0,SAL_DA0245AA:0,SAL_DA2989AA:0,SAL_DA3041AA:0,SAL_DA3044AA:0,SAL_DA3047AA:0,SAL_DA3074AA:0,SAL_DA3076AA:0,SAL_DA3111AA:0,SAL_DA8629AA:0,SAL_EA0145AA:0,SAL_EA0512AA:0,SAL_EA0786AA:0,SAL_EA2315AA:0,SAL_EA2316AA:0,SAL_EA2317AA:0,SAL_EA2318AA:0,SAL_EA2319AA:0,SAL_EA2320AA:0,SAL_EA2769AA:0,SAL_EA2770AA:0,SAL_EA2854AA:0,SAL_EA2857AA:0,SAL_EA2858AA:0,SAL_EA2869AA:0,SAL_EA2870AA:0,SAL_EA2872AA:0,SAL_EA2873AA:0,SAL_EA2875AA:0,SAL_EA2912AA:0,SAL_EA2915AA:0,SAL_EA3187AA:0,SAL_EA3188AA:0,SAL_EA3189AA:0,SAL_EA3190AA:0,SAL_EA3191AA:0,SAL_EA5026AA:0,SAL_EA5027AA:0,SAL_EA5080AA:0,SAL_EA5300AA:0,SAL_EA5301AA:0,SAL_EA5302AA:0,SAL_EA5303AA:0,SAL_EA5640AA:0,SAL_EA5642AA:0,SAL_EA5700AA:0,SAL_EA5701AA:0,SAL_EA5702AA:0,SAL_EA5703AA:0,SAL_EA5704AA:0,SAL_EA5705AA:0,SAL_EA6014AA:0,SAL_EA6015AA:0,SAL_EA6016AA:0,SAL_EA6108AA:0,SAL_EA6286AA:0,SAL_EA6615AA:0,SAL_EA6837AA:0,SAL_EA8673AA:0,SAL_EA9912AA:0,SAL_EA9913AA:0,SAL_EA9915AA:0,SAL_EA9917AA:0,SAL_FA1523AA:0,SAL_FA1536AA:0,SAL_FA1613AA:0,SAL_FA1616AA:0,SAL_FA1618AA:0,SAL_FA1620AA:0,SAL_FA1622AA:0,SAL_FA5067AA:0,SAL_FA5128AA:0,SAL_FA5485AA:0,SAL_FA5490AA:0,SAL_FA6233AA:0,SAL_FA7343AA:0,SAL_FA9378AA:0,SAL_GA7391AA:0,SAL_GA8105AA:0,SAL_GA8125AA:0,SAL_GA8132AA:0,SAL_GA8139AA:0,SAL_GA8698AA:0,SAL_GA9268AA:0,SAL_GA9278AA:0,SAL_GA9281AA:0,SAL_GA9714AA:0,SAL_GA9715AA:0,SAL_GA9718AA:0,SAL_HA0526AA:0,SAL_HA0748AA:0,SAL_HA1002AA:0,SAL_HA1009AA:0,SAL_HA1011AA:0,SAL_HA1012AA:0,SAL_HA1013AA:0,SAL_HA1121AA:0,SAL_HA1155AA:0,SAL_HA1431AA:0,SAL_HA1440AA:0,SAL_HA1586AA:0,SAL_HA1587AA:0,SAL_HA3060AA:0,SAL_HA3067AA:0,SAL_HA3072AA:0,SAL_HA3864AA:0,SAL_HA3868AA:0,SAL_HA4530AA:0,SAL_HA4535AA:0,SAL_HA4575AA:0,SAL_HA4576AA:0,SAL_HA4580AA:0,SAL_HA4581AA:0,SAL_HA4582AA:0,SAL_HA4585AA:0,SAL_HA5293AA:0,SAL_HA5303AA:0,SAL_HA5337AA:0,SAL_HA5745AA:0,SAL_HA6144AA:0,SAL_HA6922AA:0,SAL_HA7401AA:0,SAL_HA7677AA:0,SAL_HA8215AA:0,SAL_HA8250AA:0,SAL_HA8255AA:0,SAL_HA9169AA:0,SAL_HA9183AA:0,SAL_HA9232AA:0,SAL_HA9483AA:0,SAL_HA9672AA:0,SAL_HA9678AA:0,SAL_IA0198AA:0,SAL_IA0391AA:0,SAL_IA2031AA:0,SAL_IA3751AA:0,SAL_IA5777AA:0,SAL_IA5778AA:0,SAL_IA5791AA:0,SAL_IA6204AA:0,SAL_IA6300AA:0,SAL_IA6447AA:0,SAL_IA7301AA:0,SAL_IA7307AA:0,SAL_IA8346AA:0,SAL_IA8606AA:0,SAL_IA8609AA:0,SAL_IA8610AA:0,SAL_IA8611AA:0,SAL_IA8612AA:0,SAL_IA8613AA:0,SAL_IA8614AA:0,SAL_IA8615AA:0,SAL_IA8616AA:0,SAL_IA8617AA:0,SAL_IA8621AA:0,SAL_IA8632AA:0,SAL_IA8634AA:0,SAL_IA8709AA:0,SAL_IA8710AA:0,SAL_IA8712AA:0,SAL_IA8713AA:0,SAL_IA8716AA:0,SAL_IA8718AA:0,SAL_IA9296AA:0,SAL_IA9306AA:0,SAL_IA9397AA:0,SAL_JA0511AA:0,SAL_JA0855AA:0,SAL_JA0988AA:0,SAL_JA1140AA:0,SAL_JA1237AA:0,SAL_JA1450AA:0,SAL_JA2339AA:0,SAL_JA2810AA:0,SAL_JA2820AA:0,SAL_JA2828AA:0,SAL_JA2991AA:0,SAL_JA3088AA:0,SAL_JA3089AA:0,SAL_JA3090AA:0,SAL_JA3092AA:0,SAL_JA3097AA:0,SAL_JA3110AA:0,SAL_JA3114AA:0,SAL_JA3115AA:0,SAL_JA3124AA:0,SAL_JA3740AA:0,SAL_JA3933AA:0,SAL_JA4863AA:0,SAL_JA4864AA:0,SAL_JA5484AA:0,SAL_JA6088AA:0,SAL_KA0070AA:0,SAL_KA0119AA:0,SAL_KA0640AA:0,SAL_KA0671AA:0,SAL_KA1303AA:0,SAL_KA1355AA:0,SAL_KA1748AA:0,SAL_KA1957AA:0,SAL_KA2232AA:0,SAL_KA5705AA:0):0.47906):0.23304,(SAL_BA5531AA:0.51301,(SAL_BA2856AA:0,SAL_BA2915AA:0,SAL_BA3528AA:0,SAL_BA3757AA:0,SAL_BA3827AA:0,SAL_BA3829AA:0,SAL_BA3831AA:0,SAL_BA3833AA:0,SAL_BA3835AA:0,SAL_BA3837AA:0,SAL_BA3839AA:0,SAL_BA3841AA:0,SAL_BA3850AA:0,SAL_BA3852AA:0,SAL_BA4208AA:0,SAL_EA4587AA:0,SAL_EA4588AA:0,SAL_FA8164AA:0,SAL_HA0480AA:0,SAL_HA8847AA:0,SAL_IA6501AA:0):0.48699):0.26696):0.058214,((SAL_GA1849AA:0,SAL_HA7788AA:0,SAL_HA8345AA:0,SAL_JA3102AA:0,SAL_JA4427AA:0,SAL_JA4428AA:0,SAL_JA4430AA:0,SAL_JA4431AA:0,SAL_JA4432AA:0,SAL_JA4433AA:0,SAL_JA4434AA:0,SAL_JA4435AA:0,SAL_JA4436AA:0,SAL_JA4437AA:0,SAL_JA4438AA:0,SAL_JA4439AA:0,SAL_JA4440AA:0,SAL_JA4442AA:0,SAL_JA4443AA:0,SAL_JA4444AA:0,SAL_JA8651AA:0,SAL_JA9539AA:0,SAL_JA9601AA:0,SAL_JA9652AA:0,SAL_JA9654AA:0,SAL_JA9657AA:0,SAL_JA9876AA:0):0.51287,(SAL_DA0002AA:0,SAL_DA6891AA:0,SAL_IA4951AA:0,SAL_IA5596AA:0,SAL_JA2573AA:0):0.48713):0.31679):0.32618):1.298,(SAL_AA6935AA:0,SAL_BA7715AA:0,SAL_CA7359AA:0,SAL_CA8418AA:0,SAL_EA2868AA:0,SAL_HA9273AA:0,SAL_HA9274AA:0,SAL_IA7801AA:0):2.452):0.41381,((SAL_BA8893AA:0,SAL_BA9646AA:0,SAL_CA2295AA:0,SAL_CA2836AA:0,SAL_CA6633AA:0,SAL_DA1343AA:0,SAL_DA1349AA:0,SAL_DA1405AA:0,SAL_DA1406AA:0,SAL_DA1409AA:0,SAL_EA7330AA:0):1.9968,SAL_AA6010AA:2.0032):0.85181):0.076794,(((((SAL_EA0348AA:1.4923,SAL_IA9981AA:1.5077):0.032058,((((((((SAL_AA6649AA:0,SAL_AA6650AA:0,SAL_AA6651AA:0,SAL_AA6652AA:0,SAL_AA6653AA:0,SAL_AA6654AA:0,SAL_KA3977AA:0,SAL_KA3996AA:0,SAL_KA4000AA:0,SAL_KA4013AA:0,SAL_KA4046AA:0,SAL_KA4053AA:0,SAL_KA4059AA:0,SAL_KA4426AA:0,SAL_KA4433AA:0,SAL_KA4441AA:0,SAL_KA4468AA:0,SAL_KA4554AA:0):0.49987,SAL_AA6026AA:0.50013):0.011405,(SAL_AA4886AA:0,SAL_AA4888AA:0,SAL_AA4889AA:0,SAL_AA4894AA:0,SAL_AA4895AA:0,SAL_AA7102AA:0,SAL_BA1795AA:0,SAL_BA1796AA:0,SAL_BA1797AA:0,SAL_BA1798AA:0,SAL_BA1799AA:0,SAL_BA1800AA:0,SAL_BA1801AA:0,SAL_BA2775AA:0,SAL_BA2877AA:0,SAL_BA2911AA:0,SAL_BA3684AA:0,SAL_BA5155AA:0,SAL_BA5511AA:0,SAL_BA5513AA:0,SAL_BA5516AA:0,SAL_BA5533AA:0,SAL_BA5580AA:0,SAL_BA5689AA:0,SAL_BA6872AA:0,SAL_BA6983AA:0,SAL_BA7003AA:0,SAL_BA7030AA:0,SAL_BA7364AA:0,SAL_CA7658AA:0,SAL_CA7668AA:0,SAL_CA8636AA:0,SAL_CA8856AA:0,SAL_CA9292AA:0,SAL_DA0728AA:0,SAL_DA2686AA:0,SAL_DA2767AA:0,SAL_DA3581AA:0,SAL_DA3593AA:0,SAL_DA3624AA:0,SAL_DA3650AA:0,SAL_DA3687AA:0,SAL_DA5544AA:0,SAL_DA8478AA:0,SAL_DA8572AA:0,SAL_DA8708AA:0,SAL_DA9451AA:0,SAL_DA9594AA:0,SAL_EA0796AA:0,SAL_EA0805AA:0,SAL_EA2170AA:0,SAL_EA2405AA:0,SAL_EA3236AA:0,SAL_EA4589AA:0,SAL_EA4638AA:0,SAL_EA4643AA:0,SAL_EA5796AA:0,SAL_EA6165AA:0,SAL_EA6287AA:0,SAL_EA6809AA:0,SAL_EA6817AA:0,SAL_EA8152AA:0,SAL_FA0916AA:0,SAL_FA4009AA:0,SAL_FA6444AA:0,SAL_FA7748AA:0,SAL_FA9320AA:0,SAL_GA2039AA:0,SAL_GA2827AA:0,SAL_GA3433AA:0,SAL_GA4465AA:0,SAL_GA5017AA:0,SAL_GA5330AA:0,SAL_GA5332AA:0,SAL_GA5333AA:0,SAL_GA5383AA:0,SAL_GA5449AA:0,SAL_GA5540AA:0,SAL_GA6014AA:0,SAL_GA7473AA:0,SAL_GA7529AA:0,SAL_GA8563AA:0,SAL_GA8661AA:0,SAL_GA8781AA:0,SAL_GA8788AA:0,SAL_GA8789AA:0,SAL_GA8792AA:0,SAL_GA9681AA:0,SAL_GA9699AA:0,SAL_GA9700AA:0,SAL_GA9708AA:0,SAL_GA9709AA:0,SAL_GA9896AA:0,SAL_GA9897AA:0,SAL_GA9898AA:0,SAL_HA0004AA:0,SAL_HA0079AA:0,SAL_HA0276AA:0,SAL_HA0277AA:0,SAL_HA0468AA:0,SAL_HA1565AA:0,SAL_HA2819AA:0,SAL_HA2887AA:0,SAL_HA2961AA:0,SAL_HA3002AA:0,SAL_HA3022AA:0,SAL_HA3152AA:0,SAL_HA3159AA:0,SAL_HA3521AA:0,SAL_HA4473AA:0,SAL_HA5741AA:0,SAL_HA6170AA:0,SAL_HA6799AA:0,SAL_HA7779AA:0,SAL_HA8335AA:0,SAL_HA9243AA:0,SAL_HA9476AA:0,SAL_HA9501AA:0,SAL_IA3130AA:0,SAL_IA5277AA:0,SAL_IA5599AA:0,SAL_IA5613AA:0,SAL_IA5617AA:0,SAL_IA5673AA:0,SAL_IA5789AA:0,SAL_IA6098AA:0,SAL_IA6118AA:0,SAL_IA6184AA:0,SAL_IA6196AA:0,SAL_IA6216AA:0,SAL_IA6235AA:0,SAL_IA6237AA:0,SAL_IA6243AA:0,SAL_IA7233AA:0,SAL_IA7249AA:0,SAL_IA7312AA:0,SAL_IA7391AA:0,SAL_IA8206AA:0,SAL_IA8211AA:0,SAL_IA8322AA:0,SAL_IA8733AA:0,SAL_IA9114AA:0,SAL_IA9317AA:0,SAL_IA9325AA:0,SAL_IA9429AA:0,SAL_IA9445AA:0,SAL_IA9540AA:0,SAL_IA9866AA:0,SAL_IA9905AA:0,SAL_IA9974AA:0,SAL_IA9975AA:0,SAL_IA9976AA:0,SAL_IA9977AA:0,SAL_IA9978AA:0,SAL_IA9979AA:0,SAL_IA9980AA:0,SAL_IA9984AA:0,SAL_IA9992AA:0,SAL_IA9993AA:0,SAL_IA9994AA:0,SAL_JA0160AA:0,SAL_JA0191AA:0,SAL_JA0580AA:0,SAL_JA0583AA:0,SAL_JA0917AA:0,SAL_JA1541AA:0,SAL_JA2438AA:0,SAL_JA2567AA:0,SAL_JA2569AA:0,SAL_JA3031AA:0,SAL_JA3337AA:0,SAL_JA3515AA:0,SAL_JA3527AA:0,SAL_JA3540AA:0,SAL_JA3789AA:0,SAL_JA3850AA:0,SAL_JA4999AA:0,SAL_JA5479AA:0,SAL_JA5543AA:0,SAL_JA6179AA:0,SAL_JA6244AA:0,SAL_JA6280AA:0,SAL_JA7128AA:0,SAL_JA7315AA:0,SAL_JA7381AA:0,SAL_JA7647AA:0,SAL_JA8659AA:0,SAL_JA9895AA:0,SAL_KA0028AA:0,SAL_KA0266AA:0,SAL_KA0421AA:0,SAL_KA0589AA:0,SAL_KA0828AA:0,SAL_KA0839AA:0,SAL_KA0909AA:0,SAL_KA1272AA:0,SAL_KA1324AA:0,SAL_KA1344AA:0,SAL_KA2221AA:0,SAL_KA2251AA:0,SAL_KA2424AA:0,SAL_KA3341AA:0,SAL_KA3434AA:0,SAL_KA3981AA:0,SAL_KA3999AA:0,SAL_KA4001AA:0,SAL_KA4023AA:0,SAL_KA4027AA:0,SAL_KA4029AA:0,SAL_KA4043AA:0,SAL_KA4048AA:0,SAL_KA4063AA:0,SAL_KA4402AA:0,SAL_KA4418AA:0,SAL_KA4538AA:0,SAL_KA4547AA:0,SAL_KA4644AA:0,SAL_KA4671AA:0,SAL_KA5039AA:0,SAL_KA5348AA:0,SAL_KA5460AA:0,SAL_KA5806AA:0,SAL_KA5815AA:0,SAL_KA5830AA:0,SAL_KA6305AA:0):0.4886):0.25041,(SAL_GA8662AA:0,SAL_JA0581AA:0,SAL_KA5414AA:0,SAL_KA6004AA:0):0.74959):0.12865,((SAL_JA0857AA:0,SAL_JA0861AA:0,SAL_JA2809AA:0,SAL_JA3116AA:0,SAL_JA3118AA:0):0.5,SAL_GA2826AA:0.5):0.37135):0.077935,(SAL_GA8063AA:0.52776,(SAL_CA3290AA:0,SAL_DA0033AA:0,SAL_DA2052AA:0,SAL_EA4854AA:0,SAL_FA4398AA:0,SAL_FA5029AA:0,SAL_HA8894AA:0):0.47224):0.42206):0.22892,((SAL_BA0717AA:0,SAL_BA0741AA:0,SAL_BA8915AA:0):0.50425,(SAL_BA5542AA:0,SAL_EA5819AA:0):0.49575):0.70858):0.23005,(SAL_EA4250AA:0.99578,(SAL_EA5519AA:0,SAL_EA5521AA:0,SAL_EA5522AA:0):1.0042):0.4262):0.11638):0.78176,SAL_AA6031AA:2.3159):0.20546,SAL_BA9377AA:2.5406):0.2316,(((SAL_AA6496AA:0,SAL_BA5138AA:0,SAL_DA1237AA:0,SAL_EA7944AA:0,SAL_GA2071AA:0,SAL_HA6380AA:0,SAL_HA6381AA:0,SAL_HA8841AA:0,SAL_JA5868AA:0,SAL_JA9474AA:0,SAL_KA3520AA:0):1.9968,SAL_BA6598AA:2.0032):0.2342,(SAL_AA6734AA:2.0057,(SAL_BA2224AA:0,SAL_BA6260AA:0,SAL_BA6299AA:0,SAL_DA8055AA:0,SAL_FA6492AA:0,SAL_FA7731AA:0,SAL_FA7736AA:0):1.9943):0.2658):0.45004):0.22081):0.22521,(((((((((SAL_AA9103AA:0,SAL_DA1365AA:0):0.5,SAL_AA9164AA:0.5):0.0,SAL_EA8825AA:0.5):0.0010493,(SAL_AA6936AA:0,SAL_AA9096AA:0,SAL_AA9097AA:0,SAL_AA9098AA:0,SAL_AA9099AA:0,SAL_AA9100AA:0,SAL_AA9101AA:0,SAL_AA9102AA:0,SAL_AA9104AA:0,SAL_AA9105AA:0,SAL_AA9106AA:0,SAL_AA9107AA:0,SAL_AA9108AA:0,SAL_AA9109AA:0,SAL_AA9110AA:0,SAL_AA9111AA:0,SAL_AA9112AA:0,SAL_AA9113AA:0,SAL_AA9114AA:0,SAL_AA9115AA:0,SAL_AA9116AA:0,SAL_AA9117AA:0,SAL_AA9118AA:0,SAL_AA9119AA:0,SAL_AA9120AA:0,SAL_AA9121AA:0,SAL_AA9122AA:0,SAL_AA9123AA:0,SAL_AA9124AA:0,SAL_AA9125AA:0,SAL_AA9126AA:0,SAL_AA9127AA:0,SAL_AA9128AA:0,SAL_AA9129AA:0,SAL_AA9130AA:0,SAL_AA9131AA:0,SAL_AA9132AA:0,SAL_AA9133AA:0,SAL_AA9134AA:0,SAL_AA9135AA:0,SAL_AA9136AA:0,SAL_AA9137AA:0,SAL_AA9138AA:0,SAL_AA9139AA:0,SAL_AA9140AA:0,SAL_AA9141AA:0,SAL_AA9142AA:0,SAL_AA9143AA:0,SAL_AA9144AA:0,SAL_AA9145AA:0,SAL_AA9146AA:0,SAL_AA9147AA:0,SAL_AA9148AA:0,SAL_AA9149AA:0,SAL_AA9150AA:0,SAL_AA9151AA:0,SAL_AA9152AA:0,SAL_AA9153AA:0,SAL_AA9154AA:0,SAL_AA9155AA:0,SAL_AA9156AA:0,SAL_AA9157AA:0,SAL_AA9158AA:0,SAL_AA9159AA:0,SAL_AA9161AA:0,SAL_AA9162AA:0,SAL_AA9163AA:0,SAL_AA9165AA:0,SAL_AA9166AA:0,SAL_AA9167AA:0,SAL_AA9168AA:0,SAL_AA9169AA:0,SAL_AA9170AA:0,SAL_AA9171AA:0,SAL_AA9172AA:0,SAL_AA9173AA:0,SAL_AA9174AA:0,SAL_AA9175AA:0,SAL_AA9176AA:0,SAL_AA9177AA:0,SAL_AA9178AA:0,SAL_AA9179AA:0,SAL_AA9180AA:0,SAL_AA9181AA:0,SAL_AA9182AA:0,SAL_AA9183AA:0,SAL_AA9184AA:0,SAL_AA9185AA:0,SAL_AA9186AA:0,SAL_AA9187AA:0,SAL_AA9188AA:0,SAL_AA9189AA:0,SAL_AA9190AA:0,SAL_AA9191AA:0,SAL_AA9192AA:0,SAL_AA9193AA:0,SAL_AA9194AA:0,SAL_AA9195AA:0,SAL_AA9196AA:0,SAL_AA9197AA:0,SAL_AA9198AA:0,SAL_AA9199AA:0,SAL_AA9200AA:0,SAL_AA9201AA:0,SAL_BA2657AA:0,SAL_BA8015AA:0,SAL_BA8289AA:0,SAL_BA8840AA:0,SAL_CA2512AA:0,SAL_CA2770AA:0,SAL_CA3017AA:0,SAL_CA3028AA:0,SAL_CA3514AA:0,SAL_CA4245AA:0,SAL_CA4254AA:0,SAL_CA4729AA:0,SAL_CA5002AA:0,SAL_CA5105AA:0,SAL_CA5443AA:0,SAL_CA5489AA:0,SAL_CA5514AA:0,SAL_CA5710AA:0,SAL_CA6048AA:0,SAL_CA6234AA:0,SAL_CA6319AA:0,SAL_CA6432AA:0,SAL_CA6480AA:0,SAL_CA6636AA:0,SAL_CA6717AA:0,SAL_CA7898AA:0,SAL_DA0128AA:0,SAL_DA1344AA:0,SAL_DA1350AA:0,SAL_DA1373AA:0,SAL_DA1394AA:0,SAL_DA1397AA:0,SAL_EA7152AA:0,SAL_FA1472AA:0,SAL_FA4566AA:0,SAL_FA4725AA:0,SAL_FA5187AA:0,SAL_FA6564AA:0,SAL_GA5832AA:0,SAL_GA6116AA:0,SAL_IA0732AA:0,SAL_IA1086AA:0,SAL_IA1688AA:0,SAL_IA2875AA:0,SAL_IA3512AA:0,SAL_IA3658AA:0,SAL_IA5064AA:0,SAL_JA1092AA:0,SAL_JA1824AA:0,SAL_JA8079AA:0,SAL_JA8219AA:0,SAL_JA8455AA:0):0.49895):0.48626,SAL_AA9160AA:1.0137):1.1124,(((SAL_KA2168AA:0.52576,(SAL_AA4903AA:0,SAL_CA5309AA:0,SAL_CA6169AA:0,SAL_CA6613AA:0,SAL_FA4550AA:0):0.47424):0.26569,SAL_AA4370AA:0.73431):0.05486,((SAL_BA6419AA:0,SAL_CA5844AA:0,SAL_CA7924AA:0,SAL_CA8399AA:0,SAL_EA9349AA:0,SAL_FA0516AA:0,SAL_FA0517AA:0,SAL_FA6071AA:0,SAL_FA7521AA:0,SAL_FA8442AA:0,SAL_GA3564AA:0,SAL_HA0329AA:0,SAL_IA3011AA:0):0.52569,(SAL_AA7047AA:0,SAL_BA1974AA:0,SAL_BA2236AA:0,SAL_BA2237AA:0,SAL_BA5756AA:0,SAL_BA5825AA:0,SAL_BA5883AA:0,SAL_CA1904AA:0,SAL_CA3790AA:0,SAL_CA4873AA:0,SAL_CA5480AA:0,SAL_CA7074AA:0,SAL_CA7218AA:0,SAL_CA7314AA:0,SAL_CA7315AA:0,SAL_CA7319AA:0,SAL_CA7967AA:0,SAL_CA8647AA:0,SAL_CA9102AA:0,SAL_CA9103AA:0,SAL_CA9104AA:0,SAL_CA9704AA:0,SAL_DA0105AA:0,SAL_DA1466AA:0,SAL_DA1826AA:0,SAL_DA1827AA:0,SAL_DA2148AA:0,SAL_DA2262AA:0,SAL_DA2277AA:0,SAL_DA3809AA:0,SAL_DA4338AA:0,SAL_DA6550AA:0,SAL_DA8593AA:0,SAL_DA8774AA:0,SAL_DA9808AA:0,SAL_EA1119AA:0,SAL_FA0528AA:0,SAL_FA0652AA:0,SAL_FA1947AA:0,SAL_FA1948AA:0,SAL_FA1949AA:0,SAL_FA1950AA:0,SAL_FA1951AA:0,SAL_FA5053AA:0,SAL_FA9250AA:0,SAL_GA4534AA:0,SAL_GA7938AA:0,SAL_GA7952AA:0,SAL_HA3840AA:0,SAL_IA4745AA:0,SAL_JA5218AA:0,SAL_JA8330AA:0):0.47431):0.32014):1.3251):0.30753,(((((SAL_CA5966AA:0.98917,(SAL_JA6433AA:0,SAL_JA8215AA:0):1.0108):0.024475,SAL_IA9636AA:0.97552):0.60104,((SAL_BA9562AA:0,SAL_FA5397AA:0,SAL_HA6750AA:0,SAL_HA6751AA:0,SAL_HA6752AA:0,SAL_HA6753AA:0,SAL_HA6754AA:0,SAL_HA6755AA:0,SAL_HA6756AA:0,SAL_HA6757AA:0,SAL_HA6758AA:0,SAL_HA6759AA:0):1.0317,SAL_CA3148AA:0.96827):0.64896):0.099715,(SAL_BA3509AA:0,SAL_BA3536AA:0,SAL_BA5073AA:0,SAL_BA5426AA:0,SAL_BA5431AA:0,SAL_CA3222AA:0,SAL_CA8493AA:0,SAL_DA1305AA:0,SAL_DA1330AA:0,SAL_DA8561AA:0,SAL_DA8584AA:0,SAL_EA6429AA:0,SAL_GA6642AA:0,SAL_IA5735AA:0,SAL_IA5740AA:0,SAL_IA7020AA:0,SAL_IA9141AA:0,SAL_IA9345AA:0,SAL_IA9819AA:0,SAL_JA8920AA:0,SAL_KA2758AA:0):1.6503):0.18441,(SAL_GA6242AA:0.49961,(SAL_BA7809AA:0,SAL_BA8933AA:0,SAL_CA5741AA:0):0.50039):1.4718):0.50301):0.25998,((SAL_AA5884AA:0.50076,SAL_KA5760AA:0.49924):0.24988,(SAL_AA4448AA:0.5,SAL_AA5883AA:0.5):0.25012):1.9988):0.18271,((((((((((((SAL_AA1947AA:0,SAL_AA1948AA:0,SAL_AA1949AA:0,SAL_AA1950AA:0,SAL_AA1952AA:0,SAL_AA1953AA:0,SAL_AA1954AA:0,SAL_AA1956AA:0,SAL_AA1957AA:0,SAL_AA1958AA:0,SAL_AA1960AA:0,SAL_AA1961AA:0,SAL_AA1962AA:0,SAL_AA1963AA:0,SAL_AA1964AA:0,SAL_AA1965AA:0,SAL_AA1966AA:0,SAL_AA1967AA:0,SAL_AA1971AA:0,SAL_AA1972AA:0,SAL_AA1973AA:0,SAL_AA1974AA:0,SAL_AA1975AA:0,SAL_AA1976AA:0,SAL_AA1977AA:0,SAL_AA1978AA:0,SAL_AA1979AA:0,SAL_AA1980AA:0,SAL_AA1981AA:0,SAL_AA1982AA:0,SAL_AA1983AA:0,SAL_AA9936AA:0,SAL_BA0960AA:0,SAL_BA1149AA:0,SAL_BA1200AA:0,SAL_BA1426AA:0,SAL_BA1594AA:0,SAL_BA1602AA:0,SAL_BA1855AA:0,SAL_BA1900AA:0,SAL_BA1932AA:0,SAL_BA1973AA:0,SAL_BA2033AA:0,SAL_BA2380AA:0,SAL_BA3210AA:0,SAL_BA3450AA:0,SAL_BA4259AA:0,SAL_BA4280AA:0,SAL_BA4306AA:0,SAL_BA4781AA:0,SAL_BA4785AA:0,SAL_BA4791AA:0,SAL_BA4815AA:0,SAL_BA4933AA:0,SAL_BA4957AA:0,SAL_BA4968AA:0,SAL_BA4997AA:0,SAL_BA5611AA:0,SAL_BA5647AA:0,SAL_BA5667AA:0,SAL_BA5807AA:0,SAL_BA6334AA:0,SAL_BA6538AA:0,SAL_BA7389AA:0,SAL_BA7564AA:0,SAL_BA8046AA:0,SAL_BA8215AA:0,SAL_BA8477AA:0,SAL_BA8863AA:0,SAL_BA9452AA:0,SAL_BA9721AA:0,SAL_CA0652AA:0,SAL_CA1042AA:0,SAL_CA1144AA:0,SAL_CA1658AA:0,SAL_CA1930AA:0,SAL_CA2260AA:0,SAL_CA2705AA:0,SAL_CA2873AA:0,SAL_CA3210AA:0,SAL_CA3316AA:0,SAL_CA3344AA:0,SAL_CA4161AA:0,SAL_CA4272AA:0,SAL_CA5578AA:0,SAL_CA5755AA:0,SAL_CA5897AA:0,SAL_CA6076AA:0,SAL_CA6126AA:0,SAL_CA6320AA:0,SAL_CA6338AA:0,SAL_CA6343AA:0,SAL_CA6611AA:0,SAL_CA6749AA:0,SAL_CA6846AA:0,SAL_CA6848AA:0,SAL_CA6954AA:0,SAL_CA6957AA:0,SAL_CA6959AA:0,SAL_CA6960AA:0,SAL_CA6967AA:0,SAL_CA6971AA:0,SAL_CA6980AA:0,SAL_CA7116AA:0,SAL_CA7120AA:0,SAL_CA7320AA:0,SAL_CA7324AA:0,SAL_CA7405AA:0,SAL_CA7406AA:0,SAL_CA7427AA:0,SAL_CA7461AA:0,SAL_CA7468AA:0,SAL_CA7479AA:0,SAL_CA7482AA:0,SAL_CA7525AA:0,SAL_CA7526AA:0,SAL_CA7542AA:0,SAL_CA7597AA:0,SAL_CA7822AA:0,SAL_CA7848AA:0,SAL_CA8129AA:0,SAL_CA8136AA:0,SAL_CA8139AA:0,SAL_CA8143AA:0,SAL_CA8233AA:0,SAL_CA8277AA:0,SAL_CA8361AA:0,SAL_CA8618AA:0,SAL_CA8710AA:0,SAL_CA8711AA:0,SAL_CA8757AA:0,SAL_CA8800AA:0,SAL_CA8808AA:0,SAL_CA8817AA:0,SAL_CA8827AA:0,SAL_CA9315AA:0,SAL_CA9442AA:0,SAL_CA9450AA:0,SAL_CA9785AA:0,SAL_CA9979AA:0,SAL_CA9988AA:0,SAL_DA0317AA:0,SAL_DA0318AA:0,SAL_DA0446AA:0,SAL_DA0476AA:0,SAL_DA0637AA:0,SAL_DA0913AA:0,SAL_DA1233AA:0,SAL_DA1559AA:0,SAL_DA1574AA:0,SAL_DA1589AA:0,SAL_DA1602AA:0,SAL_DA2464AA:0,SAL_DA2656AA:0,SAL_DA2811AA:0,SAL_DA2962AA:0,SAL_DA2963AA:0,SAL_DA2964AA:0,SAL_DA2965AA:0,SAL_DA2966AA:0,SAL_DA3178AA:0,SAL_DA3181AA:0,SAL_DA3185AA:0,SAL_DA3215AA:0,SAL_DA3258AA:0,SAL_DA3468AA:0,SAL_DA3824AA:0,SAL_DA4011AA:0,SAL_DA4056AA:0,SAL_DA4285AA:0,SAL_DA4357AA:0,SAL_DA4405AA:0,SAL_DA4477AA:0,SAL_DA4481AA:0,SAL_DA4482AA:0,SAL_DA4483AA:0,SAL_DA4484AA:0,SAL_DA4485AA:0,SAL_DA5029AA:0,SAL_DA5046AA:0,SAL_DA5076AA:0,SAL_DA5088AA:0,SAL_DA5106AA:0,SAL_DA5129AA:0,SAL_DA5317AA:0,SAL_DA5414AA:0,SAL_DA5431AA:0,SAL_DA5432AA:0,SAL_DA5449AA:0,SAL_DA5712AA:0,SAL_DA5742AA:0,SAL_DA6069AA:0,SAL_DA6191AA:0,SAL_DA6408AA:0,SAL_DA6551AA:0,SAL_DA6688AA:0,SAL_DA6708AA:0,SAL_DA6771AA:0,SAL_DA6779AA:0,SAL_DA7033AA:0,SAL_DA7065AA:0,SAL_DA7075AA:0,SAL_DA7205AA:0,SAL_DA7410AA:0,SAL_DA7801AA:0,SAL_DA8414AA:0,SAL_DA8493AA:0,SAL_DA8721AA:0,SAL_DA8723AA:0,SAL_DA8728AA:0,SAL_DA8794AA:0,SAL_DA8881AA:0,SAL_DA8895AA:0,SAL_DA9466AA:0,SAL_DA9485AA:0,SAL_DA9538AA:0,SAL_DA9719AA:0,SAL_DA9736AA:0,SAL_DA9827AA:0,SAL_DA9974AA:0,SAL_DA9983AA:0,SAL_EA0103AA:0,SAL_EA0137AA:0,SAL_EA0148AA:0,SAL_EA0175AA:0,SAL_EA0317AA:0,SAL_EA0376AA:0,SAL_EA0395AA:0,SAL_EA1402AA:0,SAL_EA1403AA:0,SAL_EA1405AA:0,SAL_EA1407AA:0,SAL_EA1896AA:0,SAL_EA1903AA:0,SAL_EA1909AA:0,SAL_EA1910AA:0,SAL_EA1920AA:0,SAL_EA1970AA:0,SAL_EA1974AA:0,SAL_EA1992AA:0,SAL_EA2015AA:0,SAL_EA2039AA:0,SAL_EA2068AA:0,SAL_EA2104AA:0,SAL_EA2115AA:0,SAL_EA2343AA:0,SAL_EA2347AA:0,SAL_EA2350AA:0,SAL_EA2352AA:0,SAL_EA2353AA:0,SAL_EA2356AA:0,SAL_EA2555AA:0,SAL_EA2562AA:0,SAL_EA2564AA:0,SAL_EA2565AA:0,SAL_EA2571AA:0,SAL_EA2574AA:0,SAL_EA2579AA:0,SAL_EA2580AA:0,SAL_EA2581AA:0,SAL_EA2635AA:0,SAL_EA2680AA:0,SAL_EA2684AA:0,SAL_EA2750AA:0,SAL_EA2751AA:0,SAL_EA2756AA:0,SAL_EA2757AA:0,SAL_EA2760AA:0,SAL_EA2763AA:0,SAL_EA2768AA:0,SAL_EA2954AA:0,SAL_EA2973AA:0,SAL_EA2991AA:0,SAL_EA3002AA:0,SAL_EA3003AA:0,SAL_EA3037AA:0,SAL_EA3058AA:0,SAL_EA3060AA:0,SAL_EA3061AA:0,SAL_EA3063AA:0,SAL_EA3103AA:0,SAL_EA3106AA:0,SAL_EA3176AA:0,SAL_EA3178AA:0,SAL_EA3581AA:0,SAL_EA3595AA:0,SAL_EA3596AA:0,SAL_EA3597AA:0,SAL_EA3598AA:0,SAL_EA3600AA:0,SAL_EA3635AA:0,SAL_EA3653AA:0,SAL_EA3713AA:0,SAL_EA3718AA:0,SAL_EA3730AA:0,SAL_EA3777AA:0,SAL_EA3795AA:0,SAL_EA3844AA:0,SAL_EA3847AA:0,SAL_EA4067AA:0,SAL_EA4070AA:0,SAL_EA4071AA:0,SAL_EA4241AA:0,SAL_EA4243AA:0,SAL_EA4274AA:0,SAL_EA4839AA:0,SAL_EA4840AA:0,SAL_EA4926AA:0,SAL_EA4929AA:0,SAL_EA5162AA:0,SAL_EA5167AA:0,SAL_EA5575AA:0,SAL_EA5576AA:0,SAL_EA5579AA:0,SAL_EA5808AA:0,SAL_EA5811AA:0,SAL_EA6335AA:0,SAL_EA6341AA:0,SAL_EA6363AA:0,SAL_EA6711AA:0,SAL_EA6747AA:0,SAL_EA6751AA:0,SAL_EA6756AA:0,SAL_EA6757AA:0,SAL_EA7090AA:0,SAL_EA7282AA:0,SAL_EA7640AA:0,SAL_EA7829AA:0,SAL_EA7907AA:0,SAL_EA7914AA:0,SAL_EA8126AA:0,SAL_EA8171AA:0,SAL_EA8368AA:0,SAL_EA8390AA:0,SAL_EA8463AA:0,SAL_EA8577AA:0,SAL_EA8749AA:0,SAL_EA8750AA:0,SAL_EA8756AA:0,SAL_EA8846AA:0,SAL_EA8852AA:0,SAL_EA8853AA:0,SAL_EA8860AA:0,SAL_EA8865AA:0,SAL_EA8866AA:0,SAL_EA8988AA:0,SAL_EA9047AA:0,SAL_EA9050AA:0,SAL_EA9073AA:0,SAL_EA9074AA:0,SAL_EA9075AA:0,SAL_EA9076AA:0,SAL_EA9281AA:0,SAL_EA9510AA:0,SAL_EA9534AA:0,SAL_FA0549AA:0,SAL_FA0865AA:0,SAL_FA1146AA:0,SAL_FA1227AA:0,SAL_FA1243AA:0,SAL_FA1514AA:0,SAL_FA1521AA:0,SAL_FA1545AA:0,SAL_FA1552AA:0,SAL_FA1553AA:0,SAL_FA1731AA:0,SAL_FA1734AA:0,SAL_FA2157AA:0,SAL_FA2210AA:0,SAL_FA2228AA:0,SAL_FA2229AA:0,SAL_FA2236AA:0,SAL_FA2493AA:0,SAL_FA2510AA:0,SAL_FA2546AA:0,SAL_FA2548AA:0,SAL_FA2549AA:0,SAL_FA2551AA:0,SAL_FA2552AA:0,SAL_FA2555AA:0,SAL_FA2556AA:0,SAL_FA2557AA:0,SAL_FA2571AA:0,SAL_FA2644AA:0,SAL_FA2647AA:0,SAL_FA2662AA:0,SAL_FA2673AA:0,SAL_FA2695AA:0,SAL_FA2702AA:0,SAL_FA2777AA:0,SAL_FA2833AA:0,SAL_FA2873AA:0,SAL_FA2895AA:0,SAL_FA2925AA:0,SAL_FA2953AA:0,SAL_FA3004AA:0,SAL_FA3030AA:0,SAL_FA3058AA:0,SAL_FA3276AA:0,SAL_FA3282AA:0,SAL_FA3283AA:0,SAL_FA4065AA:0,SAL_FA4148AA:0,SAL_FA4381AA:0,SAL_FA4442AA:0,SAL_FA4509AA:0,SAL_FA4569AA:0,SAL_FA4617AA:0,SAL_FA4682AA:0,SAL_FA4804AA:0,SAL_FA4837AA:0,SAL_FA4850AA:0,SAL_FA4853AA:0,SAL_FA4949AA:0,SAL_FA4952AA:0,SAL_FA4955AA:0,SAL_FA4957AA:0,SAL_FA5341AA:0,SAL_FA5506AA:0,SAL_FA5572AA:0,SAL_FA5574AA:0,SAL_FA5575AA:0,SAL_FA5576AA:0,SAL_FA5580AA:0,SAL_FA5762AA:0,SAL_FA6052AA:0,SAL_FA6609AA:0,SAL_FA6613AA:0,SAL_FA6833AA:0,SAL_FA6925AA:0,SAL_FA7169AA:0,SAL_FA7170AA:0,SAL_FA7171AA:0,SAL_FA7299AA:0,SAL_FA7694AA:0,SAL_FA7695AA:0,SAL_FA7751AA:0,SAL_FA7913AA:0,SAL_FA7932AA:0,SAL_FA7933AA:0,SAL_FA7935AA:0,SAL_FA7936AA:0,SAL_FA7938AA:0,SAL_FA7939AA:0,SAL_FA7940AA:0,SAL_FA7967AA:0,SAL_FA7992AA:0,SAL_FA7999AA:0,SAL_FA8000AA:0,SAL_FA8001AA:0,SAL_FA8157AA:0,SAL_FA8231AA:0,SAL_FA8457AA:0,SAL_FA8494AA:0,SAL_FA8495AA:0,SAL_FA8550AA:0,SAL_FA8570AA:0,SAL_FA8571AA:0,SAL_FA8572AA:0,SAL_FA8573AA:0,SAL_FA8574AA:0,SAL_FA8575AA:0,SAL_FA8576AA:0,SAL_FA8577AA:0,SAL_FA8635AA:0,SAL_FA8638AA:0,SAL_FA8639AA:0,SAL_FA8643AA:0,SAL_FA8644AA:0,SAL_FA8685AA:0,SAL_FA8700AA:0,SAL_FA8702AA:0,SAL_FA8704AA:0,SAL_FA8747AA:0,SAL_FA8758AA:0,SAL_FA8759AA:0,SAL_FA8768AA:0,SAL_FA8780AA:0,SAL_FA8781AA:0,SAL_FA8782AA:0,SAL_FA8803AA:0,SAL_FA8813AA:0,SAL_FA8817AA:0,SAL_FA8825AA:0,SAL_FA8835AA:0,SAL_FA8913AA:0,SAL_FA8915AA:0,SAL_FA8974AA:0,SAL_FA8981AA:0,SAL_FA9068AA:0,SAL_FA9181AA:0,SAL_FA9184AA:0,SAL_FA9187AA:0,SAL_FA9189AA:0,SAL_FA9301AA:0,SAL_FA9399AA:0,SAL_FA9414AA:0,SAL_FA9416AA:0,SAL_FA9417AA:0,SAL_FA9446AA:0,SAL_FA9599AA:0,SAL_FA9608AA:0,SAL_FA9719AA:0,SAL_FA9720AA:0,SAL_FA9770AA:0,SAL_GA0308AA:0,SAL_GA0323AA:0,SAL_GA0325AA:0,SAL_GA0343AA:0,SAL_GA0344AA:0,SAL_GA0672AA:0,SAL_GA1727AA:0,SAL_GA1761AA:0,SAL_GA1899AA:0,SAL_GA1900AA:0,SAL_GA1913AA:0,SAL_GA1914AA:0,SAL_GA1918AA:0,SAL_GA1933AA:0,SAL_GA1936AA:0,SAL_GA1947AA:0,SAL_GA2329AA:0,SAL_GA2361AA:0,SAL_GA2396AA:0,SAL_GA2458AA:0,SAL_GA2778AA:0,SAL_GA2887AA:0,SAL_GA2888AA:0,SAL_GA3099AA:0,SAL_GA3100AA:0,SAL_GA3101AA:0,SAL_GA3194AA:0,SAL_GA3202AA:0,SAL_GA3219AA:0,SAL_GA3235AA:0,SAL_GA3249AA:0,SAL_GA3275AA:0,SAL_GA3426AA:0,SAL_GA3430AA:0,SAL_GA3451AA:0,SAL_GA3522AA:0,SAL_GA3610AA:0,SAL_GA3693AA:0,SAL_GA3698AA:0,SAL_GA3699AA:0,SAL_GA3712AA:0,SAL_GA3880AA:0,SAL_GA4387AA:0,SAL_GA4399AA:0,SAL_GA4467AA:0,SAL_GA4478AA:0,SAL_GA4483AA:0,SAL_GA4494AA:0,SAL_GA4555AA:0,SAL_GA4705AA:0,SAL_GA4706AA:0,SAL_GA4713AA:0,SAL_GA4714AA:0,SAL_GA4759AA:0,SAL_GA4760AA:0,SAL_GA5133AA:0,SAL_GA5542AA:0,SAL_GA5548AA:0,SAL_GA5560AA:0,SAL_GA5610AA:0,SAL_GA5703AA:0,SAL_GA5763AA:0,SAL_GA5965AA:0,SAL_GA6431AA:0,SAL_GA7524AA:0,SAL_GA7765AA:0,SAL_GA7831AA:0,SAL_GA7833AA:0,SAL_GA7887AA:0,SAL_GA7927AA:0,SAL_GA7968AA:0,SAL_GA8030AA:0,SAL_GA8120AA:0,SAL_GA8197AA:0,SAL_GA8200AA:0,SAL_GA8201AA:0,SAL_GA8437AA:0,SAL_GA9002AA:0,SAL_GA9013AA:0,SAL_GA9121AA:0,SAL_GA9123AA:0,SAL_GA9124AA:0,SAL_GA9125AA:0,SAL_GA9163AA:0,SAL_GA9164AA:0,SAL_GA9165AA:0,SAL_GA9166AA:0,SAL_GA9167AA:0,SAL_GA9168AA:0,SAL_GA9169AA:0,SAL_GA9170AA:0,SAL_GA9171AA:0,SAL_GA9172AA:0,SAL_GA9173AA:0,SAL_GA9174AA:0,SAL_GA9202AA:0,SAL_GA9203AA:0,SAL_GA9204AA:0,SAL_GA9519AA:0,SAL_GA9535AA:0,SAL_GA9640AA:0,SAL_HA1267AA:0,SAL_HA1290AA:0,SAL_HA2675AA:0,SAL_HA2676AA:0,SAL_HA3935AA:0,SAL_HA3941AA:0,SAL_HA4002AA:0,SAL_HA4142AA:0,SAL_HA4146AA:0,SAL_HA4183AA:0,SAL_HA4184AA:0,SAL_HA4190AA:0,SAL_HA4324AA:0,SAL_HA4455AA:0,SAL_HA4527AA:0,SAL_HA4660AA:0,SAL_HA4759AA:0,SAL_HA4760AA:0,SAL_HA4806AA:0,SAL_HA4807AA:0,SAL_HA4810AA:0,SAL_HA4906AA:0,SAL_HA4932AA:0,SAL_HA4944AA:0,SAL_HA4974AA:0,SAL_HA4991AA:0,SAL_HA5016AA:0,SAL_HA5019AA:0,SAL_HA5021AA:0,SAL_HA5034AA:0,SAL_HA5203AA:0,SAL_HA5207AA:0,SAL_HA5311AA:0,SAL_HA5434AA:0,SAL_HA5438AA:0,SAL_HA5444AA:0,SAL_HA5464AA:0,SAL_HA5621AA:0,SAL_HA6102AA:0,SAL_HA6108AA:0,SAL_HA6654AA:0,SAL_HA6816AA:0,SAL_HA7276AA:0,SAL_HA7676AA:0,SAL_HA8237AA:0,SAL_HA8365AA:0,SAL_HA9597AA:0,SAL_HA9720AA:0,SAL_HA9722AA:0,SAL_HA9728AA:0,SAL_IA1277AA:0,SAL_IA1323AA:0,SAL_IA1687AA:0,SAL_IA2618AA:0,SAL_IA3021AA:0,SAL_IA3162AA:0,SAL_IA3705AA:0,SAL_IA3780AA:0,SAL_IA4746AA:0,SAL_IA4747AA:0,SAL_IA4748AA:0,SAL_IA4750AA:0,SAL_IA4879AA:0,SAL_IA4917AA:0,SAL_IA5042AA:0,SAL_IA5063AA:0,SAL_IA5175AA:0,SAL_IA5691AA:0,SAL_IA5755AA:0,SAL_IA6994AA:0,SAL_IA7177AA:0,SAL_IA7178AA:0,SAL_IA7271AA:0,SAL_IA7382AA:0,SAL_IA7698AA:0,SAL_IA8147AA:0,SAL_IA8324AA:0,SAL_IA8337AA:0,SAL_IA8342AA:0,SAL_IA8930AA:0,SAL_IA9068AA:0,SAL_IA9069AA:0,SAL_IA9127AA:0,SAL_IA9136AA:0,SAL_IA9226AA:0,SAL_IA9260AA:0,SAL_IA9433AA:0,SAL_IA9642AA:0,SAL_IA9808AA:0,SAL_JA0133AA:0,SAL_JA0459AA:0,SAL_JA0467AA:0,SAL_JA0519AA:0,SAL_JA1161AA:0,SAL_JA1439AA:0,SAL_JA1585AA:0,SAL_JA1804AA:0,SAL_JA2114AA:0,SAL_JA2134AA:0,SAL_JA2174AA:0,SAL_JA2278AA:0,SAL_JA2357AA:0,SAL_JA2358AA:0,SAL_JA2362AA:0,SAL_JA2381AA:0,SAL_JA2885AA:0,SAL_JA2904AA:0,SAL_JA2908AA:0,SAL_JA2920AA:0,SAL_JA2988AA:0,SAL_JA3005AA:0,SAL_JA3664AA:0,SAL_JA3682AA:0,SAL_JA3943AA:0,SAL_JA3982AA:0,SAL_JA4210AA:0,SAL_JA4477AA:0,SAL_JA4575AA:0,SAL_JA4578AA:0,SAL_JA4599AA:0,SAL_JA4639AA:0,SAL_JA5080AA:0,SAL_JA5096AA:0,SAL_JA5301AA:0,SAL_JA5497AA:0,SAL_JA5542AA:0,SAL_JA5581AA:0,SAL_JA5595AA:0,SAL_JA5749AA:0,SAL_JA5834AA:0,SAL_JA5915AA:0,SAL_JA5958AA:0,SAL_JA5973AA:0,SAL_JA6094AA:0,SAL_JA6210AA:0,SAL_JA6262AA:0,SAL_JA6270AA:0,SAL_JA6376AA:0,SAL_JA6431AA:0,SAL_JA6474AA:0,SAL_JA6641AA:0,SAL_JA6647AA:0,SAL_JA6657AA:0,SAL_JA6672AA:0,SAL_JA6673AA:0,SAL_JA6704AA:0,SAL_JA6707AA:0,SAL_JA6836AA:0,SAL_JA6847AA:0,SAL_JA7049AA:0,SAL_JA7060AA:0,SAL_JA7079AA:0,SAL_JA7093AA:0,SAL_JA7106AA:0,SAL_JA7119AA:0,SAL_JA7263AA:0,SAL_JA7273AA:0,SAL_JA7320AA:0,SAL_JA7376AA:0,SAL_JA7378AA:0,SAL_JA7379AA:0,SAL_JA7384AA:0,SAL_JA7419AA:0,SAL_JA7428AA:0,SAL_JA7533AA:0,SAL_JA7628AA:0,SAL_JA7688AA:0,SAL_JA7717AA:0,SAL_JA7969AA:0,SAL_JA8099AA:0,SAL_JA8132AA:0,SAL_JA8489AA:0,SAL_JA8502AA:0,SAL_JA8619AA:0,SAL_JA8773AA:0,SAL_JA8787AA:0,SAL_JA8844AA:0,SAL_JA8891AA:0,SAL_JA8930AA:0,SAL_JA8983AA:0,SAL_JA9050AA:0,SAL_JA9056AA:0,SAL_JA9085AA:0,SAL_JA9351AA:0,SAL_JA9446AA:0,SAL_JA9683AA:0,SAL_JA9846AA:0,SAL_JA9847AA:0,SAL_JA9904AA:0,SAL_KA0000AA:0,SAL_KA0002AA:0,SAL_KA0004AA:0,SAL_KA0005AA:0,SAL_KA0006AA:0,SAL_KA0007AA:0,SAL_KA0145AA:0,SAL_KA0399AA:0,SAL_KA0407AA:0,SAL_KA0531AA:0,SAL_KA0575AA:0,SAL_KA0584AA:0,SAL_KA0686AA:0,SAL_KA1252AA:0,SAL_KA1253AA:0,SAL_KA1347AA:0,SAL_KA1696AA:0,SAL_KA1981AA:0,SAL_KA2324AA:0,SAL_KA2330AA:0,SAL_KA2565AA:0,SAL_KA2620AA:0,SAL_KA2628AA:0,SAL_KA2931AA:0,SAL_KA2967AA:0,SAL_KA3282AA:0,SAL_KA3316AA:0,SAL_KA3321AA:0,SAL_KA3339AA:0,SAL_KA3686AA:0,SAL_KA3706AA:0,SAL_KA3778AA:0,SAL_KA3780AA:0,SAL_KA4261AA:0,SAL_KA4308AA:0,SAL_KA4317AA:0,SAL_KA4714AA:0,SAL_KA4717AA:0,SAL_KA4734AA:0,SAL_KA4756AA:0,SAL_KA5066AA:0,SAL_KA5240AA:0,SAL_KA5300AA:0,SAL_KA5309AA:0,SAL_KA5419AA:0,SAL_KA5422AA:0,SAL_KA5429AA:0,SAL_KA5441AA:0,SAL_KA5488AA:0,SAL_KA5710AA:0,SAL_KA5906AA:0,SAL_KA5911AA:0,SAL_KA5912AA:0,SAL_KA5918AA:0,SAL_KA5936AA:0,SAL_KA5944AA:0,SAL_KA5992AA:0,SAL_KA6100AA:0,SAL_KA6211AA:0,SAL_KA6212AA:0,SAL_KA6218AA:0):0.45622,SAL_AA4684AA:0.54378):0.25254,SAL_JA1180AA:0.74746):0.13251,SAL_FA6898AA:0.86749):0.10082,SAL_AA6938AA:0.89918):0.097659,(((SAL_AA0604AA:0,SAL_KA1545AA:0,SAL_KA1557AA:0,SAL_KA4456AA:0):0.49716,SAL_HA5378AA:0.50284):0.24834,((SAL_FA5340AA:0,SAL_GA7183AA:0,SAL_HA2803AA:0):0.49716,(SAL_BA8759AA:0,SAL_BA8770AA:0,SAL_BA8809AA:0,SAL_IA8959AA:0):0.50284):0.25166):0.33984):0.10265,SAL_AA5756AA:1.1786):0.19374,SAL_KA0223AA:1.3688):0.17226,((SAL_BA8789AA:0,SAL_BA8821AA:0,SAL_BA8841AA:0,SAL_DA9400AA:0,SAL_DA9862AA:0,SAL_DA9935AA:0):0.97211,SAL_EA0156AA:1.0279):0.57383):0.22903,(((SAL_KA0966AA:0.50301,(SAL_AA5403AA:0,SAL_AA5404AA:0,SAL_AA5405AA:0,SAL_AA5406AA:0,SAL_AA5407AA:0,SAL_AA5408AA:0,SAL_AA5409AA:0,SAL_AA5410AA:0,SAL_AA5411AA:0,SAL_AA5412AA:0,SAL_AA5413AA:0,SAL_AA5414AA:0,SAL_AA5415AA:0,SAL_AA5416AA:0,SAL_AA5417AA:0,SAL_AA5418AA:0,SAL_AA5419AA:0,SAL_AA5420AA:0,SAL_AA5421AA:0,SAL_AA5422AA:0,SAL_AA5423AA:0,SAL_AA5424AA:0,SAL_AA5425AA:0,SAL_AA5426AA:0,SAL_AA5427AA:0,SAL_AA5428AA:0,SAL_AA5429AA:0,SAL_AA5430AA:0,SAL_AA5431AA:0,SAL_AA5432AA:0,SAL_AA5433AA:0,SAL_AA5434AA:0,SAL_AA5435AA:0,SAL_AA5436AA:0,SAL_AA5437AA:0,SAL_AA5438AA:0,SAL_AA5439AA:0,SAL_AA5440AA:0,SAL_AA5441AA:0,SAL_AA5442AA:0,SAL_AA5443AA:0,SAL_AA5444AA:0,SAL_AA5445AA:0,SAL_AA5446AA:0,SAL_AA5447AA:0,SAL_AA5448AA:0,SAL_AA5449AA:0,SAL_AA5450AA:0,SAL_AA5451AA:0,SAL_AA5452AA:0,SAL_AA5453AA:0,SAL_AA5454AA:0,SAL_AA5455AA:0,SAL_AA5456AA:0,SAL_AA5457AA:0,SAL_AA5458AA:0,SAL_AA5459AA:0,SAL_AA5460AA:0,SAL_AA5461AA:0,SAL_AA5462AA:0,SAL_AA5463AA:0,SAL_AA5464AA:0,SAL_AA5465AA:0,SAL_AA5466AA:0,SAL_AA5467AA:0,SAL_AA5468AA:0,SAL_AA5469AA:0,SAL_BA1835AA:0,SAL_BA3103AA:0,SAL_BA8146AA:0,SAL_BA8970AA:0,SAL_BA9948AA:0,SAL_CA1136AA:0,SAL_CA1189AA:0,SAL_CA2947AA:0,SAL_CA2974AA:0,SAL_CA3508AA:0,SAL_CA4993AA:0,SAL_CA5128AA:0,SAL_CA5236AA:0,SAL_CA6115AA:0,SAL_CA6329AA:0,SAL_CA6489AA:0,SAL_DA0297AA:0,SAL_DA0303AA:0,SAL_DA0312AA:0,SAL_DA0352AA:0,SAL_DA0836AA:0,SAL_DA1167AA:0,SAL_EA0415AA:0,SAL_EA1665AA:0,SAL_EA1845AA:0,SAL_EA3021AA:0,SAL_EA7803AA:0,SAL_EA9264AA:0,SAL_FA2762AA:0,SAL_FA2859AA:0,SAL_FA2869AA:0,SAL_FA3262AA:0,SAL_FA6197AA:0,SAL_FA6327AA:0,SAL_FA7588AA:0,SAL_FA7745AA:0,SAL_FA8478AA:0,SAL_FA9776AA:0,SAL_GA2330AA:0,SAL_GA3524AA:0,SAL_GA4750AA:0,SAL_HA5114AA:0,SAL_HA6961AA:0,SAL_HA7641AA:0,SAL_HA7738AA:0,SAL_HA8805AA:0,SAL_IA1073AA:0,SAL_IA5368AA:0,SAL_IA9297AA:0,SAL_IA9768AA:0,SAL_JA1075AA:0,SAL_JA1900AA:0,SAL_JA2306AA:0,SAL_JA2384AA:0,SAL_JA3563AA:0,SAL_JA7007AA:0,SAL_JA7036AA:0,SAL_JA7550AA:0,SAL_JA7668AA:0,SAL_JA7674AA:0,SAL_JA7861AA:0,SAL_JA7870AA:0,SAL_JA9043AA:0,SAL_JA9059AA:0,SAL_JA9437AA:0,SAL_KA0126AA:0,SAL_KA0202AA:0,SAL_KA0607AA:0,SAL_KA1326AA:0,SAL_KA1332AA:0,SAL_KA3610AA:0,SAL_KA4448AA:0,SAL_KA4725AA:0,SAL_KA5582AA:0,SAL_KA6009AA:0):0.49699):0.25094,SAL_CA8572AA:0.74906):0.4736,((SAL_EA7827AA:0.52532,(SAL_AA5130AA:0,SAL_AA5131AA:0,SAL_BA0875AA:0,SAL_BA7505AA:0,SAL_BA7634AA:0,SAL_BA9177AA:0,SAL_BA9909AA:0,SAL_CA1193AA:0,SAL_CA2220AA:0,SAL_CA2354AA:0,SAL_CA2520AA:0,SAL_CA2835AA:0,SAL_CA4252AA:0,SAL_CA4271AA:0,SAL_CA5343AA:0,SAL_CA6304AA:0,SAL_DA0579AA:0,SAL_DA0815AA:0,SAL_DA0857AA:0,SAL_DA0943AA:0,SAL_DA1169AA:0,SAL_EA2451AA:0,SAL_EA5877AA:0,SAL_EA7476AA:0,SAL_EA8897AA:0,SAL_EA8900AA:0,SAL_EA8902AA:0,SAL_FA4345AA:0,SAL_FA4586AA:0,SAL_GA3352AA:0,SAL_GA3623AA:0,SAL_GA6490AA:0,SAL_HA3434AA:0,SAL_HA3442AA:0,SAL_HA3444AA:0,SAL_HA5779AA:0,SAL_IA5939AA:0,SAL_JA6855AA:0,SAL_JA7461AA:0,SAL_JA7530AA:0,SAL_JA7841AA:0,SAL_JA7983AA:0):0.47468):0.2422,SAL_GA2074AA:0.7578):0.5264):0.51901):0.17318,SAL_AA4799AA:1.9577):0.30707,SAL_AA4800AA:2.3111):0.59366):0.27864):0.12141,((((((SAL_AA5347AA:0,SAL_AA5348AA:0,SAL_AA5349AA:0,SAL_AA5350AA:0,SAL_AA5351AA:0,SAL_AA5352AA:0,SAL_EA0967AA:0,SAL_EA0968AA:0,SAL_KA1661AA:0,SAL_KA4210AA:0):0.53796,(SAL_CA6197AA:0,SAL_EA3487AA:0,SAL_EA3488AA:0):0.46204):0.95663,(SAL_KA1659AA:0,SAL_KA1660AA:0):1.5434):0.89809,(((SAL_AA5471AA:0,SAL_BA1708AA:0,SAL_BA1870AA:0,SAL_BA6411AA:0,SAL_BA7721AA:0,SAL_CA1664AA:0,SAL_CA2830AA:0,SAL_CA2957AA:0,SAL_CA4346AA:0,SAL_CA6092AA:0,SAL_DA0586AA:0,SAL_DA0646AA:0,SAL_DA0690AA:0,SAL_DA6135AA:0,SAL_GA1313AA:0,SAL_GA3345AA:0,SAL_GA3890AA:0,SAL_GA6423AA:0,SAL_GA9386AA:0,SAL_HA2685AA:0,SAL_JA3274AA:0,SAL_KA1662AA:0,SAL_KA1663AA:0,SAL_KA1664AA:0,SAL_KA1665AA:0,SAL_KA1666AA:0,SAL_KA1667AA:0,SAL_KA1668AA:0):0.4969,SAL_GA9207AA:0.5031):0.26747,SAL_DA1141AA:0.73253):1.6019):0.35472,SAL_AA5151AA:2.7703):0.074936,(SAL_AA4822AA:2.0243,(SAL_DA7244AA:0,SAL_DA7774AA:0,SAL_DA7783AA:0):1.9757):0.80006):0.48167):0.10201):0.042964,((((((SAL_AA5628AA:0,SAL_BA2358AA:0,SAL_BA3408AA:0,SAL_BA3413AA:0,SAL_BA3415AA:0,SAL_BA3417AA:0,SAL_BA3420AA:0,SAL_BA4381AA:0,SAL_BA9782AA:0,SAL_CA2733AA:0,SAL_CA2927AA:0,SAL_CA3197AA:0,SAL_CA4393AA:0,SAL_CA4632AA:0,SAL_CA4941AA:0,SAL_CA4972AA:0,SAL_CA5119AA:0,SAL_CA5216AA:0,SAL_CA5684AA:0,SAL_CA5696AA:0,SAL_CA5727AA:0,SAL_CA5795AA:0,SAL_CA5805AA:0,SAL_CA6052AA:0,SAL_CA6154AA:0,SAL_CA6411AA:0,SAL_CA6544AA:0,SAL_CA6596AA:0,SAL_CA6747AA:0,SAL_EA8085AA:0,SAL_FA0770AA:0,SAL_FA0771AA:0,SAL_FA1285AA:0,SAL_FA6350AA:0,SAL_FA6351AA:0,SAL_FA6352AA:0,SAL_FA7331AA:0,SAL_FA7333AA:0,SAL_FA7334AA:0,SAL_FA7335AA:0,SAL_FA7338AA:0,SAL_FA7339AA:0,SAL_FA7340AA:0,SAL_FA7341AA:0,SAL_FA7371AA:0,SAL_FA7372AA:0,SAL_FA7373AA:0,SAL_FA7375AA:0,SAL_FA7377AA:0,SAL_FA7378AA:0,SAL_FA7379AA:0,SAL_FA7381AA:0,SAL_FA7383AA:0,SAL_FA7384AA:0,SAL_FA7385AA:0,SAL_FA7386AA:0,SAL_FA7387AA:0,SAL_FA7388AA:0,SAL_FA7389AA:0,SAL_FA7390AA:0,SAL_FA7392AA:0,SAL_FA7393AA:0,SAL_FA7394AA:0,SAL_FA7395AA:0,SAL_FA7397AA:0,SAL_FA7398AA:0,SAL_FA7399AA:0,SAL_FA7400AA:0,SAL_FA7401AA:0,SAL_FA7402AA:0,SAL_FA7561AA:0,SAL_FA7563AA:0,SAL_FA7564AA:0,SAL_FA7565AA:0,SAL_FA7566AA:0,SAL_FA7568AA:0,SAL_FA7569AA:0,SAL_FA7571AA:0,SAL_FA7572AA:0,SAL_FA7573AA:0,SAL_GA2244AA:0,SAL_GA4199AA:0,SAL_IA7352AA:0,SAL_IA7723AA:0,SAL_IA9089AA:0,SAL_JA1324AA:0,SAL_JA1351AA:0,SAL_JA1360AA:0,SAL_JA1365AA:0,SAL_JA1369AA:0,SAL_JA1399AA:0,SAL_JA1409AA:0,SAL_JA1413AA:0,SAL_JA1415AA:0,SAL_JA6343AA:0,SAL_KA5263AA:0):2.9914,SAL_DA6002AA:3.0086):0.0051576,(SAL_HA0990AA:0,SAL_HA0991AA:0):2.9948):0.015466,(((SAL_BA9379AA:0,SAL_EA7271AA:0):2.4667,(SAL_AA5848AA:0,SAL_AA5849AA:0,SAL_AA5850AA:0):2.5333):0.36206,(SAL_AA5885AA:1.475,SAL_CA7137AA:1.525):1.3879):0.10953):0.24525,((SAL_BA7989AA:0,SAL_BA9976AA:0):1.4817,(SAL_CA2279AA:0,SAL_CA5763AA:0):1.5183):1.7547):0.11387,(((((((SAL_BA1049AA:0,SAL_BA8874AA:0,SAL_BA9993AA:0,SAL_CA2831AA:0,SAL_CA3821AA:0,SAL_CA5308AA:0,SAL_CA5940AA:0,SAL_DA1506AA:0,SAL_EA3991AA:0,SAL_EA5873AA:0,SAL_EA5875AA:0,SAL_EA5881AA:0):0.50735,SAL_GA3770AA:0.49265):0.0091422,SAL_GA8000AA:0.49086):0.37373,SAL_AA6758AA:0.87627):1.8229,SAL_BA5909AA:2.6771):0.27632,(SAL_CA5076AA:0,SAL_HA8903AA:0):2.9737):0.30263,((SAL_BA7693AA:0,SAL_CA1604AA:0,SAL_CA5666AA:0):2.5713,SAL_EA9124AA:2.4287):0.72862):0.11269):0.076726):0.014373,((((((((SAL_AA6489AA:0.49848,(SAL_AA5400AA:0,SAL_AA5401AA:0):0.50152):1.2434,SAL_BA2153AA:1.7566):0.45204,(((((SAL_DA0167AA:0.5017,(SAL_AA5560AA:0,SAL_AA5561AA:0,SAL_AA5562AA:0,SAL_AA5563AA:0,SAL_BA2962AA:0,SAL_BA3014AA:0,SAL_BA4496AA:0,SAL_BA4903AA:0,SAL_BA5845AA:0,SAL_BA7819AA:0,SAL_BA8216AA:0,SAL_BA8940AA:0,SAL_BA9424AA:0,SAL_BA9826AA:0,SAL_CA4905AA:0,SAL_CA6171AA:0,SAL_CA6645AA:0,SAL_CA9513AA:0,SAL_DA0253AA:0,SAL_DA1327AA:0,SAL_DA4155AA:0,SAL_DA6253AA:0,SAL_EA0620AA:0,SAL_EA0680AA:0,SAL_EA1433AA:0,SAL_EA2841AA:0,SAL_EA3205AA:0,SAL_EA6469AA:0,SAL_EA6511AA:0,SAL_EA6512AA:0,SAL_EA6606AA:0,SAL_EA9033AA:0,SAL_EA9038AA:0,SAL_EA9372AA:0,SAL_EA9373AA:0,SAL_FA5157AA:0,SAL_FA5158AA:0,SAL_FA7640AA:0,SAL_FA8788AA:0,SAL_GA2749AA:0,SAL_GA2750AA:0,SAL_GA2817AA:0,SAL_GA2818AA:0,SAL_GA3104AA:0,SAL_GA3213AA:0,SAL_GA6976AA:0,SAL_GA7443AA:0,SAL_GA8463AA:0,SAL_GA8854AA:0,SAL_HA0065AA:0,SAL_HA1713AA:0,SAL_HA2117AA:0,SAL_HA2125AA:0,SAL_HA2130AA:0,SAL_HA3896AA:0,SAL_HA5090AA:0,SAL_HA5127AA:0,SAL_IA0578AA:0,SAL_IA2681AA:0,SAL_IA4703AA:0,SAL_IA6564AA:0,SAL_IA7335AA:0,SAL_IA9050AA:0,SAL_IA9084AA:0,SAL_JA0457AA:0,SAL_JA1883AA:0,SAL_JA2612AA:0,SAL_JA3132AA:0,SAL_JA5122AA:0,SAL_JA6369AA:0,SAL_JA6725AA:0,SAL_JA8504AA:0,SAL_KA2407AA:0,SAL_KA2936AA:0):0.4983):0.24964,SAL_AA5656AA:0.75036):0.31041,(SAL_DA8134AA:0.50162,(SAL_BA1500AA:0,SAL_EA3228AA:0):0.49838):0.56459):0.27961,((SAL_DA2164AA:0,SAL_FA9713AA:0,SAL_GA6028AA:0):0.99997,(SAL_BA2894AA:0,SAL_FA9460AA:0):1.0):0.34539):0.24964,SAL_CA8583AA:1.5941):0.48546):0.26212,SAL_BA1680AA:2.316):0.4324,SAL_BA5641AA:2.8801):0.39711,((((SAL_BA0056AA:0.49816,SAL_EA6448AA:0.50184):0.25155,SAL_BA9559AA:0.74845):1.1537,SAL_BA0069AA:1.8463):0.56972,((SAL_HA8780AA:0.50141,(SAL_AA4518AA:0,SAL_AA4519AA:0,SAL_AA4520AA:0,SAL_AA4521AA:0,SAL_AA4522AA:0,SAL_BA0072AA:0,SAL_BA3497AA:0,SAL_BA6340AA:0,SAL_BA6549AA:0,SAL_BA9886AA:0,SAL_BA9887AA:0,SAL_BA9889AA:0,SAL_CA0485AA:0,SAL_CA0891AA:0,SAL_CA8268AA:0,SAL_CA8274AA:0,SAL_CA8295AA:0,SAL_CA9015AA:0,SAL_CA9054AA:0,SAL_DA0001AA:0,SAL_DA0323AA:0,SAL_DA0358AA:0,SAL_DA1050AA:0,SAL_DA2185AA:0,SAL_DA2187AA:0,SAL_DA2189AA:0,SAL_DA2199AA:0,SAL_DA2200AA:0,SAL_DA2203AA:0,SAL_DA2222AA:0,SAL_DA2223AA:0,SAL_DA2233AA:0,SAL_DA2254AA:0,SAL_DA2265AA:0,SAL_DA2307AA:0,SAL_DA2333AA:0,SAL_DA2525AA:0,SAL_DA2526AA:0,SAL_DA2528AA:0,SAL_DA2530AA:0,SAL_DA2532AA:0,SAL_DA2533AA:0,SAL_DA2534AA:0,SAL_DA2535AA:0,SAL_DA2536AA:0,SAL_DA2537AA:0,SAL_DA2538AA:0,SAL_DA2539AA:0,SAL_DA2606AA:0,SAL_DA2607AA:0,SAL_DA2608AA:0,SAL_DA2609AA:0,SAL_DA2610AA:0,SAL_DA2611AA:0,SAL_DA2612AA:0,SAL_DA2613AA:0,SAL_DA2614AA:0,SAL_DA2615AA:0,SAL_DA2616AA:0,SAL_DA2617AA:0,SAL_DA2619AA:0,SAL_DA2620AA:0,SAL_DA2621AA:0,SAL_DA2622AA:0,SAL_DA2644AA:0,SAL_DA2749AA:0,SAL_DA2753AA:0,SAL_DA2754AA:0,SAL_DA2755AA:0,SAL_DA2756AA:0,SAL_DA2757AA:0,SAL_DA2758AA:0,SAL_DA2760AA:0,SAL_DA2762AA:0,SAL_DA2763AA:0,SAL_DA2765AA:0,SAL_DA2766AA:0,SAL_DA2782AA:0,SAL_DA2783AA:0,SAL_DA2786AA:0,SAL_DA2787AA:0,SAL_DA2793AA:0,SAL_DA2800AA:0,SAL_DA2801AA:0,SAL_DA2802AA:0,SAL_DA2803AA:0,SAL_DA2815AA:0,SAL_DA2822AA:0,SAL_DA2823AA:0,SAL_DA2824AA:0,SAL_DA2825AA:0,SAL_DA2826AA:0,SAL_DA2827AA:0,SAL_DA2835AA:0,SAL_DA2838AA:0,SAL_DA2839AA:0,SAL_DA2840AA:0,SAL_DA2841AA:0,SAL_DA2844AA:0,SAL_DA2845AA:0,SAL_DA2846AA:0,SAL_DA5461AA:0,SAL_DA9391AA:0,SAL_DA9886AA:0,SAL_DA9995AA:0,SAL_EA0011AA:0,SAL_EA0557AA:0,SAL_EA0591AA:0,SAL_EA3055AA:0,SAL_EA3082AA:0,SAL_EA3083AA:0,SAL_EA6759AA:0,SAL_FA1922AA:0,SAL_FA4667AA:0,SAL_FA5039AA:0,SAL_FA7351AA:0,SAL_FA7458AA:0,SAL_FA7460AA:0,SAL_FA7463AA:0,SAL_FA7465AA:0,SAL_FA7614AA:0,SAL_FA7802AA:0,SAL_FA8449AA:0,SAL_GA2216AA:0,SAL_GA2643AA:0,SAL_GA2644AA:0,SAL_GA2654AA:0,SAL_GA2656AA:0,SAL_GA2663AA:0,SAL_GA2850AA:0,SAL_HA0253AA:0,SAL_HA0646AA:0,SAL_HA1449AA:0,SAL_HA1710AA:0,SAL_HA2828AA:0,SAL_HA9330AA:0,SAL_HA9511AA:0,SAL_IA0405AA:0,SAL_IA2340AA:0,SAL_IA2348AA:0,SAL_IA5603AA:0,SAL_IA6493AA:0,SAL_IA7207AA:0,SAL_IA7693AA:0,SAL_IA9451AA:0,SAL_IA9510AA:0,SAL_IA9818AA:0,SAL_IA9883AA:0,SAL_JA0843AA:0,SAL_JA1505AA:0,SAL_JA1798AA:0,SAL_JA2055AA:0,SAL_JA5079AA:0,SAL_JA5343AA:0,SAL_JA5443AA:0,SAL_JA5804AA:0,SAL_JA7030AA:0,SAL_JA7034AA:0,SAL_JA8122AA:0,SAL_JA9433AA:0,SAL_JA9912AA:0,SAL_KA1866AA:0,SAL_KA1869AA:0,SAL_KA2561AA:0,SAL_KA2562AA:0,SAL_KA2648AA:0,SAL_KA2650AA:0,SAL_KA2664AA:0,SAL_KA2740AA:0,SAL_KA3252AA:0,SAL_KA3443AA:0,SAL_KA3449AA:0,SAL_KA3641AA:0,SAL_KA4562AA:0,SAL_KA4629AA:0,SAL_KA5018AA:0,SAL_KA5153AA:0,SAL_KA5160AA:0,SAL_KA5201AA:0,SAL_KA5900AA:0,SAL_KA6170AA:0):0.49859):0.25004,SAL_DA1316AA:0.74996):1.6803):0.80113):0.070471,((((((SAL_AA4940AA:0.49643,(SAL_CA2530AA:0,SAL_CA3588AA:0):0.50357):0.24878,(SAL_JA7481AA:0.50291,(SAL_AA5030AA:0,SAL_AA5031AA:0,SAL_AA5032AA:0,SAL_AA5033AA:0,SAL_AA5034AA:0,SAL_BA1438AA:0,SAL_BA7386AA:0,SAL_BA7597AA:0,SAL_CA2341AA:0,SAL_CA2537AA:0,SAL_CA4429AA:0,SAL_CA5319AA:0,SAL_CA6753AA:0,SAL_CA9394AA:0,SAL_CA9395AA:0,SAL_CA9396AA:0,SAL_CA9401AA:0,SAL_CA9654AA:0,SAL_CA9674AA:0,SAL_CA9678AA:0,SAL_CA9681AA:0,SAL_CA9685AA:0,SAL_CA9736AA:0,SAL_CA9737AA:0,SAL_CA9738AA:0,SAL_CA9774AA:0,SAL_CA9936AA:0,SAL_CA9937AA:0,SAL_CA9938AA:0,SAL_CA9939AA:0,SAL_DA0972AA:0,SAL_DA2540AA:0,SAL_DA6827AA:0,SAL_EA0296AA:0,SAL_EA1465AA:0,SAL_EA1486AA:0,SAL_EA6425AA:0,SAL_EA6471AA:0,SAL_EA8650AA:0,SAL_EA8651AA:0,SAL_EA8652AA:0,SAL_FA0393AA:0,SAL_FA1200AA:0,SAL_FA2791AA:0,SAL_FA2819AA:0,SAL_FA4001AA:0,SAL_FA4674AA:0,SAL_FA5002AA:0,SAL_FA5415AA:0,SAL_FA6204AA:0,SAL_FA7293AA:0,SAL_FA7901AA:0,SAL_FA8054AA:0,SAL_FA8422AA:0,SAL_FA8466AA:0,SAL_GA2670AA:0,SAL_GA2675AA:0,SAL_GA2680AA:0,SAL_GA2683AA:0,SAL_GA2844AA:0,SAL_GA4744AA:0,SAL_GA4912AA:0,SAL_GA5711AA:0,SAL_GA7761AA:0,SAL_GA8055AA:0,SAL_GA8663AA:0,SAL_GA9057AA:0,SAL_GA9362AA:0,SAL_GA9380AA:0,SAL_HA0856AA:0,SAL_HA4646AA:0,SAL_HA4739AA:0,SAL_HA4746AA:0,SAL_HA6131AA:0,SAL_HA6275AA:0,SAL_HA8820AA:0,SAL_HA8983AA:0,SAL_HA9174AA:0,SAL_HA9297AA:0,SAL_HA9328AA:0,SAL_IA0143AA:0,SAL_IA2349AA:0,SAL_IA2612AA:0,SAL_IA2614AA:0,SAL_IA3704AA:0,SAL_IA4671AA:0,SAL_IA4890AA:0,SAL_IA5177AA:0,SAL_IA5358AA:0,SAL_IA5444AA:0,SAL_IA6009AA:0,SAL_IA6676AA:0,SAL_IA7596AA:0,SAL_IA7704AA:0,SAL_IA8872AA:0,SAL_IA9059AA:0,SAL_IA9616AA:0,SAL_IA9737AA:0,SAL_JA0338AA:0,SAL_JA0349AA:0,SAL_JA0363AA:0,SAL_JA1493AA:0,SAL_JA1761AA:0,SAL_JA2053AA:0,SAL_JA2155AA:0,SAL_JA2314AA:0,SAL_JA3372AA:0,SAL_JA5005AA:0,SAL_JA5658AA:0,SAL_JA6626AA:0,SAL_JA8867AA:0,SAL_JA8989AA:0,SAL_JA9288AA:0,SAL_JA9475AA:0,SAL_JA9834AA:0,SAL_JA9933AA:0,SAL_JA9946AA:0,SAL_KA0314AA:0,SAL_KA0697AA:0,SAL_KA0712AA:0,SAL_KA0995AA:0,SAL_KA1014AA:0,SAL_KA1316AA:0,SAL_KA2204AA:0,SAL_KA2893AA:0,SAL_KA3694AA:0,SAL_KA5284AA:0,SAL_KA5301AA:0,SAL_KA5311AA:0,SAL_KA5957AA:0,SAL_KA5978AA:0,SAL_KA6318AA:0):0.49709):0.25122):0.37183,SAL_BA8837AA:1.1282):0.92428,(SAL_HA0779AA:0.50519,(SAL_DA1386AA:0,SAL_DA1387AA:0,SAL_DA1421AA:0):0.49481):1.4507):0.53868,((SAL_BA9829AA:0,SAL_JA7988AA:0):1.4449,(SAL_CA5321AA:0,SAL_CA5779AA:0,SAL_DA1416AA:0,SAL_DA1441AA:0,SAL_GA4398AA:0):1.5551):1.0238):0.41373,(SAL_AA6192AA:0,SAL_AA6193AA:0):2.9925):0.32968):0.084705,(((((SAL_AA5703AA:0,SAL_BA1684AA:0,SAL_BA2885AA:0,SAL_EA0336AA:0):1.0016,SAL_AA6050AA:0.99839):1.212,((SAL_BA7849AA:0,SAL_HA5078AA:0,SAL_HA5079AA:0,SAL_HA5084AA:0,SAL_HA5110AA:0,SAL_HA5122AA:0,SAL_HA5622AA:0,SAL_HA5660AA:0,SAL_HA5666AA:0,SAL_HA5668AA:0):0.50429,(SAL_AA6718AA:0,SAL_CA0906AA:0,SAL_CA9792AA:0,SAL_EA3032AA:0,SAL_EA6334AA:0,SAL_EA6902AA:0,SAL_FA4049AA:0,SAL_FA6173AA:0,SAL_FA7894AA:0,SAL_FA7898AA:0,SAL_GA4695AA:0,SAL_GA5941AA:0,SAL_GA6061AA:0,SAL_GA7755AA:0,SAL_HA0721AA:0,SAL_HA0829AA:0,SAL_HA4732AA:0,SAL_HA5638AA:0,SAL_HA7240AA:0,SAL_HA9650AA:0,SAL_HA9674AA:0,SAL_IA2371AA:0,SAL_IA9008AA:0,SAL_IA9732AA:0,SAL_JA0039AA:0,SAL_JA2274AA:0,SAL_JA2801AA:0,SAL_JA8249AA:0,SAL_JA8851AA:0,SAL_JA8863AA:0,SAL_JA8869AA:0,SAL_KA0990AA:0):0.49571):1.788):0.42049,(((((SAL_BA1961AA:0,SAL_EA4964AA:0):0.5109,(SAL_BA1667AA:0,SAL_BA9890AA:0,SAL_CA2764AA:0,SAL_CA4552AA:0,SAL_CA8874AA:0,SAL_DA1390AA:0,SAL_DA8007AA:0,SAL_GA8591AA:0,SAL_HA5159AA:0,SAL_HA6276AA:0,SAL_IA5949AA:0,SAL_JA5386AA:0,SAL_JA7967AA:0):0.4891):0.75769,SAL_GA8697AA:1.2423):0.38865,(SAL_GA3347AA:0,SAL_HA0467AA:0):1.6114):0.31532,((((((SAL_BA8705AA:0,SAL_BA8886AA:0,SAL_BA8900AA:0):0.9997,SAL_BA4508AA:1.0003):0.0030947,SAL_DA2151AA:0.99691):0.12509,SAL_EA1360AA:1.1249):0.12474,((((((SAL_FA2207AA:0.5,SAL_EA5956AA:0.5):0.011948,(SAL_AA4797AA:0,SAL_AA4798AA:0,SAL_BA1310AA:0,SAL_BA8616AA:0,SAL_BA8699AA:0,SAL_CA2566AA:0,SAL_CA4612AA:0,SAL_CA8160AA:0,SAL_CA8173AA:0,SAL_CA8179AA:0,SAL_CA8607AA:0,SAL_CA8626AA:0,SAL_CA8875AA:0,SAL_CA9023AA:0,SAL_CA9024AA:0,SAL_CA9085AA:0,SAL_CA9111AA:0,SAL_CA9115AA:0,SAL_CA9120AA:0,SAL_CA9128AA:0,SAL_CA9267AA:0,SAL_CA9364AA:0,SAL_CA9563AA:0,SAL_CA9567AA:0,SAL_CA9574AA:0,SAL_CA9575AA:0,SAL_DA0064AA:0,SAL_DA0123AA:0,SAL_DA0671AA:0,SAL_DA3972AA:0,SAL_DA4104AA:0,SAL_DA5272AA:0,SAL_DA5520AA:0,SAL_DA5535AA:0,SAL_DA5961AA:0,SAL_DA5987AA:0,SAL_DA6510AA:0,SAL_DA6538AA:0,SAL_DA8227AA:0,SAL_DA8574AA:0,SAL_DA9652AA:0,SAL_DA9905AA:0,SAL_EA0298AA:0,SAL_EA0381AA:0,SAL_EA0528AA:0,SAL_EA0532AA:0,SAL_EA1426AA:0,SAL_EA1459AA:0,SAL_EA1461AA:0,SAL_EA1468AA:0,SAL_EA1482AA:0,SAL_EA1484AA:0,SAL_EA1853AA:0,SAL_EA2009AA:0,SAL_EA2725AA:0,SAL_EA2726AA:0,SAL_EA2856AA:0,SAL_EA3015AA:0,SAL_EA3046AA:0,SAL_EA3949AA:0,SAL_EA4037AA:0,SAL_EA4270AA:0,SAL_EA5501AA:0,SAL_EA6127AA:0,SAL_EA6129AA:0,SAL_EA6134AA:0,SAL_EA6153AA:0,SAL_EA6172AA:0,SAL_EA6175AA:0,SAL_EA6177AA:0,SAL_EA6221AA:0,SAL_EA6339AA:0,SAL_EA6587AA:0,SAL_EA8377AA:0,SAL_EA8665AA:0,SAL_EA8795AA:0,SAL_EA9571AA:0,SAL_EA9876AA:0,SAL_FA1324AA:0,SAL_FA1709AA:0,SAL_FA2197AA:0,SAL_FA2203AA:0,SAL_FA2303AA:0,SAL_FA2461AA:0,SAL_FA2778AA:0,SAL_FA3259AA:0,SAL_FA4055AA:0,SAL_FA4792AA:0,SAL_FA5062AA:0,SAL_FA5412AA:0,SAL_FA5425AA:0,SAL_FA5435AA:0,SAL_FA5448AA:0,SAL_FA6157AA:0,SAL_FA6298AA:0,SAL_FA6303AA:0,SAL_FA6334AA:0,SAL_FA6931AA:0,SAL_FA7208AA:0,SAL_FA7577AA:0,SAL_FA7578AA:0,SAL_FA7895AA:0,SAL_FA8138AA:0,SAL_FA8142AA:0,SAL_FA8234AA:0,SAL_FA8244AA:0,SAL_FA8248AA:0,SAL_FA8875AA:0,SAL_GA0347AA:0,SAL_GA2126AA:0,SAL_GA2418AA:0,SAL_GA2426AA:0,SAL_GA2437AA:0,SAL_GA2610AA:0,SAL_GA2623AA:0,SAL_GA2629AA:0,SAL_GA2870AA:0,SAL_GA3348AA:0,SAL_GA3897AA:0,SAL_GA4336AA:0,SAL_GA4719AA:0,SAL_GA4723AA:0,SAL_GA5177AA:0,SAL_GA5265AA:0,SAL_GA5269AA:0,SAL_GA5270AA:0,SAL_GA5271AA:0,SAL_GA5272AA:0,SAL_GA5335AA:0,SAL_GA5337AA:0,SAL_GA5338AA:0,SAL_GA5352AA:0,SAL_GA5408AA:0,SAL_GA5418AA:0,SAL_GA5419AA:0,SAL_GA5420AA:0,SAL_GA5421AA:0,SAL_GA5422AA:0,SAL_GA5423AA:0,SAL_GA5424AA:0,SAL_GA5443AA:0,SAL_GA5445AA:0,SAL_GA5462AA:0,SAL_GA5945AA:0,SAL_GA5969AA:0,SAL_GA6029AA:0,SAL_GA6046AA:0,SAL_GA6138AA:0,SAL_GA6319AA:0,SAL_GA7753AA:0,SAL_GA7762AA:0,SAL_GA7772AA:0,SAL_GA8034AA:0,SAL_GA8440AA:0,SAL_GA8449AA:0,SAL_GA8686AA:0,SAL_GA8719AA:0,SAL_GA8720AA:0,SAL_GA8733AA:0,SAL_GA8851AA:0,SAL_GA9589AA:0,SAL_GA9596AA:0,SAL_GA9701AA:0,SAL_GA9702AA:0,SAL_GA9703AA:0,SAL_GA9704AA:0,SAL_GA9705AA:0,SAL_GA9711AA:0,SAL_GA9712AA:0,SAL_GA9773AA:0,SAL_HA0106AA:0,SAL_HA0799AA:0,SAL_HA0802AA:0,SAL_HA0803AA:0,SAL_HA0804AA:0,SAL_HA0808AA:0,SAL_HA0823AA:0,SAL_HA0827AA:0,SAL_HA0894AA:0,SAL_HA1272AA:0,SAL_HA1312AA:0,SAL_HA1314AA:0,SAL_HA2760AA:0,SAL_HA2823AA:0,SAL_HA2922AA:0,SAL_HA2929AA:0,SAL_HA3039AA:0,SAL_HA3994AA:0,SAL_HA4068AA:0,SAL_HA4751AA:0,SAL_HA4975AA:0,SAL_HA5195AA:0,SAL_HA5487AA:0,SAL_HA5500AA:0,SAL_HA5980AA:0,SAL_HA6031AA:0,SAL_HA6088AA:0,SAL_HA6091AA:0,SAL_HA6092AA:0,SAL_HA6111AA:0,SAL_HA6468AA:0,SAL_HA6938AA:0,SAL_HA6966AA:0,SAL_HA6967AA:0,SAL_HA7181AA:0,SAL_HA7190AA:0,SAL_HA7193AA:0,SAL_HA7194AA:0,SAL_HA7683AA:0,SAL_HA7765AA:0,SAL_HA7768AA:0,SAL_HA8804AA:0,SAL_HA8808AA:0,SAL_HA8809AA:0,SAL_HA8815AA:0,SAL_HA8819AA:0,SAL_HA8823AA:0,SAL_HA8876AA:0,SAL_HA9100AA:0,SAL_HA9219AA:0,SAL_HA9540AA:0,SAL_HA9556AA:0,SAL_HA9646AA:0,SAL_HA9871AA:0,SAL_IA1990AA:0,SAL_IA2009AA:0,SAL_IA2344AA:0,SAL_IA2375AA:0,SAL_IA2378AA:0,SAL_IA2705AA:0,SAL_IA3700AA:0,SAL_IA4944AA:0,SAL_IA4950AA:0,SAL_IA5143AA:0,SAL_IA5154AA:0,SAL_IA5333AA:0,SAL_IA5335AA:0,SAL_IA5352AA:0,SAL_IA5423AA:0,SAL_IA5436AA:0,SAL_IA5502AA:0,SAL_IA6336AA:0,SAL_IA6594AA:0,SAL_IA7398AA:0,SAL_IA7400AA:0,SAL_IA7401AA:0,SAL_IA7406AA:0,SAL_IA7408AA:0,SAL_IA7417AA:0,SAL_IA7466AA:0,SAL_IA7544AA:0,SAL_IA7580AA:0,SAL_IA8231AA:0,SAL_IA8968AA:0,SAL_IA8987AA:0,SAL_IA8991AA:0,SAL_IA8992AA:0,SAL_IA9007AA:0,SAL_IA9738AA:0,SAL_IA9771AA:0,SAL_IA9775AA:0,SAL_IA9844AA:0,SAL_JA0035AA:0,SAL_JA0332AA:0,SAL_JA1515AA:0,SAL_JA1596AA:0,SAL_JA1850AA:0,SAL_JA1851AA:0,SAL_JA1854AA:0,SAL_JA2850AA:0,SAL_JA2955AA:0,SAL_JA2962AA:0,SAL_JA3131AA:0,SAL_JA3603AA:0,SAL_JA4213AA:0,SAL_JA4217AA:0,SAL_JA4218AA:0,SAL_JA4266AA:0,SAL_JA4276AA:0,SAL_JA4586AA:0,SAL_JA6046AA:0,SAL_JA6092AA:0,SAL_JA6765AA:0,SAL_JA7025AA:0,SAL_JA7487AA:0,SAL_JA7498AA:0,SAL_JA7593AA:0,SAL_JA8526AA:0,SAL_JA8592AA:0,SAL_JA8784AA:0,SAL_JA8845AA:0,SAL_JA8878AA:0,SAL_JA9253AA:0,SAL_JA9937AA:0,SAL_KA0189AA:0,SAL_KA0201AA:0,SAL_KA2033AA:0,SAL_KA2090AA:0,SAL_KA2093AA:0,SAL_KA2094AA:0,SAL_KA2097AA:0,SAL_KA2101AA:0,SAL_KA2103AA:0,SAL_KA2405AA:0,SAL_KA2959AA:0,SAL_KA3070AA:0,SAL_KA3127AA:0,SAL_KA3549AA:0,SAL_KA3584AA:0,SAL_KA3701AA:0,SAL_KA3704AA:0,SAL_KA3718AA:0,SAL_KA4026AA:0,SAL_KA5552AA:0,SAL_KA5731AA:0,SAL_KA6215AA:0):0.48805):0.24326,(((SAL_BA8697AA:0,SAL_CA8792AA:0):0.50024,SAL_KA2125AA:0.49976):0.0022511,(SAL_BA0786AA:0,SAL_BA2144AA:0,SAL_BA2597AA:0,SAL_BA2614AA:0,SAL_BA2996AA:0,SAL_BA3033AA:0,SAL_BA5098AA:0,SAL_BA8703AA:0,SAL_BA8902AA:0,SAL_BA8906AA:0,SAL_DA5639AA:0,SAL_DA5641AA:0,SAL_DA5642AA:0,SAL_DA5660AA:0,SAL_DA5665AA:0,SAL_DA5684AA:0,SAL_DA5691AA:0,SAL_DA6172AA:0,SAL_DA6189AA:0,SAL_DA6195AA:0,SAL_DA6409AA:0,SAL_EA1413AA:0,SAL_FA1169AA:0,SAL_FA1170AA:0,SAL_FA1171AA:0,SAL_FA7417AA:0,SAL_GA9763AA:0,SAL_GA9767AA:0,SAL_JA1137AA:0):0.49775):0.25674):0.101,(SAL_KA3693AA:0.50039,(SAL_AA5313AA:0,SAL_BA1654AA:0,SAL_BA2161AA:0,SAL_BA2760AA:0,SAL_DA0468AA:0,SAL_DA5581AA:0,SAL_HA4926AA:0,SAL_IA5332AA:0,SAL_IA7442AA:0,SAL_IA7443AA:0,SAL_IA7780AA:0,SAL_JA4478AA:0):0.49961):0.3365):0.16045,SAL_FA2159AA:0.9958):0.0027099,((SAL_FA5418AA:0.5,SAL_AA5039AA:0.5):0.0,SAL_KA2385AA:0.5):0.49729):0.25026):0.36215,((SAL_DA6090AA:0,SAL_KA3128AA:0):0.99937,(SAL_FA9727AA:0,SAL_IA0303AA:0):1.0006):0.62613):0.40636):0.6591):0.49459,(((SAL_AA6487AA:0,SAL_AA6488AA:0):0.52039,SAL_AA5152AA:0.47961):1.9879,SAL_AA6486AA:2.5121):0.67729):0.22551):0.069471):0.0093293,(((((((((((((SAL_BA6395AA:0,SAL_CA3009AA:0,SAL_FA8169AA:0,SAL_GA2545AA:0):2.0205,(SAL_AA5318AA:0,SAL_DA6105AA:0,SAL_IA7482AA:0):1.9795):0.47986,((((SAL_EA5940AA:0.9969,(SAL_EA5938AA:0,SAL_EA5939AA:0):1.0031):0.1254,(((SAL_AA4998AA:0,SAL_AA4999AA:0,SAL_BA0963AA:0,SAL_BA1356AA:0,SAL_BA1530AA:0,SAL_BA1539AA:0,SAL_BA1694AA:0,SAL_BA2218AA:0,SAL_BA5792AA:0,SAL_BA5804AA:0,SAL_BA6349AA:0,SAL_BA7845AA:0,SAL_CA5079AA:0,SAL_CA5841AA:0,SAL_CA6731AA:0,SAL_CA7079AA:0,SAL_CA7325AA:0,SAL_CA7377AA:0,SAL_CA8309AA:0,SAL_DA2769AA:0,SAL_DA2776AA:0,SAL_DA7521AA:0,SAL_DA9986AA:0,SAL_EA0396AA:0,SAL_EA1109AA:0,SAL_EA4828AA:0,SAL_GA6963AA:0,SAL_GA8753AA:0,SAL_GA9227AA:0,SAL_HA1269AA:0):0.49132,SAL_AA5587AA:0.50868):0.25306,(SAL_EA6517AA:0,SAL_EA8136AA:0):0.74694):0.3746):0.25136,((SAL_EA9127AA:0,SAL_FA0731AA:0,SAL_FA0806AA:0,SAL_FA0807AA:0):1.0274,(SAL_BA2635AA:0,SAL_BA2655AA:0,SAL_BA2672AA:0,SAL_CA3693AA:0,SAL_DA1692AA:0,SAL_DA1715AA:0,SAL_DA1722AA:0,SAL_DA1741AA:0,SAL_DA6095AA:0,SAL_EA0763AA:0,SAL_EA2472AA:0,SAL_EA2476AA:0,SAL_FA0818AA:0,SAL_FA0820AA:0,SAL_FA1630AA:0,SAL_FA2276AA:0,SAL_FA5875AA:0,SAL_FA5876AA:0,SAL_FA5956AA:0,SAL_FA6508AA:0,SAL_FA7845AA:0,SAL_FA8404AA:0,SAL_GA8766AA:0,SAL_GA9245AA:0,SAL_IA5116AA:0,SAL_JA4485AA:0):0.97261):0.37364):0.2096,(((SAL_JA8564AA:0.51248,SAL_DA9925AA:0.48752):0.2653,(SAL_BA4853AA:0,SAL_CA6008AA:0,SAL_EA9481AA:0,SAL_GA9338AA:0):0.7347):0.35692,SAL_DA9900AA:1.1431):0.43103):0.85607):0.1479,((((((SAL_AA5725AA:0,SAL_AA5726AA:0,SAL_AA5727AA:0,SAL_AA5728AA:0,SAL_AA5729AA:0,SAL_AA5730AA:0,SAL_CA2035AA:0,SAL_CA2506AA:0,SAL_CA6190AA:0,SAL_DA1323AA:0,SAL_DA8223AA:0,SAL_DA8441AA:0,SAL_EA5419AA:0,SAL_EA5886AA:0,SAL_EA8212AA:0,SAL_EA8224AA:0,SAL_EA8225AA:0,SAL_EA8232AA:0,SAL_EA8240AA:0,SAL_EA8515AA:0,SAL_FA5698AA:0,SAL_GA5835AA:0,SAL_GA5836AA:0,SAL_GA6981AA:0,SAL_HA2683AA:0,SAL_JA0658AA:0,SAL_JA7090AA:0,SAL_KA4549AA:0):0.4989,(SAL_AA6820AA:0,SAL_CA8702AA:0):0.5011):0.0053821,SAL_AA5731AA:0.49462):0.41524,SAL_AA5724AA:0.83476):0.59044,SAL_AA7027AA:1.4096):0.20314,((SAL_EA7789AA:0.51161,(SAL_AA4194AA:0,SAL_AA4195AA:0,SAL_AA4196AA:0,SAL_AA4197AA:0,SAL_AA4198AA:0,SAL_AA4199AA:0,SAL_AA4200AA:0,SAL_AA4201AA:0,SAL_AA4202AA:0,SAL_AA4203AA:0,SAL_AA4204AA:0,SAL_AA4205AA:0,SAL_AA4206AA:0,SAL_AA4207AA:0,SAL_AA4208AA:0,SAL_AA4209AA:0,SAL_AA4210AA:0,SAL_AA4211AA:0,SAL_AA4212AA:0,SAL_AA4213AA:0,SAL_AA4214AA:0,SAL_AA4215AA:0,SAL_AA4216AA:0,SAL_BA8328AA:0,SAL_CA1712AA:0,SAL_CA2896AA:0,SAL_CA3907AA:0,SAL_CA4465AA:0,SAL_CA5595AA:0,SAL_CA6023AA:0,SAL_CA7339AA:0,SAL_DA0478AA:0,SAL_DA0803AA:0,SAL_DA1154AA:0,SAL_DA6212AA:0,SAL_EA7128AA:0,SAL_FA3510AA:0,SAL_FA3922AA:0,SAL_FA4128AA:0,SAL_FA4295AA:0,SAL_GA2496AA:0,SAL_GA2507AA:0,SAL_GA8804AA:0,SAL_HA2649AA:0,SAL_HA5593AA:0,SAL_IA1880AA:0,SAL_IA3026AA:0,SAL_IA8395AA:0,SAL_IA9179AA:0,SAL_JA0167AA:0,SAL_JA7887AA:0,SAL_KA4463AA:0):0.48839):0.25366,(SAL_AA1823AA:0,SAL_AA1824AA:0):0.74634):0.95311):0.9146):0.19073,((SAL_AA6942AA:0.448,(SAL_AA5507AA:0,SAL_BA5299AA:0,SAL_BA6370AA:0,SAL_BA8037AA:0,SAL_BA8148AA:0,SAL_BA8937AA:0,SAL_CA4421AA:0,SAL_CA5185AA:0,SAL_CA5762AA:0,SAL_DA4494AA:0,SAL_DA4495AA:0,SAL_EA3982AA:0,SAL_EA5417AA:0,SAL_EA5418AA:0,SAL_EA5420AA:0,SAL_EA5885AA:0,SAL_GA3571AA:0,SAL_GA3615AA:0,SAL_HA3796AA:0,SAL_JA6279AA:0):0.552):1.985,SAL_AA5954AA:2.515):0.27802):0.17872,((((((((SAL_DA6608AA:0,SAL_EA4279AA:0,SAL_EA8605AA:0,SAL_FA1084AA:0,SAL_FA2272AA:0,SAL_FA6436AA:0,SAL_FA8055AA:0,SAL_GA2650AA:0,SAL_IA0394AA:0,SAL_IA0398AA:0,SAL_IA5746AA:0,SAL_IA5747AA:0,SAL_IA6409AA:0,SAL_IA8799AA:0,SAL_IA8801AA:0,SAL_IA8897AA:0,SAL_IA8899AA:0,SAL_IA8900AA:0,SAL_JA0082AA:0,SAL_JA2296AA:0,SAL_JA6813AA:0,SAL_JA7431AA:0,SAL_JA9247AA:0,SAL_JA9252AA:0,SAL_JA9537AA:0,SAL_JA9573AA:0,SAL_JA9624AA:0,SAL_KA0507AA:0):0.51537,(SAL_AA5015AA:0,SAL_AA5016AA:0,SAL_BA1840AA:0,SAL_BA2035AA:0,SAL_BA9412AA:0,SAL_CA4345AA:0,SAL_CA5350AA:0,SAL_CA5786AA:0,SAL_CA7705AA:0,SAL_CA7717AA:0,SAL_CA7730AA:0,SAL_CA9184AA:0,SAL_DA0415AA:0,SAL_DA0666AA:0,SAL_DA0860AA:0,SAL_DA1049AA:0,SAL_DA1078AA:0,SAL_DA5457AA:0,SAL_DA6103AA:0,SAL_DA6909AA:0,SAL_DA7817AA:0,SAL_DA9956AA:0,SAL_DA9967AA:0,SAL_EA0009AA:0,SAL_EA1320AA:0,SAL_EA7512AA:0,SAL_EA7647AA:0,SAL_FA7744AA:0,SAL_GA2637AA:0,SAL_GA6142AA:0,SAL_GA6144AA:0,SAL_GA6145AA:0,SAL_GA6146AA:0,SAL_GA6147AA:0,SAL_GA6148AA:0,SAL_GA6150AA:0,SAL_GA6151AA:0,SAL_GA6152AA:0,SAL_GA6153AA:0,SAL_GA6154AA:0,SAL_GA6155AA:0,SAL_GA6157AA:0,SAL_GA6160AA:0,SAL_GA6162AA:0,SAL_GA6163AA:0,SAL_GA6165AA:0,SAL_GA6166AA:0,SAL_GA6167AA:0,SAL_GA6168AA:0,SAL_GA6169AA:0,SAL_GA6170AA:0,SAL_GA6171AA:0,SAL_GA6172AA:0,SAL_GA6173AA:0,SAL_GA6175AA:0,SAL_GA6176AA:0,SAL_GA6177AA:0,SAL_GA6178AA:0,SAL_GA6179AA:0,SAL_GA6180AA:0,SAL_GA6181AA:0,SAL_GA6182AA:0,SAL_GA6183AA:0,SAL_GA6184AA:0,SAL_GA6185AA:0,SAL_GA6188AA:0,SAL_GA6189AA:0,SAL_GA6190AA:0,SAL_GA6191AA:0,SAL_GA6192AA:0,SAL_GA6194AA:0,SAL_GA6195AA:0,SAL_GA6196AA:0,SAL_GA6197AA:0,SAL_GA6198AA:0,SAL_GA6199AA:0,SAL_GA6200AA:0,SAL_GA6201AA:0,SAL_GA6202AA:0,SAL_GA6203AA:0,SAL_GA6204AA:0,SAL_GA6205AA:0,SAL_GA6206AA:0,SAL_GA6207AA:0,SAL_GA6208AA:0,SAL_GA6209AA:0,SAL_GA6210AA:0,SAL_GA6211AA:0,SAL_GA6212AA:0,SAL_GA6213AA:0,SAL_GA6214AA:0,SAL_GA6215AA:0,SAL_GA6216AA:0,SAL_GA6217AA:0,SAL_GA6218AA:0,SAL_GA6219AA:0,SAL_GA6220AA:0,SAL_GA6221AA:0,SAL_GA6222AA:0,SAL_GA6225AA:0,SAL_GA6226AA:0,SAL_GA6227AA:0,SAL_GA6228AA:0,SAL_GA6229AA:0,SAL_GA6230AA:0,SAL_GA6381AA:0,SAL_GA7652AA:0,SAL_GA7653AA:0,SAL_GA7654AA:0,SAL_GA7655AA:0,SAL_GA7656AA:0,SAL_GA7657AA:0,SAL_GA7658AA:0,SAL_GA8024AA:0,SAL_GA8025AA:0,SAL_GA8353AA:0,SAL_GA8354AA:0,SAL_GA8355AA:0,SAL_GA8356AA:0,SAL_GA8357AA:0,SAL_GA8360AA:0,SAL_GA8361AA:0,SAL_GA8362AA:0,SAL_GA8363AA:0,SAL_GA8364AA:0,SAL_GA8365AA:0,SAL_GA8366AA:0,SAL_GA8367AA:0,SAL_GA8368AA:0,SAL_GA8369AA:0,SAL_GA8370AA:0,SAL_GA8371AA:0,SAL_GA8373AA:0,SAL_GA8374AA:0,SAL_GA8375AA:0,SAL_GA8376AA:0,SAL_GA8378AA:0,SAL_GA8379AA:0,SAL_GA8380AA:0,SAL_GA8381AA:0,SAL_GA8382AA:0,SAL_GA8383AA:0,SAL_GA8384AA:0,SAL_GA8385AA:0,SAL_GA8386AA:0,SAL_GA8388AA:0,SAL_GA8389AA:0,SAL_GA8390AA:0,SAL_GA8391AA:0,SAL_GA8394AA:0,SAL_GA8723AA:0,SAL_GA8724AA:0,SAL_GA8726AA:0,SAL_GA8727AA:0,SAL_GA8728AA:0,SAL_HA0346AA:0,SAL_HA0347AA:0,SAL_HA0349AA:0,SAL_HA0350AA:0,SAL_HA0351AA:0,SAL_HA0352AA:0,SAL_HA0355AA:0,SAL_HA0356AA:0,SAL_HA0357AA:0,SAL_HA0358AA:0,SAL_HA0359AA:0,SAL_HA0360AA:0,SAL_HA0361AA:0,SAL_HA0362AA:0,SAL_HA0363AA:0,SAL_HA0364AA:0,SAL_HA0365AA:0,SAL_HA0366AA:0,SAL_HA0367AA:0,SAL_HA0368AA:0,SAL_HA0369AA:0,SAL_HA0370AA:0,SAL_HA0371AA:0,SAL_HA0372AA:0,SAL_HA0374AA:0,SAL_HA0375AA:0,SAL_HA0376AA:0,SAL_HA0377AA:0,SAL_HA0378AA:0,SAL_HA0379AA:0,SAL_HA0380AA:0,SAL_HA0381AA:0,SAL_HA0382AA:0,SAL_HA0383AA:0,SAL_HA0384AA:0,SAL_HA0385AA:0,SAL_HA0386AA:0,SAL_HA0387AA:0,SAL_HA0388AA:0,SAL_HA0389AA:0,SAL_HA0390AA:0,SAL_HA0391AA:0,SAL_HA0392AA:0,SAL_HA0394AA:0,SAL_HA0395AA:0,SAL_HA0397AA:0,SAL_HA0398AA:0,SAL_HA0428AA:0,SAL_HA2885AA:0,SAL_IA0778AA:0,SAL_JA4561AA:0,SAL_JA6545AA:0,SAL_JA9031AA:0,SAL_KA2119AA:0,SAL_KA2796AA:0):0.48463):0.25221,SAL_CA8567AA:0.74779):0.12587,(SAL_AA6009AA:0,SAL_BA5802AA:0,SAL_CA7680AA:0,SAL_DA2425AA:0):0.87413):0.06371,(SAL_CA0595AA:0,SAL_GA6143AA:0,SAL_GA6149AA:0,SAL_GA6156AA:0,SAL_GA6158AA:0,SAL_GA6174AA:0,SAL_GA6193AA:0,SAL_GA8372AA:0,SAL_GA8377AA:0,SAL_GA8387AA:0,SAL_GA8392AA:0,SAL_GA8393AA:0,SAL_GA8680AA:0,SAL_HA0348AA:0,SAL_HA0353AA:0,SAL_HA0354AA:0,SAL_HA0393AA:0,SAL_HA0396AA:0,SAL_HA0427AA:0,SAL_JA3786AA:0):0.93629):0.64156,(SAL_BA8484AA:0.4668,SAL_EA0168AA:0.5332):1.1084):0.58464,SAL_EA6451AA:2.1966):0.56582,((((SAL_AA7033AA:0,SAL_BA7508AA:0,SAL_BA7618AA:0,SAL_CA0425AA:0,SAL_CA3824AA:0,SAL_CA4050AA:0,SAL_CA4100AA:0,SAL_CA4121AA:0,SAL_CA4760AA:0,SAL_DA1324AA:0,SAL_DA7380AA:0,SAL_KA5411AA:0,SAL_KA6285AA:0):0.49266,SAL_JA8419AA:0.50734):0.25181,SAL_CA4234AA:0.74819):0.49554,(SAL_AA5315AA:0,SAL_AA5316AA:0,SAL_BA2640AA:0,SAL_BA7555AA:0,SAL_BA7580AA:0,SAL_BA8012AA:0,SAL_BA8962AA:0,SAL_BA9320AA:0,SAL_BA9803AA:0,SAL_CA0457AA:0,SAL_CA0726AA:0,SAL_CA1370AA:0,SAL_CA1398AA:0,SAL_CA1972AA:0,SAL_CA2821AA:0,SAL_CA2845AA:0,SAL_CA2889AA:0,SAL_CA3211AA:0,SAL_CA3441AA:0,SAL_CA3758AA:0,SAL_CA5097AA:0,SAL_CA5150AA:0,SAL_CA5153AA:0,SAL_CA5205AA:0,SAL_CA5324AA:0,SAL_CA5492AA:0,SAL_CA5529AA:0,SAL_CA5546AA:0,SAL_CA5559AA:0,SAL_CA5701AA:0,SAL_CA5819AA:0,SAL_CA6120AA:0,SAL_DA0734AA:0,SAL_DA7823AA:0,SAL_DA7974AA:0,SAL_EA6968AA:0,SAL_EA7973AA:0,SAL_EA9133AA:0,SAL_GA3499AA:0,SAL_GA4351AA:0,SAL_GA6881AA:0,SAL_HA1875AA:0,SAL_HA1884AA:0,SAL_HA1885AA:0,SAL_HA2108AA:0,SAL_HA2111AA:0,SAL_HA2121AA:0,SAL_HA7221AA:0,SAL_JA5385AA:0,SAL_JA7785AA:0,SAL_JA8058AA:0,SAL_JA8376AA:0,SAL_JA8408AA:0):1.2545):1.5279):0.20214):0.057143,(((((((((SAL_CA1639AA:0.51737,(SAL_AA5869AA:0,SAL_AA5870AA:0,SAL_AA5871AA:0,SAL_BA1373AA:0,SAL_BA2136AA:0,SAL_BA5630AA:0,SAL_BA7451AA:0,SAL_BA7466AA:0,SAL_BA8396AA:0,SAL_BA8403AA:0,SAL_BA8744AA:0,SAL_BA9380AA:0,SAL_BA9391AA:0,SAL_BA9728AA:0,SAL_CA0757AA:0,SAL_CA1182AA:0,SAL_CA1481AA:0,SAL_CA1518AA:0,SAL_CA1520AA:0,SAL_CA1522AA:0,SAL_CA1523AA:0,SAL_CA1525AA:0,SAL_CA1531AA:0,SAL_CA1537AA:0,SAL_CA1538AA:0,SAL_CA1541AA:0,SAL_CA1546AA:0,SAL_CA1547AA:0,SAL_CA1549AA:0,SAL_CA1557AA:0,SAL_CA1559AA:0,SAL_CA1561AA:0,SAL_CA1563AA:0,SAL_CA1565AA:0,SAL_CA1567AA:0,SAL_CA1569AA:0,SAL_CA1605AA:0,SAL_CA1614AA:0,SAL_CA1622AA:0,SAL_CA1630AA:0,SAL_CA1632AA:0,SAL_CA1633AA:0,SAL_CA1635AA:0,SAL_CA1685AA:0,SAL_CA1694AA:0,SAL_CA1696AA:0,SAL_CA1699AA:0,SAL_CA1701AA:0,SAL_CA1702AA:0,SAL_CA2092AA:0,SAL_CA2108AA:0,SAL_CA2293AA:0,SAL_CA2316AA:0,SAL_CA2331AA:0,SAL_CA2345AA:0,SAL_CA2351AA:0,SAL_CA2553AA:0,SAL_CA2609AA:0,SAL_CA2627AA:0,SAL_CA2844AA:0,SAL_CA2901AA:0,SAL_CA2903AA:0,SAL_CA3177AA:0,SAL_CA3370AA:0,SAL_CA3397AA:0,SAL_CA3530AA:0,SAL_CA3653AA:0,SAL_CA3689AA:0,SAL_CA3827AA:0,SAL_CA3963AA:0,SAL_CA4066AA:0,SAL_CA4098AA:0,SAL_CA4154AA:0,SAL_CA4289AA:0,SAL_CA4335AA:0,SAL_CA4396AA:0,SAL_CA4461AA:0,SAL_CA4569AA:0,SAL_CA4678AA:0,SAL_CA5171AA:0,SAL_CA5397AA:0,SAL_CA5681AA:0,SAL_CA5683AA:0,SAL_CA5719AA:0,SAL_CA5772AA:0,SAL_CA6321AA:0,SAL_CA6430AA:0,SAL_CA9091AA:0,SAL_DA1512AA:0,SAL_DA1538AA:0,SAL_DA1543AA:0,SAL_DA1545AA:0,SAL_DA3461AA:0,SAL_DA5273AA:0,SAL_DA5598AA:0,SAL_DA6399AA:0,SAL_DA6511AA:0,SAL_DA6902AA:0,SAL_DA7808AA:0,SAL_DA7860AA:0,SAL_DA8009AA:0,SAL_DA8037AA:0,SAL_DA8038AA:0,SAL_DA8039AA:0,SAL_DA8040AA:0,SAL_DA8041AA:0,SAL_DA8043AA:0,SAL_DA8067AA:0,SAL_DA8598AA:0,SAL_DA8639AA:0,SAL_DA8681AA:0,SAL_DA9344AA:0,SAL_EA0294AA:0,SAL_EA0382AA:0,SAL_EA2456AA:0,SAL_EA3133AA:0,SAL_EA3134AA:0,SAL_EA3135AA:0,SAL_EA3136AA:0,SAL_EA3137AA:0,SAL_EA3138AA:0,SAL_EA3139AA:0,SAL_EA3140AA:0,SAL_EA3219AA:0,SAL_EA4273AA:0,SAL_EA5559AA:0,SAL_EA6706AA:0,SAL_EA6721AA:0,SAL_EA6955AA:0,SAL_EA6999AA:0,SAL_EA7494AA:0,SAL_EA7593AA:0,SAL_EA7598AA:0,SAL_EA7691AA:0,SAL_EA7835AA:0,SAL_EA7841AA:0,SAL_EA7974AA:0,SAL_EA8027AA:0,SAL_FA1680AA:0,SAL_FA1915AA:0,SAL_FA1930AA:0,SAL_FA2591AA:0,SAL_FA2592AA:0,SAL_FA4070AA:0,SAL_FA4535AA:0,SAL_FA4582AA:0,SAL_FA4681AA:0,SAL_FA4693AA:0,SAL_FA4711AA:0,SAL_FA4865AA:0,SAL_FA5173AA:0,SAL_FA5185AA:0,SAL_FA5186AA:0,SAL_FA6111AA:0,SAL_FA8211AA:0,SAL_FA9381AA:0,SAL_FA9471AA:0,SAL_GA3353AA:0,SAL_GA3354AA:0,SAL_GA4969AA:0,SAL_GA4970AA:0,SAL_GA4978AA:0,SAL_GA7932AA:0,SAL_GA8229AA:0,SAL_GA8590AA:0,SAL_HA0014AA:0,SAL_HA0332AA:0,SAL_HA4371AA:0,SAL_HA5499AA:0,SAL_HA6383AA:0,SAL_HA9222AA:0,SAL_HA9362AA:0,SAL_IA0411AA:0,SAL_IA0965AA:0,SAL_IA2252AA:0,SAL_IA2452AA:0,SAL_IA3867AA:0,SAL_IA4817AA:0,SAL_IA5427AA:0,SAL_IA6421AA:0,SAL_IA7340AA:0,SAL_IA8174AA:0,SAL_IA9385AA:0,SAL_IA9580AA:0,SAL_IA9846AA:0,SAL_JA2555AA:0,SAL_JA2879AA:0,SAL_JA3141AA:0,SAL_JA4256AA:0,SAL_JA5486AA:0,SAL_JA5683AA:0,SAL_JA5695AA:0,SAL_JA5906AA:0,SAL_JA5979AA:0,SAL_JA6081AA:0,SAL_JA6317AA:0,SAL_JA7390AA:0,SAL_JA7586AA:0,SAL_JA7828AA:0,SAL_JA8008AA:0,SAL_JA8040AA:0,SAL_JA8059AA:0,SAL_JA8241AA:0,SAL_JA9039AA:0,SAL_KA1700AA:0,SAL_KA2118AA:0,SAL_KA2121AA:0,SAL_KA2142AA:0,SAL_KA2143AA:0,SAL_KA5191AA:0,SAL_KA5541AA:0):0.48263):0.24897,(SAL_IA5032AA:0,SAL_IA8178AA:0):0.75103):0.13253,SAL_FA4866AA:0.86747):0.066485,SAL_CA6465AA:0.93352):0.14818,(((SAL_GA3466AA:0,SAL_JA7580AA:0):0.5169,(SAL_AA4766AA:0,SAL_AA4767AA:0,SAL_AA4768AA:0,SAL_AA4769AA:0,SAL_AA4770AA:0,SAL_AA4771AA:0,SAL_AA4772AA:0,SAL_BA5844AA:0,SAL_BA5846AA:0,SAL_BA5858AA:0,SAL_BA6617AA:0,SAL_BA7440AA:0,SAL_BA7754AA:0,SAL_CA1647AA:0,SAL_CA1649AA:0,SAL_CA1651AA:0,SAL_CA1655AA:0,SAL_CA1667AA:0,SAL_DA0133AA:0,SAL_GA1828AA:0,SAL_GA8574AA:0,SAL_HA4367AA:0,SAL_JA2380AA:0,SAL_JA6905AA:0,SAL_JA8097AA:0):0.4831):0.25566,SAL_KA2076AA:0.74434):0.33619):0.088002,(SAL_BA9476AA:0,SAL_CA1515AA:0,SAL_CA1527AA:0,SAL_CA1529AA:0,SAL_CA1534AA:0,SAL_CA1536AA:0,SAL_CA1539AA:0,SAL_CA1551AA:0,SAL_CA1553AA:0,SAL_DA6789AA:0,SAL_GA9211AA:0):1.1698):0.86517,(SAL_CA1679AA:0,SAL_DA0032AA:0,SAL_DA2039AA:0,SAL_FA7515AA:0,SAL_FA7963AA:0,SAL_FA7975AA:0,SAL_FA7977AA:0,SAL_FA7978AA:0,SAL_FA7981AA:0,SAL_FA7985AA:0,SAL_FA7986AA:0,SAL_FA7987AA:0,SAL_FA7989AA:0,SAL_FA8115AA:0,SAL_FA8407AA:0,SAL_FA8482AA:0,SAL_GA4332AA:0,SAL_GA4346AA:0,SAL_GA4347AA:0,SAL_GA4395AA:0,SAL_GA4447AA:0,SAL_GA4448AA:0,SAL_GA4772AA:0,SAL_GA4794AA:0,SAL_GA5050AA:0,SAL_HA6964AA:0,SAL_HA6970AA:0,SAL_IA0128AA:0,SAL_IA0129AA:0,SAL_IA0458AA:0,SAL_IA6168AA:0,SAL_IA6521AA:0,SAL_JA0109AA:0,SAL_JA0118AA:0,SAL_JA0154AA:0,SAL_JA0189AA:0,SAL_JA0423AA:0,SAL_JA2006AA:0,SAL_JA2013AA:0,SAL_JA2018AA:0,SAL_JA2663AA:0,SAL_JA4878AA:0,SAL_JA4882AA:0,SAL_JA4985AA:0,SAL_JA5111AA:0,SAL_JA6643AA:0,SAL_JA6802AA:0,SAL_JA6817AA:0,SAL_JA8496AA:0,SAL_JA8763AA:0,SAL_JA8768AA:0,SAL_JA8772AA:0,SAL_JA8923AA:0,SAL_JA9077AA:0,SAL_KA0083AA:0,SAL_KA0089AA:0,SAL_KA0346AA:0,SAL_KA0347AA:0,SAL_KA0406AA:0,SAL_KA0433AA:0,SAL_KA0773AA:0,SAL_KA1155AA:0,SAL_KA1805AA:0,SAL_KA1809AA:0,SAL_KA2618AA:0,SAL_KA3201AA:0,SAL_KA3231AA:0,SAL_KA3336AA:0,SAL_KA3349AA:0,SAL_KA3437AA:0,SAL_KA3649AA:0,SAL_KA4683AA:0,SAL_KA4687AA:0,SAL_KA4716AA:0,SAL_KA4721AA:0,SAL_KA4854AA:0,SAL_KA4857AA:0,SAL_KA5185AA:0,SAL_KA5454AA:0,SAL_KA5825AA:0,SAL_KA5947AA:0,SAL_KA5974AA:0):2.0411):0.51103,(((SAL_DA3524AA:0.52018,(SAL_AA4183AA:0,SAL_AA4184AA:0,SAL_AA4185AA:0,SAL_BA1318AA:0,SAL_BA1358AA:0,SAL_BA1677AA:0,SAL_BA2216AA:0,SAL_BA3761AA:0,SAL_BA7019AA:0,SAL_BA7513AA:0,SAL_BA8301AA:0,SAL_BA8459AA:0,SAL_CA0598AA:0,SAL_CA0622AA:0,SAL_CA1130AA:0,SAL_CA1556AA:0,SAL_CA1616AA:0,SAL_CA1620AA:0,SAL_CA1624AA:0,SAL_CA1626AA:0,SAL_CA1628AA:0,SAL_CA1637AA:0,SAL_CA1641AA:0,SAL_CA1653AA:0,SAL_CA1657AA:0,SAL_CA1659AA:0,SAL_CA1661AA:0,SAL_CA1663AA:0,SAL_CA1673AA:0,SAL_CA1675AA:0,SAL_CA1677AA:0,SAL_CA1683AA:0,SAL_CA1686AA:0,SAL_CA1688AA:0,SAL_CA1690AA:0,SAL_CA1692AA:0,SAL_CA2357AA:0,SAL_CA2469AA:0,SAL_CA3085AA:0,SAL_CA3189AA:0,SAL_CA3323AA:0,SAL_CA3581AA:0,SAL_CA3686AA:0,SAL_CA3776AA:0,SAL_CA4434AA:0,SAL_CA5170AA:0,SAL_CA5567AA:0,SAL_CA5671AA:0,SAL_CA5809AA:0,SAL_CA6103AA:0,SAL_CA6130AA:0,SAL_CA6193AA:0,SAL_CA6522AA:0,SAL_CA6823AA:0,SAL_CA6845AA:0,SAL_CA8001AA:0,SAL_CA8053AA:0,SAL_DA0593AA:0,SAL_DA0675AA:0,SAL_DA0974AA:0,SAL_DA1781AA:0,SAL_DA4532AA:0,SAL_DA5264AA:0,SAL_DA6290AA:0,SAL_DA6308AA:0,SAL_DA6791AA:0,SAL_DA7785AA:0,SAL_DA7820AA:0,SAL_DA7983AA:0,SAL_EA2474AA:0,SAL_EA2886AA:0,SAL_EA3234AA:0,SAL_EA3970AA:0,SAL_EA6520AA:0,SAL_EA6617AA:0,SAL_EA7241AA:0,SAL_EA9605AA:0,SAL_FA4099AA:0,SAL_FA4138AA:0,SAL_FA4252AA:0,SAL_FA4368AA:0,SAL_FA4433AA:0,SAL_FA4466AA:0,SAL_FA4556AA:0,SAL_FA4856AA:0,SAL_FA5174AA:0,SAL_FA5175AA:0,SAL_FA6055AA:0,SAL_FA6095AA:0,SAL_FA6096AA:0,SAL_FA6231AA:0,SAL_FA6489AA:0,SAL_FA6493AA:0,SAL_FA6494AA:0,SAL_FA7302AA:0,SAL_FA8044AA:0,SAL_FA9578AA:0,SAL_FA9635AA:0,SAL_GA0285AA:0,SAL_GA0319AA:0,SAL_GA1675AA:0,SAL_GA4685AA:0,SAL_GA4885AA:0,SAL_GA4961AA:0,SAL_GA4962AA:0,SAL_GA4963AA:0,SAL_GA4964AA:0,SAL_GA4965AA:0,SAL_GA4966AA:0,SAL_GA4967AA:0,SAL_GA4968AA:0,SAL_GA4971AA:0,SAL_GA4972AA:0,SAL_GA4973AA:0,SAL_GA4974AA:0,SAL_GA4975AA:0,SAL_GA4976AA:0,SAL_GA4977AA:0,SAL_GA4980AA:0,SAL_GA4981AA:0,SAL_GA4982AA:0,SAL_GA4983AA:0,SAL_GA4984AA:0,SAL_GA4985AA:0,SAL_GA4987AA:0,SAL_GA5768AA:0,SAL_GA5769AA:0,SAL_GA5770AA:0,SAL_GA5771AA:0,SAL_GA5772AA:0,SAL_GA5773AA:0,SAL_GA5774AA:0,SAL_GA5775AA:0,SAL_GA5776AA:0,SAL_GA5777AA:0,SAL_GA5778AA:0,SAL_GA5779AA:0,SAL_GA5780AA:0,SAL_GA5781AA:0,SAL_GA5782AA:0,SAL_GA5783AA:0,SAL_GA5785AA:0,SAL_GA5786AA:0,SAL_GA5787AA:0,SAL_GA5870AA:0,SAL_GA8228AA:0,SAL_GA9234AA:0,SAL_HA0155AA:0,SAL_HA0419AA:0,SAL_HA0420AA:0,SAL_HA0421AA:0,SAL_HA0422AA:0,SAL_HA6777AA:0,SAL_IA0101AA:0,SAL_IA3180AA:0,SAL_IA3580AA:0,SAL_IA6326AA:0,SAL_IA6702AA:0,SAL_JA4925AA:0,SAL_JA5409AA:0,SAL_JA6563AA:0,SAL_JA6884AA:0,SAL_JA7789AA:0,SAL_JA7894AA:0,SAL_JA7904AA:0,SAL_JA7945AA:0,SAL_JA8149AA:0,SAL_JA8206AA:0,SAL_JA8251AA:0,SAL_JA9341AA:0,SAL_KA0675AA:0,SAL_KA5047AA:0):0.47982):0.24134,SAL_CA1669AA:0.75866):0.13683,SAL_FA8199AA:0.86317):1.6511):0.45927,SAL_AA6231AA:2.8972):0.081941):0.095523,(((((SAL_AA6024AA:0.50086,(SAL_AA6022AA:0,SAL_EA3240AA:0,SAL_GA2482AA:0):0.49914):0.26159,(SAL_AA6023AA:0,SAL_CA7241AA:0):0.73841):1.7535,SAL_FA7264AA:2.4965):0.24189,(SAL_DA0249AA:1.006,(SAL_CA8488AA:0,SAL_CA8668AA:0,SAL_DA3849AA:0,SAL_GA3842AA:0,SAL_GA9233AA:0,SAL_IA7100AA:0):0.99405):1.7581):0.13421,(((SAL_AA6008AA:0,SAL_CA1235AA:0,SAL_JA3399AA:0):0.51692,(SAL_AA6007AA:0,SAL_KA1372AA:0):0.48308):0.51665,SAL_JA0973AA:0.98335):1.8658):0.26047):0.092469,((((((((SAL_BA0144AA:0,SAL_BA0146AA:0,SAL_BA0184AA:0,SAL_BA3817AA:0,SAL_BA4055AA:0,SAL_CA3246AA:0,SAL_CA4162AA:0,SAL_DA2643AA:0,SAL_FA3293AA:0,SAL_FA4412AA:0,SAL_GA1952AA:0):2.4674,SAL_KA0248AA:2.5326):0.1621,(SAL_AA5992AA:2.02,SAL_AA5991AA:1.98):0.5879):0.23014,(SAL_AA6896AA:2.5323,SAL_DA0114AA:2.4677):0.39486):0.047872,((((SAL_CA0823AA:0.5,(SAL_AA4994AA:0,SAL_AA4995AA:0,SAL_CA3202AA:0,SAL_HA1254AA:0,SAL_IA2613AA:0,SAL_KA5827AA:0,SAL_KA4217AA:0):0.5):1.9994,SAL_AA6955AA:2.5006):0.20594,((((SAL_AA5329AA:0,SAL_AA5330AA:0,SAL_AA5331AA:0,SAL_EA3391AA:0,SAL_KA4195AA:0,SAL_KA1366AA:0):2.0047,(SAL_BA9419AA:0,SAL_CA4977AA:0):1.9953):0.015779,SAL_AA6874AA:1.9842):0.14503,(SAL_AA5027AA:0,SAL_DA6319AA:0):2.105):0.54406):0.13595,((((((SAL_EA8183AA:0,SAL_FA8003AA:0):0.46482,SAL_AA6789AA:0.53518):0.74047,SAL_BA0921AA:1.2595):0.064592,((((((SAL_KA0153AA:0,SAL_KA6136AA:0):0.5,(SAL_DA0404AA:0,SAL_DA0758AA:0,SAL_DA0957AA:0,SAL_DA1494AA:0,SAL_DA1533AA:0):0.5):0.0021091,(SAL_GA6543AA:0,SAL_GA6544AA:0):0.49789):0.25979,(((SAL_FA6897AA:0.5,SAL_BA4707AA:0.5):0.0,SAL_JA5499AA:0.5):0.035908,(SAL_AA2390AA:0,SAL_AA2391AA:0,SAL_AA2392AA:0,SAL_AA2393AA:0,SAL_AA2394AA:0,SAL_AA2395AA:0,SAL_AA2398AA:0,SAL_AA2400AA:0,SAL_AA2401AA:0,SAL_AA2402AA:0,SAL_AA2403AA:0,SAL_AA2404AA:0,SAL_AA2405AA:0,SAL_AA2406AA:0,SAL_AA2407AA:0,SAL_AA2408AA:0,SAL_AA2412AA:0,SAL_AA2413AA:0,SAL_AA2415AA:0,SAL_AA2416AA:0,SAL_AA2417AA:0,SAL_AA2418AA:0,SAL_AA2422AA:0,SAL_AA2423AA:0,SAL_AA2424AA:0,SAL_AA2425AA:0,SAL_AA2426AA:0,SAL_AA2427AA:0,SAL_AA2428AA:0,SAL_AA2433AA:0,SAL_AA2434AA:0,SAL_AA2435AA:0,SAL_AA2436AA:0,SAL_AA2437AA:0,SAL_AA2438AA:0,SAL_AA2440AA:0,SAL_AA2443AA:0,SAL_AA2444AA:0,SAL_AA2445AA:0,SAL_AA2446AA:0,SAL_AA7604AA:0,SAL_AA7609AA:0,SAL_BA1651AA:0,SAL_BA1692AA:0,SAL_BA1707AA:0,SAL_BA1951AA:0,SAL_BA1983AA:0,SAL_BA2628AA:0,SAL_BA4597AA:0,SAL_BA5330AA:0,SAL_BA6338AA:0,SAL_BA6388AA:0,SAL_BA6510AA:0,SAL_BA6578AA:0,SAL_BA7471AA:0,SAL_BA7646AA:0,SAL_BA7741AA:0,SAL_BA7918AA:0,SAL_BA8021AA:0,SAL_BA8090AA:0,SAL_BA8434AA:0,SAL_BA8451AA:0,SAL_BA8609AA:0,SAL_BA8728AA:0,SAL_BA8829AA:0,SAL_BA9359AA:0,SAL_BA9726AA:0,SAL_BA9778AA:0,SAL_BA9812AA:0,SAL_BA9925AA:0,SAL_BA9943AA:0,SAL_CA0024AA:0,SAL_CA0148AA:0,SAL_CA0313AA:0,SAL_CA0350AA:0,SAL_CA0423AA:0,SAL_CA0469AA:0,SAL_CA0670AA:0,SAL_CA0688AA:0,SAL_CA0728AA:0,SAL_CA0790AA:0,SAL_CA1177AA:0,SAL_CA1448AA:0,SAL_CA1505AA:0,SAL_CA1533AA:0,SAL_CA1573AA:0,SAL_CA1656AA:0,SAL_CA1868AA:0,SAL_CA1909AA:0,SAL_CA2137AA:0,SAL_CA2278AA:0,SAL_CA2299AA:0,SAL_CA2327AA:0,SAL_CA2350AA:0,SAL_CA2385AA:0,SAL_CA2402AA:0,SAL_CA2545AA:0,SAL_CA2754AA:0,SAL_CA2874AA:0,SAL_CA2909AA:0,SAL_CA2964AA:0,SAL_CA2975AA:0,SAL_CA3029AA:0,SAL_CA3089AA:0,SAL_CA3093AA:0,SAL_CA3104AA:0,SAL_CA3117AA:0,SAL_CA3203AA:0,SAL_CA3231AA:0,SAL_CA3270AA:0,SAL_CA3311AA:0,SAL_CA3369AA:0,SAL_CA3410AA:0,SAL_CA3474AA:0,SAL_CA3534AA:0,SAL_CA3543AA:0,SAL_CA3575AA:0,SAL_CA3594AA:0,SAL_CA3652AA:0,SAL_CA3657AA:0,SAL_CA3692AA:0,SAL_CA4091AA:0,SAL_CA4111AA:0,SAL_CA4112AA:0,SAL_CA4205AA:0,SAL_CA4376AA:0,SAL_CA4416AA:0,SAL_CA4469AA:0,SAL_CA4506AA:0,SAL_CA4555AA:0,SAL_CA4578AA:0,SAL_CA4585AA:0,SAL_CA4597AA:0,SAL_CA4689AA:0,SAL_CA4801AA:0,SAL_CA4896AA:0,SAL_CA4901AA:0,SAL_CA4917AA:0,SAL_CA5077AA:0,SAL_CA5133AA:0,SAL_CA5141AA:0,SAL_CA5367AA:0,SAL_CA5500AA:0,SAL_CA5574AA:0,SAL_CA5601AA:0,SAL_CA5625AA:0,SAL_CA5794AA:0,SAL_CA5902AA:0,SAL_CA6100AA:0,SAL_CA6101AA:0,SAL_CA6182AA:0,SAL_CA6191AA:0,SAL_CA6224AA:0,SAL_CA6255AA:0,SAL_CA6371AA:0,SAL_CA6384AA:0,SAL_CA6460AA:0,SAL_CA6476AA:0,SAL_CA6527AA:0,SAL_CA6562AA:0,SAL_CA6574AA:0,SAL_CA6659AA:0,SAL_CA6686AA:0,SAL_CA6698AA:0,SAL_CA6713AA:0,SAL_CA8220AA:0,SAL_CA8496AA:0,SAL_CA9444AA:0,SAL_DA0654AA:0,SAL_DA0719AA:0,SAL_DA0989AA:0,SAL_DA1010AA:0,SAL_DA1143AA:0,SAL_DA1171AA:0,SAL_DA1216AA:0,SAL_DA1221AA:0,SAL_DA1260AA:0,SAL_DA1484AA:0,SAL_DA1788AA:0,SAL_DA2032AA:0,SAL_DA4842AA:0,SAL_DA4864AA:0,SAL_DA6340AA:0,SAL_DA6377AA:0,SAL_DA6437AA:0,SAL_DA7345AA:0,SAL_DA7389AA:0,SAL_DA8339AA:0,SAL_DA8340AA:0,SAL_DA8665AA:0,SAL_DA9106AA:0,SAL_DA9339AA:0,SAL_DA9805AA:0,SAL_DA9907AA:0,SAL_DA9939AA:0,SAL_EA0405AA:0,SAL_EA0643AA:0,SAL_EA0726AA:0,SAL_EA0749AA:0,SAL_EA0965AA:0,SAL_EA0966AA:0,SAL_EA2264AA:0,SAL_EA2265AA:0,SAL_EA2266AA:0,SAL_EA2267AA:0,SAL_EA2268AA:0,SAL_EA2269AA:0,SAL_EA2270AA:0,SAL_EA2271AA:0,SAL_EA2272AA:0,SAL_EA2273AA:0,SAL_EA2274AA:0,SAL_EA2275AA:0,SAL_EA2276AA:0,SAL_EA2480AA:0,SAL_EA3967AA:0,SAL_EA4278AA:0,SAL_EA4320AA:0,SAL_EA4386AA:0,SAL_EA4416AA:0,SAL_EA4435AA:0,SAL_EA6411AA:0,SAL_EA6412AA:0,SAL_EA6413AA:0,SAL_EA6414AA:0,SAL_EA6415AA:0,SAL_EA6416AA:0,SAL_EA6994AA:0,SAL_EA7023AA:0,SAL_EA7220AA:0,SAL_EA7251AA:0,SAL_EA7347AA:0,SAL_EA7366AA:0,SAL_EA7379AA:0,SAL_EA7545AA:0,SAL_EA7591AA:0,SAL_EA7657AA:0,SAL_EA7740AA:0,SAL_EA7754AA:0,SAL_EA7771AA:0,SAL_EA7791AA:0,SAL_EA7819AA:0,SAL_EA7878AA:0,SAL_EA7886AA:0,SAL_EA7888AA:0,SAL_EA7916AA:0,SAL_EA7985AA:0,SAL_EA8046AA:0,SAL_EA8052AA:0,SAL_EA8053AA:0,SAL_EA8056AA:0,SAL_EA8179AA:0,SAL_EA8180AA:0,SAL_EA8181AA:0,SAL_EA8182AA:0,SAL_EA8418AA:0,SAL_EA8420AA:0,SAL_EA8421AA:0,SAL_EA8423AA:0,SAL_EA8424AA:0,SAL_EA8452AA:0,SAL_EA8689AA:0,SAL_FA0324AA:0,SAL_FA0374AA:0,SAL_FA3311AA:0,SAL_FA3647AA:0,SAL_FA4084AA:0,SAL_FA4097AA:0,SAL_FA4117AA:0,SAL_FA4162AA:0,SAL_FA4165AA:0,SAL_FA4167AA:0,SAL_FA4184AA:0,SAL_FA4196AA:0,SAL_FA4228AA:0,SAL_FA4241AA:0,SAL_FA4242AA:0,SAL_FA4262AA:0,SAL_FA4285AA:0,SAL_FA4297AA:0,SAL_FA4323AA:0,SAL_FA4364AA:0,SAL_FA4387AA:0,SAL_FA4407AA:0,SAL_FA4409AA:0,SAL_FA4410AA:0,SAL_FA4423AA:0,SAL_FA4427AA:0,SAL_FA4470AA:0,SAL_FA4507AA:0,SAL_FA4518AA:0,SAL_FA4525AA:0,SAL_FA4530AA:0,SAL_FA4537AA:0,SAL_FA4557AA:0,SAL_FA4602AA:0,SAL_FA4627AA:0,SAL_FA4657AA:0,SAL_FA4697AA:0,SAL_FA4703AA:0,SAL_FA4721AA:0,SAL_FA4724AA:0,SAL_FA5416AA:0,SAL_FA5806AA:0,SAL_FA5877AA:0,SAL_FA8410AA:0,SAL_GA1544AA:0,SAL_GA2259AA:0,SAL_GA3829AA:0,SAL_GA3830AA:0,SAL_GA4612AA:0,SAL_GA5806AA:0,SAL_GA5833AA:0,SAL_GA5869AA:0,SAL_GA9146AA:0,SAL_GA9220AA:0,SAL_GA9226AA:0,SAL_GA9573AA:0,SAL_HA1077AA:0,SAL_HA1078AA:0,SAL_HA2443AA:0,SAL_HA3407AA:0,SAL_HA3414AA:0,SAL_HA4878AA:0,SAL_HA5534AA:0,SAL_HA5535AA:0,SAL_HA5536AA:0,SAL_HA5785AA:0,SAL_HA6802AA:0,SAL_HA9270AA:0,SAL_HA9272AA:0,SAL_IA0089AA:0,SAL_IA0090AA:0,SAL_IA0545AA:0,SAL_IA1210AA:0,SAL_IA1220AA:0,SAL_IA2262AA:0,SAL_IA2447AA:0,SAL_IA3217AA:0,SAL_IA4637AA:0,SAL_IA4783AA:0,SAL_IA4984AA:0,SAL_IA4988AA:0,SAL_IA5085AA:0,SAL_IA5715AA:0,SAL_IA5902AA:0,SAL_IA6044AA:0,SAL_IA8865AA:0,SAL_IA9441AA:0,SAL_JA0145AA:0,SAL_JA2934AA:0,SAL_JA3506AA:0,SAL_JA3841AA:0,SAL_JA3868AA:0,SAL_JA3877AA:0,SAL_JA4775AA:0,SAL_JA4959AA:0,SAL_JA5006AA:0,SAL_JA5407AA:0,SAL_JA5545AA:0,SAL_JA5553AA:0,SAL_JA5556AA:0,SAL_JA5584AA:0,SAL_JA5637AA:0,SAL_JA5753AA:0,SAL_JA5885AA:0,SAL_JA5946AA:0,SAL_JA6533AA:0,SAL_JA6696AA:0,SAL_JA6857AA:0,SAL_JA6919AA:0,SAL_JA6979AA:0,SAL_JA7210AA:0,SAL_JA7218AA:0,SAL_JA7703AA:0,SAL_JA7832AA:0,SAL_JA8213AA:0,SAL_JA8263AA:0,SAL_JA8335AA:0,SAL_JA9034AA:0,SAL_JA9361AA:0,SAL_JA9857AA:0,SAL_KA0219AA:0,SAL_KA1064AA:0,SAL_KA1915AA:0,SAL_KA2721AA:0,SAL_KA3300AA:0,SAL_KA3617AA:0,SAL_KA3826AA:0,SAL_KA3838AA:0,SAL_KA3855AA:0,SAL_KA3869AA:0,SAL_KA3871AA:0,SAL_KA3885AA:0,SAL_KA4095AA:0,SAL_KA4143AA:0,SAL_KA4412AA:0,SAL_KA5773AA:0,SAL_KA6245AA:0,SAL_KA1482AA:0,SAL_KA1483AA:0,SAL_KA1487AA:0,SAL_KA1512AA:0):0.46409):0.24021):0.15091,SAL_AA6907AA:0.84909):0.23814,((SAL_EA5268AA:0,SAL_FA9711AA:0,SAL_IA5101AA:0):0.51506,SAL_CA9705AA:0.48494):0.63686):0.16978):0.2019,SAL_EA7234AA:1.5247):0.30118,SAL_AA6910AA:1.7769):1.0574):0.088847):0.045777,((((SAL_IA5940AA:0.51499,(SAL_AA3002AA:0,SAL_CA0471AA:0,SAL_CA1416AA:0,SAL_CA4087AA:0,SAL_CA4185AA:0,SAL_CA5157AA:0,SAL_CA5172AA:0,SAL_DA0438AA:0,SAL_DA0655AA:0,SAL_DA2557AA:0,SAL_DA7388AA:0,SAL_EA6959AA:0,SAL_FA4717AA:0,SAL_FA8172AA:0,SAL_GA3794AA:0,SAL_GA4440AA:0,SAL_GA9127AA:0,SAL_GA9128AA:0,SAL_IA5011AA:0,SAL_JA1830AA:0,SAL_KA4240AA:0):0.48501):1.7012,(SAL_KA3376AA:0.51673,(SAL_GA3463AA:0,SAL_GA3464AA:0):0.48327):1.7988):0.51085,((((SAL_GA9120AA:0.50226,(SAL_AA0839AA:0,SAL_AA0840AA:0,SAL_AA0841AA:0,SAL_AA0842AA:0,SAL_AA0843AA:0,SAL_AA0844AA:0,SAL_AA0845AA:0,SAL_AA0846AA:0,SAL_AA0847AA:0,SAL_AA0848AA:0,SAL_AA0849AA:0,SAL_AA0850AA:0,SAL_AA7289AA:0,SAL_AA7554AA:0,SAL_BA5165AA:0,SAL_BA7591AA:0,SAL_BA7810AA:0,SAL_BA8039AA:0,SAL_CA0340AA:0,SAL_CA2026AA:0,SAL_CA4129AA:0,SAL_CA6219AA:0,SAL_CA6560AA:0,SAL_DA0956AA:0,SAL_DA5123AA:0,SAL_DA6881AA:0,SAL_DA9740AA:0,SAL_EA0284AA:0,SAL_EA7276AA:0,SAL_EA7412AA:0,SAL_EA7734AA:0,SAL_FA4085AA:0,SAL_FA4718AA:0,SAL_FA7200AA:0,SAL_FA8193AA:0,SAL_GA0199AA:0,SAL_GA0201AA:0,SAL_GA0239AA:0,SAL_GA0266AA:0,SAL_GA0268AA:0,SAL_GA0274AA:0,SAL_GA0278AA:0,SAL_GA0292AA:0,SAL_GA0293AA:0,SAL_GA0296AA:0,SAL_GA0297AA:0,SAL_GA0300AA:0,SAL_GA0301AA:0,SAL_GA0302AA:0,SAL_GA0303AA:0,SAL_GA0362AA:0,SAL_GA2248AA:0,SAL_GA2251AA:0,SAL_GA2252AA:0,SAL_GA2484AA:0,SAL_GA2579AA:0,SAL_GA2580AA:0,SAL_GA2591AA:0,SAL_GA2598AA:0,SAL_GA3791AA:0,SAL_GA3895AA:0,SAL_GA4466AA:0,SAL_GA5136AA:0,SAL_GA5137AA:0,SAL_GA5222AA:0,SAL_GA6501AA:0,SAL_GA6504AA:0,SAL_GA6507AA:0,SAL_GA6511AA:0,SAL_GA6548AA:0,SAL_GA6557AA:0,SAL_GA6590AA:0,SAL_GA6591AA:0,SAL_GA6592AA:0,SAL_GA6593AA:0,SAL_GA6594AA:0,SAL_GA6595AA:0,SAL_GA6596AA:0,SAL_GA6597AA:0,SAL_GA6598AA:0,SAL_GA6599AA:0,SAL_GA7192AA:0,SAL_GA7453AA:0,SAL_GA7770AA:0,SAL_GA8199AA:0,SAL_GA8203AA:0,SAL_GA8794AA:0,SAL_HA0617AA:0,SAL_HA2028AA:0,SAL_HA6116AA:0,SAL_HA7615AA:0,SAL_HA7802AA:0,SAL_HA8932AA:0,SAL_HA9248AA:0,SAL_IA3371AA:0,SAL_IA5695AA:0,SAL_IA6140AA:0,SAL_IA6986AA:0,SAL_IA8537AA:0,SAL_IA8538AA:0,SAL_IA8541AA:0,SAL_IA8543AA:0,SAL_IA8547AA:0,SAL_IA8549AA:0,SAL_IA8551AA:0,SAL_IA8552AA:0,SAL_IA8553AA:0,SAL_IA8554AA:0,SAL_IA8555AA:0,SAL_IA8557AA:0,SAL_IA8558AA:0,SAL_IA8559AA:0,SAL_IA8560AA:0,SAL_IA8879AA:0,SAL_IA9135AA:0,SAL_IA9814AA:0,SAL_JA1090AA:0,SAL_JA1725AA:0,SAL_JA1801AA:0,SAL_JA1849AA:0,SAL_JA2543AA:0,SAL_JA3486AA:0,SAL_JA3621AA:0,SAL_JA5642AA:0,SAL_JA5685AA:0,SAL_JA5866AA:0,SAL_JA6462AA:0,SAL_JA7063AA:0,SAL_JA8371AA:0,SAL_JA9879AA:0,SAL_JA9884AA:0,SAL_JA9914AA:0,SAL_JA9918AA:0,SAL_JA9988AA:0,SAL_KA0317AA:0,SAL_KA0449AA:0,SAL_KA1200AA:0,SAL_KA3196AA:0,SAL_KA3356AA:0,SAL_KA3375AA:0,SAL_KA3765AA:0,SAL_KA5434AA:0,SAL_KA6055AA:0):0.49774):0.24984,SAL_GA0295AA:0.75016):0.12576,((SAL_BA0068AA:0,SAL_BA9922AA:0,SAL_CA2824AA:0,SAL_CA3261AA:0,SAL_CA6843AA:0,SAL_EA7053AA:0,SAL_FA7972AA:0,SAL_GA2585AA:0,SAL_HA9300AA:0):0.49974,(SAL_GA7184AA:0,SAL_GA7546AA:0):0.50026):0.37424):0.43681,SAL_DA5828AA:1.3132):1.5516):0.11342,(((((((SAL_CA1270AA:0,SAL_CA3847AA:0):0.51296,(SAL_AA4968AA:0,SAL_AA4969AA:0,SAL_AA4970AA:0,SAL_AA4971AA:0,SAL_AA4972AA:0,SAL_AA4973AA:0,SAL_AA4974AA:0,SAL_BA8787AA:0,SAL_BA9469AA:0,SAL_CA1431AA:0,SAL_CA3564AA:0,SAL_CA5896AA:0,SAL_CA6487AA:0,SAL_DA8222AA:0,SAL_EA0209AA:0,SAL_FA1077AA:0):0.48704):0.25544,(SAL_AA4371AA:0,SAL_AA4372AA:0,SAL_AA4373AA:0,SAL_AA4374AA:0,SAL_AA4375AA:0,SAL_AA4376AA:0,SAL_AA4377AA:0,SAL_BA4836AA:0,SAL_BA4840AA:0,SAL_BA5832AA:0,SAL_GA2080AA:0):0.74456):0.25181,((SAL_AA4941AA:0,SAL_AA4942AA:0,SAL_AA4943AA:0,SAL_AA4944AA:0,SAL_AA4945AA:0,SAL_AA4946AA:0,SAL_AA4947AA:0,SAL_AA4949AA:0,SAL_AA4950AA:0,SAL_AA4951AA:0,SAL_AA4952AA:0,SAL_AA4953AA:0,SAL_AA4954AA:0,SAL_AA4955AA:0,SAL_AA4956AA:0,SAL_AA4957AA:0,SAL_AA4959AA:0,SAL_AA4960AA:0,SAL_KA4523AA:0,SAL_KA4524AA:0):0.49958,SAL_AA4961AA:0.50042):0.49819):0.19267,((SAL_EA0843AA:0,SAL_EA0872AA:0):0.50839,SAL_AA4384AA:0.49161):0.68233):0.84679,SAL_IA0674AA:2.0282):0.68381,SAL_AA6329AA:2.7849):0.19908):0.04309):0.0038197,((SAL_AA6952AA:1.9998,(SAL_DA3515AA:0,SAL_HA5972AA:0,SAL_HA6025AA:0,SAL_HA8863AA:0):2.0002):0.99353,SAL_JA8011AA:3.0065):0.017909):0.056734,((((((((SAL_AA5997AA:0,SAL_BA2680AA:0,SAL_CA2352AA:0,SAL_CA7220AA:0,SAL_CA7250AA:0,SAL_CA7355AA:0,SAL_CA7891AA:0,SAL_CA8434AA:0,SAL_DA0891AA:0,SAL_DA1067AA:0,SAL_DA3962AA:0,SAL_DA6607AA:0,SAL_DA8559AA:0,SAL_DA9131AA:0,SAL_FA4197AA:0,SAL_FA4374AA:0,SAL_FA4452AA:0,SAL_GA3356AA:0,SAL_IA2680AA:0,SAL_IA7827AA:0):0.49582,(SAL_AA5312AA:0,SAL_KA1476AA:0):0.50418):0.24104,((SAL_BA6378AA:0,SAL_DA1486AA:0,SAL_DA1496AA:0,SAL_DA1499AA:0,SAL_DA4159AA:0,SAL_DA6365AA:0,SAL_EA0062AA:0,SAL_FA1252AA:0):0.51228,(SAL_BA1773AA:0,SAL_BA1926AA:0,SAL_BA1939AA:0,SAL_BA1966AA:0,SAL_BA3402AA:0,SAL_BA4172AA:0,SAL_BA5613AA:0,SAL_CA7615AA:0,SAL_DA3438AA:0,SAL_DA9138AA:0,SAL_DA9758AA:0,SAL_FA1344AA:0,SAL_FA8202AA:0,SAL_GA3585AA:0,SAL_HA3937AA:0,SAL_HA4362AA:0,SAL_IA2692AA:0,SAL_KA3132AA:0):0.48772):0.25896):0.38141,(SAL_CA0233AA:0,SAL_HA3441AA:0,SAL_HA3626AA:0):1.1186):0.53766,SAL_DA6081AA:1.7123):0.70113,SAL_DA4348AA:2.3614):0.15127,(((SAL_HA2161AA:0.5051,(SAL_AA3954AA:0,SAL_AA3955AA:0,SAL_AA3956AA:0,SAL_AA3957AA:0,SAL_AA3958AA:0,SAL_AA3959AA:0,SAL_AA3960AA:0,SAL_AA3961AA:0,SAL_AA3962AA:0,SAL_AA3963AA:0,SAL_AA3964AA:0,SAL_AA3965AA:0,SAL_AA3966AA:0,SAL_AA3967AA:0,SAL_AA3968AA:0,SAL_AA3969AA:0,SAL_AA3970AA:0,SAL_AA3971AA:0,SAL_AA3972AA:0,SAL_AA3973AA:0,SAL_AA3974AA:0,SAL_AA3975AA:0,SAL_AA3976AA:0,SAL_AA3977AA:0,SAL_BA1925AA:0,SAL_BA8125AA:0,SAL_CA0145AA:0,SAL_CA1202AA:0,SAL_CA2106AA:0,SAL_CA2992AA:0,SAL_CA3695AA:0,SAL_CA4042AA:0,SAL_CA4056AA:0,SAL_CA4819AA:0,SAL_CA5124AA:0,SAL_CA5612AA:0,SAL_CA5781AA:0,SAL_CA6057AA:0,SAL_CA7534AA:0,SAL_CA7546AA:0,SAL_CA7827AA:0,SAL_CA8181AA:0,SAL_CA8192AA:0,SAL_CA8193AA:0,SAL_CA8195AA:0,SAL_DA0626AA:0,SAL_DA0755AA:0,SAL_DA1566AA:0,SAL_DA1881AA:0,SAL_DA1957AA:0,SAL_DA1960AA:0,SAL_DA6654AA:0,SAL_DA6671AA:0,SAL_EA0629AA:0,SAL_EA4169AA:0,SAL_EA6692AA:0,SAL_EA7314AA:0,SAL_EA7566AA:0,SAL_EA8354AA:0,SAL_EA8359AA:0,SAL_EA8360AA:0,SAL_EA8361AA:0,SAL_EA8362AA:0,SAL_EA8366AA:0,SAL_EA8367AA:0,SAL_EA8370AA:0,SAL_EA8371AA:0,SAL_EA8543AA:0,SAL_EA9122AA:0,SAL_EA9125AA:0,SAL_EA9126AA:0,SAL_EA9134AA:0,SAL_EA9135AA:0,SAL_EA9138AA:0,SAL_EA9706AA:0,SAL_FA4207AA:0,SAL_FA5667AA:0,SAL_FA5813AA:0,SAL_GA3578AA:0,SAL_GA3580AA:0,SAL_GA8230AA:0,SAL_GA8232AA:0,SAL_GA8234AA:0,SAL_GA8243AA:0,SAL_GA8244AA:0,SAL_GA8249AA:0,SAL_GA8250AA:0,SAL_GA8256AA:0,SAL_GA8259AA:0,SAL_GA8398AA:0,SAL_GA8399AA:0,SAL_GA8402AA:0,SAL_GA8411AA:0,SAL_GA8413AA:0,SAL_GA8420AA:0,SAL_GA8422AA:0,SAL_GA8425AA:0,SAL_GA8602AA:0,SAL_HA0706AA:0,SAL_HA1925AA:0,SAL_HA1957AA:0,SAL_HA1963AA:0,SAL_HA1965AA:0,SAL_HA1966AA:0,SAL_HA1967AA:0,SAL_HA1968AA:0,SAL_HA1973AA:0,SAL_HA1974AA:0,SAL_HA1980AA:0,SAL_HA1981AA:0,SAL_HA1982AA:0,SAL_HA1983AA:0,SAL_HA1984AA:0,SAL_HA1986AA:0,SAL_HA1987AA:0,SAL_HA1995AA:0,SAL_HA1996AA:0,SAL_HA1999AA:0,SAL_HA2000AA:0,SAL_HA2001AA:0,SAL_HA2002AA:0,SAL_HA2003AA:0,SAL_HA2004AA:0,SAL_HA2008AA:0,SAL_HA2009AA:0,SAL_HA2010AA:0,SAL_HA2014AA:0,SAL_HA2015AA:0,SAL_HA2016AA:0,SAL_HA2023AA:0,SAL_HA2036AA:0,SAL_HA2039AA:0,SAL_HA2040AA:0,SAL_HA2041AA:0,SAL_HA2056AA:0,SAL_HA2057AA:0,SAL_HA2058AA:0,SAL_HA2059AA:0,SAL_HA2060AA:0,SAL_HA2063AA:0,SAL_HA2065AA:0,SAL_HA2097AA:0,SAL_HA2116AA:0,SAL_HA2118AA:0,SAL_HA2124AA:0,SAL_HA2126AA:0,SAL_HA2139AA:0,SAL_HA2141AA:0,SAL_HA2147AA:0,SAL_HA2148AA:0,SAL_HA2149AA:0,SAL_HA2150AA:0,SAL_HA2151AA:0,SAL_HA2152AA:0,SAL_HA2153AA:0,SAL_HA2154AA:0,SAL_HA2164AA:0,SAL_HA2179AA:0,SAL_HA2180AA:0,SAL_HA2181AA:0,SAL_HA2182AA:0,SAL_HA2183AA:0,SAL_HA2184AA:0,SAL_HA2185AA:0,SAL_HA2186AA:0,SAL_HA2188AA:0,SAL_HA2189AA:0,SAL_HA2190AA:0,SAL_HA2191AA:0,SAL_HA2192AA:0,SAL_HA2193AA:0,SAL_HA2195AA:0,SAL_HA2196AA:0,SAL_HA2197AA:0,SAL_HA2198AA:0,SAL_HA2209AA:0,SAL_HA2210AA:0,SAL_HA2214AA:0,SAL_HA2216AA:0,SAL_HA2226AA:0,SAL_HA2247AA:0,SAL_HA2248AA:0,SAL_HA2263AA:0,SAL_HA2271AA:0,SAL_HA2272AA:0,SAL_HA2273AA:0,SAL_HA2350AA:0,SAL_HA2351AA:0,SAL_HA2354AA:0,SAL_HA2359AA:0,SAL_HA2360AA:0,SAL_HA2361AA:0,SAL_HA2362AA:0,SAL_HA2363AA:0,SAL_HA2364AA:0,SAL_HA2365AA:0,SAL_IA2261AA:0,SAL_IA2269AA:0,SAL_IA4758AA:0,SAL_IA5033AA:0,SAL_IA6152AA:0,SAL_IA6927AA:0,SAL_IA6956AA:0,SAL_IA7139AA:0,SAL_IA7152AA:0,SAL_IA9637AA:0,SAL_JA1930AA:0,SAL_JA6874AA:0,SAL_JA6911AA:0,SAL_JA8435AA:0,SAL_JA8907AA:0,SAL_KA1265AA:0,SAL_KA2190AA:0,SAL_KA2197AA:0,SAL_KA2201AA:0):0.4949):0.25231,(SAL_AA6915AA:0,SAL_EA7425AA:0,SAL_HA0853AA:0):0.74769):0.36933,((SAL_AA3931AA:0,SAL_AA3932AA:0,SAL_AA3933AA:0,SAL_AA3934AA:0,SAL_AA3935AA:0,SAL_AA3936AA:0,SAL_AA3937AA:0,SAL_BA8199AA:0,SAL_CA2881AA:0,SAL_CA3920AA:0,SAL_CA6203AA:0,SAL_CA6725AA:0,SAL_DA0417AA:0,SAL_DA4379AA:0,SAL_EA6886AA:0,SAL_FA2304AA:0,SAL_FA2305AA:0,SAL_FA4696AA:0,SAL_GA8251AA:0,SAL_GA8252AA:0,SAL_GA8416AA:0,SAL_GA8419AA:0,SAL_IA1068AA:0,SAL_JA5505AA:0,SAL_KA1531AA:0,SAL_KA1547AA:0):0.52375,SAL_AA4764AA:0.47625):0.63067):1.38):0.10444,(((SAL_DA6237AA:0.51658,(SAL_FA2271AA:0,SAL_GA9100AA:0,SAL_HA4055AA:0):0.48342):1.2038,SAL_EA7122AA:1.7962):0.36263,((SAL_BA7946AA:0,SAL_BA7948AA:0,SAL_DA2413AA:0,SAL_DA2423AA:0,SAL_DA2434AA:0,SAL_DA8516AA:0,SAL_DA8522AA:0,SAL_DA8529AA:0,SAL_DA8566AA:0,SAL_DA8569AA:0,SAL_DA8585AA:0,SAL_DA9659AA:0,SAL_DA9666AA:0,SAL_DA9961AA:0,SAL_DA9962AA:0,SAL_DA9963AA:0,SAL_DA9964AA:0,SAL_DA9965AA:0,SAL_EA0346AA:0,SAL_EA0637AA:0,SAL_EA2712AA:0,SAL_EA2716AA:0,SAL_EA3141AA:0,SAL_EA3976AA:0,SAL_GA4925AA:0,SAL_GA6422AA:0):0.972,(SAL_DA2433AA:0,SAL_DA4304AA:0):1.028):1.1374):0.47368):0.40079):0.17852):0.078182,((((SAL_AA6239AA:2.5148,SAL_AA6320AA:2.4852):0.32515,(((((((((SAL_AA2562AA:0,SAL_CA0026AA:0,SAL_IA4773AA:0,SAL_IA7660AA:0,SAL_JA1832AA:0,SAL_JA7790AA:0):0.47891,SAL_AA3383AA:0.52109):0.25308,((SAL_BA6623AA:0,SAL_CA8605AA:0,SAL_CA8615AA:0,SAL_CA8619AA:0,SAL_CA8642AA:0,SAL_CA8652AA:0,SAL_CA8653AA:0,SAL_CA8880AA:0,SAL_CA8911AA:0,SAL_DA1757AA:0,SAL_DA1758AA:0):0.52027,(SAL_AA0852AA:0,SAL_AA0853AA:0,SAL_AA0854AA:0,SAL_AA0855AA:0,SAL_AA0856AA:0,SAL_AA0857AA:0,SAL_AA0858AA:0,SAL_AA0859AA:0,SAL_AA0860AA:0,SAL_AA0861AA:0,SAL_AA0862AA:0,SAL_BA2393AA:0,SAL_BA2423AA:0,SAL_BA2425AA:0,SAL_BA2427AA:0,SAL_BA2445AA:0,SAL_BA2446AA:0,SAL_BA2447AA:0,SAL_BA2452AA:0,SAL_BA2454AA:0,SAL_BA2484AA:0,SAL_BA2490AA:0,SAL_BA2492AA:0,SAL_BA2502AA:0,SAL_BA6670AA:0,SAL_BA8928AA:0,SAL_BA9510AA:0,SAL_CA0558AA:0,SAL_CA6068AA:0,SAL_CA6989AA:0,SAL_CA6994AA:0,SAL_DA2551AA:0,SAL_DA2836AA:0,SAL_DA4037AA:0,SAL_EA1780AA:0,SAL_EA4075AA:0,SAL_EA6217AA:0,SAL_EA8830AA:0,SAL_FA1936AA:0,SAL_FA2456AA:0,SAL_FA3257AA:0,SAL_FA5411AA:0,SAL_FA5527AA:0,SAL_FA6192AA:0,SAL_FA7356AA:0,SAL_GA2151AA:0,SAL_GA2167AA:0,SAL_GA2446AA:0,SAL_GA2667AA:0,SAL_GA2677AA:0,SAL_GA2770AA:0,SAL_GA2800AA:0,SAL_GA3470AA:0,SAL_GA3516AA:0,SAL_GA3591AA:0,SAL_GA6063AA:0,SAL_GA8894AA:0,SAL_GA9300AA:0,SAL_GA9972AA:0,SAL_HA1304AA:0,SAL_HA1648AA:0,SAL_HA5749AA:0,SAL_HA5969AA:0,SAL_HA6161AA:0,SAL_HA6246AA:0,SAL_HA6637AA:0,SAL_HA7728AA:0,SAL_HA7730AA:0,SAL_HA7764AA:0,SAL_HA7803AA:0,SAL_HA8296AA:0,SAL_HA8843AA:0,SAL_HA8844AA:0,SAL_HA9481AA:0,SAL_HA9526AA:0,SAL_HA9537AA:0,SAL_IA0396AA:0,SAL_IA0529AA:0,SAL_IA4858AA:0,SAL_IA5898AA:0,SAL_IA6335AA:0,SAL_IA6497AA:0,SAL_IA9418AA:0,SAL_IA9783AA:0,SAL_IA9857AA:0,SAL_IA9913AA:0,SAL_JA0320AA:0,SAL_JA0322AA:0,SAL_JA0558AA:0,SAL_JA0974AA:0,SAL_JA2261AA:0,SAL_JA3392AA:0,SAL_JA3711AA:0,SAL_JA3714AA:0,SAL_JA4200AA:0,SAL_JA4510AA:0,SAL_JA4526AA:0,SAL_JA4533AA:0,SAL_JA5942AA:0,SAL_JA6382AA:0,SAL_JA8875AA:0,SAL_JA9125AA:0,SAL_JA9521AA:0,SAL_KA0340AA:0,SAL_KA0707AA:0,SAL_KA1674AA:0,SAL_KA2777AA:0,SAL_KA2976AA:0,SAL_KA3528AA:0,SAL_KA3991AA:0,SAL_KA4799AA:0,SAL_KA5260AA:0,SAL_KA5661AA:0,SAL_KA5698AA:0,SAL_KA5812AA:0):0.47973):0.24692):0.13105,SAL_DA1535AA:0.86895):0.37174,(SAL_CA4328AA:0,SAL_JA8114AA:0,SAL_KA3961AA:0):1.2533):0.22407,SAL_BA8851AA:1.4634):0.38523,SAL_BA2496AA:1.8648):0.31746,SAL_GA3798AA:2.1982):0.35556,((((((((SAL_GA3801AA:0,SAL_GA4609AA:0):0.53183,(SAL_AA3034AA:0,SAL_AA3035AA:0,SAL_AA3038AA:0,SAL_AA3039AA:0,SAL_AA3041AA:0,SAL_AA3042AA:0,SAL_AA3044AA:0,SAL_AA3045AA:0,SAL_AA3046AA:0,SAL_AA3051AA:0,SAL_AA3052AA:0,SAL_AA3054AA:0,SAL_BA1050AA:0,SAL_BA1051AA:0,SAL_BA1052AA:0,SAL_BA1057AA:0,SAL_BA1060AA:0,SAL_BA4042AA:0,SAL_BA5864AA:0,SAL_BA9308AA:0,SAL_BA9331AA:0,SAL_BA9401AA:0,SAL_BA9891AA:0,SAL_CA0050AA:0,SAL_CA2400AA:0,SAL_CA3643AA:0,SAL_CA3852AA:0,SAL_CA6353AA:0,SAL_CA7675AA:0,SAL_DA1194AA:0,SAL_DA2192AA:0,SAL_DA8094AA:0,SAL_EA1134AA:0,SAL_EA1135AA:0,SAL_EA2452AA:0,SAL_EA3979AA:0,SAL_EA3980AA:0,SAL_EA3981AA:0,SAL_EA3988AA:0,SAL_EA3989AA:0,SAL_EA7178AA:0,SAL_EA8892AA:0,SAL_FA4329AA:0,SAL_FA4425AA:0,SAL_FA4775AA:0,SAL_FA4776AA:0,SAL_FA7277AA:0,SAL_FA7844AA:0,SAL_FA8005AA:0,SAL_GA1688AA:0,SAL_GA1794AA:0,SAL_GA2148AA:0,SAL_GA2149AA:0,SAL_GA2449AA:0,SAL_GA3482AA:0,SAL_GA3581AA:0,SAL_GA3786AA:0,SAL_GA3799AA:0,SAL_GA3800AA:0,SAL_GA4610AA:0,SAL_GA4611AA:0,SAL_GA4678AA:0,SAL_GA5236AA:0,SAL_GA5851AA:0,SAL_GA5857AA:0,SAL_HA1426AA:0,SAL_HA1427AA:0,SAL_HA1428AA:0,SAL_HA1429AA:0,SAL_HA5143AA:0,SAL_IA4982AA:0,SAL_IA5391AA:0,SAL_IA6712AA:0,SAL_JA7666AA:0,SAL_JA7915AA:0,SAL_JA9656AA:0,SAL_KA3948AA:0,SAL_KA3950AA:0,SAL_KA3952AA:0,SAL_KA4099AA:0,SAL_KA4421AA:0,SAL_KA4508AA:0):0.46817):0.25245,(((((SAL_DA2414AA:0,SAL_HA4908AA:0):0.5,(SAL_AA6639AA:0,SAL_CA1854AA:0,SAL_CA2778AA:0,SAL_DA6357AA:0,SAL_GA5802AA:0,SAL_HA1700AA:0,SAL_IA6518AA:0):0.5):0.0,(SAL_GA2157AA:0,SAL_GA2166AA:0):0.5):0.0,SAL_IA6202AA:0.5):0.0,(SAL_DA2908AA:0,SAL_DA4014AA:0,SAL_DA4017AA:0,SAL_DA4018AA:0,SAL_DA4020AA:0,SAL_DA4031AA:0,SAL_DA4036AA:0,SAL_DA4052AA:0,SAL_DA4074AA:0,SAL_DA7216AA:0,SAL_EA4130AA:0,SAL_KA0934AA:0):0.5):0.24755):0.12869,(SAL_AA4030AA:0,SAL_AA4031AA:0,SAL_GA5793AA:0):0.87131):0.17561,((SAL_JA3842AA:0.50217,(SAL_AA6735AA:0,SAL_AA6736AA:0,SAL_BA8508AA:0,SAL_CA9046AA:0,SAL_CA9065AA:0,SAL_CA9870AA:0,SAL_DA0073AA:0,SAL_DA3165AA:0,SAL_DA5533AA:0,SAL_DA7303AA:0,SAL_DA7480AA:0,SAL_DA7492AA:0,SAL_DA7493AA:0,SAL_DA8793AA:0,SAL_DA8894AA:0,SAL_EA0798AA:0,SAL_GA2163AA:0,SAL_GA4582AA:0,SAL_GA4598AA:0,SAL_GA5248AA:0,SAL_GA6998AA:0,SAL_GA7015AA:0,SAL_GA7052AA:0,SAL_GA7053AA:0,SAL_GA7054AA:0,SAL_IA7036AA:0,SAL_IA7037AA:0,SAL_IA8205AA:0,SAL_IA8210AA:0,SAL_IA9130AA:0,SAL_JA6204AA:0,SAL_JA9695AA:0,SAL_KA0572AA:0,SAL_KA0920AA:0,SAL_KA2363AA:0,SAL_KA4527AA:0):0.49783):0.0013583,SAL_AA6785AA:0.49864):0.57439):0.11821,((SAL_BA2036AA:0.50081,(SAL_BA2026AA:0,SAL_BA2038AA:0,SAL_EA0662AA:0,SAL_EA1337AA:0,SAL_EA1339AA:0,SAL_EA1340AA:0,SAL_EA1342AA:0,SAL_EA1368AA:0,SAL_EA5542AA:0):0.49919):0.50029,((SAL_EA0058AA:0,SAL_EA0074AA:0,SAL_EA0478AA:0):0.49203,SAL_EA0375AA:0.50797):0.49971):0.19429):0.31942,(SAL_DA9628AA:0,SAL_GA9231AA:0,SAL_JA5612AA:0,SAL_KA0571AA:0):1.5243):0.20011,(((((((((SAL_KA1095AA:0.5,(SAL_IA6511AA:0,SAL_JA4524AA:0):0.5):0.00012708,(SAL_JA9690AA:0,SAL_JA9694AA:0,SAL_KA0570AA:0):0.49987):0.033703,(SAL_AA3310AA:0,SAL_AA3311AA:0,SAL_AA3312AA:0,SAL_AA3313AA:0,SAL_AA3314AA:0,SAL_AA3315AA:0,SAL_AA3316AA:0,SAL_AA3317AA:0,SAL_AA3318AA:0,SAL_AA3319AA:0,SAL_AA3320AA:0,SAL_AA3321AA:0,SAL_AA3322AA:0,SAL_AA3323AA:0,SAL_AA3324AA:0,SAL_AA3325AA:0,SAL_AA3326AA:0,SAL_AA3327AA:0,SAL_AA3328AA:0,SAL_AA3329AA:0,SAL_AA3330AA:0,SAL_AA3332AA:0,SAL_AA3333AA:0,SAL_AA3337AA:0,SAL_AA3339AA:0,SAL_AA3340AA:0,SAL_AA3347AA:0,SAL_AA3348AA:0,SAL_AA3349AA:0,SAL_AA3351AA:0,SAL_AA3352AA:0,SAL_AA3353AA:0,SAL_AA3355AA:0,SAL_AA3356AA:0,SAL_AA3357AA:0,SAL_AA3358AA:0,SAL_AA3359AA:0,SAL_AA3364AA:0,SAL_AA3366AA:0,SAL_AA3367AA:0,SAL_AA3370AA:0,SAL_AA3372AA:0,SAL_AA3373AA:0,SAL_AA3374AA:0,SAL_AA3375AA:0,SAL_AA3376AA:0,SAL_AA3377AA:0,SAL_AA3378AA:0,SAL_AA3379AA:0,SAL_AA3380AA:0,SAL_AA3381AA:0,SAL_AA7285AA:0,SAL_AA7286AA:0,SAL_BA1213AA:0,SAL_BA1374AA:0,SAL_BA1384AA:0,SAL_BA1385AA:0,SAL_BA1396AA:0,SAL_BA1634AA:0,SAL_BA1716AA:0,SAL_BA1818AA:0,SAL_BA1831AA:0,SAL_BA1845AA:0,SAL_BA1850AA:0,SAL_BA1854AA:0,SAL_BA1898AA:0,SAL_BA2060AA:0,SAL_BA2185AA:0,SAL_BA2367AA:0,SAL_BA2388AA:0,SAL_BA2510AA:0,SAL_BA2534AA:0,SAL_BA2748AA:0,SAL_BA2769AA:0,SAL_BA2807AA:0,SAL_BA2809AA:0,SAL_BA2863AA:0,SAL_BA2870AA:0,SAL_BA2913AA:0,SAL_BA2932AA:0,SAL_BA3118AA:0,SAL_BA3464AA:0,SAL_BA3481AA:0,SAL_BA3490AA:0,SAL_BA3493AA:0,SAL_BA3519AA:0,SAL_BA3521AA:0,SAL_BA3538AA:0,SAL_BA3558AA:0,SAL_BA3574AA:0,SAL_BA3579AA:0,SAL_BA3580AA:0,SAL_BA3582AA:0,SAL_BA3590AA:0,SAL_BA3592AA:0,SAL_BA3624AA:0,SAL_BA3630AA:0,SAL_BA3657AA:0,SAL_BA3674AA:0,SAL_BA4196AA:0,SAL_BA4348AA:0,SAL_BA4459AA:0,SAL_BA4463AA:0,SAL_BA4522AA:0,SAL_BA4526AA:0,SAL_BA4541AA:0,SAL_BA4568AA:0,SAL_BA4582AA:0,SAL_BA4681AA:0,SAL_BA5016AA:0,SAL_BA5032AA:0,SAL_BA5048AA:0,SAL_BA5050AA:0,SAL_BA5052AA:0,SAL_BA5054AA:0,SAL_BA5056AA:0,SAL_BA5058AA:0,SAL_BA5102AA:0,SAL_BA5121AA:0,SAL_BA5125AA:0,SAL_BA5508AA:0,SAL_BA5510AA:0,SAL_BA5517AA:0,SAL_BA5520AA:0,SAL_BA5526AA:0,SAL_BA5685AA:0,SAL_BA5693AA:0,SAL_BA5706AA:0,SAL_BA5708AA:0,SAL_BA5710AA:0,SAL_BA5714AA:0,SAL_BA5716AA:0,SAL_BA5718AA:0,SAL_BA5720AA:0,SAL_BA5722AA:0,SAL_BA5726AA:0,SAL_BA6402AA:0,SAL_BA6619AA:0,SAL_BA6710AA:0,SAL_BA6857AA:0,SAL_BA6868AA:0,SAL_BA6928AA:0,SAL_BA6932AA:0,SAL_BA6936AA:0,SAL_BA7208AA:0,SAL_BA7216AA:0,SAL_BA7225AA:0,SAL_BA7234AA:0,SAL_BA7252AA:0,SAL_BA7270AA:0,SAL_BA7341AA:0,SAL_BA7369AA:0,SAL_BA7430AA:0,SAL_BA8348AA:0,SAL_BA8486AA:0,SAL_BA8488AA:0,SAL_BA8500AA:0,SAL_BA8510AA:0,SAL_BA8512AA:0,SAL_BA8604AA:0,SAL_BA8622AA:0,SAL_BA8885AA:0,SAL_BA9261AA:0,SAL_CA0910AA:0,SAL_CA2148AA:0,SAL_CA2597AA:0,SAL_CA4875AA:0,SAL_CA5785AA:0,SAL_CA6853AA:0,SAL_CA6854AA:0,SAL_CA6857AA:0,SAL_CA7050AA:0,SAL_CA7077AA:0,SAL_CA7099AA:0,SAL_CA7102AA:0,SAL_CA7112AA:0,SAL_CA7138AA:0,SAL_CA7171AA:0,SAL_CA7234AA:0,SAL_CA7264AA:0,SAL_CA7274AA:0,SAL_CA7828AA:0,SAL_CA7839AA:0,SAL_CA7895AA:0,SAL_CA8069AA:0,SAL_CA8167AA:0,SAL_CA8648AA:0,SAL_CA8651AA:0,SAL_CA8659AA:0,SAL_CA8949AA:0,SAL_CA8972AA:0,SAL_CA8989AA:0,SAL_CA9002AA:0,SAL_CA9068AA:0,SAL_CA9428AA:0,SAL_CA9659AA:0,SAL_CA9677AA:0,SAL_CA9687AA:0,SAL_CA9828AA:0,SAL_DA0028AA:0,SAL_DA0095AA:0,SAL_DA0102AA:0,SAL_DA0103AA:0,SAL_DA0141AA:0,SAL_DA0179AA:0,SAL_DA0180AA:0,SAL_DA0286AA:0,SAL_DA0324AA:0,SAL_DA0350AA:0,SAL_DA1452AA:0,SAL_DA1453AA:0,SAL_DA1456AA:0,SAL_DA1562AA:0,SAL_DA1563AA:0,SAL_DA1565AA:0,SAL_DA1572AA:0,SAL_DA1573AA:0,SAL_DA1580AA:0,SAL_DA1581AA:0,SAL_DA1583AA:0,SAL_DA1588AA:0,SAL_DA1591AA:0,SAL_DA1600AA:0,SAL_DA1608AA:0,SAL_DA1611AA:0,SAL_DA1699AA:0,SAL_DA1711AA:0,SAL_DA1712AA:0,SAL_DA1731AA:0,SAL_DA1738AA:0,SAL_DA1742AA:0,SAL_DA1850AA:0,SAL_DA1864AA:0,SAL_DA2016AA:0,SAL_DA2111AA:0,SAL_DA2170AA:0,SAL_DA2186AA:0,SAL_DA2309AA:0,SAL_DA2312AA:0,SAL_DA2328AA:0,SAL_DA2519AA:0,SAL_DA2563AA:0,SAL_DA2777AA:0,SAL_DA2808AA:0,SAL_DA2809AA:0,SAL_DA2837AA:0,SAL_DA2911AA:0,SAL_DA3139AA:0,SAL_DA3153AA:0,SAL_DA3435AA:0,SAL_DA3466AA:0,SAL_DA3912AA:0,SAL_DA3983AA:0,SAL_DA4258AA:0,SAL_DA5051AA:0,SAL_DA5140AA:0,SAL_DA5281AA:0,SAL_DA5471AA:0,SAL_DA5493AA:0,SAL_DA5495AA:0,SAL_DA5521AA:0,SAL_DA5523AA:0,SAL_DA5524AA:0,SAL_DA5697AA:0,SAL_DA5700AA:0,SAL_DA5703AA:0,SAL_DA5705AA:0,SAL_DA5708AA:0,SAL_DA6264AA:0,SAL_DA6423AA:0,SAL_DA6905AA:0,SAL_DA7201AA:0,SAL_DA7211AA:0,SAL_DA7277AA:0,SAL_DA7278AA:0,SAL_DA7296AA:0,SAL_DA7474AA:0,SAL_DA7489AA:0,SAL_DA7512AA:0,SAL_DA7789AA:0,SAL_DA7868AA:0,SAL_DA8454AA:0,SAL_DA8455AA:0,SAL_DA8601AA:0,SAL_DA8622AA:0,SAL_DA8634AA:0,SAL_DA8802AA:0,SAL_DA8824AA:0,SAL_DA8859AA:0,SAL_DA8868AA:0,SAL_DA8879AA:0,SAL_DA9102AA:0,SAL_DA9378AA:0,SAL_DA9385AA:0,SAL_DA9392AA:0,SAL_DA9930AA:0,SAL_DA9934AA:0,SAL_EA0184AA:0,SAL_EA0201AA:0,SAL_EA0308AA:0,SAL_EA0497AA:0,SAL_EA0795AA:0,SAL_EA0801AA:0,SAL_EA0807AA:0,SAL_EA0809AA:0,SAL_EA0810AA:0,SAL_EA1377AA:0,SAL_EA1382AA:0,SAL_EA1385AA:0,SAL_EA2576AA:0,SAL_EA2931AA:0,SAL_EA2997AA:0,SAL_EA3039AA:0,SAL_EA3080AA:0,SAL_EA3931AA:0,SAL_EA4236AA:0,SAL_EA4605AA:0,SAL_EA4609AA:0,SAL_EA4611AA:0,SAL_EA4618AA:0,SAL_EA4619AA:0,SAL_EA4654AA:0,SAL_EA4838AA:0,SAL_EA4880AA:0,SAL_EA5277AA:0,SAL_EA5346AA:0,SAL_EA5412AA:0,SAL_EA5574AA:0,SAL_EA5577AA:0,SAL_EA5673AA:0,SAL_EA5675AA:0,SAL_EA5681AA:0,SAL_EA5687AA:0,SAL_EA5798AA:0,SAL_EA5799AA:0,SAL_EA6518AA:0,SAL_EA6798AA:0,SAL_EA6799AA:0,SAL_EA6802AA:0,SAL_EA6814AA:0,SAL_EA6818AA:0,SAL_EA6895AA:0,SAL_EA7915AA:0,SAL_EA8051AA:0,SAL_EA8145AA:0,SAL_EA8153AA:0,SAL_EA8588AA:0,SAL_EA8684AA:0,SAL_EA8686AA:0,SAL_EA9382AA:0,SAL_FA0586AA:0,SAL_FA0587AA:0,SAL_FA1431AA:0,SAL_FA1595AA:0,SAL_FA1681AA:0,SAL_FA1901AA:0,SAL_FA1902AA:0,SAL_FA1907AA:0,SAL_FA1908AA:0,SAL_FA1909AA:0,SAL_FA1910AA:0,SAL_FA2282AA:0,SAL_FA2283AA:0,SAL_FA2755AA:0,SAL_FA2944AA:0,SAL_FA4633AA:0,SAL_FA4635AA:0,SAL_FA5026AA:0,SAL_FA5524AA:0,SAL_FA5533AA:0,SAL_FA5553AA:0,SAL_FA5851AA:0,SAL_FA6022AA:0,SAL_FA6033AA:0,SAL_FA6036AA:0,SAL_FA6132AA:0,SAL_FA6154AA:0,SAL_FA6292AA:0,SAL_FA6580AA:0,SAL_FA7441AA:0,SAL_FA7496AA:0,SAL_FA7502AA:0,SAL_FA7803AA:0,SAL_FA7926AA:0,SAL_FA8009AA:0,SAL_FA8010AA:0,SAL_FA8154AA:0,SAL_FA8190AA:0,SAL_GA1711AA:0,SAL_GA1712AA:0,SAL_GA2137AA:0,SAL_GA2138AA:0,SAL_GA2141AA:0,SAL_GA2150AA:0,SAL_GA2153AA:0,SAL_GA2156AA:0,SAL_GA2158AA:0,SAL_GA2159AA:0,SAL_GA2160AA:0,SAL_GA2161AA:0,SAL_GA2162AA:0,SAL_GA2168AA:0,SAL_GA2169AA:0,SAL_GA2171AA:0,SAL_GA2172AA:0,SAL_GA2181AA:0,SAL_GA2182AA:0,SAL_GA2183AA:0,SAL_GA2202AA:0,SAL_GA2203AA:0,SAL_GA2204AA:0,SAL_GA2205AA:0,SAL_GA2207AA:0,SAL_GA2210AA:0,SAL_GA2211AA:0,SAL_GA2212AA:0,SAL_GA2221AA:0,SAL_GA3116AA:0,SAL_GA3117AA:0,SAL_GA3259AA:0,SAL_GA3318AA:0,SAL_GA3468AA:0,SAL_GA3469AA:0,SAL_GA4438AA:0,SAL_GA4581AA:0,SAL_GA4583AA:0,SAL_GA4584AA:0,SAL_GA4585AA:0,SAL_GA4591AA:0,SAL_GA4649AA:0,SAL_GA4650AA:0,SAL_GA4658AA:0,SAL_GA4660AA:0,SAL_GA4661AA:0,SAL_GA4663AA:0,SAL_GA4677AA:0,SAL_GA5010AA:0,SAL_GA5085AA:0,SAL_GA5229AA:0,SAL_GA5245AA:0,SAL_GA5255AA:0,SAL_GA5537AA:0,SAL_GA5803AA:0,SAL_GA5808AA:0,SAL_GA5809AA:0,SAL_GA5863AA:0,SAL_GA6495AA:0,SAL_GA6508AA:0,SAL_GA6512AA:0,SAL_GA6637AA:0,SAL_GA6989AA:0,SAL_GA7030AA:0,SAL_GA7034AA:0,SAL_GA7042AA:0,SAL_GA7047AA:0,SAL_GA7049AA:0,SAL_GA7051AA:0,SAL_GA7081AA:0,SAL_GA7086AA:0,SAL_GA7093AA:0,SAL_GA7103AA:0,SAL_GA7124AA:0,SAL_GA7125AA:0,SAL_GA7137AA:0,SAL_GA7138AA:0,SAL_GA7139AA:0,SAL_GA7428AA:0,SAL_GA7589AA:0,SAL_GA8268AA:0,SAL_GA8456AA:0,SAL_GA8457AA:0,SAL_GA8458AA:0,SAL_GA8760AA:0,SAL_GA8843AA:0,SAL_GA8921AA:0,SAL_GA9079AA:0,SAL_GA9556AA:0,SAL_GA9713AA:0,SAL_GA9984AA:0,SAL_HA0274AA:0,SAL_HA0476AA:0,SAL_HA0710AA:0,SAL_HA0711AA:0,SAL_HA0712AA:0,SAL_HA0758AA:0,SAL_HA0940AA:0,SAL_HA2466AA:0,SAL_HA2470AA:0,SAL_HA2487AA:0,SAL_HA2494AA:0,SAL_HA2495AA:0,SAL_HA2496AA:0,SAL_HA2506AA:0,SAL_HA3130AA:0,SAL_HA3534AA:0,SAL_HA3541AA:0,SAL_HA4218AA:0,SAL_HA4244AA:0,SAL_HA4467AA:0,SAL_HA4498AA:0,SAL_HA4574AA:0,SAL_HA4704AA:0,SAL_HA4988AA:0,SAL_HA5177AA:0,SAL_HA5228AA:0,SAL_HA5334AA:0,SAL_HA5394AA:0,SAL_HA5398AA:0,SAL_HA5433AA:0,SAL_HA5443AA:0,SAL_HA5693AA:0,SAL_HA5962AA:0,SAL_HA6037AA:0,SAL_HA6624AA:0,SAL_HA6625AA:0,SAL_HA6834AA:0,SAL_HA7210AA:0,SAL_HA7212AA:0,SAL_HA7618AA:0,SAL_HA7719AA:0,SAL_HA8209AA:0,SAL_HA8211AA:0,SAL_HA8254AA:0,SAL_HA9151AA:0,SAL_HA9170AA:0,SAL_HA9494AA:0,SAL_HA9577AA:0,SAL_IA0183AA:0,SAL_IA0387AA:0,SAL_IA1724AA:0,SAL_IA1952AA:0,SAL_IA2166AA:0,SAL_IA2206AA:0,SAL_IA2474AA:0,SAL_IA2610AA:0,SAL_IA3789AA:0,SAL_IA4639AA:0,SAL_IA4831AA:0,SAL_IA4958AA:0,SAL_IA5194AA:0,SAL_IA5195AA:0,SAL_IA5197AA:0,SAL_IA5199AA:0,SAL_IA5201AA:0,SAL_IA5204AA:0,SAL_IA5428AA:0,SAL_IA5573AA:0,SAL_IA6000AA:0,SAL_IA6641AA:0,SAL_IA7038AA:0,SAL_IA7170AA:0,SAL_IA7198AA:0,SAL_IA7308AA:0,SAL_IA7383AA:0,SAL_IA7483AA:0,SAL_IA7584AA:0,SAL_IA7683AA:0,SAL_IA7770AA:0,SAL_IA8201AA:0,SAL_IA8202AA:0,SAL_IA8204AA:0,SAL_IA8207AA:0,SAL_IA8209AA:0,SAL_IA8212AA:0,SAL_IA8329AA:0,SAL_IA8863AA:0,SAL_IA8896AA:0,SAL_IA8947AA:0,SAL_IA9160AA:0,SAL_IA9263AA:0,SAL_IA9349AA:0,SAL_IA9424AA:0,SAL_IA9514AA:0,SAL_IA9547AA:0,SAL_IA9692AA:0,SAL_IA9703AA:0,SAL_IA9707AA:0,SAL_IA9709AA:0,SAL_IA9806AA:0,SAL_IA9929AA:0,SAL_IA9934AA:0,SAL_IA9937AA:0,SAL_IA9954AA:0,SAL_JA0089AA:0,SAL_JA0107AA:0,SAL_JA0111AA:0,SAL_JA0115AA:0,SAL_JA0126AA:0,SAL_JA0176AA:0,SAL_JA0278AA:0,SAL_JA0374AA:0,SAL_JA0385AA:0,SAL_JA0415AA:0,SAL_JA0420AA:0,SAL_JA0505AA:0,SAL_JA0852AA:0,SAL_JA1201AA:0,SAL_JA1206AA:0,SAL_JA1207AA:0,SAL_JA1208AA:0,SAL_JA1465AA:0,SAL_JA1776AA:0,SAL_JA1814AA:0,SAL_JA1970AA:0,SAL_JA1991AA:0,SAL_JA2019AA:0,SAL_JA2406AA:0,SAL_JA2435AA:0,SAL_JA2436AA:0,SAL_JA2652AA:0,SAL_JA2653AA:0,SAL_JA3107AA:0,SAL_JA3108AA:0,SAL_JA3218AA:0,SAL_JA3339AA:0,SAL_JA3341AA:0,SAL_JA3349AA:0,SAL_JA3403AA:0,SAL_JA3631AA:0,SAL_JA4502AA:0,SAL_JA4505AA:0,SAL_JA4657AA:0,SAL_JA4672AA:0,SAL_JA4680AA:0,SAL_JA5260AA:0,SAL_JA5322AA:0,SAL_JA5546AA:0,SAL_JA6258AA:0,SAL_JA6335AA:0,SAL_JA6584AA:0,SAL_JA6694AA:0,SAL_JA6762AA:0,SAL_JA6768AA:0,SAL_JA7041AA:0,SAL_JA7578AA:0,SAL_JA7609AA:0,SAL_JA7724AA:0,SAL_JA7959AA:0,SAL_JA8282AA:0,SAL_JA8630AA:0,SAL_JA8711AA:0,SAL_JA8753AA:0,SAL_JA8762AA:0,SAL_JA8769AA:0,SAL_JA8918AA:0,SAL_JA8962AA:0,SAL_JA8998AA:0,SAL_JA9098AA:0,SAL_JA9099AA:0,SAL_JA9105AA:0,SAL_JA9129AA:0,SAL_JA9169AA:0,SAL_JA9469AA:0,SAL_JA9491AA:0,SAL_JA9493AA:0,SAL_JA9497AA:0,SAL_JA9502AA:0,SAL_JA9674AA:0,SAL_JA9806AA:0,SAL_KA0093AA:0,SAL_KA0234AA:0,SAL_KA0263AA:0,SAL_KA0336AA:0,SAL_KA0636AA:0,SAL_KA0649AA:0,SAL_KA0740AA:0,SAL_KA0792AA:0,SAL_KA0889AA:0,SAL_KA1070AA:0,SAL_KA1071AA:0,SAL_KA1123AA:0,SAL_KA1138AA:0,SAL_KA1288AA:0,SAL_KA1291AA:0,SAL_KA1935AA:0,SAL_KA1959AA:0,SAL_KA1995AA:0,SAL_KA2008AA:0,SAL_KA2014AA:0,SAL_KA2216AA:0,SAL_KA2295AA:0,SAL_KA2298AA:0,SAL_KA2299AA:0,SAL_KA2335AA:0,SAL_KA2336AA:0,SAL_KA2346AA:0,SAL_KA2355AA:0,SAL_KA2356AA:0,SAL_KA2575AA:0,SAL_KA2616AA:0,SAL_KA3240AA:0,SAL_KA3335AA:0,SAL_KA3448AA:0,SAL_KA3459AA:0,SAL_KA3531AA:0,SAL_KA3960AA:0,SAL_KA3963AA:0,SAL_KA4415AA:0,SAL_KA4423AA:0,SAL_KA4504AA:0,SAL_KA4506AA:0,SAL_KA4525AA:0,SAL_KA4526AA:0,SAL_KA4528AA:0,SAL_KA4543AA:0,SAL_KA4551AA:0,SAL_KA4557AA:0,SAL_KA4559AA:0,SAL_KA4635AA:0,SAL_KA4738AA:0,SAL_KA4822AA:0,SAL_KA4845AA:0,SAL_KA4984AA:0,SAL_KA4988AA:0,SAL_KA4990AA:0,SAL_KA4997AA:0,SAL_KA5008AA:0,SAL_KA5034AA:0,SAL_KA5060AA:0,SAL_KA5164AA:0,SAL_KA5179AA:0,SAL_KA5207AA:0,SAL_KA5264AA:0,SAL_KA5388AA:0,SAL_KA5491AA:0,SAL_KA5536AA:0,SAL_KA5540AA:0,SAL_KA5615AA:0,SAL_KA5623AA:0,SAL_KA5707AA:0,SAL_KA5762AA:0,SAL_KA5771AA:0,SAL_KA5817AA:0,SAL_KA5831AA:0,SAL_KA5846AA:0,SAL_KA5916AA:0,SAL_KA5943AA:0,SAL_KA6011AA:0,SAL_KA6027AA:0,SAL_KA6032AA:0,SAL_KA6045AA:0,SAL_KA6058AA:0,SAL_KA6207AA:0,SAL_KA6210AA:0):0.4663):0.25243,(SAL_EA8595AA:0.5,SAL_EA0190AA:0.5):0.24757):0.12864,(((((SAL_IA2472AA:0.5,SAL_GA2325AA:0.5):0.0,SAL_IA6466AA:0.5):0.0,SAL_AA3984AA:0.5):0.0,SAL_AA4032AA:0.5):6.8188e-05,SAL_HA5001AA:0.49993):0.37136):0.068668,((SAL_AA6568AA:0,SAL_KA4535AA:0):0.5,(SAL_AA6567AA:0,SAL_GA5858AA:0):0.5):0.43133):0.036101,SAL_DA5654AA:0.9639):0.10994,(((SAL_FA7505AA:0.5,(SAL_DA8611AA:0,SAL_GA2022AA:0,SAL_GA2165AA:0,SAL_GA2170AA:0,SAL_GA3467AA:0,SAL_GA8598AA:0,SAL_HA5158AA:0,SAL_IA8405AA:0,SAL_JA3554AA:0,SAL_JA4527AA:0,SAL_JA7313AA:0,SAL_JA9092AA:0,SAL_JA9566AA:0,SAL_KA3241AA:0):0.5):0.0,SAL_AA3988AA:0.5):0.24672,((SAL_BA0862AA:0,SAL_BA3760AA:0,SAL_BA3762AA:0,SAL_BA3793AA:0,SAL_BA3801AA:0,SAL_BA3816AA:0,SAL_BA4318AA:0,SAL_DA1720AA:0,SAL_EA0059AA:0,SAL_EA4966AA:0,SAL_GA8839AA:0,SAL_GA8840AA:0):0.49172,SAL_BA2044AA:0.50828):0.25328):0.34318):0.20806,(((SAL_BA5623AA:0,SAL_EA3118AA:0):0.49197,SAL_EA0458AA:0.50803):0.50518,(SAL_BA4266AA:0,SAL_BA4320AA:0,SAL_BA4334AA:0,SAL_BA8780AA:0,SAL_DA6213AA:0):0.99482):0.29975):0.42087):0.81802):0.33418):0.11103,((((SAL_AA6376AA:0,SAL_CA7739AA:0,SAL_HA8842AA:0,SAL_IA7795AA:0):1.0015,(SAL_BA4714AA:0,SAL_EA4227AA:0,SAL_GA4920AA:0,SAL_IA2687AA:0):0.99855):1.1276,((SAL_CA2355AA:0,SAL_DA1352AA:0):0.51563,SAL_JA0209AA:0.48437):1.6224):0.50717,SAL_AA6381AA:2.6178):0.35186):0.19771,((SAL_AA5904AA:0.49864,(SAL_FA4773AA:0,SAL_FA4777AA:0,SAL_IA1899AA:0,SAL_IA9249AA:0,SAL_JA7102AA:0,SAL_JA7990AA:0,SAL_JA8300AA:0):0.50136):1.5221,SAL_JA5298AA:1.9779):1.1551):0.14147):0.085431,((((SAL_FA5046AA:2.0369,SAL_GA2505AA:1.9631):0.71534,SAL_AA6317AA:2.7847):0.10778,SAL_AA6888AA:2.8922):0.13475,(SAL_AA5965AA:1.9978,SAL_JA7927AA:2.0022):0.99025):0.40228):0.030685,(((((((((((((SAL_DA4203AA:2.5187,SAL_GA2566AA:2.4813):0.36986,(SAL_KA0242AA:2.4911,(SAL_GA8855AA:0,SAL_GA8856AA:0,SAL_GA8857AA:0,SAL_GA8858AA:0,SAL_GA8859AA:0,SAL_GA8860AA:0):2.5089):0.38014):0.087592,(((((SAL_DA8797AA:0,SAL_DA8813AA:0):2.4966,SAL_AA7010AA:2.5034):0.0033689,(SAL_AA5661AA:0.50136,(SAL_AA6928AA:0,SAL_CA7126AA:0):0.49864):1.9966):0.0060182,SAL_AA6869AA:2.494):0.33211,((SAL_AA6467AA:0,SAL_HA5196AA:0):1.9385,SAL_AA5665AA:2.0615):0.79289):0.13116):0.031756,(((SAL_AA6451AA:0.48682,SAL_AA6450AA:0.51318):1.9969,(SAL_GA3481AA:0,SAL_GA3536AA:0):2.5031):0.43662,(SAL_AA6282AA:2.5012,SAL_AA6415AA:2.4988):0.43838):0.046369):0.0024977,(((((((((SAL_DA2275AA:0.49811,SAL_DA1392AA:0.50189):0.29177,SAL_CA3739AA:0.70823):0.51551,(SAL_FA6433AA:0,SAL_HA8985AA:0,SAL_IA3424AA:0):1.2345):0.72237,(SAL_CA8879AA:0,SAL_CA8909AA:0):2.0276):0.44991,SAL_AA6527AA:2.4876):0.2695,SAL_EA0486AA:2.7618):0.21302,(((((((SAL_AA5038AA:0,SAL_BA6430AA:0,SAL_BA7458AA:0,SAL_BA7745AA:0,SAL_BA9179AA:0,SAL_BA9432AA:0,SAL_CA2047AA:0,SAL_CA2961AA:0,SAL_CA3147AA:0,SAL_CA3392AA:0,SAL_CA4071AA:0,SAL_CA5485AA:0,SAL_CA6380AA:0,SAL_DA0629AA:0,SAL_DA0676AA:0,SAL_DA0808AA:0,SAL_DA0907AA:0,SAL_DA0911AA:0,SAL_DA1225AA:0,SAL_DA2140AA:0,SAL_FA4237AA:0,SAL_FA4554AA:0,SAL_GA2217AA:0,SAL_GA2491AA:0,SAL_GA2514AA:0,SAL_GA4752AA:0,SAL_GA7859AA:0,SAL_IA7228AA:0,SAL_IA8933AA:0,SAL_JA3566AA:0,SAL_JA3940AA:0,SAL_JA4592AA:0,SAL_JA5659AA:0,SAL_JA6628AA:0,SAL_JA7199AA:0,SAL_JA8770AA:0,SAL_KA0402AA:0,SAL_KA0631AA:0,SAL_KA0908AA:0,SAL_KA4659AA:0):0.49621,SAL_KA0911AA:0.50379):0.25004,(SAL_FA1477AA:0,SAL_GA2487AA:0,SAL_KA0431AA:0):0.74996):0.12754,SAL_JA8084AA:0.87246):0.82208,SAL_CA5831AA:1.6779):0.5673,SAL_FA4624AA:2.3077):0.2188,SAL_AA4457AA:2.5312):0.42565):0.025445,(((((SAL_AA5531AA:0.50031,SAL_AA5527AA:0.49969):0.48436,(SAL_AA5546AA:0.50036,(SAL_AA5248AA:0,SAL_JA2874AA:0):0.49964):0.51564):1.5038,SAL_CA5991AA:2.4962):0.38116,(SAL_JA0211AA:2.0111,SAL_AA5537AA:1.9889):0.86884):0.0037141,(SAL_AA5160AA:2.5038,(SAL_FA5635AA:0,SAL_FA5636AA:0,SAL_FA5637AA:0,SAL_FA5638AA:0,SAL_FA5639AA:0,SAL_FA5640AA:0,SAL_FA5641AA:0,SAL_FA5642AA:0,SAL_FA5643AA:0,SAL_FA5644AA:0,SAL_FA5645AA:0,SAL_FA5646AA:0,SAL_FA5647AA:0,SAL_FA5648AA:0,SAL_FA5649AA:0,SAL_FA5650AA:0,SAL_FA5651AA:0,SAL_FA5652AA:0,SAL_FA5653AA:0,SAL_FA5654AA:0,SAL_FA5655AA:0,SAL_FA5656AA:0,SAL_FA5657AA:0,SAL_FA5658AA:0,SAL_FA5659AA:0,SAL_GA2097AA:0,SAL_GA3624AA:0,SAL_JA7537AA:0):2.4962):0.37129):0.090766):0.014278,(SAL_AA6237AA:2.5024,SAL_AA6232AA:2.4976):0.51404):0.01093):0.01683,((((((((((((SAL_AA4651AA:0,SAL_AA4653AA:0,SAL_AA4654AA:0,SAL_AA4655AA:0,SAL_BA0903AA:0,SAL_BA0959AA:0,SAL_BA1142AA:0,SAL_BA1158AA:0,SAL_BA1163AA:0,SAL_BA1172AA:0,SAL_BA1175AA:0,SAL_BA1185AA:0,SAL_BA1193AA:0,SAL_BA1199AA:0,SAL_BA1201AA:0,SAL_BA1353AA:0,SAL_BA4178AA:0,SAL_BA4626AA:0,SAL_BA4628AA:0,SAL_BA4630AA:0,SAL_BA4633AA:0,SAL_BA4635AA:0,SAL_BA4637AA:0,SAL_BA4639AA:0,SAL_BA4641AA:0,SAL_BA4647AA:0,SAL_BA4921AA:0,SAL_BA4978AA:0,SAL_BA5447AA:0,SAL_BA5448AA:0,SAL_BA6272AA:0,SAL_BA6284AA:0,SAL_BA6353AA:0,SAL_BA6412AA:0,SAL_BA7361AA:0,SAL_BA7880AA:0,SAL_BA8471AA:0,SAL_BA9127AA:0,SAL_BA9238AA:0,SAL_CA0712AA:0,SAL_CA3603AA:0,SAL_CA4253AA:0,SAL_CA5147AA:0,SAL_CA5198AA:0,SAL_CA5453AA:0,SAL_CA6258AA:0,SAL_CA7161AA:0,SAL_CA7311AA:0,SAL_CA7313AA:0,SAL_CA7316AA:0,SAL_CA7347AA:0,SAL_CA7634AA:0,SAL_CA7682AA:0,SAL_CA7915AA:0,SAL_CA8411AA:0,SAL_CA8433AA:0,SAL_CA8458AA:0,SAL_CA9094AA:0,SAL_CA9144AA:0,SAL_CA9366AA:0,SAL_CA9367AA:0,SAL_CA9368AA:0,SAL_CA9370AA:0,SAL_CA9371AA:0,SAL_CA9374AA:0,SAL_CA9376AA:0,SAL_CA9377AA:0,SAL_CA9380AA:0,SAL_CA9927AA:0,SAL_DA1475AA:0,SAL_DA2219AA:0,SAL_DA2954AA:0,SAL_DA3216AA:0,SAL_DA3217AA:0,SAL_DA3220AA:0,SAL_DA3224AA:0,SAL_DA3238AA:0,SAL_DA3239AA:0,SAL_DA3242AA:0,SAL_DA3249AA:0,SAL_DA3252AA:0,SAL_DA3256AA:0,SAL_DA3259AA:0,SAL_DA3868AA:0,SAL_DA3887AA:0,SAL_DA3895AA:0,SAL_DA3905AA:0,SAL_DA3914AA:0,SAL_DA3932AA:0,SAL_DA4275AA:0,SAL_DA4376AA:0,SAL_DA4395AA:0,SAL_DA5135AA:0,SAL_DA5163AA:0,SAL_DA5183AA:0,SAL_DA5258AA:0,SAL_DA5666AA:0,SAL_DA5769AA:0,SAL_DA6429AA:0,SAL_DA6895AA:0,SAL_DA6926AA:0,SAL_DA7016AA:0,SAL_DA7029AA:0,SAL_DA7042AA:0,SAL_DA7354AA:0,SAL_DA7832AA:0,SAL_DA7982AA:0,SAL_DA8121AA:0,SAL_DA8135AA:0,SAL_DA8434AA:0,SAL_DA8556AA:0,SAL_DA8777AA:0,SAL_DA8814AA:0,SAL_DA8825AA:0,SAL_DA9332AA:0,SAL_DA9394AA:0,SAL_DA9465AA:0,SAL_DA9468AA:0,SAL_DA9469AA:0,SAL_DA9472AA:0,SAL_DA9474AA:0,SAL_DA9483AA:0,SAL_DA9487AA:0,SAL_DA9488AA:0,SAL_DA9493AA:0,SAL_DA9496AA:0,SAL_DA9508AA:0,SAL_DA9535AA:0,SAL_DA9536AA:0,SAL_DA9537AA:0,SAL_DA9556AA:0,SAL_DA9560AA:0,SAL_DA9634AA:0,SAL_DA9635AA:0,SAL_DA9642AA:0,SAL_DA9643AA:0,SAL_DA9644AA:0,SAL_DA9645AA:0,SAL_DA9650AA:0,SAL_DA9928AA:0,SAL_EA0312AA:0,SAL_EA0406AA:0,SAL_EA0424AA:0,SAL_EA0435AA:0,SAL_EA0475AA:0,SAL_EA0530AA:0,SAL_EA0531AA:0,SAL_EA0545AA:0,SAL_EA0550AA:0,SAL_EA0551AA:0,SAL_EA0555AA:0,SAL_EA0612AA:0,SAL_EA0616AA:0,SAL_EA0617AA:0,SAL_EA0625AA:0,SAL_EA0659AA:0,SAL_EA0661AA:0,SAL_EA0670AA:0,SAL_EA0673AA:0,SAL_EA0677AA:0,SAL_EA0686AA:0,SAL_EA0693AA:0,SAL_EA0696AA:0,SAL_EA0707AA:0,SAL_EA0727AA:0,SAL_EA0758AA:0,SAL_EA0762AA:0,SAL_EA2411AA:0,SAL_EA2477AA:0,SAL_EA2719AA:0,SAL_EA4704AA:0,SAL_EA4705AA:0,SAL_EA4889AA:0,SAL_EA5937AA:0,SAL_EA6358AA:0,SAL_EA6359AA:0,SAL_FA0529AA:0,SAL_FA1230AA:0,SAL_FA1575AA:0,SAL_FA1576AA:0,SAL_FA1577AA:0,SAL_FA1710AA:0,SAL_FA1718AA:0,SAL_FA1719AA:0,SAL_FA1720AA:0,SAL_FA1721AA:0,SAL_FA1722AA:0,SAL_FA1733AA:0,SAL_FA1923AA:0,SAL_FA2306AA:0,SAL_FA2317AA:0,SAL_FA2318AA:0,SAL_FA2347AA:0,SAL_FA2348AA:0,SAL_FA2368AA:0,SAL_FA2369AA:0,SAL_FA2370AA:0,SAL_FA2371AA:0,SAL_FA2372AA:0,SAL_FA2462AA:0,SAL_FA2526AA:0,SAL_FA3295AA:0,SAL_FA3296AA:0,SAL_FA4136AA:0,SAL_FA5264AA:0,SAL_FA6073AA:0,SAL_FA6886AA:0,SAL_FA8763AA:0,SAL_FA8764AA:0,SAL_FA9249AA:0,SAL_FA9330AA:0,SAL_FA9682AA:0,SAL_FA9724AA:0,SAL_FA9763AA:0,SAL_GA0236AA:0,SAL_GA1850AA:0,SAL_GA1863AA:0,SAL_GA2120AA:0,SAL_GA2822AA:0,SAL_GA3209AA:0,SAL_GA4536AA:0,SAL_GA5917AA:0,SAL_GA5918AA:0,SAL_GA5919AA:0,SAL_GA5920AA:0,SAL_GA5921AA:0,SAL_GA5922AA:0,SAL_GA6974AA:0,SAL_GA7200AA:0,SAL_GA7201AA:0,SAL_GA7202AA:0,SAL_GA7203AA:0,SAL_GA7204AA:0,SAL_GA7205AA:0,SAL_GA7206AA:0,SAL_GA7384AA:0,SAL_GA7389AA:0,SAL_GA7390AA:0,SAL_GA8054AA:0,SAL_GA8095AA:0,SAL_GA8506AA:0,SAL_GA8507AA:0,SAL_HA0713AA:0,SAL_HA0715AA:0,SAL_HA1140AA:0,SAL_HA1141AA:0,SAL_HA1717AA:0,SAL_HA1762AA:0,SAL_HA1763AA:0,SAL_HA1766AA:0,SAL_HA2651AA:0,SAL_HA3162AA:0,SAL_HA3324AA:0,SAL_HA3526AA:0,SAL_HA3938AA:0,SAL_HA3975AA:0,SAL_HA4337AA:0,SAL_HA4361AA:0,SAL_HA4377AA:0,SAL_HA7182AA:0,SAL_HA7184AA:0,SAL_HA7185AA:0,SAL_HA7222AA:0,SAL_HA7224AA:0,SAL_HA7800AA:0,SAL_HA9141AA:0,SAL_HA9701AA:0,SAL_HA9732AA:0,SAL_IA0134AA:0,SAL_IA0160AA:0,SAL_IA0444AA:0,SAL_IA5169AA:0,SAL_IA5567AA:0,SAL_IA5910AA:0,SAL_IA6637AA:0,SAL_IA7246AA:0,SAL_IA7374AA:0,SAL_IA8938AA:0,SAL_JA0980AA:0,SAL_JA1170AA:0,SAL_JA2046AA:0,SAL_JA2078AA:0,SAL_JA3140AA:0,SAL_JA3166AA:0,SAL_JA3628AA:0,SAL_JA3851AA:0,SAL_JA6049AA:0,SAL_JA6203AA:0,SAL_JA7070AA:0,SAL_JA9556AA:0,SAL_JA9578AA:0,SAL_JA9639AA:0,SAL_KA0901AA:0,SAL_KA2000AA:0,SAL_KA2032AA:0,SAL_KA2146AA:0,SAL_KA3133AA:0,SAL_KA4301AA:0,SAL_KA6112AA:0):0.47233,(SAL_IA6016AA:0,SAL_IA6020AA:0,SAL_IA7070AA:0,SAL_KA5791AA:0,SAL_KA5800AA:0):0.52767):0.25881,SAL_HA9278AA:0.74119):0.1345,(SAL_CA9699AA:0,SAL_CA9948AA:0):0.8655):0.068377,(SAL_CA8509AA:0,SAL_EA2674AA:0,SAL_KA4011AA:0):0.93162):0.036589,SAL_AA6826AA:0.96341):0.26503,((SAL_DA7124AA:0.50269,(SAL_BA8793AA:0,SAL_DA5104AA:0,SAL_DA6823AA:0,SAL_DA9545AA:0,SAL_DA9641AA:0,SAL_FA5339AA:0):0.49731):0.25066,SAL_CA8938AA:0.74934):0.48497):0.24301,(SAL_BA1650AA:1.0028,SAL_BA8790AA:0.99724):0.55387):0.17248,((((SAL_CA9126AA:1.0,SAL_CA9145AA:1.0):0.00010586,SAL_CA9134AA:0.99989):0.00068831,SAL_BA2140AA:0.99931):0.46145,SAL_CA9127AA:1.5385):0.22205):0.49764,(((((SAL_DA1511AA:0,SAL_EA0985AA:0,SAL_EA1013AA:0,SAL_JA7992AA:0):0.50234,(SAL_AA6637AA:0,SAL_CA1241AA:0,SAL_CA1268AA:0,SAL_CA2367AA:0,SAL_CA2851AA:0,SAL_CA4774AA:0,SAL_CA5835AA:0,SAL_CA9296AA:0,SAL_DA9096AA:0,SAL_EA7816AA:0,SAL_EA7970AA:0,SAL_FA7306AA:0,SAL_GA1856AA:0,SAL_GA9137AA:0,SAL_IA1564AA:0,SAL_IA5393AA:0,SAL_IA6242AA:0,SAL_IA6700AA:0,SAL_JA8072AA:0,SAL_JA8281AA:0,SAL_KA5619AA:0):0.49766):0.24949,SAL_DA3147AA:0.75051):0.36638,SAL_BA7807AA:1.1336):0.2855,(SAL_CA1152AA:0,SAL_CA1554AA:0,SAL_FA8057AA:0,SAL_JA3860AA:0):1.4645):0.684):0.50584,SAL_IA5694AA:2.6465):0.27603,(SAL_AA6124AA:2.5193,SAL_JA9337AA:2.4807):0.44272):0.073625):0.022939,(((((((((SAL_DA1522AA:0.51647,(SAL_AA4622AA:0,SAL_AA4623AA:0,SAL_AA4624AA:0,SAL_AA4625AA:0,SAL_AA4626AA:0,SAL_AA4627AA:0,SAL_AA4628AA:0,SAL_BA1734AA:0,SAL_BA2238AA:0,SAL_BA6366AA:0,SAL_BA8781AA:0,SAL_BA9142AA:0,SAL_BA9369AA:0,SAL_BA9528AA:0,SAL_BA9640AA:0,SAL_CA0108AA:0,SAL_CA0249AA:0,SAL_CA1899AA:0,SAL_CA2581AA:0,SAL_CA2787AA:0,SAL_CA2815AA:0,SAL_CA3244AA:0,SAL_CA4178AA:0,SAL_CA4238AA:0,SAL_CA4507AA:0,SAL_CA4731AA:0,SAL_CA5676AA:0,SAL_CA5790AA:0,SAL_CA5961AA:0,SAL_CA6328AA:0,SAL_CA7813AA:0,SAL_CA8263AA:0,SAL_CA8407AA:0,SAL_CA8885AA:0,SAL_CA8912AA:0,SAL_DA0093AA:0,SAL_DA0981AA:0,SAL_DA5607AA:0,SAL_DA6907AA:0,SAL_DA7414AA:0,SAL_DA8106AA:0,SAL_EA0502AA:0,SAL_EA0684AA:0,SAL_EA3212AA:0,SAL_EA7227AA:0,SAL_EA7469AA:0,SAL_EA7897AA:0,SAL_EA8031AA:0,SAL_EA9490AA:0,SAL_FA2291AA:0,SAL_FA4174AA:0,SAL_FA4259AA:0,SAL_FA4377AA:0,SAL_FA4400AA:0,SAL_FA4722AA:0,SAL_FA5192AA:0,SAL_FA7059AA:0,SAL_FA8041AA:0,SAL_GA0277AA:0,SAL_GA3597AA:0,SAL_HA2194AA:0,SAL_HA2221AA:0,SAL_HA2222AA:0,SAL_HA2223AA:0,SAL_HA2366AA:0,SAL_HA2678AA:0,SAL_HA2912AA:0,SAL_HA2913AA:0,SAL_HA2914AA:0,SAL_HA2915AA:0,SAL_HA2916AA:0,SAL_HA5654AA:0,SAL_IA7701AA:0,SAL_IA9082AA:0,SAL_JA6897AA:0,SAL_JA8014AA:0,SAL_KA3285AA:0):0.48353):0.25574,SAL_AA5760AA:0.74426):0.12918,SAL_BA8112AA:0.87082):0.065179,(SAL_BA0818AA:0,SAL_BA0851AA:0,SAL_BA0868AA:0,SAL_BA0874AA:0,SAL_GA9206AA:0,SAL_GA9208AA:0):0.93482):0.37225,SAL_EA0080AA:1.3777):0.09065,SAL_DA6725AA:1.5031):0.67818,SAL_AA6982AA:2.0406):0.35033,((SAL_DA2770AA:0,SAL_DA3960AA:0,SAL_DA6730AA:0,SAL_EA2924AA:0,SAL_EA2932AA:0):0.99833,SAL_DA6758AA:1.0017):1.4465):0.52088,(SAL_DA9871AA:0,SAL_EA0002AA:0):2.9713):0.084145):0.051014,((((SAL_AA6349AA:2.0336,(SAL_AA5328AA:0,SAL_KA4215AA:0,SAL_KA1383AA:0):1.9664):0.45801,SAL_DA8022AA:2.542):0.22705,(SAL_CA5753AA:2.4912,SAL_BA9193AA:2.5088):0.27295):0.17858,((SAL_AA6387AA:2.462,(SAL_BA7496AA:0,SAL_BA9477AA:0,SAL_CA2083AA:0):2.538):0.26266,((SAL_FA4153AA:0.99905,(SAL_CA2519AA:0,SAL_CA2758AA:0):1.001):0.5108,SAL_AA4713AA:1.4892):1.2373):0.19642):0.1403):0.057449,((((SAL_AA5751AA:0.99862,SAL_GA0686AA:1.0014):0.50029,(SAL_CA2420AA:0,SAL_HA3291AA:0,SAL_HA3292AA:0,SAL_HA3293AA:0,SAL_HA3298AA:0,SAL_HA3416AA:0,SAL_HA3418AA:0,SAL_HA3419AA:0,SAL_HA3696AA:0,SAL_JA7914AA:0):1.4997):0.90726,SAL_AA5762AA:2.3427):0.43797,(((((SAL_EA8093AA:0,SAL_JA1335AA:0,SAL_JA1336AA:0):0.94919,SAL_IA7699AA:1.0508):0.78261,((SAL_AA6886AA:0.4997,(SAL_AA2975AA:0,SAL_AA2976AA:0,SAL_AA2977AA:0,SAL_AA2980AA:0,SAL_BA2826AA:0,SAL_CA3447AA:0,SAL_CA4126AA:0,SAL_CA4562AA:0,SAL_CA6850AA:0,SAL_DA0258AA:0,SAL_DA0932AA:0,SAL_DA7190AA:0,SAL_DA7191AA:0,SAL_EA7393AA:0,SAL_FA0512AA:0,SAL_FA4449AA:0,SAL_FA4494AA:0,SAL_FA4623AA:0,SAL_FA7382AA:0,SAL_GA3312AA:0,SAL_GA3520AA:0,SAL_GA3638AA:0,SAL_GA4200AA:0,SAL_HA1994AA:0,SAL_HA2029AA:0,SAL_HA2032AA:0,SAL_HA2034AA:0,SAL_HA2046AA:0,SAL_HA2048AA:0,SAL_HA2049AA:0,SAL_HA2094AA:0,SAL_HA2100AA:0,SAL_HA2105AA:0,SAL_HA2106AA:0,SAL_HA2107AA:0,SAL_HA2119AA:0,SAL_HA2127AA:0,SAL_HA2131AA:0,SAL_HA2143AA:0,SAL_HA2144AA:0,SAL_HA8840AA:0,SAL_IA1394AA:0,SAL_IA3355AA:0,SAL_JA1279AA:0,SAL_JA1312AA:0,SAL_JA1319AA:0,SAL_JA1323AA:0,SAL_JA1325AA:0,SAL_JA1326AA:0,SAL_JA1328AA:0,SAL_JA1333AA:0,SAL_JA1337AA:0,SAL_JA1358AA:0,SAL_JA1362AA:0,SAL_JA1363AA:0,SAL_JA1364AA:0,SAL_JA1386AA:0,SAL_JA1388AA:0,SAL_JA1389AA:0,SAL_JA1391AA:0,SAL_JA1401AA:0,SAL_JA1402AA:0,SAL_JA1405AA:0,SAL_KA4041AA:0):0.5003):0.27986,SAL_GA7372AA:0.72014):0.96739):0.22363,((SAL_JA4243AA:0.50086,(SAL_AA5629AA:0,SAL_CA4282AA:0):0.49914):0.28474,SAL_AA6322AA:0.71526):1.3389):0.19315,(SAL_CA2143AA:1.4864,SAL_AA6032AA:1.5136):0.7756):0.51516):0.36133):0.035348,((SAL_DA4157AA:2.4752,(SAL_CA7342AA:0,SAL_CA7614AA:0,SAL_CA8423AA:0,SAL_CA9791AA:0,SAL_DA0019AA:0,SAL_DA0021AA:0,SAL_DA4146AA:0,SAL_DA4176AA:0,SAL_DA9588AA:0,SAL_FA3657AA:0,SAL_HA4731AA:0,SAL_HA7223AA:0):2.5248):0.25605,SAL_AA6900AA:2.7439):0.44578):0.011785,(((SAL_EA0465AA:0,SAL_EA3983AA:0,SAL_EA5422AA:0,SAL_EA5879AA:0,SAL_EA5891AA:0,SAL_EA5894AA:0,SAL_FA2399AA:0,SAL_FA2401AA:0,SAL_FA4727AA:0,SAL_GA8735AA:0):2.455,(SAL_DA4274AA:0,SAL_FA6039AA:0,SAL_IA9821AA:0,SAL_KA3340AA:0):2.545):0.53453,(SAL_EA2717AA:1.0274,(SAL_HA6420AA:0,SAL_IA2689AA:0):0.9726):1.9655):0.20721):0.090622,(SAL_EA0499AA:3.0579,(SAL_CA2179AA:0,SAL_EA7790AA:0,SAL_HA5582AA:0,SAL_IA5378AA:0,SAL_KA0841AA:0):2.9421):0.31181):0.037413,(((SAL_AA6532AA:0.50583,(SAL_BA8524AA:0,SAL_DA0398AA:0):0.49417):1.0094,(SAL_BA9363AA:0,SAL_CA3793AA:0,SAL_CA4914AA:0,SAL_CA4956AA:0,SAL_CA5235AA:0):1.4906):1.1956,(SAL_FA8197AA:0,SAL_KA0803AA:0):2.8044):0.59187):0.079324):0.025115,(((((((SAL_AA6689AA:2.4999,SAL_AA5961AA:2.5001):0.50742,SAL_AA6848AA:2.9926):0.02167,((SAL_AA6850AA:2.0061,(SAL_FA4736AA:0,SAL_JA7976AA:0,SAL_JA7999AA:0,SAL_JA8319AA:0):1.9939):0.73166,SAL_AA7041AA:2.7683):0.22833):0.067736,(((((SAL_GA5983AA:1.002,SAL_FA1342AA:0.99797):0.00576,(SAL_AA5739AA:0.50245,(SAL_AA5107AA:0,SAL_AA5108AA:0,SAL_AA5109AA:0,SAL_AA5110AA:0,SAL_AA5112AA:0,SAL_AA5113AA:0,SAL_AA5114AA:0,SAL_AA5115AA:0,SAL_AA5116AA:0,SAL_AA5117AA:0,SAL_AA5118AA:0,SAL_AA5120AA:0,SAL_AA5121AA:0,SAL_AA5122AA:0,SAL_AA5123AA:0,SAL_AA5124AA:0,SAL_AA5125AA:0,SAL_AA7288AA:0,SAL_AA7290AA:0,SAL_BA2938AA:0,SAL_BA3474AA:0,SAL_BA3548AA:0,SAL_BA3562AA:0,SAL_BA3565AA:0,SAL_BA3589AA:0,SAL_BA4513AA:0,SAL_BA4515AA:0,SAL_BA4517AA:0,SAL_BA4520AA:0,SAL_BA4528AA:0,SAL_BA4531AA:0,SAL_BA4533AA:0,SAL_BA4537AA:0,SAL_BA4546AA:0,SAL_BA4548AA:0,SAL_BA4549AA:0,SAL_BA4558AA:0,SAL_BA4560AA:0,SAL_BA4562AA:0,SAL_BA4564AA:0,SAL_BA4574AA:0,SAL_BA4576AA:0,SAL_BA4590AA:0,SAL_BA4592AA:0,SAL_BA5128AA:0,SAL_BA5484AA:0,SAL_BA5485AA:0,SAL_BA6651AA:0,SAL_BA7434AA:0,SAL_BA7805AA:0,SAL_BA7818AA:0,SAL_BA8522AA:0,SAL_BA8872AA:0,SAL_BA9783AA:0,SAL_BA9914AA:0,SAL_CA0322AA:0,SAL_CA0540AA:0,SAL_CA0862AA:0,SAL_CA1788AA:0,SAL_CA2090AA:0,SAL_CA3277AA:0,SAL_CA3578AA:0,SAL_CA3722AA:0,SAL_CA4817AA:0,SAL_CA5192AA:0,SAL_CA7291AA:0,SAL_CA7308AA:0,SAL_CA7702AA:0,SAL_CA7704AA:0,SAL_CA7713AA:0,SAL_CA7716AA:0,SAL_CA7720AA:0,SAL_CA7724AA:0,SAL_CA7725AA:0,SAL_CA7733AA:0,SAL_CA7734AA:0,SAL_CA7740AA:0,SAL_CA7884AA:0,SAL_CA7885AA:0,SAL_CA7886AA:0,SAL_CA7893AA:0,SAL_CA7900AA:0,SAL_CA7901AA:0,SAL_CA8056AA:0,SAL_CA8068AA:0,SAL_CA8081AA:0,SAL_CA9662AA:0,SAL_DA0127AA:0,SAL_DA0302AA:0,SAL_DA0361AA:0,SAL_DA0966AA:0,SAL_DA0984AA:0,SAL_DA1164AA:0,SAL_DA1226AA:0,SAL_DA2227AA:0,SAL_DA8097AA:0,SAL_DA8108AA:0,SAL_DA8133AA:0,SAL_DA8503AA:0,SAL_DA9592AA:0,SAL_EA0690AA:0,SAL_EA3030AA:0,SAL_EA5709AA:0,SAL_EA5723AA:0,SAL_EA6166AA:0,SAL_EA6426AA:0,SAL_EA6427AA:0,SAL_EA6428AA:0,SAL_EA9189AA:0,SAL_FA1281AA:0,SAL_FA1406AA:0,SAL_FA2393AA:0,SAL_FA2395AA:0,SAL_FA2397AA:0,SAL_FA2670AA:0,SAL_FA2902AA:0,SAL_FA3049AA:0,SAL_FA4422AA:0,SAL_FA4517AA:0,SAL_FA4637AA:0,SAL_FA4924AA:0,SAL_FA4926AA:0,SAL_FA4931AA:0,SAL_FA4934AA:0,SAL_FA4936AA:0,SAL_FA5457AA:0,SAL_FA5465AA:0,SAL_FA5779AA:0,SAL_FA5985AA:0,SAL_FA5998AA:0,SAL_FA5999AA:0,SAL_FA6001AA:0,SAL_FA6070AA:0,SAL_FA8042AA:0,SAL_FA8043AA:0,SAL_GA0132AA:0,SAL_GA0173AA:0,SAL_GA0200AA:0,SAL_GA0269AA:0,SAL_GA0287AA:0,SAL_GA0314AA:0,SAL_GA0316AA:0,SAL_GA0351AA:0,SAL_GA0382AA:0,SAL_GA2498AA:0,SAL_GA2500AA:0,SAL_GA2508AA:0,SAL_GA2798AA:0,SAL_GA3502AA:0,SAL_GA3560AA:0,SAL_GA3561AA:0,SAL_GA3562AA:0,SAL_GA4671AA:0,SAL_GA4672AA:0,SAL_GA4675AA:0,SAL_GA4676AA:0,SAL_GA4873AA:0,SAL_GA4874AA:0,SAL_GA4880AA:0,SAL_GA4882AA:0,SAL_GA4883AA:0,SAL_GA4884AA:0,SAL_GA5667AA:0,SAL_GA8202AA:0,SAL_GA9130AA:0,SAL_GA9545AA:0,SAL_HA0505AA:0,SAL_HA0506AA:0,SAL_HA1262AA:0,SAL_HA2775AA:0,SAL_HA4335AA:0,SAL_HA4750AA:0,SAL_HA5101AA:0,SAL_HA5104AA:0,SAL_HA7217AA:0,SAL_HA9197AA:0,SAL_HA9669AA:0,SAL_HA9711AA:0,SAL_HA9717AA:0,SAL_HA9853AA:0,SAL_IA0080AA:0,SAL_IA0430AA:0,SAL_IA2395AA:0,SAL_IA2402AA:0,SAL_IA3080AA:0,SAL_IA5203AA:0,SAL_IA5535AA:0,SAL_IA5874AA:0,SAL_IA6965AA:0,SAL_IA7063AA:0,SAL_IA7064AA:0,SAL_IA7066AA:0,SAL_IA7534AA:0,SAL_IA7546AA:0,SAL_IA8332AA:0,SAL_IA8381AA:0,SAL_JA0134AA:0,SAL_JA0177AA:0,SAL_JA0586AA:0,SAL_JA0587AA:0,SAL_JA0603AA:0,SAL_JA0613AA:0,SAL_JA0614AA:0,SAL_JA1848AA:0,SAL_JA2049AA:0,SAL_JA3598AA:0,SAL_JA4176AA:0,SAL_JA5016AA:0,SAL_JA5911AA:0,SAL_JA5918AA:0,SAL_JA6291AA:0,SAL_JA7512AA:0,SAL_JA7846AA:0,SAL_JA7916AA:0,SAL_JA7920AA:0,SAL_JA8186AA:0,SAL_JA8236AA:0,SAL_JA8423AA:0,SAL_JA9727AA:0,SAL_KA0176AA:0,SAL_KA0207AA:0,SAL_KA0669AA:0,SAL_KA1124AA:0,SAL_KA1570AA:0,SAL_KA1574AA:0,SAL_KA1575AA:0,SAL_KA1582AA:0,SAL_KA5181AA:0,SAL_KA6295AA:0):0.49755):0.49424):0.25102,((SAL_IA2507AA:0,SAL_IA2510AA:0,SAL_IA8969AA:0):0.50279,(SAL_BA0725AA:0,SAL_BA4975AA:0,SAL_BA5079AA:0):0.49721):0.74898):0.017066,SAL_AA6822AA:1.2329):1.0644,SAL_AA6823AA:2.2481):0.77601):0.2958,((((((SAL_HA6620AA:2.502,SAL_DA1428AA:2.498):0.49906,(SAL_FA0518AA:0.5,(SAL_AA7008AA:0,SAL_AA7009AA:0,SAL_CA3999AA:0,SAL_CA5914AA:0,SAL_DA1357AA:0,SAL_IA2949AA:0,SAL_JA4484AA:0,SAL_JA5673AA:0):0.5):2.5009):0.0084948,(((SAL_AA6428AA:0,SAL_HA8864AA:0):0.50012,SAL_JA5585AA:0.49988):2.016,SAL_AA6427AA:2.484):0.49151):0.0097106,((((((((SAL_FA5839AA:0,SAL_FA5840AA:0,SAL_FA5841AA:0,SAL_FA5842AA:0):0.50059,(SAL_AA5333AA:0,SAL_FA1484AA:0,SAL_FA2538AA:0,SAL_KA4074AA:0):0.49941):0.50015,SAL_IA5381AA:0.99985):0.38132,SAL_BA6448AA:1.3687):0.49459,(SAL_CA3227AA:0.49988,(SAL_AA5252AA:0,SAL_AA5253AA:0,SAL_AA5254AA:0,SAL_AA5255AA:0,SAL_AA5256AA:0,SAL_AA5257AA:0,SAL_BA3436AA:0,SAL_BA3437AA:0,SAL_CA6471AA:0,SAL_DA7795AA:0,SAL_EA7756AA:0,SAL_FA5161AA:0,SAL_IA8228AA:0,SAL_JA6963AA:0,SAL_KA4203AA:0,SAL_KA4219AA:0):0.50012):1.3804):0.62287,SAL_IA9314AA:2.5021):0.33405,SAL_AA6006AA:2.8535):0.1134,(SAL_CA1809AA:2.5106,(SAL_DA1337AA:0,SAL_DA1366AA:0):2.4894):0.41785):0.052789):0.003246,(((SAL_AA6377AA:2.4986,SAL_JA7092AA:2.5014):0.02925,(SAL_AA6369AA:0,SAL_IA7168AA:0,SAL_JA6422AA:0):2.4707):0.42154,(SAL_EA8060AA:2.4899,SAL_AA4456AA:2.5101):0.45346):0.054859):0.036558,((((SAL_DA1623AA:1.5033,(SAL_CA1858AA:0,SAL_CA4485AA:0):1.4967):0.50894,((SAL_DA0744AA:0.50416,SAL_AA6636AA:0.49584):0.47819,SAL_CA0159AA:1.0218):0.99106):0.3194,((((((SAL_AA5579AA:0,SAL_DA0520AA:0,SAL_IA0851AA:0):0.49682,SAL_AA5536AA:0.50318):0.78053,(SAL_AA5769AA:0,SAL_AA5770AA:0,SAL_CA0675AA:0,SAL_CA4120AA:0,SAL_EA3459AA:0,SAL_EA3476AA:0,SAL_FA4213AA:0):1.2195):0.23824,(SAL_GA9590AA:0,SAL_IA9346AA:0,SAL_JA5880AA:0,SAL_KA2597AA:0):1.5118):0.22951,((((SAL_AA5785AA:0.50409,(SAL_AA4061AA:0,SAL_BA1371AA:0,SAL_CA6199AA:0,SAL_DA0740AA:0,SAL_DA0893AA:0,SAL_DA1104AA:0,SAL_DA1177AA:0,SAL_DA1217AA:0,SAL_DA1240AA:0,SAL_EA3424AA:0,SAL_EA3425AA:0,SAL_IA9509AA:0,SAL_JA8468AA:0,SAL_KA2062AA:0,SAL_KA4110AA:0):0.49591):0.49509,((SAL_FA0446AA:0,SAL_FA0447AA:0,SAL_FA0448AA:0,SAL_FA1358AA:0,SAL_FA1440AA:0):0.47011,(SAL_FA1356AA:0,SAL_FA1357AA:0,SAL_FA1359AA:0,SAL_FA1360AA:0,SAL_FA1361AA:0,SAL_FA1362AA:0):0.52989):0.50491):0.25256,((SAL_AA5688AA:0,SAL_CA1251AA:0,SAL_DA0682AA:0,SAL_GA0607AA:0,SAL_GA0615AA:0,SAL_HA6279AA:0):0.5004,SAL_AA5779AA:0.4996):0.74744):0.21671,(((((((SAL_AA0803AA:0,SAL_AA0804AA:0,SAL_AA0805AA:0,SAL_AA0806AA:0,SAL_AA0807AA:0,SAL_AA0808AA:0,SAL_AA0809AA:0,SAL_AA0810AA:0,SAL_AA0811AA:0,SAL_AA0812AA:0,SAL_AA0813AA:0,SAL_AA0814AA:0,SAL_AA0815AA:0,SAL_AA0816AA:0,SAL_AA0817AA:0,SAL_AA0818AA:0,SAL_AA0819AA:0,SAL_AA0820AA:0,SAL_AA0821AA:0,SAL_AA0822AA:0,SAL_AA0823AA:0,SAL_AA0824AA:0,SAL_AA0825AA:0,SAL_AA0826AA:0,SAL_AA0827AA:0,SAL_AA0828AA:0,SAL_AA0829AA:0,SAL_AA0830AA:0,SAL_AA0831AA:0,SAL_AA0832AA:0,SAL_AA0833AA:0,SAL_AA0834AA:0,SAL_AA0835AA:0,SAL_AA0836AA:0,SAL_AA0837AA:0,SAL_AA0838AA:0,SAL_AA9065AA:0,SAL_BA1609AA:0,SAL_BA1610AA:0,SAL_BA1627AA:0,SAL_BA1640AA:0,SAL_BA1682AA:0,SAL_BA1893AA:0,SAL_BA3298AA:0,SAL_BA5088AA:0,SAL_BA5174AA:0,SAL_BA5300AA:0,SAL_BA5635AA:0,SAL_BA5780AA:0,SAL_BA6012AA:0,SAL_BA6063AA:0,SAL_BA7487AA:0,SAL_BA7510AA:0,SAL_BA7655AA:0,SAL_BA7681AA:0,SAL_BA7803AA:0,SAL_BA7881AA:0,SAL_BA8152AA:0,SAL_BA8232AA:0,SAL_BA8332AA:0,SAL_BA8472AA:0,SAL_BA8494AA:0,SAL_BA8496AA:0,SAL_BA8605AA:0,SAL_BA8652AA:0,SAL_BA8785AA:0,SAL_BA9296AA:0,SAL_BA9345AA:0,SAL_BA9366AA:0,SAL_BA9554AA:0,SAL_BA9575AA:0,SAL_BA9698AA:0,SAL_BA9706AA:0,SAL_BA9712AA:0,SAL_BA9742AA:0,SAL_BA9911AA:0,SAL_BA9913AA:0,SAL_BA9937AA:0,SAL_CA0030AA:0,SAL_CA0297AA:0,SAL_CA0342AA:0,SAL_CA0548AA:0,SAL_CA0562AA:0,SAL_CA0677AA:0,SAL_CA0706AA:0,SAL_CA0732AA:0,SAL_CA1077AA:0,SAL_CA1139AA:0,SAL_CA1164AA:0,SAL_CA1350AA:0,SAL_CA2064AA:0,SAL_CA2122AA:0,SAL_CA2192AA:0,SAL_CA2263AA:0,SAL_CA2269AA:0,SAL_CA2305AA:0,SAL_CA2314AA:0,SAL_CA2340AA:0,SAL_CA2370AA:0,SAL_CA2633AA:0,SAL_CA2635AA:0,SAL_CA2643AA:0,SAL_CA2699AA:0,SAL_CA2853AA:0,SAL_CA2858AA:0,SAL_CA2906AA:0,SAL_CA3010AA:0,SAL_CA3016AA:0,SAL_CA3075AA:0,SAL_CA3132AA:0,SAL_CA3155AA:0,SAL_CA3208AA:0,SAL_CA3365AA:0,SAL_CA3422AA:0,SAL_CA3515AA:0,SAL_CA3528AA:0,SAL_CA3529AA:0,SAL_CA3558AA:0,SAL_CA3593AA:0,SAL_CA3610AA:0,SAL_CA3613AA:0,SAL_CA3807AA:0,SAL_CA3825AA:0,SAL_CA3872AA:0,SAL_CA4028AA:0,SAL_CA4102AA:0,SAL_CA4117AA:0,SAL_CA4127AA:0,SAL_CA4264AA:0,SAL_CA4324AA:0,SAL_CA4374AA:0,SAL_CA4403AA:0,SAL_CA4472AA:0,SAL_CA4473AA:0,SAL_CA4581AA:0,SAL_CA4645AA:0,SAL_CA4720AA:0,SAL_CA4790AA:0,SAL_CA4994AA:0,SAL_CA5058AA:0,SAL_CA5135AA:0,SAL_CA5188AA:0,SAL_CA5248AA:0,SAL_CA5300AA:0,SAL_CA5439AA:0,SAL_CA5562AA:0,SAL_CA5587AA:0,SAL_CA5604AA:0,SAL_CA5656AA:0,SAL_CA5682AA:0,SAL_CA5711AA:0,SAL_CA5807AA:0,SAL_CA5811AA:0,SAL_CA5840AA:0,SAL_CA5969AA:0,SAL_CA5988AA:0,SAL_CA6036AA:0,SAL_CA6065AA:0,SAL_CA6109AA:0,SAL_CA6286AA:0,SAL_CA6288AA:0,SAL_CA6290AA:0,SAL_CA6327AA:0,SAL_CA6331AA:0,SAL_CA6345AA:0,SAL_CA6357AA:0,SAL_CA6386AA:0,SAL_CA6401AA:0,SAL_CA6429AA:0,SAL_CA6445AA:0,SAL_CA6540AA:0,SAL_CA6561AA:0,SAL_CA6639AA:0,SAL_CA6641AA:0,SAL_CA6697AA:0,SAL_CA6762AA:0,SAL_CA6779AA:0,SAL_CA6840AA:0,SAL_CA7666AA:0,SAL_CA7892AA:0,SAL_CA9272AA:0,SAL_CA9287AA:0,SAL_DA0413AA:0,SAL_DA0437AA:0,SAL_DA0455AA:0,SAL_DA0482AA:0,SAL_DA0600AA:0,SAL_DA0724AA:0,SAL_DA0985AA:0,SAL_DA1009AA:0,SAL_DA1100AA:0,SAL_DA1158AA:0,SAL_DA1170AA:0,SAL_DA1173AA:0,SAL_DA2029AA:0,SAL_DA2251AA:0,SAL_DA2555AA:0,SAL_DA3204AA:0,SAL_DA4243AA:0,SAL_DA6270AA:0,SAL_DA7839AA:0,SAL_DA9595AA:0,SAL_DA9957AA:0,SAL_EA0441AA:0,SAL_EA0757AA:0,SAL_EA6463AA:0,SAL_EA6892AA:0,SAL_EA6964AA:0,SAL_EA7088AA:0,SAL_EA7126AA:0,SAL_EA7140AA:0,SAL_EA7162AA:0,SAL_EA7182AA:0,SAL_EA7263AA:0,SAL_EA7269AA:0,SAL_EA7275AA:0,SAL_EA7304AA:0,SAL_EA7320AA:0,SAL_EA7410AA:0,SAL_EA7458AA:0,SAL_EA7491AA:0,SAL_EA7518AA:0,SAL_EA7544AA:0,SAL_EA7575AA:0,SAL_EA7589AA:0,SAL_EA7798AA:0,SAL_EA7801AA:0,SAL_EA7844AA:0,SAL_EA7849AA:0,SAL_EA7863AA:0,SAL_EA7868AA:0,SAL_EA7880AA:0,SAL_EA7925AA:0,SAL_EA7950AA:0,SAL_EA8001AA:0,SAL_EA8013AA:0,SAL_EA8020AA:0,SAL_EA8107AA:0,SAL_EA9185AA:0,SAL_EA9186AA:0,SAL_FA1868AA:0,SAL_FA3437AA:0,SAL_FA3928AA:0,SAL_FA4062AA:0,SAL_FA4069AA:0,SAL_FA4142AA:0,SAL_FA4176AA:0,SAL_FA4195AA:0,SAL_FA4227AA:0,SAL_FA4229AA:0,SAL_FA4238AA:0,SAL_FA4251AA:0,SAL_FA4269AA:0,SAL_FA4306AA:0,SAL_FA4310AA:0,SAL_FA4322AA:0,SAL_FA4388AA:0,SAL_FA4389AA:0,SAL_FA4406AA:0,SAL_FA4430AA:0,SAL_FA4467AA:0,SAL_FA4546AA:0,SAL_FA4548AA:0,SAL_FA4641AA:0,SAL_FA4665AA:0,SAL_FA4675AA:0,SAL_FA4708AA:0,SAL_FA5373AA:0,SAL_FA5408AA:0,SAL_FA6496AA:0,SAL_FA8171AA:0,SAL_GA1322AA:0,SAL_GA1690AA:0,SAL_GA1691AA:0,SAL_GA1692AA:0,SAL_GA1693AA:0,SAL_GA1694AA:0,SAL_GA2040AA:0,SAL_GA2331AA:0,SAL_GA2483AA:0,SAL_GA2691AA:0,SAL_GA3500AA:0,SAL_GA3503AA:0,SAL_GA3521AA:0,SAL_GA4788AA:0,SAL_GA6115AA:0,SAL_GA6187AA:0,SAL_GA7976AA:0,SAL_GA8452AA:0,SAL_GA9139AA:0,SAL_GA9639AA:0,SAL_HA0578AA:0,SAL_HA1835AA:0,SAL_HA2171AA:0,SAL_HA2200AA:0,SAL_HA2264AA:0,SAL_HA2373AA:0,SAL_HA2379AA:0,SAL_HA8188AA:0,SAL_HA8889AA:0,SAL_HA9191AA:0,SAL_IA0392AA:0,SAL_IA0919AA:0,SAL_IA0971AA:0,SAL_IA1021AA:0,SAL_IA1080AA:0,SAL_IA1864AA:0,SAL_IA3094AA:0,SAL_IA3167AA:0,SAL_IA3237AA:0,SAL_IA3310AA:0,SAL_IA3527AA:0,SAL_IA5587AA:0,SAL_IA7133AA:0,SAL_IA7135AA:0,SAL_IA7136AA:0,SAL_IA7147AA:0,SAL_IA7148AA:0,SAL_IA7150AA:0,SAL_IA7151AA:0,SAL_IA7153AA:0,SAL_IA7345AA:0,SAL_IA7649AA:0,SAL_IA7652AA:0,SAL_IA9284AA:0,SAL_JA0298AA:0,SAL_JA2401AA:0,SAL_JA2938AA:0,SAL_JA4673AA:0,SAL_JA5549AA:0,SAL_JA5561AA:0,SAL_JA5871AA:0,SAL_JA6075AA:0,SAL_JA6287AA:0,SAL_JA6705AA:0,SAL_JA6872AA:0,SAL_JA7506AA:0,SAL_JA7531AA:0,SAL_JA7544AA:0,SAL_JA8347AA:0,SAL_JA8361AA:0,SAL_JA8470AA:0,SAL_KA0751AA:0,SAL_KA1775AA:0,SAL_KA2263AA:0,SAL_KA2265AA:0,SAL_KA2268AA:0,SAL_KA2283AA:0,SAL_KA5357AA:0,SAL_KA1367AA:0,SAL_KA1368AA:0,SAL_KA1377AA:0,SAL_KA1380AA:0,SAL_KA1385AA:0,SAL_KA1534AA:0,SAL_KA1540AA:0,SAL_KA4225AA:0):0.4915,(SAL_AA4465AA:0,SAL_AA4466AA:0,SAL_AA4467AA:0,SAL_AA4468AA:0,SAL_AA4469AA:0,SAL_AA4470AA:0,SAL_AA4471AA:0,SAL_AA4472AA:0,SAL_AA4473AA:0,SAL_AA4474AA:0,SAL_BA4566AA:0,SAL_BA5504AA:0,SAL_CA0136AA:0,SAL_CA0673AA:0,SAL_EA8207AA:0,SAL_EA8208AA:0,SAL_EA8209AA:0,SAL_EA8215AA:0,SAL_EA8217AA:0,SAL_EA8218AA:0,SAL_EA8221AA:0,SAL_EA8227AA:0,SAL_EA8230AA:0,SAL_EA8235AA:0,SAL_EA8238AA:0,SAL_EA8244AA:0,SAL_EA8246AA:0,SAL_EA8519AA:0,SAL_EA8541AA:0,SAL_EA8544AA:0,SAL_EA8547AA:0,SAL_EA8548AA:0,SAL_EA8551AA:0,SAL_EA8552AA:0,SAL_EA8553AA:0):0.5085):0.0062668,(SAL_AA4763AA:0,SAL_BA1748AA:0,SAL_BA2043AA:0,SAL_CA0679AA:0,SAL_CA3754AA:0,SAL_CA6188AA:0,SAL_CA6501AA:0,SAL_CA7297AA:0,SAL_CA7332AA:0,SAL_CA9146AA:0,SAL_DA0547AA:0,SAL_DA0895AA:0,SAL_DA3963AA:0,SAL_DA5826AA:0,SAL_DA6555AA:0,SAL_EA3346AA:0,SAL_EA3353AA:0,SAL_EA4041AA:0,SAL_EA5274AA:0,SAL_EA6528AA:0,SAL_EA8941AA:0,SAL_FA0451AA:0,SAL_FA0452AA:0,SAL_FA0598AA:0,SAL_FA0730AA:0,SAL_FA1099AA:0,SAL_FA1100AA:0,SAL_FA4597AA:0,SAL_FA5520AA:0,SAL_FA5536AA:0,SAL_FA6101AA:0,SAL_FA7210AA:0,SAL_FA8018AA:0,SAL_FA8258AA:0,SAL_GA0733AA:0,SAL_GA5012AA:0,SAL_GA5256AA:0,SAL_GA5521AA:0,SAL_GA8695AA:0,SAL_GA9138AA:0,SAL_HA0331AA:0,SAL_HA0518AA:0,SAL_HA2435AA:0,SAL_HA5321AA:0,SAL_HA6271AA:0,SAL_HA9327AA:0,SAL_IA0636AA:0,SAL_IA6052AA:0,SAL_IA6207AA:0,SAL_IA6503AA:0,SAL_IA7229AA:0,SAL_IA8396AA:0,SAL_IA9491AA:0,SAL_JA1893AA:0,SAL_JA5897AA:0,SAL_JA6910AA:0,SAL_JA7963AA:0,SAL_JA7974AA:0,SAL_JA8193AA:0,SAL_JA8201AA:0,SAL_JA8314AA:0,SAL_JA8736AA:0,SAL_KA2759AA:0,SAL_KA3221AA:0,SAL_KA5268AA:0,SAL_KA5772AA:0):0.49373):0.0066533,SAL_AA4683AA:0.49335):0.43169,(SAL_GA4785AA:0.5,SAL_CA6028AA:0.5):0.44331):0.031997,SAL_DA1534AA:0.968):0.023626,(((SAL_BA0944AA:0,SAL_CA8969AA:0,SAL_GA7177AA:0,SAL_GA7181AA:0,SAL_GA8746AA:0):0.4998,SAL_EA7184AA:0.5002):0.021345,SAL_AA2448AA:0.47866):0.47637):0.47079):0.25487):0.081622,(SAL_DA1514AA:0.50139,(SAL_CA2275AA:0,SAL_CA5631AA:0,SAL_EA7342AA:0):0.49861):1.3207):0.52435):0.27638,(SAL_CA7728AA:0,SAL_DA6639AA:0):2.6142):0.41028):0.33344):0.036192,((((SAL_AA6285AA:2.5075,(SAL_AA5522AA:0,SAL_CA2152AA:0):2.4925):0.47678,SAL_IA8434AA:3.0232):0.03227,((((((((SAL_DA1865AA:0,SAL_DA8416AA:0,SAL_FA7280AA:0,SAL_FA7281AA:0,SAL_GA8790AA:0,SAL_IA9664AA:0,SAL_JA2997AA:0):0.48174,SAL_BA1879AA:0.51826):0.25903,SAL_AA0173AA:0.74097):0.12978,((SAL_JA0112AA:0,SAL_KA2238AA:0):0.50178,(SAL_AA5017AA:0,SAL_AA5018AA:0,SAL_AA5020AA:0,SAL_AA5022AA:0,SAL_AA5025AA:0,SAL_BA1498AA:0,SAL_BA4845AA:0,SAL_BA6517AA:0,SAL_BA6524AA:0,SAL_BA6955AA:0,SAL_BA7285AA:0,SAL_BA7391AA:0,SAL_BA7802AA:0,SAL_BA7831AA:0,SAL_CA7515AA:0,SAL_CA7532AA:0,SAL_CA7548AA:0,SAL_CA7549AA:0,SAL_CA7811AA:0,SAL_CA8137AA:0,SAL_CA8611AA:0,SAL_CA8658AA:0,SAL_CA9206AA:0,SAL_CA9208AA:0,SAL_CA9312AA:0,SAL_DA0231AA:0,SAL_DA3757AA:0,SAL_DA3845AA:0,SAL_DA3889AA:0,SAL_DA3897AA:0,SAL_DA4291AA:0,SAL_DA6205AA:0,SAL_DA6751AA:0,SAL_DA6973AA:0,SAL_DA7172AA:0,SAL_DA7575AA:0,SAL_DA7824AA:0,SAL_DA8185AA:0,SAL_DA8191AA:0,SAL_DA9362AA:0,SAL_DA9372AA:0,SAL_DA9475AA:0,SAL_DA9509AA:0,SAL_DA9705AA:0,SAL_EA0511AA:0,SAL_EA0792AA:0,SAL_EA2002AA:0,SAL_EA2003AA:0,SAL_EA2032AA:0,SAL_EA2073AA:0,SAL_EA2105AA:0,SAL_EA2116AA:0,SAL_EA2118AA:0,SAL_EA2131AA:0,SAL_EA2651AA:0,SAL_EA2979AA:0,SAL_EA3110AA:0,SAL_EA3792AA:0,SAL_EA3793AA:0,SAL_EA4918AA:0,SAL_EA4919AA:0,SAL_EA5322AA:0,SAL_EA6874AA:0,SAL_EA8554AA:0,SAL_EA9078AA:0,SAL_EA9153AA:0,SAL_FA0551AA:0,SAL_FA1555AA:0,SAL_FA1558AA:0,SAL_FA1559AA:0,SAL_FA1560AA:0,SAL_FA1729AA:0,SAL_FA2161AA:0,SAL_FA2404AA:0,SAL_FA2405AA:0,SAL_FA2407AA:0,SAL_FA2408AA:0,SAL_FA2786AA:0,SAL_FA4846AA:0,SAL_FA5050AA:0,SAL_FA5126AA:0,SAL_FA5222AA:0,SAL_FA5223AA:0,SAL_FA5224AA:0,SAL_FA5225AA:0,SAL_FA5227AA:0,SAL_FA5228AA:0,SAL_FA5484AA:0,SAL_FA5489AA:0,SAL_FA6087AA:0,SAL_FA6667AA:0,SAL_FA6834AA:0,SAL_FA6933AA:0,SAL_FA7292AA:0,SAL_FA7656AA:0,SAL_FA7740AA:0,SAL_FA8542AA:0,SAL_FA8674AA:0,SAL_FA8679AA:0,SAL_FA8680AA:0,SAL_FA8910AA:0,SAL_FA8911AA:0,SAL_FA9048AA:0,SAL_FA9304AA:0,SAL_FA9305AA:0,SAL_FA9616AA:0,SAL_GA2439AA:0,SAL_GA2866AA:0,SAL_GA3408AA:0,SAL_GA3425AA:0,SAL_GA3434AA:0,SAL_GA3443AA:0,SAL_GA3456AA:0,SAL_GA3689AA:0,SAL_GA3691AA:0,SAL_GA3692AA:0,SAL_GA4392AA:0,SAL_GA5131AA:0,SAL_GA5164AA:0,SAL_GA6389AA:0,SAL_GA6620AA:0,SAL_GA7918AA:0,SAL_GA7920AA:0,SAL_GA7969AA:0,SAL_GA8121AA:0,SAL_GA8195AA:0,SAL_GA8638AA:0,SAL_GA8791AA:0,SAL_HA0000AA:0,SAL_HA0002AA:0,SAL_HA0261AA:0,SAL_HA0445AA:0,SAL_HA0501AA:0,SAL_HA0502AA:0,SAL_HA0504AA:0,SAL_HA0507AA:0,SAL_HA0508AA:0,SAL_HA0509AA:0,SAL_HA0510AA:0,SAL_HA0634AA:0,SAL_HA0743AA:0,SAL_HA0876AA:0,SAL_HA0958AA:0,SAL_HA1260AA:0,SAL_HA1266AA:0,SAL_HA1682AA:0,SAL_HA2899AA:0,SAL_HA2962AA:0,SAL_HA4097AA:0,SAL_HA4471AA:0,SAL_HA4630AA:0,SAL_HA5082AA:0,SAL_HA5285AA:0,SAL_HA5287AA:0,SAL_HA5308AA:0,SAL_HA5838AA:0,SAL_HA6273AA:0,SAL_HA6450AA:0,SAL_HA7685AA:0,SAL_HA7798AA:0,SAL_HA7799AA:0,SAL_HA9361AA:0,SAL_HA9681AA:0,SAL_IA0191AA:0,SAL_IA0506AA:0,SAL_IA2355AA:0,SAL_IA2364AA:0,SAL_IA2533AA:0,SAL_IA2604AA:0,SAL_IA2708AA:0,SAL_IA3713AA:0,SAL_IA3724AA:0,SAL_IA3733AA:0,SAL_IA4660AA:0,SAL_IA4838AA:0,SAL_IA4884AA:0,SAL_IA4954AA:0,SAL_IA5025AA:0,SAL_IA5554AA:0,SAL_IA5687AA:0,SAL_IA6021AA:0,SAL_IA7157AA:0,SAL_IA7216AA:0,SAL_IA7471AA:0,SAL_IA7555AA:0,SAL_IA8272AA:0,SAL_IA8274AA:0,SAL_IA8275AA:0,SAL_IA8277AA:0,SAL_IA8278AA:0,SAL_IA8279AA:0,SAL_IA8383AA:0,SAL_IA8845AA:0,SAL_IA9023AA:0,SAL_IA9038AA:0,SAL_IA9138AA:0,SAL_IA9193AA:0,SAL_IA9232AA:0,SAL_IA9234AA:0,SAL_IA9398AA:0,SAL_IA9425AA:0,SAL_IA9501AA:0,SAL_IA9521AA:0,SAL_IA9648AA:0,SAL_IA9650AA:0,SAL_IA9651AA:0,SAL_IA9652AA:0,SAL_IA9653AA:0,SAL_IA9654AA:0,SAL_IA9655AA:0,SAL_IA9657AA:0,SAL_IA9658AA:0,SAL_IA9659AA:0,SAL_IA9661AA:0,SAL_IA9663AA:0,SAL_IA9667AA:0,SAL_IA9669AA:0,SAL_IA9671AA:0,SAL_IA9672AA:0,SAL_IA9673AA:0,SAL_IA9713AA:0,SAL_IA9847AA:0,SAL_JA0095AA:0,SAL_JA0239AA:0,SAL_JA0571AA:0,SAL_JA0893AA:0,SAL_JA0906AA:0,SAL_JA1027AA:0,SAL_JA1656AA:0,SAL_JA2079AA:0,SAL_JA2099AA:0,SAL_JA2156AA:0,SAL_JA2420AA:0,SAL_JA2458AA:0,SAL_JA2471AA:0,SAL_JA3244AA:0,SAL_JA3381AA:0,SAL_JA3476AA:0,SAL_JA3673AA:0,SAL_JA3754AA:0,SAL_JA3862AA:0,SAL_JA3873AA:0,SAL_JA4057AA:0,SAL_JA4676AA:0,SAL_JA4954AA:0,SAL_JA5012AA:0,SAL_JA5177AA:0,SAL_JA5178AA:0,SAL_JA5179AA:0,SAL_JA5181AA:0,SAL_JA5182AA:0,SAL_JA5251AA:0,SAL_JA5611AA:0,SAL_JA5740AA:0,SAL_JA5855AA:0,SAL_JA5916AA:0,SAL_JA6241AA:0,SAL_JA7490AA:0,SAL_JA7681AA:0,SAL_JA7693AA:0,SAL_JA7708AA:0,SAL_JA8539AA:0,SAL_JA8744AA:0,SAL_JA8899AA:0,SAL_JA9045AA:0,SAL_JA9841AA:0,SAL_KA0001AA:0,SAL_KA0012AA:0,SAL_KA0390AA:0,SAL_KA0502AA:0,SAL_KA0702AA:0,SAL_KA0867AA:0,SAL_KA0905AA:0,SAL_KA0984AA:0,SAL_KA1021AA:0,SAL_KA1058AA:0,SAL_KA1065AA:0,SAL_KA1358AA:0,SAL_KA1754AA:0,SAL_KA1944AA:0,SAL_KA2353AA:0,SAL_KA2776AA:0,SAL_KA2906AA:0,SAL_KA2909AA:0,SAL_KA3270AA:0,SAL_KA3424AA:0,SAL_KA3998AA:0,SAL_KA4009AA:0,SAL_KA4037AA:0,SAL_KA4447AA:0,SAL_KA5186AA:0,SAL_KA5407AA:0,SAL_KA5493AA:0,SAL_KA5780AA:0,SAL_KA5818AA:0,SAL_KA5873AA:0):0.49822):0.37022):0.16807,((SAL_BA0752AA:0,SAL_BA1255AA:0):0.46672,(SAL_DA4286AA:0,SAL_DA4297AA:0,SAL_EA0028AA:0):0.53328):0.58193):0.39919,((SAL_BA8799AA:0,SAL_DA9868AA:0,SAL_DA9918AA:0):1.0014,SAL_BA8839AA:0.9986):0.47581):0.90799,((SAL_AA5082AA:0,SAL_BA7651AA:0,SAL_BA7784AA:0,SAL_BA7905AA:0,SAL_BA8155AA:0,SAL_BA9988AA:0,SAL_CA2518AA:0,SAL_CA2669AA:0,SAL_CA3056AA:0,SAL_CA3152AA:0,SAL_CA3631AA:0,SAL_CA3647AA:0,SAL_CA4167AA:0,SAL_CA4618AA:0,SAL_DA1180AA:0,SAL_EA2436AA:0,SAL_EA2444AA:0,SAL_EA2445AA:0,SAL_EA5425AA:0,SAL_EA5874AA:0,SAL_EA5878AA:0,SAL_EA5884AA:0,SAL_EA5887AA:0,SAL_EA5892AA:0,SAL_EA5893AA:0,SAL_EA7372AA:0,SAL_EA7601AA:0,SAL_FA4192AA:0,SAL_FA4354AA:0,SAL_FA4469AA:0,SAL_GA1832AA:0,SAL_HA9561AA:0,SAL_IA0516AA:0,SAL_JA5448AA:0,SAL_JA5452AA:0,SAL_JA5460AA:0,SAL_JA5552AA:0,SAL_JA6183AA:0,SAL_JA6357AA:0,SAL_JA6410AA:0,SAL_JA6457AA:0,SAL_JA7807AA:0,SAL_JA8126AA:0,SAL_JA8271AA:0,SAL_JA8378AA:0):0.97407,SAL_AA5950AA:1.0259):1.4358):0.4716,(SAL_DA9423AA:1.9945,(SAL_DA1336AA:0,SAL_DA1375AA:0,SAL_DA1435AA:0,SAL_DA1439AA:0):2.0055):0.87215):0.12398):0.28629,(((SAL_AA6412AA:2.5157,SAL_AA5707AA:2.4843):0.31434,((((((((SAL_FA2036AA:0.55255,(SAL_AA0176AA:0,SAL_AA0177AA:0,SAL_AA0178AA:0,SAL_AA0179AA:0,SAL_AA0180AA:0,SAL_AA0181AA:0,SAL_AA0182AA:0,SAL_AA0183AA:0,SAL_AA0184AA:0,SAL_AA0185AA:0,SAL_AA0186AA:0,SAL_AA0187AA:0,SAL_AA0188AA:0,SAL_AA0189AA:0,SAL_AA0190AA:0,SAL_AA0191AA:0,SAL_AA0192AA:0,SAL_AA0193AA:0,SAL_AA0194AA:0,SAL_AA0195AA:0,SAL_AA0196AA:0,SAL_AA0197AA:0,SAL_AA0198AA:0,SAL_AA0199AA:0,SAL_AA0200AA:0,SAL_AA0201AA:0,SAL_AA0202AA:0,SAL_AA0204AA:0,SAL_AA0205AA:0,SAL_AA0206AA:0,SAL_AA0211AA:0,SAL_AA0215AA:0,SAL_AA0216AA:0,SAL_AA0217AA:0,SAL_AA0218AA:0,SAL_AA0219AA:0,SAL_AA0220AA:0,SAL_AA0221AA:0,SAL_AA0222AA:0,SAL_AA0223AA:0,SAL_AA0224AA:0,SAL_AA0225AA:0,SAL_AA0226AA:0,SAL_AA0227AA:0,SAL_AA0228AA:0,SAL_AA0229AA:0,SAL_AA0232AA:0,SAL_AA0233AA:0,SAL_AA0234AA:0,SAL_AA0235AA:0,SAL_AA0236AA:0,SAL_AA0237AA:0,SAL_AA0238AA:0,SAL_AA0239AA:0,SAL_AA0240AA:0,SAL_AA0241AA:0,SAL_AA0242AA:0,SAL_AA0243AA:0,SAL_AA0244AA:0,SAL_AA0245AA:0,SAL_AA0246AA:0,SAL_AA0247AA:0,SAL_AA0250AA:0,SAL_AA0251AA:0,SAL_AA0256AA:0,SAL_AA0262AA:0,SAL_AA0263AA:0,SAL_AA0264AA:0,SAL_AA0265AA:0,SAL_AA0266AA:0,SAL_AA0267AA:0,SAL_AA0268AA:0,SAL_AA0269AA:0,SAL_AA0270AA:0,SAL_AA0271AA:0,SAL_AA0272AA:0,SAL_AA0273AA:0,SAL_AA0274AA:0,SAL_AA0275AA:0,SAL_AA0276AA:0,SAL_AA0280AA:0,SAL_AA0283AA:0,SAL_AA0284AA:0,SAL_AA0290AA:0,SAL_AA0291AA:0,SAL_AA0292AA:0,SAL_AA0293AA:0,SAL_AA0294AA:0,SAL_AA0295AA:0,SAL_AA0296AA:0,SAL_AA0297AA:0,SAL_AA7540AA:0,SAL_AA8301AA:0,SAL_AA8456AA:0,SAL_AA8457AA:0,SAL_AA8458AA:0,SAL_AA8459AA:0,SAL_AA8460AA:0,SAL_AA8461AA:0,SAL_AA8462AA:0,SAL_AA8463AA:0,SAL_AA8464AA:0,SAL_AA8465AA:0,SAL_AA8466AA:0,SAL_AA8467AA:0,SAL_AA8468AA:0,SAL_AA8469AA:0,SAL_AA8470AA:0,SAL_AA8471AA:0,SAL_AA8472AA:0,SAL_AA8473AA:0,SAL_AA8474AA:0,SAL_AA8475AA:0,SAL_AA8476AA:0,SAL_AA8477AA:0,SAL_AA8478AA:0,SAL_AA8479AA:0,SAL_AA8480AA:0,SAL_AA8686AA:0,SAL_AA8693AA:0,SAL_AA8709AA:0,SAL_AA9665AA:0,SAL_AA9673AA:0,SAL_AA9865AA:0,SAL_AA9866AA:0,SAL_AA9880AA:0,SAL_AA9881AA:0,SAL_AA9882AA:0,SAL_BA0704AA:0,SAL_BA0727AA:0,SAL_BA1469AA:0,SAL_BA1889AA:0,SAL_BA1916AA:0,SAL_BA2009AA:0,SAL_BA2065AA:0,SAL_BA2618AA:0,SAL_BA2959AA:0,SAL_BA3156AA:0,SAL_BA3561AA:0,SAL_BA3605AA:0,SAL_BA4058AA:0,SAL_BA4060AA:0,SAL_BA4062AA:0,SAL_BA4698AA:0,SAL_BA4700AA:0,SAL_BA4817AA:0,SAL_BA4821AA:0,SAL_BA4972AA:0,SAL_BA5884AA:0,SAL_BA6543AA:0,SAL_BA6641AA:0,SAL_BA7392AA:0,SAL_BA7406AA:0,SAL_BA7408AA:0,SAL_BA7444AA:0,SAL_BA7850AA:0,SAL_BA7951AA:0,SAL_BA8064AA:0,SAL_BA8546AA:0,SAL_BA8551AA:0,SAL_BA9360AA:0,SAL_BA9502AA:0,SAL_BA9508AA:0,SAL_BA9648AA:0,SAL_BA9722AA:0,SAL_BA9878AA:0,SAL_BA9910AA:0,SAL_CA0073AA:0,SAL_CA0117AA:0,SAL_CA0294AA:0,SAL_CA0811AA:0,SAL_CA3099AA:0,SAL_CA3621AA:0,SAL_CA3717AA:0,SAL_CA4021AA:0,SAL_CA4334AA:0,SAL_CA4443AA:0,SAL_CA4551AA:0,SAL_CA4610AA:0,SAL_CA4855AA:0,SAL_CA4892AA:0,SAL_CA4959AA:0,SAL_CA5041AA:0,SAL_CA5095AA:0,SAL_CA5289AA:0,SAL_CA5512AA:0,SAL_CA5939AA:0,SAL_CA5979AA:0,SAL_CA6377AA:0,SAL_CA6458AA:0,SAL_CA6869AA:0,SAL_CA8245AA:0,SAL_DA0494AA:0,SAL_DA0931AA:0,SAL_DA1259AA:0,SAL_DA1676AA:0,SAL_DA2355AA:0,SAL_DA2465AA:0,SAL_DA2577AA:0,SAL_DA2930AA:0,SAL_DA3023AA:0,SAL_DA3334AA:0,SAL_DA3429AA:0,SAL_DA3573AA:0,SAL_DA4003AA:0,SAL_DA4030AA:0,SAL_DA4042AA:0,SAL_DA4229AA:0,SAL_DA4403AA:0,SAL_DA4714AA:0,SAL_DA4718AA:0,SAL_DA4719AA:0,SAL_DA4720AA:0,SAL_DA4721AA:0,SAL_DA4722AA:0,SAL_DA5164AA:0,SAL_DA5176AA:0,SAL_DA5334AA:0,SAL_DA5339AA:0,SAL_DA5367AA:0,SAL_DA5368AA:0,SAL_DA5377AA:0,SAL_DA5378AA:0,SAL_DA5386AA:0,SAL_DA5387AA:0,SAL_DA5391AA:0,SAL_DA5402AA:0,SAL_DA5405AA:0,SAL_DA5406AA:0,SAL_DA5416AA:0,SAL_DA5422AA:0,SAL_DA5427AA:0,SAL_DA5430AA:0,SAL_DA5474AA:0,SAL_DA5498AA:0,SAL_DA5507AA:0,SAL_DA5551AA:0,SAL_DA5564AA:0,SAL_DA5565AA:0,SAL_DA5573AA:0,SAL_DA5588AA:0,SAL_DA5591AA:0,SAL_DA5631AA:0,SAL_DA5717AA:0,SAL_DA5730AA:0,SAL_DA5749AA:0,SAL_DA5750AA:0,SAL_DA5756AA:0,SAL_DA5771AA:0,SAL_DA5937AA:0,SAL_DA5942AA:0,SAL_DA5952AA:0,SAL_DA5956AA:0,SAL_DA5959AA:0,SAL_DA5989AA:0,SAL_DA6001AA:0,SAL_DA6009AA:0,SAL_DA6011AA:0,SAL_DA6046AA:0,SAL_DA6150AA:0,SAL_DA6323AA:0,SAL_DA6508AA:0,SAL_DA6568AA:0,SAL_DA6575AA:0,SAL_DA6680AA:0,SAL_DA6736AA:0,SAL_DA6757AA:0,SAL_DA6783AA:0,SAL_DA6814AA:0,SAL_DA6873AA:0,SAL_DA6879AA:0,SAL_DA6974AA:0,SAL_DA7004AA:0,SAL_DA7007AA:0,SAL_DA7011AA:0,SAL_DA7022AA:0,SAL_DA7073AA:0,SAL_DA7101AA:0,SAL_DA7117AA:0,SAL_DA7121AA:0,SAL_DA7252AA:0,SAL_DA7501AA:0,SAL_DA7529AA:0,SAL_DA7782AA:0,SAL_DA8058AA:0,SAL_DA8064AA:0,SAL_DA9636AA:0,SAL_EA0099AA:0,SAL_EA0173AA:0,SAL_EA0407AA:0,SAL_EA0459AA:0,SAL_EA0471AA:0,SAL_EA0777AA:0,SAL_EA0783AA:0,SAL_EA0850AA:0,SAL_EA0871AA:0,SAL_EA1943AA:0,SAL_EA2021AA:0,SAL_EA2060AA:0,SAL_EA3352AA:0,SAL_EA3381AA:0,SAL_EA3387AA:0,SAL_EA3389AA:0,SAL_EA3390AA:0,SAL_EA3393AA:0,SAL_EA3394AA:0,SAL_EA3397AA:0,SAL_EA3399AA:0,SAL_EA3408AA:0,SAL_EA3411AA:0,SAL_EA3412AA:0,SAL_EA3445AA:0,SAL_EA3469AA:0,SAL_EA3562AA:0,SAL_EA3609AA:0,SAL_EA3625AA:0,SAL_EA3628AA:0,SAL_EA3765AA:0,SAL_EA4675AA:0,SAL_EA4676AA:0,SAL_EA4677AA:0,SAL_EA4678AA:0,SAL_EA4679AA:0,SAL_EA4681AA:0,SAL_EA4682AA:0,SAL_EA4745AA:0,SAL_EA4962AA:0,SAL_EA4989AA:0,SAL_EA4990AA:0,SAL_EA4994AA:0,SAL_EA4995AA:0,SAL_EA4998AA:0,SAL_EA4999AA:0,SAL_EA5233AA:0,SAL_EA5242AA:0,SAL_EA5243AA:0,SAL_EA5244AA:0,SAL_EA5245AA:0,SAL_EA5246AA:0,SAL_EA5247AA:0,SAL_EA5250AA:0,SAL_EA5251AA:0,SAL_EA5492AA:0,SAL_EA5496AA:0,SAL_EA5614AA:0,SAL_EA5696AA:0,SAL_EA5697AA:0,SAL_EA5698AA:0,SAL_EA5699AA:0,SAL_EA5745AA:0,SAL_EA6393AA:0,SAL_EA6538AA:0,SAL_EA6565AA:0,SAL_EA7001AA:0,SAL_EA7588AA:0,SAL_EA7794AA:0,SAL_EA7892AA:0,SAL_EA9035AA:0,SAL_EA9118AA:0,SAL_EA9123AA:0,SAL_EA9132AA:0,SAL_EA9328AA:0,SAL_EA9773AA:0,SAL_EA9882AA:0,SAL_EA9973AA:0,SAL_EA9976AA:0,SAL_FA0641AA:0,SAL_FA0642AA:0,SAL_FA0768AA:0,SAL_FA0769AA:0,SAL_FA1711AA:0,SAL_FA1713AA:0,SAL_FA1716AA:0,SAL_FA2000AA:0,SAL_FA2001AA:0,SAL_FA2002AA:0,SAL_FA2003AA:0,SAL_FA2004AA:0,SAL_FA2005AA:0,SAL_FA2006AA:0,SAL_FA2007AA:0,SAL_FA2008AA:0,SAL_FA2022AA:0,SAL_FA2024AA:0,SAL_FA2025AA:0,SAL_FA2026AA:0,SAL_FA2027AA:0,SAL_FA2031AA:0,SAL_FA2032AA:0,SAL_FA2033AA:0,SAL_FA2034AA:0,SAL_FA2038AA:0,SAL_FA2041AA:0,SAL_FA2042AA:0,SAL_FA2043AA:0,SAL_FA2044AA:0,SAL_FA2045AA:0,SAL_FA2048AA:0,SAL_FA2049AA:0,SAL_FA2051AA:0,SAL_FA2052AA:0,SAL_FA2053AA:0,SAL_FA2054AA:0,SAL_FA2055AA:0,SAL_FA2056AA:0,SAL_FA2057AA:0,SAL_FA2058AA:0,SAL_FA2060AA:0,SAL_FA2061AA:0,SAL_FA2062AA:0,SAL_FA2064AA:0,SAL_FA2065AA:0,SAL_FA2066AA:0,SAL_FA2067AA:0,SAL_FA2069AA:0,SAL_FA2070AA:0,SAL_FA2071AA:0,SAL_FA2072AA:0,SAL_FA2073AA:0,SAL_FA2074AA:0,SAL_FA2075AA:0,SAL_FA2076AA:0,SAL_FA2077AA:0,SAL_FA2079AA:0,SAL_FA2080AA:0,SAL_FA2081AA:0,SAL_FA2082AA:0,SAL_FA2083AA:0,SAL_FA2084AA:0,SAL_FA2085AA:0,SAL_FA2086AA:0,SAL_FA2087AA:0,SAL_FA2088AA:0,SAL_FA2090AA:0,SAL_FA2091AA:0,SAL_FA2092AA:0,SAL_FA2093AA:0,SAL_FA2094AA:0,SAL_FA2095AA:0,SAL_FA2096AA:0,SAL_FA2097AA:0,SAL_FA2100AA:0,SAL_FA2102AA:0,SAL_FA2103AA:0,SAL_FA2105AA:0,SAL_FA2106AA:0,SAL_FA2296AA:0,SAL_FA2297AA:0,SAL_FA2470AA:0,SAL_FA2475AA:0,SAL_FA3323AA:0,SAL_FA3325AA:0,SAL_FA3327AA:0,SAL_FA4240AA:0,SAL_FA4281AA:0,SAL_FA4353AA:0,SAL_FA4411AA:0,SAL_FA4456AA:0,SAL_FA4608AA:0,SAL_FA4747AA:0,SAL_FA4748AA:0,SAL_FA4749AA:0,SAL_FA4750AA:0,SAL_FA4826AA:0,SAL_FA4827AA:0,SAL_FA4828AA:0,SAL_FA4870AA:0,SAL_FA4872AA:0,SAL_FA4873AA:0,SAL_FA4874AA:0,SAL_FA4875AA:0,SAL_FA4876AA:0,SAL_FA4877AA:0,SAL_FA4978AA:0,SAL_FA4981AA:0,SAL_FA5068AA:0,SAL_FA5210AA:0,SAL_FA5248AA:0,SAL_FA5249AA:0,SAL_FA5250AA:0,SAL_FA5251AA:0,SAL_FA5252AA:0,SAL_FA5253AA:0,SAL_FA5404AA:0,SAL_FA5668AA:0,SAL_FA5715AA:0,SAL_FA5716AA:0,SAL_FA5717AA:0,SAL_FA5718AA:0,SAL_FA6047AA:0,SAL_FA6160AA:0,SAL_FA6161AA:0,SAL_FA6189AA:0,SAL_FA6348AA:0,SAL_FA6349AA:0,SAL_FA6822AA:0,SAL_FA7117AA:0,SAL_FA7125AA:0,SAL_FA7310AA:0,SAL_FA7422AA:0,SAL_FA7423AA:0,SAL_FA7680AA:0,SAL_FA7681AA:0,SAL_FA7683AA:0,SAL_FA7684AA:0,SAL_FA7688AA:0,SAL_FA7690AA:0,SAL_FA7692AA:0,SAL_FA7700AA:0,SAL_FA7702AA:0,SAL_FA7850AA:0,SAL_FA8869AA:0,SAL_FA8879AA:0,SAL_FA9011AA:0,SAL_FA9069AA:0,SAL_FA9296AA:0,SAL_FA9297AA:0,SAL_FA9314AA:0,SAL_FA9316AA:0,SAL_FA9317AA:0,SAL_FA9318AA:0,SAL_FA9331AA:0,SAL_FA9334AA:0,SAL_FA9335AA:0,SAL_FA9336AA:0,SAL_FA9337AA:0,SAL_FA9338AA:0,SAL_FA9343AA:0,SAL_FA9344AA:0,SAL_FA9345AA:0,SAL_GA0421AA:0,SAL_GA0459AA:0,SAL_GA0479AA:0,SAL_GA0503AA:0,SAL_GA0505AA:0,SAL_GA0510AA:0,SAL_GA0526AA:0,SAL_GA0527AA:0,SAL_GA0532AA:0,SAL_GA0551AA:0,SAL_GA0558AA:0,SAL_GA0559AA:0,SAL_GA0586AA:0,SAL_GA0620AA:0,SAL_GA0632AA:0,SAL_GA0747AA:0,SAL_GA0781AA:0,SAL_GA0837AA:0,SAL_GA0871AA:0,SAL_GA0901AA:0,SAL_GA0905AA:0,SAL_GA0909AA:0,SAL_GA0911AA:0,SAL_GA0962AA:0,SAL_GA0985AA:0,SAL_GA0986AA:0,SAL_GA0987AA:0,SAL_GA0990AA:0,SAL_GA0992AA:0,SAL_GA0998AA:0,SAL_GA1624AA:0,SAL_GA1647AA:0,SAL_GA2024AA:0,SAL_GA2026AA:0,SAL_GA2029AA:0,SAL_GA2031AA:0,SAL_GA2055AA:0,SAL_GA2102AA:0,SAL_GA2105AA:0,SAL_GA2110AA:0,SAL_GA2111AA:0,SAL_GA2112AA:0,SAL_GA2115AA:0,SAL_GA2118AA:0,SAL_GA2119AA:0,SAL_GA2228AA:0,SAL_GA2422AA:0,SAL_GA2438AA:0,SAL_GA2763AA:0,SAL_GA2764AA:0,SAL_GA2773AA:0,SAL_GA2883AA:0,SAL_GA2884AA:0,SAL_GA3079AA:0,SAL_GA3121AA:0,SAL_GA3226AA:0,SAL_GA3311AA:0,SAL_GA3367AA:0,SAL_GA3526AA:0,SAL_GA3635AA:0,SAL_GA3636AA:0,SAL_GA3994AA:0,SAL_GA3996AA:0,SAL_GA3999AA:0,SAL_GA4001AA:0,SAL_GA4002AA:0,SAL_GA4687AA:0,SAL_GA4902AA:0,SAL_GA4944AA:0,SAL_GA4945AA:0,SAL_GA4946AA:0,SAL_GA4947AA:0,SAL_GA4948AA:0,SAL_GA5113AA:0,SAL_GA5460AA:0,SAL_GA5473AA:0,SAL_GA5792AA:0,SAL_GA6274AA:0,SAL_GA6275AA:0,SAL_GA6276AA:0,SAL_GA6277AA:0,SAL_GA6278AA:0,SAL_GA6279AA:0,SAL_GA6280AA:0,SAL_GA6281AA:0,SAL_GA6282AA:0,SAL_GA6283AA:0,SAL_GA6284AA:0,SAL_GA6285AA:0,SAL_GA6286AA:0,SAL_GA6287AA:0,SAL_GA6288AA:0,SAL_GA6289AA:0,SAL_GA6290AA:0,SAL_GA6291AA:0,SAL_GA6292AA:0,SAL_GA6293AA:0,SAL_GA6294AA:0,SAL_GA6295AA:0,SAL_GA6296AA:0,SAL_GA6297AA:0,SAL_GA6298AA:0,SAL_GA6299AA:0,SAL_GA6300AA:0,SAL_GA6301AA:0,SAL_GA6742AA:0,SAL_GA6755AA:0,SAL_GA6801AA:0,SAL_GA7467AA:0,SAL_GA7781AA:0,SAL_GA7828AA:0,SAL_GA7850AA:0,SAL_GA8109AA:0,SAL_GA8162AA:0,SAL_GA8213AA:0,SAL_GA9181AA:0,SAL_GA9182AA:0,SAL_GA9183AA:0,SAL_GA9277AA:0,SAL_GA9775AA:0,SAL_HA0227AA:0,SAL_HA0600AA:0,SAL_HA0649AA:0,SAL_HA0693AA:0,SAL_HA0809AA:0,SAL_HA0810AA:0,SAL_HA0811AA:0,SAL_HA0812AA:0,SAL_HA0813AA:0,SAL_HA0815AA:0,SAL_HA0816AA:0,SAL_HA0818AA:0,SAL_HA0819AA:0,SAL_HA0820AA:0,SAL_HA1045AA:0,SAL_HA1046AA:0,SAL_HA1879AA:0,SAL_HA1917AA:0,SAL_HA1918AA:0,SAL_HA1933AA:0,SAL_HA1946AA:0,SAL_HA1948AA:0,SAL_HA1951AA:0,SAL_HA1952AA:0,SAL_HA2142AA:0,SAL_HA2712AA:0,SAL_HA2776AA:0,SAL_HA2780AA:0,SAL_HA2782AA:0,SAL_HA2792AA:0,SAL_HA2799AA:0,SAL_HA3080AA:0,SAL_HA3120AA:0,SAL_HA3122AA:0,SAL_HA3124AA:0,SAL_HA3125AA:0,SAL_HA3299AA:0,SAL_HA3301AA:0,SAL_HA3302AA:0,SAL_HA3303AA:0,SAL_HA3305AA:0,SAL_HA3306AA:0,SAL_HA3307AA:0,SAL_HA3309AA:0,SAL_HA3310AA:0,SAL_HA3311AA:0,SAL_HA3312AA:0,SAL_HA3313AA:0,SAL_HA3314AA:0,SAL_HA3316AA:0,SAL_HA3317AA:0,SAL_HA3319AA:0,SAL_HA3320AA:0,SAL_HA3321AA:0,SAL_HA3322AA:0,SAL_HA3323AA:0,SAL_HA3325AA:0,SAL_HA3326AA:0,SAL_HA3327AA:0,SAL_HA3328AA:0,SAL_HA3329AA:0,SAL_HA3350AA:0,SAL_HA3351AA:0,SAL_HA3352AA:0,SAL_HA3353AA:0,SAL_HA3354AA:0,SAL_HA3355AA:0,SAL_HA3356AA:0,SAL_HA3357AA:0,SAL_HA3358AA:0,SAL_HA3359AA:0,SAL_HA3360AA:0,SAL_HA3361AA:0,SAL_HA3362AA:0,SAL_HA3363AA:0,SAL_HA3364AA:0,SAL_HA3365AA:0,SAL_HA3366AA:0,SAL_HA3367AA:0,SAL_HA3368AA:0,SAL_HA3369AA:0,SAL_HA3370AA:0,SAL_HA3371AA:0,SAL_HA3372AA:0,SAL_HA3373AA:0,SAL_HA3374AA:0,SAL_HA3375AA:0,SAL_HA3376AA:0,SAL_HA3377AA:0,SAL_HA3378AA:0,SAL_HA3379AA:0,SAL_HA3380AA:0,SAL_HA3403AA:0,SAL_HA3404AA:0,SAL_HA3405AA:0,SAL_HA3406AA:0,SAL_HA3408AA:0,SAL_HA3409AA:0,SAL_HA3410AA:0,SAL_HA3411AA:0,SAL_HA3412AA:0,SAL_HA3413AA:0,SAL_HA3420AA:0,SAL_HA3421AA:0,SAL_HA3422AA:0,SAL_HA3424AA:0,SAL_HA3425AA:0,SAL_HA3426AA:0,SAL_HA3427AA:0,SAL_HA3428AA:0,SAL_HA3640AA:0,SAL_HA3641AA:0,SAL_HA3642AA:0,SAL_HA3643AA:0,SAL_HA3644AA:0,SAL_HA3645AA:0,SAL_HA3646AA:0,SAL_HA3648AA:0,SAL_HA3649AA:0,SAL_HA3650AA:0,SAL_HA3651AA:0,SAL_HA3652AA:0,SAL_HA3653AA:0,SAL_HA3654AA:0,SAL_HA3655AA:0,SAL_HA3656AA:0,SAL_HA3657AA:0,SAL_HA3658AA:0,SAL_HA3659AA:0,SAL_HA3660AA:0,SAL_HA3661AA:0,SAL_HA3662AA:0,SAL_HA3665AA:0,SAL_HA3666AA:0,SAL_HA3667AA:0,SAL_HA3668AA:0,SAL_HA3669AA:0,SAL_HA3670AA:0,SAL_HA3671AA:0,SAL_HA3672AA:0,SAL_HA3673AA:0,SAL_HA3674AA:0,SAL_HA3675AA:0,SAL_HA3676AA:0,SAL_HA3677AA:0,SAL_HA3678AA:0,SAL_HA3679AA:0,SAL_HA3680AA:0,SAL_HA3681AA:0,SAL_HA3682AA:0,SAL_HA3683AA:0,SAL_HA3684AA:0,SAL_HA3685AA:0,SAL_HA3686AA:0,SAL_HA3687AA:0,SAL_HA3688AA:0,SAL_HA3689AA:0,SAL_HA3690AA:0,SAL_HA3691AA:0,SAL_HA3692AA:0,SAL_HA3693AA:0,SAL_HA3694AA:0,SAL_HA3695AA:0,SAL_HA3697AA:0,SAL_HA3698AA:0,SAL_HA3699AA:0,SAL_HA3700AA:0,SAL_HA3701AA:0,SAL_HA3702AA:0,SAL_HA3703AA:0,SAL_HA3704AA:0,SAL_HA3705AA:0,SAL_HA3706AA:0,SAL_HA3707AA:0,SAL_HA3708AA:0,SAL_HA3709AA:0,SAL_HA3710AA:0,SAL_HA3711AA:0,SAL_HA3712AA:0,SAL_HA3713AA:0,SAL_HA3714AA:0,SAL_HA3715AA:0,SAL_HA3716AA:0,SAL_HA3717AA:0,SAL_HA3718AA:0,SAL_HA3719AA:0,SAL_HA3720AA:0,SAL_HA3721AA:0,SAL_HA3722AA:0,SAL_HA3723AA:0,SAL_HA3724AA:0,SAL_HA3726AA:0,SAL_HA3727AA:0,SAL_HA3728AA:0,SAL_HA3729AA:0,SAL_HA3730AA:0,SAL_HA3731AA:0,SAL_HA3732AA:0,SAL_HA3733AA:0,SAL_HA3734AA:0,SAL_HA3735AA:0,SAL_HA3736AA:0,SAL_HA3737AA:0,SAL_HA3738AA:0,SAL_HA3739AA:0,SAL_HA3740AA:0,SAL_HA3741AA:0,SAL_HA3743AA:0,SAL_HA3744AA:0,SAL_HA3745AA:0,SAL_HA3746AA:0,SAL_HA3747AA:0,SAL_HA3748AA:0,SAL_HA3749AA:0,SAL_HA3751AA:0,SAL_HA3752AA:0,SAL_HA3753AA:0,SAL_HA3754AA:0,SAL_HA3755AA:0,SAL_HA3756AA:0,SAL_HA3757AA:0,SAL_HA3758AA:0,SAL_HA3759AA:0,SAL_HA3760AA:0,SAL_HA3761AA:0,SAL_HA3762AA:0,SAL_HA3763AA:0,SAL_HA3764AA:0,SAL_HA3765AA:0,SAL_HA3766AA:0,SAL_HA3767AA:0,SAL_HA3768AA:0,SAL_HA3769AA:0,SAL_HA3770AA:0,SAL_HA3771AA:0,SAL_HA3772AA:0,SAL_HA3774AA:0,SAL_HA3775AA:0,SAL_HA3776AA:0,SAL_HA3777AA:0,SAL_HA3778AA:0,SAL_HA3779AA:0,SAL_HA3780AA:0,SAL_HA4191AA:0,SAL_HA4273AA:0,SAL_HA4276AA:0,SAL_HA4728AA:0,SAL_HA5071AA:0,SAL_HA5081AA:0,SAL_HA5120AA:0,SAL_HA5249AA:0,SAL_HA5345AA:0,SAL_HA5346AA:0,SAL_HA5347AA:0,SAL_HA5348AA:0,SAL_HA5349AA:0,SAL_HA5350AA:0,SAL_HA5351AA:0,SAL_HA5352AA:0,SAL_HA5355AA:0,SAL_HA5358AA:0,SAL_HA5362AA:0,SAL_HA5363AA:0,SAL_HA5370AA:0,SAL_HA5452AA:0,SAL_HA5471AA:0,SAL_HA5473AA:0,SAL_HA5474AA:0,SAL_HA5475AA:0,SAL_HA5476AA:0,SAL_HA5477AA:0,SAL_HA5478AA:0,SAL_HA5479AA:0,SAL_HA5480AA:0,SAL_HA5481AA:0,SAL_HA5482AA:0,SAL_HA5483AA:0,SAL_HA5489AA:0,SAL_HA5515AA:0,SAL_HA5635AA:0,SAL_HA5637AA:0,SAL_HA5640AA:0,SAL_HA5643AA:0,SAL_HA5657AA:0,SAL_HA5663AA:0,SAL_HA5672AA:0,SAL_HA5792AA:0,SAL_HA6096AA:0,SAL_HA6107AA:0,SAL_HA6445AA:0,SAL_HA6882AA:0,SAL_HA7705AA:0,SAL_HA7717AA:0,SAL_HA8424AA:0,SAL_HA8429AA:0,SAL_HA8430AA:0,SAL_HA8705AA:0,SAL_HA8909AA:0,SAL_HA8953AA:0,SAL_HA9112AA:0,SAL_HA9336AA:0,SAL_HA9692AA:0,SAL_HA9695AA:0,SAL_HA9704AA:0,SAL_HA9705AA:0,SAL_IA0147AA:0,SAL_IA0148AA:0,SAL_IA0149AA:0,SAL_IA0150AA:0,SAL_IA0189AA:0,SAL_IA0194AA:0,SAL_IA0313AA:0,SAL_IA0314AA:0,SAL_IA0315AA:0,SAL_IA0317AA:0,SAL_IA0321AA:0,SAL_IA0323AA:0,SAL_IA0324AA:0,SAL_IA0335AA:0,SAL_IA0339AA:0,SAL_IA0340AA:0,SAL_IA0342AA:0,SAL_IA0343AA:0,SAL_IA0351AA:0,SAL_IA0353AA:0,SAL_IA0354AA:0,SAL_IA0357AA:0,SAL_IA0358AA:0,SAL_IA0359AA:0,SAL_IA0446AA:0,SAL_IA0460AA:0,SAL_IA1889AA:0,SAL_IA1912AA:0,SAL_IA2007AA:0,SAL_IA2307AA:0,SAL_IA2420AA:0,SAL_IA2428AA:0,SAL_IA2664AA:0,SAL_IA2673AA:0,SAL_IA3144AA:0,SAL_IA4620AA:0,SAL_IA4675AA:0,SAL_IA4926AA:0,SAL_IA4928AA:0,SAL_IA4930AA:0,SAL_IA4935AA:0,SAL_IA4938AA:0,SAL_IA4939AA:0,SAL_IA4965AA:0,SAL_IA4966AA:0,SAL_IA4987AA:0,SAL_IA4989AA:0,SAL_IA5122AA:0,SAL_IA5179AA:0,SAL_IA5367AA:0,SAL_IA5424AA:0,SAL_IA5771AA:0,SAL_IA6036AA:0,SAL_IA6038AA:0,SAL_IA6042AA:0,SAL_IA6115AA:0,SAL_IA6220AA:0,SAL_IA6224AA:0,SAL_IA6251AA:0,SAL_IA6443AA:0,SAL_IA6509AA:0,SAL_IA6542AA:0,SAL_IA6588AA:0,SAL_IA6597AA:0,SAL_IA6614AA:0,SAL_IA6657AA:0,SAL_IA6710AA:0,SAL_IA6954AA:0,SAL_IA7241AA:0,SAL_IA7251AA:0,SAL_IA7269AA:0,SAL_IA7278AA:0,SAL_IA7323AA:0,SAL_IA7354AA:0,SAL_IA7396AA:0,SAL_IA7423AA:0,SAL_IA7604AA:0,SAL_IA7666AA:0,SAL_IA8300AA:0,SAL_IA8389AA:0,SAL_IA8429AA:0,SAL_IA8444AA:0,SAL_IA8833AA:0,SAL_IA8848AA:0,SAL_IA8860AA:0,SAL_IA8916AA:0,SAL_IA8962AA:0,SAL_IA9090AA:0,SAL_IA9098AA:0,SAL_IA9555AA:0,SAL_IA9721AA:0,SAL_IA9827AA:0,SAL_IA9861AA:0,SAL_JA0086AA:0,SAL_JA0238AA:0,SAL_JA0368AA:0,SAL_JA0733AA:0,SAL_JA0736AA:0,SAL_JA0739AA:0,SAL_JA0743AA:0,SAL_JA0767AA:0,SAL_JA0787AA:0,SAL_JA0789AA:0,SAL_JA0793AA:0,SAL_JA0794AA:0,SAL_JA0796AA:0,SAL_JA0797AA:0,SAL_JA0799AA:0,SAL_JA0803AA:0,SAL_JA0804AA:0,SAL_JA0805AA:0,SAL_JA0809AA:0,SAL_JA1757AA:0,SAL_JA1781AA:0,SAL_JA1837AA:0,SAL_JA1839AA:0,SAL_JA2069AA:0,SAL_JA2204AA:0,SAL_JA2328AA:0,SAL_JA2481AA:0,SAL_JA2539AA:0,SAL_JA2577AA:0,SAL_JA3258AA:0,SAL_JA3531AA:0,SAL_JA3630AA:0,SAL_JA3639AA:0,SAL_JA3640AA:0,SAL_JA3803AA:0,SAL_JA3998AA:0,SAL_JA4600AA:0,SAL_JA4649AA:0,SAL_JA4674AA:0,SAL_JA4689AA:0,SAL_JA5022AA:0,SAL_JA5282AA:0,SAL_JA5291AA:0,SAL_JA5294AA:0,SAL_JA5295AA:0,SAL_JA5311AA:0,SAL_JA5684AA:0,SAL_JA6040AA:0,SAL_JA6377AA:0,SAL_JA6396AA:0,SAL_JA6550AA:0,SAL_JA6759AA:0,SAL_JA7110AA:0,SAL_JA7359AA:0,SAL_JA7463AA:0,SAL_JA7546AA:0,SAL_JA8044AA:0,SAL_JA8250AA:0,SAL_JA8461AA:0,SAL_JA8747AA:0,SAL_JA8940AA:0,SAL_JA9079AA:0,SAL_JA9204AA:0,SAL_JA9292AA:0,SAL_JA9368AA:0,SAL_JA9553AA:0,SAL_KA0045AA:0,SAL_KA0526AA:0,SAL_KA0765AA:0,SAL_KA1047AA:0,SAL_KA1584AA:0,SAL_KA1612AA:0,SAL_KA1747AA:0,SAL_KA1780AA:0,SAL_KA2087AA:0,SAL_KA2640AA:0,SAL_KA2899AA:0,SAL_KA3553AA:0,SAL_KA3684AA:0,SAL_KA3736AA:0,SAL_KA4228AA:0,SAL_KA4229AA:0,SAL_KA4235AA:0,SAL_KA4237AA:0,SAL_KA4244AA:0,SAL_KA4245AA:0,SAL_KA4251AA:0,SAL_KA4253AA:0,SAL_KA4260AA:0,SAL_KA4267AA:0,SAL_KA4269AA:0,SAL_KA4275AA:0,SAL_KA4276AA:0,SAL_KA4282AA:0,SAL_KA4283AA:0,SAL_KA4284AA:0,SAL_KA4291AA:0,SAL_KA4298AA:0,SAL_KA4307AA:0,SAL_KA4314AA:0,SAL_KA4519AA:0,SAL_KA5001AA:0,SAL_KA5105AA:0,SAL_KA5108AA:0,SAL_KA5110AA:0,SAL_KA5111AA:0,SAL_KA5113AA:0,SAL_KA5323AA:0,SAL_KA5459AA:0,SAL_KA5981AA:0,SAL_KA6070AA:0,SAL_KA1435AA:0,SAL_KA4310AA:0):0.44745):0.25791,(SAL_KA0292AA:0.5,SAL_FA7849AA:0.5):0.24209):0.14075,(((SAL_AA7520AA:0,SAL_AA7538AA:0,SAL_AA8702AA:0,SAL_AA8712AA:0,SAL_CA5213AA:0,SAL_FA2037AA:0,SAL_FA7679AA:0):0.5,SAL_AA6577AA:0.5):0.0,SAL_HA9442AA:0.5):0.35925):0.071728,(((SAL_DA6371AA:0,SAL_DA6523AA:0):0.5,SAL_AA6514AA:0.5):0.0014148,(SAL_AA2985AA:0,SAL_AA2986AA:0,SAL_AA2987AA:0,SAL_AA2988AA:0,SAL_AA2989AA:0,SAL_AA2990AA:0,SAL_AA2991AA:0,SAL_AA9655AA:0,SAL_AA9657AA:0,SAL_AA9661AA:0,SAL_DA5346AA:0,SAL_FA2023AA:0,SAL_FA2046AA:0,SAL_FA4746AA:0,SAL_HA3773AA:0,SAL_JA3638AA:0,SAL_KA4425AA:0):0.49859):0.42827):0.042003,((SAL_FA2063AA:0.5,SAL_DA3004AA:0.5):0.036108,SAL_AA6802AA:0.46389):0.458):0.12422,((((SAL_BA0719AA:0,SAL_BA1929AA:0,SAL_BA1998AA:0,SAL_BA2004AA:0,SAL_BA2005AA:0,SAL_BA2016AA:0,SAL_BA2049AA:0,SAL_BA2603AA:0,SAL_BA2605AA:0,SAL_BA2611AA:0,SAL_DA2450AA:0,SAL_DA2454AA:0,SAL_DA2455AA:0,SAL_DA2575AA:0,SAL_DA4023AA:0,SAL_DA4199AA:0,SAL_DA4419AA:0,SAL_DA6277AA:0,SAL_DA6777AA:0,SAL_DA7320AA:0,SAL_EA4963AA:0,SAL_EA4967AA:0,SAL_EA4968AA:0,SAL_EA4972AA:0,SAL_EA5498AA:0,SAL_FA7126AA:0,SAL_FA7127AA:0,SAL_FA7418AA:0,SAL_FA7419AA:0,SAL_FA8104AA:0,SAL_FA8106AA:0,SAL_FA8107AA:0,SAL_FA8108AA:0,SAL_GA8155AA:0,SAL_GA8161AA:0,SAL_GA8468AA:0,SAL_GA8471AA:0,SAL_GA8472AA:0,SAL_GA8476AA:0,SAL_GA8477AA:0,SAL_GA8479AA:0,SAL_GA9766AA:0,SAL_GA9770AA:0,SAL_JA0606AA:0,SAL_KA5752AA:0,SAL_KA5753AA:0,SAL_KA6233AA:0,SAL_KA6235AA:0,SAL_KA6238AA:0,SAL_KA6241AA:0,SAL_KA6242AA:0):0.46645,(SAL_DA4295AA:0,SAL_EA0064AA:0,SAL_EA6343AA:0,SAL_EA6344AA:0,SAL_EA6345AA:0,SAL_EA6346AA:0,SAL_EA6347AA:0,SAL_EA6349AA:0,SAL_EA6351AA:0,SAL_EA6352AA:0,SAL_EA6353AA:0,SAL_EA6355AA:0,SAL_EA6563AA:0,SAL_EA6566AA:0,SAL_EA6567AA:0,SAL_EA6568AA:0,SAL_EA6570AA:0,SAL_EA6572AA:0,SAL_EA6573AA:0,SAL_EA6574AA:0,SAL_EA6575AA:0,SAL_EA6737AA:0,SAL_EA6738AA:0,SAL_EA6739AA:0,SAL_EA6740AA:0,SAL_EA6741AA:0,SAL_EA6742AA:0,SAL_EA6743AA:0,SAL_EA6746AA:0,SAL_FA7123AA:0):0.53355):0.25686,SAL_HA0024AA:0.74314):0.12901,(SAL_AA6625AA:0.5,SAL_AA6507AA:0.5):0.37099):0.25078):0.37408,(SAL_EA6350AA:0,SAL_EA6354AA:0,SAL_EA6537AA:0,SAL_EA6539AA:0,SAL_EA6571AA:0,SAL_EA6744AA:0,SAL_EA6745AA:0):1.5322):0.34884,((SAL_AA6937AA:0,SAL_AA9656AA:0,SAL_BA7852AA:0):1.5174,SAL_CA8585AA:1.4826):0.38553):0.94348):0.10778,(((((((((((((((((((((((((((((((SAL_EA7079AA:0.5,SAL_CA1778AA:0.5):0.0,SAL_EA8831AA:0.5):0.0,(SAL_KA2994AA:0,SAL_KA2996AA:0):0.5):0.0,SAL_JA3370AA:0.5):0.0,SAL_EA7935AA:0.5):0.0,(SAL_EA0482AA:0,SAL_FA6084AA:0):0.5):0.0,(SAL_HA5700AA:0,SAL_HA5702AA:0,SAL_HA5703AA:0,SAL_HA5704AA:0,SAL_HA5705AA:0,SAL_HA5706AA:0):0.5):0.0,SAL_EA7461AA:0.5):0.0,SAL_AA7192AA:0.5):0.0,SAL_DA1529AA:0.5):0.0,(SAL_AA7020AA:0,SAL_AA7021AA:0,SAL_AA7022AA:0,SAL_AA7023AA:0,SAL_BA7572AA:0,SAL_BA8722AA:0,SAL_CA0067AA:0,SAL_CA1233AA:0,SAL_CA2605AA:0,SAL_CA3212AA:0,SAL_CA3555AA:0,SAL_CA3673AA:0,SAL_CA4357AA:0,SAL_CA4372AA:0,SAL_CA4617AA:0,SAL_CA4979AA:0,SAL_CA5317AA:0,SAL_CA5384AA:0,SAL_CA5518AA:0,SAL_CA6145AA:0,SAL_CA6427AA:0,SAL_CA6563AA:0,SAL_DA1488AA:0,SAL_DA1493AA:0,SAL_DA1504AA:0,SAL_DA1519AA:0,SAL_DA1524AA:0,SAL_EA8036AA:0,SAL_FA3690AA:0,SAL_FA4137AA:0,SAL_FA4446AA:0,SAL_FA5672AA:0,SAL_FA6449AA:0,SAL_FA6453AA:0,SAL_FA6458AA:0,SAL_FA6548AA:0,SAL_FA6555AA:0,SAL_FA6848AA:0,SAL_FA6864AA:0,SAL_FA6867AA:0,SAL_FA6868AA:0,SAL_FA6870AA:0,SAL_FA6876AA:0,SAL_FA6884AA:0,SAL_GA7803AA:0,SAL_HA0661AA:0,SAL_IA0644AA:0,SAL_IA0670AA:0,SAL_IA0870AA:0,SAL_IA0917AA:0,SAL_IA0940AA:0,SAL_IA1148AA:0,SAL_IA1245AA:0,SAL_IA1276AA:0,SAL_IA1284AA:0,SAL_IA1332AA:0,SAL_IA1727AA:0,SAL_IA1873AA:0,SAL_IA2812AA:0,SAL_IA2859AA:0,SAL_IA2864AA:0,SAL_IA2865AA:0,SAL_IA2938AA:0,SAL_IA3228AA:0,SAL_IA3498AA:0,SAL_IA3523AA:0,SAL_IA3636AA:0,SAL_IA3946AA:0,SAL_IA4006AA:0,SAL_IA4062AA:0,SAL_IA4185AA:0,SAL_IA4268AA:0,SAL_IA9643AA:0,SAL_JA5720AA:0,SAL_JA6278AA:0,SAL_JA7207AA:0,SAL_JA7965AA:0,SAL_JA7977AA:0,SAL_JA7994AA:0,SAL_JA7997AA:0,SAL_JA8103AA:0,SAL_JA8182AA:0,SAL_JA8197AA:0,SAL_KA2693AA:0,SAL_KA5929AA:0,SAL_KA5930AA:0):0.5):0.0,(SAL_BA1731AA:0,SAL_BA1736AA:0):0.5):0.0,SAL_CA1636AA:0.5):0.0,SAL_AA9678AA:0.5):0.0,SAL_EA7098AA:0.5):0.0,SAL_FA2589AA:0.5):0.0001545,(SAL_AA5678AA:0,SAL_BA0183AA:0,SAL_BA0190AA:0,SAL_GA3627AA:0,SAL_GA6099AA:0,SAL_GA6106AA:0):0.49985):0.00046325,SAL_BA2865AA:0.49954):0.24417,((SAL_AA5735AA:0,SAL_AA5736AA:0,SAL_BA4214AA:0,SAL_BA4986AA:0,SAL_BA5848AA:0,SAL_BA9470AA:0,SAL_CA7230AA:0,SAL_CA7470AA:0,SAL_DA1151AA:0,SAL_DA2956AA:0,SAL_DA6810AA:0,SAL_DA8142AA:0,SAL_DA9866AA:0,SAL_EA4674AA:0,SAL_EA7240AA:0,SAL_FA0054AA:0,SAL_FA4463AA:0,SAL_FA7311AA:0,SAL_FA7828AA:0,SAL_GA1184AA:0,SAL_GA1189AA:0,SAL_GA1296AA:0,SAL_GA1297AA:0,SAL_GA2348AA:0,SAL_GA2424AA:0,SAL_HA1004AA:0,SAL_HA4904AA:0,SAL_HA9439AA:0,SAL_IA4459AA:0,SAL_IA5600AA:0,SAL_JA8951AA:0):0.47636,SAL_EA6207AA:0.52364):0.25583):0.24049,(((SAL_BA1336AA:0,SAL_BA1337AA:0,SAL_BA1410AA:0,SAL_BA1420AA:0,SAL_BA1433AA:0,SAL_BA1434AA:0,SAL_BA1544AA:0,SAL_BA1583AA:0,SAL_BA2115AA:0,SAL_BA2116AA:0,SAL_BA2117AA:0,SAL_BA2120AA:0,SAL_BA2607AA:0,SAL_BA3017AA:0,SAL_BA3446AA:0,SAL_BA3447AA:0,SAL_BA3449AA:0,SAL_BA3479AA:0,SAL_BA3483AA:0,SAL_BA3854AA:0,SAL_BA3856AA:0,SAL_BA3858AA:0,SAL_BA3859AA:0,SAL_BA3862AA:0,SAL_BA3864AA:0,SAL_BA4385AA:0,SAL_BA4387AA:0,SAL_BA4389AA:0,SAL_BA4414AA:0,SAL_BA4422AA:0,SAL_BA4424AA:0,SAL_BA4426AA:0,SAL_BA4428AA:0,SAL_BA4430AA:0,SAL_BA5483AA:0,SAL_BA5651AA:0,SAL_BA5665AA:0,SAL_BA5669AA:0,SAL_BA5675AA:0,SAL_BA6155AA:0,SAL_BA6158AA:0,SAL_BA6166AA:0,SAL_BA6184AA:0,SAL_BA6217AA:0,SAL_BA6228AA:0,SAL_BA6247AA:0,SAL_BA6249AA:0,SAL_BA6270AA:0,SAL_BA6324AA:0,SAL_BA6328AA:0,SAL_BA6344AA:0,SAL_BA6386AA:0,SAL_BA6394AA:0,SAL_BA6396AA:0,SAL_BA6397AA:0,SAL_BA6399AA:0,SAL_BA6403AA:0,SAL_BA6408AA:0,SAL_BA6440AA:0,SAL_BA6449AA:0,SAL_BA6451AA:0,SAL_BA6455AA:0,SAL_BA6457AA:0,SAL_BA6478AA:0,SAL_BA6545AA:0,SAL_BA6737AA:0,SAL_BA6800AA:0,SAL_BA6914AA:0,SAL_BA7292AA:0,SAL_BA7294AA:0,SAL_BA7313AA:0,SAL_BA7331AA:0,SAL_BA9114AA:0,SAL_BA9293AA:0,SAL_BA9960AA:0,SAL_CA0244AA:0,SAL_CA0770AA:0,SAL_CA1110AA:0,SAL_CA1771AA:0,SAL_CA2688AA:0,SAL_CA2743AA:0,SAL_CA2811AA:0,SAL_CA2872AA:0,SAL_CA2943AA:0,SAL_CA3385AA:0,SAL_CA3488AA:0,SAL_CA3518AA:0,SAL_CA4312AA:0,SAL_CA4375AA:0,SAL_CA4391AA:0,SAL_CA4462AA:0,SAL_CA4510AA:0,SAL_CA4566AA:0,SAL_CA4651AA:0,SAL_CA4812AA:0,SAL_CA6881AA:0,SAL_CA7552AA:0,SAL_CA7553AA:0,SAL_CA7555AA:0,SAL_CA7556AA:0,SAL_CA7557AA:0,SAL_CA7558AA:0,SAL_CA7563AA:0,SAL_CA7565AA:0,SAL_CA7566AA:0,SAL_CA7650AA:0,SAL_CA7651AA:0,SAL_CA7652AA:0,SAL_CA7653AA:0,SAL_CA7656AA:0,SAL_CA7756AA:0,SAL_CA7878AA:0,SAL_CA8006AA:0,SAL_CA8529AA:0,SAL_CA8532AA:0,SAL_CA8534AA:0,SAL_CA8536AA:0,SAL_CA8537AA:0,SAL_CA8538AA:0,SAL_CA8552AA:0,SAL_CA8557AA:0,SAL_CA8558AA:0,SAL_CA8559AA:0,SAL_CA8660AA:0,SAL_CA8661AA:0,SAL_CA8662AA:0,SAL_CA8663AA:0,SAL_CA8664AA:0,SAL_CA8754AA:0,SAL_CA8766AA:0,SAL_CA8801AA:0,SAL_CA8821AA:0,SAL_CA8822AA:0,SAL_CA8828AA:0,SAL_CA8829AA:0,SAL_CA8837AA:0,SAL_CA8838AA:0,SAL_CA9300AA:0,SAL_CA9340AA:0,SAL_CA9341AA:0,SAL_CA9342AA:0,SAL_CA9664AA:0,SAL_CA9666AA:0,SAL_CA9675AA:0,SAL_CA9686AA:0,SAL_CA9690AA:0,SAL_CA9820AA:0,SAL_CA9835AA:0,SAL_CA9886AA:0,SAL_DA0044AA:0,SAL_DA0045AA:0,SAL_DA0046AA:0,SAL_DA0047AA:0,SAL_DA0048AA:0,SAL_DA1442AA:0,SAL_DA1542AA:0,SAL_DA1858AA:0,SAL_DA1908AA:0,SAL_DA1915AA:0,SAL_DA2193AA:0,SAL_DA2194AA:0,SAL_DA2197AA:0,SAL_DA2212AA:0,SAL_DA2213AA:0,SAL_DA2221AA:0,SAL_DA2339AA:0,SAL_DA2441AA:0,SAL_DA2443AA:0,SAL_DA2447AA:0,SAL_DA2453AA:0,SAL_DA2691AA:0,SAL_DA2986AA:0,SAL_DA2988AA:0,SAL_DA3035AA:0,SAL_DA3067AA:0,SAL_DA3126AA:0,SAL_DA3135AA:0,SAL_DA3140AA:0,SAL_DA3141AA:0,SAL_DA3144AA:0,SAL_DA3145AA:0,SAL_DA3161AA:0,SAL_DA3200AA:0,SAL_DA3566AA:0,SAL_DA3567AA:0,SAL_DA3569AA:0,SAL_DA3574AA:0,SAL_DA3791AA:0,SAL_DA3792AA:0,SAL_DA3793AA:0,SAL_DA3794AA:0,SAL_DA3795AA:0,SAL_DA3796AA:0,SAL_DA3797AA:0,SAL_DA3798AA:0,SAL_DA3799AA:0,SAL_DA3800AA:0,SAL_DA3801AA:0,SAL_DA3802AA:0,SAL_DA3803AA:0,SAL_DA3804AA:0,SAL_DA3805AA:0,SAL_DA3806AA:0,SAL_DA3807AA:0,SAL_DA3808AA:0,SAL_DA3814AA:0,SAL_DA5229AA:0,SAL_DA5247AA:0,SAL_DA7413AA:0,SAL_DA9819AA:0,SAL_EA0115AA:0,SAL_EA4191AA:0,SAL_EA4192AA:0,SAL_EA4195AA:0,SAL_EA4196AA:0,SAL_EA4198AA:0,SAL_EA4209AA:0,SAL_EA4210AA:0,SAL_EA4212AA:0,SAL_EA4213AA:0,SAL_EA4214AA:0,SAL_FA0726AA:0,SAL_FA0791AA:0,SAL_FA1172AA:0,SAL_FA1737AA:0,SAL_FA1741AA:0,SAL_FA1746AA:0,SAL_FA5006AA:0,SAL_FA5328AA:0,SAL_FA5329AA:0,SAL_FA5330AA:0,SAL_FA5338AA:0,SAL_FA5342AA:0,SAL_FA5343AA:0,SAL_FA5344AA:0,SAL_FA5345AA:0,SAL_FA5819AA:0,SAL_FA7920AA:0,SAL_GA7178AA:0,SAL_GA7543AA:0,SAL_GA7552AA:0,SAL_GA8599AA:0,SAL_GA8744AA:0,SAL_HA0416AA:0):0.46755,(SAL_BA1894AA:0,SAL_BA1897AA:0,SAL_BA1913AA:0,SAL_BA1946AA:0,SAL_BA1948AA:0,SAL_BA2011AA:0,SAL_BA2047AA:0,SAL_BA2113AA:0,SAL_BA2114AA:0,SAL_BA5659AA:0,SAL_BA8677AA:0,SAL_BA8678AA:0,SAL_BA8680AA:0,SAL_BA8684AA:0,SAL_BA8688AA:0,SAL_BA8693AA:0,SAL_BA8695AA:0,SAL_BA8786AA:0,SAL_BA8811AA:0,SAL_DA3222AA:0,SAL_DA5663AA:0,SAL_DA6032AA:0,SAL_DA9445AA:0,SAL_EA0065AA:0,SAL_EA6564AA:0,SAL_FA1893AA:0,SAL_FA7782AA:0,SAL_JA0214AA:0,SAL_JA3137AA:0):0.53245):0.24024,(SAL_EA4199AA:0.50015,SAL_EA5555AA:0.49985):0.25976):0.25951):0.19754,(((((((((((((((((SAL_EA7355AA:0.5,SAL_DA7432AA:0.5):0.0,((SAL_EA9720AA:0,SAL_EA9721AA:0):0.5,SAL_FA7101AA:0.5):0.0):0.0,SAL_BA1474AA:0.5):0.0,SAL_BA9096AA:0.5):0.0,(SAL_HA3059AA:0,SAL_IA8246AA:0,SAL_JA1583AA:0,SAL_KA1854AA:0,SAL_KA1975AA:0,SAL_KA5242AA:0,SAL_KA5989AA:0):0.5):0.0,SAL_KA5025AA:0.5):0.0,SAL_JA2977AA:0.5):0.0,(SAL_JA5139AA:0,SAL_JA5146AA:0,SAL_JA5244AA:0):0.5):0.0,SAL_AA6631AA:0.5):0.0,SAL_AA6833AA:0.5):0.0,(SAL_BA3898AA:0,SAL_BA4143AA:0,SAL_BA5173AA:0,SAL_BA5201AA:0,SAL_BA5237AA:0,SAL_BA5564AA:0,SAL_DA7450AA:0,SAL_DA7453AA:0,SAL_IA4373AA:0):0.5):0.0,SAL_CA1514AA:0.5):0.0,(SAL_BA8048AA:0,SAL_CA1705AA:0,SAL_CA3302AA:0):0.5):0.00031257,(SAL_BA9368AA:0,SAL_CA1343AA:0,SAL_CA4173AA:0,SAL_CA4866AA:0,SAL_CA6498AA:0,SAL_CA6883AA:0,SAL_DA0567AA:0,SAL_EA7386AA:0,SAL_EA7927AA:0):0.49969):0.0002346,SAL_AA6926AA:0.49977):0.0016418,SAL_HA8409AA:0.49836):0.24251,((SAL_AA3563AA:0,SAL_AA3564AA:0,SAL_AA3565AA:0,SAL_AA3566AA:0,SAL_AA3567AA:0,SAL_AA3568AA:0,SAL_AA3569AA:0,SAL_AA9084AA:0,SAL_AA9085AA:0,SAL_AA9086AA:0,SAL_BA0126AA:0,SAL_BA0160AA:0,SAL_BA0161AA:0,SAL_BA0178AA:0,SAL_BA5828AA:0,SAL_BA5854AA:0,SAL_GA2079AA:0,SAL_HA8860AA:0,SAL_JA5171AA:0,SAL_KA5030AA:0):0.47534,(SAL_EA0848AA:0,SAL_EA0849AA:0):0.52466):0.25749):0.42746):0.052711,((((((((SAL_FA4239AA:0,SAL_FA4596AA:0,SAL_GA9213AA:0,SAL_IA1177AA:0,SAL_IA1304AA:0,SAL_IA1506AA:0,SAL_IA3236AA:0,SAL_IA4165AA:0,SAL_IA4352AA:0,SAL_IA4400AA:0,SAL_IA8564AA:0,SAL_JA6923AA:0,SAL_JA8479AA:0,SAL_KA5096AA:0):0.5,SAL_EA7725AA:0.5):0.0,SAL_IA5831AA:0.5):0.00030565,SAL_AA6930AA:0.49969):0.00038242,SAL_FA1161AA:0.49962):0.016943,SAL_AA6996AA:0.48306):0.47544,(SAL_BA1495AA:0,SAL_BA1582AA:0,SAL_CA7880AA:0,SAL_DA6343AA:0,SAL_DA9860AA:0,SAL_EA0041AA:0,SAL_EA4200AA:0,SAL_EA4206AA:0,SAL_FA0862AA:0,SAL_FA4994AA:0,SAL_FA4995AA:0,SAL_FA5350AA:0,SAL_FA5353AA:0,SAL_FA5354AA:0,SAL_HA1067AA:0,SAL_HA5382AA:0):1.0246):0.067769,((((((((((((((SAL_AA6759AA:0.5,(SAL_AA6491AA:0,SAL_AA6492AA:0,SAL_AA7518AA:0,SAL_AA7523AA:0,SAL_AA7533AA:0,SAL_AA7539AA:0,SAL_AA8294AA:0,SAL_AA8302AA:0,SAL_AA8326AA:0,SAL_AA8327AA:0,SAL_AA8328AA:0,SAL_AA8341AA:0,SAL_AA8344AA:0,SAL_AA8348AA:0,SAL_AA8669AA:0,SAL_AA8672AA:0,SAL_AA8699AA:0,SAL_AA8700AA:0,SAL_AA9207AA:0,SAL_AA9208AA:0,SAL_BA4099AA:0,SAL_BA4129AA:0,SAL_IA0821AA:0):0.5):0.0,(SAL_FA4601AA:0,SAL_IA4472AA:0):0.5):0.0,SAL_JA7573AA:0.5):0.0,SAL_FA3641AA:0.5):0.0,(SAL_BA1822AA:0,SAL_BA9071AA:0,SAL_CA9303AA:0,SAL_DA6461AA:0,SAL_DA6467AA:0,SAL_DA6468AA:0,SAL_DA7105AA:0,SAL_DA9347AA:0,SAL_DA9763AA:0,SAL_EA0772AA:0,SAL_EA0779AA:0,SAL_EA0781AA:0,SAL_EA0788AA:0,SAL_EA0789AA:0,SAL_EA1315AA:0,SAL_EA5011AA:0,SAL_EA5012AA:0,SAL_EA5113AA:0,SAL_EA5114AA:0,SAL_EA5115AA:0,SAL_EA5116AA:0,SAL_EA5117AA:0,SAL_EA5118AA:0,SAL_EA5119AA:0,SAL_EA5120AA:0,SAL_EA5138AA:0,SAL_EA5139AA:0,SAL_EA5140AA:0,SAL_EA5141AA:0,SAL_EA5142AA:0,SAL_EA5306AA:0,SAL_EA5308AA:0,SAL_EA5309AA:0,SAL_EA6269AA:0,SAL_EA6270AA:0,SAL_EA6271AA:0,SAL_EA6272AA:0,SAL_EA6273AA:0,SAL_EA6274AA:0,SAL_EA6275AA:0,SAL_EA6276AA:0,SAL_EA6277AA:0,SAL_EA6307AA:0,SAL_EA6308AA:0,SAL_EA6309AA:0,SAL_EA6310AA:0,SAL_EA6311AA:0,SAL_EA6312AA:0,SAL_EA6313AA:0,SAL_EA6314AA:0,SAL_EA6315AA:0,SAL_EA6316AA:0,SAL_EA6317AA:0,SAL_EA6318AA:0,SAL_EA6319AA:0,SAL_EA6320AA:0,SAL_EA6321AA:0,SAL_EA6593AA:0,SAL_EA6594AA:0,SAL_EA8880AA:0,SAL_EA9384AA:0,SAL_EA9385AA:0,SAL_EA9386AA:0,SAL_EA9388AA:0,SAL_EA9389AA:0,SAL_EA9390AA:0,SAL_EA9391AA:0,SAL_EA9392AA:0,SAL_FA0845AA:0,SAL_FA0846AA:0,SAL_FA1097AA:0,SAL_FA2315AA:0,SAL_FA2415AA:0,SAL_FA2425AA:0,SAL_FA5550AA:0,SAL_FA5554AA:0,SAL_FA5556AA:0,SAL_FA5559AA:0,SAL_FA6037AA:0,SAL_FA6123AA:0,SAL_FA6615AA:0,SAL_FA7148AA:0,SAL_FA7950AA:0,SAL_FA8408AA:0,SAL_FA8409AA:0,SAL_GA3068AA:0,SAL_GA4342AA:0,SAL_GA5493AA:0,SAL_GA6568AA:0,SAL_GA6571AA:0,SAL_GA7477AA:0,SAL_GA8103AA:0,SAL_GA8644AA:0,SAL_GA8645AA:0,SAL_GA8761AA:0,SAL_GA8762AA:0,SAL_GA8763AA:0,SAL_GA8920AA:0,SAL_GA9424AA:0,SAL_HA0885AA:0,SAL_HA0899AA:0,SAL_HA0908AA:0,SAL_HA3188AA:0,SAL_HA7386AA:0,SAL_HA7399AA:0,SAL_IA0244AA:0,SAL_IA0518AA:0,SAL_IA0520AA:0,SAL_IA0534AA:0,SAL_IA4615AA:0,SAL_IA5677AA:0,SAL_IA6173AA:0,SAL_IA6487AA:0,SAL_IA9443AA:0,SAL_IA9505AA:0,SAL_IA9573AA:0,SAL_IA9577AA:0,SAL_IA9583AA:0,SAL_JA0502AA:0,SAL_JA1104AA:0,SAL_JA1235AA:0,SAL_JA1511AA:0,SAL_JA1518AA:0,SAL_JA1792AA:0,SAL_JA2390AA:0,SAL_JA2396AA:0,SAL_JA4603AA:0,SAL_JA5183AA:0,SAL_JA8485AA:0,SAL_JA8486AA:0,SAL_KA0156AA:0,SAL_KA0353AA:0,SAL_KA1145AA:0,SAL_KA1146AA:0,SAL_KA2661AA:0,SAL_KA2677AA:0,SAL_KA2685AA:0,SAL_KA2690AA:0,SAL_KA2697AA:0,SAL_KA2941AA:0,SAL_KA3428AA:0,SAL_KA3619AA:0,SAL_KA3631AA:0,SAL_KA3642AA:0,SAL_KA5964AA:0):0.5):0.0,SAL_BA0079AA:0.5):0.0,(SAL_DA7002AA:0,SAL_EA2538AA:0,SAL_FA3106AA:0,SAL_FA7478AA:0,SAL_GA4915AA:0,SAL_GA6018AA:0,SAL_GA6024AA:0,SAL_KA1127AA:0):0.5):0.0,(SAL_AA4523AA:0,SAL_AA4524AA:0,SAL_AA4525AA:0):0.5):0.0,SAL_JA2379AA:0.5):0.0,(SAL_CA6862AA:0,SAL_EA9498AA:0,SAL_FA9285AA:0,SAL_HA5769AA:0):0.5):7.6532e-05,SAL_EA4190AA:0.49992):0.00011516,(SAL_AA5532AA:0,SAL_AA5533AA:0,SAL_JA5245AA:0):0.49988):0.021563,(SAL_AA0298AA:0,SAL_AA0299AA:0,SAL_AA0300AA:0,SAL_AA0301AA:0,SAL_AA0302AA:0,SAL_AA0303AA:0,SAL_AA0304AA:0,SAL_AA0305AA:0,SAL_AA0306AA:0,SAL_AA0307AA:0,SAL_AA0308AA:0,SAL_AA0309AA:0,SAL_AA0310AA:0,SAL_AA0311AA:0,SAL_AA0312AA:0,SAL_AA0313AA:0,SAL_AA0314AA:0,SAL_AA0315AA:0,SAL_AA0316AA:0,SAL_AA0317AA:0,SAL_AA0318AA:0,SAL_AA0319AA:0,SAL_AA0320AA:0,SAL_AA0321AA:0,SAL_AA0322AA:0,SAL_AA0323AA:0,SAL_AA0324AA:0,SAL_AA0325AA:0,SAL_AA0326AA:0,SAL_AA0327AA:0,SAL_AA0328AA:0,SAL_AA0329AA:0,SAL_AA0330AA:0,SAL_AA0331AA:0,SAL_AA0332AA:0,SAL_AA0333AA:0,SAL_AA0334AA:0,SAL_AA0335AA:0,SAL_AA0336AA:0,SAL_AA0337AA:0,SAL_AA0338AA:0,SAL_AA0339AA:0,SAL_AA0340AA:0,SAL_AA0341AA:0,SAL_AA0342AA:0,SAL_AA0343AA:0,SAL_AA0344AA:0,SAL_AA0345AA:0,SAL_AA0346AA:0,SAL_AA0347AA:0,SAL_AA0348AA:0,SAL_AA0349AA:0,SAL_AA0350AA:0,SAL_AA0351AA:0,SAL_AA0352AA:0,SAL_AA0353AA:0,SAL_AA0354AA:0,SAL_AA0355AA:0,SAL_AA0356AA:0,SAL_AA0357AA:0,SAL_AA0358AA:0,SAL_AA0359AA:0,SAL_AA0360AA:0,SAL_AA0361AA:0,SAL_AA0362AA:0,SAL_AA0363AA:0,SAL_AA0364AA:0,SAL_AA0365AA:0,SAL_AA0366AA:0,SAL_AA0367AA:0,SAL_AA0368AA:0,SAL_AA0369AA:0,SAL_AA0370AA:0,SAL_AA0371AA:0,SAL_AA0372AA:0,SAL_AA0373AA:0,SAL_AA0374AA:0,SAL_AA0375AA:0,SAL_AA0376AA:0,SAL_AA0377AA:0,SAL_AA0378AA:0,SAL_AA0379AA:0,SAL_AA0380AA:0,SAL_AA0381AA:0,SAL_AA0382AA:0,SAL_AA0383AA:0,SAL_AA0384AA:0,SAL_AA0385AA:0,SAL_AA0386AA:0,SAL_AA0387AA:0,SAL_AA0388AA:0,SAL_AA0389AA:0,SAL_AA0390AA:0,SAL_AA0391AA:0,SAL_AA0392AA:0,SAL_AA0393AA:0,SAL_AA0394AA:0,SAL_AA0395AA:0,SAL_AA0396AA:0,SAL_AA0397AA:0,SAL_AA0399AA:0,SAL_AA0400AA:0,SAL_AA0401AA:0,SAL_AA0402AA:0,SAL_AA0403AA:0,SAL_AA0404AA:0,SAL_AA0405AA:0,SAL_AA0406AA:0,SAL_AA0407AA:0,SAL_AA0408AA:0,SAL_AA0409AA:0,SAL_AA0410AA:0,SAL_AA0411AA:0,SAL_AA0412AA:0,SAL_AA0413AA:0,SAL_AA0414AA:0,SAL_AA0415AA:0,SAL_AA0416AA:0,SAL_AA0417AA:0,SAL_AA0418AA:0,SAL_AA0419AA:0,SAL_AA0420AA:0,SAL_AA0421AA:0,SAL_AA0422AA:0,SAL_AA0423AA:0,SAL_AA0424AA:0,SAL_AA0425AA:0,SAL_AA0426AA:0,SAL_AA0427AA:0,SAL_AA0428AA:0,SAL_AA0429AA:0,SAL_AA0430AA:0,SAL_AA0432AA:0,SAL_AA0433AA:0,SAL_AA0434AA:0,SAL_AA0435AA:0,SAL_AA0436AA:0,SAL_AA0437AA:0,SAL_AA0438AA:0,SAL_AA0439AA:0,SAL_AA0440AA:0,SAL_AA0441AA:0,SAL_AA0442AA:0,SAL_AA0443AA:0,SAL_AA0444AA:0,SAL_AA0445AA:0,SAL_AA0446AA:0,SAL_AA0447AA:0,SAL_AA0448AA:0,SAL_AA0449AA:0,SAL_AA0450AA:0,SAL_AA0451AA:0,SAL_AA0453AA:0,SAL_AA0454AA:0,SAL_AA0455AA:0,SAL_AA0456AA:0,SAL_AA0457AA:0,SAL_AA0458AA:0,SAL_AA0459AA:0,SAL_AA0460AA:0,SAL_AA0461AA:0,SAL_AA0462AA:0,SAL_AA0463AA:0,SAL_AA0464AA:0,SAL_AA0466AA:0,SAL_AA0467AA:0,SAL_AA0468AA:0,SAL_AA0469AA:0,SAL_AA0470AA:0,SAL_AA0471AA:0,SAL_AA0472AA:0,SAL_AA0474AA:0,SAL_AA0475AA:0,SAL_AA0476AA:0,SAL_AA0477AA:0,SAL_AA0478AA:0,SAL_AA0479AA:0,SAL_AA0480AA:0,SAL_AA0481AA:0,SAL_AA0482AA:0,SAL_AA0483AA:0,SAL_AA0484AA:0,SAL_AA0485AA:0,SAL_AA0486AA:0,SAL_AA0487AA:0,SAL_AA0488AA:0,SAL_AA0489AA:0,SAL_AA0490AA:0,SAL_AA0491AA:0,SAL_AA0492AA:0,SAL_AA0493AA:0,SAL_AA0494AA:0,SAL_AA0495AA:0,SAL_AA0496AA:0,SAL_AA0497AA:0,SAL_AA0498AA:0,SAL_AA0499AA:0,SAL_AA0500AA:0,SAL_AA0501AA:0,SAL_AA0502AA:0,SAL_AA0503AA:0,SAL_AA0504AA:0,SAL_AA0505AA:0,SAL_AA0506AA:0,SAL_AA0507AA:0,SAL_AA0508AA:0,SAL_AA0509AA:0,SAL_AA0510AA:0,SAL_AA0511AA:0,SAL_AA0512AA:0,SAL_AA0513AA:0,SAL_AA0514AA:0,SAL_AA0515AA:0,SAL_AA0516AA:0,SAL_AA0517AA:0,SAL_AA0518AA:0,SAL_AA0519AA:0,SAL_AA0520AA:0,SAL_AA0521AA:0,SAL_AA0522AA:0,SAL_AA0523AA:0,SAL_AA0524AA:0,SAL_AA0525AA:0,SAL_AA0526AA:0,SAL_AA0527AA:0,SAL_AA0528AA:0,SAL_AA0529AA:0,SAL_AA0530AA:0,SAL_AA0531AA:0,SAL_AA0532AA:0,SAL_AA0533AA:0,SAL_AA0534AA:0,SAL_AA0535AA:0,SAL_AA0536AA:0,SAL_AA0537AA:0,SAL_AA0538AA:0,SAL_AA0539AA:0,SAL_AA0540AA:0,SAL_AA0541AA:0,SAL_AA0542AA:0,SAL_AA0543AA:0,SAL_AA0544AA:0,SAL_AA0545AA:0,SAL_AA0546AA:0,SAL_AA0547AA:0,SAL_AA0548AA:0,SAL_AA0549AA:0,SAL_AA0550AA:0,SAL_AA0551AA:0,SAL_AA0552AA:0,SAL_AA0553AA:0,SAL_AA0554AA:0,SAL_AA0555AA:0,SAL_AA0556AA:0,SAL_AA0557AA:0,SAL_AA0558AA:0,SAL_AA0559AA:0,SAL_AA0560AA:0,SAL_AA0561AA:0,SAL_AA0562AA:0,SAL_AA0563AA:0,SAL_AA0564AA:0,SAL_AA0565AA:0,SAL_AA0566AA:0,SAL_AA0567AA:0,SAL_AA0568AA:0,SAL_AA0569AA:0,SAL_AA0570AA:0,SAL_AA0571AA:0,SAL_AA0572AA:0,SAL_AA0573AA:0,SAL_AA0574AA:0,SAL_AA0575AA:0,SAL_AA0576AA:0,SAL_AA0577AA:0,SAL_AA0578AA:0,SAL_AA0579AA:0,SAL_AA0580AA:0,SAL_AA0581AA:0,SAL_AA0582AA:0,SAL_AA0583AA:0,SAL_AA0584AA:0,SAL_AA0585AA:0,SAL_AA0586AA:0,SAL_AA0587AA:0,SAL_AA0588AA:0,SAL_AA0589AA:0,SAL_AA0590AA:0,SAL_AA0591AA:0,SAL_AA0592AA:0,SAL_AA0593AA:0,SAL_AA0594AA:0,SAL_AA0595AA:0,SAL_AA0596AA:0,SAL_AA0597AA:0,SAL_AA0598AA:0,SAL_AA0599AA:0,SAL_AA0600AA:0,SAL_AA0601AA:0,SAL_AA0602AA:0,SAL_AA0603AA:0,SAL_AA7056AA:0,SAL_AA7057AA:0,SAL_AA7058AA:0,SAL_AA7083AA:0,SAL_AA7084AA:0,SAL_AA7085AA:0,SAL_AA7089AA:0,SAL_AA7092AA:0,SAL_AA7093AA:0,SAL_AA7106AA:0,SAL_AA7128AA:0,SAL_AA7129AA:0,SAL_AA7130AA:0,SAL_AA7131AA:0,SAL_AA7133AA:0,SAL_AA7161AA:0,SAL_AA7162AA:0,SAL_AA7163AA:0,SAL_AA7164AA:0,SAL_AA7165AA:0,SAL_AA7166AA:0,SAL_AA7167AA:0,SAL_AA7168AA:0,SAL_AA7169AA:0,SAL_AA7170AA:0,SAL_AA7171AA:0,SAL_AA7172AA:0,SAL_AA7173AA:0,SAL_AA7174AA:0,SAL_AA7175AA:0,SAL_AA7176AA:0,SAL_AA7177AA:0,SAL_AA7178AA:0,SAL_AA7179AA:0,SAL_AA7180AA:0,SAL_AA7181AA:0,SAL_AA7182AA:0,SAL_AA7183AA:0,SAL_AA7184AA:0,SAL_AA7185AA:0,SAL_AA7186AA:0,SAL_AA7187AA:0,SAL_AA7188AA:0,SAL_AA7189AA:0,SAL_AA7190AA:0,SAL_AA7191AA:0,SAL_AA7193AA:0,SAL_AA7199AA:0,SAL_AA7200AA:0,SAL_AA7201AA:0,SAL_AA7202AA:0,SAL_AA7203AA:0,SAL_AA7204AA:0,SAL_AA7205AA:0,SAL_AA7206AA:0,SAL_AA7207AA:0,SAL_AA7208AA:0,SAL_AA7209AA:0,SAL_AA7210AA:0,SAL_AA7211AA:0,SAL_AA7212AA:0,SAL_AA7213AA:0,SAL_AA7214AA:0,SAL_AA7215AA:0,SAL_AA7216AA:0,SAL_AA7217AA:0,SAL_AA7218AA:0,SAL_AA7219AA:0,SAL_AA7220AA:0,SAL_AA7221AA:0,SAL_AA7222AA:0,SAL_AA7223AA:0,SAL_AA7224AA:0,SAL_AA7225AA:0,SAL_AA7226AA:0,SAL_AA7227AA:0,SAL_AA7228AA:0,SAL_AA7229AA:0,SAL_AA7230AA:0,SAL_AA7231AA:0,SAL_AA7232AA:0,SAL_AA7233AA:0,SAL_AA7234AA:0,SAL_AA7235AA:0,SAL_AA7236AA:0,SAL_AA7237AA:0,SAL_AA7238AA:0,SAL_AA7239AA:0,SAL_AA7240AA:0,SAL_AA7241AA:0,SAL_AA7242AA:0,SAL_AA7243AA:0,SAL_AA7244AA:0,SAL_AA7245AA:0,SAL_AA7246AA:0,SAL_AA7247AA:0,SAL_AA7248AA:0,SAL_AA7249AA:0,SAL_AA7250AA:0,SAL_AA7251AA:0,SAL_AA7252AA:0,SAL_AA7253AA:0,SAL_AA7254AA:0,SAL_AA7255AA:0,SAL_AA7256AA:0,SAL_AA7257AA:0,SAL_AA7258AA:0,SAL_AA7259AA:0,SAL_AA7696AA:0,SAL_AA7724AA:0,SAL_AA7750AA:0,SAL_AA7912AA:0,SAL_AA8060AA:0,SAL_AA8383AA:0,SAL_AA8384AA:0,SAL_AA8385AA:0,SAL_AA8392AA:0,SAL_AA8395AA:0,SAL_AA8396AA:0,SAL_AA8399AA:0,SAL_AA8400AA:0,SAL_AA8401AA:0,SAL_AA8403AA:0,SAL_AA8404AA:0,SAL_AA8405AA:0,SAL_AA8406AA:0,SAL_AA8407AA:0,SAL_AA8409AA:0,SAL_AA8410AA:0,SAL_AA8411AA:0,SAL_AA8412AA:0,SAL_AA8413AA:0,SAL_AA8415AA:0,SAL_AA8416AA:0,SAL_AA8417AA:0,SAL_AA8418AA:0,SAL_AA8419AA:0,SAL_AA8420AA:0,SAL_AA8421AA:0,SAL_AA8422AA:0,SAL_AA8423AA:0,SAL_AA8424AA:0,SAL_AA8426AA:0,SAL_AA8427AA:0,SAL_AA8428AA:0,SAL_AA8429AA:0,SAL_AA8431AA:0,SAL_AA8432AA:0,SAL_AA8433AA:0,SAL_AA8434AA:0,SAL_AA8435AA:0,SAL_AA8436AA:0,SAL_AA8437AA:0,SAL_AA8727AA:0,SAL_AA8728AA:0,SAL_AA8729AA:0,SAL_AA8730AA:0,SAL_AA8731AA:0,SAL_AA8732AA:0,SAL_AA8733AA:0,SAL_AA8734AA:0,SAL_AA8810AA:0,SAL_AA8812AA:0,SAL_AA9076AA:0,SAL_AA9087AA:0,SAL_AA9088AA:0,SAL_AA9089AA:0,SAL_AA9090AA:0,SAL_AA9091AA:0,SAL_AA9092AA:0,SAL_AA9093AA:0,SAL_AA9094AA:0,SAL_AA9095AA:0,SAL_AA9205AA:0,SAL_AA9206AA:0,SAL_AA9209AA:0,SAL_AA9660AA:0,SAL_AA9663AA:0,SAL_AA9669AA:0,SAL_AA9770AA:0,SAL_AA9774AA:0,SAL_AA9806AA:0,SAL_AA9807AA:0,SAL_AA9808AA:0,SAL_AA9809AA:0,SAL_AA9810AA:0,SAL_AA9811AA:0,SAL_AA9812AA:0,SAL_AA9813AA:0,SAL_AA9826AA:0,SAL_AA9827AA:0,SAL_AA9828AA:0,SAL_AA9829AA:0,SAL_AA9830AA:0,SAL_AA9831AA:0,SAL_AA9832AA:0,SAL_AA9833AA:0,SAL_AA9834AA:0,SAL_AA9847AA:0,SAL_AA9848AA:0,SAL_AA9849AA:0,SAL_AA9850AA:0,SAL_AA9851AA:0,SAL_AA9852AA:0,SAL_AA9853AA:0,SAL_AA9854AA:0,SAL_AA9855AA:0,SAL_AA9856AA:0,SAL_AA9857AA:0,SAL_AA9863AA:0,SAL_AA9869AA:0,SAL_AA9870AA:0,SAL_AA9871AA:0,SAL_AA9872AA:0,SAL_AA9873AA:0,SAL_AA9874AA:0,SAL_AA9875AA:0,SAL_AA9876AA:0,SAL_AA9877AA:0,SAL_AA9878AA:0,SAL_AA9879AA:0,SAL_AA9891AA:0,SAL_AA9892AA:0,SAL_AA9893AA:0,SAL_AA9894AA:0,SAL_AA9895AA:0,SAL_AA9896AA:0,SAL_AA9897AA:0,SAL_AA9898AA:0,SAL_AA9899AA:0,SAL_AA9902AA:0,SAL_AA9904AA:0,SAL_AA9955AA:0,SAL_BA0004AA:0,SAL_BA0005AA:0,SAL_BA0006AA:0,SAL_BA0007AA:0,SAL_BA0008AA:0,SAL_BA0009AA:0,SAL_BA0010AA:0,SAL_BA0011AA:0,SAL_BA0012AA:0,SAL_BA0013AA:0,SAL_BA0014AA:0,SAL_BA0015AA:0,SAL_BA0016AA:0,SAL_BA0017AA:0,SAL_BA0018AA:0,SAL_BA0019AA:0,SAL_BA0021AA:0,SAL_BA0022AA:0,SAL_BA0024AA:0,SAL_BA0025AA:0,SAL_BA0026AA:0,SAL_BA0027AA:0,SAL_BA0032AA:0,SAL_BA0034AA:0,SAL_BA0035AA:0,SAL_BA0044AA:0,SAL_BA0046AA:0,SAL_BA0074AA:0,SAL_BA0075AA:0,SAL_BA0078AA:0,SAL_BA0080AA:0,SAL_BA0081AA:0,SAL_BA0083AA:0,SAL_BA0084AA:0,SAL_BA0085AA:0,SAL_BA0086AA:0,SAL_BA0087AA:0,SAL_BA0088AA:0,SAL_BA0089AA:0,SAL_BA0090AA:0,SAL_BA0091AA:0,SAL_BA0092AA:0,SAL_BA0093AA:0,SAL_BA0094AA:0,SAL_BA0095AA:0,SAL_BA0096AA:0,SAL_BA0097AA:0,SAL_BA0098AA:0,SAL_BA0099AA:0,SAL_BA0100AA:0,SAL_BA0101AA:0,SAL_BA0102AA:0,SAL_BA0103AA:0,SAL_BA0104AA:0,SAL_BA0105AA:0,SAL_BA0106AA:0,SAL_BA0107AA:0,SAL_BA0108AA:0,SAL_BA0109AA:0,SAL_BA0110AA:0,SAL_BA0111AA:0,SAL_BA0112AA:0,SAL_BA0113AA:0,SAL_BA0114AA:0,SAL_BA0115AA:0,SAL_BA0116AA:0,SAL_BA0117AA:0,SAL_BA0118AA:0,SAL_BA0119AA:0,SAL_BA0120AA:0,SAL_BA0122AA:0,SAL_BA0123AA:0,SAL_BA0124AA:0,SAL_BA0125AA:0,SAL_BA0127AA:0,SAL_BA0128AA:0,SAL_BA0129AA:0,SAL_BA0131AA:0,SAL_BA0132AA:0,SAL_BA0133AA:0,SAL_BA0134AA:0,SAL_BA0135AA:0,SAL_BA0136AA:0,SAL_BA0137AA:0,SAL_BA0138AA:0,SAL_BA0139AA:0,SAL_BA0141AA:0,SAL_BA0142AA:0,SAL_BA0143AA:0,SAL_BA0145AA:0,SAL_BA0147AA:0,SAL_BA0149AA:0,SAL_BA0150AA:0,SAL_BA0151AA:0,SAL_BA0152AA:0,SAL_BA0153AA:0,SAL_BA0154AA:0,SAL_BA0155AA:0,SAL_BA0156AA:0,SAL_BA0157AA:0,SAL_BA0158AA:0,SAL_BA0159AA:0,SAL_BA0162AA:0,SAL_BA0163AA:0,SAL_BA0164AA:0,SAL_BA0165AA:0,SAL_BA0166AA:0,SAL_BA0167AA:0,SAL_BA0169AA:0,SAL_BA0170AA:0,SAL_BA0171AA:0,SAL_BA0172AA:0,SAL_BA0173AA:0,SAL_BA0174AA:0,SAL_BA0175AA:0,SAL_BA0176AA:0,SAL_BA0177AA:0,SAL_BA0179AA:0,SAL_BA0181AA:0,SAL_BA0182AA:0,SAL_BA0185AA:0,SAL_BA0186AA:0,SAL_BA0187AA:0,SAL_BA0188AA:0,SAL_BA0189AA:0,SAL_BA0192AA:0,SAL_BA0193AA:0,SAL_BA0194AA:0,SAL_BA0195AA:0,SAL_BA0196AA:0,SAL_BA0197AA:0,SAL_BA0198AA:0,SAL_BA0199AA:0,SAL_BA0200AA:0,SAL_BA0544AA:0,SAL_BA0608AA:0,SAL_BA0639AA:0,SAL_BA0705AA:0,SAL_BA0706AA:0,SAL_BA0720AA:0,SAL_BA0728AA:0,SAL_BA0809AA:0,SAL_BA0841AA:0,SAL_BA0864AA:0,SAL_BA0894AA:0,SAL_BA0948AA:0,SAL_BA0957AA:0,SAL_BA0969AA:0,SAL_BA0970AA:0,SAL_BA0971AA:0,SAL_BA0972AA:0,SAL_BA0973AA:0,SAL_BA1041AA:0,SAL_BA1054AA:0,SAL_BA1055AA:0,SAL_BA1061AA:0,SAL_BA1062AA:0,SAL_BA1063AA:0,SAL_BA1064AA:0,SAL_BA1065AA:0,SAL_BA1066AA:0,SAL_BA1067AA:0,SAL_BA1068AA:0,SAL_BA1069AA:0,SAL_BA1070AA:0,SAL_BA1071AA:0,SAL_BA1072AA:0,SAL_BA1073AA:0,SAL_BA1074AA:0,SAL_BA1075AA:0,SAL_BA1076AA:0,SAL_BA1077AA:0,SAL_BA1078AA:0,SAL_BA1079AA:0,SAL_BA1080AA:0,SAL_BA1081AA:0,SAL_BA1082AA:0,SAL_BA1083AA:0,SAL_BA1084AA:0,SAL_BA1085AA:0,SAL_BA1086AA:0,SAL_BA1087AA:0,SAL_BA1088AA:0,SAL_BA1089AA:0,SAL_BA1090AA:0,SAL_BA1091AA:0,SAL_BA1092AA:0,SAL_BA1093AA:0,SAL_BA1094AA:0,SAL_BA1095AA:0,SAL_BA1096AA:0,SAL_BA1097AA:0,SAL_BA1098AA:0,SAL_BA1099AA:0,SAL_BA1100AA:0,SAL_BA1101AA:0,SAL_BA1102AA:0,SAL_BA1103AA:0,SAL_BA1104AA:0,SAL_BA1105AA:0,SAL_BA1106AA:0,SAL_BA1107AA:0,SAL_BA1108AA:0,SAL_BA1109AA:0,SAL_BA1110AA:0,SAL_BA1111AA:0,SAL_BA1112AA:0,SAL_BA1113AA:0,SAL_BA1114AA:0,SAL_BA1115AA:0,SAL_BA1116AA:0,SAL_BA1117AA:0,SAL_BA1118AA:0,SAL_BA1119AA:0,SAL_BA1120AA:0,SAL_BA1121AA:0,SAL_BA1122AA:0,SAL_BA1123AA:0,SAL_BA1124AA:0,SAL_BA1125AA:0,SAL_BA1126AA:0,SAL_BA1127AA:0,SAL_BA1128AA:0,SAL_BA1129AA:0,SAL_BA1130AA:0,SAL_BA1131AA:0,SAL_BA1132AA:0,SAL_BA1133AA:0,SAL_BA1134AA:0,SAL_BA1135AA:0,SAL_BA1136AA:0,SAL_BA1137AA:0,SAL_BA1138AA:0,SAL_BA1139AA:0,SAL_BA1140AA:0,SAL_BA1141AA:0,SAL_BA1147AA:0,SAL_BA1157AA:0,SAL_BA1162AA:0,SAL_BA1165AA:0,SAL_BA1168AA:0,SAL_BA1178AA:0,SAL_BA1191AA:0,SAL_BA1197AA:0,SAL_BA1218AA:0,SAL_BA1219AA:0,SAL_BA1220AA:0,SAL_BA1221AA:0,SAL_BA1222AA:0,SAL_BA1223AA:0,SAL_BA1224AA:0,SAL_BA1225AA:0,SAL_BA1226AA:0,SAL_BA1230AA:0,SAL_BA1231AA:0,SAL_BA1232AA:0,SAL_BA1233AA:0,SAL_BA1237AA:0,SAL_BA1247AA:0,SAL_BA1252AA:0,SAL_BA1289AA:0,SAL_BA1295AA:0,SAL_BA1307AA:0,SAL_BA1308AA:0,SAL_BA1313AA:0,SAL_BA1326AA:0,SAL_BA1327AA:0,SAL_BA1333AA:0,SAL_BA1334AA:0,SAL_BA1338AA:0,SAL_BA1339AA:0,SAL_BA1340AA:0,SAL_BA1341AA:0,SAL_BA1344AA:0,SAL_BA1345AA:0,SAL_BA1346AA:0,SAL_BA1406AA:0,SAL_BA1409AA:0,SAL_BA1412AA:0,SAL_BA1417AA:0,SAL_BA1418AA:0,SAL_BA1435AA:0,SAL_BA1436AA:0,SAL_BA1441AA:0,SAL_BA1450AA:0,SAL_BA1451AA:0,SAL_BA1453AA:0,SAL_BA1455AA:0,SAL_BA1465AA:0,SAL_BA1541AA:0,SAL_BA1547AA:0,SAL_BA1553AA:0,SAL_BA1555AA:0,SAL_BA1559AA:0,SAL_BA1570AA:0,SAL_BA1580AA:0,SAL_BA1581AA:0,SAL_BA1584AA:0,SAL_BA1585AA:0,SAL_BA1617AA:0,SAL_BA1619AA:0,SAL_BA1644AA:0,SAL_BA1645AA:0,SAL_BA1688AA:0,SAL_BA1718AA:0,SAL_BA1721AA:0,SAL_BA1728AA:0,SAL_BA1732AA:0,SAL_BA1782AA:0,SAL_BA1783AA:0,SAL_BA1787AA:0,SAL_BA1788AA:0,SAL_BA1794AA:0,SAL_BA1807AA:0,SAL_BA1841AA:0,SAL_BA1915AA:0,SAL_BA1937AA:0,SAL_BA1956AA:0,SAL_BA1970AA:0,SAL_BA1984AA:0,SAL_BA1985AA:0,SAL_BA1986AA:0,SAL_BA1987AA:0,SAL_BA2027AA:0,SAL_BA2075AA:0,SAL_BA2076AA:0,SAL_BA2077AA:0,SAL_BA2078AA:0,SAL_BA2079AA:0,SAL_BA2080AA:0,SAL_BA2081AA:0,SAL_BA2082AA:0,SAL_BA2085AA:0,SAL_BA2086AA:0,SAL_BA2087AA:0,SAL_BA2088AA:0,SAL_BA2089AA:0,SAL_BA2090AA:0,SAL_BA2096AA:0,SAL_BA2101AA:0,SAL_BA2102AA:0,SAL_BA2103AA:0,SAL_BA2104AA:0,SAL_BA2105AA:0,SAL_BA2110AA:0,SAL_BA2111AA:0,SAL_BA2112AA:0,SAL_BA2118AA:0,SAL_BA2119AA:0,SAL_BA2166AA:0,SAL_BA2167AA:0,SAL_BA2168AA:0,SAL_BA2173AA:0,SAL_BA2192AA:0,SAL_BA2212AA:0,SAL_BA2231AA:0,SAL_BA2250AA:0,SAL_BA2304AA:0,SAL_BA2306AA:0,SAL_BA2308AA:0,SAL_BA2310AA:0,SAL_BA2312AA:0,SAL_BA2314AA:0,SAL_BA2316AA:0,SAL_BA2318AA:0,SAL_BA2321AA:0,SAL_BA2322AA:0,SAL_BA2331AA:0,SAL_BA2333AA:0,SAL_BA2336AA:0,SAL_BA2338AA:0,SAL_BA2381AA:0,SAL_BA2387AA:0,SAL_BA2392AA:0,SAL_BA2405AA:0,SAL_BA2413AA:0,SAL_BA2421AA:0,SAL_BA2437AA:0,SAL_BA2497AA:0,SAL_BA2513AA:0,SAL_BA2538AA:0,SAL_BA2540AA:0,SAL_BA2542AA:0,SAL_BA2544AA:0,SAL_BA2583AA:0,SAL_BA2717AA:0,SAL_BA2819AA:0,SAL_BA2879AA:0,SAL_BA2910AA:0,SAL_BA2916AA:0,SAL_BA2923AA:0,SAL_BA2951AA:0,SAL_BA2953AA:0,SAL_BA2955AA:0,SAL_BA2957AA:0,SAL_BA2958AA:0,SAL_BA2960AA:0,SAL_BA2963AA:0,SAL_BA2965AA:0,SAL_BA2967AA:0,SAL_BA2968AA:0,SAL_BA2970AA:0,SAL_BA2972AA:0,SAL_BA2974AA:0,SAL_BA2976AA:0,SAL_BA2981AA:0,SAL_BA2982AA:0,SAL_BA2984AA:0,SAL_BA3028AA:0,SAL_BA3062AA:0,SAL_BA3064AA:0,SAL_BA3066AA:0,SAL_BA3072AA:0,SAL_BA3074AA:0,SAL_BA3076AA:0,SAL_BA3078AA:0,SAL_BA3105AA:0,SAL_BA3111AA:0,SAL_BA3122AA:0,SAL_BA3124AA:0,SAL_BA3126AA:0,SAL_BA3128AA:0,SAL_BA3130AA:0,SAL_BA3132AA:0,SAL_BA3134AA:0,SAL_BA3136AA:0,SAL_BA3138AA:0,SAL_BA3140AA:0,SAL_BA3142AA:0,SAL_BA3144AA:0,SAL_BA3146AA:0,SAL_BA3148AA:0,SAL_BA3150AA:0,SAL_BA3152AA:0,SAL_BA3154AA:0,SAL_BA3166AA:0,SAL_BA3170AA:0,SAL_BA3180AA:0,SAL_BA3186AA:0,SAL_BA3188AA:0,SAL_BA3190AA:0,SAL_BA3192AA:0,SAL_BA3194AA:0,SAL_BA3196AA:0,SAL_BA3215AA:0,SAL_BA3217AA:0,SAL_BA3220AA:0,SAL_BA3222AA:0,SAL_BA3224AA:0,SAL_BA3241AA:0,SAL_BA3253AA:0,SAL_BA3254AA:0,SAL_BA3256AA:0,SAL_BA3257AA:0,SAL_BA3285AA:0,SAL_BA3432AA:0,SAL_BA3433AA:0,SAL_BA3434AA:0,SAL_BA3443AA:0,SAL_BA3444AA:0,SAL_BA3445AA:0,SAL_BA3448AA:0,SAL_BA3451AA:0,SAL_BA3452AA:0,SAL_BA3512AA:0,SAL_BA3513AA:0,SAL_BA3571AA:0,SAL_BA3679AA:0,SAL_BA3681AA:0,SAL_BA3683AA:0,SAL_BA3685AA:0,SAL_BA3687AA:0,SAL_BA3689AA:0,SAL_BA3691AA:0,SAL_BA3700AA:0,SAL_BA3702AA:0,SAL_BA3703AA:0,SAL_BA3709AA:0,SAL_BA3712AA:0,SAL_BA3781AA:0,SAL_BA3783AA:0,SAL_BA3787AA:0,SAL_BA3789AA:0,SAL_BA3794AA:0,SAL_BA3796AA:0,SAL_BA3804AA:0,SAL_BA3808AA:0,SAL_BA3810AA:0,SAL_BA3812AA:0,SAL_BA3813AA:0,SAL_BA3828AA:0,SAL_BA3832AA:0,SAL_BA3836AA:0,SAL_BA3838AA:0,SAL_BA3840AA:0,SAL_BA3844AA:0,SAL_BA3846AA:0,SAL_BA3848AA:0,SAL_BA3851AA:0,SAL_BA3853AA:0,SAL_BA3857AA:0,SAL_BA3861AA:0,SAL_BA3865AA:0,SAL_BA3873AA:0,SAL_BA3881AA:0,SAL_BA3883AA:0,SAL_BA3885AA:0,SAL_BA3887AA:0,SAL_BA3894AA:0,SAL_BA3896AA:0,SAL_BA3901AA:0,SAL_BA3905AA:0,SAL_BA3908AA:0,SAL_BA3914AA:0,SAL_BA3931AA:0,SAL_BA3939AA:0,SAL_BA3941AA:0,SAL_BA3945AA:0,SAL_BA3956AA:0,SAL_BA3967AA:0,SAL_BA3973AA:0,SAL_BA3979AA:0,SAL_BA3983AA:0,SAL_BA3990AA:0,SAL_BA3992AA:0,SAL_BA3994AA:0,SAL_BA4015AA:0,SAL_BA4019AA:0,SAL_BA4021AA:0,SAL_BA4023AA:0,SAL_BA4025AA:0,SAL_BA4027AA:0,SAL_BA4029AA:0,SAL_BA4030AA:0,SAL_BA4036AA:0,SAL_BA4038AA:0,SAL_BA4039AA:0,SAL_BA4040AA:0,SAL_BA4043AA:0,SAL_BA4045AA:0,SAL_BA4047AA:0,SAL_BA4050AA:0,SAL_BA4051AA:0,SAL_BA4053AA:0,SAL_BA4054AA:0,SAL_BA4057AA:0,SAL_BA4059AA:0,SAL_BA4061AA:0,SAL_BA4063AA:0,SAL_BA4066AA:0,SAL_BA4068AA:0,SAL_BA4070AA:0,SAL_BA4072AA:0,SAL_BA4073AA:0,SAL_BA4074AA:0,SAL_BA4075AA:0,SAL_BA4076AA:0,SAL_BA4077AA:0,SAL_BA4078AA:0,SAL_BA4079AA:0,SAL_BA4080AA:0,SAL_BA4082AA:0,SAL_BA4083AA:0,SAL_BA4085AA:0,SAL_BA4087AA:0,SAL_BA4089AA:0,SAL_BA4091AA:0,SAL_BA4092AA:0,SAL_BA4093AA:0,SAL_BA4095AA:0,SAL_BA4097AA:0,SAL_BA4102AA:0,SAL_BA4103AA:0,SAL_BA4104AA:0,SAL_BA4105AA:0,SAL_BA4107AA:0,SAL_BA4108AA:0,SAL_BA4109AA:0,SAL_BA4111AA:0,SAL_BA4112AA:0,SAL_BA4113AA:0,SAL_BA4119AA:0,SAL_BA4121AA:0,SAL_BA4123AA:0,SAL_BA4125AA:0,SAL_BA4131AA:0,SAL_BA4133AA:0,SAL_BA4137AA:0,SAL_BA4140AA:0,SAL_BA4141AA:0,SAL_BA4144AA:0,SAL_BA4145AA:0,SAL_BA4146AA:0,SAL_BA4147AA:0,SAL_BA4149AA:0,SAL_BA4154AA:0,SAL_BA4207AA:0,SAL_BA4213AA:0,SAL_BA4221AA:0,SAL_BA4226AA:0,SAL_BA4227AA:0,SAL_BA4228AA:0,SAL_BA4230AA:0,SAL_BA4246AA:0,SAL_BA4261AA:0,SAL_BA4263AA:0,SAL_BA4270AA:0,SAL_BA4295AA:0,SAL_BA4302AA:0,SAL_BA4338AA:0,SAL_BA4382AA:0,SAL_BA4397AA:0,SAL_BA4399AA:0,SAL_BA4401AA:0,SAL_BA4403AA:0,SAL_BA4405AA:0,SAL_BA4409AA:0,SAL_BA4411AA:0,SAL_BA4416AA:0,SAL_BA4418AA:0,SAL_BA4442AA:0,SAL_BA4445AA:0,SAL_BA4451AA:0,SAL_BA4538AA:0,SAL_BA4540AA:0,SAL_BA4542AA:0,SAL_BA4544AA:0,SAL_BA4545AA:0,SAL_BA4547AA:0,SAL_BA4550AA:0,SAL_BA4552AA:0,SAL_BA4554AA:0,SAL_BA4555AA:0,SAL_BA4557AA:0,SAL_BA4559AA:0,SAL_BA4561AA:0,SAL_BA4563AA:0,SAL_BA4565AA:0,SAL_BA4567AA:0,SAL_BA4587AA:0,SAL_BA4589AA:0,SAL_BA4591AA:0,SAL_BA4596AA:0,SAL_BA4598AA:0,SAL_BA4601AA:0,SAL_BA4603AA:0,SAL_BA4604AA:0,SAL_BA4605AA:0,SAL_BA4606AA:0,SAL_BA4607AA:0,SAL_BA4609AA:0,SAL_BA4610AA:0,SAL_BA4611AA:0,SAL_BA4613AA:0,SAL_BA4615AA:0,SAL_BA4617AA:0,SAL_BA4618AA:0,SAL_BA4620AA:0,SAL_BA4622AA:0,SAL_BA4623AA:0,SAL_BA4624AA:0,SAL_BA4631AA:0,SAL_BA4638AA:0,SAL_BA4640AA:0,SAL_BA4642AA:0,SAL_BA4644AA:0,SAL_BA4646AA:0,SAL_BA4648AA:0,SAL_BA4650AA:0,SAL_BA4652AA:0,SAL_BA4653AA:0,SAL_BA4657AA:0,SAL_BA4659AA:0,SAL_BA4662AA:0,SAL_BA4664AA:0,SAL_BA4666AA:0,SAL_BA4668AA:0,SAL_BA4680AA:0,SAL_BA4688AA:0,SAL_BA4694AA:0,SAL_BA4731AA:0,SAL_BA4733AA:0,SAL_BA4735AA:0,SAL_BA4743AA:0,SAL_BA4758AA:0,SAL_BA4793AA:0,SAL_BA4799AA:0,SAL_BA4847AA:0,SAL_BA4861AA:0,SAL_BA4875AA:0,SAL_BA4881AA:0,SAL_BA4982AA:0,SAL_BA5006AA:0,SAL_BA5012AA:0,SAL_BA5091AA:0,SAL_BA5093AA:0,SAL_BA5095AA:0,SAL_BA5099AA:0,SAL_BA5101AA:0,SAL_BA5105AA:0,SAL_BA5107AA:0,SAL_BA5109AA:0,SAL_BA5111AA:0,SAL_BA5113AA:0,SAL_BA5115AA:0,SAL_BA5117AA:0,SAL_BA5119AA:0,SAL_BA5122AA:0,SAL_BA5123AA:0,SAL_BA5126AA:0,SAL_BA5127AA:0,SAL_BA5129AA:0,SAL_BA5131AA:0,SAL_BA5133AA:0,SAL_BA5135AA:0,SAL_BA5137AA:0,SAL_BA5139AA:0,SAL_BA5141AA:0,SAL_BA5142AA:0,SAL_BA5144AA:0,SAL_BA5146AA:0,SAL_BA5147AA:0,SAL_BA5149AA:0,SAL_BA5156AA:0,SAL_BA5177AA:0,SAL_BA5179AA:0,SAL_BA5180AA:0,SAL_BA5181AA:0,SAL_BA5182AA:0,SAL_BA5183AA:0,SAL_BA5184AA:0,SAL_BA5185AA:0,SAL_BA5186AA:0,SAL_BA5187AA:0,SAL_BA5188AA:0,SAL_BA5189AA:0,SAL_BA5191AA:0,SAL_BA5192AA:0,SAL_BA5193AA:0,SAL_BA5196AA:0,SAL_BA5198AA:0,SAL_BA5199AA:0,SAL_BA5200AA:0,SAL_BA5202AA:0,SAL_BA5215AA:0,SAL_BA5216AA:0,SAL_BA5217AA:0,SAL_BA5218AA:0,SAL_BA5219AA:0,SAL_BA5220AA:0,SAL_BA5221AA:0,SAL_BA5222AA:0,SAL_BA5223AA:0,SAL_BA5224AA:0,SAL_BA5225AA:0,SAL_BA5226AA:0,SAL_BA5227AA:0,SAL_BA5228AA:0,SAL_BA5229AA:0,SAL_BA5230AA:0,SAL_BA5232AA:0,SAL_BA5235AA:0,SAL_BA5236AA:0,SAL_BA5242AA:0,SAL_BA5243AA:0,SAL_BA5244AA:0,SAL_BA5245AA:0,SAL_BA5246AA:0,SAL_BA5247AA:0,SAL_BA5248AA:0,SAL_BA5249AA:0,SAL_BA5250AA:0,SAL_BA5251AA:0,SAL_BA5252AA:0,SAL_BA5253AA:0,SAL_BA5254AA:0,SAL_BA5255AA:0,SAL_BA5256AA:0,SAL_BA5262AA:0,SAL_BA5263AA:0,SAL_BA5264AA:0,SAL_BA5265AA:0,SAL_BA5266AA:0,SAL_BA5267AA:0,SAL_BA5268AA:0,SAL_BA5269AA:0,SAL_BA5270AA:0,SAL_BA5271AA:0,SAL_BA5272AA:0,SAL_BA5273AA:0,SAL_BA5287AA:0,SAL_BA5288AA:0,SAL_BA5289AA:0,SAL_BA5290AA:0,SAL_BA5291AA:0,SAL_BA5292AA:0,SAL_BA5293AA:0,SAL_BA5294AA:0,SAL_BA5302AA:0,SAL_BA5312AA:0,SAL_BA5314AA:0,SAL_BA5316AA:0,SAL_BA5318AA:0,SAL_BA5391AA:0,SAL_BA5393AA:0,SAL_BA5395AA:0,SAL_BA5397AA:0,SAL_BA5400AA:0,SAL_BA5402AA:0,SAL_BA5404AA:0,SAL_BA5406AA:0,SAL_BA5408AA:0,SAL_BA5410AA:0,SAL_BA5412AA:0,SAL_BA5414AA:0,SAL_BA5523AA:0,SAL_BA5549AA:0,SAL_BA5552AA:0,SAL_BA5556AA:0,SAL_BA5566AA:0,SAL_BA5568AA:0,SAL_BA5570AA:0,SAL_BA5572AA:0,SAL_BA5574AA:0,SAL_BA5576AA:0,SAL_BA5578AA:0,SAL_BA5579AA:0,SAL_BA5581AA:0,SAL_BA5583AA:0,SAL_BA5587AA:0,SAL_BA5589AA:0,SAL_BA5594AA:0,SAL_BA5596AA:0,SAL_BA5601AA:0,SAL_BA5603AA:0,SAL_BA5605AA:0,SAL_BA5607AA:0,SAL_BA5609AA:0,SAL_BA5612AA:0,SAL_BA5616AA:0,SAL_BA5618AA:0,SAL_BA5620AA:0,SAL_BA5622AA:0,SAL_BA5624AA:0,SAL_BA5626AA:0,SAL_BA5629AA:0,SAL_BA5633AA:0,SAL_BA5636AA:0,SAL_BA5638AA:0,SAL_BA5640AA:0,SAL_BA5642AA:0,SAL_BA5645AA:0,SAL_BA5646AA:0,SAL_BA5648AA:0,SAL_BA5650AA:0,SAL_BA5654AA:0,SAL_BA5656AA:0,SAL_BA5658AA:0,SAL_BA5660AA:0,SAL_BA5662AA:0,SAL_BA5663AA:0,SAL_BA5664AA:0,SAL_BA5666AA:0,SAL_BA5668AA:0,SAL_BA5670AA:0,SAL_BA5673AA:0,SAL_BA5676AA:0,SAL_BA5677AA:0,SAL_BA5678AA:0,SAL_BA5680AA:0,SAL_BA5681AA:0,SAL_BA5683AA:0,SAL_BA5684AA:0,SAL_BA5686AA:0,SAL_BA5688AA:0,SAL_BA5690AA:0,SAL_BA5692AA:0,SAL_BA5694AA:0,SAL_BA5695AA:0,SAL_BA5696AA:0,SAL_BA5697AA:0,SAL_BA5698AA:0,SAL_BA5699AA:0,SAL_BA5700AA:0,SAL_BA5701AA:0,SAL_BA5702AA:0,SAL_BA5703AA:0,SAL_BA5704AA:0,SAL_BA5733AA:0,SAL_BA5735AA:0,SAL_BA5741AA:0,SAL_BA5751AA:0,SAL_BA5767AA:0,SAL_BA5778AA:0,SAL_BA5801AA:0,SAL_BA5811AA:0,SAL_BA5815AA:0,SAL_BA5823AA:0,SAL_BA5827AA:0,SAL_BA5833AA:0,SAL_BA5835AA:0,SAL_BA5843AA:0,SAL_BA5867AA:0,SAL_BA5876AA:0,SAL_BA5880AA:0,SAL_BA5885AA:0,SAL_BA5899AA:0,SAL_BA5922AA:0,SAL_BA5960AA:0,SAL_BA5962AA:0,SAL_BA5982AA:0,SAL_BA6014AA:0,SAL_BA6022AA:0,SAL_BA6024AA:0,SAL_BA6034AA:0,SAL_BA6066AA:0,SAL_BA6068AA:0,SAL_BA6092AA:0,SAL_BA6098AA:0,SAL_BA6100AA:0,SAL_BA6112AA:0,SAL_BA6116AA:0,SAL_BA6126AA:0,SAL_BA6130AA:0,SAL_BA6133AA:0,SAL_BA6149AA:0,SAL_BA6171AA:0,SAL_BA6175AA:0,SAL_BA6179AA:0,SAL_BA6181AA:0,SAL_BA6182AA:0,SAL_BA6186AA:0,SAL_BA6188AA:0,SAL_BA6209AA:0,SAL_BA6226AA:0,SAL_BA6266AA:0,SAL_BA6291AA:0,SAL_BA6293AA:0,SAL_BA6305AA:0,SAL_BA6351AA:0,SAL_BA6359AA:0,SAL_BA6372AA:0,SAL_BA6373AA:0,SAL_BA6374AA:0,SAL_BA6390AA:0,SAL_BA6420AA:0,SAL_BA6433AA:0,SAL_BA6436AA:0,SAL_BA6463AA:0,SAL_BA6465AA:0,SAL_BA6475AA:0,SAL_BA6482AA:0,SAL_BA6484AA:0,SAL_BA6486AA:0,SAL_BA6488AA:0,SAL_BA6495AA:0,SAL_BA6501AA:0,SAL_BA6502AA:0,SAL_BA6569AA:0,SAL_BA6595AA:0,SAL_BA6616AA:0,SAL_BA6646AA:0,SAL_BA6654AA:0,SAL_BA6656AA:0,SAL_BA6658AA:0,SAL_BA6662AA:0,SAL_BA6666AA:0,SAL_BA6676AA:0,SAL_BA6677AA:0,SAL_BA6681AA:0,SAL_BA6731AA:0,SAL_BA6733AA:0,SAL_BA6771AA:0,SAL_BA6897AA:0,SAL_BA6941AA:0,SAL_BA6951AA:0,SAL_BA6959AA:0,SAL_BA6978AA:0,SAL_BA6980AA:0,SAL_BA6988AA:0,SAL_BA7036AA:0,SAL_BA7187AA:0,SAL_BA7196AA:0,SAL_BA7204AA:0,SAL_BA7223AA:0,SAL_BA7241AA:0,SAL_BA7262AA:0,SAL_BA7279AA:0,SAL_BA7286AA:0,SAL_BA7301AA:0,SAL_BA7315AA:0,SAL_BA7316AA:0,SAL_BA7317AA:0,SAL_BA7319AA:0,SAL_BA7321AA:0,SAL_BA7325AA:0,SAL_BA7328AA:0,SAL_BA7332AA:0,SAL_BA7334AA:0,SAL_BA7340AA:0,SAL_BA7351AA:0,SAL_BA7359AA:0,SAL_BA7362AA:0,SAL_BA7393AA:0,SAL_BA7394AA:0,SAL_BA7395AA:0,SAL_BA7396AA:0,SAL_BA7397AA:0,SAL_BA7398AA:0,SAL_BA7399AA:0,SAL_BA7400AA:0,SAL_BA7422AA:0,SAL_BA7439AA:0,SAL_BA7442AA:0,SAL_BA7443AA:0,SAL_BA7447AA:0,SAL_BA7461AA:0,SAL_BA7469AA:0,SAL_BA7472AA:0,SAL_BA7479AA:0,SAL_BA7489AA:0,SAL_BA7492AA:0,SAL_BA7498AA:0,SAL_BA7499AA:0,SAL_BA7511AA:0,SAL_BA7588AA:0,SAL_BA7590AA:0,SAL_BA7598AA:0,SAL_BA7600AA:0,SAL_BA7602AA:0,SAL_BA7611AA:0,SAL_BA7620AA:0,SAL_BA7626AA:0,SAL_BA7630AA:0,SAL_BA7653AA:0,SAL_BA7675AA:0,SAL_BA7677AA:0,SAL_BA7685AA:0,SAL_BA7689AA:0,SAL_BA7695AA:0,SAL_BA7706AA:0,SAL_BA7725AA:0,SAL_BA7731AA:0,SAL_BA7737AA:0,SAL_BA7739AA:0,SAL_BA7752AA:0,SAL_BA7756AA:0,SAL_BA7766AA:0,SAL_BA7768AA:0,SAL_BA7770AA:0,SAL_BA7782AA:0,SAL_BA7786AA:0,SAL_BA7790AA:0,SAL_BA7792AA:0,SAL_BA7794AA:0,SAL_BA7798AA:0,SAL_BA7801AA:0,SAL_BA7808AA:0,SAL_BA7816AA:0,SAL_BA7824AA:0,SAL_BA7853AA:0,SAL_BA7855AA:0,SAL_BA7863AA:0,SAL_BA7873AA:0,SAL_BA7877AA:0,SAL_BA7885AA:0,SAL_BA7899AA:0,SAL_BA7907AA:0,SAL_BA7914AA:0,SAL_BA7920AA:0,SAL_BA7929AA:0,SAL_BA7941AA:0,SAL_BA7953AA:0,SAL_BA7957AA:0,SAL_BA7961AA:0,SAL_BA7972AA:0,SAL_BA7980AA:0,SAL_BA8003AA:0,SAL_BA8008AA:0,SAL_BA8017AA:0,SAL_BA8024AA:0,SAL_BA8054AA:0,SAL_BA8060AA:0,SAL_BA8068AA:0,SAL_BA8072AA:0,SAL_BA8078AA:0,SAL_BA8083AA:0,SAL_BA8086AA:0,SAL_BA8092AA:0,SAL_BA8097AA:0,SAL_BA8127AA:0,SAL_BA8133AA:0,SAL_BA8137AA:0,SAL_BA8150AA:0,SAL_BA8167AA:0,SAL_BA8173AA:0,SAL_BA8181AA:0,SAL_BA8183AA:0,SAL_BA8185AA:0,SAL_BA8187AA:0,SAL_BA8189AA:0,SAL_BA8197AA:0,SAL_BA8201AA:0,SAL_BA8203AA:0,SAL_BA8205AA:0,SAL_BA8209AA:0,SAL_BA8230AA:0,SAL_BA8241AA:0,SAL_BA8248AA:0,SAL_BA8252AA:0,SAL_BA8255AA:0,SAL_BA8261AA:0,SAL_BA8265AA:0,SAL_BA8266AA:0,SAL_BA8273AA:0,SAL_BA8283AA:0,SAL_BA8293AA:0,SAL_BA8298AA:0,SAL_BA8308AA:0,SAL_BA8310AA:0,SAL_BA8312AA:0,SAL_BA8317AA:0,SAL_BA8321AA:0,SAL_BA8330AA:0,SAL_BA8350AA:0,SAL_BA8354AA:0,SAL_BA8357AA:0,SAL_BA8362AA:0,SAL_BA8364AA:0,SAL_BA8366AA:0,SAL_BA8372AA:0,SAL_BA8376AA:0,SAL_BA8378AA:0,SAL_BA8382AA:0,SAL_BA8387AA:0,SAL_BA8398AA:0,SAL_BA8399AA:0,SAL_BA8417AA:0,SAL_BA8424AA:0,SAL_BA8430AA:0,SAL_BA8440AA:0,SAL_BA8444AA:0,SAL_BA8449AA:0,SAL_BA8450AA:0,SAL_BA8462AA:0,SAL_BA8474AA:0,SAL_BA8476AA:0,SAL_BA8483AA:0,SAL_BA8493AA:0,SAL_BA8507AA:0,SAL_BA8526AA:0,SAL_BA8530AA:0,SAL_BA8533AA:0,SAL_BA8536AA:0,SAL_BA8538AA:0,SAL_BA8543AA:0,SAL_BA8545AA:0,SAL_BA8552AA:0,SAL_BA8565AA:0,SAL_BA8571AA:0,SAL_BA8573AA:0,SAL_BA8576AA:0,SAL_BA8580AA:0,SAL_BA8588AA:0,SAL_BA8596AA:0,SAL_BA8599AA:0,SAL_BA8611AA:0,SAL_BA8613AA:0,SAL_BA8623AA:0,SAL_BA8625AA:0,SAL_BA8627AA:0,SAL_BA8631AA:0,SAL_BA8636AA:0,SAL_BA8638AA:0,SAL_BA8661AA:0,SAL_BA8669AA:0,SAL_BA8674AA:0,SAL_BA8679AA:0,SAL_BA8685AA:0,SAL_BA8691AA:0,SAL_BA8698AA:0,SAL_BA8706AA:0,SAL_BA8710AA:0,SAL_BA8718AA:0,SAL_BA8730AA:0,SAL_BA8735AA:0,SAL_BA8737AA:0,SAL_BA8742AA:0,SAL_BA8745AA:0,SAL_BA8794AA:0,SAL_BA8802AA:0,SAL_BA8804AA:0,SAL_BA8808AA:0,SAL_BA8810AA:0,SAL_BA8813AA:0,SAL_BA8822AA:0,SAL_BA8823AA:0,SAL_BA8826AA:0,SAL_BA8836AA:0,SAL_BA8844AA:0,SAL_BA8852AA:0,SAL_BA8859AA:0,SAL_BA8861AA:0,SAL_BA8867AA:0,SAL_BA8878AA:0,SAL_BA8887AA:0,SAL_BA8889AA:0,SAL_BA8899AA:0,SAL_BA8911AA:0,SAL_BA8947AA:0,SAL_BA8949AA:0,SAL_BA8951AA:0,SAL_BA8953AA:0,SAL_BA8968AA:0,SAL_BA8975AA:0,SAL_BA8977AA:0,SAL_BA9065AA:0,SAL_BA9067AA:0,SAL_BA9068AA:0,SAL_BA9069AA:0,SAL_BA9070AA:0,SAL_BA9072AA:0,SAL_BA9073AA:0,SAL_BA9074AA:0,SAL_BA9076AA:0,SAL_BA9077AA:0,SAL_BA9078AA:0,SAL_BA9079AA:0,SAL_BA9080AA:0,SAL_BA9081AA:0,SAL_BA9082AA:0,SAL_BA9083AA:0,SAL_BA9084AA:0,SAL_BA9085AA:0,SAL_BA9087AA:0,SAL_BA9088AA:0,SAL_BA9089AA:0,SAL_BA9090AA:0,SAL_BA9091AA:0,SAL_BA9092AA:0,SAL_BA9093AA:0,SAL_BA9094AA:0,SAL_BA9095AA:0,SAL_BA9097AA:0,SAL_BA9098AA:0,SAL_BA9099AA:0,SAL_BA9100AA:0,SAL_BA9101AA:0,SAL_BA9102AA:0,SAL_BA9103AA:0,SAL_BA9104AA:0,SAL_BA9105AA:0,SAL_BA9106AA:0,SAL_BA9107AA:0,SAL_BA9109AA:0,SAL_BA9111AA:0,SAL_BA9112AA:0,SAL_BA9113AA:0,SAL_BA9115AA:0,SAL_BA9117AA:0,SAL_BA9118AA:0,SAL_BA9120AA:0,SAL_BA9122AA:0,SAL_BA9124AA:0,SAL_BA9126AA:0,SAL_BA9128AA:0,SAL_BA9130AA:0,SAL_BA9132AA:0,SAL_BA9133AA:0,SAL_BA9134AA:0,SAL_BA9135AA:0,SAL_BA9136AA:0,SAL_BA9137AA:0,SAL_BA9138AA:0,SAL_BA9151AA:0,SAL_BA9162AA:0,SAL_BA9163AA:0,SAL_BA9169AA:0,SAL_BA9171AA:0,SAL_BA9181AA:0,SAL_BA9183AA:0,SAL_BA9189AA:0,SAL_BA9191AA:0,SAL_BA9200AA:0,SAL_BA9204AA:0,SAL_BA9226AA:0,SAL_BA9229AA:0,SAL_BA9246AA:0,SAL_BA9262AA:0,SAL_BA9266AA:0,SAL_BA9270AA:0,SAL_BA9273AA:0,SAL_BA9275AA:0,SAL_BA9277AA:0,SAL_BA9303AA:0,SAL_BA9309AA:0,SAL_BA9310AA:0,SAL_BA9311AA:0,SAL_BA9313AA:0,SAL_BA9318AA:0,SAL_BA9321AA:0,SAL_BA9324AA:0,SAL_BA9326AA:0,SAL_BA9327AA:0,SAL_BA9334AA:0,SAL_BA9337AA:0,SAL_BA9338AA:0,SAL_BA9347AA:0,SAL_BA9349AA:0,SAL_BA9351AA:0,SAL_BA9353AA:0,SAL_BA9365AA:0,SAL_BA9371AA:0,SAL_BA9372AA:0,SAL_BA9376AA:0,SAL_BA9378AA:0,SAL_BA9381AA:0,SAL_BA9384AA:0,SAL_BA9388AA:0,SAL_BA9389AA:0,SAL_BA9396AA:0,SAL_BA9397AA:0,SAL_BA9399AA:0,SAL_BA9400AA:0,SAL_BA9403AA:0,SAL_BA9405AA:0,SAL_BA9406AA:0,SAL_BA9409AA:0,SAL_BA9411AA:0,SAL_BA9422AA:0,SAL_BA9423AA:0,SAL_BA9426AA:0,SAL_BA9427AA:0,SAL_BA9428AA:0,SAL_BA9434AA:0,SAL_BA9435AA:0,SAL_BA9436AA:0,SAL_BA9440AA:0,SAL_BA9448AA:0,SAL_BA9456AA:0,SAL_BA9457AA:0,SAL_BA9458AA:0,SAL_BA9462AA:0,SAL_BA9466AA:0,SAL_BA9467AA:0,SAL_BA9468AA:0,SAL_BA9472AA:0,SAL_BA9473AA:0,SAL_BA9474AA:0,SAL_BA9482AA:0,SAL_BA9487AA:0,SAL_BA9489AA:0,SAL_BA9491AA:0,SAL_BA9505AA:0,SAL_BA9517AA:0,SAL_BA9519AA:0,SAL_BA9524AA:0,SAL_BA9525AA:0,SAL_BA9532AA:0,SAL_BA9536AA:0,SAL_BA9538AA:0,SAL_BA9540AA:0,SAL_BA9545AA:0,SAL_BA9546AA:0,SAL_BA9550AA:0,SAL_BA9553AA:0,SAL_BA9556AA:0,SAL_BA9557AA:0,SAL_BA9560AA:0,SAL_BA9563AA:0,SAL_BA9565AA:0,SAL_BA9566AA:0,SAL_BA9570AA:0,SAL_BA9573AA:0,SAL_BA9576AA:0,SAL_BA9580AA:0,SAL_BA9581AA:0,SAL_BA9582AA:0,SAL_BA9584AA:0,SAL_BA9589AA:0,SAL_BA9591AA:0,SAL_BA9593AA:0,SAL_BA9594AA:0,SAL_BA9598AA:0,SAL_BA9599AA:0,SAL_BA9607AA:0,SAL_BA9609AA:0,SAL_BA9613AA:0,SAL_BA9615AA:0,SAL_BA9617AA:0,SAL_BA9621AA:0,SAL_BA9623AA:0,SAL_BA9625AA:0,SAL_BA9627AA:0,SAL_BA9630AA:0,SAL_BA9652AA:0,SAL_BA9653AA:0,SAL_BA9656AA:0,SAL_BA9658AA:0,SAL_BA9661AA:0,SAL_BA9664AA:0,SAL_BA9681AA:0,SAL_BA9691AA:0,SAL_BA9702AA:0,SAL_BA9704AA:0,SAL_BA9710AA:0,SAL_BA9723AA:0,SAL_BA9730AA:0,SAL_BA9736AA:0,SAL_BA9738AA:0,SAL_BA9740AA:0,SAL_BA9743AA:0,SAL_BA9747AA:0,SAL_BA9748AA:0,SAL_BA9749AA:0,SAL_BA9750AA:0,SAL_BA9751AA:0,SAL_BA9753AA:0,SAL_BA9758AA:0,SAL_BA9760AA:0,SAL_BA9766AA:0,SAL_BA9770AA:0,SAL_BA9773AA:0,SAL_BA9775AA:0,SAL_BA9779AA:0,SAL_BA9791AA:0,SAL_BA9799AA:0,SAL_BA9814AA:0,SAL_BA9819AA:0,SAL_BA9820AA:0,SAL_BA9822AA:0,SAL_BA9825AA:0,SAL_BA9834AA:0,SAL_BA9836AA:0,SAL_BA9844AA:0,SAL_BA9846AA:0,SAL_BA9847AA:0,SAL_BA9848AA:0,SAL_BA9850AA:0,SAL_BA9856AA:0,SAL_BA9872AA:0,SAL_BA9881AA:0,SAL_BA9882AA:0,SAL_BA9896AA:0,SAL_BA9897AA:0,SAL_BA9902AA:0,SAL_BA9907AA:0,SAL_BA9923AA:0,SAL_BA9933AA:0,SAL_BA9938AA:0,SAL_BA9946AA:0,SAL_BA9962AA:0,SAL_BA9970AA:0,SAL_BA9978AA:0,SAL_BA9986AA:0,SAL_BA9997AA:0,SAL_BA9999AA:0,SAL_CA0006AA:0,SAL_CA0009AA:0,SAL_CA0011AA:0,SAL_CA0014AA:0,SAL_CA0018AA:0,SAL_CA0020AA:0,SAL_CA0021AA:0,SAL_CA0022AA:0,SAL_CA0028AA:0,SAL_CA0029AA:0,SAL_CA0034AA:0,SAL_CA0079AA:0,SAL_CA0089AA:0,SAL_CA0094AA:0,SAL_CA0102AA:0,SAL_CA0106AA:0,SAL_CA0110AA:0,SAL_CA0112AA:0,SAL_CA0119AA:0,SAL_CA0125AA:0,SAL_CA0129AA:0,SAL_CA0138AA:0,SAL_CA0140AA:0,SAL_CA0150AA:0,SAL_CA0161AA:0,SAL_CA0163AA:0,SAL_CA0177AA:0,SAL_CA0184AA:0,SAL_CA0186AA:0,SAL_CA0188AA:0,SAL_CA0199AA:0,SAL_CA0204AA:0,SAL_CA0229AA:0,SAL_CA0240AA:0,SAL_CA0253AA:0,SAL_CA0257AA:0,SAL_CA0261AA:0,SAL_CA0266AA:0,SAL_CA0278AA:0,SAL_CA0292AA:0,SAL_CA0302AA:0,SAL_CA0306AA:0,SAL_CA0308AA:0,SAL_CA0311AA:0,SAL_CA0315AA:0,SAL_CA0317AA:0,SAL_CA0348AA:0,SAL_CA0356AA:0,SAL_CA0358AA:0,SAL_CA0368AA:0,SAL_CA0370AA:0,SAL_CA0378AA:0,SAL_CA0389AA:0,SAL_CA0399AA:0,SAL_CA0401AA:0,SAL_CA0405AA:0,SAL_CA0407AA:0,SAL_CA0411AA:0,SAL_CA0413AA:0,SAL_CA0414AA:0,SAL_CA0417AA:0,SAL_CA0443AA:0,SAL_CA0451AA:0,SAL_CA0455AA:0,SAL_CA0461AA:0,SAL_CA0467AA:0,SAL_CA0472AA:0,SAL_CA0473AA:0,SAL_CA0475AA:0,SAL_CA0492AA:0,SAL_CA0496AA:0,SAL_CA0502AA:0,SAL_CA0505AA:0,SAL_CA0509AA:0,SAL_CA0544AA:0,SAL_CA0560AA:0,SAL_CA0570AA:0,SAL_CA0585AA:0,SAL_CA0587AA:0,SAL_CA0593AA:0,SAL_CA0597AA:0,SAL_CA0607AA:0,SAL_CA0618AA:0,SAL_CA0634AA:0,SAL_CA0636AA:0,SAL_CA0644AA:0,SAL_CA0646AA:0,SAL_CA0650AA:0,SAL_CA0656AA:0,SAL_CA0666AA:0,SAL_CA0668AA:0,SAL_CA0682AA:0,SAL_CA0685AA:0,SAL_CA0686AA:0,SAL_CA0694AA:0,SAL_CA0697AA:0,SAL_CA0699AA:0,SAL_CA0704AA:0,SAL_CA0708AA:0,SAL_CA0716AA:0,SAL_CA0720AA:0,SAL_CA0735AA:0,SAL_CA0741AA:0,SAL_CA0743AA:0,SAL_CA0763AA:0,SAL_CA0768AA:0,SAL_CA0776AA:0,SAL_CA0780AA:0,SAL_CA0795AA:0,SAL_CA0797AA:0,SAL_CA0817AA:0,SAL_CA0821AA:0,SAL_CA0835AA:0,SAL_CA0837AA:0,SAL_CA0844AA:0,SAL_CA0848AA:0,SAL_CA0859AA:0,SAL_CA0860AA:0,SAL_CA0866AA:0,SAL_CA0885AA:0,SAL_CA0894AA:0,SAL_CA0896AA:0,SAL_CA0898AA:0,SAL_CA0903AA:0,SAL_CA0907AA:0,SAL_CA0914AA:0,SAL_CA1024AA:0,SAL_CA1030AA:0,SAL_CA1051AA:0,SAL_CA1058AA:0,SAL_CA1067AA:0,SAL_CA1071AA:0,SAL_CA1075AA:0,SAL_CA1093AA:0,SAL_CA1104AA:0,SAL_CA1111AA:0,SAL_CA1117AA:0,SAL_CA1119AA:0,SAL_CA1122AA:0,SAL_CA1133AA:0,SAL_CA1142AA:0,SAL_CA1145AA:0,SAL_CA1154AA:0,SAL_CA1156AA:0,SAL_CA1157AA:0,SAL_CA1162AA:0,SAL_CA1163AA:0,SAL_CA1168AA:0,SAL_CA1171AA:0,SAL_CA1172AA:0,SAL_CA1176AA:0,SAL_CA1179AA:0,SAL_CA1184AA:0,SAL_CA1186AA:0,SAL_CA1190AA:0,SAL_CA1197AA:0,SAL_CA1211AA:0,SAL_CA1215AA:0,SAL_CA1216AA:0,SAL_CA1218AA:0,SAL_CA1227AA:0,SAL_CA1229AA:0,SAL_CA1230AA:0,SAL_CA1231AA:0,SAL_CA1236AA:0,SAL_CA1237AA:0,SAL_CA1239AA:0,SAL_CA1240AA:0,SAL_CA1246AA:0,SAL_CA1253AA:0,SAL_CA1258AA:0,SAL_CA1262AA:0,SAL_CA1278AA:0,SAL_CA1291AA:0,SAL_CA1299AA:0,SAL_CA1302AA:0,SAL_CA1304AA:0,SAL_CA1311AA:0,SAL_CA1315AA:0,SAL_CA1318AA:0,SAL_CA1320AA:0,SAL_CA1323AA:0,SAL_CA1336AA:0,SAL_CA1339AA:0,SAL_CA1353AA:0,SAL_CA1359AA:0,SAL_CA1364AA:0,SAL_CA1374AA:0,SAL_CA1382AA:0,SAL_CA1384AA:0,SAL_CA1386AA:0,SAL_CA1390AA:0,SAL_CA1394AA:0,SAL_CA1396AA:0,SAL_CA1406AA:0,SAL_CA1414AA:0,SAL_CA1418AA:0,SAL_CA1422AA:0,SAL_CA1429AA:0,SAL_CA1435AA:0,SAL_CA1440AA:0,SAL_CA1444AA:0,SAL_CA1454AA:0,SAL_CA1456AA:0,SAL_CA1459AA:0,SAL_CA1461AA:0,SAL_CA1465AA:0,SAL_CA1478AA:0,SAL_CA1480AA:0,SAL_CA1486AA:0,SAL_CA1499AA:0,SAL_CA1519AA:0,SAL_CA1521AA:0,SAL_CA1535AA:0,SAL_CA1540AA:0,SAL_CA1543AA:0,SAL_CA1552AA:0,SAL_CA1558AA:0,SAL_CA1560AA:0,SAL_CA1562AA:0,SAL_CA1568AA:0,SAL_CA1575AA:0,SAL_CA1588AA:0,SAL_CA1594AA:0,SAL_CA1596AA:0,SAL_CA1602AA:0,SAL_CA1617AA:0,SAL_CA1621AA:0,SAL_CA1623AA:0,SAL_CA1625AA:0,SAL_CA1640AA:0,SAL_CA1644AA:0,SAL_CA1648AA:0,SAL_CA1654AA:0,SAL_CA1678AA:0,SAL_CA1680AA:0,SAL_CA1682AA:0,SAL_CA1709AA:0,SAL_CA1715AA:0,SAL_CA1717AA:0,SAL_CA1719AA:0,SAL_CA1720AA:0,SAL_CA1723AA:0,SAL_CA1727AA:0,SAL_CA1733AA:0,SAL_CA1735AA:0,SAL_CA1737AA:0,SAL_CA1741AA:0,SAL_CA1743AA:0,SAL_CA1747AA:0,SAL_CA1753AA:0,SAL_CA1755AA:0,SAL_CA1763AA:0,SAL_CA1765AA:0,SAL_CA1776AA:0,SAL_CA1781AA:0,SAL_CA1784AA:0,SAL_CA1794AA:0,SAL_CA1797AA:0,SAL_CA1801AA:0,SAL_CA1820AA:0,SAL_CA1838AA:0,SAL_CA1862AA:0,SAL_CA1864AA:0,SAL_CA1866AA:0,SAL_CA1871AA:0,SAL_CA1873AA:0,SAL_CA1874AA:0,SAL_CA1876AA:0,SAL_CA1882AA:0,SAL_CA1887AA:0,SAL_CA1889AA:0,SAL_CA1892AA:0,SAL_CA1895AA:0,SAL_CA1908AA:0,SAL_CA1913AA:0,SAL_CA1918AA:0,SAL_CA1919AA:0,SAL_CA1925AA:0,SAL_CA1946AA:0,SAL_CA1948AA:0,SAL_CA1951AA:0,SAL_CA1953AA:0,SAL_CA1955AA:0,SAL_CA1957AA:0,SAL_CA1965AA:0,SAL_CA1976AA:0,SAL_CA1984AA:0,SAL_CA1997AA:0,SAL_CA2004AA:0,SAL_CA2010AA:0,SAL_CA2018AA:0,SAL_CA2024AA:0,SAL_CA2037AA:0,SAL_CA2039AA:0,SAL_CA2045AA:0,SAL_CA2050AA:0,SAL_CA2052AA:0,SAL_CA2055AA:0,SAL_CA2059AA:0,SAL_CA2060AA:0,SAL_CA2066AA:0,SAL_CA2072AA:0,SAL_CA2077AA:0,SAL_CA2084AA:0,SAL_CA2093AA:0,SAL_CA2094AA:0,SAL_CA2109AA:0,SAL_CA2113AA:0,SAL_CA2121AA:0,SAL_CA2132AA:0,SAL_CA2133AA:0,SAL_CA2134AA:0,SAL_CA2138AA:0,SAL_CA2140AA:0,SAL_CA2141AA:0,SAL_CA2146AA:0,SAL_CA2150AA:0,SAL_CA2151AA:0,SAL_CA2157AA:0,SAL_CA2160AA:0,SAL_CA2162AA:0,SAL_CA2165AA:0,SAL_CA2167AA:0,SAL_CA2169AA:0,SAL_CA2170AA:0,SAL_CA2171AA:0,SAL_CA2178AA:0,SAL_CA2184AA:0,SAL_CA2190AA:0,SAL_CA2191AA:0,SAL_CA2199AA:0,SAL_CA2200AA:0,SAL_CA2203AA:0,SAL_CA2205AA:0,SAL_CA2208AA:0,SAL_CA2209AA:0,SAL_CA2213AA:0,SAL_CA2214AA:0,SAL_CA2217AA:0,SAL_CA2221AA:0,SAL_CA2224AA:0,SAL_CA2231AA:0,SAL_CA2242AA:0,SAL_CA2246AA:0,SAL_CA2252AA:0,SAL_CA2255AA:0,SAL_CA2265AA:0,SAL_CA2273AA:0,SAL_CA2280AA:0,SAL_CA2284AA:0,SAL_CA2289AA:0,SAL_CA2290AA:0,SAL_CA2298AA:0,SAL_CA2313AA:0,SAL_CA2315AA:0,SAL_CA2319AA:0,SAL_CA2323AA:0,SAL_CA2324AA:0,SAL_CA2325AA:0,SAL_CA2338AA:0,SAL_CA2339AA:0,SAL_CA2342AA:0,SAL_CA2343AA:0,SAL_CA2346AA:0,SAL_CA2362AA:0,SAL_CA2364AA:0,SAL_CA2371AA:0,SAL_CA2372AA:0,SAL_CA2374AA:0,SAL_CA2378AA:0,SAL_CA2379AA:0,SAL_CA2381AA:0,SAL_CA2383AA:0,SAL_CA2390AA:0,SAL_CA2392AA:0,SAL_CA2395AA:0,SAL_CA2397AA:0,SAL_CA2399AA:0,SAL_CA2403AA:0,SAL_CA2409AA:0,SAL_CA2411AA:0,SAL_CA2412AA:0,SAL_CA2419AA:0,SAL_CA2421AA:0,SAL_CA2422AA:0,SAL_CA2423AA:0,SAL_CA2427AA:0,SAL_CA2428AA:0,SAL_CA2430AA:0,SAL_CA2431AA:0,SAL_CA2432AA:0,SAL_CA2438AA:0,SAL_CA2441AA:0,SAL_CA2445AA:0,SAL_CA2449AA:0,SAL_CA2455AA:0,SAL_CA2458AA:0,SAL_CA2461AA:0,SAL_CA2463AA:0,SAL_CA2465AA:0,SAL_CA2473AA:0,SAL_CA2474AA:0,SAL_CA2489AA:0,SAL_CA2492AA:0,SAL_CA2493AA:0,SAL_CA2498AA:0,SAL_CA2504AA:0,SAL_CA2505AA:0,SAL_CA2507AA:0,SAL_CA2509AA:0,SAL_CA2513AA:0,SAL_CA2515AA:0,SAL_CA2516AA:0,SAL_CA2521AA:0,SAL_CA2522AA:0,SAL_CA2538AA:0,SAL_CA2539AA:0,SAL_CA2546AA:0,SAL_CA2549AA:0,SAL_CA2555AA:0,SAL_CA2557AA:0,SAL_CA2561AA:0,SAL_CA2564AA:0,SAL_CA2567AA:0,SAL_CA2568AA:0,SAL_CA2570AA:0,SAL_CA2572AA:0,SAL_CA2575AA:0,SAL_CA2577AA:0,SAL_CA2580AA:0,SAL_CA2588AA:0,SAL_CA2591AA:0,SAL_CA2593AA:0,SAL_CA2596AA:0,SAL_CA2604AA:0,SAL_CA2615AA:0,SAL_CA2617AA:0,SAL_CA2619AA:0,SAL_CA2624AA:0,SAL_CA2631AA:0,SAL_CA2636AA:0,SAL_CA2637AA:0,SAL_CA2640AA:0,SAL_CA2642AA:0,SAL_CA2650AA:0,SAL_CA2652AA:0,SAL_CA2658AA:0,SAL_CA2661AA:0,SAL_CA2664AA:0,SAL_CA2668AA:0,SAL_CA2671AA:0,SAL_CA2673AA:0,SAL_CA2674AA:0,SAL_CA2685AA:0,SAL_CA2687AA:0,SAL_CA2694AA:0,SAL_CA2696AA:0,SAL_CA2697AA:0,SAL_CA2701AA:0,SAL_CA2704AA:0,SAL_CA2708AA:0,SAL_CA2710AA:0,SAL_CA2716AA:0,SAL_CA2726AA:0,SAL_CA2728AA:0,SAL_CA2736AA:0,SAL_CA2739AA:0,SAL_CA2740AA:0,SAL_CA2749AA:0,SAL_CA2753AA:0,SAL_CA2755AA:0,SAL_CA2756AA:0,SAL_CA2767AA:0,SAL_CA2769AA:0,SAL_CA2772AA:0,SAL_CA2773AA:0,SAL_CA2774AA:0,SAL_CA2779AA:0,SAL_CA2784AA:0,SAL_CA2786AA:0,SAL_CA2788AA:0,SAL_CA2792AA:0,SAL_CA2793AA:0,SAL_CA2794AA:0,SAL_CA2796AA:0,SAL_CA2797AA:0,SAL_CA2799AA:0,SAL_CA2800AA:0,SAL_CA2801AA:0,SAL_CA2802AA:0,SAL_CA2807AA:0,SAL_CA2809AA:0,SAL_CA2813AA:0,SAL_CA2817AA:0,SAL_CA2825AA:0,SAL_CA2829AA:0,SAL_CA2834AA:0,SAL_CA2838AA:0,SAL_CA2840AA:0,SAL_CA2848AA:0,SAL_CA2850AA:0,SAL_CA2852AA:0,SAL_CA2856AA:0,SAL_CA2860AA:0,SAL_CA2862AA:0,SAL_CA2863AA:0,SAL_CA2877AA:0,SAL_CA2879AA:0,SAL_CA2880AA:0,SAL_CA2882AA:0,SAL_CA2885AA:0,SAL_CA2886AA:0,SAL_CA2891AA:0,SAL_CA2895AA:0,SAL_CA2900AA:0,SAL_CA2908AA:0,SAL_CA2910AA:0,SAL_CA2914AA:0,SAL_CA2915AA:0,SAL_CA2918AA:0,SAL_CA2919AA:0,SAL_CA2925AA:0,SAL_CA2930AA:0,SAL_CA2932AA:0,SAL_CA2933AA:0,SAL_CA2937AA:0,SAL_CA2938AA:0,SAL_CA2942AA:0,SAL_CA2948AA:0,SAL_CA2952AA:0,SAL_CA2953AA:0,SAL_CA2959AA:0,SAL_CA2962AA:0,SAL_CA2965AA:0,SAL_CA2967AA:0,SAL_CA2969AA:0,SAL_CA2976AA:0,SAL_CA2986AA:0,SAL_CA2987AA:0,SAL_CA2990AA:0,SAL_CA2993AA:0,SAL_CA2995AA:0,SAL_CA2997AA:0,SAL_CA2999AA:0,SAL_CA3000AA:0,SAL_CA3001AA:0,SAL_CA3002AA:0,SAL_CA3003AA:0,SAL_CA3004AA:0,SAL_CA3005AA:0,SAL_CA3007AA:0,SAL_CA3011AA:0,SAL_CA3020AA:0,SAL_CA3025AA:0,SAL_CA3031AA:0,SAL_CA3033AA:0,SAL_CA3034AA:0,SAL_CA3036AA:0,SAL_CA3040AA:0,SAL_CA3043AA:0,SAL_CA3045AA:0,SAL_CA3048AA:0,SAL_CA3050AA:0,SAL_CA3052AA:0,SAL_CA3055AA:0,SAL_CA3060AA:0,SAL_CA3062AA:0,SAL_CA3068AA:0,SAL_CA3071AA:0,SAL_CA3072AA:0,SAL_CA3077AA:0,SAL_CA3078AA:0,SAL_CA3079AA:0,SAL_CA3087AA:0,SAL_CA3097AA:0,SAL_CA3105AA:0,SAL_CA3106AA:0,SAL_CA3108AA:0,SAL_CA3110AA:0,SAL_CA3113AA:0,SAL_CA3114AA:0,SAL_CA3118AA:0,SAL_CA3120AA:0,SAL_CA3125AA:0,SAL_CA3141AA:0,SAL_CA3142AA:0,SAL_CA3146AA:0,SAL_CA3150AA:0,SAL_CA3153AA:0,SAL_CA3159AA:0,SAL_CA3161AA:0,SAL_CA3165AA:0,SAL_CA3166AA:0,SAL_CA3167AA:0,SAL_CA3168AA:0,SAL_CA3174AA:0,SAL_CA3182AA:0,SAL_CA3190AA:0,SAL_CA3193AA:0,SAL_CA3196AA:0,SAL_CA3199AA:0,SAL_CA3200AA:0,SAL_CA3201AA:0,SAL_CA3206AA:0,SAL_CA3209AA:0,SAL_CA3216AA:0,SAL_CA3217AA:0,SAL_CA3221AA:0,SAL_CA3224AA:0,SAL_CA3226AA:0,SAL_CA3230AA:0,SAL_CA3233AA:0,SAL_CA3241AA:0,SAL_CA3247AA:0,SAL_CA3248AA:0,SAL_CA3253AA:0,SAL_CA3255AA:0,SAL_CA3256AA:0,SAL_CA3259AA:0,SAL_CA3269AA:0,SAL_CA3274AA:0,SAL_CA3276AA:0,SAL_CA3278AA:0,SAL_CA3279AA:0,SAL_CA3280AA:0,SAL_CA3281AA:0,SAL_CA3282AA:0,SAL_CA3285AA:0,SAL_CA3286AA:0,SAL_CA3287AA:0,SAL_CA3295AA:0,SAL_CA3299AA:0,SAL_CA3308AA:0,SAL_CA3312AA:0,SAL_CA3321AA:0,SAL_CA3322AA:0,SAL_CA3324AA:0,SAL_CA3325AA:0,SAL_CA3327AA:0,SAL_CA3328AA:0,SAL_CA3337AA:0,SAL_CA3339AA:0,SAL_CA3342AA:0,SAL_CA3343AA:0,SAL_CA3345AA:0,SAL_CA3347AA:0,SAL_CA3351AA:0,SAL_CA3359AA:0,SAL_CA3361AA:0,SAL_CA3363AA:0,SAL_CA3367AA:0,SAL_CA3372AA:0,SAL_CA3373AA:0,SAL_CA3376AA:0,SAL_CA3379AA:0,SAL_CA3380AA:0,SAL_CA3383AA:0,SAL_CA3384AA:0,SAL_CA3388AA:0,SAL_CA3399AA:0,SAL_CA3408AA:0,SAL_CA3413AA:0,SAL_CA3414AA:0,SAL_CA3415AA:0,SAL_CA3421AA:0,SAL_CA3431AA:0,SAL_CA3433AA:0,SAL_CA3435AA:0,SAL_CA3442AA:0,SAL_CA3446AA:0,SAL_CA3454AA:0,SAL_CA3455AA:0,SAL_CA3456AA:0,SAL_CA3458AA:0,SAL_CA3459AA:0,SAL_CA3462AA:0,SAL_CA3464AA:0,SAL_CA3468AA:0,SAL_CA3469AA:0,SAL_CA3471AA:0,SAL_CA3475AA:0,SAL_CA3478AA:0,SAL_CA3479AA:0,SAL_CA3480AA:0,SAL_CA3484AA:0,SAL_CA3485AA:0,SAL_CA3489AA:0,SAL_CA3494AA:0,SAL_CA3496AA:0,SAL_CA3497AA:0,SAL_CA3504AA:0,SAL_CA3505AA:0,SAL_CA3511AA:0,SAL_CA3513AA:0,SAL_CA3519AA:0,SAL_CA3524AA:0,SAL_CA3536AA:0,SAL_CA3540AA:0,SAL_CA3544AA:0,SAL_CA3545AA:0,SAL_CA3546AA:0,SAL_CA3547AA:0,SAL_CA3550AA:0,SAL_CA3552AA:0,SAL_CA3561AA:0,SAL_CA3574AA:0,SAL_CA3576AA:0,SAL_CA3579AA:0,SAL_CA3580AA:0,SAL_CA3584AA:0,SAL_CA3586AA:0,SAL_CA3602AA:0,SAL_CA3604AA:0,SAL_CA3605AA:0,SAL_CA3606AA:0,SAL_CA3607AA:0,SAL_CA3611AA:0,SAL_CA3614AA:0,SAL_CA3615AA:0,SAL_CA3616AA:0,SAL_CA3618AA:0,SAL_CA3622AA:0,SAL_CA3623AA:0,SAL_CA3627AA:0,SAL_CA3628AA:0,SAL_CA3629AA:0,SAL_CA3630AA:0,SAL_CA3634AA:0,SAL_CA3635AA:0,SAL_CA3640AA:0,SAL_CA3642AA:0,SAL_CA3648AA:0,SAL_CA3649AA:0,SAL_CA3656AA:0,SAL_CA3658AA:0,SAL_CA3660AA:0,SAL_CA3667AA:0,SAL_CA3678AA:0,SAL_CA3679AA:0,SAL_CA3688AA:0,SAL_CA3690AA:0,SAL_CA3705AA:0,SAL_CA3707AA:0,SAL_CA3709AA:0,SAL_CA3715AA:0,SAL_CA3726AA:0,SAL_CA3727AA:0,SAL_CA3731AA:0,SAL_CA3734AA:0,SAL_CA3738AA:0,SAL_CA3742AA:0,SAL_CA3744AA:0,SAL_CA3748AA:0,SAL_CA3751AA:0,SAL_CA3752AA:0,SAL_CA3757AA:0,SAL_CA3759AA:0,SAL_CA3761AA:0,SAL_CA3766AA:0,SAL_CA3767AA:0,SAL_CA3771AA:0,SAL_CA3772AA:0,SAL_CA3773AA:0,SAL_CA3783AA:0,SAL_CA3787AA:0,SAL_CA3791AA:0,SAL_CA3794AA:0,SAL_CA3798AA:0,SAL_CA3801AA:0,SAL_CA3809AA:0,SAL_CA3814AA:0,SAL_CA3817AA:0,SAL_CA3831AA:0,SAL_CA3832AA:0,SAL_CA3836AA:0,SAL_CA3842AA:0,SAL_CA3845AA:0,SAL_CA3860AA:0,SAL_CA3862AA:0,SAL_CA3876AA:0,SAL_CA3877AA:0,SAL_CA3880AA:0,SAL_CA3881AA:0,SAL_CA3886AA:0,SAL_CA3887AA:0,SAL_CA3888AA:0,SAL_CA3890AA:0,SAL_CA3893AA:0,SAL_CA3895AA:0,SAL_CA3899AA:0,SAL_CA3900AA:0,SAL_CA3901AA:0,SAL_CA3912AA:0,SAL_CA3928AA:0,SAL_CA3930AA:0,SAL_CA3932AA:0,SAL_CA3934AA:0,SAL_CA3941AA:0,SAL_CA3942AA:0,SAL_CA3943AA:0,SAL_CA3947AA:0,SAL_CA3955AA:0,SAL_CA3956AA:0,SAL_CA3971AA:0,SAL_CA3973AA:0,SAL_CA3974AA:0,SAL_CA3976AA:0,SAL_CA3978AA:0,SAL_CA3983AA:0,SAL_CA3984AA:0,SAL_CA3985AA:0,SAL_CA3989AA:0,SAL_CA3995AA:0,SAL_CA3998AA:0,SAL_CA4000AA:0,SAL_CA4010AA:0,SAL_CA4020AA:0,SAL_CA4022AA:0,SAL_CA4026AA:0,SAL_CA4033AA:0,SAL_CA4040AA:0,SAL_CA4043AA:0,SAL_CA4045AA:0,SAL_CA4051AA:0,SAL_CA4053AA:0,SAL_CA4057AA:0,SAL_CA4061AA:0,SAL_CA4065AA:0,SAL_CA4069AA:0,SAL_CA4072AA:0,SAL_CA4073AA:0,SAL_CA4074AA:0,SAL_CA4077AA:0,SAL_CA4079AA:0,SAL_CA4080AA:0,SAL_CA4081AA:0,SAL_CA4084AA:0,SAL_CA4088AA:0,SAL_CA4089AA:0,SAL_CA4095AA:0,SAL_CA4106AA:0,SAL_CA4107AA:0,SAL_CA4113AA:0,SAL_CA4124AA:0,SAL_CA4125AA:0,SAL_CA4130AA:0,SAL_CA4132AA:0,SAL_CA4141AA:0,SAL_CA4151AA:0,SAL_CA4152AA:0,SAL_CA4155AA:0,SAL_CA4157AA:0,SAL_CA4158AA:0,SAL_CA4160AA:0,SAL_CA4165AA:0,SAL_CA4168AA:0,SAL_CA4170AA:0,SAL_CA4172AA:0,SAL_CA4174AA:0,SAL_CA4175AA:0,SAL_CA4176AA:0,SAL_CA4181AA:0,SAL_CA4187AA:0,SAL_CA4189AA:0,SAL_CA4192AA:0,SAL_CA4194AA:0,SAL_CA4200AA:0,SAL_CA4203AA:0,SAL_CA4206AA:0,SAL_CA4207AA:0,SAL_CA4209AA:0,SAL_CA4213AA:0,SAL_CA4214AA:0,SAL_CA4217AA:0,SAL_CA4228AA:0,SAL_CA4232AA:0,SAL_CA4237AA:0,SAL_CA4240AA:0,SAL_CA4244AA:0,SAL_CA4247AA:0,SAL_CA4255AA:0,SAL_CA4257AA:0,SAL_CA4259AA:0,SAL_CA4266AA:0,SAL_CA4268AA:0,SAL_CA4279AA:0,SAL_CA4285AA:0,SAL_CA4299AA:0,SAL_CA4315AA:0,SAL_CA4316AA:0,SAL_CA4317AA:0,SAL_CA4319AA:0,SAL_CA4320AA:0,SAL_CA4322AA:0,SAL_CA4326AA:0,SAL_CA4329AA:0,SAL_CA4332AA:0,SAL_CA4336AA:0,SAL_CA4339AA:0,SAL_CA4340AA:0,SAL_CA4343AA:0,SAL_CA4351AA:0,SAL_CA4352AA:0,SAL_CA4354AA:0,SAL_CA4355AA:0,SAL_CA4359AA:0,SAL_CA4360AA:0,SAL_CA4361AA:0,SAL_CA4377AA:0,SAL_CA4381AA:0,SAL_CA4383AA:0,SAL_CA4386AA:0,SAL_CA4394AA:0,SAL_CA4395AA:0,SAL_CA4397AA:0,SAL_CA4398AA:0,SAL_CA4399AA:0,SAL_CA4402AA:0,SAL_CA4404AA:0,SAL_CA4408AA:0,SAL_CA4409AA:0,SAL_CA4417AA:0,SAL_CA4418AA:0,SAL_CA4420AA:0,SAL_CA4427AA:0,SAL_CA4431AA:0,SAL_CA4433AA:0,SAL_CA4435AA:0,SAL_CA4437AA:0,SAL_CA4438AA:0,SAL_CA4440AA:0,SAL_CA4448AA:0,SAL_CA4450AA:0,SAL_CA4457AA:0,SAL_CA4458AA:0,SAL_CA4463AA:0,SAL_CA4464AA:0,SAL_CA4466AA:0,SAL_CA4476AA:0,SAL_CA4481AA:0,SAL_CA4488AA:0,SAL_CA4496AA:0,SAL_CA4508AA:0,SAL_CA4509AA:0,SAL_CA4512AA:0,SAL_CA4516AA:0,SAL_CA4517AA:0,SAL_CA4519AA:0,SAL_CA4520AA:0,SAL_CA4527AA:0,SAL_CA4534AA:0,SAL_CA4541AA:0,SAL_CA4542AA:0,SAL_CA4543AA:0,SAL_CA4544AA:0,SAL_CA4545AA:0,SAL_CA4547AA:0,SAL_CA4548AA:0,SAL_CA4550AA:0,SAL_CA4553AA:0,SAL_CA4559AA:0,SAL_CA4560AA:0,SAL_CA4568AA:0,SAL_CA4570AA:0,SAL_CA4571AA:0,SAL_CA4574AA:0,SAL_CA4575AA:0,SAL_CA4580AA:0,SAL_CA4582AA:0,SAL_CA4588AA:0,SAL_CA4591AA:0,SAL_CA4593AA:0,SAL_CA4598AA:0,SAL_CA4599AA:0,SAL_CA4601AA:0,SAL_CA4605AA:0,SAL_CA4615AA:0,SAL_CA4616AA:0,SAL_CA4628AA:0,SAL_CA4634AA:0,SAL_CA4636AA:0,SAL_CA4638AA:0,SAL_CA4639AA:0,SAL_CA4640AA:0,SAL_CA4642AA:0,SAL_CA4644AA:0,SAL_CA4648AA:0,SAL_CA4657AA:0,SAL_CA4663AA:0,SAL_CA4664AA:0,SAL_CA4666AA:0,SAL_CA4669AA:0,SAL_CA4675AA:0,SAL_CA4680AA:0,SAL_CA4681AA:0,SAL_CA4683AA:0,SAL_CA4685AA:0,SAL_CA4688AA:0,SAL_CA4690AA:0,SAL_CA4691AA:0,SAL_CA4694AA:0,SAL_CA4697AA:0,SAL_CA4701AA:0,SAL_CA4703AA:0,SAL_CA4705AA:0,SAL_CA4713AA:0,SAL_CA4714AA:0,SAL_CA4719AA:0,SAL_CA4724AA:0,SAL_CA4725AA:0,SAL_CA4727AA:0,SAL_CA4733AA:0,SAL_CA4740AA:0,SAL_CA4741AA:0,SAL_CA4743AA:0,SAL_CA4753AA:0,SAL_CA4765AA:0,SAL_CA4766AA:0,SAL_CA4768AA:0,SAL_CA4770AA:0,SAL_CA4779AA:0,SAL_CA4780AA:0,SAL_CA4784AA:0,SAL_CA4785AA:0,SAL_CA4786AA:0,SAL_CA4789AA:0,SAL_CA4792AA:0,SAL_CA4797AA:0,SAL_CA4799AA:0,SAL_CA4800AA:0,SAL_CA4802AA:0,SAL_CA4805AA:0,SAL_CA4808AA:0,SAL_CA4816AA:0,SAL_CA4820AA:0,SAL_CA4822AA:0,SAL_CA4828AA:0,SAL_CA4833AA:0,SAL_CA4837AA:0,SAL_CA4838AA:0,SAL_CA4849AA:0,SAL_CA4851AA:0,SAL_CA4860AA:0,SAL_CA4861AA:0,SAL_CA4862AA:0,SAL_CA4863AA:0,SAL_CA4889AA:0,SAL_CA4894AA:0,SAL_CA4898AA:0,SAL_CA4903AA:0,SAL_CA4910AA:0,SAL_CA4911AA:0,SAL_CA4912AA:0,SAL_CA4922AA:0,SAL_CA4927AA:0,SAL_CA4935AA:0,SAL_CA4936AA:0,SAL_CA4937AA:0,SAL_CA4939AA:0,SAL_CA4942AA:0,SAL_CA4943AA:0,SAL_CA4945AA:0,SAL_CA4947AA:0,SAL_CA4952AA:0,SAL_CA4953AA:0,SAL_CA4954AA:0,SAL_CA4958AA:0,SAL_CA4966AA:0,SAL_CA4967AA:0,SAL_CA4968AA:0,SAL_CA4980AA:0,SAL_CA4981AA:0,SAL_CA4983AA:0,SAL_CA4985AA:0,SAL_CA4988AA:0,SAL_CA4990AA:0,SAL_CA4998AA:0,SAL_CA4999AA:0,SAL_CA5004AA:0,SAL_CA5007AA:0,SAL_CA5026AA:0,SAL_CA5027AA:0,SAL_CA5033AA:0,SAL_CA5039AA:0,SAL_CA5048AA:0,SAL_CA5049AA:0,SAL_CA5052AA:0,SAL_CA5061AA:0,SAL_CA5063AA:0,SAL_CA5065AA:0,SAL_CA5066AA:0,SAL_CA5067AA:0,SAL_CA5068AA:0,SAL_CA5073AA:0,SAL_CA5084AA:0,SAL_CA5090AA:0,SAL_CA5094AA:0,SAL_CA5101AA:0,SAL_CA5102AA:0,SAL_CA5104AA:0,SAL_CA5107AA:0,SAL_CA5108AA:0,SAL_CA5115AA:0,SAL_CA5117AA:0,SAL_CA5118AA:0,SAL_CA5123AA:0,SAL_CA5132AA:0,SAL_CA5138AA:0,SAL_CA5139AA:0,SAL_CA5143AA:0,SAL_CA5145AA:0,SAL_CA5148AA:0,SAL_CA5149AA:0,SAL_CA5151AA:0,SAL_CA5169AA:0,SAL_CA5175AA:0,SAL_CA5176AA:0,SAL_CA5193AA:0,SAL_CA5196AA:0,SAL_CA5199AA:0,SAL_CA5203AA:0,SAL_CA5206AA:0,SAL_CA5207AA:0,SAL_CA5209AA:0,SAL_CA5212AA:0,SAL_CA5215AA:0,SAL_CA5219AA:0,SAL_CA5222AA:0,SAL_CA5226AA:0,SAL_CA5230AA:0,SAL_CA5233AA:0,SAL_CA5238AA:0,SAL_CA5243AA:0,SAL_CA5249AA:0,SAL_CA5250AA:0,SAL_CA5251AA:0,SAL_CA5256AA:0,SAL_CA5257AA:0,SAL_CA5260AA:0,SAL_CA5261AA:0,SAL_CA5264AA:0,SAL_CA5267AA:0,SAL_CA5272AA:0,SAL_CA5273AA:0,SAL_CA5275AA:0,SAL_CA5276AA:0,SAL_CA5284AA:0,SAL_CA5285AA:0,SAL_CA5287AA:0,SAL_CA5290AA:0,SAL_CA5293AA:0,SAL_CA5295AA:0,SAL_CA5298AA:0,SAL_CA5301AA:0,SAL_CA5302AA:0,SAL_CA5305AA:0,SAL_CA5315AA:0,SAL_CA5325AA:0,SAL_CA5328AA:0,SAL_CA5334AA:0,SAL_CA5338AA:0,SAL_CA5341AA:0,SAL_CA5358AA:0,SAL_CA5361AA:0,SAL_CA5363AA:0,SAL_CA5365AA:0,SAL_CA5370AA:0,SAL_CA5371AA:0,SAL_CA5372AA:0,SAL_CA5373AA:0,SAL_CA5377AA:0,SAL_CA5380AA:0,SAL_CA5381AA:0,SAL_CA5382AA:0,SAL_CA5385AA:0,SAL_CA5386AA:0,SAL_CA5387AA:0,SAL_CA5388AA:0,SAL_CA5389AA:0,SAL_CA5390AA:0,SAL_CA5391AA:0,SAL_CA5392AA:0,SAL_CA5395AA:0,SAL_CA5398AA:0,SAL_CA5400AA:0,SAL_CA5401AA:0,SAL_CA5402AA:0,SAL_CA5403AA:0,SAL_CA5409AA:0,SAL_CA5414AA:0,SAL_CA5416AA:0,SAL_CA5420AA:0,SAL_CA5421AA:0,SAL_CA5422AA:0,SAL_CA5423AA:0,SAL_CA5424AA:0,SAL_CA5426AA:0,SAL_CA5433AA:0,SAL_CA5436AA:0,SAL_CA5440AA:0,SAL_CA5441AA:0,SAL_CA5445AA:0,SAL_CA5446AA:0,SAL_CA5448AA:0,SAL_CA5449AA:0,SAL_CA5450AA:0,SAL_CA5454AA:0,SAL_CA5455AA:0,SAL_CA5459AA:0,SAL_CA5460AA:0,SAL_CA5461AA:0,SAL_CA5471AA:0,SAL_CA5472AA:0,SAL_CA5475AA:0,SAL_CA5477AA:0,SAL_CA5490AA:0,SAL_CA5491AA:0,SAL_CA5501AA:0,SAL_CA5507AA:0,SAL_CA5517AA:0,SAL_CA5519AA:0,SAL_CA5526AA:0,SAL_CA5528AA:0,SAL_CA5544AA:0,SAL_CA5547AA:0,SAL_CA5548AA:0,SAL_CA5550AA:0,SAL_CA5551AA:0,SAL_CA5556AA:0,SAL_CA5557AA:0,SAL_CA5561AA:0,SAL_CA5566AA:0,SAL_CA5568AA:0,SAL_CA5573AA:0,SAL_CA5580AA:0,SAL_CA5581AA:0,SAL_CA5596AA:0,SAL_CA5598AA:0,SAL_CA5599AA:0,SAL_CA5606AA:0,SAL_CA5611AA:0,SAL_CA5615AA:0,SAL_CA5617AA:0,SAL_CA5624AA:0,SAL_CA5627AA:0,SAL_CA5636AA:0,SAL_CA5638AA:0,SAL_CA5639AA:0,SAL_CA5643AA:0,SAL_CA5654AA:0,SAL_CA5661AA:0,SAL_CA5663AA:0,SAL_CA5664AA:0,SAL_CA5665AA:0,SAL_CA5667AA:0,SAL_CA5678AA:0,SAL_CA5685AA:0,SAL_CA5686AA:0,SAL_CA5689AA:0,SAL_CA5692AA:0,SAL_CA5699AA:0,SAL_CA5705AA:0,SAL_CA5716AA:0,SAL_CA5721AA:0,SAL_CA5722AA:0,SAL_CA5724AA:0,SAL_CA5730AA:0,SAL_CA5731AA:0,SAL_CA5734AA:0,SAL_CA5742AA:0,SAL_CA5747AA:0,SAL_CA5751AA:0,SAL_CA5752AA:0,SAL_CA5757AA:0,SAL_CA5760AA:0,SAL_CA5774AA:0,SAL_CA5778AA:0,SAL_CA5782AA:0,SAL_CA5783AA:0,SAL_CA5784AA:0,SAL_CA5787AA:0,SAL_CA5791AA:0,SAL_CA5793AA:0,SAL_CA5797AA:0,SAL_CA5799AA:0,SAL_CA5800AA:0,SAL_CA5802AA:0,SAL_CA5803AA:0,SAL_CA5814AA:0,SAL_CA5818AA:0,SAL_CA5829AA:0,SAL_CA5843AA:0,SAL_CA5845AA:0,SAL_CA5846AA:0,SAL_CA5854AA:0,SAL_CA5860AA:0,SAL_CA5886AA:0,SAL_CA5888AA:0,SAL_CA5893AA:0,SAL_CA5898AA:0,SAL_CA5899AA:0,SAL_CA5901AA:0,SAL_CA5906AA:0,SAL_CA5909AA:0,SAL_CA5913AA:0,SAL_CA5926AA:0,SAL_CA5931AA:0,SAL_CA5944AA:0,SAL_CA5949AA:0,SAL_CA5960AA:0,SAL_CA5963AA:0,SAL_CA5971AA:0,SAL_CA5977AA:0,SAL_CA5980AA:0,SAL_CA5982AA:0,SAL_CA5983AA:0,SAL_CA5992AA:0,SAL_CA5993AA:0,SAL_CA5997AA:0,SAL_CA5999AA:0,SAL_CA6003AA:0,SAL_CA6006AA:0,SAL_CA6012AA:0,SAL_CA6017AA:0,SAL_CA6018AA:0,SAL_CA6019AA:0,SAL_CA6022AA:0,SAL_CA6027AA:0,SAL_CA6030AA:0,SAL_CA6031AA:0,SAL_CA6038AA:0,SAL_CA6040AA:0,SAL_CA6041AA:0,SAL_CA6042AA:0,SAL_CA6049AA:0,SAL_CA6051AA:0,SAL_CA6060AA:0,SAL_CA6061AA:0,SAL_CA6066AA:0,SAL_CA6067AA:0,SAL_CA6073AA:0,SAL_CA6083AA:0,SAL_CA6084AA:0,SAL_CA6087AA:0,SAL_CA6088AA:0,SAL_CA6091AA:0,SAL_CA6098AA:0,SAL_CA6117AA:0,SAL_CA6123AA:0,SAL_CA6129AA:0,SAL_CA6142AA:0,SAL_CA6146AA:0,SAL_CA6147AA:0,SAL_CA6148AA:0,SAL_CA6149AA:0,SAL_CA6150AA:0,SAL_CA6151AA:0,SAL_CA6153AA:0,SAL_CA6155AA:0,SAL_CA6156AA:0,SAL_CA6158AA:0,SAL_CA6163AA:0,SAL_CA6164AA:0,SAL_CA6168AA:0,SAL_CA6174AA:0,SAL_CA6179AA:0,SAL_CA6180AA:0,SAL_CA6187AA:0,SAL_CA6192AA:0,SAL_CA6195AA:0,SAL_CA6196AA:0,SAL_CA6198AA:0,SAL_CA6204AA:0,SAL_CA6208AA:0,SAL_CA6209AA:0,SAL_CA6210AA:0,SAL_CA6213AA:0,SAL_CA6216AA:0,SAL_CA6230AA:0,SAL_CA6239AA:0,SAL_CA6245AA:0,SAL_CA6248AA:0,SAL_CA6252AA:0,SAL_CA6253AA:0,SAL_CA6256AA:0,SAL_CA6263AA:0,SAL_CA6267AA:0,SAL_CA6268AA:0,SAL_CA6270AA:0,SAL_CA6272AA:0,SAL_CA6282AA:0,SAL_CA6284AA:0,SAL_CA6287AA:0,SAL_CA6293AA:0,SAL_CA6295AA:0,SAL_CA6297AA:0,SAL_CA6302AA:0,SAL_CA6305AA:0,SAL_CA6307AA:0,SAL_CA6308AA:0,SAL_CA6309AA:0,SAL_CA6313AA:0,SAL_CA6315AA:0,SAL_CA6323AA:0,SAL_CA6324AA:0,SAL_CA6325AA:0,SAL_CA6326AA:0,SAL_CA6335AA:0,SAL_CA6341AA:0,SAL_CA6342AA:0,SAL_CA6347AA:0,SAL_CA6351AA:0,SAL_CA6358AA:0,SAL_CA6369AA:0,SAL_CA6373AA:0,SAL_CA6379AA:0,SAL_CA6381AA:0,SAL_CA6387AA:0,SAL_CA6390AA:0,SAL_CA6396AA:0,SAL_CA6406AA:0,SAL_CA6408AA:0,SAL_CA6414AA:0,SAL_CA6418AA:0,SAL_CA6420AA:0,SAL_CA6426AA:0,SAL_CA6428AA:0,SAL_CA6433AA:0,SAL_CA6434AA:0,SAL_CA6435AA:0,SAL_CA6436AA:0,SAL_CA6439AA:0,SAL_CA6440AA:0,SAL_CA6441AA:0,SAL_CA6449AA:0,SAL_CA6451AA:0,SAL_CA6452AA:0,SAL_CA6453AA:0,SAL_CA6455AA:0,SAL_CA6457AA:0,SAL_CA6462AA:0,SAL_CA6464AA:0,SAL_CA6467AA:0,SAL_CA6468AA:0,SAL_CA6473AA:0,SAL_CA6475AA:0,SAL_CA6478AA:0,SAL_CA6481AA:0,SAL_CA6482AA:0,SAL_CA6493AA:0,SAL_CA6494AA:0,SAL_CA6496AA:0,SAL_CA6502AA:0,SAL_CA6503AA:0,SAL_CA6505AA:0,SAL_CA6506AA:0,SAL_CA6510AA:0,SAL_CA6517AA:0,SAL_CA6518AA:0,SAL_CA6523AA:0,SAL_CA6526AA:0,SAL_CA6529AA:0,SAL_CA6534AA:0,SAL_CA6536AA:0,SAL_CA6541AA:0,SAL_CA6542AA:0,SAL_CA6546AA:0,SAL_CA6547AA:0,SAL_CA6550AA:0,SAL_CA6551AA:0,SAL_CA6557AA:0,SAL_CA6568AA:0,SAL_CA6575AA:0,SAL_CA6580AA:0,SAL_CA6582AA:0,SAL_CA6585AA:0,SAL_CA6587AA:0,SAL_CA6589AA:0,SAL_CA6590AA:0,SAL_CA6592AA:0,SAL_CA6593AA:0,SAL_CA6594AA:0,SAL_CA6599AA:0,SAL_CA6601AA:0,SAL_CA6610AA:0,SAL_CA6617AA:0,SAL_CA6618AA:0,SAL_CA6619AA:0,SAL_CA6626AA:0,SAL_CA6629AA:0,SAL_CA6635AA:0,SAL_CA6647AA:0,SAL_CA6650AA:0,SAL_CA6654AA:0,SAL_CA6657AA:0,SAL_CA6661AA:0,SAL_CA6664AA:0,SAL_CA6670AA:0,SAL_CA6675AA:0,SAL_CA6680AA:0,SAL_CA6689AA:0,SAL_CA6691AA:0,SAL_CA6693AA:0,SAL_CA6695AA:0,SAL_CA6696AA:0,SAL_CA6703AA:0,SAL_CA6704AA:0,SAL_CA6705AA:0,SAL_CA6715AA:0,SAL_CA6716AA:0,SAL_CA6721AA:0,SAL_CA6726AA:0,SAL_CA6738AA:0,SAL_CA6742AA:0,SAL_CA6746AA:0,SAL_CA6748AA:0,SAL_CA6754AA:0,SAL_CA6756AA:0,SAL_CA6757AA:0,SAL_CA6759AA:0,SAL_CA6760AA:0,SAL_CA6766AA:0,SAL_CA6773AA:0,SAL_CA6774AA:0,SAL_CA6776AA:0,SAL_CA6778AA:0,SAL_CA6780AA:0,SAL_CA6782AA:0,SAL_CA6786AA:0,SAL_CA6787AA:0,SAL_CA6788AA:0,SAL_CA6791AA:0,SAL_CA6794AA:0,SAL_CA6797AA:0,SAL_CA6798AA:0,SAL_CA6801AA:0,SAL_CA6802AA:0,SAL_CA6805AA:0,SAL_CA6806AA:0,SAL_CA6807AA:0,SAL_CA6810AA:0,SAL_CA6811AA:0,SAL_CA6813AA:0,SAL_CA6814AA:0,SAL_CA6818AA:0,SAL_CA6819AA:0,SAL_CA6820AA:0,SAL_CA6821AA:0,SAL_CA6822AA:0,SAL_CA6827AA:0,SAL_CA6829AA:0,SAL_CA6831AA:0,SAL_CA6837AA:0,SAL_CA6838AA:0,SAL_CA6841AA:0,SAL_CA6849AA:0,SAL_CA6859AA:0,SAL_CA6860AA:0,SAL_CA6864AA:0,SAL_CA6879AA:0,SAL_CA6880AA:0,SAL_CA6882AA:0,SAL_CA6884AA:0,SAL_CA6885AA:0,SAL_CA6886AA:0,SAL_CA6887AA:0,SAL_CA6888AA:0,SAL_CA6889AA:0,SAL_CA6890AA:0,SAL_CA6891AA:0,SAL_CA6892AA:0,SAL_CA6893AA:0,SAL_CA6894AA:0,SAL_CA6895AA:0,SAL_CA6896AA:0,SAL_CA6897AA:0,SAL_CA6898AA:0,SAL_CA6899AA:0,SAL_CA6900AA:0,SAL_CA6901AA:0,SAL_CA6902AA:0,SAL_CA6903AA:0,SAL_CA6904AA:0,SAL_CA6905AA:0,SAL_CA6906AA:0,SAL_CA6907AA:0,SAL_CA6908AA:0,SAL_CA6909AA:0,SAL_CA6910AA:0,SAL_CA6911AA:0,SAL_CA6912AA:0,SAL_CA6913AA:0,SAL_CA6914AA:0,SAL_CA6915AA:0,SAL_CA6916AA:0,SAL_CA6917AA:0,SAL_CA6918AA:0,SAL_CA6919AA:0,SAL_CA6920AA:0,SAL_CA6921AA:0,SAL_CA6922AA:0,SAL_CA6923AA:0,SAL_CA6924AA:0,SAL_CA6925AA:0,SAL_CA6926AA:0,SAL_CA6927AA:0,SAL_CA6928AA:0,SAL_CA6929AA:0,SAL_CA6930AA:0,SAL_CA6931AA:0,SAL_CA6932AA:0,SAL_CA6933AA:0,SAL_CA6934AA:0,SAL_CA6935AA:0,SAL_CA7008AA:0,SAL_CA7012AA:0,SAL_CA7017AA:0,SAL_CA7020AA:0,SAL_CA7038AA:0,SAL_CA7046AA:0,SAL_CA7055AA:0,SAL_CA7073AA:0,SAL_CA7081AA:0,SAL_CA7084AA:0,SAL_CA7143AA:0,SAL_CA7153AA:0,SAL_CA7156AA:0,SAL_CA7162AA:0,SAL_CA7177AA:0,SAL_CA7178AA:0,SAL_CA7180AA:0,SAL_CA7181AA:0,SAL_CA7195AA:0,SAL_CA7206AA:0,SAL_CA7219AA:0,SAL_CA7246AA:0,SAL_CA7248AA:0,SAL_CA7252AA:0,SAL_CA7282AA:0,SAL_CA7306AA:0,SAL_CA7326AA:0,SAL_CA7329AA:0,SAL_CA7351AA:0,SAL_CA7374AA:0,SAL_CA7393AA:0,SAL_CA7424AA:0,SAL_CA7425AA:0,SAL_CA7435AA:0,SAL_CA7437AA:0,SAL_CA7439AA:0,SAL_CA7440AA:0,SAL_CA7444AA:0,SAL_CA7450AA:0,SAL_CA7458AA:0,SAL_CA7465AA:0,SAL_CA7472AA:0,SAL_CA7488AA:0,SAL_CA7490AA:0,SAL_CA7491AA:0,SAL_CA7497AA:0,SAL_CA7514AA:0,SAL_CA7560AA:0,SAL_CA7561AA:0,SAL_CA7562AA:0,SAL_CA7564AA:0,SAL_CA7567AA:0,SAL_CA7568AA:0,SAL_CA7569AA:0,SAL_CA7570AA:0,SAL_CA7571AA:0,SAL_CA7591AA:0,SAL_CA7601AA:0,SAL_CA7620AA:0,SAL_CA7635AA:0,SAL_CA7646AA:0,SAL_CA7743AA:0,SAL_CA7766AA:0,SAL_CA7770AA:0,SAL_CA7776AA:0,SAL_CA7804AA:0,SAL_CA7806AA:0,SAL_CA7819AA:0,SAL_CA7837AA:0,SAL_CA7857AA:0,SAL_CA7870AA:0,SAL_CA7879AA:0,SAL_CA7909AA:0,SAL_CA7916AA:0,SAL_CA7971AA:0,SAL_CA8028AA:0,SAL_CA8075AA:0,SAL_CA8082AA:0,SAL_CA8084AA:0,SAL_CA8089AA:0,SAL_CA8095AA:0,SAL_CA8115AA:0,SAL_CA8130AA:0,SAL_CA8141AA:0,SAL_CA8142AA:0,SAL_CA8148AA:0,SAL_CA8149AA:0,SAL_CA8156AA:0,SAL_CA8159AA:0,SAL_CA8168AA:0,SAL_CA8172AA:0,SAL_CA8234AA:0,SAL_CA8258AA:0,SAL_CA8291AA:0,SAL_CA8301AA:0,SAL_CA8310AA:0,SAL_CA8311AA:0,SAL_CA8312AA:0,SAL_CA8313AA:0,SAL_CA8350AA:0,SAL_CA8462AA:0,SAL_CA8483AA:0,SAL_CA8494AA:0,SAL_CA8521AA:0,SAL_CA8527AA:0,SAL_CA8540AA:0,SAL_CA8684AA:0,SAL_CA8686AA:0,SAL_CA8687AA:0,SAL_CA8690AA:0,SAL_CA8705AA:0,SAL_CA8709AA:0,SAL_CA8712AA:0,SAL_CA8716AA:0,SAL_CA8717AA:0,SAL_CA8718AA:0,SAL_CA8719AA:0,SAL_CA8728AA:0,SAL_CA8730AA:0,SAL_CA8731AA:0,SAL_CA8732AA:0,SAL_CA8760AA:0,SAL_CA8761AA:0,SAL_CA8762AA:0,SAL_CA8769AA:0,SAL_CA8773AA:0,SAL_CA8783AA:0,SAL_CA8787AA:0,SAL_CA8794AA:0,SAL_CA8805AA:0,SAL_CA8810AA:0,SAL_CA8812AA:0,SAL_CA8815AA:0,SAL_CA8823AA:0,SAL_CA8855AA:0,SAL_CA8887AA:0,SAL_CA8900AA:0,SAL_CA8999AA:0,SAL_CA9014AA:0,SAL_CA9089AA:0,SAL_CA9205AA:0,SAL_CA9209AA:0,SAL_CA9210AA:0,SAL_CA9211AA:0,SAL_CA9213AA:0,SAL_CA9214AA:0,SAL_CA9244AA:0,SAL_CA9262AA:0,SAL_CA9279AA:0,SAL_CA9304AA:0,SAL_CA9309AA:0,SAL_CA9311AA:0,SAL_CA9385AA:0,SAL_CA9386AA:0,SAL_CA9387AA:0,SAL_CA9388AA:0,SAL_CA9389AA:0,SAL_CA9393AA:0,SAL_CA9398AA:0,SAL_CA9402AA:0,SAL_CA9407AA:0,SAL_CA9408AA:0,SAL_CA9409AA:0,SAL_CA9436AA:0,SAL_CA9440AA:0,SAL_CA9457AA:0,SAL_CA9522AA:0,SAL_CA9541AA:0,SAL_CA9543AA:0,SAL_CA9549AA:0,SAL_CA9551AA:0,SAL_CA9552AA:0,SAL_CA9556AA:0,SAL_CA9557AA:0,SAL_CA9558AA:0,SAL_CA9559AA:0,SAL_CA9561AA:0,SAL_CA9565AA:0,SAL_CA9572AA:0,SAL_CA9581AA:0,SAL_CA9582AA:0,SAL_CA9583AA:0,SAL_CA9588AA:0,SAL_CA9590AA:0,SAL_CA9591AA:0,SAL_CA9592AA:0,SAL_CA9593AA:0,SAL_CA9594AA:0,SAL_CA9602AA:0,SAL_CA9648AA:0,SAL_CA9650AA:0,SAL_CA9651AA:0,SAL_CA9728AA:0,SAL_CA9730AA:0,SAL_CA9734AA:0,SAL_CA9735AA:0,SAL_CA9758AA:0,SAL_CA9784AA:0,SAL_CA9801AA:0,SAL_CA9802AA:0,SAL_CA9803AA:0,SAL_CA9804AA:0,SAL_CA9805AA:0,SAL_CA9806AA:0,SAL_CA9807AA:0,SAL_CA9808AA:0,SAL_CA9809AA:0,SAL_CA9810AA:0,SAL_CA9811AA:0,SAL_CA9812AA:0,SAL_CA9813AA:0,SAL_CA9814AA:0,SAL_CA9815AA:0,SAL_CA9816AA:0,SAL_CA9817AA:0,SAL_CA9818AA:0,SAL_CA9826AA:0,SAL_CA9830AA:0,SAL_CA9862AA:0,SAL_CA9881AA:0,SAL_CA9892AA:0,SAL_CA9896AA:0,SAL_CA9898AA:0,SAL_CA9899AA:0,SAL_CA9907AA:0,SAL_CA9923AA:0,SAL_CA9932AA:0,SAL_DA0050AA:0,SAL_DA0052AA:0,SAL_DA0053AA:0,SAL_DA0054AA:0,SAL_DA0055AA:0,SAL_DA0079AA:0,SAL_DA0138AA:0,SAL_DA0171AA:0,SAL_DA0172AA:0,SAL_DA0173AA:0,SAL_DA0174AA:0,SAL_DA0175AA:0,SAL_DA0234AA:0,SAL_DA0243AA:0,SAL_DA0267AA:0,SAL_DA0299AA:0,SAL_DA0353AA:0,SAL_DA0370AA:0,SAL_DA0375AA:0,SAL_DA0376AA:0,SAL_DA0378AA:0,SAL_DA0380AA:0,SAL_DA0388AA:0,SAL_DA0389AA:0,SAL_DA0390AA:0,SAL_DA0396AA:0,SAL_DA0407AA:0,SAL_DA0408AA:0,SAL_DA0419AA:0,SAL_DA0421AA:0,SAL_DA0430AA:0,SAL_DA0436AA:0,SAL_DA0444AA:0,SAL_DA0445AA:0,SAL_DA0447AA:0,SAL_DA0454AA:0,SAL_DA0459AA:0,SAL_DA0467AA:0,SAL_DA0471AA:0,SAL_DA0472AA:0,SAL_DA0474AA:0,SAL_DA0480AA:0,SAL_DA0483AA:0,SAL_DA0484AA:0,SAL_DA0487AA:0,SAL_DA0498AA:0,SAL_DA0499AA:0,SAL_DA0500AA:0,SAL_DA0502AA:0,SAL_DA0508AA:0,SAL_DA0511AA:0,SAL_DA0516AA:0,SAL_DA0521AA:0,SAL_DA0522AA:0,SAL_DA0526AA:0,SAL_DA0527AA:0,SAL_DA0529AA:0,SAL_DA0532AA:0,SAL_DA0541AA:0,SAL_DA0558AA:0,SAL_DA0563AA:0,SAL_DA0570AA:0,SAL_DA0573AA:0,SAL_DA0580AA:0,SAL_DA0585AA:0,SAL_DA0597AA:0,SAL_DA0609AA:0,SAL_DA0610AA:0,SAL_DA0611AA:0,SAL_DA0612AA:0,SAL_DA0616AA:0,SAL_DA0620AA:0,SAL_DA0621AA:0,SAL_DA0627AA:0,SAL_DA0631AA:0,SAL_DA0634AA:0,SAL_DA0635AA:0,SAL_DA0641AA:0,SAL_DA0662AA:0,SAL_DA0664AA:0,SAL_DA0667AA:0,SAL_DA0673AA:0,SAL_DA0680AA:0,SAL_DA0683AA:0,SAL_DA0696AA:0,SAL_DA0697AA:0,SAL_DA0698AA:0,SAL_DA0701AA:0,SAL_DA0711AA:0,SAL_DA0712AA:0,SAL_DA0716AA:0,SAL_DA0725AA:0,SAL_DA0726AA:0,SAL_DA0730AA:0,SAL_DA0735AA:0,SAL_DA0741AA:0,SAL_DA0742AA:0,SAL_DA0745AA:0,SAL_DA0747AA:0,SAL_DA0748AA:0,SAL_DA0750AA:0,SAL_DA0752AA:0,SAL_DA0759AA:0,SAL_DA0766AA:0,SAL_DA0775AA:0,SAL_DA0776AA:0,SAL_DA0777AA:0,SAL_DA0778AA:0,SAL_DA0796AA:0,SAL_DA0799AA:0,SAL_DA0814AA:0,SAL_DA0821AA:0,SAL_DA0827AA:0,SAL_DA0838AA:0,SAL_DA0841AA:0,SAL_DA0842AA:0,SAL_DA0844AA:0,SAL_DA0845AA:0,SAL_DA0851AA:0,SAL_DA0858AA:0,SAL_DA0864AA:0,SAL_DA0872AA:0,SAL_DA0876AA:0,SAL_DA0883AA:0,SAL_DA0887AA:0,SAL_DA0900AA:0,SAL_DA0905AA:0,SAL_DA0908AA:0,SAL_DA0909AA:0,SAL_DA0914AA:0,SAL_DA0916AA:0,SAL_DA0923AA:0,SAL_DA0927AA:0,SAL_DA0937AA:0,SAL_DA0938AA:0,SAL_DA0952AA:0,SAL_DA0953AA:0,SAL_DA0958AA:0,SAL_DA0960AA:0,SAL_DA0977AA:0,SAL_DA0979AA:0,SAL_DA0990AA:0,SAL_DA0991AA:0,SAL_DA0993AA:0,SAL_DA0998AA:0,SAL_DA1016AA:0,SAL_DA1022AA:0,SAL_DA1024AA:0,SAL_DA1026AA:0,SAL_DA1029AA:0,SAL_DA1040AA:0,SAL_DA1051AA:0,SAL_DA1063AA:0,SAL_DA1065AA:0,SAL_DA1066AA:0,SAL_DA1070AA:0,SAL_DA1075AA:0,SAL_DA1080AA:0,SAL_DA1083AA:0,SAL_DA1094AA:0,SAL_DA1095AA:0,SAL_DA1117AA:0,SAL_DA1125AA:0,SAL_DA1139AA:0,SAL_DA1147AA:0,SAL_DA1148AA:0,SAL_DA1150AA:0,SAL_DA1156AA:0,SAL_DA1160AA:0,SAL_DA1176AA:0,SAL_DA1181AA:0,SAL_DA1183AA:0,SAL_DA1186AA:0,SAL_DA1189AA:0,SAL_DA1190AA:0,SAL_DA1192AA:0,SAL_DA1193AA:0,SAL_DA1200AA:0,SAL_DA1201AA:0,SAL_DA1202AA:0,SAL_DA1209AA:0,SAL_DA1210AA:0,SAL_DA1219AA:0,SAL_DA1235AA:0,SAL_DA1241AA:0,SAL_DA1244AA:0,SAL_DA1245AA:0,SAL_DA1256AA:0,SAL_DA1263AA:0,SAL_DA1278AA:0,SAL_DA1281AA:0,SAL_DA1295AA:0,SAL_DA1300AA:0,SAL_DA1306AA:0,SAL_DA1309AA:0,SAL_DA1310AA:0,SAL_DA1312AA:0,SAL_DA1315AA:0,SAL_DA1318AA:0,SAL_DA1541AA:0,SAL_DA1544AA:0,SAL_DA1552AA:0,SAL_DA1615AA:0,SAL_DA1703AA:0,SAL_DA1704AA:0,SAL_DA1709AA:0,SAL_DA1716AA:0,SAL_DA1723AA:0,SAL_DA1724AA:0,SAL_DA1726AA:0,SAL_DA1747AA:0,SAL_DA1759AA:0,SAL_DA1769AA:0,SAL_DA1771AA:0,SAL_DA1772AA:0,SAL_DA1773AA:0,SAL_DA1774AA:0,SAL_DA1784AA:0,SAL_DA1786AA:0,SAL_DA1790AA:0,SAL_DA1795AA:0,SAL_DA1799AA:0,SAL_DA1811AA:0,SAL_DA1815AA:0,SAL_DA1816AA:0,SAL_DA1818AA:0,SAL_DA1828AA:0,SAL_DA1851AA:0,SAL_DA1859AA:0,SAL_DA1870AA:0,SAL_DA1874AA:0,SAL_DA1878AA:0,SAL_DA1879AA:0,SAL_DA1883AA:0,SAL_DA1884AA:0,SAL_DA1885AA:0,SAL_DA1886AA:0,SAL_DA1887AA:0,SAL_DA1889AA:0,SAL_DA1892AA:0,SAL_DA1895AA:0,SAL_DA1896AA:0,SAL_DA1898AA:0,SAL_DA1899AA:0,SAL_DA1900AA:0,SAL_DA1903AA:0,SAL_DA1904AA:0,SAL_DA1905AA:0,SAL_DA1907AA:0,SAL_DA1909AA:0,SAL_DA1913AA:0,SAL_DA1916AA:0,SAL_DA1919AA:0,SAL_DA1920AA:0,SAL_DA1922AA:0,SAL_DA1938AA:0,SAL_DA1939AA:0,SAL_DA1940AA:0,SAL_DA2040AA:0,SAL_DA2041AA:0,SAL_DA2042AA:0,SAL_DA2043AA:0,SAL_DA2044AA:0,SAL_DA2045AA:0,SAL_DA2046AA:0,SAL_DA2047AA:0,SAL_DA2048AA:0,SAL_DA2049AA:0,SAL_DA2050AA:0,SAL_DA2051AA:0,SAL_DA2071AA:0,SAL_DA2072AA:0,SAL_DA2073AA:0,SAL_DA2074AA:0,SAL_DA2075AA:0,SAL_DA2076AA:0,SAL_DA2077AA:0,SAL_DA2078AA:0,SAL_DA2079AA:0,SAL_DA2080AA:0,SAL_DA2081AA:0,SAL_DA2082AA:0,SAL_DA2083AA:0,SAL_DA2084AA:0,SAL_DA2085AA:0,SAL_DA2086AA:0,SAL_DA2087AA:0,SAL_DA2088AA:0,SAL_DA2188AA:0,SAL_DA2207AA:0,SAL_DA2209AA:0,SAL_DA2210AA:0,SAL_DA2224AA:0,SAL_DA2225AA:0,SAL_DA2317AA:0,SAL_DA2319AA:0,SAL_DA2320AA:0,SAL_DA2340AA:0,SAL_DA2345AA:0,SAL_DA2350AA:0,SAL_DA2357AA:0,SAL_DA2361AA:0,SAL_DA2381AA:0,SAL_DA2394AA:0,SAL_DA2480AA:0,SAL_DA2490AA:0,SAL_DA2496AA:0,SAL_DA2497AA:0,SAL_DA2503AA:0,SAL_DA2504AA:0,SAL_DA2506AA:0,SAL_DA2509AA:0,SAL_DA2510AA:0,SAL_DA2518AA:0,SAL_DA2553AA:0,SAL_DA2561AA:0,SAL_DA2562AA:0,SAL_DA2574AA:0,SAL_DA2628AA:0,SAL_DA2630AA:0,SAL_DA2635AA:0,SAL_DA2636AA:0,SAL_DA2637AA:0,SAL_DA2642AA:0,SAL_DA2649AA:0,SAL_DA2650AA:0,SAL_DA2651AA:0,SAL_DA2652AA:0,SAL_DA2659AA:0,SAL_DA2720AA:0,SAL_DA2854AA:0,SAL_DA2855AA:0,SAL_DA2857AA:0,SAL_DA2860AA:0,SAL_DA2863AA:0,SAL_DA2864AA:0,SAL_DA2868AA:0,SAL_DA2870AA:0,SAL_DA2871AA:0,SAL_DA2874AA:0,SAL_DA2876AA:0,SAL_DA2877AA:0,SAL_DA2881AA:0,SAL_DA2882AA:0,SAL_DA2887AA:0,SAL_DA2903AA:0,SAL_DA2904AA:0,SAL_DA2913AA:0,SAL_DA3016AA:0,SAL_DA3017AA:0,SAL_DA3121AA:0,SAL_DA3133AA:0,SAL_DA3150AA:0,SAL_DA3151AA:0,SAL_DA3160AA:0,SAL_DA3180AA:0,SAL_DA3184AA:0,SAL_DA3196AA:0,SAL_DA3197AA:0,SAL_DA3205AA:0,SAL_DA3208AA:0,SAL_DA3227AA:0,SAL_DA3228AA:0,SAL_DA3235AA:0,SAL_DA3236AA:0,SAL_DA3237AA:0,SAL_DA3246AA:0,SAL_DA3247AA:0,SAL_DA3248AA:0,SAL_DA3255AA:0,SAL_DA3262AA:0,SAL_DA3263AA:0,SAL_DA3264AA:0,SAL_DA3289AA:0,SAL_DA3291AA:0,SAL_DA3292AA:0,SAL_DA3295AA:0,SAL_DA3296AA:0,SAL_DA3300AA:0,SAL_DA3301AA:0,SAL_DA3302AA:0,SAL_DA3303AA:0,SAL_DA3305AA:0,SAL_DA3309AA:0,SAL_DA3310AA:0,SAL_DA3312AA:0,SAL_DA3313AA:0,SAL_DA3314AA:0,SAL_DA3315AA:0,SAL_DA3317AA:0,SAL_DA3318AA:0,SAL_DA3321AA:0,SAL_DA3322AA:0,SAL_DA3323AA:0,SAL_DA3324AA:0,SAL_DA3327AA:0,SAL_DA3337AA:0,SAL_DA3340AA:0,SAL_DA3341AA:0,SAL_DA3345AA:0,SAL_DA3346AA:0,SAL_DA3347AA:0,SAL_DA3348AA:0,SAL_DA3349AA:0,SAL_DA3350AA:0,SAL_DA3351AA:0,SAL_DA3352AA:0,SAL_DA3353AA:0,SAL_DA3425AA:0,SAL_DA3430AA:0,SAL_DA3442AA:0,SAL_DA3448AA:0,SAL_DA3452AA:0,SAL_DA3453AA:0,SAL_DA3458AA:0,SAL_DA3459AA:0,SAL_DA3477AA:0,SAL_DA3479AA:0,SAL_DA3484AA:0,SAL_DA3487AA:0,SAL_DA3495AA:0,SAL_DA3502AA:0,SAL_DA3503AA:0,SAL_DA3504AA:0,SAL_DA3509AA:0,SAL_DA3510AA:0,SAL_DA3513AA:0,SAL_DA3518AA:0,SAL_DA3527AA:0,SAL_DA3533AA:0,SAL_DA3534AA:0,SAL_DA3537AA:0,SAL_DA3543AA:0,SAL_DA3546AA:0,SAL_DA3551AA:0,SAL_DA3559AA:0,SAL_DA3562AA:0,SAL_DA3779AA:0,SAL_DA3780AA:0,SAL_DA3781AA:0,SAL_DA3782AA:0,SAL_DA3783AA:0,SAL_DA3820AA:0,SAL_DA3822AA:0,SAL_DA3827AA:0,SAL_DA3833AA:0,SAL_DA3834AA:0,SAL_DA3835AA:0,SAL_DA3840AA:0,SAL_DA3841AA:0,SAL_DA3842AA:0,SAL_DA3847AA:0,SAL_DA3848AA:0,SAL_DA3858AA:0,SAL_DA3866AA:0,SAL_DA3867AA:0,SAL_DA3872AA:0,SAL_DA3879AA:0,SAL_DA3893AA:0,SAL_DA3894AA:0,SAL_DA3899AA:0,SAL_DA3906AA:0,SAL_DA3933AA:0,SAL_DA3934AA:0,SAL_DA3935AA:0,SAL_DA3936AA:0,SAL_DA4007AA:0,SAL_DA4012AA:0,SAL_DA4024AA:0,SAL_DA4035AA:0,SAL_DA4047AA:0,SAL_DA4090AA:0,SAL_DA4142AA:0,SAL_DA4145AA:0,SAL_DA4147AA:0,SAL_DA4151AA:0,SAL_DA4153AA:0,SAL_DA4154AA:0,SAL_DA4156AA:0,SAL_DA4160AA:0,SAL_DA4161AA:0,SAL_DA4164AA:0,SAL_DA4169AA:0,SAL_DA4172AA:0,SAL_DA4181AA:0,SAL_DA4194AA:0,SAL_DA4201AA:0,SAL_DA4208AA:0,SAL_DA4228AA:0,SAL_DA4230AA:0,SAL_DA4232AA:0,SAL_DA4238AA:0,SAL_DA4244AA:0,SAL_DA4245AA:0,SAL_DA4248AA:0,SAL_DA4251AA:0,SAL_DA4254AA:0,SAL_DA4352AA:0,SAL_DA4399AA:0,SAL_DA4440AA:0,SAL_DA4716AA:0,SAL_DA4717AA:0,SAL_DA4723AA:0,SAL_DA4725AA:0,SAL_DA4728AA:0,SAL_DA4730AA:0,SAL_DA4843AA:0,SAL_DA4969AA:0,SAL_DA5026AA:0,SAL_DA5061AA:0,SAL_DA5080AA:0,SAL_DA5105AA:0,SAL_DA5157AA:0,SAL_DA5223AA:0,SAL_DA5224AA:0,SAL_DA5227AA:0,SAL_DA5228AA:0,SAL_DA5234AA:0,SAL_DA5235AA:0,SAL_DA5238AA:0,SAL_DA5239AA:0,SAL_DA5240AA:0,SAL_DA5241AA:0,SAL_DA5246AA:0,SAL_DA5251AA:0,SAL_DA5289AA:0,SAL_DA5290AA:0,SAL_DA5293AA:0,SAL_DA5294AA:0,SAL_DA5295AA:0,SAL_DA5296AA:0,SAL_DA5305AA:0,SAL_DA5308AA:0,SAL_DA5309AA:0,SAL_DA5316AA:0,SAL_DA5318AA:0,SAL_DA5323AA:0,SAL_DA5325AA:0,SAL_DA5327AA:0,SAL_DA5328AA:0,SAL_DA5338AA:0,SAL_DA5443AA:0,SAL_DA5445AA:0,SAL_DA5446AA:0,SAL_DA5448AA:0,SAL_DA5451AA:0,SAL_DA5453AA:0,SAL_DA5455AA:0,SAL_DA5468AA:0,SAL_DA5469AA:0,SAL_DA5475AA:0,SAL_DA5482AA:0,SAL_DA5485AA:0,SAL_DA5502AA:0,SAL_DA5503AA:0,SAL_DA5504AA:0,SAL_DA5506AA:0,SAL_DA5517AA:0,SAL_DA5519AA:0,SAL_DA5526AA:0,SAL_DA5634AA:0,SAL_DA5640AA:0,SAL_DA5643AA:0,SAL_DA5646AA:0,SAL_DA5658AA:0,SAL_DA5661AA:0,SAL_DA5667AA:0,SAL_DA5670AA:0,SAL_DA5678AA:0,SAL_DA5681AA:0,SAL_DA5682AA:0,SAL_DA5686AA:0,SAL_DA5687AA:0,SAL_DA5692AA:0,SAL_DA5715AA:0,SAL_DA5718AA:0,SAL_DA5722AA:0,SAL_DA5754AA:0,SAL_DA5755AA:0,SAL_DA5760AA:0,SAL_DA5780AA:0,SAL_DA5786AA:0,SAL_DA5794AA:0,SAL_DA5803AA:0,SAL_DA5804AA:0,SAL_DA5805AA:0,SAL_DA5889AA:0,SAL_DA5916AA:0,SAL_DA5920AA:0,SAL_DA5982AA:0,SAL_DA6020AA:0,SAL_DA6051AA:0,SAL_DA6052AA:0,SAL_DA6053AA:0,SAL_DA6054AA:0,SAL_DA6055AA:0,SAL_DA6058AA:0,SAL_DA6059AA:0,SAL_DA6060AA:0,SAL_DA6061AA:0,SAL_DA6063AA:0,SAL_DA6064AA:0,SAL_DA6065AA:0,SAL_DA6066AA:0,SAL_DA6067AA:0,SAL_DA6073AA:0,SAL_DA6094AA:0,SAL_DA6097AA:0,SAL_DA6101AA:0,SAL_DA6106AA:0,SAL_DA6107AA:0,SAL_DA6108AA:0,SAL_DA6115AA:0,SAL_DA6154AA:0,SAL_DA6155AA:0,SAL_DA6156AA:0,SAL_DA6157AA:0,SAL_DA6158AA:0,SAL_DA6159AA:0,SAL_DA6161AA:0,SAL_DA6162AA:0,SAL_DA6163AA:0,SAL_DA6164AA:0,SAL_DA6167AA:0,SAL_DA6170AA:0,SAL_DA6183AA:0,SAL_DA6216AA:0,SAL_DA6221AA:0,SAL_DA6230AA:0,SAL_DA6232AA:0,SAL_DA6233AA:0,SAL_DA6238AA:0,SAL_DA6239AA:0,SAL_DA6243AA:0,SAL_DA6244AA:0,SAL_DA6245AA:0,SAL_DA6246AA:0,SAL_DA6249AA:0,SAL_DA6250AA:0,SAL_DA6251AA:0,SAL_DA6252AA:0,SAL_DA6255AA:0,SAL_DA6256AA:0,SAL_DA6257AA:0,SAL_DA6261AA:0,SAL_DA6262AA:0,SAL_DA6263AA:0,SAL_DA6283AA:0,SAL_DA6291AA:0,SAL_DA6292AA:0,SAL_DA6296AA:0,SAL_DA6297AA:0,SAL_DA6301AA:0,SAL_DA6307AA:0,SAL_DA6310AA:0,SAL_DA6311AA:0,SAL_DA6313AA:0,SAL_DA6314AA:0,SAL_DA6333AA:0,SAL_DA6353AA:0,SAL_DA6362AA:0,SAL_DA6387AA:0,SAL_DA6391AA:0,SAL_DA6398AA:0,SAL_DA6440AA:0,SAL_DA6441AA:0,SAL_DA6442AA:0,SAL_DA6443AA:0,SAL_DA6444AA:0,SAL_DA6445AA:0,SAL_DA6446AA:0,SAL_DA6447AA:0,SAL_DA6448AA:0,SAL_DA6449AA:0,SAL_DA6450AA:0,SAL_DA6451AA:0,SAL_DA6452AA:0,SAL_DA6453AA:0,SAL_DA6454AA:0,SAL_DA6455AA:0,SAL_DA6456AA:0,SAL_DA6457AA:0,SAL_DA6458AA:0,SAL_DA6459AA:0,SAL_DA6460AA:0,SAL_DA6462AA:0,SAL_DA6463AA:0,SAL_DA6464AA:0,SAL_DA6465AA:0,SAL_DA6466AA:0,SAL_DA6469AA:0,SAL_DA6470AA:0,SAL_DA6471AA:0,SAL_DA6472AA:0,SAL_DA6473AA:0,SAL_DA6474AA:0,SAL_DA6475AA:0,SAL_DA6476AA:0,SAL_DA6477AA:0,SAL_DA6478AA:0,SAL_DA6479AA:0,SAL_DA6480AA:0,SAL_DA6481AA:0,SAL_DA6482AA:0,SAL_DA6483AA:0,SAL_DA6484AA:0,SAL_DA6485AA:0,SAL_DA6486AA:0,SAL_DA6487AA:0,SAL_DA6488AA:0,SAL_DA6489AA:0,SAL_DA6490AA:0,SAL_DA6491AA:0,SAL_DA6592AA:0,SAL_DA6593AA:0,SAL_DA6594AA:0,SAL_DA6596AA:0,SAL_DA6597AA:0,SAL_DA6598AA:0,SAL_DA6604AA:0,SAL_DA6610AA:0,SAL_DA6613AA:0,SAL_DA6617AA:0,SAL_DA6618AA:0,SAL_DA6620AA:0,SAL_DA6621AA:0,SAL_DA6624AA:0,SAL_DA6625AA:0,SAL_DA6627AA:0,SAL_DA6628AA:0,SAL_DA6634AA:0,SAL_DA6643AA:0,SAL_DA6644AA:0,SAL_DA6650AA:0,SAL_DA6651AA:0,SAL_DA6659AA:0,SAL_DA6662AA:0,SAL_DA6666AA:0,SAL_DA6669AA:0,SAL_DA6672AA:0,SAL_DA6673AA:0,SAL_DA6674AA:0,SAL_DA6675AA:0,SAL_DA6692AA:0,SAL_DA6711AA:0,SAL_DA6715AA:0,SAL_DA6716AA:0,SAL_DA6735AA:0,SAL_DA6740AA:0,SAL_DA6741AA:0,SAL_DA6765AA:0,SAL_DA6792AA:0,SAL_DA6796AA:0,SAL_DA6801AA:0,SAL_DA6805AA:0,SAL_DA6819AA:0,SAL_DA6820AA:0,SAL_DA6821AA:0,SAL_DA6824AA:0,SAL_DA6826AA:0,SAL_DA6876AA:0,SAL_DA6880AA:0,SAL_DA6887AA:0,SAL_DA6898AA:0,SAL_DA6903AA:0,SAL_DA6910AA:0,SAL_DA6916AA:0,SAL_DA6917AA:0,SAL_DA6937AA:0,SAL_DA6940AA:0,SAL_DA6954AA:0,SAL_DA6958AA:0,SAL_DA6960AA:0,SAL_DA6975AA:0,SAL_DA6991AA:0,SAL_DA6997AA:0,SAL_DA6998AA:0,SAL_DA6999AA:0,SAL_DA7008AA:0,SAL_DA7015AA:0,SAL_DA7021AA:0,SAL_DA7030AA:0,SAL_DA7041AA:0,SAL_DA7044AA:0,SAL_DA7048AA:0,SAL_DA7054AA:0,SAL_DA7078AA:0,SAL_DA7079AA:0,SAL_DA7109AA:0,SAL_DA7132AA:0,SAL_DA7140AA:0,SAL_DA7147AA:0,SAL_DA7169AA:0,SAL_DA7175AA:0,SAL_DA7186AA:0,SAL_DA7187AA:0,SAL_DA7246AA:0,SAL_DA7249AA:0,SAL_DA7330AA:0,SAL_DA7342AA:0,SAL_DA7344AA:0,SAL_DA7352AA:0,SAL_DA7368AA:0,SAL_DA7384AA:0,SAL_DA7395AA:0,SAL_DA7396AA:0,SAL_DA7398AA:0,SAL_DA7405AA:0,SAL_DA7420AA:0,SAL_DA7423AA:0,SAL_DA7424AA:0,SAL_DA7425AA:0,SAL_DA7426AA:0,SAL_DA7427AA:0,SAL_DA7428AA:0,SAL_DA7429AA:0,SAL_DA7430AA:0,SAL_DA7431AA:0,SAL_DA7433AA:0,SAL_DA7434AA:0,SAL_DA7446AA:0,SAL_DA7447AA:0,SAL_DA7448AA:0,SAL_DA7449AA:0,SAL_DA7451AA:0,SAL_DA7452AA:0,SAL_DA7454AA:0,SAL_DA7456AA:0,SAL_DA7457AA:0,SAL_DA7458AA:0,SAL_DA7466AA:0,SAL_DA7467AA:0,SAL_DA7502AA:0,SAL_DA7513AA:0,SAL_DA7802AA:0,SAL_DA7821AA:0,SAL_DA7834AA:0,SAL_DA7835AA:0,SAL_DA7859AA:0,SAL_DA7866AA:0,SAL_DA7968AA:0,SAL_DA7972AA:0,SAL_DA7978AA:0,SAL_DA7981AA:0,SAL_DA7991AA:0,SAL_DA7992AA:0,SAL_DA8002AA:0,SAL_DA8008AA:0,SAL_DA8010AA:0,SAL_DA8014AA:0,SAL_DA8016AA:0,SAL_DA8017AA:0,SAL_DA8025AA:0,SAL_DA8047AA:0,SAL_DA8060AA:0,SAL_DA8071AA:0,SAL_DA8132AA:0,SAL_DA8136AA:0,SAL_DA8140AA:0,SAL_DA8141AA:0,SAL_DA8151AA:0,SAL_DA8152AA:0,SAL_DA8160AA:0,SAL_DA8170AA:0,SAL_DA8181AA:0,SAL_DA8187AA:0,SAL_DA8351AA:0,SAL_DA8358AA:0,SAL_DA8388AA:0,SAL_DA8390AA:0,SAL_DA8404AA:0,SAL_DA8426AA:0,SAL_DA8450AA:0,SAL_DA8451AA:0,SAL_DA8456AA:0,SAL_DA8461AA:0,SAL_DA8466AA:0,SAL_DA8467AA:0,SAL_DA8470AA:0,SAL_DA8472AA:0,SAL_DA8475AA:0,SAL_DA8477AA:0,SAL_DA8482AA:0,SAL_DA8485AA:0,SAL_DA8489AA:0,SAL_DA8545AA:0,SAL_DA8571AA:0,SAL_DA8602AA:0,SAL_DA8609AA:0,SAL_DA8620AA:0,SAL_DA8627AA:0,SAL_DA8630AA:0,SAL_DA8631AA:0,SAL_DA8638AA:0,SAL_DA8640AA:0,SAL_DA8676AA:0,SAL_DA8677AA:0,SAL_DA8696AA:0,SAL_DA8758AA:0,SAL_DA8795AA:0,SAL_DA8796AA:0,SAL_DA8819AA:0,SAL_DA8852AA:0,SAL_DA8900AA:0,SAL_DA8901AA:0,SAL_DA8902AA:0,SAL_DA8903AA:0,SAL_DA8904AA:0,SAL_DA8905AA:0,SAL_DA8906AA:0,SAL_DA8907AA:0,SAL_DA8908AA:0,SAL_DA8909AA:0,SAL_DA8910AA:0,SAL_DA8911AA:0,SAL_DA8912AA:0,SAL_DA8913AA:0,SAL_DA8914AA:0,SAL_DA8915AA:0,SAL_DA8916AA:0,SAL_DA8917AA:0,SAL_DA8918AA:0,SAL_DA8919AA:0,SAL_DA8920AA:0,SAL_DA8921AA:0,SAL_DA8922AA:0,SAL_DA8923AA:0,SAL_DA8924AA:0,SAL_DA8925AA:0,SAL_DA8926AA:0,SAL_DA8927AA:0,SAL_DA8928AA:0,SAL_DA8929AA:0,SAL_DA8930AA:0,SAL_DA8931AA:0,SAL_DA8932AA:0,SAL_DA8933AA:0,SAL_DA8934AA:0,SAL_DA8935AA:0,SAL_DA8936AA:0,SAL_DA8937AA:0,SAL_DA8938AA:0,SAL_DA8939AA:0,SAL_DA8940AA:0,SAL_DA8941AA:0,SAL_DA8942AA:0,SAL_DA8943AA:0,SAL_DA8944AA:0,SAL_DA8945AA:0,SAL_DA8946AA:0,SAL_DA8947AA:0,SAL_DA8948AA:0,SAL_DA8949AA:0,SAL_DA8950AA:0,SAL_DA8951AA:0,SAL_DA8952AA:0,SAL_DA8953AA:0,SAL_DA8954AA:0,SAL_DA8955AA:0,SAL_DA8956AA:0,SAL_DA8957AA:0,SAL_DA8958AA:0,SAL_DA8959AA:0,SAL_DA8960AA:0,SAL_DA8961AA:0,SAL_DA8962AA:0,SAL_DA8963AA:0,SAL_DA8964AA:0,SAL_DA8965AA:0,SAL_DA8966AA:0,SAL_DA8967AA:0,SAL_DA8968AA:0,SAL_DA8969AA:0,SAL_DA8970AA:0,SAL_DA8971AA:0,SAL_DA8972AA:0,SAL_DA8973AA:0,SAL_DA8974AA:0,SAL_DA8975AA:0,SAL_DA8976AA:0,SAL_DA8977AA:0,SAL_DA8978AA:0,SAL_DA8979AA:0,SAL_DA8980AA:0,SAL_DA8981AA:0,SAL_DA8982AA:0,SAL_DA8983AA:0,SAL_DA8984AA:0,SAL_DA8985AA:0,SAL_DA8986AA:0,SAL_DA8987AA:0,SAL_DA8988AA:0,SAL_DA8989AA:0,SAL_DA8990AA:0,SAL_DA8991AA:0,SAL_DA8992AA:0,SAL_DA8993AA:0,SAL_DA8994AA:0,SAL_DA8995AA:0,SAL_DA8996AA:0,SAL_DA8997AA:0,SAL_DA8998AA:0,SAL_DA8999AA:0,SAL_DA9000AA:0,SAL_DA9001AA:0,SAL_DA9002AA:0,SAL_DA9003AA:0,SAL_DA9004AA:0,SAL_DA9005AA:0,SAL_DA9008AA:0,SAL_DA9009AA:0,SAL_DA9010AA:0,SAL_DA9013AA:0,SAL_DA9014AA:0,SAL_DA9015AA:0,SAL_DA9016AA:0,SAL_DA9017AA:0,SAL_DA9018AA:0,SAL_DA9019AA:0,SAL_DA9020AA:0,SAL_DA9021AA:0,SAL_DA9022AA:0,SAL_DA9023AA:0,SAL_DA9024AA:0,SAL_DA9026AA:0,SAL_DA9027AA:0,SAL_DA9028AA:0,SAL_DA9029AA:0,SAL_DA9031AA:0,SAL_DA9032AA:0,SAL_DA9033AA:0,SAL_DA9034AA:0,SAL_DA9036AA:0,SAL_DA9038AA:0,SAL_DA9039AA:0,SAL_DA9040AA:0,SAL_DA9042AA:0,SAL_DA9043AA:0,SAL_DA9044AA:0,SAL_DA9045AA:0,SAL_DA9046AA:0,SAL_DA9047AA:0,SAL_DA9048AA:0,SAL_DA9049AA:0,SAL_DA9051AA:0,SAL_DA9053AA:0,SAL_DA9054AA:0,SAL_DA9055AA:0,SAL_DA9056AA:0,SAL_DA9057AA:0,SAL_DA9062AA:0,SAL_DA9064AA:0,SAL_DA9065AA:0,SAL_DA9066AA:0,SAL_DA9067AA:0,SAL_DA9068AA:0,SAL_DA9070AA:0,SAL_DA9071AA:0,SAL_DA9072AA:0,SAL_DA9073AA:0,SAL_DA9074AA:0,SAL_DA9077AA:0,SAL_DA9086AA:0,SAL_DA9093AA:0,SAL_DA9097AA:0,SAL_DA9135AA:0,SAL_DA9149AA:0,SAL_DA9150AA:0,SAL_DA9151AA:0,SAL_DA9152AA:0,SAL_DA9153AA:0,SAL_DA9154AA:0,SAL_DA9155AA:0,SAL_DA9156AA:0,SAL_DA9157AA:0,SAL_DA9158AA:0,SAL_DA9159AA:0,SAL_DA9160AA:0,SAL_DA9161AA:0,SAL_DA9162AA:0,SAL_DA9163AA:0,SAL_DA9164AA:0,SAL_DA9167AA:0,SAL_DA9168AA:0,SAL_DA9170AA:0,SAL_DA9172AA:0,SAL_DA9173AA:0,SAL_DA9175AA:0,SAL_DA9176AA:0,SAL_DA9177AA:0,SAL_DA9178AA:0,SAL_DA9179AA:0,SAL_DA9181AA:0,SAL_DA9182AA:0,SAL_DA9183AA:0,SAL_DA9184AA:0,SAL_DA9185AA:0,SAL_DA9186AA:0,SAL_DA9187AA:0,SAL_DA9188AA:0,SAL_DA9189AA:0,SAL_DA9190AA:0,SAL_DA9191AA:0,SAL_DA9192AA:0,SAL_DA9193AA:0,SAL_DA9194AA:0,SAL_DA9195AA:0,SAL_DA9196AA:0,SAL_DA9197AA:0,SAL_DA9198AA:0,SAL_DA9199AA:0,SAL_DA9200AA:0,SAL_DA9201AA:0,SAL_DA9202AA:0,SAL_DA9203AA:0,SAL_DA9204AA:0,SAL_DA9205AA:0,SAL_DA9206AA:0,SAL_DA9207AA:0,SAL_DA9208AA:0,SAL_DA9209AA:0,SAL_DA9210AA:0,SAL_DA9211AA:0,SAL_DA9212AA:0,SAL_DA9213AA:0,SAL_DA9214AA:0,SAL_DA9215AA:0,SAL_DA9216AA:0,SAL_DA9217AA:0,SAL_DA9218AA:0,SAL_DA9219AA:0,SAL_DA9220AA:0,SAL_DA9221AA:0,SAL_DA9222AA:0,SAL_DA9223AA:0,SAL_DA9224AA:0,SAL_DA9225AA:0,SAL_DA9226AA:0,SAL_DA9227AA:0,SAL_DA9228AA:0,SAL_DA9229AA:0,SAL_DA9230AA:0,SAL_DA9231AA:0,SAL_DA9232AA:0,SAL_DA9233AA:0,SAL_DA9234AA:0,SAL_DA9235AA:0,SAL_DA9236AA:0,SAL_DA9237AA:0,SAL_DA9238AA:0,SAL_DA9239AA:0,SAL_DA9240AA:0,SAL_DA9241AA:0,SAL_DA9242AA:0,SAL_DA9243AA:0,SAL_DA9244AA:0,SAL_DA9245AA:0,SAL_DA9246AA:0,SAL_DA9247AA:0,SAL_DA9248AA:0,SAL_DA9249AA:0,SAL_DA9250AA:0,SAL_DA9251AA:0,SAL_DA9252AA:0,SAL_DA9253AA:0,SAL_DA9254AA:0,SAL_DA9255AA:0,SAL_DA9256AA:0,SAL_DA9257AA:0,SAL_DA9258AA:0,SAL_DA9259AA:0,SAL_DA9260AA:0,SAL_DA9261AA:0,SAL_DA9262AA:0,SAL_DA9263AA:0,SAL_DA9264AA:0,SAL_DA9265AA:0,SAL_DA9266AA:0,SAL_DA9267AA:0,SAL_DA9268AA:0,SAL_DA9269AA:0,SAL_DA9270AA:0,SAL_DA9271AA:0,SAL_DA9272AA:0,SAL_DA9273AA:0,SAL_DA9274AA:0,SAL_DA9275AA:0,SAL_DA9276AA:0,SAL_DA9277AA:0,SAL_DA9278AA:0,SAL_DA9279AA:0,SAL_DA9280AA:0,SAL_DA9281AA:0,SAL_DA9282AA:0,SAL_DA9283AA:0,SAL_DA9284AA:0,SAL_DA9285AA:0,SAL_DA9286AA:0,SAL_DA9287AA:0,SAL_DA9288AA:0,SAL_DA9289AA:0,SAL_DA9290AA:0,SAL_DA9291AA:0,SAL_DA9292AA:0,SAL_DA9293AA:0,SAL_DA9294AA:0,SAL_DA9295AA:0,SAL_DA9296AA:0,SAL_DA9297AA:0,SAL_DA9298AA:0,SAL_DA9299AA:0,SAL_DA9300AA:0,SAL_DA9301AA:0,SAL_DA9302AA:0,SAL_DA9303AA:0,SAL_DA9304AA:0,SAL_DA9305AA:0,SAL_DA9306AA:0,SAL_DA9307AA:0,SAL_DA9308AA:0,SAL_DA9309AA:0,SAL_DA9310AA:0,SAL_DA9311AA:0,SAL_DA9312AA:0,SAL_DA9313AA:0,SAL_DA9314AA:0,SAL_DA9315AA:0,SAL_DA9316AA:0,SAL_DA9317AA:0,SAL_DA9318AA:0,SAL_DA9319AA:0,SAL_DA9320AA:0,SAL_DA9321AA:0,SAL_DA9322AA:0,SAL_DA9323AA:0,SAL_DA9324AA:0,SAL_DA9325AA:0,SAL_DA9326AA:0,SAL_DA9327AA:0,SAL_DA9328AA:0,SAL_DA9329AA:0,SAL_DA9365AA:0,SAL_DA9373AA:0,SAL_DA9374AA:0,SAL_DA9377AA:0,SAL_DA9434AA:0,SAL_DA9444AA:0,SAL_DA9467AA:0,SAL_DA9491AA:0,SAL_DA9532AA:0,SAL_DA9558AA:0,SAL_DA9623AA:0,SAL_DA9625AA:0,SAL_DA9651AA:0,SAL_DA9734AA:0,SAL_DA9773AA:0,SAL_DA9828AA:0,SAL_DA9859AA:0,SAL_DA9881AA:0,SAL_DA9885AA:0,SAL_DA9891AA:0,SAL_DA9901AA:0,SAL_DA9902AA:0,SAL_DA9910AA:0,SAL_DA9915AA:0,SAL_DA9920AA:0,SAL_DA9933AA:0,SAL_DA9970AA:0,SAL_DA9973AA:0,SAL_DA9978AA:0,SAL_DA9980AA:0,SAL_EA0013AA:0,SAL_EA0048AA:0,SAL_EA0084AA:0,SAL_EA0091AA:0,SAL_EA0093AA:0,SAL_EA0101AA:0,SAL_EA0105AA:0,SAL_EA0112AA:0,SAL_EA0116AA:0,SAL_EA0127AA:0,SAL_EA0142AA:0,SAL_EA0152AA:0,SAL_EA0154AA:0,SAL_EA0157AA:0,SAL_EA0158AA:0,SAL_EA0159AA:0,SAL_EA0160AA:0,SAL_EA0162AA:0,SAL_EA0164AA:0,SAL_EA0268AA:0,SAL_EA0324AA:0,SAL_EA0328AA:0,SAL_EA0338AA:0,SAL_EA0349AA:0,SAL_EA0353AA:0,SAL_EA0367AA:0,SAL_EA0392AA:0,SAL_EA0401AA:0,SAL_EA0448AA:0,SAL_EA0449AA:0,SAL_EA0457AA:0,SAL_EA0470AA:0,SAL_EA0488AA:0,SAL_EA0494AA:0,SAL_EA0496AA:0,SAL_EA0541AA:0,SAL_EA0562AA:0,SAL_EA0577AA:0,SAL_EA0590AA:0,SAL_EA0593AA:0,SAL_EA0605AA:0,SAL_EA0606AA:0,SAL_EA0607AA:0,SAL_EA0608AA:0,SAL_EA0609AA:0,SAL_EA0610AA:0,SAL_EA0613AA:0,SAL_EA0614AA:0,SAL_EA0624AA:0,SAL_EA0703AA:0,SAL_EA0746AA:0,SAL_EA0755AA:0,SAL_EA0761AA:0,SAL_EA0797AA:0,SAL_EA0800AA:0,SAL_EA0802AA:0,SAL_EA0812AA:0,SAL_EA0878AA:0,SAL_EA0916AA:0,SAL_EA0932AA:0,SAL_EA0942AA:0,SAL_EA0948AA:0,SAL_EA0949AA:0,SAL_EA0962AA:0,SAL_EA0974AA:0,SAL_EA0975AA:0,SAL_EA0976AA:0,SAL_EA0979AA:0,SAL_EA0984AA:0,SAL_EA0988AA:0,SAL_EA0992AA:0,SAL_EA0993AA:0,SAL_EA1004AA:0,SAL_EA1006AA:0,SAL_EA1010AA:0,SAL_EA1014AA:0,SAL_EA1147AA:0,SAL_EA1285AA:0,SAL_EA1286AA:0,SAL_EA1287AA:0,SAL_EA1288AA:0,SAL_EA1289AA:0,SAL_EA1290AA:0,SAL_EA1291AA:0,SAL_EA1292AA:0,SAL_EA1293AA:0,SAL_EA1294AA:0,SAL_EA1295AA:0,SAL_EA1296AA:0,SAL_EA1297AA:0,SAL_EA1303AA:0,SAL_EA1313AA:0,SAL_EA1327AA:0,SAL_EA1328AA:0,SAL_EA1330AA:0,SAL_EA1348AA:0,SAL_EA1354AA:0,SAL_EA1355AA:0,SAL_EA1356AA:0,SAL_EA1404AA:0,SAL_EA1439AA:0,SAL_EA1445AA:0,SAL_EA1446AA:0,SAL_EA1447AA:0,SAL_EA1448AA:0,SAL_EA1449AA:0,SAL_EA1450AA:0,SAL_EA1489AA:0,SAL_EA1490AA:0,SAL_EA1491AA:0,SAL_EA1492AA:0,SAL_EA1493AA:0,SAL_EA1494AA:0,SAL_EA1495AA:0,SAL_EA1496AA:0,SAL_EA1497AA:0,SAL_EA1498AA:0,SAL_EA1501AA:0,SAL_EA1503AA:0,SAL_EA1504AA:0,SAL_EA1505AA:0,SAL_EA1506AA:0,SAL_EA1507AA:0,SAL_EA1508AA:0,SAL_EA1509AA:0,SAL_EA1510AA:0,SAL_EA1511AA:0,SAL_EA1512AA:0,SAL_EA1513AA:0,SAL_EA1514AA:0,SAL_EA1515AA:0,SAL_EA1516AA:0,SAL_EA1543AA:0,SAL_EA1544AA:0,SAL_EA1548AA:0,SAL_EA1560AA:0,SAL_EA1561AA:0,SAL_EA1564AA:0,SAL_EA1565AA:0,SAL_EA1566AA:0,SAL_EA1567AA:0,SAL_EA1568AA:0,SAL_EA1570AA:0,SAL_EA1571AA:0,SAL_EA1573AA:0,SAL_EA1574AA:0,SAL_EA1575AA:0,SAL_EA1576AA:0,SAL_EA1577AA:0,SAL_EA1578AA:0,SAL_EA1579AA:0,SAL_EA1580AA:0,SAL_EA1581AA:0,SAL_EA1582AA:0,SAL_EA1585AA:0,SAL_EA1586AA:0,SAL_EA1587AA:0,SAL_EA1588AA:0,SAL_EA1589AA:0,SAL_EA1590AA:0,SAL_EA1591AA:0,SAL_EA1592AA:0,SAL_EA1593AA:0,SAL_EA1594AA:0,SAL_EA1595AA:0,SAL_EA1596AA:0,SAL_EA1597AA:0,SAL_EA1598AA:0,SAL_EA1599AA:0,SAL_EA1600AA:0,SAL_EA1601AA:0,SAL_EA1602AA:0,SAL_EA1605AA:0,SAL_EA1606AA:0,SAL_EA1607AA:0,SAL_EA1608AA:0,SAL_EA1609AA:0,SAL_EA1610AA:0,SAL_EA1611AA:0,SAL_EA1613AA:0,SAL_EA1614AA:0,SAL_EA1616AA:0,SAL_EA1617AA:0,SAL_EA1618AA:0,SAL_EA1620AA:0,SAL_EA1621AA:0,SAL_EA1622AA:0,SAL_EA1623AA:0,SAL_EA1624AA:0,SAL_EA1625AA:0,SAL_EA1626AA:0,SAL_EA1627AA:0,SAL_EA1628AA:0,SAL_EA1629AA:0,SAL_EA1630AA:0,SAL_EA1632AA:0,SAL_EA1633AA:0,SAL_EA1634AA:0,SAL_EA1635AA:0,SAL_EA1636AA:0,SAL_EA1637AA:0,SAL_EA1639AA:0,SAL_EA1640AA:0,SAL_EA1641AA:0,SAL_EA1642AA:0,SAL_EA1643AA:0,SAL_EA1659AA:0,SAL_EA1680AA:0,SAL_EA1694AA:0,SAL_EA1696AA:0,SAL_EA1701AA:0,SAL_EA1706AA:0,SAL_EA1707AA:0,SAL_EA1715AA:0,SAL_EA1717AA:0,SAL_EA1729AA:0,SAL_EA1730AA:0,SAL_EA1731AA:0,SAL_EA1732AA:0,SAL_EA1733AA:0,SAL_EA1734AA:0,SAL_EA1735AA:0,SAL_EA1736AA:0,SAL_EA1737AA:0,SAL_EA1738AA:0,SAL_EA1739AA:0,SAL_EA1740AA:0,SAL_EA1741AA:0,SAL_EA1742AA:0,SAL_EA1743AA:0,SAL_EA1744AA:0,SAL_EA1745AA:0,SAL_EA1746AA:0,SAL_EA1747AA:0,SAL_EA1748AA:0,SAL_EA1749AA:0,SAL_EA1750AA:0,SAL_EA1751AA:0,SAL_EA1752AA:0,SAL_EA1753AA:0,SAL_EA1754AA:0,SAL_EA1755AA:0,SAL_EA1756AA:0,SAL_EA1757AA:0,SAL_EA1758AA:0,SAL_EA1760AA:0,SAL_EA1761AA:0,SAL_EA1762AA:0,SAL_EA1763AA:0,SAL_EA1764AA:0,SAL_EA1765AA:0,SAL_EA1766AA:0,SAL_EA1767AA:0,SAL_EA1768AA:0,SAL_EA1769AA:0,SAL_EA1770AA:0,SAL_EA1771AA:0,SAL_EA1772AA:0,SAL_EA1773AA:0,SAL_EA1774AA:0,SAL_EA1775AA:0,SAL_EA1776AA:0,SAL_EA1777AA:0,SAL_EA1778AA:0,SAL_EA1793AA:0,SAL_EA1804AA:0,SAL_EA1813AA:0,SAL_EA1815AA:0,SAL_EA1816AA:0,SAL_EA1818AA:0,SAL_EA1819AA:0,SAL_EA1820AA:0,SAL_EA1829AA:0,SAL_EA1837AA:0,SAL_EA1881AA:0,SAL_EA1898AA:0,SAL_EA1921AA:0,SAL_EA1927AA:0,SAL_EA1947AA:0,SAL_EA1950AA:0,SAL_EA1951AA:0,SAL_EA1957AA:0,SAL_EA1975AA:0,SAL_EA1976AA:0,SAL_EA1981AA:0,SAL_EA2004AA:0,SAL_EA2027AA:0,SAL_EA2029AA:0,SAL_EA2050AA:0,SAL_EA2051AA:0,SAL_EA2052AA:0,SAL_EA2055AA:0,SAL_EA2062AA:0,SAL_EA2080AA:0,SAL_EA2096AA:0,SAL_EA2097AA:0,SAL_EA2107AA:0,SAL_EA2140AA:0,SAL_EA2141AA:0,SAL_EA2142AA:0,SAL_EA2240AA:0,SAL_EA2245AA:0,SAL_EA2247AA:0,SAL_EA2248AA:0,SAL_EA2249AA:0,SAL_EA2250AA:0,SAL_EA2251AA:0,SAL_EA2252AA:0,SAL_EA2253AA:0,SAL_EA2281AA:0,SAL_EA2282AA:0,SAL_EA2283AA:0,SAL_EA2291AA:0,SAL_EA2293AA:0,SAL_EA2294AA:0,SAL_EA2295AA:0,SAL_EA2296AA:0,SAL_EA2310AA:0,SAL_EA2311AA:0,SAL_EA2349AA:0,SAL_EA2423AA:0,SAL_EA2539AA:0,SAL_EA2540AA:0,SAL_EA2541AA:0,SAL_EA2566AA:0,SAL_EA2573AA:0,SAL_EA2583AA:0,SAL_EA2584AA:0,SAL_EA2585AA:0,SAL_EA2586AA:0,SAL_EA2587AA:0,SAL_EA2588AA:0,SAL_EA2589AA:0,SAL_EA2590AA:0,SAL_EA2591AA:0,SAL_EA2592AA:0,SAL_EA2593AA:0,SAL_EA2594AA:0,SAL_EA2595AA:0,SAL_EA2596AA:0,SAL_EA2598AA:0,SAL_EA2599AA:0,SAL_EA2632AA:0,SAL_EA2653AA:0,SAL_EA2683AA:0,SAL_EA2687AA:0,SAL_EA2741AA:0,SAL_EA2762AA:0,SAL_EA2777AA:0,SAL_EA2778AA:0,SAL_EA2779AA:0,SAL_EA2822AA:0,SAL_EA2824AA:0,SAL_EA2826AA:0,SAL_EA2829AA:0,SAL_EA2831AA:0,SAL_EA2835AA:0,SAL_EA2894AA:0,SAL_EA2898AA:0,SAL_EA2900AA:0,SAL_EA2925AA:0,SAL_EA2926AA:0,SAL_EA2927AA:0,SAL_EA2950AA:0,SAL_EA2960AA:0,SAL_EA2968AA:0,SAL_EA2969AA:0,SAL_EA2970AA:0,SAL_EA2981AA:0,SAL_EA2983AA:0,SAL_EA3050AA:0,SAL_EA3051AA:0,SAL_EA3052AA:0,SAL_EA3053AA:0,SAL_EA3054AA:0,SAL_EA3067AA:0,SAL_EA3068AA:0,SAL_EA3069AA:0,SAL_EA3070AA:0,SAL_EA3071AA:0,SAL_EA3072AA:0,SAL_EA3129AA:0,SAL_EA3130AA:0,SAL_EA3131AA:0,SAL_EA3159AA:0,SAL_EA3162AA:0,SAL_EA3165AA:0,SAL_EA3177AA:0,SAL_EA3195AA:0,SAL_EA3196AA:0,SAL_EA3298AA:0,SAL_EA3299AA:0,SAL_EA3300AA:0,SAL_EA3309AA:0,SAL_EA3347AA:0,SAL_EA3357AA:0,SAL_EA3358AA:0,SAL_EA3361AA:0,SAL_EA3375AA:0,SAL_EA3377AA:0,SAL_EA3404AA:0,SAL_EA3409AA:0,SAL_EA3413AA:0,SAL_EA3414AA:0,SAL_EA3421AA:0,SAL_EA3422AA:0,SAL_EA3423AA:0,SAL_EA3427AA:0,SAL_EA3430AA:0,SAL_EA3433AA:0,SAL_EA3434AA:0,SAL_EA3446AA:0,SAL_EA3447AA:0,SAL_EA3449AA:0,SAL_EA3450AA:0,SAL_EA3451AA:0,SAL_EA3452AA:0,SAL_EA3453AA:0,SAL_EA3454AA:0,SAL_EA3455AA:0,SAL_EA3456AA:0,SAL_EA3458AA:0,SAL_EA3460AA:0,SAL_EA3461AA:0,SAL_EA3463AA:0,SAL_EA3465AA:0,SAL_EA3467AA:0,SAL_EA3468AA:0,SAL_EA3471AA:0,SAL_EA3472AA:0,SAL_EA3474AA:0,SAL_EA3477AA:0,SAL_EA3478AA:0,SAL_EA3481AA:0,SAL_EA3483AA:0,SAL_EA3484AA:0,SAL_EA3516AA:0,SAL_EA3517AA:0,SAL_EA3526AA:0,SAL_EA3528AA:0,SAL_EA3550AA:0,SAL_EA3551AA:0,SAL_EA3623AA:0,SAL_EA3624AA:0,SAL_EA3640AA:0,SAL_EA3645AA:0,SAL_EA3647AA:0,SAL_EA3662AA:0,SAL_EA3683AA:0,SAL_EA3694AA:0,SAL_EA3733AA:0,SAL_EA3734AA:0,SAL_EA3750AA:0,SAL_EA3755AA:0,SAL_EA3797AA:0,SAL_EA3799AA:0,SAL_EA3832AA:0,SAL_EA3850AA:0,SAL_EA3870AA:0,SAL_EA3876AA:0,SAL_EA3878AA:0,SAL_EA3882AA:0,SAL_EA3888AA:0,SAL_EA3889AA:0,SAL_EA3895AA:0,SAL_EA3897AA:0,SAL_EA4010AA:0,SAL_EA4011AA:0,SAL_EA4012AA:0,SAL_EA4013AA:0,SAL_EA4014AA:0,SAL_EA4015AA:0,SAL_EA4016AA:0,SAL_EA4017AA:0,SAL_EA4018AA:0,SAL_EA4019AA:0,SAL_EA4020AA:0,SAL_EA4021AA:0,SAL_EA4022AA:0,SAL_EA4023AA:0,SAL_EA4024AA:0,SAL_EA4025AA:0,SAL_EA4042AA:0,SAL_EA4043AA:0,SAL_EA4044AA:0,SAL_EA4045AA:0,SAL_EA4046AA:0,SAL_EA4047AA:0,SAL_EA4048AA:0,SAL_EA4049AA:0,SAL_EA4092AA:0,SAL_EA4093AA:0,SAL_EA4094AA:0,SAL_EA4095AA:0,SAL_EA4096AA:0,SAL_EA4097AA:0,SAL_EA4099AA:0,SAL_EA4103AA:0,SAL_EA4104AA:0,SAL_EA4105AA:0,SAL_EA4106AA:0,SAL_EA4107AA:0,SAL_EA4108AA:0,SAL_EA4109AA:0,SAL_EA4110AA:0,SAL_EA4111AA:0,SAL_EA4112AA:0,SAL_EA4113AA:0,SAL_EA4114AA:0,SAL_EA4115AA:0,SAL_EA4116AA:0,SAL_EA4117AA:0,SAL_EA4118AA:0,SAL_EA4119AA:0,SAL_EA4120AA:0,SAL_EA4121AA:0,SAL_EA4122AA:0,SAL_EA4123AA:0,SAL_EA4124AA:0,SAL_EA4127AA:0,SAL_EA4152AA:0,SAL_EA4153AA:0,SAL_EA4154AA:0,SAL_EA4155AA:0,SAL_EA4156AA:0,SAL_EA4157AA:0,SAL_EA4158AA:0,SAL_EA4159AA:0,SAL_EA4160AA:0,SAL_EA4161AA:0,SAL_EA4162AA:0,SAL_EA4163AA:0,SAL_EA4164AA:0,SAL_EA4165AA:0,SAL_EA4166AA:0,SAL_EA4167AA:0,SAL_EA4185AA:0,SAL_EA4186AA:0,SAL_EA4187AA:0,SAL_EA4193AA:0,SAL_EA4194AA:0,SAL_EA4197AA:0,SAL_EA4203AA:0,SAL_EA4204AA:0,SAL_EA4205AA:0,SAL_EA4207AA:0,SAL_EA4208AA:0,SAL_EA4211AA:0,SAL_EA4261AA:0,SAL_EA4262AA:0,SAL_EA4263AA:0,SAL_EA4264AA:0,SAL_EA4265AA:0,SAL_EA4266AA:0,SAL_EA4267AA:0,SAL_EA4786AA:0,SAL_EA4790AA:0,SAL_EA4791AA:0,SAL_EA4792AA:0,SAL_EA4793AA:0,SAL_EA4825AA:0,SAL_EA4829AA:0,SAL_EA4830AA:0,SAL_EA4832AA:0,SAL_EA4868AA:0,SAL_EA4869AA:0,SAL_EA4870AA:0,SAL_EA4871AA:0,SAL_EA4872AA:0,SAL_EA4873AA:0,SAL_EA4874AA:0,SAL_EA4875AA:0,SAL_EA4876AA:0,SAL_EA4877AA:0,SAL_EA4910AA:0,SAL_EA4911AA:0,SAL_EA4912AA:0,SAL_EA4913AA:0,SAL_EA4920AA:0,SAL_EA4925AA:0,SAL_EA4956AA:0,SAL_EA4958AA:0,SAL_EA5013AA:0,SAL_EA5014AA:0,SAL_EA5015AA:0,SAL_EA5022AA:0,SAL_EA5084AA:0,SAL_EA5085AA:0,SAL_EA5098AA:0,SAL_EA5099AA:0,SAL_EA5100AA:0,SAL_EA5105AA:0,SAL_EA5106AA:0,SAL_EA5107AA:0,SAL_EA5128AA:0,SAL_EA5129AA:0,SAL_EA5135AA:0,SAL_EA5136AA:0,SAL_EA5137AA:0,SAL_EA5158AA:0,SAL_EA5165AA:0,SAL_EA5231AA:0,SAL_EA5237AA:0,SAL_EA5249AA:0,SAL_EA5310AA:0,SAL_EA5323AA:0,SAL_EA5324AA:0,SAL_EA5337AA:0,SAL_EA5553AA:0,SAL_EA5620AA:0,SAL_EA5690AA:0,SAL_EA5810AA:0,SAL_EA5971AA:0,SAL_EA5972AA:0,SAL_EA5989AA:0,SAL_EA5990AA:0,SAL_EA5991AA:0,SAL_EA6012AA:0,SAL_EA6124AA:0,SAL_EA6161AA:0,SAL_EA6178AA:0,SAL_EA6196AA:0,SAL_EA6199AA:0,SAL_EA6200AA:0,SAL_EA6201AA:0,SAL_EA6202AA:0,SAL_EA6203AA:0,SAL_EA6204AA:0,SAL_EA6205AA:0,SAL_EA6206AA:0,SAL_EA6208AA:0,SAL_EA6209AA:0,SAL_EA6210AA:0,SAL_EA6216AA:0,SAL_EA6235AA:0,SAL_EA6236AA:0,SAL_EA6237AA:0,SAL_EA6238AA:0,SAL_EA6239AA:0,SAL_EA6240AA:0,SAL_EA6241AA:0,SAL_EA6242AA:0,SAL_EA6243AA:0,SAL_EA6244AA:0,SAL_EA6245AA:0,SAL_EA6246AA:0,SAL_EA6247AA:0,SAL_EA6248AA:0,SAL_EA6249AA:0,SAL_EA6250AA:0,SAL_EA6251AA:0,SAL_EA6252AA:0,SAL_EA6253AA:0,SAL_EA6254AA:0,SAL_EA6255AA:0,SAL_EA6256AA:0,SAL_EA6257AA:0,SAL_EA6258AA:0,SAL_EA6259AA:0,SAL_EA6260AA:0,SAL_EA6261AA:0,SAL_EA6262AA:0,SAL_EA6263AA:0,SAL_EA6324AA:0,SAL_EA6325AA:0,SAL_EA6326AA:0,SAL_EA6394AA:0,SAL_EA6457AA:0,SAL_EA6550AA:0,SAL_EA6551AA:0,SAL_EA6552AA:0,SAL_EA6553AA:0,SAL_EA6554AA:0,SAL_EA6619AA:0,SAL_EA6733AA:0,SAL_EA6734AA:0,SAL_EA6735AA:0,SAL_EA6736AA:0,SAL_EA6760AA:0,SAL_EA6761AA:0,SAL_EA6762AA:0,SAL_EA6839AA:0,SAL_EA6853AA:0,SAL_EA6873AA:0,SAL_EA6881AA:0,SAL_EA6884AA:0,SAL_EA6888AA:0,SAL_EA6890AA:0,SAL_EA6901AA:0,SAL_EA6909AA:0,SAL_EA6910AA:0,SAL_EA6911AA:0,SAL_EA6916AA:0,SAL_EA6917AA:0,SAL_EA6922AA:0,SAL_EA6927AA:0,SAL_EA6931AA:0,SAL_EA6933AA:0,SAL_EA6935AA:0,SAL_EA6938AA:0,SAL_EA6939AA:0,SAL_EA6943AA:0,SAL_EA6946AA:0,SAL_EA6948AA:0,SAL_EA6950AA:0,SAL_EA6958AA:0,SAL_EA6960AA:0,SAL_EA6972AA:0,SAL_EA6980AA:0,SAL_EA6981AA:0,SAL_EA6983AA:0,SAL_EA6985AA:0,SAL_EA6989AA:0,SAL_EA6990AA:0,SAL_EA6991AA:0,SAL_EA6992AA:0,SAL_EA6995AA:0,SAL_EA6997AA:0,SAL_EA7007AA:0,SAL_EA7010AA:0,SAL_EA7011AA:0,SAL_EA7013AA:0,SAL_EA7015AA:0,SAL_EA7020AA:0,SAL_EA7026AA:0,SAL_EA7030AA:0,SAL_EA7031AA:0,SAL_EA7034AA:0,SAL_EA7036AA:0,SAL_EA7041AA:0,SAL_EA7044AA:0,SAL_EA7045AA:0,SAL_EA7047AA:0,SAL_EA7049AA:0,SAL_EA7056AA:0,SAL_EA7057AA:0,SAL_EA7058AA:0,SAL_EA7063AA:0,SAL_EA7071AA:0,SAL_EA7072AA:0,SAL_EA7076AA:0,SAL_EA7082AA:0,SAL_EA7083AA:0,SAL_EA7084AA:0,SAL_EA7086AA:0,SAL_EA7091AA:0,SAL_EA7092AA:0,SAL_EA7096AA:0,SAL_EA7100AA:0,SAL_EA7101AA:0,SAL_EA7103AA:0,SAL_EA7105AA:0,SAL_EA7106AA:0,SAL_EA7108AA:0,SAL_EA7111AA:0,SAL_EA7112AA:0,SAL_EA7115AA:0,SAL_EA7131AA:0,SAL_EA7135AA:0,SAL_EA7141AA:0,SAL_EA7142AA:0,SAL_EA7144AA:0,SAL_EA7146AA:0,SAL_EA7150AA:0,SAL_EA7155AA:0,SAL_EA7160AA:0,SAL_EA7165AA:0,SAL_EA7167AA:0,SAL_EA7170AA:0,SAL_EA7171AA:0,SAL_EA7173AA:0,SAL_EA7174AA:0,SAL_EA7177AA:0,SAL_EA7185AA:0,SAL_EA7186AA:0,SAL_EA7187AA:0,SAL_EA7189AA:0,SAL_EA7197AA:0,SAL_EA7199AA:0,SAL_EA7213AA:0,SAL_EA7215AA:0,SAL_EA7216AA:0,SAL_EA7217AA:0,SAL_EA7219AA:0,SAL_EA7222AA:0,SAL_EA7231AA:0,SAL_EA7236AA:0,SAL_EA7237AA:0,SAL_EA7238AA:0,SAL_EA7247AA:0,SAL_EA7252AA:0,SAL_EA7254AA:0,SAL_EA7256AA:0,SAL_EA7257AA:0,SAL_EA7258AA:0,SAL_EA7266AA:0,SAL_EA7267AA:0,SAL_EA7268AA:0,SAL_EA7272AA:0,SAL_EA7277AA:0,SAL_EA7278AA:0,SAL_EA7283AA:0,SAL_EA7284AA:0,SAL_EA7297AA:0,SAL_EA7299AA:0,SAL_EA7300AA:0,SAL_EA7302AA:0,SAL_EA7305AA:0,SAL_EA7315AA:0,SAL_EA7316AA:0,SAL_EA7318AA:0,SAL_EA7325AA:0,SAL_EA7331AA:0,SAL_EA7332AA:0,SAL_EA7333AA:0,SAL_EA7334AA:0,SAL_EA7340AA:0,SAL_EA7341AA:0,SAL_EA7348AA:0,SAL_EA7353AA:0,SAL_EA7354AA:0,SAL_EA7364AA:0,SAL_EA7367AA:0,SAL_EA7368AA:0,SAL_EA7378AA:0,SAL_EA7380AA:0,SAL_EA7384AA:0,SAL_EA7391AA:0,SAL_EA7396AA:0,SAL_EA7400AA:0,SAL_EA7402AA:0,SAL_EA7405AA:0,SAL_EA7407AA:0,SAL_EA7408AA:0,SAL_EA7409AA:0,SAL_EA7411AA:0,SAL_EA7415AA:0,SAL_EA7416AA:0,SAL_EA7417AA:0,SAL_EA7418AA:0,SAL_EA7420AA:0,SAL_EA7422AA:0,SAL_EA7423AA:0,SAL_EA7431AA:0,SAL_EA7432AA:0,SAL_EA7441AA:0,SAL_EA7447AA:0,SAL_EA7448AA:0,SAL_EA7449AA:0,SAL_EA7451AA:0,SAL_EA7455AA:0,SAL_EA7460AA:0,SAL_EA7463AA:0,SAL_EA7464AA:0,SAL_EA7465AA:0,SAL_EA7467AA:0,SAL_EA7481AA:0,SAL_EA7490AA:0,SAL_EA7496AA:0,SAL_EA7497AA:0,SAL_EA7498AA:0,SAL_EA7504AA:0,SAL_EA7507AA:0,SAL_EA7513AA:0,SAL_EA7519AA:0,SAL_EA7524AA:0,SAL_EA7528AA:0,SAL_EA7529AA:0,SAL_EA7531AA:0,SAL_EA7534AA:0,SAL_EA7535AA:0,SAL_EA7540AA:0,SAL_EA7546AA:0,SAL_EA7548AA:0,SAL_EA7550AA:0,SAL_EA7552AA:0,SAL_EA7556AA:0,SAL_EA7557AA:0,SAL_EA7565AA:0,SAL_EA7570AA:0,SAL_EA7573AA:0,SAL_EA7577AA:0,SAL_EA7578AA:0,SAL_EA7579AA:0,SAL_EA7582AA:0,SAL_EA7586AA:0,SAL_EA7587AA:0,SAL_EA7592AA:0,SAL_EA7595AA:0,SAL_EA7599AA:0,SAL_EA7600AA:0,SAL_EA7608AA:0,SAL_EA7611AA:0,SAL_EA7612AA:0,SAL_EA7614AA:0,SAL_EA7615AA:0,SAL_EA7617AA:0,SAL_EA7621AA:0,SAL_EA7626AA:0,SAL_EA7627AA:0,SAL_EA7633AA:0,SAL_EA7635AA:0,SAL_EA7639AA:0,SAL_EA7641AA:0,SAL_EA7643AA:0,SAL_EA7644AA:0,SAL_EA7646AA:0,SAL_EA7648AA:0,SAL_EA7653AA:0,SAL_EA7665AA:0,SAL_EA7669AA:0,SAL_EA7671AA:0,SAL_EA7675AA:0,SAL_EA7677AA:0,SAL_EA7678AA:0,SAL_EA7682AA:0,SAL_EA7684AA:0,SAL_EA7689AA:0,SAL_EA7693AA:0,SAL_EA7694AA:0,SAL_EA7696AA:0,SAL_EA7699AA:0,SAL_EA7701AA:0,SAL_EA7702AA:0,SAL_EA7703AA:0,SAL_EA7705AA:0,SAL_EA7706AA:0,SAL_EA7708AA:0,SAL_EA7709AA:0,SAL_EA7710AA:0,SAL_EA7711AA:0,SAL_EA7713AA:0,SAL_EA7723AA:0,SAL_EA7737AA:0,SAL_EA7746AA:0,SAL_EA7747AA:0,SAL_EA7749AA:0,SAL_EA7752AA:0,SAL_EA7753AA:0,SAL_EA7757AA:0,SAL_EA7763AA:0,SAL_EA7764AA:0,SAL_EA7772AA:0,SAL_EA7779AA:0,SAL_EA7787AA:0,SAL_EA7788AA:0,SAL_EA7797AA:0,SAL_EA7808AA:0,SAL_EA7809AA:0,SAL_EA7810AA:0,SAL_EA7811AA:0,SAL_EA7814AA:0,SAL_EA7822AA:0,SAL_EA7824AA:0,SAL_EA7836AA:0,SAL_EA7842AA:0,SAL_EA7850AA:0,SAL_EA7851AA:0,SAL_EA7867AA:0,SAL_EA7873AA:0,SAL_EA7874AA:0,SAL_EA7887AA:0,SAL_EA7890AA:0,SAL_EA7895AA:0,SAL_EA7896AA:0,SAL_EA7898AA:0,SAL_EA7902AA:0,SAL_EA7904AA:0,SAL_EA7908AA:0,SAL_EA7910AA:0,SAL_EA7912AA:0,SAL_EA7917AA:0,SAL_EA7919AA:0,SAL_EA7921AA:0,SAL_EA7931AA:0,SAL_EA7936AA:0,SAL_EA7937AA:0,SAL_EA7939AA:0,SAL_EA7940AA:0,SAL_EA7941AA:0,SAL_EA7945AA:0,SAL_EA7946AA:0,SAL_EA7948AA:0,SAL_EA7957AA:0,SAL_EA7958AA:0,SAL_EA7959AA:0,SAL_EA7962AA:0,SAL_EA7963AA:0,SAL_EA7964AA:0,SAL_EA7967AA:0,SAL_EA7975AA:0,SAL_EA7978AA:0,SAL_EA7984AA:0,SAL_EA7999AA:0,SAL_EA8002AA:0,SAL_EA8003AA:0,SAL_EA8005AA:0,SAL_EA8006AA:0,SAL_EA8008AA:0,SAL_EA8011AA:0,SAL_EA8019AA:0,SAL_EA8029AA:0,SAL_EA8030AA:0,SAL_EA8040AA:0,SAL_EA8043AA:0,SAL_EA8047AA:0,SAL_EA8049AA:0,SAL_EA8050AA:0,SAL_EA8057AA:0,SAL_EA8061AA:0,SAL_EA8068AA:0,SAL_EA8076AA:0,SAL_EA8077AA:0,SAL_EA8091AA:0,SAL_EA8092AA:0,SAL_EA8096AA:0,SAL_EA8103AA:0,SAL_EA8108AA:0,SAL_EA8110AA:0,SAL_EA8112AA:0,SAL_EA8113AA:0,SAL_EA8159AA:0,SAL_EA8160AA:0,SAL_EA8161AA:0,SAL_EA8162AA:0,SAL_EA8163AA:0,SAL_EA8164AA:0,SAL_EA8173AA:0,SAL_EA8203AA:0,SAL_EA8245AA:0,SAL_EA8416AA:0,SAL_EA8417AA:0,SAL_EA8419AA:0,SAL_EA8492AA:0,SAL_EA8506AA:0,SAL_EA8507AA:0,SAL_EA8508AA:0,SAL_EA8509AA:0,SAL_EA8510AA:0,SAL_EA8511AA:0,SAL_EA8521AA:0,SAL_EA8522AA:0,SAL_EA8524AA:0,SAL_EA8526AA:0,SAL_EA8527AA:0,SAL_EA8528AA:0,SAL_EA8529AA:0,SAL_EA8532AA:0,SAL_EA8533AA:0,SAL_EA8534AA:0,SAL_EA8536AA:0,SAL_EA8537AA:0,SAL_EA8539AA:0,SAL_EA8540AA:0,SAL_EA8565AA:0,SAL_EA8568AA:0,SAL_EA8573AA:0,SAL_EA8575AA:0,SAL_EA8609AA:0,SAL_EA8642AA:0,SAL_EA8655AA:0,SAL_EA8667AA:0,SAL_EA8725AA:0,SAL_EA8763AA:0,SAL_EA8804AA:0,SAL_EA8838AA:0,SAL_EA8847AA:0,SAL_EA8867AA:0,SAL_EA8869AA:0,SAL_EA8870AA:0,SAL_EA8871AA:0,SAL_EA8872AA:0,SAL_EA8873AA:0,SAL_EA8881AA:0,SAL_EA8883AA:0,SAL_EA8893AA:0,SAL_EA8896AA:0,SAL_EA8942AA:0,SAL_EA8943AA:0,SAL_EA8962AA:0,SAL_EA8963AA:0,SAL_EA8964AA:0,SAL_EA8965AA:0,SAL_EA8966AA:0,SAL_EA8994AA:0,SAL_EA9002AA:0,SAL_EA9003AA:0,SAL_EA9025AA:0,SAL_EA9100AA:0,SAL_EA9102AA:0,SAL_EA9105AA:0,SAL_EA9109AA:0,SAL_EA9112AA:0,SAL_EA9121AA:0,SAL_EA9159AA:0,SAL_EA9184AA:0,SAL_EA9258AA:0,SAL_EA9259AA:0,SAL_EA9314AA:0,SAL_EA9317AA:0,SAL_EA9321AA:0,SAL_EA9323AA:0,SAL_EA9325AA:0,SAL_EA9355AA:0,SAL_EA9378AA:0,SAL_EA9400AA:0,SAL_EA9420AA:0,SAL_EA9421AA:0,SAL_EA9424AA:0,SAL_EA9433AA:0,SAL_EA9434AA:0,SAL_EA9436AA:0,SAL_EA9437AA:0,SAL_EA9438AA:0,SAL_EA9473AA:0,SAL_EA9474AA:0,SAL_EA9475AA:0,SAL_EA9476AA:0,SAL_EA9477AA:0,SAL_EA9491AA:0,SAL_EA9528AA:0,SAL_EA9535AA:0,SAL_EA9536AA:0,SAL_EA9537AA:0,SAL_EA9591AA:0,SAL_EA9600AA:0,SAL_EA9705AA:0,SAL_EA9714AA:0,SAL_EA9744AA:0,SAL_EA9745AA:0,SAL_EA9751AA:0,SAL_EA9752AA:0,SAL_EA9753AA:0,SAL_EA
[truncated: 1,167,117 more chars]
