# Supplementary material for: GrapeTree: visualization of core genomic relationships among 100,000 bacterial pathogens
Source: Genome Res. 2018 Sep;28(9):1395–404. doi: 10.1101/gr.232397.117 (PMC6120633; doi:10.1101/gr.232397.117)
Supplement: Supplemental Material [file supp_gr.232397.117_Supplemental_data_S2.zip]

Archive with 11 entries (10 files):
- figures/
- figures/Fig_1C.json
- figures/Fig_1D.json
- figures/Fig_5A.json
- figures/Fig_5B.json
- figures/Fig_5C.json
- figures/Fig_5D.json
- figures/Fig_5E.json
- figures/Fig_5F.json
- figures/Fig_S1A.json
- figures/Fig_S1B.json
