# Supplementary material for: GrapeTree: visualization of core genomic relationships among 100,000 bacterial pathogens
Source: Genome Res. 2018 Sep;28(9):1395–404. doi: 10.1101/gr.232397.117 (PMC6120633; doi:10.1101/gr.232397.117)
Supplement: Supplemental Material [file supp_gr.232397.117_Supplemental_data_S2.zip › figures/Fig_1C.json]

{"links":[{"source":0,"target":107325,"distance":7},{"source":1,"target":107276,"distance":7},{"source":5,"target":107216,"distance":7},{"source":2,"target":107234,"distance":7},{"source":3,"target":107221,"distance":7},{"source":4,"target":107219,"distance":7},{"source":70609,"target":70612,"distance":6},{"source":25610,"target":55976,"distance":6},{"source":107277,"target":107321,"distance":6},{"source":6,"target":107200,"distance":6},{"source":7,"target":107198,"distance":6},{"source":8,"target":107196,"distance":6},{"source":9,"target":107194,"distance":6},{"source":10,"target":106994,"distance":6},{"source":11262,"target":11265,"distance":6},{"source":11,"target":106888,"distance":6},{"source":12,"target":106880,"distance":6},{"source":13,"target":106878,"distance":6},{"source":14,"target":106874,"distance":6},{"source":15,"target":106804,"distance":6},{"source":16,"target":106799,"distance":6},{"source":17,"target":106405,"distance":6},{"source":18,"target":106403,"distance":6},{"source":19,"target":106401,"distance":6},{"source":20,"target":106399,"distance":6},{"source":21,"target":106397,"distance":6},{"source":22,"target":106382,"distance":6},{"source":67741,"target":70041,"distance":6},{"source":69512,"target":69690,"distance":6},{"source":67742,"target":69501,"distance":6},{"source":67743,"target":69499,"distance":6},{"source":75317,"target":75320,"distance":6},{"source":75316,"target":75322,"distance":6},{"source":11896,"target":12873,"distance":6},{"source":11895,"target":12878,"distance":6},{"source":11894,"target":12880,"distance":6},{"source":11893,"target":12888,"distance":6},{"source":11892,"target":12897,"distance":6},{"source":103979,"target":104189,"distance":6},{"source":23,"target":103964,"distance":6},{"source":24,"target":103958,"distance":6},{"source":25,"target":103953,"distance":6},{"source":26,"target":103945,"distance":6},{"source":75418,"target":75421,"distance":6},{"source":27,"target":103928,"distance":6},{"source":28,"target":103926,"distance":6},{"source":62492,"target":75445,"distance":6},{"source":62491,"target":75447,"distance":6},{"source":29,"target":103924,"distance":6},{"source":30,"target":103922,"distance":6},{"source":31,"target":103920,"distance":6},{"source":62490,"target":75449,"distance":6},{"source":63941,"target":64364,"distance":6},{"source":63942,"target":64350,"distance":6},{"source":63943,"target":64270,"distance":6},{"source":63944,"target":64258,"distance":6},{"source":63945,"target":64256,"distance":6},{"source":75484,"target":75985,"distance":6},{"source":32,"target":103911,"distance":6},{"source":33,"target":103850,"distance":6},{"source":34,"target":103845,"distance":6},{"source":35,"target":103748,"distance":6},{"source":36,"target":103746,"distance":6},{"source":75985,"target":75995,"distance":6},{"source":61869,"target":62239,"distance":6},{"source":61870,"target":62234,"distance":6},{"source":76396,"target":76399,"distance":6},{"source":61142,"target":61646,"distance":6},{"source":62489,"target":76548,"distance":6},{"source":61130,"target":61133,"distance":6},{"source":103257,"target":103260,"distance":6},{"source":62488,"target":76558,"distance":6},{"source":76602,"target":76605,"distance":6},{"source":59898,"target":60909,"distance":6},{"source":59361,"target":59411,"distance":6},{"source":56243,"target":56676,"distance":6},{"source":13894,"target":13900,"distance":6},{"source":70696,"target":72700,"distance":6},{"source":13916,"target":14415,"distance":6},{"source":13915,"target":14426,"distance":6},{"source":13914,"target":14435,"distance":6},{"source":13913,"target":14437,"distance":6},{"source":13912,"target":14453,"distance":6},{"source":13911,"target":14483,"distance":6},{"source":13910,"target":14485,"distance":6},{"source":83564,"target":84217,"distance":6},{"source":83563,"target":84219,"distance":6},{"source":55815,"target":55818,"distance":6},{"source":14596,"target":14608,"distance":6},{"source":84594,"target":84641,"distance":6},{"source":85634,"target":85637,"distance":6},{"source":85518,"target":85656,"distance":6},{"source":85903,"target":85906,"distance":6},{"source":85878,"target":85996,"distance":6},{"source":86427,"target":86430,"distance":6},{"source":87133,"target":88884,"distance":6},{"source":87132,"target":88886,"distance":6},{"source":87131,"target":88904,"distance":6},{"source":14748,"target":14753,"distance":6},{"source":89849,"target":89862,"distance":6},{"source":53389,"target":53392,"distance":6},{"source":15476,"target":15479,"distance":6},{"source":49597,"target":51782,"distance":6},{"source":14805,"target":15497,"distance":6},{"source":14804,"target":15499,"distance":6},{"source":14803,"target":15501,"distance":6},{"source":14802,"target":15504,"distance":6},{"source":14801,"target":15506,"distance":6},{"source":14800,"target":15509,"distance":6},{"source":14799,"target":15516,"distance":6},{"source":14798,"target":15521,"distance":6},{"source":50418,"target":51663,"distance":6},{"source":49579,"target":49582,"distance":6},{"source":30658,"target":49508,"distance":6},{"source":30659,"target":49506,"distance":6},{"source":30660,"target":49488,"distance":6},{"source":91416,"target":91428,"distance":6},{"source":30661,"target":49375,"distance":6},{"source":30662,"target":49367,"distance":6},{"source":30663,"target":49356,"distance":6},{"source":30664,"target":49353,"distance":6},{"source":30665,"target":49261,"distance":6},{"source":30666,"target":49255,"distance":6},{"source":30667,"target":49253,"distance":6},{"source":30668,"target":49250,"distance":6},{"source":30669,"target":49247,"distance":6},{"source":30670,"target":49244,"distance":6},{"source":30671,"target":49240,"distance":6},{"source":30672,"target":49211,"distance":6},{"source":30673,"target":49201,"distance":6},{"source":30674,"target":49199,"distance":6},{"source":30675,"target":49189,"distance":6},{"source":30676,"target":49187,"distance":6},{"source":30677,"target":49185,"distance":6},{"source":30678,"target":49181,"distance":6},{"source":28043,"target":29170,"distance":6},{"source":16137,"target":16156,"distance":6},{"source":102759,"target":102787,"distance":6},{"source":102760,"target":102785,"distance":6},{"source":25565,"target":25583,"distance":6},{"source":102750,"target":102753,"distance":6},{"source":81736,"target":95633,"distance":6},{"source":81735,"target":95637,"distance":6},{"source":95654,"target":95657,"distance":6},{"source":21219,"target":21223,"distance":6},{"source":19639,"target":19646,"distance":6},{"source":19640,"target":19643,"distance":6},{"source":96166,"target":98347,"distance":6},{"source":98472,"target":98477,"distance":6},{"source":98471,"target":98479,"distance":6},{"source":17050,"target":17053,"distance":6},{"source":14727,"target":19400,"distance":6},{"source":98646,"target":101092,"distance":6},{"source":17217,"target":17220,"distance":6},{"source":19246,"target":19249,"distance":6},{"source":101932,"target":102636,"distance":6},{"source":18144,"target":18156,"distance":6},{"source":101806,"target":101809,"distance":6},{"source":101833,"target":101836,"distance":6},{"source":17526,"target":17534,"distance":6},{"source":16783,"target":17513,"distance":6},{"source":70041,"target":70599,"distance":6},{"source":70697,"target":72698,"distance":6},{"source":11084,"target":11139,"distance":6},{"source":70698,"target":72696,"distance":6},{"source":107325,"target":107389,"distance":6},{"source":107276,"target":107323,"distance":6},{"source":91244,"target":91286,"distance":5},{"source":106805,"target":106870,"distance":5},{"source":63898,"target":63914,"distance":5},{"source":64751,"target":75003,"distance":5},{"source":70589,"target":70592,"distance":5},{"source":13202,"target":13217,"distance":5},{"source":63899,"target":63906,"distance":5},{"source":106791,"target":106797,"distance":5},{"source":106792,"target":106795,"distance":5},{"source":106405,"target":106791,"distance":5},{"source":106406,"target":106686,"distance":5},{"source":103712,"target":103744,"distance":5},{"source":63900,"target":63904,"distance":5},{"source":75986,"target":75989,"distance":5},{"source":103572,"target":103712,"distance":5},{"source":103573,"target":103710,"distance":5},{"source":103697,"target":103700,"distance":5},{"source":75989,"target":75993,"distance":5},{"source":103574,"target":103694,"distance":5},{"source":62239,"target":62452,"distance":5},{"source":106407,"target":106670,"distance":5},{"source":73806,"target":74085,"distance":5},{"source":13414,"target":13473,"distance":5},{"source":37,"target":103572,"distance":5},{"source":11117,"target":11120,"distance":5},{"source":61871,"target":61938,"distance":5},{"source":61901,"target":61936,"distance":5},{"source":13098,"target":13491,"distance":5},{"source":13097,"target":13493,"distance":5},{"source":13096,"target":13495,"distance":5},{"source":103255,"target":103570,"distance":5},{"source":103565,"target":103568,"distance":5},{"source":107326,"target":107386,"distance":5},{"source":61902,"target":61934,"distance":5},{"source":61903,"target":61919,"distance":5},{"source":61872,"target":61901,"distance":5},{"source":61873,"target":61896,"distance":5},{"source":61858,"target":61861,"distance":5},{"source":61751,"target":61755,"distance":5},{"source":13546,"target":13552,"distance":5},{"source":61705,"target":61736,"distance":5},{"source":61731,"target":61734,"distance":5},{"source":61706,"target":61731,"distance":5},{"source":11098,"target":11124,"distance":5},{"source":61101,"target":61652,"distance":5},{"source":103260,"target":103367,"distance":5},{"source":103362,"target":103365,"distance":5},{"source":11086,"target":11127,"distance":5},{"source":13602,"target":13608,"distance":5},{"source":74549,"target":74555,"distance":5},{"source":76548,"target":76556,"distance":5},{"source":11085,"target":11137,"distance":5},{"source":105133,"target":106380,"distance":5},{"source":70645,"target":73747,"distance":5},{"source":103964,"target":105133,"distance":5},{"source":61083,"target":61089,"distance":5},{"source":59607,"target":60967,"distance":5},{"source":56734,"target":81693,"distance":5},{"source":13671,"target":13677,"distance":5},{"source":13670,"target":13679,"distance":5},{"source":59608,"target":60953,"distance":5},{"source":56733,"target":81695,"distance":5},{"source":81695,"target":81698,"distance":5},{"source":56732,"target":81711,"distance":5},{"source":56731,"target":81713,"distance":5},{"source":56730,"target":81715,"distance":5},{"source":38,"target":103255,"distance":5},{"source":56729,"target":81717,"distance":5},{"source":103965,"target":105125,"distance":5},{"source":59899,"target":60901,"distance":5},{"source":60882,"target":60885,"distance":5},{"source":103241,"target":103245,"distance":5},{"source":13719,"target":13722,"distance":5},{"source":39,"target":103241,"distance":5},{"source":103232,"target":103239,"distance":5},{"source":59883,"target":59886,"distance":5},{"source":59477,"target":59547,"distance":5},{"source":103233,"target":103237,"distance":5},{"source":40,"target":103232,"distance":5},{"source":59537,"target":59541,"distance":5},{"source":59411,"target":59459,"distance":5},{"source":59445,"target":59450,"distance":5},{"source":13814,"target":13817,"distance":5},{"source":105120,"target":105123,"distance":5},{"source":59362,"target":59374,"distance":5},{"source":13821,"target":13825,"distance":5},{"source":56702,"target":56706,"distance":5},{"source":11566,"target":11569,"distance":5},{"source":13079,"target":13832,"distance":5},{"source":56657,"target":56674,"distance":5},{"source":13835,"target":13839,"distance":5},{"source":56244,"target":56657,"distance":5},{"source":84203,"target":84206,"distance":5},{"source":83565,"target":84211,"distance":5},{"source":13863,"target":13887,"distance":5},{"source":41,"target":103230,"distance":5},{"source":103966,"target":105120,"distance":5},{"source":84211,"target":84215,"distance":5},{"source":103166,"target":103220,"distance":5},{"source":42,"target":103160,"distance":5},{"source":43,"target":103158,"distance":5},{"source":13923,"target":14253,"distance":5},{"source":13922,"target":14255,"distance":5},{"source":13921,"target":14261,"distance":5},{"source":55979,"target":55982,"distance":5},{"source":14265,"target":14268,"distance":5},{"source":14264,"target":14270,"distance":5},{"source":13920,"target":14272,"distance":5},{"source":13919,"target":14274,"distance":5},{"source":69885,"target":69903,"distance":5},{"source":25611,"target":55973,"distance":5},{"source":14286,"target":14289,"distance":5},{"source":14274,"target":14291,"distance":5},{"source":13918,"target":14293,"distance":5},{"source":13917,"target":14295,"distance":5},{"source":102987,"target":103156,"distance":5},{"source":102988,"target":103154,"distance":5},{"source":103144,"target":103152,"distance":5},{"source":25612,"target":55971,"distance":5},{"source":55941,"target":55944,"distance":5},{"source":14296,"target":14407,"distance":5},{"source":103145,"target":103149,"distance":5},{"source":14295,"target":14413,"distance":5},{"source":75222,"target":75225,"distance":5},{"source":69501,"target":69885,"distance":5},{"source":55907,"target":55910,"distance":5},{"source":103967,"target":105117,"distance":5},{"source":103968,"target":105112,"distance":5},{"source":69502,"target":69874,"distance":5},{"source":25613,"target":55902,"distance":5},{"source":11601,"target":11605,"distance":5},{"source":63916,"target":75295,"distance":5},{"source":62495,"target":75297,"distance":5},{"source":74555,"target":74558,"distance":5},{"source":84219,"target":84222,"distance":5},{"source":84313,"target":84316,"distance":5},{"source":84312,"target":84318,"distance":5},{"source":84311,"target":84320,"distance":5},{"source":103004,"target":103133,"distance":5},{"source":84330,"target":84355,"distance":5},{"source":70255,"target":70405,"distance":5},{"source":14534,"target":14543,"distance":5},{"source":29289,"target":55814,"distance":5},{"source":55767,"target":55780,"distance":5},{"source":55761,"target":55765,"distance":5},{"source":84303,"target":84369,"distance":5},{"source":30544,"target":55741,"distance":5},{"source":30545,"target":55739,"distance":5},{"source":55731,"target":55734,"distance":5},{"source":84302,"target":84418,"distance":5},{"source":14597,"target":14606,"distance":5},{"source":11570,"target":11617,"distance":5},{"source":84596,"target":84615,"distance":5},{"source":84595,"target":84621,"distance":5},{"source":14557,"target":14615,"distance":5},{"source":55494,"target":55501,"distance":5},{"source":11569,"target":11619,"distance":5},{"source":84728,"target":84737,"distance":5},{"source":84940,"target":84946,"distance":5},{"source":103969,"target":105108,"distance":5},{"source":105103,"target":105106,"distance":5},{"source":85026,"target":85714,"distance":5},{"source":85025,"target":85716,"distance":5},{"source":85780,"target":85839,"distance":5},{"source":105095,"target":105103,"distance":5},{"source":85906,"target":85912,"distance":5},{"source":85880,"target":85955,"distance":5},{"source":14658,"target":14665,"distance":5},{"source":85879,"target":85957,"distance":5},{"source":105096,"target":105101,"distance":5},{"source":86235,"target":86246,"distance":5},{"source":86324,"target":86327,"distance":5},{"source":103970,"target":105095,"distance":5},{"source":103005,"target":103126,"distance":5},{"source":86936,"target":87019,"distance":5},{"source":14517,"target":14701,"distance":5},{"source":88843,"target":88846,"distance":5},{"source":14703,"target":14706,"distance":5},{"source":88846,"target":88849,"distance":5},{"source":87134,"target":88881,"distance":5},{"source":70644,"target":73749,"distance":5},{"source":103118,"target":103121,"distance":5},{"source":11872,"target":11875,"distance":5},{"source":103006,"target":103118,"distance":5},{"source":11899,"target":12729,"distance":5},{"source":53845,"target":53848,"distance":5},{"source":53552,"target":53844,"distance":5},{"source":12729,"target":12735,"distance":5},{"source":53548,"target":53552,"distance":5},{"source":11898,"target":12737,"distance":5},{"source":14766,"target":14769,"distance":5},{"source":14765,"target":14771,"distance":5},{"source":14771,"target":14775,"distance":5},{"source":52665,"target":53396,"distance":5},{"source":52666,"target":53394,"distance":5},{"source":67744,"target":69497,"distance":5},{"source":14808,"target":15472,"distance":5},{"source":14807,"target":15475,"distance":5},{"source":67745,"target":69472,"distance":5},{"source":14806,"target":15483,"distance":5},{"source":15483,"target":15486,"distance":5},{"source":52986,"target":53020,"distance":5},{"source":90097,"target":90100,"distance":5},{"source":62494,"target":75312,"distance":5},{"source":12739,"target":12820,"distance":5},{"source":12738,"target":12823,"distance":5},{"source":12737,"target":12825,"distance":5},{"source":11897,"target":12827,"distance":5},{"source":62493,"target":75315,"distance":5},{"source":74953,"target":74976,"distance":5},{"source":15509,"target":15512,"distance":5},{"source":64752,"target":74979,"distance":5},{"source":15516,"target":15519,"distance":5},{"source":75332,"target":75335,"distance":5},{"source":51747,"target":51774,"distance":5},{"source":49598,"target":51747,"distance":5},{"source":49599,"target":51745,"distance":5},{"source":64351,"target":64354,"distance":5},{"source":102996,"target":102999,"distance":5},{"source":49601,"target":51740,"distance":5},{"source":106804,"target":106872,"distance":5},{"source":50419,"target":51661,"distance":5},{"source":90624,"target":91232,"distance":5},{"source":63897,"target":63916,"distance":5},{"source":91243,"target":91324,"distance":5},{"source":91335,"target":91339,"distance":5},{"source":91324,"target":91342,"distance":5},{"source":50308,"target":50384,"distance":5},{"source":12828,"target":12857,"distance":5},{"source":91417,"target":91426,"distance":5},{"source":12827,"target":12871,"distance":5},{"source":70643,"target":73751,"distance":5},{"source":12873,"target":12876,"distance":5},{"source":107278,"target":107319,"distance":5},{"source":74209,"target":74212,"distance":5},{"source":12881,"target":12884,"distance":5},{"source":49359,"target":49362,"distance":5},{"source":49356,"target":49359,"distance":5},{"source":12880,"target":12886,"distance":5},{"source":74979,"target":74986,"distance":5},{"source":49261,"target":49268,"distance":5},{"source":102978,"target":102982,"distance":5},{"source":75356,"target":75359,"distance":5},{"source":107200,"target":107204,"distance":5},{"source":75372,"target":75376,"distance":5},{"source":69203,"target":69214,"distance":5},{"source":104189,"target":104192,"distance":5},{"source":74269,"target":74273,"distance":5},{"source":74273,"target":74276,"distance":5},{"source":102959,"target":102962,"distance":5},{"source":102952,"target":102955,"distance":5},{"source":103958,"target":103961,"distance":5},{"source":74222,"target":74278,"distance":5},{"source":70664,"target":70667,"distance":5},{"source":49189,"target":49195,"distance":5},{"source":49190,"target":49193,"distance":5},{"source":75371,"target":75378,"distance":5},{"source":75364,"target":75380,"distance":5},{"source":75363,"target":75382,"distance":5},{"source":75362,"target":75384,"distance":5},{"source":49155,"target":49179,"distance":5},{"source":49156,"target":49159,"distance":5},{"source":30679,"target":49155,"distance":5},{"source":30680,"target":49149,"distance":5},{"source":48410,"target":48469,"distance":5},{"source":48456,"target":48467,"distance":5},{"source":48398,"target":48407,"distance":5},{"source":102927,"target":102930,"distance":5},{"source":48399,"target":48404,"distance":5},{"source":92906,"target":92915,"distance":5},{"source":29176,"target":29179,"distance":5},{"source":69050,"target":69053,"distance":5},{"source":28044,"target":29163,"distance":5},{"source":28045,"target":29161,"distance":5},{"source":92599,"target":93036,"distance":5},{"source":27886,"target":28005,"distance":5},{"source":93054,"target":93057,"distance":5},{"source":93128,"target":93131,"distance":5},{"source":93592,"target":93780,"distance":5},{"source":93791,"target":93794,"distance":5},{"source":93794,"target":93797,"distance":5},{"source":94184,"target":94187,"distance":5},{"source":93135,"target":94205,"distance":5},{"source":12961,"target":12964,"distance":5},{"source":26916,"target":27699,"distance":5},{"source":94561,"target":94597,"distance":5},{"source":94560,"target":94599,"distance":5},{"source":94599,"target":94611,"distance":5},{"source":94657,"target":94660,"distance":5},{"source":26101,"target":26115,"distance":5},{"source":102871,"target":102874,"distance":5},{"source":26102,"target":26113,"distance":5},{"source":26103,"target":26111,"distance":5},{"source":26104,"target":26107,"distance":5},{"source":68963,"target":69050,"distance":5},{"source":16197,"target":16200,"distance":5},{"source":16196,"target":16202,"distance":5},{"source":16195,"target":16204,"distance":5},{"source":67709,"target":67712,"distance":5},{"source":16212,"target":16248,"distance":5},{"source":16204,"target":16250,"distance":5},{"source":102778,"target":102781,"distance":5},{"source":94910,"target":94913,"distance":5},{"source":102761,"target":102771,"distance":5},{"source":102762,"target":102768,"distance":5},{"source":16784,"target":16787,"distance":5},{"source":103945,"target":103948,"distance":5},{"source":25566,"target":25581,"distance":5},{"source":25567,"target":25570,"distance":5},{"source":91232,"target":94922,"distance":5},{"source":95348,"target":95351,"distance":5},{"source":95358,"target":95361,"distance":5},{"source":16823,"target":16832,"distance":5},{"source":102763,"target":102766,"distance":5},{"source":95367,"target":95370,"distance":5},{"source":95374,"target":95405,"distance":5},{"source":25350,"target":25353,"distance":5},{"source":75386,"target":75395,"distance":5},{"source":107136,"target":107168,"distance":5},{"source":107137,"target":107166,"distance":5},{"source":13006,"target":13009,"distance":5},{"source":21335,"target":25133,"distance":5},{"source":95733,"target":95737,"distance":5},{"source":74076,"target":74083,"distance":5},{"source":95715,"target":95793,"distance":5},{"source":95714,"target":95795,"distance":5},{"source":21175,"target":21179,"distance":5},{"source":21169,"target":21175,"distance":5},{"source":21170,"target":21173,"distance":5},{"source":95713,"target":95797,"distance":5},{"source":102728,"target":102743,"distance":5},{"source":19646,"target":19649,"distance":5},{"source":66932,"target":67426,"distance":5},{"source":67400,"target":67403,"distance":5},{"source":95712,"target":95799,"distance":5},{"source":95711,"target":95806,"distance":5},{"source":102729,"target":102736,"distance":5},{"source":95710,"target":95808,"distance":5},{"source":16983,"target":16986,"distance":5},{"source":16979,"target":16988,"distance":5},{"source":96034,"target":96129,"distance":5},{"source":96129,"target":96138,"distance":5},{"source":96033,"target":96142,"distance":5},{"source":75434,"target":75437,"distance":5},{"source":96142,"target":98449,"distance":5},{"source":75421,"target":75440,"distance":5},{"source":70042,"target":70597,"distance":5},{"source":106888,"target":106981,"distance":5},{"source":98508,"target":98511,"distance":5},{"source":17060,"target":17063,"distance":5},{"source":98516,"target":98526,"distance":5},{"source":17070,"target":17076,"distance":5},{"source":98533,"target":98536,"distance":5},{"source":98483,"target":98557,"distance":5},{"source":95700,"target":98568,"distance":5},{"source":17096,"target":17099,"distance":5},{"source":95699,"target":98573,"distance":5},{"source":13066,"target":13072,"distance":5},{"source":19384,"target":19387,"distance":5},{"source":14728,"target":19325,"distance":5},{"source":14729,"target":19323,"distance":5},{"source":14730,"target":19320,"distance":5},{"source":14731,"target":19317,"distance":5},{"source":17114,"target":17151,"distance":5},{"source":14732,"target":19315,"distance":5},{"source":19307,"target":19310,"distance":5},{"source":14733,"target":19307,"distance":5},{"source":14734,"target":19305,"distance":5},{"source":98613,"target":98639,"distance":5},{"source":101916,"target":102692,"distance":5},{"source":11273,"target":11276,"distance":5},{"source":101112,"target":101115,"distance":5},{"source":101115,"target":101118,"distance":5},{"source":19268,"target":19289,"distance":5},{"source":101121,"target":101124,"distance":5},{"source":17078,"target":17194,"distance":5},{"source":19218,"target":19268,"distance":5},{"source":101124,"target":101127,"distance":5},{"source":101917,"target":102685,"distance":5},{"source":66957,"target":67314,"distance":5},{"source":101120,"target":101129,"distance":5},{"source":66936,"target":66946,"distance":5},{"source":101387,"target":101390,"distance":5},{"source":18735,"target":19149,"distance":5},{"source":17222,"target":17238,"distance":5},{"source":18986,"target":19146,"distance":5},{"source":101386,"target":101418,"distance":5},{"source":17243,"target":17252,"distance":5},{"source":101418,"target":101429,"distance":5},{"source":18736,"target":18982,"distance":5},{"source":18737,"target":18961,"distance":5},{"source":101660,"target":101674,"distance":5},{"source":17281,"target":17284,"distance":5},{"source":18738,"target":18941,"distance":5},{"source":101677,"target":101680,"distance":5},{"source":101676,"target":101682,"distance":5},{"source":17291,"target":17294,"distance":5},{"source":18602,"target":18692,"distance":5},{"source":102651,"target":102671,"distance":5},{"source":102652,"target":102669,"distance":5},{"source":66940,"target":66944,"distance":5},{"source":101675,"target":101687,"distance":5},{"source":101659,"target":101694,"distance":5},{"source":101658,"target":101696,"distance":5},{"source":101657,"target":101698,"distance":5},{"source":101656,"target":101710,"distance":5},{"source":101726,"target":101729,"distance":5},{"source":18166,"target":18526,"distance":5},{"source":66937,"target":66940,"distance":5},{"source":18145,"target":18153,"distance":5},{"source":101933,"target":102634,"distance":5},{"source":18146,"target":18149,"distance":5},{"source":17319,"target":17375,"distance":5},{"source":17318,"target":17377,"distance":5},{"source":101934,"target":102632,"distance":5},{"source":18136,"target":18139,"distance":5},{"source":14755,"target":18136,"distance":5},{"source":101792,"target":101795,"distance":5},{"source":14756,"target":18124,"distance":5},{"source":17394,"target":17404,"distance":5},{"source":14757,"target":18114,"distance":5},{"source":101655,"target":101806,"distance":5},{"source":65234,"target":66932,"distance":5},{"source":101809,"target":101820,"distance":5},{"source":101654,"target":101833,"distance":5},{"source":11272,"target":11278,"distance":5},{"source":101653,"target":101840,"distance":5},{"source":101844,"target":101847,"distance":5},{"source":101652,"target":101850,"distance":5},{"source":101910,"target":101913,"distance":5},{"source":101901,"target":101905,"distance":5},{"source":17578,"target":17991,"distance":5},{"source":11077,"target":11080,"distance":5},{"source":17412,"target":17460,"distance":5},{"source":17527,"target":17530,"distance":5},{"source":17513,"target":17516,"distance":5},{"source":74986,"target":74998,"distance":5},{"source":101850,"target":101908,"distance":5},{"source":64350,"target":64356,"distance":5},{"source":65217,"target":65220,"distance":5},{"source":70592,"target":70595,"distance":5},{"source":64270,"target":64342,"distance":5},{"source":11088,"target":11091,"distance":5},{"source":49600,"target":51742,"distance":5},{"source":11093,"target":11098,"distance":5},{"source":11087,"target":11093,"distance":5},{"source":75346,"target":75349,"distance":5},{"source":17525,"target":17536,"distance":4},{"source":17524,"target":17560,"distance":4},{"source":14758,"target":17562,"distance":4},{"source":17414,"target":17455,"distance":4},{"source":17438,"target":17453,"distance":4},{"source":101898,"target":101901,"distance":4},{"source":101851,"target":101898,"distance":4},{"source":101888,"target":101895,"distance":4},{"source":101852,"target":101888,"distance":4},{"source":101853,"target":101863,"distance":4},{"source":101840,"target":101844,"distance":4},{"source":101650,"target":101915,"distance":4},{"source":101710,"target":101803,"distance":4},{"source":18114,"target":18118,"distance":4},{"source":17398,"target":17402,"distance":4},{"source":17395,"target":17398,"distance":4},{"source":101736,"target":101784,"distance":4},{"source":101737,"target":101782,"distance":4},{"source":101918,"target":101921,"distance":4},{"source":14743,"target":18141,"distance":4},{"source":17320,"target":17373,"distance":4},{"source":17360,"target":17363,"distance":4},{"source":101738,"target":101780,"distance":4},{"source":17350,"target":17356,"distance":4},{"source":101723,"target":101726,"distance":4},{"source":17351,"target":17354,"distance":4},{"source":17337,"target":17350,"distance":4},{"source":17338,"target":17348,"distance":4},{"source":101689,"target":101692,"distance":4},{"source":101674,"target":101689,"distance":4},{"source":17294,"target":17297,"distance":4},{"source":101682,"target":101685,"distance":4},{"source":17268,"target":17290,"distance":4},{"source":17269,"target":17288,"distance":4},{"source":14736,"target":18722,"distance":4},{"source":14735,"target":18724,"distance":4},{"source":17278,"target":17281,"distance":4},{"source":18961,"target":18964,"distance":4},{"source":45,"target":101648,"distance":4},{"source":18987,"target":18994,"distance":4},{"source":101921,"target":102683,"distance":4},{"source":17244,"target":17250,"distance":4},{"source":101390,"target":101399,"distance":4},{"source":17245,"target":17248,"distance":4},{"source":17232,"target":17236,"distance":4},{"source":17223,"target":17232,"distance":4},{"source":46,"target":101385,"distance":4},{"source":47,"target":101383,"distance":4},{"source":101136,"target":101139,"distance":4},{"source":48,"target":101136,"distance":4},{"source":101129,"target":101134,"distance":4},{"source":19219,"target":19244,"distance":4},{"source":19269,"target":19276,"distance":4},{"source":17159,"target":17162,"distance":4},{"source":101915,"target":102727,"distance":4},{"source":17115,"target":17139,"distance":4},{"source":17131,"target":17137,"distance":4},{"source":17116,"target":17131,"distance":4},{"source":98614,"target":98624,"distance":4},{"source":17090,"target":17106,"distance":4},{"source":98557,"target":98562,"distance":4},{"source":17086,"target":17090,"distance":4},{"source":98511,"target":98555,"distance":4},{"source":17053,"target":17065,"distance":4},{"source":17054,"target":17060,"distance":4},{"source":98484,"target":98508,"distance":4},{"source":16996,"target":16999,"distance":4},{"source":96029,"target":96032,"distance":4},{"source":95808,"target":96029,"distance":4},{"source":16980,"target":16983,"distance":4},{"source":16806,"target":16959,"distance":4},{"source":16807,"target":16956,"distance":4},{"source":16808,"target":16954,"distance":4},{"source":16809,"target":16949,"distance":4},{"source":16810,"target":16944,"distance":4},{"source":16811,"target":16942,"distance":4},{"source":95731,"target":95791,"distance":4},{"source":95739,"target":95776,"distance":4},{"source":95732,"target":95739,"distance":4},{"source":101649,"target":102747,"distance":4},{"source":95716,"target":95731,"distance":4},{"source":95720,"target":95725,"distance":4},{"source":95717,"target":95720,"distance":4},{"source":95687,"target":95690,"distance":4},{"source":102747,"target":102750,"distance":4},{"source":101648,"target":102756,"distance":4},{"source":95370,"target":95407,"distance":4},{"source":16873,"target":16876,"distance":4},{"source":16824,"target":16827,"distance":4},{"source":95064,"target":95320,"distance":4},{"source":81748,"target":95064,"distance":4},{"source":81749,"target":95061,"distance":4},{"source":25570,"target":25573,"distance":4},{"source":102771,"target":102777,"distance":4},{"source":25617,"target":25620,"distance":4},{"source":25616,"target":25626,"distance":4},{"source":91233,"target":94698,"distance":4},{"source":91234,"target":94696,"distance":4},{"source":25615,"target":25811,"distance":4},{"source":94277,"target":94684,"distance":4},{"source":25833,"target":26093,"distance":4},{"source":25832,"target":26095,"distance":4},{"source":26095,"target":26098,"distance":4},{"source":15521,"target":16173,"distance":4},{"source":94278,"target":94679,"distance":4},{"source":15522,"target":16171,"distance":4},{"source":15523,"target":16166,"distance":4},{"source":94600,"target":94609,"distance":4},{"source":25813,"target":26152,"distance":4},{"source":26281,"target":26365,"distance":4},{"source":26280,"target":26367,"distance":4},{"source":94601,"target":94607,"distance":4},{"source":94602,"target":94605,"distance":4},{"source":94587,"target":94590,"distance":4},{"source":27699,"target":27706,"distance":4},{"source":94181,"target":94184,"distance":4},{"source":93895,"target":94181,"distance":4},{"source":16107,"target":16116,"distance":4},{"source":93783,"target":93791,"distance":4},{"source":93780,"target":93783,"distance":4},{"source":16108,"target":16114,"distance":4},{"source":93593,"target":93773,"distance":4},{"source":25812,"target":27879,"distance":4},{"source":25811,"target":27882,"distance":4},{"source":93051,"target":93054,"distance":4},{"source":27883,"target":28030,"distance":4},{"source":28030,"target":28033,"distance":4},{"source":93027,"target":93030,"distance":4},{"source":102923,"target":102927,"distance":4},{"source":27882,"target":29189,"distance":4},{"source":16054,"target":16057,"distance":4},{"source":92907,"target":92913,"distance":4},{"source":25614,"target":29272,"distance":4},{"source":30681,"target":48395,"distance":4},{"source":102874,"target":102938,"distance":4},{"source":48411,"target":48456,"distance":4},{"source":15531,"target":16039,"distance":4},{"source":92744,"target":92747,"distance":4},{"source":92740,"target":92744,"distance":4},{"source":92717,"target":92740,"distance":4},{"source":92703,"target":92706,"distance":4},{"source":48470,"target":48748,"distance":4},{"source":48469,"target":48831,"distance":4},{"source":48396,"target":49013,"distance":4},{"source":92682,"target":92687,"distance":4},{"source":48395,"target":49030,"distance":4},{"source":92678,"target":92682,"distance":4},{"source":92114,"target":92458,"distance":4},{"source":49159,"target":49177,"distance":4},{"source":102942,"target":102947,"distance":4},{"source":52875,"target":52984,"distance":4},{"source":49201,"target":49209,"distance":4},{"source":89954,"target":90026,"distance":4},{"source":102962,"target":102975,"distance":4},{"source":52987,"target":53018,"distance":4},{"source":15856,"target":15896,"distance":4},{"source":49362,"target":49365,"distance":4},{"source":15768,"target":15772,"distance":4},{"source":92115,"target":92453,"distance":4},{"source":15713,"target":15734,"distance":4},{"source":91418,"target":91424,"distance":4},{"source":91419,"target":91422,"distance":4},{"source":91405,"target":91408,"distance":4},{"source":49585,"target":49588,"distance":4},{"source":49604,"target":50272,"distance":4},{"source":50292,"target":50295,"distance":4},{"source":91376,"target":91389,"distance":4},{"source":50309,"target":50312,"distance":4},{"source":50312,"target":50315,"distance":4},{"source":50274,"target":50386,"distance":4},{"source":50273,"target":50388,"distance":4},{"source":50272,"target":50407,"distance":4},{"source":49603,"target":50409,"distance":4},{"source":50409,"target":50412,"distance":4},{"source":91325,"target":91335,"distance":4},{"source":91326,"target":91330,"distance":4},{"source":102989,"target":102995,"distance":4},{"source":91286,"target":91321,"distance":4},{"source":15574,"target":15578,"distance":4},{"source":90613,"target":90617,"distance":4},{"source":49602,"target":51676,"distance":4},{"source":15543,"target":15552,"distance":4},{"source":15544,"target":15550,"distance":4},{"source":90275,"target":90280,"distance":4},{"source":102995,"target":103002,"distance":4},{"source":15486,"target":15495,"distance":4},{"source":83269,"target":90105,"distance":4},{"source":15487,"target":15493,"distance":4},{"source":90088,"target":90091,"distance":4},{"source":83537,"target":90088,"distance":4},{"source":83538,"target":90051,"distance":4},{"source":52668,"target":52865,"distance":4},{"source":52667,"target":52871,"distance":4},{"source":85881,"target":85952,"distance":4},{"source":89909,"target":90030,"distance":4},{"source":17479,"target":17488,"distance":4},{"source":52988,"target":53013,"distance":4},{"source":14759,"target":17524,"distance":4},{"source":52873,"target":53025,"distance":4},{"source":52872,"target":53027,"distance":4},{"source":53027,"target":53070,"distance":4},{"source":89955,"target":89958,"distance":4},{"source":89948,"target":89951,"distance":4},{"source":89944,"target":89948,"distance":4},{"source":52871,"target":53386,"distance":4},{"source":14781,"target":14784,"distance":4},{"source":14760,"target":14780,"distance":4},{"source":14761,"target":14777,"distance":4},{"source":14762,"target":14765,"distance":4},{"source":89841,"target":89844,"distance":4},{"source":49584,"target":53548,"distance":4},{"source":89815,"target":89823,"distance":4},{"source":14744,"target":14747,"distance":4},{"source":87111,"target":89815,"distance":4},{"source":87112,"target":89813,"distance":4},{"source":87113,"target":88935,"distance":4},{"source":11875,"target":14725,"distance":4},{"source":88854,"target":88869,"distance":4},{"source":87135,"target":88854,"distance":4},{"source":14706,"target":14709,"distance":4},{"source":88836,"target":88843,"distance":4},{"source":87136,"target":88836,"distance":4},{"source":87137,"target":88829,"distance":4},{"source":87138,"target":88827,"distance":4},{"source":87095,"target":87098,"distance":4},{"source":87085,"target":87095,"distance":4},{"source":87069,"target":87074,"distance":4},{"source":14518,"target":14699,"distance":4},{"source":86884,"target":86916,"distance":4},{"source":86890,"target":86894,"distance":4},{"source":86885,"target":86890,"distance":4},{"source":86508,"target":86863,"distance":4},{"source":86269,"target":86324,"distance":4},{"source":53850,"target":54556,"distance":4},{"source":53849,"target":54561,"distance":4},{"source":53848,"target":54566,"distance":4},{"source":14668,"target":14685,"distance":4},{"source":86188,"target":86194,"distance":4},{"source":85008,"target":86185,"distance":4},{"source":14659,"target":14662,"distance":4},{"source":101651,"target":101910,"distance":4},{"source":85928,"target":85933,"distance":4},{"source":85921,"target":85927,"distance":4},{"source":14530,"target":14658,"distance":4},{"source":85907,"target":85910,"distance":4},{"source":85882,"target":85898,"distance":4},{"source":14549,"target":14652,"distance":4},{"source":85781,"target":85836,"distance":4},{"source":14639,"target":14644,"distance":4},{"source":85027,"target":85688,"distance":4},{"source":85028,"target":85493,"distance":4},{"source":84789,"target":84922,"distance":4},{"source":84707,"target":84710,"distance":4},{"source":14615,"target":14621,"distance":4},{"source":14616,"target":14619,"distance":4},{"source":84597,"target":84613,"distance":4},{"source":84603,"target":84606,"distance":4},{"source":84418,"target":84421,"distance":4},{"source":14601,"target":14604,"distance":4},{"source":14598,"target":14601,"distance":4},{"source":30546,"target":55736,"distance":4},{"source":14576,"target":14580,"distance":4},{"source":55741,"target":55744,"distance":4},{"source":84307,"target":84359,"distance":4},{"source":55752,"target":55761,"distance":4},{"source":14558,"target":14564,"distance":4},{"source":29290,"target":55767,"distance":4},{"source":14559,"target":14562,"distance":4},{"source":84308,"target":84357,"distance":4},{"source":14535,"target":14541,"distance":4},{"source":14531,"target":14534,"distance":4},{"source":84331,"target":84346,"distance":4},{"source":84320,"target":84323,"distance":4},{"source":14499,"target":14503,"distance":4},{"source":84304,"target":84307,"distance":4},{"source":13057,"target":14497,"distance":4},{"source":13858,"target":14495,"distance":4},{"source":103002,"target":103138,"distance":4},{"source":55926,"target":55929,"distance":4},{"source":55903,"target":55933,"distance":4},{"source":55902,"target":55935,"distance":4},{"source":14297,"target":14398,"distance":4},{"source":55960,"target":55963,"distance":4},{"source":55935,"target":55965,"distance":4},{"source":14281,"target":14286,"distance":4},{"source":14278,"target":14281,"distance":4},{"source":14261,"target":14264,"distance":4},{"source":55984,"target":55987,"distance":4},{"source":56151,"target":56154,"distance":4},{"source":56156,"target":56161,"distance":4},{"source":56168,"target":56192,"distance":4},{"source":13855,"target":13858,"distance":4},{"source":83566,"target":84194,"distance":4},{"source":83270,"target":83537,"distance":4},{"source":13083,"target":13830,"distance":4},{"source":83271,"target":83533,"distance":4},{"source":83517,"target":83520,"distance":4},{"source":83509,"target":83513,"distance":4},{"source":13825,"target":13828,"distance":4},{"source":56737,"target":59356,"distance":4},{"source":59356,"target":59359,"distance":4},{"source":59374,"target":59404,"distance":4},{"source":59412,"target":59423,"distance":4},{"source":59423,"target":59430,"distance":4},{"source":59479,"target":59524,"distance":4},{"source":59478,"target":59528,"distance":4},{"source":13782,"target":13794,"distance":4},{"source":59468,"target":59555,"distance":4},{"source":59460,"target":59558,"distance":4},{"source":59459,"target":59562,"distance":4},{"source":56736,"target":59568,"distance":4},{"source":59568,"target":59592,"distance":4},{"source":56735,"target":59594,"distance":4},{"source":82947,"target":83021,"distance":4},{"source":82948,"target":83019,"distance":4},{"source":59610,"target":59883,"distance":4},{"source":59609,"target":59889,"distance":4},{"source":82624,"target":82627,"distance":4},{"source":81750,"target":82624,"distance":4},{"source":59900,"target":60882,"distance":4},{"source":103245,"target":103249,"distance":4},{"source":13712,"target":13715,"distance":4},{"source":103249,"target":103253,"distance":4},{"source":13516,"target":13710,"distance":4},{"source":13517,"target":13687,"distance":4},{"source":13558,"target":13683,"distance":4},{"source":13559,"target":13681,"distance":4},{"source":60953,"target":60956,"distance":4},{"source":13660,"target":13670,"distance":4},{"source":81567,"target":81573,"distance":4},{"source":61042,"target":61052,"distance":4},{"source":81568,"target":81571,"distance":4},{"source":61103,"target":61109,"distance":4},{"source":61109,"target":61114,"distance":4},{"source":61102,"target":61119,"distance":4},{"source":76549,"target":76554,"distance":4},{"source":13603,"target":13606,"distance":4},{"source":61708,"target":61713,"distance":4},{"source":61713,"target":61716,"distance":4},{"source":61707,"target":61718,"distance":4},{"source":103367,"target":103379,"distance":4},{"source":13563,"target":13577,"distance":4},{"source":13534,"target":13558,"distance":4},{"source":61740,"target":61743,"distance":4},{"source":13547,"target":13550,"distance":4},{"source":61761,"target":61791,"distance":4},{"source":61791,"target":61858,"distance":4},{"source":13535,"target":13546,"distance":4},{"source":61760,"target":61863,"distance":4},{"source":61864,"target":61868,"distance":4},{"source":13536,"target":13544,"distance":4},{"source":13537,"target":13542,"distance":4},{"source":103256,"target":103565,"distance":4},{"source":13410,"target":13489,"distance":4},{"source":76151,"target":76165,"distance":4},{"source":61939,"target":62220,"distance":4},{"source":61938,"target":62222,"distance":4},{"source":62234,"target":62237,"distance":4},{"source":13159,"target":13410,"distance":4},{"source":62312,"target":62318,"distance":4},{"source":13160,"target":13405,"distance":4},{"source":62240,"target":62450,"distance":4},{"source":13161,"target":13400,"distance":4},{"source":103694,"target":103697,"distance":4},{"source":13370,"target":13381,"distance":4},{"source":59594,"target":62458,"distance":4},{"source":62458,"target":62461,"distance":4},{"source":62462,"target":62465,"distance":4},{"source":62496,"target":63897,"distance":4},{"source":13278,"target":13370,"distance":4},{"source":103850,"target":103909,"distance":4},{"source":63906,"target":63912,"distance":4},{"source":13173,"target":13198,"distance":4},{"source":103911,"target":103918,"distance":4},{"source":13162,"target":13165,"distance":4},{"source":13099,"target":13159,"distance":4},{"source":75485,"target":75983,"distance":4},{"source":75486,"target":75981,"distance":4},{"source":13103,"target":13157,"distance":4},{"source":64342,"target":64348,"distance":4},{"source":13148,"target":13155,"distance":4},{"source":13104,"target":13148,"distance":4},{"source":13140,"target":13143,"distance":4},{"source":64364,"target":64367,"distance":4},{"source":75844,"target":75876,"distance":4},{"source":64392,"target":64395,"distance":4},{"source":64395,"target":64690,"distance":4},{"source":75742,"target":75745,"distance":4},{"source":64754,"target":64786,"distance":4},{"source":75726,"target":75729,"distance":4},{"source":75699,"target":75724,"distance":4},{"source":75713,"target":75722,"distance":4},{"source":64787,"target":65111,"distance":4},{"source":65111,"target":65161,"distance":4},{"source":75709,"target":75713,"distance":4},{"source":64786,"target":65217,"distance":4},{"source":64753,"target":65222,"distance":4},{"source":65235,"target":65582,"distance":4},{"source":75700,"target":75709,"distance":4},{"source":13100,"target":13103,"distance":4},{"source":66933,"target":66936,"distance":4},{"source":13080,"target":13083,"distance":4},{"source":13067,"target":13070,"distance":4},{"source":75330,"target":75442,"distance":4},{"source":13022,"target":13039,"distance":4},{"source":13023,"target":13026,"distance":4},{"source":75422,"target":75434,"distance":4},{"source":75423,"target":75432,"distance":4},{"source":75424,"target":75430,"distance":4},{"source":75425,"target":75428,"distance":4},{"source":75414,"target":75418,"distance":4},{"source":75340,"target":75414,"distance":4},{"source":75399,"target":75412,"distance":4},{"source":75353,"target":75399,"distance":4},{"source":75354,"target":75397,"distance":4},{"source":75387,"target":75393,"distance":4},{"source":75388,"target":75391,"distance":4},{"source":12943,"target":12968,"distance":4},{"source":67747,"target":68949,"distance":4},{"source":68949,"target":68952,"distance":4},{"source":69204,"target":69209,"distance":4},{"source":104282,"target":104304,"distance":4},{"source":75365,"target":75368,"distance":4},{"source":103973,"target":104332,"distance":4},{"source":75344,"target":75353,"distance":4},{"source":75345,"target":75351,"distance":4},{"source":12829,"target":12855,"distance":4},{"source":75341,"target":75344,"distance":4},{"source":75337,"target":75340,"distance":4},{"source":104333,"target":104336,"distance":4},{"source":75315,"target":75330,"distance":4},{"source":75322,"target":75328,"distance":4},{"source":75323,"target":75326,"distance":4},{"source":104336,"target":104339,"distance":4},{"source":104332,"target":104347,"distance":4},{"source":67746,"target":69466,"distance":4},{"source":69466,"target":69470,"distance":4},{"source":103972,"target":104962,"distance":4},{"source":75297,"target":75306,"distance":4},{"source":104962,"target":104965,"distance":4},{"source":103971,"target":104967,"distance":4},{"source":11571,"target":11615,"distance":4},{"source":11572,"target":11612,"distance":4},{"source":75298,"target":75304,"distance":4},{"source":11600,"target":11607,"distance":4},{"source":63917,"target":75290,"distance":4},{"source":75233,"target":75278,"distance":4},{"source":69748,"target":69824,"distance":4},{"source":69747,"target":69826,"distance":4},{"source":69826,"target":69832,"distance":4},{"source":69832,"target":69850,"distance":4},{"source":69746,"target":69852,"distance":4},{"source":63918,"target":75233,"distance":4},{"source":69503,"target":69872,"distance":4},{"source":11573,"target":11600,"distance":4},{"source":63919,"target":75231,"distance":4},{"source":11574,"target":11584,"distance":4},{"source":63920,"target":75222,"distance":4},{"source":75217,"target":75220,"distance":4},{"source":75214,"target":75217,"distance":4},{"source":106321,"target":106324,"distance":4},{"source":63921,"target":75214,"distance":4},{"source":75003,"target":75010,"distance":4},{"source":75004,"target":75007,"distance":4},{"source":106799,"target":106802,"distance":4},{"source":106880,"target":106883,"distance":4},{"source":107204,"target":107214,"distance":4},{"source":74833,"target":74836,"distance":4},{"source":74565,"target":74777,"distance":4},{"source":74338,"target":74548,"distance":4},{"source":107297,"target":107304,"distance":4},{"source":74536,"target":74541,"distance":4},{"source":74347,"target":74505,"distance":4},{"source":107281,"target":107313,"distance":4},{"source":107280,"target":107315,"distance":4},{"source":74223,"target":74269,"distance":4},{"source":107279,"target":107317,"distance":4},{"source":70636,"target":70639,"distance":4},{"source":107340,"target":107346,"distance":4},{"source":107329,"target":107350,"distance":4},{"source":74077,"target":74080,"distance":4},{"source":70699,"target":72691,"distance":4},{"source":107328,"target":107356,"distance":4},{"source":107327,"target":107363,"distance":4},{"source":73807,"target":74076,"distance":4},{"source":107363,"target":107383,"distance":4},{"source":85009,"target":86180,"distance":4},{"source":16001,"target":16004,"distance":4},{"source":14780,"target":17522,"distance":4},{"source":102756,"target":102951,"distance":4},{"source":17413,"target":17458,"distance":4},{"source":44,"target":102977,"distance":4},{"source":84950,"target":84967,"distance":3},{"source":84941,"target":84944,"distance":3},{"source":84784,"target":84939,"distance":3},{"source":16050,"target":16053,"distance":3},{"source":83540,"target":84779,"distance":3},{"source":84765,"target":84777,"distance":3},{"source":84438,"target":84765,"distance":3},{"source":84744,"target":84755,"distance":3},{"source":84439,"target":84744,"distance":3},{"source":84726,"target":84742,"distance":3},{"source":14623,"target":14627,"distance":3},{"source":84440,"target":84726,"distance":3},{"source":95776,"target":95779,"distance":3},{"source":84692,"target":84707,"distance":3},{"source":84693,"target":84699,"distance":3},{"source":48397,"target":48409,"distance":3},{"source":84621,"target":84624,"distance":3},{"source":17379,"target":17389,"distance":3},{"source":14564,"target":14612,"distance":3},{"source":14565,"target":14610,"distance":3},{"source":17224,"target":17230,"distance":3},{"source":84598,"target":84610,"distance":3},{"source":84599,"target":84608,"distance":3},{"source":16026,"target":16036,"distance":3},{"source":83541,"target":84438,"distance":3},{"source":83542,"target":84436,"distance":3},{"source":17225,"target":17228,"distance":3},{"source":17209,"target":17215,"distance":3},{"source":30575,"target":55729,"distance":3},{"source":30574,"target":55731,"distance":3},{"source":17210,"target":17213,"distance":3},{"source":92696,"target":92712,"distance":3},{"source":14571,"target":14584,"distance":3},{"source":16814,"target":16914,"distance":3},{"source":18141,"target":18715,"distance":3},{"source":103126,"target":103130,"distance":3},{"source":95701,"target":95709,"distance":3},{"source":92700,"target":92703,"distance":3},{"source":92697,"target":92700,"distance":3},{"source":92600,"target":92696,"distance":3},{"source":95702,"target":95707,"distance":3},{"source":92601,"target":92694,"distance":3},{"source":14550,"target":14553,"distance":3},{"source":17084,"target":17192,"distance":3},{"source":16815,"target":16911,"distance":3},{"source":16816,"target":16909,"distance":3},{"source":84309,"target":84330,"distance":3},{"source":84325,"target":84328,"distance":3},{"source":84310,"target":84325,"distance":3},{"source":92602,"target":92677,"distance":3},{"source":13016,"target":14512,"distance":3},{"source":14507,"target":14510,"distance":3},{"source":49030,"target":49147,"distance":3},{"source":16031,"target":16034,"distance":3},{"source":13053,"target":14499,"distance":3},{"source":15748,"target":16026,"distance":3},{"source":102757,"target":102941,"distance":3},{"source":55876,"target":55900,"distance":3},{"source":17085,"target":17190,"distance":3},{"source":14426,"target":14431,"distance":3},{"source":55906,"target":55921,"distance":3},{"source":55905,"target":55923,"distance":3},{"source":55904,"target":55925,"distance":3},{"source":17185,"target":17188,"distance":3},{"source":55925,"target":55931,"distance":3},{"source":16015,"target":16019,"distance":3},{"source":15749,"target":16015,"distance":3},{"source":95407,"target":95424,"distance":3},{"source":55937,"target":55954,"distance":3},{"source":55936,"target":55957,"distance":3},{"source":55957,"target":55960,"distance":3},{"source":15750,"target":16010,"distance":3},{"source":15751,"target":16008,"distance":3},{"source":55965,"target":55969,"distance":3},{"source":14298,"target":14396,"distance":3},{"source":17109,"target":17185,"distance":3},{"source":15758,"target":15986,"distance":3},{"source":15759,"target":15984,"distance":3},{"source":15760,"target":15981,"distance":3},{"source":13859,"target":13904,"distance":3},{"source":51,"target":56148,"distance":3},{"source":50,"target":56150,"distance":3},{"source":17110,"target":17183,"distance":3},{"source":16841,"target":16873,"distance":3},{"source":16827,"target":16830,"distance":3},{"source":17169,"target":17179,"distance":3},{"source":13058,"target":13855,"distance":3},{"source":84194,"target":84203,"distance":3},{"source":56154,"target":56228,"distance":3},{"source":15901,"target":15925,"distance":3},{"source":13839,"target":13842,"distance":3},{"source":15902,"target":15923,"distance":3},{"source":13832,"target":13835,"distance":3},{"source":15903,"target":15912,"distance":3},{"source":15904,"target":15910,"distance":3},{"source":17170,"target":17173,"distance":3},{"source":49262,"target":49266,"distance":3},{"source":83272,"target":83507,"distance":3},{"source":83126,"target":83211,"distance":3},{"source":15785,"target":15811,"distance":3},{"source":49,"target":56708,"distance":3},{"source":15805,"target":15808,"distance":3},{"source":15786,"target":15805,"distance":3},{"source":13084,"target":13821,"distance":3},{"source":59375,"target":59391,"distance":3},{"source":59391,"target":59396,"distance":3},{"source":59396,"target":59399,"distance":3},{"source":15787,"target":15802,"distance":3},{"source":13085,"target":13819,"distance":3},{"source":102977,"target":102984,"distance":3},{"source":17162,"target":17165,"distance":3},{"source":13778,"target":13808,"distance":3},{"source":59430,"target":59455,"distance":3},{"source":13779,"target":13806,"distance":3},{"source":102990,"target":102993,"distance":3},{"source":17417,"target":17431,"distance":3},{"source":59528,"target":59537,"distance":3},{"source":13780,"target":13804,"distance":3},{"source":95003,"target":95037,"distance":3},{"source":91366,"target":92110,"distance":3},{"source":91414,"target":91439,"distance":3},{"source":91415,"target":91436,"distance":3},{"source":91428,"target":91434,"distance":3},{"source":59569,"target":59588,"distance":3},{"source":15755,"target":15758,"distance":3},{"source":15708,"target":15748,"distance":3},{"source":82911,"target":83070,"distance":3},{"source":59611,"target":59624,"distance":3},{"source":15709,"target":15742,"distance":3},{"source":15710,"target":15740,"distance":3},{"source":82627,"target":82911,"distance":3},{"source":83114,"target":95003,"distance":3},{"source":13093,"target":13778,"distance":3},{"source":16817,"target":16823,"distance":3},{"source":16818,"target":16821,"distance":3},{"source":91367,"target":91414,"distance":3},{"source":17425,"target":17429,"distance":3},{"source":15532,"target":15708,"distance":3},{"source":81737,"target":81740,"distance":3},{"source":91373,"target":91405,"distance":3},{"source":16790,"target":16796,"distance":3},{"source":60909,"target":60912,"distance":3},{"source":16787,"target":16790,"distance":3},{"source":13690,"target":13693,"distance":3},{"source":60912,"target":60937,"distance":3},{"source":13687,"target":13690,"distance":3},{"source":50276,"target":50289,"distance":3},{"source":13533,"target":13685,"distance":3},{"source":50289,"target":50292,"distance":3},{"source":94698,"target":94920,"distance":3},{"source":17139,"target":17149,"distance":3},{"source":50275,"target":50300,"distance":3},{"source":13664,"target":13668,"distance":3},{"source":60967,"target":60970,"distance":3},{"source":94907,"target":94910,"distance":3},{"source":17356,"target":17365,"distance":3},{"source":59596,"target":61054,"distance":3},{"source":13661,"target":13664,"distance":3},{"source":91368,"target":91373,"distance":3},{"source":13560,"target":13650,"distance":3},{"source":50315,"target":50344,"distance":3},{"source":15589,"target":15706,"distance":3},{"source":17270,"target":17286,"distance":3},{"source":13581,"target":13648,"distance":3},{"source":61119,"target":61130,"distance":3},{"source":103262,"target":103356,"distance":3},{"source":103261,"target":103362,"distance":3},{"source":25626,"target":25635,"distance":3},{"source":13582,"target":13611,"distance":3},{"source":76520,"target":76523,"distance":3},{"source":76425,"target":76496,"distance":3},{"source":76405,"target":76409,"distance":3},{"source":76370,"target":76405,"distance":3},{"source":76371,"target":76403,"distance":3},{"source":76372,"target":76401,"distance":3},{"source":18941,"target":18951,"distance":3},{"source":103368,"target":103371,"distance":3},{"source":13561,"target":13581,"distance":3},{"source":76373,"target":76396,"distance":3},{"source":59595,"target":61702,"distance":3},{"source":98633,"target":98637,"distance":3},{"source":91235,"target":94694,"distance":3},{"source":15533,"target":15589,"distance":3},{"source":15572,"target":15587,"distance":3},{"source":25635,"target":25802,"distance":3},{"source":98627,"target":98633,"distance":3},{"source":76323,"target":76335,"distance":3},{"source":61703,"target":61740,"distance":3},{"source":91236,"target":94692,"distance":3},{"source":61743,"target":61750,"distance":3},{"source":94267,"target":94689,"distance":3},{"source":61702,"target":61760,"distance":3},{"source":91287,"target":91308,"distance":3},{"source":76302,"target":76323,"distance":3},{"source":17117,"target":17120,"distance":3},{"source":15534,"target":15572,"distance":3},{"source":17106,"target":17109,"distance":3},{"source":90610,"target":90613,"distance":3},{"source":15564,"target":15568,"distance":3},{"source":61896,"target":61899,"distance":3},{"source":15535,"target":15564,"distance":3},{"source":13518,"target":13533,"distance":3},{"source":17418,"target":17425,"distance":3},{"source":15536,"target":15556,"distance":3},{"source":13483,"target":13486,"distance":3},{"source":17271,"target":17278,"distance":3},{"source":102790,"target":102856,"distance":3},{"source":15545,"target":15548,"distance":3},{"source":13411,"target":13483,"distance":3},{"source":102860,"target":102864,"distance":3},{"source":83125,"target":90275,"distance":3},{"source":62256,"target":62265,"distance":3},{"source":62255,"target":62267,"distance":3},{"source":62267,"target":62274,"distance":3},{"source":84983,"target":84988,"distance":3},{"source":62291,"target":62295,"distance":3},{"source":84783,"target":84974,"distance":3},{"source":102864,"target":102867,"distance":3},{"source":14555,"target":14629,"distance":3},{"source":62333,"target":62336,"distance":3},{"source":62300,"target":62341,"distance":3},{"source":76086,"target":76130,"distance":3},{"source":62369,"target":62373,"distance":3},{"source":62245,"target":62381,"distance":3},{"source":62244,"target":62383,"distance":3},{"source":76020,"target":76044,"distance":3},{"source":62243,"target":62389,"distance":3},{"source":62242,"target":62392,"distance":3},{"source":75997,"target":76007,"distance":3},{"source":75998,"target":76004,"distance":3},{"source":90135,"target":90219,"distance":3},{"source":62437,"target":62440,"distance":3},{"source":62241,"target":62445,"distance":3},{"source":17091,"target":17096,"distance":3},{"source":17536,"target":17539,"distance":3},{"source":17357,"target":17360,"distance":3},{"source":94309,"target":94657,"distance":3},{"source":17259,"target":17262,"distance":3},{"source":17079,"target":17084,"distance":3},{"source":90038,"target":90041,"distance":3},{"source":89839,"target":90038,"distance":3},{"source":18982,"target":18986,"distance":3},{"source":26152,"target":26155,"distance":3},{"source":13203,"target":13208,"distance":3},{"source":26159,"target":26277,"distance":3},{"source":52989,"target":52994,"distance":3},{"source":13174,"target":13196,"distance":3},{"source":101711,"target":101731,"distance":3},{"source":18994,"target":19002,"distance":3},{"source":26367,"target":26370,"distance":3},{"source":17039,"target":17043,"distance":3},{"source":15488,"target":15491,"distance":3},{"source":17028,"target":17034,"distance":3},{"source":16105,"target":16164,"distance":3},{"source":16134,"target":16162,"distance":3},{"source":13149,"target":13153,"distance":3},{"source":94586,"target":94595,"distance":3},{"source":89910,"target":89953,"distance":3},{"source":16135,"target":16160,"distance":3},{"source":16968,"target":17003,"distance":3},{"source":75845,"target":75870,"distance":3},{"source":75846,"target":75868,"distance":3},{"source":16969,"target":17001,"distance":3},{"source":75847,"target":75861,"distance":3},{"source":75848,"target":75859,"distance":3},{"source":75849,"target":75857,"distance":3},{"source":75850,"target":75855,"distance":3},{"source":53386,"target":53389,"distance":3},{"source":94580,"target":94586,"distance":3},{"source":94581,"target":94584,"distance":3},{"source":94575,"target":94580,"distance":3},{"source":94568,"target":94575,"distance":3},{"source":91237,"target":94267,"distance":3},{"source":49589,"target":53424,"distance":3},{"source":49588,"target":53499,"distance":3},{"source":87105,"target":89839,"distance":3},{"source":16131,"target":16134,"distance":3},{"source":13105,"target":13139,"distance":3},{"source":14747,"target":14755,"distance":3},{"source":94191,"target":94194,"distance":3},{"source":16106,"target":16131,"distance":3},{"source":75701,"target":75704,"distance":3},{"source":75502,"target":75570,"distance":3},{"source":13132,"target":13135,"distance":3},{"source":14737,"target":14743,"distance":3},{"source":101731,"target":101801,"distance":3},{"source":13090,"target":13093,"distance":3},{"source":16970,"target":16996,"distance":3},{"source":13059,"target":13078,"distance":3},{"source":13060,"target":13076,"distance":3},{"source":13061,"target":13074,"distance":3},{"source":93882,"target":93891,"distance":3},{"source":14738,"target":14741,"distance":3},{"source":16116,"target":16119,"distance":3},{"source":14718,"target":14721,"distance":3},{"source":14715,"target":14718,"distance":3},{"source":88869,"target":88878,"distance":3},{"source":16971,"target":16992,"distance":3},{"source":67392,"target":67395,"distance":3},{"source":67395,"target":67399,"distance":3},{"source":11876,"target":13016,"distance":3},{"source":11877,"target":13014,"distance":3},{"source":101732,"target":101799,"distance":3},{"source":11878,"target":13005,"distance":3},{"source":17419,"target":17422,"distance":3},{"source":103121,"target":103124,"distance":3},{"source":17439,"target":17446,"distance":3},{"source":75400,"target":75406,"distance":3},{"source":75401,"target":75404,"distance":3},{"source":17440,"target":17444,"distance":3},{"source":88829,"target":88832,"distance":3},{"source":12970,"target":12976,"distance":3},{"source":15524,"target":16105,"distance":3},{"source":16072,"target":16100,"distance":3},{"source":87139,"target":88825,"distance":3},{"source":75361,"target":75386,"distance":3},{"source":87114,"target":87126,"distance":3},{"source":83539,"target":87105,"distance":3},{"source":12960,"target":12966,"distance":3},{"source":12954,"target":12960,"distance":3},{"source":12955,"target":12958,"distance":3},{"source":12944,"target":12954,"distance":3},{"source":12945,"target":12949,"distance":3},{"source":11879,"target":12935,"distance":3},{"source":69053,"target":69201,"distance":3},{"source":54116,"target":54139,"distance":3},{"source":69209,"target":69212,"distance":3},{"source":17321,"target":17336,"distance":3},{"source":104304,"target":104307,"distance":3},{"source":75368,"target":75371,"distance":3},{"source":17498,"target":17506,"distance":3},{"source":75355,"target":75361,"distance":3},{"source":87089,"target":87092,"distance":3},{"source":87086,"target":87089,"distance":3},{"source":87067,"target":87085,"distance":3},{"source":16081,"target":16095,"distance":3},{"source":84779,"target":87067,"distance":3},{"source":86881,"target":87056,"distance":3},{"source":75331,"target":75337,"distance":3},{"source":16949,"target":16952,"distance":3},{"source":17480,"target":17486,"distance":3},{"source":17322,"target":17331,"distance":3},{"source":93044,"target":93050,"distance":3},{"source":12830,"target":12849,"distance":3},{"source":85005,"target":86881,"distance":3},{"source":12831,"target":12835,"distance":3},{"source":28046,"target":29111,"distance":3},{"source":54436,"target":54439,"distance":3},{"source":14519,"target":14692,"distance":3},{"source":14520,"target":14687,"distance":3},{"source":16082,"target":16092,"distance":3},{"source":53857,"target":54524,"distance":3},{"source":53856,"target":54541,"distance":3},{"source":53855,"target":54544,"distance":3},{"source":53854,"target":54546,"distance":3},{"source":53853,"target":54548,"distance":3},{"source":11607,"target":11610,"distance":3},{"source":53852,"target":54550,"distance":3},{"source":53851,"target":54552,"distance":3},{"source":17415,"target":17435,"distance":3},{"source":54556,"target":54559,"distance":3},{"source":16083,"target":16089,"distance":3},{"source":69827,"target":69830,"distance":3},{"source":102875,"target":102923,"distance":3},{"source":69833,"target":69845,"distance":3},{"source":86234,"target":86248,"distance":3},{"source":54570,"target":54585,"distance":3},{"source":54585,"target":54588,"distance":3},{"source":16062,"target":16065,"distance":3},{"source":85006,"target":86234,"distance":3},{"source":92712,"target":93025,"distance":3},{"source":75225,"target":75229,"distance":3},{"source":11584,"target":11587,"distance":3},{"source":85007,"target":86187,"distance":3},{"source":11575,"target":11582,"distance":3},{"source":16925,"target":16940,"distance":3},{"source":17499,"target":17502,"distance":3},{"source":14680,"target":14683,"distance":3},{"source":14669,"target":14680,"distance":3},{"source":93008,"target":93022,"distance":3},{"source":75095,"target":75204,"distance":3},{"source":92713,"target":93008,"distance":3},{"source":85917,"target":85949,"distance":3},{"source":92933,"target":92936,"distance":3},{"source":102727,"target":102745,"distance":3},{"source":85918,"target":85921,"distance":3},{"source":107222,"target":107228,"distance":3},{"source":107221,"target":107230,"distance":3},{"source":74333,"target":74953,"distance":3},{"source":70256,"target":70400,"distance":3},{"source":107236,"target":107265,"distance":3},{"source":74334,"target":74946,"distance":3},{"source":74836,"target":74840,"distance":3},{"source":85914,"target":85917,"distance":3},{"source":85898,"target":85914,"distance":3},{"source":107235,"target":107268,"distance":3},{"source":107234,"target":107270,"distance":3},{"source":92904,"target":92933,"distance":3},{"source":107288,"target":107293,"distance":3},{"source":107298,"target":107301,"distance":3},{"source":16812,"target":16925,"distance":3},{"source":107283,"target":107306,"distance":3},{"source":14652,"target":14656,"distance":3},{"source":74342,"target":74525,"distance":3},{"source":107282,"target":107308,"distance":3},{"source":16919,"target":16922,"distance":3},{"source":74339,"target":74342,"distance":3},{"source":65222,"target":74333,"distance":3},{"source":107308,"target":107311,"distance":3},{"source":85855,"target":85858,"distance":3},{"source":92784,"target":92904,"distance":3},{"source":17416,"target":17433,"distance":3},{"source":85782,"target":85834,"distance":3},{"source":85783,"target":85831,"distance":3},{"source":70646,"target":70649,"distance":3},{"source":107330,"target":107340,"distance":3},{"source":85013,"target":85775,"distance":3},{"source":29291,"target":30541,"distance":3},{"source":14636,"target":14639,"distance":3},{"source":70700,"target":72623,"distance":3},{"source":30547,"target":30574,"distance":3},{"source":72691,"target":72694,"distance":3},{"source":14553,"target":14636,"distance":3},{"source":107356,"target":107359,"distance":3},{"source":14554,"target":14631,"distance":3},{"source":16813,"target":16919,"distance":3},{"source":73808,"target":73973,"distance":3},{"source":73751,"target":73770,"distance":3},{"source":107364,"target":107379,"distance":3},{"source":85010,"target":85013,"distance":3},{"source":13519,"target":13525,"distance":3},{"source":84780,"target":85005,"distance":3},{"source":76135,"target":76146,"distance":3},{"source":84781,"target":84990,"distance":3},{"source":62313,"target":62316,"distance":3},{"source":84782,"target":84976,"distance":3},{"source":62301,"target":62333,"distance":3},{"source":59431,"target":59445,"distance":2},{"source":17004,"target":17027,"distance":2},{"source":94699,"target":94897,"distance":2},{"source":102941,"target":102949,"distance":2},{"source":59461,"target":59468,"distance":2},{"source":59469,"target":59476,"distance":2},{"source":17027,"target":17036,"distance":2},{"source":17003,"target":17038,"distance":2},{"source":59529,"target":59534,"distance":2},{"source":52874,"target":52986,"distance":2},{"source":25636,"target":25800,"distance":2},{"source":15753,"target":15994,"distance":2},{"source":83076,"target":83114,"distance":2},{"source":89953,"target":90028,"distance":2},{"source":25802,"target":25807,"distance":2},{"source":17043,"target":17050,"distance":2},{"source":83070,"target":83074,"distance":2},{"source":59359,"target":59566,"distance":2},{"source":25814,"target":25818,"distance":2},{"source":15994,"target":16001,"distance":2},{"source":53020,"target":53023,"distance":2},{"source":14522,"target":14530,"distance":2},{"source":15752,"target":16006,"distance":2},{"source":59602,"target":59605,"distance":2},{"source":107284,"target":107297,"distance":2},{"source":17038,"target":17067,"distance":2},{"source":18118,"target":18121,"distance":2},{"source":82912,"target":82944,"distance":2},{"source":17067,"target":17070,"distance":2},{"source":82628,"target":82909,"distance":2},{"source":59624,"target":59881,"distance":2},{"source":13860,"target":13902,"distance":2},{"source":89939,"target":89944,"distance":2},{"source":53358,"target":53361,"distance":2},{"source":82629,"target":82907,"distance":2},{"source":53362,"target":53376,"distance":2},{"source":53361,"target":53378,"distance":2},{"source":59901,"target":60880,"distance":2},{"source":89911,"target":89939,"distance":2},{"source":16804,"target":17078,"distance":2},{"source":107237,"target":107261,"distance":2},{"source":14543,"target":14546,"distance":2},{"source":14546,"target":14549,"distance":2},{"source":103163,"target":103228,"distance":2},{"source":89901,"target":89906,"distance":2},{"source":89844,"target":89899,"distance":2},{"source":60913,"target":60933,"distance":2},{"source":94622,"target":94645,"distance":2},{"source":107270,"target":107274,"distance":2},{"source":16027,"target":16031,"distance":2},{"source":53424,"target":53427,"distance":2},{"source":103160,"target":103163,"distance":2},{"source":17121,"target":17124,"distance":2},{"source":87106,"target":89837,"distance":2},{"source":17120,"target":17129,"distance":2},{"source":15475,"target":15481,"distance":2},{"source":107331,"target":107338,"distance":2},{"source":60970,"target":60983,"distance":2},{"source":62465,"target":81575,"distance":2},{"source":14573,"target":14576,"distance":2},{"source":59605,"target":61042,"distance":2},{"source":101712,"target":101717,"distance":2},{"source":17140,"target":17144,"distance":2},{"source":61055,"target":61083,"distance":2},{"source":18540,"target":18578,"distance":2},{"source":88935,"target":89810,"distance":2},{"source":89028,"target":89808,"distance":2},{"source":61054,"target":61098,"distance":2},{"source":88936,"target":89028,"distance":2},{"source":88937,"target":89012,"distance":2},{"source":17144,"target":17147,"distance":2},{"source":13017,"target":13020,"distance":2},{"source":26917,"target":27694,"distance":2},{"source":16043,"target":16048,"distance":2},{"source":14572,"target":14582,"distance":2},{"source":17153,"target":17157,"distance":2},{"source":54012,"target":54015,"distance":2},{"source":75452,"target":76546,"distance":2},{"source":75453,"target":76542,"distance":2},{"source":76422,"target":76528,"distance":2},{"source":27706,"target":27712,"distance":2},{"source":18603,"target":18682,"distance":2},{"source":75467,"target":76422,"distance":2},{"source":76414,"target":76417,"distance":2},{"source":75468,"target":76414,"distance":2},{"source":17112,"target":17159,"distance":2},{"source":107205,"target":107212,"distance":2},{"source":16053,"target":16060,"distance":2},{"source":94562,"target":94568,"distance":2},{"source":54056,"target":54059,"distance":2},{"source":54055,"target":54061,"distance":2},{"source":54054,"target":54068,"distance":2},{"source":94310,"target":94557,"distance":2},{"source":61099,"target":61659,"distance":2},{"source":61098,"target":61661,"distance":2},{"source":76374,"target":76386,"distance":2},{"source":76375,"target":76384,"distance":2},{"source":94279,"target":94303,"distance":2},{"source":54093,"target":54096,"distance":2},{"source":94273,"target":94276,"distance":2},{"source":17111,"target":17168,"distance":2},{"source":76376,"target":76379,"distance":2},{"source":76335,"target":76355,"distance":2},{"source":76336,"target":76339,"distance":2},{"source":91238,"target":94265,"distance":2},{"source":94213,"target":94219,"distance":2},{"source":54120,"target":54126,"distance":2},{"source":54119,"target":54128,"distance":2},{"source":54118,"target":54132,"distance":2},{"source":54117,"target":54136,"distance":2},{"source":14567,"target":14586,"distance":2},{"source":93584,"target":94200,"distance":2},{"source":76324,"target":76333,"distance":2},{"source":14566,"target":14588,"distance":2},{"source":16048,"target":16067,"distance":2},{"source":76325,"target":76328,"distance":2},{"source":16067,"target":16070,"distance":2},{"source":76303,"target":76321,"distance":2},{"source":76310,"target":76319,"distance":2},{"source":76311,"target":76317,"distance":2},{"source":76304,"target":76310,"distance":2},{"source":14589,"target":14593,"distance":2},{"source":16074,"target":16077,"distance":2},{"source":16073,"target":16081,"distance":2},{"source":54189,"target":54192,"distance":2},{"source":14588,"target":14596,"distance":2},{"source":86927,"target":87054,"distance":2},{"source":86928,"target":87051,"distance":2},{"source":76305,"target":76308,"distance":2},{"source":12935,"target":12938,"distance":2},{"source":61919,"target":61922,"distance":2},{"source":61922,"target":61925,"distance":2},{"source":86882,"target":86927,"distance":2},{"source":86918,"target":86925,"distance":2},{"source":86883,"target":86918,"distance":2},{"source":76179,"target":76203,"distance":2},{"source":16803,"target":17196,"distance":2},{"source":76152,"target":76163,"distance":2},{"source":61940,"target":62218,"distance":2},{"source":16802,"target":17198,"distance":2},{"source":16801,"target":17205,"distance":2},{"source":93136,"target":93584,"distance":2},{"source":93137,"target":93234,"distance":2},{"source":53860,"target":54431,"distance":2},{"source":76153,"target":76161,"distance":2},{"source":62257,"target":62260,"distance":2},{"source":62260,"target":62263,"distance":2},{"source":53859,"target":54436,"distance":2},{"source":16800,"target":17207,"distance":2},{"source":76154,"target":76159,"distance":2},{"source":86369,"target":86432,"distance":2},{"source":62251,"target":62276,"distance":2},{"source":62250,"target":62278,"distance":2},{"source":62249,"target":62280,"distance":2},{"source":62248,"target":62282,"distance":2},{"source":62247,"target":62286,"distance":2},{"source":91361,"target":93128,"distance":2},{"source":86370,"target":86427,"distance":2},{"source":62287,"target":62297,"distance":2},{"source":62303,"target":62307,"distance":2},{"source":62302,"target":62309,"distance":2},{"source":86371,"target":86381,"distance":2},{"source":86330,"target":86365,"distance":2},{"source":76136,"target":76143,"distance":2},{"source":62310,"target":62324,"distance":2},{"source":76137,"target":76140,"distance":2},{"source":62309,"target":62331,"distance":2},{"source":86331,"target":86361,"distance":2},{"source":86248,"target":86330,"distance":2},{"source":93050,"target":93072,"distance":2},{"source":101385,"target":101431,"distance":2},{"source":76087,"target":76128,"distance":2},{"source":76088,"target":76092,"distance":2},{"source":76053,"target":76061,"distance":2},{"source":62359,"target":62362,"distance":2},{"source":62286,"target":62364,"distance":2},{"source":62246,"target":62366,"distance":2},{"source":54441,"target":54510,"distance":2},{"source":76054,"target":76057,"distance":2},{"source":62367,"target":62377,"distance":2},{"source":62366,"target":62379,"distance":2},{"source":54440,"target":54513,"distance":2},{"source":54439,"target":54515,"distance":2},{"source":53858,"target":54517,"distance":2},{"source":26155,"target":27877,"distance":2},{"source":12938,"target":12941,"distance":2},{"source":76021,"target":76041,"distance":2},{"source":102876,"target":102918,"distance":2},{"source":13525,"target":13528,"distance":2},{"source":62396,"target":62416,"distance":2},{"source":62395,"target":62418,"distance":2},{"source":62394,"target":62421,"distance":2},{"source":62393,"target":62424,"distance":2},{"source":62392,"target":62427,"distance":2},{"source":16100,"target":16103,"distance":2},{"source":62428,"target":62435,"distance":2},{"source":62427,"target":62437,"distance":2},{"source":17207,"target":17222,"distance":2},{"source":13021,"target":13044,"distance":2},{"source":13198,"target":13201,"distance":2},{"source":93045,"target":93048,"distance":2},{"source":13020,"target":13048,"distance":2},{"source":54561,"target":54564,"distance":2},{"source":13048,"target":13051,"distance":2},{"source":101139,"target":101142,"distance":2},{"source":16119,"target":16122,"distance":2},{"source":16799,"target":17240,"distance":2},{"source":15537,"target":15542,"distance":2},{"source":53844,"target":54592,"distance":2},{"source":14275,"target":14278,"distance":2},{"source":86187,"target":86232,"distance":2},{"source":13054,"target":13057,"distance":2},{"source":14556,"target":14623,"distance":2},{"source":17241,"target":17256,"distance":2},{"source":86180,"target":86183,"distance":2},{"source":92773,"target":93005,"distance":2},{"source":17240,"target":17259,"distance":2},{"source":85957,"target":85987,"distance":2},{"source":75970,"target":75979,"distance":2},{"source":75971,"target":75977,"distance":2},{"source":64311,"target":64321,"distance":2},{"source":64310,"target":64323,"distance":2},{"source":75839,"target":75970,"distance":2},{"source":75840,"target":75968,"distance":2},{"source":75841,"target":75966,"distance":2},{"source":64271,"target":64340,"distance":2},{"source":85965,"target":85974,"distance":2},{"source":85966,"target":85970,"distance":2},{"source":54707,"target":54715,"distance":2},{"source":85958,"target":85965,"distance":2},{"source":19270,"target":19273,"distance":2},{"source":13062,"target":13066,"distance":2},{"source":16798,"target":17264,"distance":2},{"source":75923,"target":75946,"distance":2},{"source":75898,"target":75902,"distance":2},{"source":75887,"target":75898,"distance":2},{"source":75888,"target":75891,"distance":2},{"source":12740,"target":12743,"distance":2},{"source":15557,"target":15560,"distance":2},{"source":16166,"target":16169,"distance":2},{"source":92714,"target":92773,"distance":2},{"source":15556,"target":15562,"distance":2},{"source":13552,"target":13555,"distance":2},{"source":12949,"target":12952,"distance":2},{"source":106909,"target":106979,"distance":2},{"source":75487,"target":75839,"distance":2},{"source":75817,"target":75820,"distance":2},{"source":75804,"target":75807,"distance":2},{"source":12898,"target":12901,"distance":2},{"source":75488,"target":75786,"distance":2},{"source":75489,"target":75784,"distance":2},{"source":75490,"target":75775,"distance":2},{"source":75491,"target":75773,"distance":2},{"source":75764,"target":75767,"distance":2},{"source":75492,"target":75754,"distance":2},{"source":75493,"target":75749,"distance":2},{"source":19310,"target":19313,"distance":2},{"source":85858,"target":85875,"distance":2},{"source":101922,"target":102681,"distance":2},{"source":15578,"target":15581,"distance":2},{"source":13273,"target":13276,"distance":2},{"source":92715,"target":92770,"distance":2},{"source":65112,"target":65159,"distance":2},{"source":12897,"target":12903,"distance":2},{"source":75714,"target":75720,"distance":2},{"source":17264,"target":17313,"distance":2},{"source":85770,"target":85773,"distance":2},{"source":85767,"target":85770,"distance":2},{"source":85014,"target":85767,"distance":2},{"source":16797,"target":17315,"distance":2},{"source":104324,"target":104330,"distance":2},{"source":19325,"target":19381,"distance":2},{"source":85671,"target":85686,"distance":2},{"source":75503,"target":75541,"distance":2},{"source":75527,"target":75539,"distance":2},{"source":75528,"target":75537,"distance":2},{"source":75504,"target":75527,"distance":2},{"source":75505,"target":75523,"distance":2},{"source":75506,"target":75521,"distance":2},{"source":75507,"target":75510,"distance":2},{"source":19381,"target":19384,"distance":2},{"source":65583,"target":66907,"distance":2},{"source":65582,"target":66930,"distance":2},{"source":85519,"target":85654,"distance":2},{"source":15590,"target":15704,"distance":2},{"source":13808,"target":13812,"distance":2},{"source":98628,"target":98631,"distance":2},{"source":13086,"target":13814,"distance":2},{"source":95697,"target":98610,"distance":2},{"source":98595,"target":98602,"distance":2},{"source":84976,"target":84983,"distance":2},{"source":95698,"target":98595,"distance":2},{"source":14521,"target":14668,"distance":2},{"source":15712,"target":15736,"distance":2},{"source":84939,"target":84948,"distance":2},{"source":15711,"target":15738,"distance":2},{"source":13087,"target":13090,"distance":2},{"source":66946,"target":67391,"distance":2},{"source":16262,"target":16765,"distance":2},{"source":92110,"target":92469,"distance":2},{"source":104280,"target":104324,"distance":2},{"source":67399,"target":67405,"distance":2},{"source":67391,"target":67410,"distance":2},{"source":98529,"target":98532,"distance":2},{"source":84766,"target":84774,"distance":2},{"source":98515,"target":98529,"distance":2},{"source":55114,"target":55118,"distance":2},{"source":49160,"target":49175,"distance":2},{"source":14786,"target":16773,"distance":2},{"source":98512,"target":98515,"distance":2},{"source":84727,"target":84740,"distance":2},{"source":16773,"target":16776,"distance":2},{"source":14785,"target":16783,"distance":2},{"source":15742,"target":15745,"distance":2},{"source":105150,"target":106321,"distance":2},{"source":16791,"target":16794,"distance":2},{"source":91429,"target":91432,"distance":2},{"source":95740,"target":95772,"distance":2},{"source":75299,"target":75302,"distance":2},{"source":67716,"target":67719,"distance":2},{"source":67748,"target":68930,"distance":2},{"source":68930,"target":68947,"distance":2},{"source":17315,"target":17394,"distance":2},{"source":55480,"target":55486,"distance":2},{"source":84627,"target":84630,"distance":2},{"source":84624,"target":84627,"distance":2},{"source":103141,"target":103144,"distance":2},{"source":55495,"target":55498,"distance":2},{"source":14687,"target":14690,"distance":2},{"source":49202,"target":49205,"distance":2},{"source":106859,"target":106868,"distance":2},{"source":16796,"target":17406,"distance":2},{"source":102984,"target":102987,"distance":2},{"source":95809,"target":96027,"distance":2},{"source":15780,"target":15783,"distance":2},{"source":69201,"target":69218,"distance":2},{"source":69218,"target":69221,"distance":2},{"source":84600,"target":84603,"distance":2},{"source":55691,"target":55708,"distance":2},{"source":103974,"target":104280,"distance":2},{"source":15788,"target":15799,"distance":2},{"source":83543,"target":84428,"distance":2},{"source":83544,"target":84423,"distance":2},{"source":106806,"target":106859,"distance":2},{"source":49255,"target":49259,"distance":2},{"source":30576,"target":55727,"distance":2},{"source":13107,"target":13128,"distance":2},{"source":13400,"target":13403,"distance":2},{"source":103138,"target":103141,"distance":2},{"source":19670,"target":21169,"distance":2},{"source":15766,"target":15823,"distance":2},{"source":15824,"target":15834,"distance":2},{"source":68952,"target":69416,"distance":2},{"source":69416,"target":69420,"distance":2},{"source":13106,"target":13132,"distance":2},{"source":15823,"target":15847,"distance":2},{"source":21179,"target":21186,"distance":2},{"source":30541,"target":55752,"distance":2},{"source":15765,"target":15849,"distance":2},{"source":15764,"target":15851,"distance":2},{"source":17411,"target":17464,"distance":2},{"source":95779,"target":95789,"distance":2},{"source":17464,"target":17467,"distance":2},{"source":17467,"target":17470,"distance":2},{"source":90051,"target":90077,"distance":2},{"source":94897,"target":94907,"distance":2},{"source":59432,"target":59443,"distance":2},{"source":95741,"target":95744,"distance":2},{"source":17410,"target":17472,"distance":2},{"source":17409,"target":17474,"distance":2},{"source":17408,"target":17476,"distance":2},{"source":17407,"target":17478,"distance":2},{"source":15763,"target":15853,"distance":2},{"source":15762,"target":15856,"distance":2},{"source":17478,"target":17492,"distance":2},{"source":14512,"target":14711,"distance":2},{"source":56708,"target":95697,"distance":2},{"source":17406,"target":17497,"distance":2},{"source":15761,"target":15898,"distance":2},{"source":69504,"target":69870,"distance":2},{"source":55877,"target":55896,"distance":2},{"source":50278,"target":50282,"distance":2},{"source":50277,"target":50284,"distance":2},{"source":50284,"target":50287,"distance":2},{"source":14711,"target":14714,"distance":2},{"source":13650,"target":13660,"distance":2},{"source":17508,"target":17511,"distance":2},{"source":81740,"target":95431,"distance":2},{"source":81741,"target":95429,"distance":2},{"source":50301,"target":50305,"distance":2},{"source":50300,"target":50308,"distance":2},{"source":81742,"target":95427,"distance":2},{"source":55940,"target":55948,"distance":2},{"source":55939,"target":55950,"distance":2},{"source":55938,"target":55952,"distance":2},{"source":13078,"target":13844,"distance":2},{"source":13845,"target":13850,"distance":2},{"source":14784,"target":17518,"distance":2},{"source":74980,"target":74984,"distance":2},{"source":13844,"target":13852,"distance":2},{"source":12981,"target":13000,"distance":2},{"source":95354,"target":95358,"distance":2},{"source":70043,"target":70245,"distance":2},{"source":91357,"target":91361,"distance":2},{"source":70400,"target":70403,"distance":2},{"source":95351,"target":95354,"distance":2},{"source":12941,"target":13003,"distance":2},{"source":74848,"target":74865,"distance":2},{"source":74849,"target":74852,"distance":2},{"source":74335,"target":74848,"distance":2},{"source":74336,"target":74845,"distance":2},{"source":53,"target":55979,"distance":2},{"source":95320,"target":95329,"distance":2},{"source":74337,"target":74833,"distance":2},{"source":52,"target":55984,"distance":2},{"source":91342,"target":91345,"distance":2},{"source":102951,"target":102959,"distance":2},{"source":102736,"target":102741,"distance":2},{"source":70246,"target":70587,"distance":2},{"source":70245,"target":70589,"distance":2},{"source":15898,"target":15940,"distance":2},{"source":16973,"target":16976,"distance":2},{"source":16972,"target":16978,"distance":2},{"source":56161,"target":56164,"distance":2},{"source":56155,"target":56166,"distance":2},{"source":74525,"target":74535,"distance":2},{"source":83118,"target":95001,"distance":2},{"source":83119,"target":94999,"distance":2},{"source":13052,"target":14505,"distance":2},{"source":57,"target":25561,"distance":2},{"source":56,"target":25563,"distance":2},{"source":67719,"target":74331,"distance":2},{"source":55,"target":25565,"distance":2},{"source":56245,"target":56655,"distance":2},{"source":13051,"target":14507,"distance":2},{"source":15941,"target":15975,"distance":2},{"source":16978,"target":16990,"distance":2},{"source":15940,"target":15978,"distance":2},{"source":67720,"target":74209,"distance":2},{"source":74085,"target":74106,"distance":2},{"source":95725,"target":95728,"distance":2},{"source":70649,"target":70652,"distance":2},{"source":83520,"target":83527,"distance":2},{"source":25590,"target":25594,"distance":2},{"source":25589,"target":25596,"distance":2},{"source":13139,"target":13146,"distance":2},{"source":13861,"target":13894,"distance":2},{"source":83115,"target":83118,"distance":2},{"source":25583,"target":25602,"distance":2},{"source":51774,"target":51777,"distance":2},{"source":25603,"target":25606,"distance":2},{"source":25602,"target":25608,"distance":2},{"source":54,"target":25610,"distance":2},{"source":74036,"target":74066,"distance":2},{"source":73973,"target":74034,"distance":2},{"source":15986,"target":15989,"distance":2},{"source":90091,"target":90097,"distance":2},{"source":51809,"target":52552,"distance":2},{"source":17005,"target":17009,"distance":2},{"source":25627,"target":25630,"distance":2},{"source":84441,"target":84692,"distance":2},{"source":84449,"target":84666,"distance":2},{"source":65223,"target":67716,"distance":2},{"source":53872,"target":53972,"distance":1},{"source":70686,"target":73658,"distance":1},{"source":70685,"target":73663,"distance":1},{"source":70684,"target":73667,"distance":1},{"source":70683,"target":73670,"distance":1},{"source":70682,"target":73672,"distance":1},{"source":70681,"target":73675,"distance":1},{"source":70680,"target":73677,"distance":1},{"source":70679,"target":73680,"distance":1},{"source":70678,"target":73689,"distance":1},{"source":70677,"target":73703,"distance":1},{"source":70676,"target":73705,"distance":1},{"source":73705,"target":73708,"distance":1},{"source":70675,"target":73710,"distance":1},{"source":73711,"target":73720,"distance":1},{"source":73710,"target":73726,"distance":1},{"source":70674,"target":73728,"distance":1},{"source":70673,"target":73730,"distance":1},{"source":73730,"target":73733,"distance":1},{"source":70672,"target":73735,"distance":1},{"source":70671,"target":73738,"distance":1},{"source":70670,"target":73740,"distance":1},{"source":70669,"target":73742,"distance":1},{"source":73742,"target":73745,"distance":1},{"source":70691,"target":73624,"distance":1},{"source":70692,"target":73622,"distance":1},{"source":72719,"target":73620,"distance":1},{"source":73752,"target":73768,"distance":1},{"source":72720,"target":73618,"distance":1},{"source":67724,"target":73793,"distance":1},{"source":67723,"target":73795,"distance":1},{"source":67722,"target":73798,"distance":1},{"source":72721,"target":73616,"distance":1},{"source":73975,"target":74029,"distance":1},{"source":73974,"target":74031,"distance":1},{"source":70693,"target":72719,"distance":1},{"source":70694,"target":72714,"distance":1},{"source":74035,"target":74068,"distance":1},{"source":74068,"target":74071,"distance":1},{"source":74034,"target":74074,"distance":1},{"source":72700,"target":72710,"distance":1},{"source":70652,"target":70669,"distance":1},{"source":70653,"target":70664,"distance":1},{"source":70654,"target":70662,"distance":1},{"source":74087,"target":74102,"distance":1},{"source":74086,"target":74104,"distance":1},{"source":67725,"target":70643,"distance":1},{"source":73805,"target":74160,"distance":1},{"source":73804,"target":74164,"distance":1},{"source":73803,"target":74172,"distance":1},{"source":73802,"target":74174,"distance":1},{"source":73801,"target":74176,"distance":1},{"source":73800,"target":74179,"distance":1},{"source":73799,"target":74182,"distance":1},{"source":73798,"target":74185,"distance":1},{"source":67721,"target":74187,"distance":1},{"source":67726,"target":70641,"distance":1},{"source":67727,"target":70636,"distance":1},{"source":74212,"target":74215,"distance":1},{"source":74216,"target":74220,"distance":1},{"source":74224,"target":74237,"distance":1},{"source":74237,"target":74254,"distance":1},{"source":74254,"target":74267,"distance":1},{"source":67728,"target":70634,"distance":1},{"source":67729,"target":70632,"distance":1},{"source":67730,"target":70630,"distance":1},{"source":67731,"target":70623,"distance":1},{"source":74221,"target":74309,"distance":1},{"source":74220,"target":74312,"distance":1},{"source":74312,"target":74327,"distance":1},{"source":74215,"target":74329,"distance":1},{"source":67732,"target":70620,"distance":1},{"source":67733,"target":70618,"distance":1},{"source":67734,"target":70616,"distance":1},{"source":67735,"target":70614,"distance":1},{"source":74507,"target":74510,"distance":1},{"source":74506,"target":74512,"distance":1},{"source":74505,"target":74514,"distance":1},{"source":74345,"target":74518,"distance":1},{"source":74344,"target":74520,"distance":1},{"source":74343,"target":74522,"distance":1},{"source":67736,"target":70609,"distance":1},{"source":74526,"target":74532,"distance":1},{"source":67737,"target":70607,"distance":1},{"source":67738,"target":70605,"distance":1},{"source":74535,"target":74546,"distance":1},{"source":70247,"target":70585,"distance":1},{"source":70495,"target":70583,"distance":1},{"source":70496,"target":70581,"distance":1},{"source":74548,"target":74562,"distance":1},{"source":70248,"target":70495,"distance":1},{"source":74564,"target":74779,"distance":1},{"source":74563,"target":74810,"distance":1},{"source":74562,"target":74812,"distance":1},{"source":70489,"target":70493,"distance":1},{"source":70249,"target":70489,"distance":1},{"source":70416,"target":70468,"distance":1},{"source":70417,"target":70466,"distance":1},{"source":70250,"target":70416,"distance":1},{"source":70251,"target":70414,"distance":1},{"source":70252,"target":70412,"distance":1},{"source":74867,"target":74921,"distance":1},{"source":74866,"target":74935,"distance":1},{"source":74865,"target":74937,"distance":1},{"source":74937,"target":74944,"distance":1},{"source":70253,"target":70409,"distance":1},{"source":74946,"target":74949,"distance":1},{"source":70214,"target":70243,"distance":1},{"source":70215,"target":70241,"distance":1},{"source":70044,"target":70214,"distance":1},{"source":70198,"target":70203,"distance":1},{"source":70045,"target":70198,"distance":1},{"source":70046,"target":70196,"distance":1},{"source":70047,"target":70169,"distance":1},{"source":70048,"target":70164,"distance":1},{"source":70049,"target":70162,"distance":1},{"source":64750,"target":75015,"distance":1},{"source":63926,"target":75018,"distance":1},{"source":63925,"target":75071,"distance":1},{"source":63924,"target":75075,"distance":1},{"source":63923,"target":75077,"distance":1},{"source":75077,"target":75089,"distance":1},{"source":63922,"target":75091,"distance":1},{"source":70050,"target":70159,"distance":1},{"source":75094,"target":75206,"distance":1},{"source":75093,"target":75208,"distance":1},{"source":75092,"target":75210,"distance":1},{"source":75091,"target":75212,"distance":1},{"source":70051,"target":70157,"distance":1},{"source":69906,"target":70039,"distance":1},{"source":69907,"target":70035,"distance":1},{"source":69903,"target":69906,"distance":1},{"source":69886,"target":69901,"distance":1},{"source":69878,"target":69883,"distance":1},{"source":69874,"target":69878,"distance":1},{"source":69744,"target":69862,"distance":1},{"source":75234,"target":75238,"distance":1},{"source":75238,"target":75275,"distance":1},{"source":69505,"target":69744,"distance":1},{"source":69737,"target":69742,"distance":1},{"source":69506,"target":69737,"distance":1},{"source":69507,"target":69733,"distance":1},{"source":69508,"target":69730,"distance":1},{"source":69509,"target":69697,"distance":1},{"source":69472,"target":69476,"distance":1},{"source":75306,"target":75310,"distance":1},{"source":69420,"target":69462,"distance":1},{"source":69421,"target":69459,"distance":1},{"source":69422,"target":69457,"distance":1},{"source":69384,"target":69414,"distance":1},{"source":69385,"target":69409,"distance":1},{"source":68953,"target":69384,"distance":1},{"source":68954,"target":69381,"distance":1},{"source":68955,"target":69379,"distance":1},{"source":68956,"target":69373,"distance":1},{"source":68957,"target":69371,"distance":1},{"source":68958,"target":69368,"distance":1},{"source":69252,"target":69366,"distance":1},{"source":69253,"target":69364,"distance":1},{"source":68959,"target":69252,"distance":1},{"source":68960,"target":69248,"distance":1},{"source":69238,"target":69246,"distance":1},{"source":68961,"target":69238,"distance":1},{"source":68962,"target":69223,"distance":1},{"source":69202,"target":69216,"distance":1},{"source":69054,"target":69183,"distance":1},{"source":69055,"target":69180,"distance":1},{"source":69056,"target":69168,"distance":1},{"source":69057,"target":69166,"distance":1},{"source":67708,"target":67714,"distance":1},{"source":65224,"target":67708,"distance":1},{"source":65225,"target":67706,"distance":1},{"source":65226,"target":67704,"distance":1},{"source":65227,"target":67702,"distance":1},{"source":65228,"target":67696,"distance":1},{"source":65229,"target":67692,"distance":1},{"source":65230,"target":67689,"distance":1},{"source":65231,"target":67687,"distance":1},{"source":67682,"target":67685,"distance":1},{"source":67430,"target":67682,"distance":1},{"source":65232,"target":67430,"distance":1},{"source":65233,"target":67428,"distance":1},{"source":66947,"target":67389,"distance":1},{"source":66948,"target":67387,"distance":1},{"source":66949,"target":67385,"distance":1},{"source":66950,"target":67383,"distance":1},{"source":66951,"target":67369,"distance":1},{"source":66952,"target":67367,"distance":1},{"source":66953,"target":67365,"distance":1},{"source":67314,"target":67348,"distance":1},{"source":65584,"target":66904,"distance":1},{"source":75449,"target":75452,"distance":1},{"source":75454,"target":75463,"distance":1},{"source":75469,"target":75474,"distance":1},{"source":75494,"target":75497,"distance":1},{"source":65585,"target":66902,"distance":1},{"source":75511,"target":75514,"distance":1},{"source":75510,"target":75516,"distance":1},{"source":75516,"target":75519,"distance":1},{"source":65586,"target":66899,"distance":1},{"source":65587,"target":66893,"distance":1},{"source":65588,"target":66891,"distance":1},{"source":75530,"target":75533,"distance":1},{"source":75529,"target":75535,"distance":1},{"source":65589,"target":66889,"distance":1},{"source":65590,"target":66887,"distance":1},{"source":65591,"target":66884,"distance":1},{"source":75546,"target":75555,"distance":1},{"source":75545,"target":75558,"distance":1},{"source":75544,"target":75561,"distance":1},{"source":75543,"target":75563,"distance":1},{"source":75542,"target":75565,"distance":1},{"source":75541,"target":75567,"distance":1},{"source":65592,"target":66882,"distance":1},{"source":75501,"target":75572,"distance":1},{"source":75573,"target":75577,"distance":1},{"source":75577,"target":75580,"distance":1},{"source":75572,"target":75582,"distance":1},{"source":75500,"target":75584,"distance":1},{"source":75499,"target":75586,"distance":1},{"source":75498,"target":75588,"distance":1},{"source":75590,"target":75601,"distance":1},{"source":75589,"target":75612,"distance":1},{"source":75588,"target":75617,"distance":1},{"source":75619,"target":75674,"distance":1},{"source":75618,"target":75678,"distance":1},{"source":75617,"target":75681,"distance":1},{"source":75681,"target":75694,"distance":1},{"source":75497,"target":75696,"distance":1},{"source":65593,"target":66880,"distance":1},{"source":65594,"target":66878,"distance":1},{"source":65161,"target":65215,"distance":1},{"source":75715,"target":75718,"distance":1},{"source":65162,"target":65213,"distance":1},{"source":64788,"target":65109,"distance":1},{"source":64789,"target":65100,"distance":1},{"source":75698,"target":75726,"distance":1},{"source":64790,"target":65097,"distance":1},{"source":75729,"target":75737,"distance":1},{"source":75697,"target":75740,"distance":1},{"source":75696,"target":75742,"distance":1},{"source":63927,"target":64750,"distance":1},{"source":64717,"target":64748,"distance":1},{"source":75749,"target":75752,"distance":1},{"source":64718,"target":64746,"distance":1},{"source":75755,"target":75764,"distance":1},{"source":63928,"target":64717,"distance":1},{"source":75754,"target":75771,"distance":1},{"source":63929,"target":64715,"distance":1},{"source":63930,"target":64713,"distance":1},{"source":75776,"target":75780,"distance":1},{"source":75775,"target":75782,"distance":1},{"source":63931,"target":64701,"distance":1},{"source":63932,"target":64699,"distance":1},{"source":75790,"target":75804,"distance":1},{"source":64396,"target":64676,"distance":1},{"source":75789,"target":75810,"distance":1},{"source":75788,"target":75812,"distance":1},{"source":75787,"target":75814,"distance":1},{"source":75786,"target":75816,"distance":1},{"source":64397,"target":64671,"distance":1},{"source":75816,"target":75822,"distance":1},{"source":75822,"target":75837,"distance":1},{"source":64636,"target":64643,"distance":1},{"source":64398,"target":64636,"distance":1},{"source":64611,"target":64634,"distance":1},{"source":64399,"target":64611,"distance":1},{"source":64400,"target":64607,"distance":1},{"source":63933,"target":64392,"distance":1},{"source":63934,"target":64390,"distance":1},{"source":75870,"target":75874,"distance":1},{"source":63935,"target":64388,"distance":1},{"source":75843,"target":75878,"distance":1},{"source":75879,"target":75882,"distance":1},{"source":75883,"target":75886,"distance":1},{"source":63936,"target":64386,"distance":1},{"source":75891,"target":75896,"distance":1},{"source":63937,"target":64384,"distance":1},{"source":63938,"target":64376,"distance":1},{"source":75882,"target":75913,"distance":1},{"source":75878,"target":75915,"distance":1},{"source":75842,"target":75917,"distance":1},{"source":75919,"target":75923,"distance":1},{"source":63939,"target":64374,"distance":1},{"source":75918,"target":75948,"distance":1},{"source":75948,"target":75958,"distance":1},{"source":75917,"target":75960,"distance":1},{"source":64325,"target":64337,"distance":1},{"source":64326,"target":64334,"distance":1},{"source":64272,"target":64325,"distance":1},{"source":75972,"target":75975,"distance":1},{"source":64273,"target":64310,"distance":1},{"source":64274,"target":64308,"distance":1},{"source":64275,"target":64306,"distance":1},{"source":64276,"target":64304,"distance":1},{"source":63907,"target":63910,"distance":1},{"source":61863,"target":62456,"distance":1},{"source":61868,"target":62454,"distance":1},{"source":62429,"target":62432,"distance":1},{"source":75483,"target":75997,"distance":1},{"source":62406,"target":62413,"distance":1},{"source":62403,"target":62406,"distance":1},{"source":75482,"target":76009,"distance":1},{"source":75481,"target":76012,"distance":1},{"source":75480,"target":76015,"distance":1},{"source":76015,"target":76019,"distance":1},{"source":62397,"target":62403,"distance":1},{"source":62383,"target":62387,"distance":1},{"source":76019,"target":76048,"distance":1},{"source":75479,"target":76050,"distance":1},{"source":75478,"target":76052,"distance":1},{"source":62368,"target":62375,"distance":1},{"source":62297,"target":62359,"distance":1},{"source":76062,"target":76067,"distance":1},{"source":76068,"target":76071,"distance":1},{"source":76067,"target":76074,"distance":1},{"source":76061,"target":76076,"distance":1},{"source":76052,"target":76078,"distance":1},{"source":75477,"target":76080,"distance":1},{"source":76081,"target":76084,"distance":1},{"source":76080,"target":76086,"distance":1},{"source":62298,"target":62357,"distance":1},{"source":76094,"target":76120,"distance":1},{"source":76093,"target":76122,"distance":1},{"source":76092,"target":76125,"distance":1},{"source":62299,"target":62354,"distance":1},{"source":62341,"target":62352,"distance":1},{"source":75476,"target":76132,"distance":1},{"source":62324,"target":62329,"distance":1},{"source":62311,"target":62320,"distance":1},{"source":62288,"target":62291,"distance":1},{"source":76134,"target":76148,"distance":1},{"source":76133,"target":76151,"distance":1},{"source":62268,"target":62271,"distance":1},{"source":62252,"target":62255,"distance":1},{"source":61941,"target":62215,"distance":1},{"source":61942,"target":62213,"distance":1},{"source":76132,"target":76174,"distance":1},{"source":61943,"target":62211,"distance":1},{"source":76178,"target":76205,"distance":1},{"source":76177,"target":76207,"distance":1},{"source":76176,"target":76209,"distance":1},{"source":76211,"target":76245,"distance":1},{"source":76210,"target":76247,"distance":1},{"source":76209,"target":76250,"distance":1},{"source":76251,"target":76256,"distance":1},{"source":76250,"target":76258,"distance":1},{"source":76259,"target":76264,"distance":1},{"source":76258,"target":76267,"distance":1},{"source":76267,"target":76270,"distance":1},{"source":76175,"target":76274,"distance":1},{"source":76274,"target":76293,"distance":1},{"source":76174,"target":76295,"distance":1},{"source":76295,"target":76298,"distance":1},{"source":75475,"target":76301,"distance":1},{"source":61904,"target":61907,"distance":1},{"source":61799,"target":61846,"distance":1},{"source":76312,"target":76315,"distance":1},{"source":61800,"target":61843,"distance":1},{"source":61819,"target":61841,"distance":1},{"source":61801,"target":61819,"distance":1},{"source":61795,"target":61799,"distance":1},{"source":61792,"target":61795,"distance":1},{"source":76328,"target":76331,"distance":1},{"source":61750,"target":61758,"distance":1},{"source":61704,"target":61738,"distance":1},{"source":61718,"target":61729,"distance":1},{"source":61719,"target":61727,"distance":1},{"source":76301,"target":76367,"distance":1},{"source":75474,"target":76369,"distance":1},{"source":61720,"target":61723,"distance":1},{"source":76379,"target":76382,"distance":1},{"source":61661,"target":61699,"distance":1},{"source":61662,"target":61697,"distance":1},{"source":76386,"target":76392,"distance":1},{"source":61654,"target":61657,"distance":1},{"source":61100,"target":61654,"distance":1},{"source":61631,"target":61644,"distance":1},{"source":61602,"target":61631,"distance":1},{"source":61603,"target":61615,"distance":1},{"source":61143,"target":61602,"distance":1},{"source":76369,"target":76412,"distance":1},{"source":61597,"target":61600,"distance":1},{"source":61586,"target":61597,"distance":1},{"source":61144,"target":61586,"distance":1},{"source":61145,"target":61582,"distance":1},{"source":76424,"target":76517,"distance":1},{"source":76423,"target":76520,"distance":1},{"source":61146,"target":61579,"distance":1},{"source":76523,"target":76526,"distance":1},{"source":61147,"target":61577,"distance":1},{"source":75466,"target":76532,"distance":1},{"source":75465,"target":76535,"distance":1},{"source":75464,"target":76537,"distance":1},{"source":75463,"target":76539,"distance":1},{"source":61148,"target":61575,"distance":1},{"source":61149,"target":61573,"distance":1},{"source":61150,"target":61571,"distance":1},{"source":61133,"target":61141,"distance":1},{"source":61134,"target":61139,"distance":1},{"source":61120,"target":61124,"distance":1},{"source":62483,"target":76579,"distance":1},{"source":62482,"target":76581,"distance":1},{"source":62481,"target":76583,"distance":1},{"source":62480,"target":76585,"distance":1},{"source":62479,"target":76587,"distance":1},{"source":62478,"target":76594,"distance":1},{"source":62477,"target":76596,"distance":1},{"source":62476,"target":76598,"distance":1},{"source":62475,"target":76600,"distance":1},{"source":62474,"target":76602,"distance":1},{"source":61089,"target":61096,"distance":1},{"source":76605,"target":76609,"distance":1},{"source":76626,"target":79534,"distance":1},{"source":76625,"target":79537,"distance":1},{"source":76624,"target":79541,"distance":1},{"source":76623,"target":79544,"distance":1},{"source":76622,"target":79548,"distance":1},{"source":76621,"target":79550,"distance":1},{"source":76620,"target":79553,"distance":1},{"source":76619,"target":79555,"distance":1},{"source":76618,"target":79557,"distance":1},{"source":76617,"target":79563,"distance":1},{"source":76616,"target":79565,"distance":1},{"source":79565,"target":79568,"distance":1},{"source":76615,"target":79581,"distance":1},{"source":76614,"target":79583,"distance":1},{"source":76613,"target":79585,"distance":1},{"source":76612,"target":79587,"distance":1},{"source":76611,"target":79589,"distance":1},{"source":79612,"target":81382,"distance":1},{"source":79611,"target":81417,"distance":1},{"source":79610,"target":81446,"distance":1},{"source":79609,"target":81450,"distance":1},{"source":79608,"target":81454,"distance":1},{"source":79607,"target":81456,"distance":1},{"source":79606,"target":81458,"distance":1},{"source":79605,"target":81469,"distance":1},{"source":79604,"target":81471,"distance":1},{"source":79603,"target":81473,"distance":1},{"source":79602,"target":81475,"distance":1},{"source":79601,"target":81478,"distance":1},{"source":79600,"target":81480,"distance":1},{"source":79599,"target":81485,"distance":1},{"source":79598,"target":81487,"distance":1},{"source":79597,"target":81489,"distance":1},{"source":79596,"target":81491,"distance":1},{"source":79595,"target":81493,"distance":1},{"source":79594,"target":81496,"distance":1},{"source":79593,"target":81498,"distance":1},{"source":79592,"target":81504,"distance":1},{"source":79591,"target":81506,"distance":1},{"source":79590,"target":81510,"distance":1},{"source":79589,"target":81512,"distance":1},{"source":81514,"target":81525,"distance":1},{"source":81513,"target":81527,"distance":1},{"source":81512,"target":81532,"distance":1},{"source":62473,"target":81542,"distance":1},{"source":62472,"target":81548,"distance":1},{"source":62471,"target":81550,"distance":1},{"source":62470,"target":81554,"distance":1},{"source":62469,"target":81556,"distance":1},{"source":62468,"target":81562,"distance":1},{"source":62467,"target":81565,"distance":1},{"source":62466,"target":81567,"distance":1},{"source":61090,"target":61094,"distance":1},{"source":60985,"target":61029,"distance":1},{"source":59606,"target":60985,"distance":1},{"source":62461,"target":81580,"distance":1},{"source":81580,"target":81691,"distance":1},{"source":60956,"target":60959,"distance":1},{"source":59892,"target":60951,"distance":1},{"source":59893,"target":60947,"distance":1},{"source":81698,"target":81701,"distance":1},{"source":81701,"target":81709,"distance":1},{"source":59894,"target":60945,"distance":1},{"source":59895,"target":60943,"distance":1},{"source":60914,"target":60929,"distance":1},{"source":60915,"target":60927,"distance":1},{"source":56723,"target":81733,"distance":1},{"source":56722,"target":81735,"distance":1},{"source":60885,"target":60888,"distance":1},{"source":59902,"target":60878,"distance":1},{"source":59903,"target":60876,"distance":1},{"source":82637,"target":82865,"distance":1},{"source":82636,"target":82867,"distance":1},{"source":82635,"target":82878,"distance":1},{"source":82634,"target":82882,"distance":1},{"source":82633,"target":82884,"distance":1},{"source":82632,"target":82890,"distance":1},{"source":82631,"target":82893,"distance":1},{"source":82630,"target":82895,"distance":1},{"source":59889,"target":59892,"distance":1},{"source":59625,"target":59879,"distance":1},{"source":59626,"target":59877,"distance":1},{"source":59627,"target":59875,"distance":1},{"source":59628,"target":59873,"distance":1},{"source":59629,"target":59869,"distance":1},{"source":83021,"target":83058,"distance":1},{"source":82945,"target":83062,"distance":1},{"source":82944,"target":83064,"distance":1},{"source":59597,"target":59602,"distance":1},{"source":59360,"target":59564,"distance":1},{"source":59476,"target":59552,"distance":1},{"source":56235,"target":56702,"distance":1},{"source":56236,"target":56696,"distance":1},{"source":83213,"target":83243,"distance":1},{"source":83212,"target":83245,"distance":1},{"source":83246,"target":83268,"distance":1},{"source":56237,"target":56693,"distance":1},{"source":56238,"target":56691,"distance":1},{"source":83508,"target":83515,"distance":1},{"source":83507,"target":83517,"distance":1},{"source":56239,"target":56689,"distance":1},{"source":83521,"target":83524,"distance":1},{"source":56683,"target":56687,"distance":1},{"source":56240,"target":56683,"distance":1},{"source":56658,"target":56672,"distance":1},{"source":56150,"target":56235,"distance":1},{"source":84195,"target":84198,"distance":1},{"source":84198,"target":84201,"distance":1},{"source":56199,"target":56219,"distance":1},{"source":56166,"target":56199,"distance":1},{"source":56167,"target":56197,"distance":1},{"source":55987,"target":55990,"distance":1},{"source":29275,"target":55876,"distance":1},{"source":29276,"target":55874,"distance":1},{"source":29277,"target":55871,"distance":1},{"source":83560,"target":84228,"distance":1},{"source":83559,"target":84230,"distance":1},{"source":83558,"target":84232,"distance":1},{"source":83557,"target":84240,"distance":1},{"source":83556,"target":84247,"distance":1},{"source":83555,"target":84253,"distance":1},{"source":83554,"target":84255,"distance":1},{"source":84255,"target":84258,"distance":1},{"source":83553,"target":84260,"distance":1},{"source":83552,"target":84262,"distance":1},{"source":83551,"target":84264,"distance":1},{"source":83550,"target":84266,"distance":1},{"source":83549,"target":84269,"distance":1},{"source":83548,"target":84271,"distance":1},{"source":83547,"target":84296,"distance":1},{"source":83546,"target":84299,"distance":1},{"source":83545,"target":84302,"distance":1},{"source":29278,"target":55868,"distance":1},{"source":29279,"target":55866,"distance":1},{"source":29280,"target":55864,"distance":1},{"source":29281,"target":55856,"distance":1},{"source":29282,"target":55854,"distance":1},{"source":29283,"target":55852,"distance":1},{"source":29284,"target":55850,"distance":1},{"source":29285,"target":55848,"distance":1},{"source":29286,"target":55846,"distance":1},{"source":55814,"target":55820,"distance":1},{"source":55780,"target":55812,"distance":1},{"source":30542,"target":55750,"distance":1},{"source":84360,"target":84365,"distance":1},{"source":84359,"target":84367,"distance":1},{"source":30543,"target":55747,"distance":1},{"source":84370,"target":84407,"distance":1},{"source":84369,"target":84409,"distance":1},{"source":55553,"target":55722,"distance":1},{"source":55554,"target":55720,"distance":1},{"source":55687,"target":55718,"distance":1},{"source":84423,"target":84426,"distance":1},{"source":55688,"target":55715,"distance":1},{"source":84428,"target":84434,"distance":1},{"source":55689,"target":55713,"distance":1},{"source":55690,"target":55710,"distance":1},{"source":84443,"target":84446,"distance":1},{"source":84442,"target":84448,"distance":1},{"source":84450,"target":84591,"distance":1},{"source":55555,"target":55687,"distance":1},{"source":55556,"target":55685,"distance":1},{"source":55557,"target":55683,"distance":1},{"source":55558,"target":55681,"distance":1},{"source":55492,"target":55553,"distance":1},{"source":55503,"target":55550,"distance":1},{"source":84615,"target":84619,"distance":1},{"source":55493,"target":55503,"distance":1},{"source":30577,"target":55492,"distance":1},{"source":55154,"target":55490,"distance":1},{"source":55155,"target":55488,"distance":1},{"source":55156,"target":55480,"distance":1},{"source":84592,"target":84662,"distance":1},{"source":84591,"target":84664,"distance":1},{"source":30578,"target":55154,"distance":1},{"source":84448,"target":84690,"distance":1},{"source":30579,"target":55152,"distance":1},{"source":30580,"target":55150,"distance":1},{"source":84700,"target":84703,"distance":1},{"source":84699,"target":84705,"distance":1},{"source":30581,"target":55141,"distance":1},{"source":30582,"target":55136,"distance":1},{"source":30583,"target":55131,"distance":1},{"source":30584,"target":55129,"distance":1},{"source":30585,"target":55127,"distance":1},{"source":30586,"target":55125,"distance":1},{"source":30587,"target":55123,"distance":1},{"source":84745,"target":84751,"distance":1},{"source":30588,"target":55121,"distance":1},{"source":55099,"target":55114,"distance":1},{"source":84767,"target":84770,"distance":1},{"source":30589,"target":55099,"distance":1},{"source":30590,"target":55097,"distance":1},{"source":30591,"target":55095,"distance":1},{"source":30592,"target":55093,"distance":1},{"source":84788,"target":84924,"distance":1},{"source":84787,"target":84926,"distance":1},{"source":84786,"target":84928,"distance":1},{"source":84785,"target":84930,"distance":1},{"source":30593,"target":55091,"distance":1},{"source":30594,"target":55087,"distance":1},{"source":30595,"target":55085,"distance":1},{"source":30596,"target":55083,"distance":1},{"source":30597,"target":55081,"distance":1},{"source":84949,"target":84970,"distance":1},{"source":84948,"target":84972,"distance":1},{"source":30598,"target":55068,"distance":1},{"source":30599,"target":55066,"distance":1},{"source":84977,"target":84980,"distance":1},{"source":30600,"target":55064,"distance":1},{"source":30601,"target":55062,"distance":1},{"source":30602,"target":55060,"distance":1},{"source":84991,"target":85001,"distance":1},{"source":84990,"target":85003,"distance":1},{"source":30603,"target":55050,"distance":1},{"source":30604,"target":55048,"distance":1},{"source":30605,"target":55044,"distance":1},{"source":85494,"target":85499,"distance":1},{"source":85499,"target":85508,"distance":1},{"source":85493,"target":85511,"distance":1},{"source":85523,"target":85632,"distance":1},{"source":85522,"target":85634,"distance":1},{"source":30606,"target":55021,"distance":1},{"source":85521,"target":85639,"distance":1},{"source":85520,"target":85651,"distance":1},{"source":30607,"target":55018,"distance":1},{"source":30608,"target":55010,"distance":1},{"source":85515,"target":85662,"distance":1},{"source":85514,"target":85664,"distance":1},{"source":85513,"target":85666,"distance":1},{"source":85512,"target":85668,"distance":1},{"source":85511,"target":85671,"distance":1},{"source":30609,"target":55008,"distance":1},{"source":30610,"target":55004,"distance":1},{"source":85688,"target":85712,"distance":1},{"source":30611,"target":55002,"distance":1},{"source":54983,"target":55000,"distance":1},{"source":85022,"target":85727,"distance":1},{"source":85021,"target":85729,"distance":1},{"source":85020,"target":85731,"distance":1},{"source":85019,"target":85733,"distance":1},{"source":85018,"target":85736,"distance":1},{"source":85017,"target":85738,"distance":1},{"source":85016,"target":85740,"distance":1},{"source":85015,"target":85746,"distance":1},{"source":30612,"target":54983,"distance":1},{"source":30613,"target":54979,"distance":1},{"source":30614,"target":54955,"distance":1},{"source":30615,"target":54953,"distance":1},{"source":30616,"target":54807,"distance":1},{"source":30617,"target":54798,"distance":1},{"source":30618,"target":54796,"distance":1},{"source":30619,"target":54791,"distance":1},{"source":85839,"target":85851,"distance":1},{"source":85778,"target":85855,"distance":1},{"source":30620,"target":54788,"distance":1},{"source":30621,"target":54785,"distance":1},{"source":30622,"target":54783,"distance":1},{"source":85899,"target":85903,"distance":1},{"source":30623,"target":54781,"distance":1},{"source":30624,"target":54777,"distance":1},{"source":54771,"target":54775,"distance":1},{"source":30625,"target":54771,"distance":1},{"source":54734,"target":54769,"distance":1},{"source":30626,"target":54734,"distance":1},{"source":30627,"target":54731,"distance":1},{"source":30628,"target":54729,"distance":1},{"source":85927,"target":85940,"distance":1},{"source":85940,"target":85947,"distance":1},{"source":30629,"target":54727,"distance":1},{"source":30630,"target":54724,"distance":1},{"source":30631,"target":54722,"distance":1},{"source":30632,"target":54719,"distance":1},{"source":30633,"target":54717,"distance":1},{"source":30634,"target":54707,"distance":1},{"source":30635,"target":54620,"distance":1},{"source":30636,"target":54617,"distance":1},{"source":85987,"target":85994,"distance":1},{"source":30637,"target":54615,"distance":1},{"source":85876,"target":86014,"distance":1},{"source":85875,"target":86016,"distance":1},{"source":86017,"target":86168,"distance":1},{"source":86016,"target":86171,"distance":1},{"source":85777,"target":86173,"distance":1},{"source":85776,"target":86175,"distance":1},{"source":85775,"target":86177,"distance":1},{"source":30638,"target":54612,"distance":1},{"source":30639,"target":54610,"distance":1},{"source":30640,"target":54608,"distance":1},{"source":30641,"target":54606,"distance":1},{"source":30642,"target":54599,"distance":1},{"source":86196,"target":86204,"distance":1},{"source":86195,"target":86209,"distance":1},{"source":86194,"target":86211,"distance":1},{"source":86211,"target":86230,"distance":1},{"source":30643,"target":54597,"distance":1},{"source":30644,"target":54594,"distance":1},{"source":54569,"target":54590,"distance":1},{"source":54566,"target":54569,"distance":1},{"source":86250,"target":86258,"distance":1},{"source":86249,"target":86269,"distance":1},{"source":54442,"target":54508,"distance":1},{"source":54443,"target":54505,"distance":1},{"source":54444,"target":54497,"distance":1},{"source":86333,"target":86339,"distance":1},{"source":86339,"target":86356,"distance":1},{"source":86332,"target":86359,"distance":1},{"source":54445,"target":54495,"distance":1},{"source":54446,"target":54493,"distance":1},{"source":54447,"target":54490,"distance":1},{"source":86381,"target":86384,"distance":1},{"source":54448,"target":54488,"distance":1},{"source":54449,"target":54480,"distance":1},{"source":54450,"target":54478,"distance":1},{"source":86434,"target":86481,"distance":1},{"source":86433,"target":86483,"distance":1},{"source":86432,"target":86485,"distance":1},{"source":86368,"target":86488,"distance":1},{"source":86367,"target":86490,"distance":1},{"source":86366,"target":86492,"distance":1},{"source":86365,"target":86503,"distance":1},{"source":54420,"target":54428,"distance":1},{"source":86507,"target":86866,"distance":1},{"source":86506,"target":86873,"distance":1},{"source":86505,"target":86875,"distance":1},{"source":86504,"target":86877,"distance":1},{"source":86503,"target":86879,"distance":1},{"source":54105,"target":54420,"distance":1},{"source":54354,"target":54418,"distance":1},{"source":54106,"target":54354,"distance":1},{"source":54107,"target":54350,"distance":1},{"source":54345,"target":54348,"distance":1},{"source":54342,"target":54345,"distance":1},{"source":54108,"target":54342,"distance":1},{"source":54109,"target":54309,"distance":1},{"source":86935,"target":87021,"distance":1},{"source":86934,"target":87023,"distance":1},{"source":86933,"target":87025,"distance":1},{"source":86932,"target":87027,"distance":1},{"source":86931,"target":87029,"distance":1},{"source":86930,"target":87031,"distance":1},{"source":86929,"target":87033,"distance":1},{"source":87033,"target":87048,"distance":1},{"source":54110,"target":54306,"distance":1},{"source":54215,"target":54302,"distance":1},{"source":54192,"target":54214,"distance":1},{"source":87056,"target":87065,"distance":1},{"source":54111,"target":54189,"distance":1},{"source":54172,"target":54184,"distance":1},{"source":87068,"target":87076,"distance":1},{"source":54112,"target":54172,"distance":1},{"source":54152,"target":54170,"distance":1},{"source":54113,"target":54152,"distance":1},{"source":54114,"target":54148,"distance":1},{"source":54115,"target":54146,"distance":1},{"source":53861,"target":54105,"distance":1},{"source":53862,"target":54103,"distance":1},{"source":87126,"target":87129,"distance":1},{"source":87156,"target":88551,"distance":1},{"source":87155,"target":88554,"distance":1},{"source":87154,"target":88556,"distance":1},{"source":87153,"target":88558,"distance":1},{"source":88558,"target":88574,"distance":1},{"source":87152,"target":88578,"distance":1},{"source":87151,"target":88580,"distance":1},{"source":87150,"target":88582,"distance":1},{"source":87149,"target":88584,"distance":1},{"source":88585,"target":88616,"distance":1},{"source":88584,"target":88618,"distance":1},{"source":87148,"target":88631,"distance":1},{"source":88632,"target":88699,"distance":1},{"source":88631,"target":88701,"distance":1},{"source":87147,"target":88703,"distance":1},{"source":87146,"target":88705,"distance":1},{"source":87145,"target":88707,"distance":1},{"source":87144,"target":88709,"distance":1},{"source":87143,"target":88714,"distance":1},{"source":87142,"target":88717,"distance":1},{"source":87141,"target":88721,"distance":1},{"source":87140,"target":88732,"distance":1},{"source":88736,"target":88802,"distance":1},{"source":88735,"target":88804,"distance":1},{"source":88734,"target":88806,"distance":1},{"source":88733,"target":88809,"distance":1},{"source":88732,"target":88811,"distance":1},{"source":88811,"target":88814,"distance":1},{"source":88814,"target":88823,"distance":1},{"source":54091,"target":54100,"distance":1},{"source":54092,"target":54098,"distance":1},{"source":53863,"target":54091,"distance":1},{"source":54068,"target":54087,"distance":1},{"source":53864,"target":54054,"distance":1},{"source":54028,"target":54031,"distance":1},{"source":54025,"target":54028,"distance":1},{"source":53865,"target":54025,"distance":1},{"source":54018,"target":54023,"distance":1},{"source":53866,"target":54018,"distance":1},{"source":88870,"target":88876,"distance":1},{"source":53867,"target":54012,"distance":1},{"source":53868,"target":54009,"distance":1},{"source":53869,"target":54007,"distance":1},{"source":53870,"target":54004,"distance":1},{"source":88887,"target":88890,"distance":1},{"source":88886,"target":88892,"distance":1},{"source":88892,"target":88902,"distance":1},{"source":53979,"target":53982,"distance":1},{"source":88906,"target":88924,"distance":1},{"source":88905,"target":88926,"distance":1},{"source":88904,"target":88929,"distance":1},{"source":53871,"target":53979,"distance":1},{"source":88938,"target":89009,"distance":1},{"source":53972,"target":53977,"distance":1},{"source":89012,"target":89026,"distance":1},{"source":70690,"target":73631,"distance":1},{"source":70688,"target":73649,"distance":1},{"source":70687,"target":73654,"distance":1},{"source":89105,"target":89795,"distance":1},{"source":89104,"target":89797,"distance":1},{"source":53967,"target":53970,"distance":1},{"source":53873,"target":53967,"distance":1},{"source":53874,"target":53959,"distance":1},{"source":53875,"target":53953,"distance":1},{"source":89816,"target":89820,"distance":1},{"source":53553,"target":53842,"distance":1},{"source":87109,"target":89830,"distance":1},{"source":87108,"target":89833,"distance":1},{"source":87107,"target":89835,"distance":1},{"source":53499,"target":53546,"distance":1},{"source":53500,"target":53520,"distance":1},{"source":52660,"target":53411,"distance":1},{"source":52661,"target":53409,"distance":1},{"source":89862,"target":89866,"distance":1},{"source":89847,"target":89870,"distance":1},{"source":89846,"target":89873,"distance":1},{"source":89874,"target":89885,"distance":1},{"source":89885,"target":89892,"distance":1},{"source":89873,"target":89894,"distance":1},{"source":89845,"target":89896,"distance":1},{"source":52662,"target":53403,"distance":1},{"source":89840,"target":89901,"distance":1},{"source":52663,"target":53400,"distance":1},{"source":53357,"target":53383,"distance":1},{"source":53070,"target":53357,"distance":1},{"source":53071,"target":53355,"distance":1},{"source":53072,"target":53353,"distance":1},{"source":53073,"target":53345,"distance":1},{"source":53074,"target":53343,"distance":1},{"source":89958,"target":89961,"distance":1},{"source":89961,"target":90024,"distance":1},{"source":52994,"target":53011,"distance":1},{"source":52995,"target":53007,"distance":1},{"source":52996,"target":53005,"distance":1},{"source":89908,"target":90032,"distance":1},{"source":89907,"target":90034,"distance":1},{"source":89906,"target":90036,"distance":1},{"source":49590,"target":52660,"distance":1},{"source":49591,"target":52573,"distance":1},{"source":90041,"target":90044,"distance":1},{"source":49592,"target":52568,"distance":1},{"source":90052,"target":90075,"distance":1},{"source":51806,"target":52566,"distance":1},{"source":51807,"target":52564,"distance":1},{"source":51808,"target":52562,"distance":1},{"source":49593,"target":51806,"distance":1},{"source":49594,"target":51789,"distance":1},{"source":49595,"target":51787,"distance":1},{"source":90105,"target":90125,"distance":1},{"source":83245,"target":90131,"distance":1},{"source":83211,"target":90133,"distance":1},{"source":51777,"target":51780,"distance":1},{"source":90133,"target":90273,"distance":1},{"source":51760,"target":51772,"distance":1},{"source":51748,"target":51760,"distance":1},{"source":83124,"target":90282,"distance":1},{"source":83123,"target":90284,"distance":1},{"source":83122,"target":90286,"distance":1},{"source":83121,"target":90302,"distance":1},{"source":90302,"target":90311,"distance":1},{"source":83120,"target":90313,"distance":1},{"source":90315,"target":90608,"distance":1},{"source":90314,"target":90610,"distance":1},{"source":50420,"target":51654,"distance":1},{"source":50421,"target":51652,"distance":1},{"source":90313,"target":90619,"distance":1},{"source":90625,"target":90632,"distance":1},{"source":90635,"target":90914,"distance":1},{"source":90634,"target":90916,"distance":1},{"source":90633,"target":90918,"distance":1},{"source":90632,"target":90921,"distance":1},{"source":90924,"target":91224,"distance":1},{"source":90923,"target":91226,"distance":1},{"source":90922,"target":91228,"distance":1},{"source":90921,"target":91230,"distance":1},{"source":50422,"target":51650,"distance":1},{"source":50423,"target":51648,"distance":1},{"source":91289,"target":91304,"distance":1},{"source":91288,"target":91306,"distance":1},{"source":50424,"target":51643,"distance":1},{"source":50425,"target":51640,"distance":1},{"source":50426,"target":51638,"distance":1},{"source":50427,"target":51636,"distance":1},{"source":91330,"target":91333,"distance":1},{"source":50428,"target":51634,"distance":1},{"source":50429,"target":51632,"distance":1},{"source":50430,"target":51630,"distance":1},{"source":50412,"target":50415,"distance":1},{"source":91240,"target":91357,"distance":1},{"source":50388,"target":50391,"distance":1},{"source":50316,"target":50342,"distance":1},{"source":50295,"target":50298,"distance":1},{"source":91375,"target":91391,"distance":1},{"source":91374,"target":91402,"distance":1},{"source":30645,"target":49584,"distance":1},{"source":30646,"target":49579,"distance":1},{"source":30647,"target":49577,"distance":1},{"source":30648,"target":49562,"distance":1},{"source":30649,"target":49560,"distance":1},{"source":30650,"target":49558,"distance":1},{"source":49375,"target":49486,"distance":1},{"source":49419,"target":49478,"distance":1},{"source":49420,"target":49476,"distance":1},{"source":49376,"target":49419,"distance":1},{"source":49377,"target":49414,"distance":1},{"source":91439,"target":91443,"distance":1},{"source":91452,"target":92045,"distance":1},{"source":91451,"target":92047,"distance":1},{"source":91450,"target":92049,"distance":1},{"source":91449,"target":92051,"distance":1},{"source":91448,"target":92053,"distance":1},{"source":91447,"target":92055,"distance":1},{"source":91446,"target":92057,"distance":1},{"source":91445,"target":92059,"distance":1},{"source":91444,"target":92106,"distance":1},{"source":91443,"target":92108,"distance":1},{"source":49378,"target":49412,"distance":1},{"source":49379,"target":49409,"distance":1},{"source":92453,"target":92456,"distance":1},{"source":49161,"target":49171,"distance":1},{"source":92112,"target":92462,"distance":1},{"source":92111,"target":92467,"distance":1},{"source":49149,"target":49152,"distance":1},{"source":91365,"target":92471,"distance":1},{"source":91364,"target":92473,"distance":1},{"source":91363,"target":92526,"distance":1},{"source":92526,"target":92594,"distance":1},{"source":91362,"target":92596,"distance":1},{"source":49031,"target":49145,"distance":1},{"source":49032,"target":49143,"distance":1},{"source":49021,"target":49028,"distance":1},{"source":92677,"target":92692,"distance":1},{"source":49013,"target":49021,"distance":1},{"source":48409,"target":49011,"distance":1},{"source":48831,"target":49009,"distance":1},{"source":48832,"target":49007,"distance":1},{"source":48718,"target":48745,"distance":1},{"source":92706,"target":92710,"distance":1},{"source":48471,"target":48718,"distance":1},{"source":48472,"target":48716,"distance":1},{"source":48473,"target":48714,"distance":1},{"source":48474,"target":48711,"distance":1},{"source":92716,"target":92749,"distance":1},{"source":48475,"target":48709,"distance":1},{"source":29272,"target":29275,"distance":1},{"source":29189,"target":29270,"distance":1},{"source":29190,"target":29267,"distance":1},{"source":29191,"target":29265,"distance":1},{"source":92915,"target":92918,"distance":1},{"source":92918,"target":92928,"distance":1},{"source":92905,"target":92930,"distance":1},{"source":29192,"target":29263,"distance":1},{"source":28036,"target":29187,"distance":1},{"source":92783,"target":92938,"distance":1},{"source":92782,"target":92944,"distance":1},{"source":92781,"target":92946,"distance":1},{"source":92780,"target":92955,"distance":1},{"source":92779,"target":92957,"distance":1},{"source":92778,"target":92959,"distance":1},{"source":92777,"target":92962,"distance":1},{"source":92776,"target":92991,"distance":1},{"source":92775,"target":92995,"distance":1},{"source":92774,"target":92997,"distance":1},{"source":28037,"target":29185,"distance":1},{"source":28038,"target":29183,"distance":1},{"source":28039,"target":29181,"distance":1},{"source":28040,"target":29176,"distance":1},{"source":29111,"target":29159,"distance":1},{"source":93026,"target":93032,"distance":1},{"source":93025,"target":93034,"distance":1},{"source":29112,"target":29155,"distance":1},{"source":92598,"target":93039,"distance":1},{"source":92597,"target":93041,"distance":1},{"source":92596,"target":93043,"distance":1},{"source":28047,"target":29109,"distance":1},{"source":28033,"target":28036,"distance":1},{"source":27884,"target":28028,"distance":1},{"source":27865,"target":27873,"distance":1},{"source":93057,"target":93062,"distance":1},{"source":27859,"target":27865,"distance":1},{"source":93072,"target":93079,"distance":1},{"source":93079,"target":93082,"distance":1},{"source":93043,"target":93085,"distance":1},{"source":26156,"target":27859,"distance":1},{"source":26157,"target":27857,"distance":1},{"source":91239,"target":93133,"distance":1},{"source":26158,"target":27845,"distance":1},{"source":93242,"target":93291,"distance":1},{"source":93241,"target":93293,"distance":1},{"source":93293,"target":93296,"distance":1},{"source":93240,"target":93298,"distance":1},{"source":93239,"target":93301,"distance":1},{"source":93238,"target":93305,"distance":1},{"source":93237,"target":93308,"distance":1},{"source":93236,"target":93310,"distance":1},{"source":93235,"target":93312,"distance":1},{"source":93234,"target":93324,"distance":1},{"source":93325,"target":93564,"distance":1},{"source":93324,"target":93573,"distance":1},{"source":26893,"target":27837,"distance":1},{"source":26894,"target":27824,"distance":1},{"source":26895,"target":27821,"distance":1},{"source":26896,"target":27818,"distance":1},{"source":93784,"target":93787,"distance":1},{"source":26897,"target":27816,"distance":1},{"source":27770,"target":27814,"distance":1},{"source":27771,"target":27812,"distance":1},{"source":93591,"target":93872,"distance":1},{"source":93590,"target":93874,"distance":1},{"source":93589,"target":93876,"distance":1},{"source":93588,"target":93878,"distance":1},{"source":93587,"target":93880,"distance":1},{"source":93586,"target":93882,"distance":1},{"source":26898,"target":27770,"distance":1},{"source":93585,"target":93893,"distance":1},{"source":26899,"target":27767,"distance":1},{"source":26900,"target":27765,"distance":1},{"source":26901,"target":27763,"distance":1},{"source":93894,"target":94189,"distance":1},{"source":93893,"target":94191,"distance":1},{"source":26902,"target":27761,"distance":1},{"source":26903,"target":27759,"distance":1},{"source":26904,"target":27757,"distance":1},{"source":94205,"target":94212,"distance":1},{"source":26905,"target":27754,"distance":1},{"source":94219,"target":94222,"distance":1},{"source":94222,"target":94228,"distance":1},{"source":94212,"target":94230,"distance":1},{"source":94230,"target":94258,"distance":1},{"source":93134,"target":94261,"distance":1},{"source":93133,"target":94263,"distance":1},{"source":26906,"target":27751,"distance":1},{"source":26907,"target":27749,"distance":1},{"source":94268,"target":94273,"distance":1},{"source":26908,"target":27734,"distance":1},{"source":26909,"target":27732,"distance":1},{"source":26910,"target":27730,"distance":1},{"source":26911,"target":27728,"distance":1},{"source":26912,"target":27726,"distance":1},{"source":26913,"target":27722,"distance":1},{"source":26914,"target":27719,"distance":1},{"source":26915,"target":27717,"distance":1},{"source":27700,"target":27703,"distance":1},{"source":94590,"target":94593,"distance":1},{"source":26277,"target":26893,"distance":1},{"source":26278,"target":26889,"distance":1},{"source":26279,"target":26886,"distance":1},{"source":26370,"target":26883,"distance":1},{"source":26371,"target":26880,"distance":1},{"source":25827,"target":26150,"distance":1},{"source":25828,"target":26148,"distance":1},{"source":94559,"target":94613,"distance":1},{"source":94558,"target":94615,"distance":1},{"source":94615,"target":94620,"distance":1},{"source":94557,"target":94622,"distance":1},{"source":25829,"target":26142,"distance":1},{"source":94645,"target":94650,"distance":1},{"source":25830,"target":26137,"distance":1},{"source":26098,"target":26121,"distance":1},{"source":94308,"target":94662,"distance":1},{"source":94307,"target":94664,"distance":1},{"source":94306,"target":94666,"distance":1},{"source":94305,"target":94670,"distance":1},{"source":94304,"target":94672,"distance":1},{"source":94303,"target":94677,"distance":1},{"source":26099,"target":26119,"distance":1},{"source":94679,"target":94682,"distance":1},{"source":25834,"target":26074,"distance":1},{"source":94276,"target":94686,"distance":1},{"source":25835,"target":26072,"distance":1},{"source":25818,"target":25827,"distance":1},{"source":25637,"target":25798,"distance":1},{"source":25655,"target":25678,"distance":1},{"source":25656,"target":25676,"distance":1},{"source":94705,"target":94820,"distance":1},{"source":94704,"target":94822,"distance":1},{"source":94823,"target":94867,"distance":1},{"source":94822,"target":94869,"distance":1},{"source":94703,"target":94871,"distance":1},{"source":94702,"target":94873,"distance":1},{"source":94701,"target":94893,"distance":1},{"source":94700,"target":94895,"distance":1},{"source":25638,"target":25655,"distance":1},{"source":25630,"target":25633,"distance":1},{"source":25587,"target":25600,"distance":1},{"source":25588,"target":25598,"distance":1},{"source":94913,"target":94917,"distance":1},{"source":25584,"target":25587,"distance":1},{"source":21304,"target":25559,"distance":1},{"source":90623,"target":94924,"distance":1},{"source":94924,"target":94956,"distance":1},{"source":90622,"target":94958,"distance":1},{"source":90621,"target":94960,"distance":1},{"source":90620,"target":94994,"distance":1},{"source":90619,"target":94996,"distance":1},{"source":21305,"target":25557,"distance":1},{"source":21306,"target":25555,"distance":1},{"source":21307,"target":25553,"distance":1},{"source":95004,"target":95033,"distance":1},{"source":21308,"target":25551,"distance":1},{"source":83075,"target":95039,"distance":1},{"source":95039,"target":95049,"distance":1},{"source":83074,"target":95052,"distance":1},{"source":21309,"target":25549,"distance":1},{"source":21310,"target":25547,"distance":1},{"source":95065,"target":95068,"distance":1},{"source":95068,"target":95094,"distance":1},{"source":95095,"target":95314,"distance":1},{"source":95094,"target":95316,"distance":1},{"source":21311,"target":25545,"distance":1},{"source":21312,"target":25543,"distance":1},{"source":81746,"target":95344,"distance":1},{"source":81745,"target":95346,"distance":1},{"source":81744,"target":95348,"distance":1},{"source":21313,"target":25541,"distance":1},{"source":21314,"target":25539,"distance":1},{"source":21315,"target":25537,"distance":1},{"source":21316,"target":25535,"distance":1},{"source":95361,"target":95364,"distance":1},{"source":81743,"target":95367,"distance":1},{"source":21317,"target":25528,"distance":1},{"source":95371,"target":95374,"distance":1},{"source":21318,"target":25521,"distance":1},{"source":21319,"target":25519,"distance":1},{"source":95408,"target":95413,"distance":1},{"source":21320,"target":25517,"distance":1},{"source":25353,"target":25507,"distance":1},{"source":25354,"target":25505,"distance":1},{"source":25355,"target":25503,"distance":1},{"source":95433,"target":95477,"distance":1},{"source":95432,"target":95479,"distance":1},{"source":95431,"target":95481,"distance":1},{"source":95482,"target":95629,"distance":1},{"source":95481,"target":95631,"distance":1},{"source":21321,"target":25350,"distance":1},{"source":21322,"target":25173,"distance":1},{"source":56721,"target":95641,"distance":1},{"source":56720,"target":95646,"distance":1},{"source":56719,"target":95650,"distance":1},{"source":56718,"target":95654,"distance":1},{"source":21323,"target":25171,"distance":1},{"source":56717,"target":95675,"distance":1},{"source":56716,"target":95677,"distance":1},{"source":56715,"target":95679,"distance":1},{"source":56714,"target":95681,"distance":1},{"source":56713,"target":95683,"distance":1},{"source":56712,"target":95685,"distance":1},{"source":56711,"target":95687,"distance":1},{"source":21324,"target":25164,"distance":1},{"source":56710,"target":95693,"distance":1},{"source":56709,"target":95695,"distance":1},{"source":21325,"target":25162,"distance":1},{"source":21326,"target":25159,"distance":1},{"source":21327,"target":25157,"distance":1},{"source":21328,"target":25155,"distance":1},{"source":58,"target":21304,"distance":1},{"source":160,"target":10965,"distance":1},{"source":59,"target":21264,"distance":1},{"source":60,"target":21247,"distance":1},{"source":19658,"target":21245,"distance":1},{"source":19659,"target":21238,"distance":1},{"source":19660,"target":21231,"distance":1},{"source":19661,"target":21229,"distance":1},{"source":19662,"target":21227,"distance":1},{"source":19663,"target":21225,"distance":1},{"source":19664,"target":21219,"distance":1},{"source":19665,"target":21217,"distance":1},{"source":21180,"target":21183,"distance":1},{"source":61,"target":19658,"distance":1},{"source":62,"target":19638,"distance":1},{"source":63,"target":19607,"distance":1},{"source":64,"target":19603,"distance":1},{"source":95814,"target":96013,"distance":1},{"source":95813,"target":96015,"distance":1},{"source":95812,"target":96018,"distance":1},{"source":95811,"target":96020,"distance":1},{"source":95810,"target":96025,"distance":1},{"source":65,"target":19601,"distance":1},{"source":66,"target":19597,"distance":1},{"source":67,"target":19589,"distance":1},{"source":68,"target":19587,"distance":1},{"source":69,"target":19585,"distance":1},{"source":70,"target":19581,"distance":1},{"source":71,"target":19578,"distance":1},{"source":96163,"target":98354,"distance":1},{"source":96162,"target":98356,"distance":1},{"source":96161,"target":98361,"distance":1},{"source":96160,"target":98363,"distance":1},{"source":96159,"target":98389,"distance":1},{"source":96158,"target":98391,"distance":1},{"source":96157,"target":98401,"distance":1},{"source":96156,"target":98403,"distance":1},{"source":96155,"target":98405,"distance":1},{"source":96154,"target":98407,"distance":1},{"source":96153,"target":98409,"distance":1},{"source":96152,"target":98412,"distance":1},{"source":96151,"target":98415,"distance":1},{"source":96150,"target":98417,"distance":1},{"source":96149,"target":98433,"distance":1},{"source":96148,"target":98435,"distance":1},{"source":96147,"target":98437,"distance":1},{"source":96146,"target":98439,"distance":1},{"source":96145,"target":98443,"distance":1},{"source":96144,"target":98445,"distance":1},{"source":96143,"target":98447,"distance":1},{"source":72,"target":19576,"distance":1},{"source":96032,"target":98451,"distance":1},{"source":95709,"target":98453,"distance":1},{"source":98453,"target":98456,"distance":1},{"source":98456,"target":98462,"distance":1},{"source":98465,"target":98469,"distance":1},{"source":98464,"target":98471,"distance":1},{"source":73,"target":19573,"distance":1},{"source":74,"target":19571,"distance":1},{"source":98463,"target":98483,"distance":1},{"source":75,"target":19569,"distance":1},{"source":76,"target":19567,"distance":1},{"source":77,"target":19565,"distance":1},{"source":78,"target":19563,"distance":1},{"source":79,"target":19561,"distance":1},{"source":19466,"target":19559,"distance":1},{"source":80,"target":19466,"distance":1},{"source":98532,"target":98538,"distance":1},{"source":81,"target":19464,"distance":1},{"source":82,"target":19462,"distance":1},{"source":83,"target":19458,"distance":1},{"source":98462,"target":98564,"distance":1},{"source":84,"target":19456,"distance":1},{"source":85,"target":19452,"distance":1},{"source":86,"target":19413,"distance":1},{"source":87,"target":19411,"distance":1},{"source":88,"target":19409,"distance":1},{"source":89,"target":19407,"distance":1},{"source":98624,"target":98627,"distance":1},{"source":90,"target":19402,"distance":1},{"source":19326,"target":19335,"distance":1},{"source":19327,"target":19333,"distance":1},{"source":18724,"target":19299,"distance":1},{"source":98639,"target":98642,"distance":1},{"source":98662,"target":101026,"distance":1},{"source":98661,"target":101028,"distance":1},{"source":98660,"target":101031,"distance":1},{"source":98659,"target":101034,"distance":1},{"source":98658,"target":101036,"distance":1},{"source":98657,"target":101043,"distance":1},{"source":98656,"target":101045,"distance":1},{"source":98655,"target":101048,"distance":1},{"source":98654,"target":101050,"distance":1},{"source":98653,"target":101053,"distance":1},{"source":98652,"target":101055,"distance":1},{"source":98651,"target":101057,"distance":1},{"source":98650,"target":101059,"distance":1},{"source":98649,"target":101061,"distance":1},{"source":98648,"target":101064,"distance":1},{"source":98647,"target":101067,"distance":1},{"source":18725,"target":19297,"distance":1},{"source":98612,"target":101106,"distance":1},{"source":98611,"target":101112,"distance":1},{"source":18726,"target":19295,"distance":1},{"source":18727,"target":19292,"distance":1},{"source":98610,"target":101120,"distance":1},{"source":19276,"target":19280,"distance":1},{"source":19244,"target":19266,"distance":1},{"source":19245,"target":19251,"distance":1},{"source":18728,"target":19218,"distance":1},{"source":18729,"target":19203,"distance":1},{"source":18730,"target":19174,"distance":1},{"source":18731,"target":19163,"distance":1},{"source":101142,"target":101381,"distance":1},{"source":18732,"target":19161,"distance":1},{"source":18733,"target":19154,"distance":1},{"source":18734,"target":19151,"distance":1},{"source":101391,"target":101397,"distance":1},{"source":19002,"target":19144,"distance":1},{"source":101399,"target":101402,"distance":1},{"source":19003,"target":19141,"distance":1},{"source":19004,"target":19139,"distance":1},{"source":18995,"target":19000,"distance":1},{"source":101434,"target":101626,"distance":1},{"source":101433,"target":101628,"distance":1},{"source":101432,"target":101630,"distance":1},{"source":101431,"target":101634,"distance":1},{"source":101636,"target":101639,"distance":1},{"source":101635,"target":101641,"distance":1},{"source":101634,"target":101643,"distance":1},{"source":18964,"target":18979,"distance":1},{"source":18951,"target":18959,"distance":1},{"source":18715,"target":18720,"distance":1},{"source":18694,"target":18713,"distance":1},{"source":18601,"target":18694,"distance":1},{"source":18682,"target":18685,"distance":1},{"source":18160,"target":18601,"distance":1},{"source":18161,"target":18599,"distance":1},{"source":18538,"target":18590,"distance":1},{"source":18583,"target":18588,"distance":1},{"source":18539,"target":18583,"distance":1},{"source":101698,"target":101707,"distance":1},{"source":18162,"target":18538,"distance":1},{"source":18163,"target":18536,"distance":1},{"source":101717,"target":101720,"distance":1},{"source":101720,"target":101723,"distance":1},{"source":18164,"target":18534,"distance":1},{"source":18165,"target":18532,"distance":1},{"source":18526,"target":18529,"distance":1},{"source":18142,"target":18160,"distance":1},{"source":18124,"target":18134,"distance":1},{"source":18128,"target":18132,"distance":1},{"source":101735,"target":101786,"distance":1},{"source":101734,"target":101788,"distance":1},{"source":101733,"target":101792,"distance":1},{"source":18125,"target":18128,"distance":1},{"source":17562,"target":18110,"distance":1},{"source":17563,"target":18108,"distance":1},{"source":17564,"target":18106,"distance":1},{"source":18038,"target":18101,"distance":1},{"source":18039,"target":18063,"distance":1},{"source":17565,"target":18038,"distance":1},{"source":101820,"target":101830,"distance":1},{"source":17566,"target":18032,"distance":1},{"source":17567,"target":18030,"distance":1},{"source":17568,"target":18028,"distance":1},{"source":17569,"target":18026,"distance":1},{"source":17570,"target":18023,"distance":1},{"source":18005,"target":18021,"distance":1},{"source":101854,"target":101861,"distance":1},{"source":18006,"target":18011,"distance":1},{"source":17571,"target":18005,"distance":1},{"source":101889,"target":101892,"distance":1},{"source":17572,"target":18003,"distance":1},{"source":17573,"target":18001,"distance":1},{"source":17574,"target":17999,"distance":1},{"source":17575,"target":17997,"distance":1},{"source":17497,"target":17508,"distance":1},{"source":17492,"target":17495,"distance":1},{"source":17446,"target":17451,"distance":1},{"source":17435,"target":17438,"distance":1},{"source":17316,"target":17391,"distance":1},{"source":17317,"target":17379,"distance":1},{"source":17336,"target":17368,"distance":1},{"source":17265,"target":17305,"distance":1},{"source":101929,"target":102642,"distance":1},{"source":101928,"target":102644,"distance":1},{"source":101927,"target":102646,"distance":1},{"source":101926,"target":102648,"distance":1},{"source":101925,"target":102650,"distance":1},{"source":17266,"target":17303,"distance":1},{"source":17267,"target":17301,"distance":1},{"source":102650,"target":102674,"distance":1},{"source":101924,"target":102677,"distance":1},{"source":101923,"target":102679,"distance":1},{"source":17290,"target":17299,"distance":1},{"source":17242,"target":17254,"distance":1},{"source":17208,"target":17217,"distance":1},{"source":102685,"target":102688,"distance":1},{"source":17168,"target":17181,"distance":1},{"source":102692,"target":102721,"distance":1},{"source":17113,"target":17153,"distance":1},{"source":16961,"target":16968,"distance":1},{"source":16805,"target":16961,"distance":1},{"source":16944,"target":16947,"distance":1},{"source":16926,"target":16938,"distance":1},{"source":16914,"target":16917,"distance":1},{"source":16839,"target":16907,"distance":1},{"source":16840,"target":16891,"distance":1},{"source":16876,"target":16880,"distance":1},{"source":16832,"target":16839,"distance":1},{"source":16259,"target":16771,"distance":1},{"source":14787,"target":16259,"distance":1},{"source":14788,"target":16254,"distance":1},{"source":14789,"target":16252,"distance":1},{"source":102777,"target":102783,"distance":1},{"source":16205,"target":16212,"distance":1},{"source":14790,"target":16195,"distance":1},{"source":102758,"target":102789,"distance":1},{"source":14791,"target":16192,"distance":1},{"source":102857,"target":102860,"distance":1},{"source":14792,"target":16190,"distance":1},{"source":14793,"target":16183,"distance":1},{"source":102856,"target":102869,"distance":1},{"source":102789,"target":102871,"distance":1},{"source":14794,"target":16181,"distance":1},{"source":16095,"target":16098,"distance":1},{"source":15528,"target":16072,"distance":1},{"source":16049,"target":16062,"distance":1},{"source":15529,"target":16043,"distance":1},{"source":15530,"target":16041,"distance":1},{"source":16019,"target":16024,"distance":1},{"source":16010,"target":16013,"distance":1},{"source":15754,"target":15991,"distance":1},{"source":15959,"target":15967,"distance":1},{"source":15942,"target":15959,"distance":1},{"source":15899,"target":15938,"distance":1},{"source":15900,"target":15936,"distance":1},{"source":102963,"target":102972,"distance":1},{"source":15925,"target":15934,"distance":1},{"source":15926,"target":15931,"distance":1},{"source":15834,"target":15842,"distance":1},{"source":15767,"target":15785,"distance":1},{"source":15772,"target":15780,"distance":1},{"source":15773,"target":15777,"distance":1},{"source":15573,"target":15583,"distance":1},{"source":15542,"target":15554,"distance":1},{"source":15525,"target":15528,"distance":1},{"source":91,"target":14727,"distance":1},{"source":14714,"target":14723,"distance":1},{"source":14516,"target":14703,"distance":1},{"source":14692,"target":14697,"distance":1},{"source":14568,"target":14571,"distance":1},{"source":14513,"target":14516,"distance":1},{"source":14453,"target":14479,"distance":1},{"source":14454,"target":14457,"distance":1},{"source":14415,"target":14418,"distance":1},{"source":14407,"target":14410,"distance":1},{"source":14299,"target":14394,"distance":1},{"source":14300,"target":14392,"distance":1},{"source":14301,"target":14390,"distance":1},{"source":13924,"target":14249,"distance":1},{"source":13925,"target":14243,"distance":1},{"source":13926,"target":14241,"distance":1},{"source":13927,"target":14238,"distance":1},{"source":103165,"target":103222,"distance":1},{"source":103164,"target":103226,"distance":1},{"source":13904,"target":13907,"distance":1},{"source":13862,"target":13889,"distance":1},{"source":13781,"target":13802,"distance":1},{"source":13794,"target":13800,"distance":1},{"source":13724,"target":13775,"distance":1},{"source":13512,"target":13724,"distance":1},{"source":13513,"target":13719,"distance":1},{"source":13514,"target":13717,"distance":1},{"source":13515,"target":13712,"distance":1},{"source":13693,"target":13699,"distance":1},{"source":13639,"target":13646,"distance":1},{"source":103264,"target":103352,"distance":1},{"source":103263,"target":103354,"distance":1},{"source":13611,"target":13639,"distance":1},{"source":103356,"target":103360,"distance":1},{"source":13612,"target":13637,"distance":1},{"source":13596,"target":13602,"distance":1},{"source":13583,"target":13596,"distance":1},{"source":13584,"target":13594,"distance":1},{"source":103372,"target":103375,"distance":1},{"source":103371,"target":103377,"distance":1},{"source":13562,"target":13579,"distance":1},{"source":103379,"target":103563,"distance":1},{"source":13528,"target":13531,"distance":1},{"source":13094,"target":13512,"distance":1},{"source":13095,"target":13503,"distance":1},{"source":13412,"target":13479,"distance":1},{"source":103576,"target":103579,"distance":1},{"source":103575,"target":103582,"distance":1},{"source":103586,"target":103675,"distance":1},{"source":103585,"target":103685,"distance":1},{"source":103584,"target":103688,"distance":1},{"source":103583,"target":103690,"distance":1},{"source":103582,"target":103692,"distance":1},{"source":13395,"target":13398,"distance":1},{"source":13168,"target":13395,"distance":1},{"source":13381,"target":13393,"distance":1},{"source":103700,"target":103708,"distance":1},{"source":13385,"target":13391,"distance":1},{"source":13382,"target":13385,"distance":1},{"source":103716,"target":103735,"distance":1},{"source":103715,"target":103737,"distance":1},{"source":103714,"target":103740,"distance":1},{"source":103713,"target":103742,"distance":1},{"source":13169,"target":13278,"distance":1},{"source":13170,"target":13273,"distance":1},{"source":13171,"target":13271,"distance":1},{"source":13172,"target":13267,"distance":1},{"source":103845,"target":103848,"distance":1},{"source":13201,"target":13264,"distance":1},{"source":13217,"target":13262,"distance":1},{"source":13208,"target":13211,"distance":1},{"source":13165,"target":13168,"distance":1},{"source":13111,"target":13126,"distance":1},{"source":13112,"target":13119,"distance":1},{"source":13108,"target":13111,"distance":1},{"source":13039,"target":13042,"distance":1},{"source":13005,"target":13011,"distance":1},{"source":103928,"target":103933,"distance":1},{"source":12976,"target":12981,"distance":1},{"source":12942,"target":12970,"distance":1},{"source":11880,"target":12933,"distance":1},{"source":11881,"target":12931,"distance":1},{"source":12926,"target":12929,"distance":1},{"source":11882,"target":12926,"distance":1},{"source":11883,"target":12924,"distance":1},{"source":11884,"target":12922,"distance":1},{"source":104193,"target":104267,"distance":1},{"source":104192,"target":104270,"distance":1},{"source":103976,"target":104276,"distance":1},{"source":103975,"target":104278,"distance":1},{"source":11885,"target":12919,"distance":1},{"source":11886,"target":12917,"distance":1},{"source":11887,"target":12915,"distance":1},{"source":104281,"target":104310,"distance":1},{"source":11888,"target":12912,"distance":1},{"source":104325,"target":104328,"distance":1},{"source":11889,"target":12910,"distance":1},{"source":12888,"target":12895,"distance":1},{"source":12849,"target":12853,"distance":1},{"source":12835,"target":12844,"distance":1},{"source":104340,"target":104343,"distance":1},{"source":104339,"target":104345,"distance":1},{"source":12743,"target":12818,"distance":1},{"source":104349,"target":104955,"distance":1},{"source":104348,"target":104958,"distance":1},{"source":104347,"target":104960,"distance":1},{"source":12744,"target":12814,"distance":1},{"source":12745,"target":12811,"distance":1},{"source":92,"target":11872,"distance":1},{"source":104972,"target":105082,"distance":1},{"source":104971,"target":105084,"distance":1},{"source":104970,"target":105087,"distance":1},{"source":104969,"target":105089,"distance":1},{"source":104968,"target":105091,"distance":1},{"source":104967,"target":105093,"distance":1},{"source":11619,"target":11783,"distance":1},{"source":11620,"target":11781,"distance":1},{"source":11621,"target":11779,"distance":1},{"source":11622,"target":11777,"distance":1},{"source":11623,"target":11775,"distance":1},{"source":11587,"target":11598,"distance":1},{"source":11588,"target":11596,"distance":1},{"source":11576,"target":11580,"distance":1},{"source":93,"target":11566,"distance":1},{"source":11420,"target":11556,"distance":1},{"source":105125,"target":105130,"distance":1},{"source":11421,"target":11554,"distance":1},{"source":105134,"target":105137,"distance":1},{"source":105151,"target":106248,"distance":1},{"source":94,"target":11420,"distance":1},{"source":11369,"target":11417,"distance":1},{"source":105148,"target":106332,"distance":1},{"source":105147,"target":106334,"distance":1},{"source":105146,"target":106336,"distance":1},{"source":105145,"target":106348,"distance":1},{"source":105144,"target":106350,"distance":1},{"source":105143,"target":106353,"distance":1},{"source":105142,"target":106355,"distance":1},{"source":105141,"target":106358,"distance":1},{"source":105140,"target":106360,"distance":1},{"source":105139,"target":106362,"distance":1},{"source":105138,"target":106376,"distance":1},{"source":105137,"target":106378,"distance":1},{"source":95,"target":11369,"distance":1},{"source":96,"target":11367,"distance":1},{"source":106382,"target":106392,"distance":1},{"source":97,"target":11363,"distance":1},{"source":98,"target":11360,"distance":1},{"source":99,"target":11358,"distance":1},{"source":100,"target":11356,"distance":1},{"source":101,"target":11354,"distance":1},{"source":106411,"target":106662,"distance":1},{"source":106410,"target":106664,"distance":1},{"source":106409,"target":106666,"distance":1},{"source":106408,"target":106668,"distance":1},{"source":102,"target":11351,"distance":1},{"source":106670,"target":106684,"distance":1},{"source":103,"target":11349,"distance":1},{"source":104,"target":11347,"distance":1},{"source":105,"target":11345,"distance":1},{"source":106,"target":11340,"distance":1},{"source":107,"target":11322,"distance":1},{"source":108,"target":11317,"distance":1},{"source":109,"target":11303,"distance":1},{"source":110,"target":11301,"distance":1},{"source":106860,"target":106865,"distance":1},{"source":111,"target":11299,"distance":1},{"source":112,"target":11297,"distance":1},{"source":113,"target":11295,"distance":1},{"source":114,"target":11292,"distance":1},{"source":115,"target":11290,"distance":1},{"source":116,"target":11288,"distance":1},{"source":117,"target":11286,"distance":1},{"source":118,"target":11284,"distance":1},{"source":106890,"target":106907,"distance":1},{"source":106889,"target":106909,"distance":1},{"source":119,"target":11282,"distance":1},{"source":120,"target":11271,"distance":1},{"source":106981,"target":106985,"distance":1},{"source":106985,"target":106991,"distance":1},{"source":121,"target":11262,"distance":1},{"source":106994,"target":106998,"distance":1},{"source":106998,"target":107133,"distance":1},{"source":122,"target":11260,"distance":1},{"source":123,"target":11258,"distance":1},{"source":107168,"target":107171,"distance":1},{"source":107135,"target":107178,"distance":1},{"source":107134,"target":107180,"distance":1},{"source":107133,"target":107182,"distance":1},{"source":124,"target":11251,"distance":1},{"source":125,"target":11249,"distance":1},{"source":126,"target":11247,"distance":1},{"source":127,"target":11244,"distance":1},{"source":128,"target":11237,"distance":1},{"source":129,"target":11235,"distance":1},{"source":130,"target":11233,"distance":1},{"source":131,"target":11160,"distance":1},{"source":132,"target":11158,"distance":1},{"source":133,"target":11155,"distance":1},{"source":134,"target":11153,"distance":1},{"source":135,"target":11151,"distance":1},{"source":136,"target":11149,"distance":1},{"source":137,"target":11147,"distance":1},{"source":138,"target":11143,"distance":1},{"source":139,"target":11141,"distance":1},{"source":11127,"target":11135,"distance":1},{"source":11116,"target":11122,"distance":1},{"source":11113,"target":11116,"distance":1},{"source":107285,"target":107288,"distance":1},{"source":11099,"target":11113,"distance":1},{"source":140,"target":11084,"distance":1},{"source":11072,"target":11082,"distance":1},{"source":11073,"target":11077,"distance":1},{"source":141,"target":11072,"distance":1},{"source":11023,"target":11070,"distance":1},{"source":142,"target":11023,"distance":1},{"source":143,"target":11007,"distance":1},{"source":144,"target":11005,"distance":1},{"source":145,"target":11002,"distance":1},{"source":146,"target":10999,"distance":1},{"source":147,"target":10997,"distance":1},{"source":148,"target":10995,"distance":1},{"source":149,"target":10992,"distance":1},{"source":150,"target":10989,"distance":1},{"source":151,"target":10987,"distance":1},{"source":152,"target":10985,"distance":1},{"source":153,"target":10983,"distance":1},{"source":154,"target":10981,"distance":1},{"source":155,"target":10979,"distance":1},{"source":156,"target":10973,"distance":1},{"source":157,"target":10971,"distance":1},{"source":158,"target":10969,"distance":1},{"source":159,"target":10967,"distance":1},{"source":70689,"target":73647,"distance":1},{"source":89030,"target":89102,"distance":1},{"source":89029,"target":89104,"distance":1},{"source":161,"target":216,"distance":0},{"source":161,"target":3678,"distance":0},{"source":161,"target":3679,"distance":0},{"source":161,"target":3680,"distance":0},{"source":161,"target":3681,"distance":0},{"source":161,"target":3682,"distance":0},{"source":161,"target":3683,"distance":0},{"source":161,"target":3684,"distance":0},{"source":161,"target":3685,"distance":0},{"source":161,"target":3686,"distance":0},{"source":161,"target":3687,"distance":0},{"source":161,"target":3688,"distance":0},{"source":161,"target":3689,"distance":0},{"source":161,"target":3690,"distance":0},{"source":161,"target":3691,"distance":0},{"source":161,"target":3692,"distance":0},{"source":161,"target":3693,"distance":0},{"source":161,"target":3694,"distance":0},{"source":161,"target":3695,"distance":0},{"source":161,"target":3696,"distance":0},{"source":161,"target":3697,"distance":0},{"source":161,"target":3698,"distance":0},{"source":161,"target":3699,"distance":0},{"source":161,"target":3700,"distance":0},{"source":161,"target":3701,"distance":0},{"source":161,"target":3702,"distance":0},{"source":161,"target":3703,"distance":0},{"source":161,"target":3704,"distance":0},{"source":161,"target":3705,"distance":0},{"source":161,"target":3706,"distance":0},{"source":161,"target":3707,"distance":0},{"source":161,"target":3708,"distance":0},{"source":161,"target":3709,"distance":0},{"source":161,"target":3710,"distance":0},{"source":161,"target":3711,"distance":0},{"source":161,"target":3712,"distance":0},{"source":161,"target":3713,"distance":0},{"source":161,"target":3714,"distance":0},{"source":161,"target":3715,"distance":0},{"source":161,"target":3716,"distance":0},{"source":161,"target":3717,"distance":0},{"source":161,"target":3718,"distance":0},{"source":161,"target":3719,"distance":0},{"source":161,"target":3720,"distance":0},{"source":161,"target":3721,"distance":0},{"source":161,"target":3722,"distance":0},{"source":161,"target":3723,"distance":0},{"source":161,"target":3724,"distance":0},{"source":161,"target":3725,"distance":0},{"source":161,"target":3726,"distance":0},{"source":161,"target":3727,"distance":0},{"source":161,"target":3728,"distance":0},{"source":161,"target":3729,"distance":0},{"source":161,"target":3730,"distance":0},{"source":161,"target":3731,"distance":0},{"source":161,"target":3732,"distance":0},{"source":161,"target":3733,"distance":0},{"source":161,"target":3734,"distance":0},{"source":161,"target":3735,"distance":0},{"source":161,"target":3736,"distance":0},{"source":161,"target":3737,"distance":0},{"source":161,"target":3738,"distance":0},{"source":161,"target":3739,"distance":0},{"source":161,"target":3740,"distance":0},{"source":161,"target":3741,"distance":0},{"source":161,"target":3742,"distance":0},{"source":161,"target":3743,"distance":0},{"source":161,"target":3744,"distance":0},{"source":161,"target":3745,"distance":0},{"source":161,"target":3746,"distance":0},{"source":161,"target":3747,"distance":0},{"source":161,"target":3748,"distance":0},{"source":161,"target":3749,"distance":0},{"source":161,"target":3750,"distance":0},{"source":161,"target":3751,"distance":0},{"source":161,"target":3752,"distance":0},{"source":161,"target":3753,"distance":0},{"source":161,"target":3754,"distance":0},{"source":161,"target":3755,"distance":0},{"source":161,"target":3756,"distance":0},{"source":161,"target":3757,"distance":0},{"source":161,"target":3758,"distance":0},{"source":161,"target":3759,"distance":0},{"source":161,"target":3760,"distance":0},{"source":161,"target":3761,"distance":0},{"source":161,"target":3762,"distance":0},{"source":161,"target":3763,"distance":0},{"source":161,"target":3764,"distance":0},{"source":161,"target":3765,"distance":0},{"source":161,"target":3766,"distance":0},{"source":161,"target":3767,"distance":0},{"source":161,"target":3768,"distance":0},{"source":161,"target":3769,"distance":0},{"source":161,"target":3770,"distance":0},{"source":161,"target":3771,"distance":0},{"source":161,"target":3772,"distance":0},{"source":161,"target":3773,"distance":0},{"source":161,"target":3774,"distance":0},{"source":161,"target":3775,"distance":0},{"source":161,"target":3776,"distance":0},{"source":161,"target":3777,"distance":0},{"source":161,"target":3778,"distance":0},{"source":161,"target":3779,"distance":0},{"source":161,"target":3780,"distance":0},{"source":161,"target":3781,"distance":0},{"source":161,"target":3782,"distance":0},{"source":161,"target":3783,"distance":0},{"source":161,"target":3784,"distance":0},{"source":161,"target":3785,"distance":0},{"source":161,"target":3786,"distance":0},{"source":161,"target":3787,"distance":0},{"source":161,"target":3788,"distance":0},{"source":161,"target":3789,"distance":0},{"source":161,"target":3790,"distance":0},{"source":161,"target":3791,"distance":0},{"source":161,"target":3792,"distance":0},{"source":161,"target":3793,"distance":0},{"source":161,"target":3794,"distance":0},{"source":161,"target":3795,"distance":0},{"source":161,"target":3796,"distance":0},{"source":161,"target":3797,"distance":0},{"source":161,"target":3798,"distance":0},{"source":161,"target":3799,"distance":0},{"source":161,"target":3800,"distance":0},{"source":161,"target":3801,"distance":0},{"source":161,"target":3802,"distance":0},{"source":161,"target":3803,"distance":0},{"source":161,"target":3804,"distance":0},{"source":161,"target":3805,"distance":0},{"source":161,"target":3806,"distance":0},{"source":161,"target":3807,"distance":0},{"source":161,"target":3808,"distance":0},{"source":161,"target":3809,"distance":0},{"source":161,"target":3810,"distance":0},{"source":161,"target":3811,"distance":0},{"source":161,"target":3812,"distance":0},{"source":161,"target":3813,"distance":0},{"source":161,"target":3814,"distance":0},{"source":161,"target":3815,"distance":0},{"source":161,"target":3816,"distance":0},{"source":161,"target":3817,"distance":0},{"source":161,"target":3818,"distance":0},{"source":161,"target":3819,"distance":0},{"source":161,"target":3820,"distance":0},{"source":161,"target":3821,"distance":0},{"source":161,"target":3822,"distance":0},{"source":161,"target":3823,"distance":0},{"source":161,"target":3824,"distance":0},{"source":161,"target":3825,"distance":0},{"source":161,"target":3826,"distance":0},{"source":161,"target":3827,"distance":0},{"source":161,"target":3828,"distance":0},{"source":161,"target":3829,"distance":0},{"source":161,"target":3830,"distance":0},{"source":161,"target":3831,"distance":0},{"source":161,"target":3832,"distance":0},{"source":161,"target":3833,"distance":0},{"source":161,"target":3834,"distance":0},{"source":161,"target":3835,"distance":0},{"source":161,"target":3836,"distance":0},{"source":161,"target":3837,"distance":0},{"source":161,"target":3838,"distance":0},{"source":161,"target":3839,"distance":0},{"source":161,"target":3840,"distance":0},{"source":161,"target":3841,"distance":0},{"source":161,"target":3842,"distance":0},{"source":161,"target":3843,"distance":0},{"source":161,"target":3844,"distance":0},{"source":161,"target":3845,"distance":0},{"source":161,"target":3846,"distance":0},{"source":161,"target":3847,"distance":0},{"source":161,"target":3848,"distance":0},{"source":161,"target":3849,"distance":0},{"source":161,"target":3850,"distance":0},{"source":161,"target":3851,"distance":0},{"source":161,"target":3852,"distance":0},{"source":161,"target":3853,"distance":0},{"source":161,"target":3854,"distance":0},{"source":161,"target":3855,"distance":0},{"source":161,"target":3856,"distance":0},{"source":161,"target":3857,"distance":0},{"source":161,"target":3858,"distance":0},{"source":161,"target":3859,"distance":0},{"source":161,"target":3860,"distance":0},{"source":161,"target":3861,"distance":0},{"source":161,"target":3862,"distance":0},{"source":161,"target":3863,"distance":0},{"source":161,"target":3864,"distance":0},{"source":161,"target":3865,"distance":0},{"source":161,"target":3866,"distance":0},{"source":161,"target":3867,"distance":0},{"source":161,"target":3868,"distance":0},{"source":161,"target":3869,"distance":0},{"source":161,"target":3870,"distance":0},{"source":161,"target":3871,"distance":0},{"source":161,"target":3872,"distance":0},{"source":161,"target":3873,"distance":0},{"source":161,"target":3874,"distance":0},{"source":161,"target":3875,"distance":0},{"source":161,"target":3876,"distance":0},{"source":161,"target":3877,"distance":0},{"source":161,"target":3878,"distance":0},{"source":161,"target":3879,"distance":0},{"source":161,"target":3880,"distance":0},{"source":161,"target":3881,"distance":0},{"source":161,"target":3882,"distance":0},{"source":161,"target":3883,"distance":0},{"source":161,"target":3884,"distance":0},{"source":161,"target":3885,"distance":0},{"source":161,"target":3886,"distance":0},{"source":161,"target":3887,"distance":0},{"source":161,"target":3888,"distance":0},{"source":161,"target":3889,"distance":0},{"source":161,"target":3890,"distance":0},{"source":161,"target":3891,"distance":0},{"source":161,"target":3892,"distance":0},{"source":161,"target":3893,"distance":0},{"source":161,"target":3894,"distance":0},{"source":161,"target":3895,"distance":0},{"source":161,"target":3896,"distance":0},{"source":161,"target":3897,"distance":0},{"source":161,"target":3898,"distance":0},{"source":161,"target":3899,"distance":0},{"source":161,"target":3900,"distance":0},{"source":161,"target":3901,"distance":0},{"source":161,"target":3902,"distance":0},{"source":161,"target":3903,"distance":0},{"source":161,"target":3904,"distance":0},{"source":161,"target":3905,"distance":0},{"source":161,"target":3906,"distance":0},{"source":161,"target":3907,"distance":0},{"source":161,"target":3908,"distance":0},{"source":161,"target":3909,"distance":0},{"source":161,"target":3910,"distance":0},{"source":161,"target":3911,"distance":0},{"source":161,"target":3912,"distance":0},{"source":161,"target":3913,"distance":0},{"source":161,"target":3914,"distance":0},{"source":161,"target":3915,"distance":0},{"source":161,"target":3916,"distance":0},{"source":161,"target":3917,"distance":0},{"source":161,"target":3918,"distance":0},{"source":161,"target":3919,"distance":0},{"source":161,"target":3920,"distance":0},{"source":161,"target":3921,"distance":0},{"source":161,"target":3922,"distance":0},{"source":161,"target":3923,"distance":0},{"source":161,"target":3924,"distance":0},{"source":161,"target":3925,"distance":0},{"source":161,"target":3926,"distance":0},{"source":161,"target":3927,"distance":0},{"source":161,"target":3928,"distance":0},{"source":161,"target":3929,"distance":0},{"source":161,"target":3930,"distance":0},{"source":161,"target":3931,"distance":0},{"source":161,"target":3932,"distance":0},{"source":161,"target":3933,"distance":0},{"source":161,"target":3934,"distance":0},{"source":161,"target":3935,"distance":0},{"source":161,"target":3936,"distance":0},{"source":161,"target":3937,"distance":0},{"source":161,"target":3938,"distance":0},{"source":161,"target":3939,"distance":0},{"source":161,"target":3940,"distance":0},{"source":161,"target":3941,"distance":0},{"source":161,"target":3942,"distance":0},{"source":161,"target":3943,"distance":0},{"source":161,"target":3944,"distance":0},{"source":161,"target":3945,"distance":0},{"source":161,"target":3946,"distance":0},{"source":161,"target":3947,"distance":0},{"source":161,"target":3948,"distance":0},{"source":161,"target":3949,"distance":0},{"source":161,"target":3950,"distance":0},{"source":161,"target":3951,"distance":0},{"source":161,"target":3952,"distance":0},{"source":161,"target":3953,"distance":0},{"source":161,"target":3954,"distance":0},{"source":161,"target":3955,"distance":0},{"source":161,"target":3956,"distance":0},{"source":161,"target":3957,"distance":0},{"source":161,"target":3958,"distance":0},{"source":161,"target":3959,"distance":0},{"source":161,"target":3960,"distance":0},{"source":161,"target":3961,"distance":0},{"source":161,"target":3962,"distance":0},{"source":161,"target":3963,"distance":0},{"source":161,"target":3964,"distance":0},{"source":161,"target":3965,"distance":0},{"source":161,"target":3966,"distance":0},{"source":161,"target":3967,"distance":0},{"source":161,"target":3968,"distance":0},{"source":161,"target":3969,"distance":0},{"source":161,"target":3970,"distance":0},{"source":161,"target":3971,"distance":0},{"source":161,"target":3972,"distance":0},{"source":161,"target":3973,"distance":0},{"source":161,"target":3974,"distance":0},{"source":161,"target":3975,"distance":0},{"source":161,"target":3976,"distance":0},{"source":161,"target":3977,"distance":0},{"source":161,"target":3978,"distance":0},{"source":161,"target":3979,"distance":0},{"source":161,"target":3980,"distance":0},{"source":161,"target":3981,"distance":0},{"source":161,"target":3982,"distance":0},{"source":161,"target":3983,"distance":0},{"source":161,"target":3984,"distance":0},{"source":161,"target":3985,"distance":0},{"source":161,"target":3986,"distance":0},{"source":161,"target":3987,"distance":0},{"source":161,"target":3988,"distance":0},{"source":161,"target":3989,"distance":0},{"source":161,"target":3990,"distance":0},{"source":161,"target":3991,"distance":0},{"source":161,"target":3992,"distance":0},{"source":161,"target":3993,"distance":0},{"source":161,"target":3994,"distance":0},{"source":161,"target":3995,"distance":0},{"source":161,"target":3996,"distance":0},{"source":161,"target":3997,"distance":0},{"source":161,"target":3998,"distance":0},{"source":161,"target":3999,"distance":0},{"source":161,"target":4000,"distance":0},{"source":161,"target":4001,"distance":0},{"source":161,"target":4002,"distance":0},{"source":161,"target":4003,"distance":0},{"source":161,"target":4004,"distance":0},{"source":161,"target":4005,"distance":0},{"source":161,"target":4006,"distance":0},{"source":161,"target":4007,"distance":0},{"source":161,"target":4008,"distance":0},{"source":161,"target":4009,"distance":0},{"source":161,"target":4010,"distance":0},{"source":161,"target":4011,"distance":0},{"source":161,"target":4012,"distance":0},{"source":161,"target":4013,"distance":0},{"source":161,"target":4014,"distance":0},{"source":161,"target":4015,"distance":0},{"source":161,"target":4016,"distance":0},{"source":161,"target":4017,"distance":0},{"source":161,"target":4018,"distance":0},{"source":161,"target":4019,"distance":0},{"source":161,"target":4020,"distance":0},{"source":161,"target":4021,"distance":0},{"source":161,"target":4022,"distance":0},{"source":161,"target":4023,"distance":0},{"source":161,"target":4024,"distance":0},{"source":161,"target":4025,"distance":0},{"source":161,"target":4026,"distance":0},{"source":161,"target":4027,"distance":0},{"source":161,"target":4028,"distance":0},{"source":161,"target":4029,"distance":0},{"source":161,"target":4030,"distance":0},{"source":161,"target":4031,"distance":0},{"source":161,"target":4032,"distance":0},{"source":161,"target":4033,"distance":0},{"source":161,"target":4034,"distance":0},{"source":161,"target":4035,"distance":0},{"source":161,"target":4036,"distance":0},{"source":161,"target":4037,"distance":0},{"source":161,"target":4038,"distance":0},{"source":161,"target":4039,"distance":0},{"source":161,"target":4040,"distance":0},{"source":161,"target":4041,"distance":0},{"source":161,"target":4042,"distance":0},{"source":161,"target":4043,"distance":0},{"source":161,"target":4044,"distance":0},{"source":161,"target":4045,"distance":0},{"source":161,"target":4046,"distance":0},{"source":161,"target":4047,"distance":0},{"source":161,"target":4048,"distance":0},{"source":161,"target":4049,"distance":0},{"source":161,"target":4050,"distance":0},{"source":161,"target":4051,"distance":0},{"source":161,"target":4052,"distance":0},{"source":161,"target":4053,"distance":0},{"source":161,"target":4054,"distance":0},{"source":161,"target":4055,"distance":0},{"source":161,"target":4056,"distance":0},{"source":161,"target":4057,"distance":0},{"source":161,"target":4058,"distance":0},{"source":161,"target":4059,"distance":0},{"source":161,"target":4060,"distance":0},{"source":161,"target":4061,"distance":0},{"source":161,"target":4062,"distance":0},{"source":161,"target":4063,"distance":0},{"source":161,"target":4064,"distance":0},{"source":161,"target":4065,"distance":0},{"source":161,"target":4066,"distance":0},{"source":161,"target":4067,"distance":0},{"source":161,"target":4068,"distance":0},{"source":161,"target":4069,"distance":0},{"source":161,"target":4070,"distance":0},{"source":161,"target":4071,"distance":0},{"source":161,"target":4072,"distance":0},{"source":161,"target":4073,"distance":0},{"source":161,"target":4074,"distance":0},{"source":161,"target":4075,"distance":0},{"source":161,"target":4076,"distance":0},{"source":161,"target":4077,"distance":0},{"source":161,"target":4078,"distance":0},{"source":161,"target":4079,"distance":0},{"source":161,"target":4080,"distance":0},{"source":161,"target":4081,"distance":0},{"source":161,"target":4082,"distance":0},{"source":161,"target":4083,"distance":0},{"source":161,"target":4084,"distance":0},{"source":161,"target":4085,"distance":0},{"source":161,"target":4086,"distance":0},{"source":161,"target":4087,"distance":0},{"source":161,"target":4088,"distance":0},{"source":161,"target":4089,"distance":0},{"source":161,"target":4090,"distance":0},{"source":161,"target":4091,"distance":0},{"source":161,"target":4092,"distance":0},{"source":161,"target":4093,"distance":0},{"source":161,"target":4094,"distance":0},{"source":161,"target":4095,"distance":0},{"source":161,"target":4096,"distance":0},{"source":161,"target":4097,"distance":0},{"source":161,"target":4098,"distance":0},{"source":161,"target":4099,"distance":0},{"source":161,"target":4100,"distance":0},{"source":161,"target":4101,"distance":0},{"source":161,"target":4102,"distance":0},{"source":161,"target":4103,"distance":0},{"source":161,"target":4104,"distance":0},{"source":161,"target":4105,"distance":0},{"source":161,"target":4106,"distance":0},{"source":161,"target":4107,"distance":0},{"source":161,"target":4108,"distance":0},{"source":161,"target":4109,"distance":0},{"source":161,"target":4110,"distance":0},{"source":161,"target":4111,"distance":0},{"source":161,"target":4112,"distance":0},{"source":161,"target":4113,"distance":0},{"source":161,"target":4114,"distance":0},{"source":161,"target":4115,"distance":0},{"source":161,"target":4116,"distance":0},{"source":161,"target":4117,"distance":0},{"source":161,"target":4118,"distance":0},{"source":161,"target":4119,"distance":0},{"source":161,"target":4120,"distance":0},{"source":161,"target":4121,"distance":0},{"source":161,"target":4122,"distance":0},{"source":161,"target":4123,"distance":0},{"source":161,"target":4124,"distance":0},{"source":161,"target":4125,"distance":0},{"source":161,"target":4126,"distance":0},{"source":161,"target":4127,"distance":0},{"source":161,"target":4128,"distance":0},{"source":161,"target":4129,"distance":0},{"source":161,"target":4130,"distance":0},{"source":161,"target":4131,"distance":0},{"source":161,"target":4132,"distance":0},{"source":161,"target":4133,"distance":0},{"source":161,"target":4134,"distance":0},{"source":161,"target":4135,"distance":0},{"source":161,"target":4136,"distance":0},{"source":161,"target":4137,"distance":0},{"source":161,"target":4138,"distance":0},{"source":161,"target":4139,"distance":0},{"source":161,"target":4140,"distance":0},{"source":161,"target":4141,"distance":0},{"source":161,"target":4142,"distance":0},{"source":161,"target":4143,"distance":0},{"source":161,"target":4144,"distance":0},{"source":161,"target":4145,"distance":0},{"source":161,"target":4146,"distance":0},{"source":161,"target":4147,"distance":0},{"source":161,"target":4148,"distance":0},{"source":161,"target":4149,"distance":0},{"source":161,"target":4150,"distance":0},{"source":161,"target":4151,"distance":0},{"source":161,"target":4152,"distance":0},{"source":161,"target":4153,"distance":0},{"source":161,"target":4154,"distance":0},{"source":161,"target":4155,"distance":0},{"source":161,"target":4156,"distance":0},{"source":161,"target":4157,"distance":0},{"source":161,"target":4158,"distance":0},{"source":161,"target":4159,"distance":0},{"source":161,"target":4160,"distance":0},{"source":161,"target":4161,"distance":0},{"source":161,"target":4162,"distance":0},{"source":161,"target":4163,"distance":0},{"source":161,"target":4164,"distance":0},{"source":161,"target":4165,"distance":0},{"source":161,"target":4166,"distance":0},{"source":161,"target":4167,"distance":0},{"source":161,"target":4168,"distance":0},{"source":161,"target":4169,"distance":0},{"source":161,"target":4170,"distance":0},{"source":161,"target":4171,"distance":0},{"source":161,"target":4172,"distance":0},{"source":161,"target":4173,"distance":0},{"source":161,"target":4174,"distance":0},{"source":161,"target":4175,"distance":0},{"source":161,"target":4176,"distance":0},{"source":161,"target":4177,"distance":0},{"source":161,"target":4178,"distance":0},{"source":161,"target":4179,"distance":0},{"source":161,"target":4180,"distance":0},{"source":161,"target":4181,"distance":0},{"source":161,"target":4182,"distance":0},{"source":161,"target":4183,"distance":0},{"source":161,"target":4184,"distance":0},{"source":161,"target":4185,"distance":0},{"source":161,"target":4186,"distance":0},{"source":161,"target":4187,"distance":0},{"source":161,"target":4188,"distance":0},{"source":161,"target":4189,"distance":0},{"source":161,"target":4190,"distance":0},{"source":161,"target":4191,"distance":0},{"source":161,"target":4192,"distance":0},{"source":161,"target":4193,"distance":0},{"source":161,"target":4194,"distance":0},{"source":161,"target":4195,"distance":0},{"source":161,"target":4196,"distance":0},{"source":161,"target":4197,"distance":0},{"source":161,"target":4198,"distance":0},{"source":161,"target":4199,"distance":0},{"source":161,"target":4200,"distance":0},{"source":161,"target":4201,"distance":0},{"source":161,"target":4202,"distance":0},{"source":161,"target":4203,"distance":0},{"source":161,"target":4204,"distance":0},{"source":161,"target":4205,"distance":0},{"source":161,"target":4206,"distance":0},{"source":161,"target":4207,"distance":0},{"source":161,"target":4208,"distance":0},{"source":161,"target":4209,"distance":0},{"source":161,"target":4210,"distance":0},{"source":161,"target":4211,"distance":0},{"source":161,"target":4212,"distance":0},{"source":161,"target":4213,"distance":0},{"source":161,"target":4214,"distance":0},{"source":161,"target":4215,"distance":0},{"source":161,"target":4216,"distance":0},{"source":161,"target":4217,"distance":0},{"source":161,"target":4218,"distance":0},{"source":161,"target":4219,"distance":0},{"source":161,"target":4220,"distance":0},{"source":161,"target":4221,"distance":0},{"source":161,"target":4222,"distance":0},{"source":161,"target":4223,"distance":0},{"source":161,"target":4224,"distance":0},{"source":161,"target":4225,"distance":0},{"source":161,"target":4226,"distance":0},{"source":161,"target":4227,"distance":0},{"source":161,"target":4228,"distance":0},{"source":161,"target":4229,"distance":0},{"source":161,"target":4230,"distance":0},{"source":161,"target":4231,"distance":0},{"source":161,"target":4232,"distance":0},{"source":161,"target":4233,"distance":0},{"source":161,"target":4234,"distance":0},{"source":161,"target":4235,"distance":0},{"source":161,"target":4236,"distance":0},{"source":161,"target":4237,"distance":0},{"source":161,"target":4238,"distance":0},{"source":161,"target":4239,"distance":0},{"source":161,"target":4240,"distance":0},{"source":161,"target":4241,"distance":0},{"source":161,"target":4242,"distance":0},{"source":161,"target":4243,"distance":0},{"source":161,"target":4244,"distance":0},{"source":161,"target":4245,"distance":0},{"source":161,"target":4246,"distance":0},{"source":161,"target":4247,"distance":0},{"source":161,"target":4248,"distance":0},{"source":161,"target":4249,"distance":0},{"source":161,"target":4250,"distance":0},{"source":161,"target":4251,"distance":0},{"source":161,"target":4252,"distance":0},{"source":161,"target":4253,"distance":0},{"source":161,"target":4254,"distance":0},{"source":161,"target":4255,"distance":0},{"source":161,"target":4256,"distance":0},{"source":161,"target":4257,"distance":0},{"source":161,"target":4258,"distance":0},{"source":161,"target":4259,"distance":0},{"source":161,"target":4260,"distance":0},{"source":161,"target":4261,"distance":0},{"source":161,"target":4262,"distance":0},{"source":161,"target":4263,"distance":0},{"source":161,"target":4264,"distance":0},{"source":161,"target":4265,"distance":0},{"source":161,"target":4266,"distance":0},{"source":161,"target":4267,"distance":0},{"source":161,"target":4268,"distance":0},{"source":161,"target":4269,"distance":0},{"source":161,"target":4270,"distance":0},{"source":161,"target":4271,"distance":0},{"source":161,"target":4272,"distance":0},{"source":161,"target":4273,"distance":0},{"source":161,"target":4274,"distance":0},{"source":161,"target":4275,"distance":0},{"source":161,"target":4276,"distance":0},{"source":161,"target":4277,"distance":0},{"source":161,"target":4278,"distance":0},{"source":161,"target":4279,"distance":0},{"source":161,"target":4280,"distance":0},{"source":161,"target":4281,"distance":0},{"source":161,"target":4282,"distance":0},{"source":161,"target":4283,"distance":0},{"source":161,"target":4284,"distance":0},{"source":161,"target":4285,"distance":0},{"source":161,"target":4286,"distance":0},{"source":161,"target":4287,"distance":0},{"source":161,"target":4288,"distance":0},{"source":161,"target":4289,"distance":0},{"source":161,"target":4290,"distance":0},{"source":161,"target":4291,"distance":0},{"source":161,"target":4292,"distance":0},{"source":161,"target":4293,"distance":0},{"source":161,"target":4294,"distance":0},{"source":161,"target":4295,"distance":0},{"source":161,"target":4296,"distance":0},{"source":161,"target":4297,"distance":0},{"source":161,"target":4298,"distance":0},{"source":161,"target":4299,"distance":0},{"source":161,"target":4300,"distance":0},{"source":161,"target":4301,"distance":0},{"source":161,"target":4302,"distance":0},{"source":161,"target":4303,"distance":0},{"source":161,"target":4304,"distance":0},{"source":161,"target":4305,"distance":0},{"source":161,"target":4306,"distance":0},{"source":161,"target":4307,"distance":0},{"source":161,"target":4308,"distance":0},{"source":161,"target":4309,"distance":0},{"source":161,"target":4310,"distance":0},{"source":161,"target":4311,"distance":0},{"source":161,"target":4312,"distance":0},{"source":161,"target":4313,"distance":0},{"source":161,"target":4314,"distance":0},{"source":161,"target":4315,"distance":0},{"source":161,"target":4316,"distance":0},{"source":161,"target":4317,"distance":0},{"source":161,"target":4318,"distance":0},{"source":161,"target":4319,"distance":0},{"source":161,"target":4320,"distance":0},{"source":161,"target":4321,"distance":0},{"source":161,"target":4322,"distance":0},{"source":161,"target":4323,"distance":0},{"source":161,"target":4324,"distance":0},{"source":161,"target":4325,"distance":0},{"source":161,"target":4326,"distance":0},{"source":161,"target":4327,"distance":0},{"source":161,"target":4328,"distance":0},{"source":161,"target":4329,"distance":0},{"source":161,"target":4330,"distance":0},{"source":161,"target":4331,"distance":0},{"source":161,"target":4332,"distance":0},{"source":161,"target":4333,"distance":0},{"source":161,"target":4334,"distance":0},{"source":161,"target":4335,"distance":0},{"source":161,"target":4336,"distance":0},{"source":161,"target":4337,"distance":0},{"source":161,"target":4338,"distance":0},{"source":161,"target":4339,"distance":0},{"source":161,"target":4340,"distance":0},{"source":161,"target":4341,"distance":0},{"source":161,"target":4342,"distance":0},{"source":161,"target":4343,"distance":0},{"source":161,"target":4344,"distance":0},{"source":161,"target":4345,"distance":0},{"source":161,"target":4346,"distance":0},{"source":161,"target":4347,"distance":0},{"source":161,"target":4348,"distance":0},{"source":161,"target":4349,"distance":0},{"source":161,"target":4350,"distance":0},{"source":161,"target":4351,"distance":0},{"source":161,"target":4352,"distance":0},{"source":161,"target":4353,"distance":0},{"source":161,"target":4354,"distance":0},{"source":161,"target":4355,"distance":0},{"source":161,"target":4356,"distance":0},{"source":161,"target":4357,"distance":0},{"source":161,"target":4358,"distance":0},{"source":161,"target":4359,"distance":0},{"source":161,"target":4360,"distance":0},{"source":161,"target":4361,"distance":0},{"source":161,"target":4362,"distance":0},{"source":161,"target":4363,"distance":0},{"source":161,"target":4364,"distance":0},{"source":161,"target":4365,"distance":0},{"source":161,"target":4366,"distance":0},{"source":161,"target":4367,"distance":0},{"source":161,"target":4368,"distance":0},{"source":161,"target":4369,"distance":0},{"source":161,"target":4370,"distance":0},{"source":161,"target":4371,"distance":0},{"source":161,"target":4372,"distance":0},{"source":161,"target":4373,"distance":0},{"source":161,"target":4374,"distance":0},{"source":161,"target":4375,"distance":0},{"source":161,"target":4376,"distance":0},{"source":161,"target":4377,"distance":0},{"source":161,"target":4378,"distance":0},{"source":161,"target":4379,"distance":0},{"source":161,"target":4380,"distance":0},{"source":161,"target":4381,"distance":0},{"source":161,"target":4382,"distance":0},{"source":161,"target":4383,"distance":0},{"source":161,"target":4384,"distance":0},{"source":161,"target":4385,"distance":0},{"source":161,"target":4386,"distance":0},{"source":161,"target":4387,"distance":0},{"source":161,"target":4388,"distance":0},{"source":161,"target":4389,"distance":0},{"source":161,"target":4390,"distance":0},{"source":161,"target":4391,"distance":0},{"source":161,"target":4392,"distance":0},{"source":161,"target":4393,"distance":0},{"source":161,"target":4394,"distance":0},{"source":161,"target":4395,"distance":0},{"source":161,"target":4396,"distance":0},{"source":161,"target":4397,"distance":0},{"source":161,"target":4398,"distance":0},{"source":161,"target":4399,"distance":0},{"source":161,"target":4400,"distance":0},{"source":161,"target":4401,"distance":0},{"source":161,"target":4402,"distance":0},{"source":161,"target":4403,"distance":0},{"source":161,"target":4404,"distance":0},{"source":161,"target":4405,"distance":0},{"source":161,"target":4406,"distance":0},{"source":161,"target":4407,"distance":0},{"source":161,"target":4408,"distance":0},{"source":161,"target":4409,"distance":0},{"source":161,"target":4410,"distance":0},{"source":161,"target":4411,"distance":0},{"source":161,"target":4412,"distance":0},{"source":161,"target":4413,"distance":0},{"source":161,"target":4414,"distance":0},{"source":161,"target":4415,"distance":0},{"source":161,"target":4416,"distance":0},{"source":161,"target":4417,"distance":0},{"source":161,"target":4418,"distance":0},{"source":161,"target":4419,"distance":0},{"source":161,"target":4420,"distance":0},{"source":161,"target":4421,"distance":0},{"source":161,"target":4422,"distance":0},{"source":161,"target":4423,"distance":0},{"source":161,"target":4424,"distance":0},{"source":161,"target":4425,"distance":0},{"source":161,"target":4426,"distance":0},{"source":161,"target":4427,"distance":0},{"source":161,"target":4428,"distance":0},{"source":161,"target":4429,"distance":0},{"source":161,"target":4430,"distance":0},{"source":161,"target":4431,"distance":0},{"source":161,"target":4432,"distance":0},{"source":161,"target":4433,"distance":0},{"source":161,"target":4434,"distance":0},{"source":161,"target":4435,"distance":0},{"source":161,"target":4436,"distance":0},{"source":161,"target":4437,"distance":0},{"source":161,"target":4438,"distance":0},{"source":161,"target":4439,"distance":0},{"source":161,"target":4440,"distance":0},{"source":161,"target":4441,"distance":0},{"source":161,"target":4442,"distance":0},{"source":161,"target":4443,"distance":0},{"source":161,"target":4444,"distance":0},{"source":161,"target":4445,"distance":0},{"source":161,"target":4446,"distance":0},{"source":161,"target":4447,"distance":0},{"source":161,"target":4448,"distance":0},{"source":161,"target":4449,"distance":0},{"source":161,"target":4450,"distance":0},{"source":161,"target":4451,"distance":0},{"source":161,"target":4452,"distance":0},{"source":161,"target":4453,"distance":0},{"source":161,"target":4454,"distance":0},{"source":161,"target":4455,"distance":0},{"source":161,"target":4456,"distance":0},{"source":161,"target":4457,"distance":0},{"source":161,"target":4458,"distance":0},{"source":161,"target":4459,"distance":0},{"source":161,"target":4460,"distance":0},{"source":161,"target":4461,"distance":0},{"source":161,"target":4462,"distance":0},{"source":161,"target":4463,"distance":0},{"source":161,"target":4464,"distance":0},{"source":161,"target":4465,"distance":0},{"source":161,"target":4466,"distance":0},{"source":161,"target":4467,"distance":0},{"source":161,"target":4468,"distance":0},{"source":161,"target":4469,"distance":0},{"source":161,"target":4470,"distance":0},{"source":161,"target":4471,"distance":0},{"source":161,"target":4472,"distance":0},{"source":161,"target":4473,"distance":0},{"source":161,"target":4474,"distance":0},{"source":161,"target":4475,"distance":0},{"source":161,"target":4476,"distance":0},{"source":161,"target":4477,"distance":0},{"source":161,"target":4478,"distance":0},{"source":161,"target":4479,"distance":0},{"source":161,"target":4480,"distance":0},{"source":161,"target":4481,"distance":0},{"source":161,"target":4482,"distance":0},{"source":161,"target":4483,"distance":0},{"source":161,"target":4484,"distance":0},{"source":161,"target":4485,"distance":0},{"source":161,"target":4486,"distance":0},{"source":161,"target":4487,"distance":0},{"source":161,"target":4488,"distance":0},{"source":161,"target":4489,"distance":0},{"source":161,"target":4490,"distance":0},{"source":161,"target":4491,"distance":0},{"source":161,"target":4492,"distance":0},{"source":161,"target":4493,"distance":0},{"source":161,"target":4494,"distance":0},{"source":161,"target":4495,"distance":0},{"source":161,"target":4496,"distance":0},{"source":161,"target":4497,"distance":0},{"source":161,"target":4498,"distance":0},{"source":161,"target":4499,"distance":0},{"source":161,"target":4500,"distance":0},{"source":161,"target":4501,"distance":0},{"source":161,"target":4502,"distance":0},{"source":161,"target":4503,"distance":0},{"source":161,"target":4504,"distance":0},{"source":161,"target":4505,"distance":0},{"source":161,"target":4506,"distance":0},{"source":161,"target":4507,"distance":0},{"source":161,"target":4508,"distance":0},{"source":161,"target":4509,"distance":0},{"source":161,"target":4510,"distance":0},{"source":161,"target":4511,"distance":0},{"source":161,"target":4512,"distance":0},{"source":161,"target":4513,"distance":0},{"source":161,"target":4514,"distance":0},{"source":161,"target":4515,"distance":0},{"source":161,"target":4516,"distance":0},{"source":161,"target":4517,"distance":0},{"source":161,"target":4518,"distance":0},{"source":161,"target":4519,"distance":0},{"source":161,"target":4520,"distance":0},{"source":161,"target":4521,"distance":0},{"source":161,"target":4522,"distance":0},{"source":161,"target":4523,"distance":0},{"source":161,"target":4524,"distance":0},{"source":161,"target":4525,"distance":0},{"source":161,"target":4526,"distance":0},{"source":161,"target":4527,"distance":0},{"source":161,"target":4528,"distance":0},{"source":161,"target":4529,"distance":0},{"source":161,"target":4530,"distance":0},{"source":161,"target":4531,"distance":0},{"source":161,"target":4532,"distance":0},{"source":161,"target":4533,"distance":0},{"source":161,"target":4534,"distance":0},{"source":161,"target":4535,"distance":0},{"source":161,"target":4536,"distance":0},{"source":161,"target":4537,"distance":0},{"source":161,"target":4538,"distance":0},{"source":161,"target":4539,"distance":0},{"source":161,"target":4540,"distance":0},{"source":161,"target":4541,"distance":0},{"source":161,"target":4542,"distance":0},{"source":161,"target":4543,"distance":0},{"source":161,"target":4544,"distance":0},{"source":161,"target":4545,"distance":0},{"source":161,"target":4546,"distance":0},{"source":161,"target":4547,"distance":0},{"source":161,"target":4548,"distance":0},{"source":161,"target":4549,"distance":0},{"source":161,"target":4550,"distance":0},{"source":161,"target":4551,"distance":0},{"source":161,"target":4552,"distance":0},{"source":161,"target":4553,"distance":0},{"source":161,"target":4554,"distance":0},{"source":161,"target":4555,"distance":0},{"source":161,"target":4556,"distance":0},{"source":161,"target":4557,"distance":0},{"source":161,"target":4558,"distance":0},{"source":161,"target":4559,"distance":0},{"source":161,"target":4560,"distance":0},{"source":161,"target":4561,"distance":0},{"source":161,"target":4562,"distance":0},{"source":161,"target":4563,"distance":0},{"source":161,"target":4564,"distance":0},{"source":161,"target":4565,"distance":0},{"source":161,"target":4566,"distance":0},{"source":161,"target":4567,"distance":0},{"source":161,"target":4568,"distance":0},{"source":161,"target":4569,"distance":0},{"source":161,"target":4570,"distance":0},{"source":161,"target":4571,"distance":0},{"source":161,"target":4572,"distance":0},{"source":161,"target":4573,"distance":0},{"source":161,"target":4574,"distance":0},{"source":161,"target":4575,"distance":0},{"source":161,"target":4576,"distance":0},{"source":161,"target":4577,"distance":0},{"source":161,"target":4578,"distance":0},{"source":161,"target":4579,"distance":0},{"source":161,"target":4580,"distance":0},{"source":161,"target":4581,"distance":0},{"source":161,"target":4582,"distance":0},{"source":161,"target":4583,"distance":0},{"source":161,"target":4584,"distance":0},{"source":161,"target":4585,"distance":0},{"source":161,"target":4586,"distance":0},{"source":161,"target":4587,"distance":0},{"source":161,"target":4588,"distance":0},{"source":161,"target":4589,"distance":0},{"source":161,"target":4590,"distance":0},{"source":161,"target":4591,"distance":0},{"source":161,"target":4592,"distance":0},{"source":161,"target":4593,"distance":0},{"source":161,"target":4594,"distance":0},{"source":161,"target":4595,"distance":0},{"source":161,"target":4596,"distance":0},{"source":161,"target":4597,"distance":0},{"source":161,"target":4598,"distance":0},{"source":161,"target":4599,"distance":0},{"source":161,"target":4600,"distance":0},{"source":161,"target":4601,"distance":0},{"source":161,"target":4602,"distance":0},{"source":161,"target":4603,"distance":0},{"source":161,"target":4604,"distance":0},{"source":161,"target":4605,"distance":0},{"source":161,"target":4606,"distance":0},{"source":161,"target":4607,"distance":0},{"source":161,"target":4608,"distance":0},{"source":161,"target":4609,"distance":0},{"source":161,"target":4610,"distance":0},{"source":161,"target":4611,"distance":0},{"source":161,"target":4612,"distance":0},{"source":161,"target":4613,"distance":0},{"source":161,"target":4614,"distance":0},{"source":161,"target":4615,"distance":0},{"source":161,"target":4616,"distance":0},{"source":161,"target":4617,"distance":0},{"source":161,"target":4618,"distance":0},{"source":161,"target":4619,"distance":0},{"source":161,"target":4620,"distance":0},{"source":161,"target":4621,"distance":0},{"source":161,"target":4622,"distance":0},{"source":161,"target":4623,"distance":0},{"source":161,"target":4624,"distance":0},{"source":161,"target":4625,"distance":0},{"source":161,"target":4626,"distance":0},{"source":161,"target":4627,"distance":0},{"source":161,"target":4628,"distance":0},{"source":161,"target":4629,"distance":0},{"source":161,"target":4630,"distance":0},{"source":161,"target":4631,"distance":0},{"source":161,"target":4632,"distance":0},{"source":161,"target":4633,"distance":0},{"source":161,"target":4634,"distance":0},{"source":161,"target":4635,"distance":0},{"source":161,"target":4636,"distance":0},{"source":161,"target":4637,"distance":0},{"source":161,"target":4638,"distance":0},{"source":161,"target":4639,"distance":0},{"source":161,"target":4640,"distance":0},{"source":161,"target":4641,"distance":0},{"source":161,"target":4642,"distance":0},{"source":161,"target":4643,"distance":0},{"source":161,"target":4644,"distance":0},{"source":161,"target":4645,"distance":0},{"source":161,"target":4646,"distance":0},{"source":161,"target":4647,"distance":0},{"source":161,"target":4648,"distance":0},{"source":161,"target":4649,"distance":0},{"source":161,"target":4650,"distance":0},{"source":161,"target":4651,"distance":0},{"source":161,"target":4652,"distance":0},{"source":161,"target":4653,"distance":0},{"source":161,"target":4654,"distance":0},{"source":161,"target":4655,"distance":0},{"source":161,"target":4656,"distance":0},{"source":161,"target":4657,"distance":0},{"source":161,"target":4658,"distance":0},{"source":161,"target":4659,"distance":0},{"source":161,"target":4660,"distance":0},{"source":161,"target":4661,"distance":0},{"source":161,"target":4662,"distance":0},{"source":161,"target":4663,"distance":0},{"source":161,"target":4664,"distance":0},{"source":161,"target":4665,"distance":0},{"source":161,"target":4666,"distance":0},{"source":161,"target":4667,"distance":0},{"source":161,"target":4668,"distance":0},{"source":161,"target":4669,"distance":0},{"source":161,"target":4670,"distance":0},{"source":161,"target":4671,"distance":0},{"source":161,"target":4672,"distance":0},{"source":161,"target":4673,"distance":0},{"source":161,"target":4674,"distance":0},{"source":161,"target":4675,"distance":0},{"source":161,"target":4676,"distance":0},{"source":161,"target":4677,"distance":0},{"source":161,"target":4678,"distance":0},{"source":161,"target":4679,"distance":0},{"source":161,"target":4680,"distance":0},{"source":161,"target":4681,"distance":0},{"source":161,"target":4682,"distance":0},{"source":161,"target":4683,"distance":0},{"source":161,"target":4684,"distance":0},{"source":161,"target":4685,"distance":0},{"source":161,"target":4686,"distance":0},{"source":161,"target":4687,"distance":0},{"source":161,"target":4688,"distance":0},{"source":161,"target":4689,"distance":0},{"source":161,"target":4690,"distance":0},{"source":161,"target":4691,"distance":0},{"source":161,"target":4692,"distance":0},{"source":161,"target":4693,"distance":0},{"source":161,"target":4694,"distance":0},{"source":161,"target":4695,"distance":0},{"source":161,"target":4696,"distance":0},{"source":161,"target":4697,"distance":0},{"source":161,"target":4698,"distance":0},{"source":161,"target":4699,"distance":0},{"source":161,"target":4700,"distance":0},{"source":161,"target":4701,"distance":0},{"source":161,"target":4702,"distance":0},{"source":161,"target":4703,"distance":0},{"source":161,"target":4704,"distance":0},{"source":161,"target":4705,"distance":0},{"source":161,"target":4706,"distance":0},{"source":161,"target":4707,"distance":0},{"source":161,"target":4708,"distance":0},{"source":161,"target":4709,"distance":0},{"source":161,"target":4710,"distance":0},{"source":161,"target":4711,"distance":0},{"source":161,"target":4712,"distance":0},{"source":161,"target":4713,"distance":0},{"source":161,"target":4714,"distance":0},{"source":161,"target":4715,"distance":0},{"source":161,"target":4716,"distance":0},{"source":161,"target":4717,"distance":0},{"source":161,"target":4718,"distance":0},{"source":161,"target":4719,"distance":0},{"source":161,"target":4720,"distance":0},{"source":161,"target":4721,"distance":0},{"source":161,"target":4722,"distance":0},{"source":161,"target":4723,"distance":0},{"source":161,"target":4724,"distance":0},{"source":161,"target":4725,"distance":0},{"source":161,"target":4726,"distance":0},{"source":161,"target":4727,"distance":0},{"source":161,"target":4728,"distance":0},{"source":161,"target":4729,"distance":0},{"source":161,"target":4730,"distance":0},{"source":161,"target":4731,"distance":0},{"source":161,"target":4732,"distance":0},{"source":161,"target":4733,"distance":0},{"source":161,"target":4734,"distance":0},{"source":161,"target":4735,"distance":0},{"source":161,"target":4736,"distance":0},{"source":161,"target":4737,"distance":0},{"source":161,"target":4738,"distance":0},{"source":161,"target":4739,"distance":0},{"source":161,"target":4740,"distance":0},{"source":161,"target":4741,"distance":0},{"source":161,"target":4742,"distance":0},{"source":161,"target":4743,"distance":0},{"source":161,"target":4744,"distance":0},{"source":161,"target":4745,"distance":0},{"source":161,"target":4746,"distance":0},{"source":161,"target":4747,"distance":0},{"source":161,"target":4748,"distance":0},{"source":161,"target":4749,"distance":0},{"source":161,"target":4750,"distance":0},{"source":161,"target":4751,"distance":0},{"source":161,"target":4752,"distance":0},{"source":161,"target":4753,"distance":0},{"source":161,"target":4754,"distance":0},{"source":161,"target":4755,"distance":0},{"source":161,"target":4756,"distance":0},{"source":161,"target":4757,"distance":0},{"source":161,"target":4758,"distance":0},{"source":161,"target":4759,"distance":0},{"source":161,"target":4760,"distance":0},{"source":161,"target":4761,"distance":0},{"source":161,"target":4762,"distance":0},{"source":161,"target":4763,"distance":0},{"source":161,"target":4764,"distance":0},{"source":161,"target":4765,"distance":0},{"source":161,"target":4766,"distance":0},{"source":161,"target":4767,"distance":0},{"source":161,"target":4768,"distance":0},{"source":161,"target":4769,"distance":0},{"source":161,"target":4770,"distance":0},{"source":161,"target":4771,"distance":0},{"source":161,"target":4772,"distance":0},{"source":161,"target":4773,"distance":0},{"source":161,"target":4774,"distance":0},{"source":161,"target":4775,"distance":0},{"source":161,"target":4776,"distance":0},{"source":161,"target":4777,"distance":0},{"source":161,"target":4778,"distance":0},{"source":161,"target":4779,"distance":0},{"source":161,"target":4780,"distance":0},{"source":161,"target":4781,"distance":0},{"source":161,"target":4782,"distance":0},{"source":161,"target":4783,"distance":0},{"source":161,"target":4784,"distance":0},{"source":161,"target":4785,"distance":0},{"source":161,"target":4786,"distance":0},{"source":161,"target":4787,"distance":0},{"source":161,"target":4788,"distance":0},{"source":161,"target":4789,"distance":0},{"source":161,"target":4790,"distance":0},{"source":161,"target":4791,"distance":0},{"source":161,"target":4792,"distance":0},{"source":161,"target":4793,"distance":0},{"source":161,"target":4794,"distance":0},{"source":161,"target":4795,"distance":0},{"source":161,"target":4796,"distance":0},{"source":161,"target":4797,"distance":0},{"source":161,"target":4798,"distance":0},{"source":161,"target":4799,"distance":0},{"source":161,"target":4800,"distance":0},{"source":161,"target":4801,"distance":0},{"source":161,"target":4802,"distance":0},{"source":161,"target":4803,"distance":0},{"source":161,"target":4804,"distance":0},{"source":161,"target":4805,"distance":0},{"source":161,"target":4806,"distance":0},{"source":161,"target":4807,"distance":0},{"source":161,"target":4808,"distance":0},{"source":161,"target":4809,"distance":0},{"source":161,"target":4810,"distance":0},{"source":161,"target":4811,"distance":0},{"source":161,"target":4812,"distance":0},{"source":161,"target":4813,"distance":0},{"source":161,"target":4814,"distance":0},{"source":161,"target":4815,"distance":0},{"source":161,"target":4816,"distance":0},{"source":161,"target":4817,"distance":0},{"source":161,"target":4818,"distance":0},{"source":161,"target":4819,"distance":0},{"source":161,"target":4820,"distance":0},{"source":161,"target":4821,"distance":0},{"source":161,"target":4822,"distance":0},{"source":161,"target":4823,"distance":0},{"source":161,"target":4824,"distance":0},{"source":161,"target":4825,"distance":0},{"source":161,"target":4826,"distance":0},{"source":161,"target":4827,"distance":0},{"source":161,"target":4828,"distance":0},{"source":161,"target":4829,"distance":0},{"source":161,"target":4830,"distance":0},{"source":161,"target":4831,"distance":0},{"source":161,"target":4832,"distance":0},{"source":161,"target":4833,"distance":0},{"source":161,"target":4834,"distance":0},{"source":161,"target":4835,"distance":0},{"source":161,"target":4836,"distance":0},{"source":161,"target":4837,"distance":0},{"source":161,"target":4838,"distance":0},{"source":161,"target":4839,"distance":0},{"source":161,"target":4840,"distance":0},{"source":161,"target":4841,"distance":0},{"source":161,"target":4842,"distance":0},{"source":161,"target":4843,"distance":0},{"source":161,"target":4844,"distance":0},{"source":161,"target":4845,"distance":0},{"source":161,"target":4846,"distance":0},{"source":161,"target":4847,"distance":0},{"source":161,"target":4848,"distance":0},{"source":161,"target":4849,"distance":0},{"source":161,"target":4850,"distance":0},{"source":161,"target":4851,"distance":0},{"source":161,"target":4852,"distance":0},{"source":161,"target":4853,"distance":0},{"source":161,"target":4854,"distance":0},{"source":161,"target":4855,"distance":0},{"source":161,"target":4856,"distance":0},{"source":161,"target":4857,"distance":0},{"source":161,"target":4858,"distance":0},{"source":161,"target":4859,"distance":0},{"source":161,"target":4860,"distance":0},{"source":161,"target":4861,"distance":0},{"source":161,"target":4862,"distance":0},{"source":161,"target":4863,"distance":0},{"source":161,"target":4864,"distance":0},{"source":161,"target":4865,"distance":0},{"source":161,"target":4866,"distance":0},{"source":161,"target":4867,"distance":0},{"source":161,"target":4868,"distance":0},{"source":161,"target":4869,"distance":0},{"source":161,"target":4870,"distance":0},{"source":161,"target":4871,"distance":0},{"source":161,"target":4872,"distance":0},{"source":161,"target":4873,"distance":0},{"source":161,"target":4874,"distance":0},{"source":161,"target":4875,"distance":0},{"source":161,"target":4876,"distance":0},{"source":161,"target":4877,"distance":0},{"source":161,"target":4878,"distance":0},{"source":161,"target":4879,"distance":0},{"source":161,"target":4880,"distance":0},{"source":161,"target":4881,"distance":0},{"source":161,"target":4882,"distance":0},{"source":161,"target":4883,"distance":0},{"source":161,"target":4884,"distance":0},{"source":161,"target":4885,"distance":0},{"source":161,"target":4886,"distance":0},{"source":161,"target":4887,"distance":0},{"source":161,"target":4888,"distance":0},{"source":161,"target":4889,"distance":0},{"source":161,"target":4890,"distance":0},{"source":161,"target":4891,"distance":0},{"source":161,"target":4892,"distance":0},{"source":161,"target":4893,"distance":0},{"source":161,"target":4894,"distance":0},{"source":161,"target":4895,"distance":0},{"source":161,"target":4896,"distance":0},{"source":161,"target":4897,"distance":0},{"source":161,"target":4898,"distance":0},{"source":161,"target":4899,"distance":0},{"source":161,"target":4900,"distance":0},{"source":161,"target":4901,"distance":0},{"source":161,"target":4902,"distance":0},{"source":161,"target":4903,"distance":0},{"source":161,"target":4904,"distance":0},{"source":161,"target":4905,"distance":0},{"source":161,"target":4906,"distance":0},{"source":161,"target":4907,"distance":0},{"source":161,"target":4908,"distance":0},{"source":161,"target":4909,"distance":0},{"source":161,"target":4910,"distance":0},{"source":161,"target":4911,"distance":0},{"source":161,"target":4912,"distance":0},{"source":161,"target":4913,"distance":0},{"source":161,"target":4914,"distance":0},{"source":161,"target":4915,"distance":0},{"source":161,"target":4916,"distance":0},{"source":161,"target":4917,"distance":0},{"source":161,"target":4918,"distance":0},{"source":161,"target":4919,"distance":0},{"source":161,"target":4920,"distance":0},{"source":161,"target":4921,"distance":0},{"source":161,"target":4922,"distance":0},{"source":161,"target":4923,"distance":0},{"source":161,"target":4924,"distance":0},{"source":161,"target":4925,"distance":0},{"source":161,"target":4926,"distance":0},{"source":161,"target":4927,"distance":0},{"source":161,"target":4928,"distance":0},{"source":161,"target":4929,"distance":0},{"source":161,"target":4930,"distance":0},{"source":161,"target":4931,"distance":0},{"source":161,"target":4932,"distance":0},{"source":161,"target":4933,"distance":0},{"source":161,"target":4934,"distance":0},{"source":161,"target":4935,"distance":0},{"source":161,"target":4936,"distance":0},{"source":161,"target":4937,"distance":0},{"source":161,"target":4938,"distance":0},{"source":161,"target":4939,"distance":0},{"source":161,"target":4940,"distance":0},{"source":161,"target":4941,"distance":0},{"source":161,"target":4942,"distance":0},{"source":161,"target":4943,"distance":0},{"source":161,"target":4944,"distance":0},{"source":161,"target":4945,"distance":0},{"source":161,"target":4946,"distance":0},{"source":161,"target":4947,"distance":0},{"source":161,"target":4948,"distance":0},{"source":161,"target":4949,"distance":0},{"source":161,"target":4950,"distance":0},{"source":161,"target":4951,"distance":0},{"source":161,"target":4952,"distance":0},{"source":161,"target":4953,"distance":0},{"source":161,"target":4954,"distance":0},{"source":161,"target":4955,"distance":0},{"source":161,"target":4956,"distance":0},{"source":161,"target":4957,"distance":0},{"source":161,"target":4958,"distance":0},{"source":161,"target":4959,"distance":0},{"source":161,"target":4960,"distance":0},{"source":161,"target":4961,"distance":0},{"source":161,"target":4962,"distance":0},{"source":161,"target":4963,"distance":0},{"source":161,"target":4964,"distance":0},{"source":161,"target":4965,"distance":0},{"source":161,"target":4966,"distance":0},{"source":161,"target":4967,"distance":0},{"source":161,"target":4968,"distance":0},{"source":161,"target":4969,"distance":0},{"source":161,"target":4970,"distance":0},{"source":161,"target":4971,"distance":0},{"source":161,"target":4972,"distance":0},{"source":161,"target":4973,"distance":0},{"source":161,"target":4974,"distance":0},{"source":161,"target":4975,"distance":0},{"source":161,"target":4976,"distance":0},{"source":161,"target":4977,"distance":0},{"source":161,"target":4978,"distance":0},{"source":161,"target":4979,"distance":0},{"source":161,"target":4980,"distance":0},{"source":161,"target":4981,"distance":0},{"source":161,"target":4982,"distance":0},{"source":161,"target":4983,"distance":0},{"source":161,"target":4984,"distance":0},{"source":161,"target":4985,"distance":0},{"source":161,"target":4986,"distance":0},{"source":161,"target":4987,"distance":0},{"source":161,"target":4988,"distance":0},{"source":161,"target":4989,"distance":0},{"source":161,"target":4990,"distance":0},{"source":161,"target":4991,"distance":0},{"source":161,"target":4992,"distance":0},{"source":161,"target":4993,"distance":0},{"source":161,"target":4994,"distance":0},{"source":161,"target":4995,"distance":0},{"source":161,"target":4996,"distance":0},{"source":161,"target":4997,"distance":0},{"source":161,"target":4998,"distance":0},{"source":161,"target":4999,"distance":0},{"source":161,"target":5000,"distance":0},{"source":161,"target":5001,"distance":0},{"source":161,"target":5002,"distance":0},{"source":161,"target":5003,"distance":0},{"source":161,"target":5004,"distance":0},{"source":161,"target":5005,"distance":0},{"source":161,"target":5006,"distance":0},{"source":161,"target":5007,"distance":0},{"source":161,"target":5008,"distance":0},{"source":161,"target":5009,"distance":0},{"source":161,"target":5010,"distance":0},{"source":161,"target":5011,"distance":0},{"source":161,"target":5012,"distance":0},{"source":161,"target":5013,"distance":0},{"source":161,"target":5014,"distance":0},{"source":161,"target":5015,"distance":0},{"source":161,"target":5016,"distance":0},{"source":161,"target":5017,"distance":0},{"source":161,"target":5018,"distance":0},{"source":161,"target":5019,"distance":0},{"source":161,"target":5020,"distance":0},{"source":161,"target":5021,"distance":0},{"source":161,"target":5022,"distance":0},{"source":161,"target":5023,"distance":0},{"source":161,"target":5024,"distance":0},{"source":161,"target":5025,"distance":0},{"source":161,"target":5026,"distance":0},{"source":161,"target":5027,"distance":0},{"source":161,"target":5028,"distance":0},{"source":161,"target":5029,"distance":0},{"source":161,"target":5030,"distance":0},{"source":161,"target":5031,"distance":0},{"source":161,"target":5032,"distance":0},{"source":161,"target":5033,"distance":0},{"source":161,"target":5034,"distance":0},{"source":161,"target":5035,"distance":0},{"source":161,"target":5036,"distance":0},{"source":161,"target":5037,"distance":0},{"source":161,"target":5038,"distance":0},{"source":161,"target":5039,"distance":0},{"source":161,"target":5040,"distance":0},{"source":161,"target":5041,"distance":0},{"source":161,"target":5042,"distance":0},{"source":161,"target":5043,"distance":0},{"source":161,"target":5044,"distance":0},{"source":161,"target":5045,"distance":0},{"source":161,"target":5046,"distance":0},{"source":161,"target":5047,"distance":0},{"source":161,"target":5048,"distance":0},{"source":161,"target":5049,"distance":0},{"source":161,"target":5050,"distance":0},{"source":161,"target":5051,"distance":0},{"source":161,"target":5052,"distance":0},{"source":161,"target":5053,"distance":0},{"source":161,"target":5054,"distance":0},{"source":161,"target":5055,"distance":0},{"source":161,"target":5056,"distance":0},{"source":161,"target":5057,"distance":0},{"source":161,"target":5058,"distance":0},{"source":161,"target":5059,"distance":0},{"source":161,"target":5060,"distance":0},{"source":161,"target":5061,"distance":0},{"source":161,"target":5062,"distance":0},{"source":161,"target":5063,"distance":0},{"source":161,"target":5064,"distance":0},{"source":161,"target":5065,"distance":0},{"source":161,"target":5066,"distance":0},{"source":161,"target":5067,"distance":0},{"source":161,"target":5068,"distance":0},{"source":161,"target":5069,"distance":0},{"source":161,"target":5070,"distance":0},{"source":161,"target":5071,"distance":0},{"source":161,"target":5072,"distance":0},{"source":161,"target":5073,"distance":0},{"source":161,"target":5074,"distance":0},{"source":161,"target":5075,"distance":0},{"source":161,"target":5076,"distance":0},{"source":161,"target":5077,"distance":0},{"source":161,"target":5078,"distance":0},{"source":161,"target":5079,"distance":0},{"source":161,"target":5080,"distance":0},{"source":161,"target":5081,"distance":0},{"source":161,"target":5082,"distance":0},{"source":161,"target":5083,"distance":0},{"source":161,"target":5084,"distance":0},{"source":161,"target":5085,"distance":0},{"source":161,"target":5086,"distance":0},{"source":161,"target":5087,"distance":0},{"source":161,"target":5088,"distance":0},{"source":161,"target":5089,"distance":0},{"source":161,"target":5090,"distance":0},{"source":161,"target":5091,"distance":0},{"source":161,"target":5092,"distance":0},{"source":161,"target":5093,"distance":0},{"source":161,"target":5094,"distance":0},{"source":161,"target":5095,"distance":0},{"source":161,"target":5096,"distance":0},{"source":161,"target":5097,"distance":0},{"source":161,"target":5098,"distance":0},{"source":161,"target":5099,"distance":0},{"source":161,"target":5100,"distance":0},{"source":161,"target":5101,"distance":0},{"source":161,"target":5102,"distance":0},{"source":161,"target":5103,"distance":0},{"source":161,"target":5104,"distance":0},{"source":161,"target":5105,"distance":0},{"source":161,"target":5106,"distance":0},{"source":161,"target":5107,"distance":0},{"source":161,"target":5108,"distance":0},{"source":161,"target":5109,"distance":0},{"source":161,"target":5110,"distance":0},{"source":161,"target":5111,"distance":0},{"source":161,"target":5112,"distance":0},{"source":161,"target":5113,"distance":0},{"source":161,"target":5114,"distance":0},{"source":161,"target":5115,"distance":0},{"source":161,"target":5116,"distance":0},{"source":161,"target":5117,"distance":0},{"source":161,"target":5118,"distance":0},{"source":161,"target":5119,"distance":0},{"source":161,"target":5120,"distance":0},{"source":161,"target":5121,"distance":0},{"source":161,"target":5122,"distance":0},{"source":161,"target":5123,"distance":0},{"source":161,"target":5124,"distance":0},{"source":161,"target":5125,"distance":0},{"source":161,"target":5126,"distance":0},{"source":161,"target":5127,"distance":0},{"source":161,"target":5128,"distance":0},{"source":161,"target":5129,"distance":0},{"source":161,"target":5130,"distance":0},{"source":161,"target":5131,"distance":0},{"source":161,"target":5132,"distance":0},{"source":161,"target":5133,"distance":0},{"source":161,"target":5134,"distance":0},{"source":161,"target":5135,"distance":0},{"source":161,"target":5136,"distance":0},{"source":161,"target":5137,"distance":0},{"source":161,"target":5138,"distance":0},{"source":161,"target":5139,"distance":0},{"source":161,"target":5140,"distance":0},{"source":161,"target":5141,"distance":0},{"source":161,"target":5142,"distance":0},{"source":161,"target":5143,"distance":0},{"source":161,"target":5144,"distance":0},{"source":161,"target":5145,"distance":0},{"source":161,"target":5146,"distance":0},{"source":161,"target":5147,"distance":0},{"source":161,"target":5148,"distance":0},{"source":161,"target":5149,"distance":0},{"source":161,"target":5150,"distance":0},{"source":161,"target":5151,"distance":0},{"source":161,"target":5152,"distance":0},{"source":161,"target":5153,"distance":0},{"source":161,"target":5154,"distance":0},{"source":161,"target":5155,"distance":0},{"source":161,"target":5156,"distance":0},{"source":161,"target":5157,"distance":0},{"source":161,"target":5158,"distance":0},{"source":161,"target":5159,"distance":0},{"source":161,"target":5160,"distance":0},{"source":161,"target":5161,"distance":0},{"source":161,"target":5162,"distance":0},{"source":161,"target":5163,"distance":0},{"source":161,"target":5164,"distance":0},{"source":161,"target":5165,"distance":0},{"source":161,"target":5166,"distance":0},{"source":161,"target":5167,"distance":0},{"source":161,"target":5168,"distance":0},{"source":161,"target":5169,"distance":0},{"source":161,"target":5170,"distance":0},{"source":161,"target":5171,"distance":0},{"source":161,"target":5172,"distance":0},{"source":161,"target":5173,"distance":0},{"source":161,"target":5174,"distance":0},{"source":161,"target":5175,"distance":0},{"source":161,"target":5176,"distance":0},{"source":161,"target":5177,"distance":0},{"source":161,"target":5178,"distance":0},{"source":161,"target":5179,"distance":0},{"source":161,"target":5180,"distance":0},{"source":161,"target":5181,"distance":0},{"source":161,"target":5182,"distance":0},{"source":161,"target":5183,"distance":0},{"source":161,"target":5184,"distance":0},{"source":161,"target":5185,"distance":0},{"source":161,"target":5186,"distance":0},{"source":161,"target":5187,"distance":0},{"source":161,"target":5188,"distance":0},{"source":161,"target":5189,"distance":0},{"source":161,"target":5190,"distance":0},{"source":161,"target":5191,"distance":0},{"source":161,"target":5192,"distance":0},{"source":161,"target":5193,"distance":0},{"source":161,"target":5194,"distance":0},{"source":161,"target":5195,"distance":0},{"source":161,"target":5196,"distance":0},{"source":161,"target":5197,"distance":0},{"source":161,"target":5198,"distance":0},{"source":161,"target":5199,"distance":0},{"source":161,"target":5200,"distance":0},{"source":161,"target":5201,"distance":0},{"source":161,"target":5202,"distance":0},{"source":161,"target":5203,"distance":0},{"source":161,"target":5204,"distance":0},{"source":161,"target":5205,"distance":0},{"source":161,"target":5206,"distance":0},{"source":161,"target":5207,"distance":0},{"source":161,"target":5208,"distance":0},{"source":161,"target":5209,"distance":0},{"source":161,"target":5210,"distance":0},{"source":161,"target":5211,"distance":0},{"source":161,"target":5212,"distance":0},{"source":161,"target":5213,"distance":0},{"source":161,"target":5214,"distance":0},{"source":161,"target":5215,"distance":0},{"source":161,"target":5216,"distance":0},{"source":161,"target":5217,"distance":0},{"source":161,"target":5218,"distance":0},{"source":161,"target":5219,"distance":0},{"source":161,"target":5220,"distance":0},{"source":161,"target":5221,"distance":0},{"source":161,"target":5222,"distance":0},{"source":161,"target":5223,"distance":0},{"source":161,"target":5224,"distance":0},{"source":161,"target":5225,"distance":0},{"source":161,"target":5226,"distance":0},{"source":161,"target":5227,"distance":0},{"source":161,"target":5228,"distance":0},{"source":161,"target":5229,"distance":0},{"source":161,"target":5230,"distance":0},{"source":161,"target":5231,"distance":0},{"source":161,"target":5232,"distance":0},{"source":161,"target":5233,"distance":0},{"source":161,"target":5234,"distance":0},{"source":161,"target":5235,"distance":0},{"source":161,"target":5236,"distance":0},{"source":161,"target":5237,"distance":0},{"source":161,"target":5238,"distance":0},{"source":161,"target":5239,"distance":0},{"source":161,"target":5240,"distance":0},{"source":161,"target":5241,"distance":0},{"source":161,"target":5242,"distance":0},{"source":161,"target":5243,"distance":0},{"source":161,"target":5244,"distance":0},{"source":161,"target":5245,"distance":0},{"source":161,"target":5246,"distance":0},{"source":161,"target":5247,"distance":0},{"source":161,"target":5248,"distance":0},{"source":161,"target":5249,"distance":0},{"source":161,"target":5250,"distance":0},{"source":161,"target":5251,"distance":0},{"source":161,"target":5252,"distance":0},{"source":161,"target":5253,"distance":0},{"source":161,"target":5254,"distance":0},{"source":161,"target":5255,"distance":0},{"source":161,"target":5256,"distance":0},{"source":161,"target":5257,"distance":0},{"source":161,"target":5258,"distance":0},{"source":161,"target":5259,"distance":0},{"source":161,"target":5260,"distance":0},{"source":161,"target":5261,"distance":0},{"source":161,"target":5262,"distance":0},{"source":161,"target":5263,"distance":0},{"source":161,"target":5264,"distance":0},{"source":161,"target":5265,"distance":0},{"source":161,"target":5266,"distance":0},{"source":161,"target":5267,"distance":0},{"source":161,"target":5268,"distance":0},{"source":161,"target":5269,"distance":0},{"source":161,"target":5270,"distance":0},{"source":161,"target":5271,"distance":0},{"source":161,"target":5272,"distance":0},{"source":161,"target":5273,"distance":0},{"source":161,"target":5274,"distance":0},{"source":161,"target":5275,"distance":0},{"source":161,"target":5276,"distance":0},{"source":161,"target":5277,"distance":0},{"source":161,"target":5278,"distance":0},{"source":161,"target":5279,"distance":0},{"source":161,"target":5280,"distance":0},{"source":161,"target":5281,"distance":0},{"source":161,"target":5282,"distance":0},{"source":161,"target":5283,"distance":0},{"source":161,"target":5284,"distance":0},{"source":161,"target":5285,"distance":0},{"source":161,"target":5286,"distance":0},{"source":161,"target":5287,"distance":0},{"source":161,"target":5288,"distance":0},{"source":161,"target":5289,"distance":0},{"source":161,"target":5290,"distance":0},{"source":161,"target":5291,"distance":0},{"source":161,"target":5292,"distance":0},{"source":161,"target":5293,"distance":0},{"source":161,"target":5294,"distance":0},{"source":161,"target":5295,"distance":0},{"source":161,"target":5296,"distance":0},{"source":161,"target":5297,"distance":0},{"source":161,"target":5298,"distance":0},{"source":161,"target":5299,"distance":0},{"source":161,"target":5300,"distance":0},{"source":161,"target":5301,"distance":0},{"source":161,"target":5302,"distance":0},{"source":161,"target":5303,"distance":0},{"source":161,"target":5304,"distance":0},{"source":161,"target":5305,"distance":0},{"source":161,"target":5306,"distance":0},{"source":161,"target":5307,"distance":0},{"source":161,"target":5308,"distance":0},{"source":161,"target":5309,"distance":0},{"source":161,"target":5310,"distance":0},{"source":161,"target":5311,"distance":0},{"source":161,"target":5312,"distance":0},{"source":161,"target":5313,"distance":0},{"source":161,"target":5314,"distance":0},{"source":161,"target":5315,"distance":0},{"source":161,"target":5316,"distance":0},{"source":161,"target":5317,"distance":0},{"source":161,"target":5318,"distance":0},{"source":161,"target":5319,"distance":0},{"source":161,"target":5320,"distance":0},{"source":161,"target":5321,"distance":0},{"source":161,"target":5322,"distance":0},{"source":161,"target":5323,"distance":0},{"source":161,"target":5324,"distance":0},{"source":161,"target":5325,"distance":0},{"source":161,"target":5326,"distance":0},{"source":161,"target":5327,"distance":0},{"source":161,"target":5328,"distance":0},{"source":161,"target":5329,"distance":0},{"source":161,"target":5330,"distance":0},{"source":161,"target":5331,"distance":0},{"source":161,"target":5332,"distance":0},{"source":161,"target":5333,"distance":0},{"source":161,"target":5334,"distance":0},{"source":161,"target":5335,"distance":0},{"source":161,"target":5336,"distance":0},{"source":161,"target":5337,"distance":0},{"source":161,"target":5338,"distance":0},{"source":161,"target":5339,"distance":0},{"source":161,"target":5340,"distance":0},{"source":161,"target":5341,"distance":0},{"source":161,"target":5342,"distance":0},{"source":161,"target":5343,"distance":0},{"source":161,"target":5344,"distance":0},{"source":161,"target":5345,"distance":0},{"source":161,"target":5346,"distance":0},{"source":161,"target":5347,"distance":0},{"source":161,"target":5348,"distance":0},{"source":161,"target":5349,"distance":0},{"source":161,"target":5350,"distance":0},{"source":161,"target":5351,"distance":0},{"source":161,"target":5352,"distance":0},{"source":161,"target":5353,"distance":0},{"source":161,"target":5354,"distance":0},{"source":161,"target":5355,"distance":0},{"source":161,"target":5356,"distance":0},{"source":161,"target":5357,"distance":0},{"source":161,"target":5358,"distance":0},{"source":161,"target":5359,"distance":0},{"source":161,"target":5360,"distance":0},{"source":161,"target":5361,"distance":0},{"source":161,"target":5362,"distance":0},{"source":161,"target":5363,"distance":0},{"source":161,"target":5364,"distance":0},{"source":161,"target":5365,"distance":0},{"source":161,"target":5366,"distance":0},{"source":161,"target":5367,"distance":0},{"source":161,"target":5368,"distance":0},{"source":161,"target":5369,"distance":0},{"source":161,"target":5370,"distance":0},{"source":161,"target":5371,"distance":0},{"source":161,"target":5372,"distance":0},{"source":161,"target":5373,"distance":0},{"source":161,"target":5374,"distance":0},{"source":161,"target":5375,"distance":0},{"source":161,"target":5376,"distance":0},{"source":161,"target":5377,"distance":0},{"source":161,"target":5378,"distance":0},{"source":161,"target":5379,"distance":0},{"source":161,"target":5380,"distance":0},{"source":161,"target":5381,"distance":0},{"source":161,"target":5382,"distance":0},{"source":161,"target":5383,"distance":0},{"source":161,"target":5384,"distance":0},{"source":161,"target":5385,"distance":0},{"source":161,"target":5386,"distance":0},{"source":161,"target":5387,"distance":0},{"source":161,"target":5388,"distance":0},{"source":161,"target":5389,"distance":0},{"source":161,"target":5390,"distance":0},{"source":161,"target":5391,"distance":0},{"source":161,"target":5392,"distance":0},{"source":161,"target":5393,"distance":0},{"source":161,"target":5394,"distance":0},{"source":161,"target":5395,"distance":0},{"source":161,"target":5396,"distance":0},{"source":161,"target":5397,"distance":0},{"source":161,"target":5398,"distance":0},{"source":161,"target":5399,"distance":0},{"source":161,"target":5400,"distance":0},{"source":161,"target":5401,"distance":0},{"source":161,"target":5402,"distance":0},{"source":161,"target":5403,"distance":0},{"source":161,"target":5404,"distance":0},{"source":161,"target":5405,"distance":0},{"source":161,"target":5406,"distance":0},{"source":161,"target":5407,"distance":0},{"source":161,"target":5408,"distance":0},{"source":161,"target":5409,"distance":0},{"source":161,"target":5410,"distance":0},{"source":161,"target":5411,"distance":0},{"source":161,"target":5412,"distance":0},{"source":161,"target":5413,"distance":0},{"source":161,"target":5414,"distance":0},{"source":161,"target":5415,"distance":0},{"source":161,"target":5416,"distance":0},{"source":161,"target":5417,"distance":0},{"source":161,"target":5418,"distance":0},{"source":161,"target":5419,"distance":0},{"source":161,"target":5420,"distance":0},{"source":161,"target":5421,"distance":0},{"source":161,"target":5422,"distance":0},{"source":161,"target":5423,"distance":0},{"source":161,"target":5424,"distance":0},{"source":161,"target":5425,"distance":0},{"source":161,"target":5426,"distance":0},{"source":161,"target":5427,"distance":0},{"source":161,"target":5428,"distance":0},{"source":161,"target":5429,"distance":0},{"source":161,"target":5430,"distance":0},{"source":161,"target":5431,"distance":0},{"source":161,"target":5432,"distance":0},{"source":161,"target":5433,"distance":0},{"source":161,"target":5434,"distance":0},{"source":161,"target":5435,"distance":0},{"source":161,"target":5436,"distance":0},{"source":161,"target":5437,"distance":0},{"source":161,"target":5438,"distance":0},{"source":161,"target":5439,"distance":0},{"source":161,"target":5440,"distance":0},{"source":161,"target":5441,"distance":0},{"source":161,"target":5442,"distance":0},{"source":161,"target":5443,"distance":0},{"source":161,"target":5444,"distance":0},{"source":161,"target":5445,"distance":0},{"source":161,"target":5446,"distance":0},{"source":161,"target":5447,"distance":0},{"source":161,"target":5448,"distance":0},{"source":161,"target":5449,"distance":0},{"source":161,"target":5450,"distance":0},{"source":161,"target":5451,"distance":0},{"source":161,"target":5452,"distance":0},{"source":161,"target":5453,"distance":0},{"source":161,"target":5454,"distance":0},{"source":161,"target":5455,"distance":0},{"source":161,"target":5456,"distance":0},{"source":161,"target":5457,"distance":0},{"source":161,"target":5458,"distance":0},{"source":161,"target":5459,"distance":0},{"source":161,"target":5460,"distance":0},{"source":161,"target":5461,"distance":0},{"source":161,"target":5462,"distance":0},{"source":161,"target":5463,"distance":0},{"source":161,"target":5464,"distance":0},{"source":161,"target":5465,"distance":0},{"source":161,"target":5466,"distance":0},{"source":161,"target":5467,"distance":0},{"source":161,"target":5468,"distance":0},{"source":161,"target":5469,"distance":0},{"source":161,"target":5470,"distance":0},{"source":161,"target":5471,"distance":0},{"source":161,"target":5472,"distance":0},{"source":161,"target":5473,"distance":0},{"source":161,"target":5474,"distance":0},{"source":161,"target":5475,"distance":0},{"source":161,"target":5476,"distance":0},{"source":161,"target":5477,"distance":0},{"source":161,"target":5478,"distance":0},{"source":161,"target":5479,"distance":0},{"source":161,"target":5480,"distance":0},{"source":161,"target":5481,"distance":0},{"source":161,"target":5482,"distance":0},{"source":161,"target":5483,"distance":0},{"source":161,"target":5484,"distance":0},{"source":161,"target":5485,"distance":0},{"source":161,"target":5486,"distance":0},{"source":161,"target":5487,"distance":0},{"source":161,"target":5488,"distance":0},{"source":161,"target":5489,"distance":0},{"source":161,"target":5490,"distance":0},{"source":161,"target":5491,"distance":0},{"source":161,"target":5492,"distance":0},{"source":161,"target":5493,"distance":0},{"source":161,"target":5494,"distance":0},{"source":161,"target":5495,"distance":0},{"source":161,"target":5496,"distance":0},{"source":161,"target":5497,"distance":0},{"source":161,"target":5498,"distance":0},{"source":161,"target":5499,"distance":0},{"source":161,"target":5500,"distance":0},{"source":161,"target":5501,"distance":0},{"source":161,"target":5502,"distance":0},{"source":161,"target":5503,"distance":0},{"source":161,"target":5504,"distance":0},{"source":161,"target":5505,"distance":0},{"source":161,"target":5506,"distance":0},{"source":161,"target":5507,"distance":0},{"source":161,"target":5508,"distance":0},{"source":161,"target":5509,"distance":0},{"source":161,"target":5510,"distance":0},{"source":161,"target":5511,"distance":0},{"source":161,"target":5512,"distance":0},{"source":161,"target":5513,"distance":0},{"source":161,"target":5514,"distance":0},{"source":161,"target":5515,"distance":0},{"source":161,"target":5516,"distance":0},{"source":161,"target":5517,"distance":0},{"source":161,"target":5518,"distance":0},{"source":161,"target":5519,"distance":0},{"source":161,"target":5520,"distance":0},{"source":161,"target":5521,"distance":0},{"source":161,"target":5522,"distance":0},{"source":161,"target":5523,"distance":0},{"source":161,"target":5524,"distance":0},{"source":161,"target":5525,"distance":0},{"source":161,"target":5526,"distance":0},{"source":161,"target":5527,"distance":0},{"source":161,"target":5528,"distance":0},{"source":161,"target":5529,"distance":0},{"source":161,"target":5530,"distance":0},{"source":161,"target":5531,"distance":0},{"source":161,"target":5532,"distance":0},{"source":161,"target":5533,"distance":0},{"source":161,"target":5534,"distance":0},{"source":161,"target":5535,"distance":0},{"source":161,"target":5536,"distance":0},{"source":161,"target":5537,"distance":0},{"source":161,"target":5538,"distance":0},{"source":161,"target":5539,"distance":0},{"source":161,"target":5540,"distance":0},{"source":161,"target":5541,"distance":0},{"source":161,"target":5542,"distance":0},{"source":161,"target":5543,"distance":0},{"source":161,"target":5544,"distance":0},{"source":161,"target":5545,"distance":0},{"source":161,"target":5546,"distance":0},{"source":161,"target":5547,"distance":0},{"source":161,"target":5548,"distance":0},{"source":161,"target":5549,"distance":0},{"source":161,"target":5550,"distance":0},{"source":161,"target":5551,"distance":0},{"source":161,"target":5552,"distance":0},{"source":161,"target":5553,"distance":0},{"source":161,"target":5554,"distance":0},{"source":161,"target":5555,"distance":0},{"source":161,"target":5556,"distance":0},{"source":161,"target":5557,"distance":0},{"source":161,"target":5558,"distance":0},{"source":161,"target":5559,"distance":0},{"source":161,"target":5560,"distance":0},{"source":161,"target":5561,"distance":0},{"source":161,"target":5562,"distance":0},{"source":161,"target":5563,"distance":0},{"source":161,"target":5564,"distance":0},{"source":161,"target":5565,"distance":0},{"source":161,"target":5566,"distance":0},{"source":161,"target":5567,"distance":0},{"source":161,"target":5568,"distance":0},{"source":161,"target":5569,"distance":0},{"source":161,"target":5570,"distance":0},{"source":161,"target":5571,"distance":0},{"source":161,"target":5572,"distance":0},{"source":161,"target":5573,"distance":0},{"source":161,"target":5574,"distance":0},{"source":161,"target":5575,"distance":0},{"source":161,"target":5576,"distance":0},{"source":161,"target":5577,"distance":0},{"source":161,"target":5578,"distance":0},{"source":161,"target":5579,"distance":0},{"source":161,"target":5580,"distance":0},{"source":161,"target":5581,"distance":0},{"source":161,"target":5582,"distance":0},{"source":161,"target":5583,"distance":0},{"source":161,"target":5584,"distance":0},{"source":161,"target":5585,"distance":0},{"source":161,"target":5586,"distance":0},{"source":161,"target":5587,"distance":0},{"source":161,"target":5588,"distance":0},{"source":161,"target":5589,"distance":0},{"source":161,"target":5590,"distance":0},{"source":161,"target":5591,"distance":0},{"source":161,"target":5592,"distance":0},{"source":161,"target":5593,"distance":0},{"source":161,"target":5594,"distance":0},{"source":161,"target":5595,"distance":0},{"source":161,"target":5596,"distance":0},{"source":161,"target":5597,"distance":0},{"source":161,"target":5598,"distance":0},{"source":161,"target":5599,"distance":0},{"source":161,"target":5600,"distance":0},{"source":161,"target":5601,"distance":0},{"source":161,"target":5602,"distance":0},{"source":161,"target":5603,"distance":0},{"source":161,"target":5604,"distance":0},{"source":161,"target":5605,"distance":0},{"source":161,"target":5606,"distance":0},{"source":161,"target":5607,"distance":0},{"source":161,"target":5608,"distance":0},{"source":161,"target":5609,"distance":0},{"source":161,"target":5610,"distance":0},{"source":161,"target":5611,"distance":0},{"source":161,"target":5612,"distance":0},{"source":161,"target":5613,"distance":0},{"source":161,"target":5614,"distance":0},{"source":161,"target":5615,"distance":0},{"source":161,"target":5616,"distance":0},{"source":161,"target":5617,"distance":0},{"source":161,"target":5618,"distance":0},{"source":161,"target":5619,"distance":0},{"source":161,"target":5620,"distance":0},{"source":161,"target":5621,"distance":0},{"source":161,"target":5622,"distance":0},{"source":161,"target":5623,"distance":0},{"source":161,"target":5624,"distance":0},{"source":161,"target":5625,"distance":0},{"source":161,"target":5626,"distance":0},{"source":161,"target":5627,"distance":0},{"source":161,"target":5628,"distance":0},{"source":161,"target":5629,"distance":0},{"source":161,"target":5630,"distance":0},{"source":161,"target":5631,"distance":0},{"source":161,"target":5632,"distance":0},{"source":161,"target":5633,"distance":0},{"source":161,"target":5634,"distance":0},{"source":161,"target":5635,"distance":0},{"source":161,"target":5636,"distance":0},{"source":161,"target":5637,"distance":0},{"source":161,"target":5638,"distance":0},{"source":161,"target":5639,"distance":0},{"source":161,"target":5640,"distance":0},{"source":161,"target":5641,"distance":0},{"source":161,"target":5642,"distance":0},{"source":161,"target":5643,"distance":0},{"source":161,"target":5644,"distance":0},{"source":161,"target":5645,"distance":0},{"source":161,"target":5646,"distance":0},{"source":161,"target":5647,"distance":0},{"source":161,"target":5648,"distance":0},{"source":161,"target":5649,"distance":0},{"source":161,"target":5650,"distance":0},{"source":161,"target":5651,"distance":0},{"source":161,"target":5652,"distance":0},{"source":161,"target":5653,"distance":0},{"source":161,"target":5654,"distance":0},{"source":161,"target":5655,"distance":0},{"source":161,"target":5656,"distance":0},{"source":161,"target":5657,"distance":0},{"source":161,"target":5658,"distance":0},{"source":161,"target":5659,"distance":0},{"source":161,"target":5660,"distance":0},{"source":161,"target":5661,"distance":0},{"source":161,"target":5662,"distance":0},{"source":161,"target":5663,"distance":0},{"source":161,"target":5664,"distance":0},{"source":161,"target":5665,"distance":0},{"source":161,"target":5666,"distance":0},{"source":161,"target":5667,"distance":0},{"source":161,"target":5668,"distance":0},{"source":161,"target":5669,"distance":0},{"source":161,"target":5670,"distance":0},{"source":161,"target":5671,"distance":0},{"source":161,"target":5672,"distance":0},{"source":161,"target":5673,"distance":0},{"source":161,"target":5674,"distance":0},{"source":161,"target":5675,"distance":0},{"source":161,"target":5676,"distance":0},{"source":161,"target":5677,"distance":0},{"source":161,"target":5678,"distance":0},{"source":161,"target":5679,"distance":0},{"source":161,"target":5680,"distance":0},{"source":161,"target":5681,"distance":0},{"source":161,"target":5682,"distance":0},{"source":161,"target":5683,"distance":0},{"source":161,"target":5684,"distance":0},{"source":161,"target":5685,"distance":0},{"source":161,"target":5686,"distance":0},{"source":161,"target":5687,"distance":0},{"source":161,"target":5688,"distance":0},{"source":161,"target":5689,"distance":0},{"source":161,"target":5690,"distance":0},{"source":161,"target":5691,"distance":0},{"source":161,"target":5692,"distance":0},{"source":161,"target":5693,"distance":0},{"source":161,"target":5694,"distance":0},{"source":161,"target":5695,"distance":0},{"source":161,"target":5696,"distance":0},{"source":161,"target":5697,"distance":0},{"source":161,"target":5698,"distance":0},{"source":161,"target":5699,"distance":0},{"source":161,"target":5700,"distance":0},{"source":161,"target":5701,"distance":0},{"source":161,"target":5702,"distance":0},{"source":161,"target":5703,"distance":0},{"source":161,"target":5704,"distance":0},{"source":161,"target":5705,"distance":0},{"source":161,"target":5706,"distance":0},{"source":161,"target":5707,"distance":0},{"source":161,"target":5708,"distance":0},{"source":161,"target":5709,"distance":0},{"source":161,"target":5710,"distance":0},{"source":161,"target":5711,"distance":0},{"source":161,"target":5712,"distance":0},{"source":161,"target":5713,"distance":0},{"source":161,"target":5714,"distance":0},{"source":161,"target":5715,"distance":0},{"source":161,"target":5716,"distance":0},{"source":161,"target":5717,"distance":0},{"source":161,"target":5718,"distance":0},{"source":161,"target":5719,"distance":0},{"source":161,"target":5720,"distance":0},{"source":161,"target":5721,"distance":0},{"source":161,"target":5722,"distance":0},{"source":161,"target":5723,"distance":0},{"source":161,"target":5724,"distance":0},{"source":161,"target":5725,"distance":0},{"source":161,"target":5726,"distance":0},{"source":161,"target":5727,"distance":0},{"source":161,"target":5728,"distance":0},{"source":161,"target":5729,"distance":0},{"source":161,"target":5730,"distance":0},{"source":161,"target":5731,"distance":0},{"source":161,"target":5732,"distance":0},{"source":161,"target":5733,"distance":0},{"source":161,"target":5734,"distance":0},{"source":161,"target":5735,"distance":0},{"source":161,"target":5736,"distance":0},{"source":161,"target":5737,"distance":0},{"source":161,"target":5738,"distance":0},{"source":161,"target":5739,"distance":0},{"source":161,"target":5740,"distance":0},{"source":161,"target":5741,"distance":0},{"source":161,"target":5742,"distance":0},{"source":161,"target":5743,"distance":0},{"source":161,"target":5744,"distance":0},{"source":161,"target":5745,"distance":0},{"source":161,"target":5746,"distance":0},{"source":161,"target":5747,"distance":0},{"source":161,"target":5748,"distance":0},{"source":161,"target":5749,"distance":0},{"source":161,"target":5750,"distance":0},{"source":161,"target":5751,"distance":0},{"source":161,"target":5752,"distance":0},{"source":161,"target":5753,"distance":0},{"source":161,"target":5754,"distance":0},{"source":161,"target":5755,"distance":0},{"source":161,"target":5756,"distance":0},{"source":161,"target":5757,"distance":0},{"source":161,"target":5758,"distance":0},{"source":161,"target":5759,"distance":0},{"source":161,"target":5760,"distance":0},{"source":161,"target":5761,"distance":0},{"source":161,"target":5762,"distance":0},{"source":161,"target":5763,"distance":0},{"source":161,"target":5764,"distance":0},{"source":161,"target":5765,"distance":0},{"source":161,"target":5766,"distance":0},{"source":161,"target":5767,"distance":0},{"source":161,"target":5768,"distance":0},{"source":161,"target":5769,"distance":0},{"source":161,"target":5770,"distance":0},{"source":161,"target":5771,"distance":0},{"source":161,"target":5772,"distance":0},{"source":161,"target":5773,"distance":0},{"source":161,"target":5774,"distance":0},{"source":161,"target":5775,"distance":0},{"source":161,"target":5776,"distance":0},{"source":161,"target":5777,"distance":0},{"source":161,"target":5778,"distance":0},{"source":161,"target":5779,"distance":0},{"source":161,"target":5780,"distance":0},{"source":161,"target":5781,"distance":0},{"source":161,"target":5782,"distance":0},{"source":161,"target":5783,"distance":0},{"source":161,"target":5784,"distance":0},{"source":161,"target":5785,"distance":0},{"source":161,"target":5786,"distance":0},{"source":161,"target":5787,"distance":0},{"source":161,"target":5788,"distance":0},{"source":161,"target":5789,"distance":0},{"source":161,"target":5790,"distance":0},{"source":161,"target":5791,"distance":0},{"source":161,"target":5792,"distance":0},{"source":161,"target":5793,"distance":0},{"source":161,"target":5794,"distance":0},{"source":161,"target":5795,"distance":0},{"source":161,"target":5796,"distance":0},{"source":161,"target":5797,"distance":0},{"source":161,"target":5798,"distance":0},{"source":161,"target":5799,"distance":0},{"source":161,"target":5800,"distance":0},{"source":161,"target":5801,"distance":0},{"source":161,"target":5802,"distance":0},{"source":161,"target":5803,"distance":0},{"source":161,"target":5804,"distance":0},{"source":161,"target":5805,"distance":0},{"source":161,"target":5806,"distance":0},{"source":161,"target":5807,"distance":0},{"source":161,"target":5808,"distance":0},{"source":161,"target":5809,"distance":0},{"source":161,"target":5810,"distance":0},{"source":161,"target":5811,"distance":0},{"source":161,"target":5812,"distance":0},{"source":161,"target":5813,"distance":0},{"source":161,"target":5814,"distance":0},{"source":161,"target":5815,"distance":0},{"source":161,"target":5816,"distance":0},{"source":161,"target":5817,"distance":0},{"source":161,"target":5818,"distance":0},{"source":161,"target":5819,"distance":0},{"source":161,"target":5820,"distance":0},{"source":161,"target":5821,"distance":0},{"source":161,"target":5822,"distance":0},{"source":161,"target":5823,"distance":0},{"source":161,"target":5824,"distance":0},{"source":161,"target":5825,"distance":0},{"source":161,"target":5826,"distance":0},{"source":161,"target":5827,"distance":0},{"source":161,"target":5828,"distance":0},{"source":161,"target":5829,"distance":0},{"source":161,"target":5830,"distance":0},{"source":161,"target":5831,"distance":0},{"source":161,"target":5832,"distance":0},{"source":161,"target":5833,"distance":0},{"source":161,"target":5834,"distance":0},{"source":161,"target":5835,"distance":0},{"source":161,"target":5836,"distance":0},{"source":161,"target":5837,"distance":0},{"source":161,"target":5838,"distance":0},{"source":161,"target":5839,"distance":0},{"source":161,"target":5840,"distance":0},{"source":161,"target":5841,"distance":0},{"source":161,"target":5842,"distance":0},{"source":161,"target":5843,"distance":0},{"source":161,"target":5844,"distance":0},{"source":161,"target":5845,"distance":0},{"source":161,"target":5846,"distance":0},{"source":161,"target":5847,"distance":0},{"source":161,"target":5848,"distance":0},{"source":161,"target":5849,"distance":0},{"source":161,"target":5850,"distance":0},{"source":161,"target":5851,"distance":0},{"source":161,"target":5852,"distance":0},{"source":161,"target":5853,"distance":0},{"source":161,"target":5854,"distance":0},{"source":161,"target":5855,"distance":0},{"source":161,"target":5856,"distance":0},{"source":161,"target":5857,"distance":0},{"source":161,"target":5858,"distance":0},{"source":161,"target":5859,"distance":0},{"source":161,"target":5860,"distance":0},{"source":161,"target":5861,"distance":0},{"source":161,"target":5862,"distance":0},{"source":161,"target":5863,"distance":0},{"source":161,"target":5864,"distance":0},{"source":161,"target":5865,"distance":0},{"source":161,"target":5866,"distance":0},{"source":161,"target":5867,"distance":0},{"source":161,"target":5868,"distance":0},{"source":161,"target":5869,"distance":0},{"source":161,"target":5870,"distance":0},{"source":161,"target":5871,"distance":0},{"source":161,"target":5872,"distance":0},{"source":161,"target":5873,"distance":0},{"source":161,"target":5874,"distance":0},{"source":161,"target":5875,"distance":0},{"source":161,"target":5876,"distance":0},{"source":161,"target":5877,"distance":0},{"source":161,"target":5878,"distance":0},{"source":161,"target":5879,"distance":0},{"source":161,"target":5880,"distance":0},{"source":161,"target":5881,"distance":0},{"source":161,"target":5882,"distance":0},{"source":161,"target":5883,"distance":0},{"source":161,"target":5884,"distance":0},{"source":161,"target":5885,"distance":0},{"source":161,"target":5886,"distance":0},{"source":161,"target":5887,"distance":0},{"source":161,"target":5888,"distance":0},{"source":161,"target":5889,"distance":0},{"source":161,"target":5890,"distance":0},{"source":161,"target":5891,"distance":0},{"source":161,"target":5892,"distance":0},{"source":161,"target":5893,"distance":0},{"source":161,"target":5894,"distance":0},{"source":161,"target":5895,"distance":0},{"source":161,"target":5896,"distance":0},{"source":161,"target":5897,"distance":0},{"source":161,"target":5898,"distance":0},{"source":161,"target":5899,"distance":0},{"source":161,"target":5900,"distance":0},{"source":161,"target":5901,"distance":0},{"source":161,"target":5902,"distance":0},{"source":161,"target":5903,"distance":0},{"source":161,"target":5904,"distance":0},{"source":161,"target":5905,"distance":0},{"source":161,"target":5906,"distance":0},{"source":161,"target":5907,"distance":0},{"source":161,"target":5908,"distance":0},{"source":161,"target":5909,"distance":0},{"source":161,"target":5910,"distance":0},{"source":161,"target":5911,"distance":0},{"source":161,"target":5912,"distance":0},{"source":161,"target":5913,"distance":0},{"source":161,"target":5914,"distance":0},{"source":161,"target":5915,"distance":0},{"source":161,"target":5916,"distance":0},{"source":161,"target":5917,"distance":0},{"source":161,"target":5918,"distance":0},{"source":161,"target":5919,"distance":0},{"source":161,"target":5920,"distance":0},{"source":161,"target":5921,"distance":0},{"source":161,"target":5922,"distance":0},{"source":161,"target":5923,"distance":0},{"source":161,"target":5924,"distance":0},{"source":161,"target":5925,"distance":0},{"source":161,"target":5926,"distance":0},{"source":161,"target":5927,"distance":0},{"source":161,"target":5928,"distance":0},{"source":161,"target":5929,"distance":0},{"source":161,"target":5930,"distance":0},{"source":161,"target":5931,"distance":0},{"source":161,"target":5932,"distance":0},{"source":161,"target":5933,"distance":0},{"source":161,"target":5934,"distance":0},{"source":161,"target":5935,"distance":0},{"source":161,"target":5936,"distance":0},{"source":161,"target":5937,"distance":0},{"source":161,"target":5938,"distance":0},{"source":161,"target":5939,"distance":0},{"source":161,"target":5940,"distance":0},{"source":161,"target":5941,"distance":0},{"source":161,"target":5942,"distance":0},{"source":161,"target":5943,"distance":0},{"source":161,"target":5944,"distance":0},{"source":161,"target":5945,"distance":0},{"source":161,"target":5946,"distance":0},{"source":161,"target":5947,"distance":0},{"source":161,"target":5948,"distance":0},{"source":161,"target":5949,"distance":0},{"source":161,"target":5950,"distance":0},{"source":161,"target":5951,"distance":0},{"source":161,"target":5952,"distance":0},{"source":161,"target":5953,"distance":0},{"source":161,"target":5954,"distance":0},{"source":161,"target":5955,"distance":0},{"source":161,"target":5956,"distance":0},{"source":161,"target":5957,"distance":0},{"source":161,"target":5958,"distance":0},{"source":161,"target":5959,"distance":0},{"source":161,"target":5960,"distance":0},{"source":161,"target":5961,"distance":0},{"source":161,"target":5962,"distance":0},{"source":161,"target":5963,"distance":0},{"source":161,"target":5964,"distance":0},{"source":161,"target":5965,"distance":0},{"source":161,"target":5966,"distance":0},{"source":161,"target":5967,"distance":0},{"source":161,"target":5968,"distance":0},{"source":161,"target":5969,"distance":0},{"source":161,"target":5970,"distance":0},{"source":161,"target":5971,"distance":0},{"source":161,"target":5972,"distance":0},{"source":161,"target":5973,"distance":0},{"source":161,"target":5974,"distance":0},{"source":161,"target":5975,"distance":0},{"source":161,"target":5976,"distance":0},{"source":161,"target":5977,"distance":0},{"source":161,"target":5978,"distance":0},{"source":161,"target":5979,"distance":0},{"source":161,"target":5980,"distance":0},{"source":161,"target":5981,"distance":0},{"source":161,"target":5982,"distance":0},{"source":161,"target":5983,"distance":0},{"source":161,"target":5984,"distance":0},{"source":161,"target":5985,"distance":0},{"source":161,"target":5986,"distance":0},{"source":161,"target":5987,"distance":0},{"source":161,"target":5988,"distance":0},{"source":161,"target":5989,"distance":0},{"source":161,"target":5990,"distance":0},{"source":161,"target":5991,"distance":0},{"source":161,"target":5992,"distance":0},{"source":161,"target":5993,"distance":0},{"source":161,"target":5994,"distance":0},{"source":161,"target":5995,"distance":0},{"source":161,"target":5996,"distance":0},{"source":161,"target":5997,"distance":0},{"source":161,"target":5998,"distance":0},{"source":161,"target":5999,"distance":0},{"source":161,"target":6000,"distance":0},{"source":161,"target":6001,"distance":0},{"source":161,"target":6002,"distance":0},{"source":161,"target":6003,"distance":0},{"source":161,"target":6004,"distance":0},{"source":161,"target":6005,"distance":0},{"source":161,"target":6006,"distance":0},{"source":161,"target":6007,"distance":0},{"source":161,"target":6008,"distance":0},{"source":161,"target":6009,"distance":0},{"source":161,"target":6010,"distance":0},{"source":161,"target":6011,"distance":0},{"source":161,"target":6012,"distance":0},{"source":161,"target":6013,"distance":0},{"source":161,"target":6014,"distance":0},{"source":161,"target":6015,"distance":0},{"source":161,"target":6016,"distance":0},{"source":161,"target":6017,"distance":0},{"source":161,"target":6018,"distance":0},{"source":161,"target":6019,"distance":0},{"source":161,"target":6020,"distance":0},{"source":161,"target":6021,"distance":0},{"source":161,"target":6022,"distance":0},{"source":161,"target":6023,"distance":0},{"source":161,"target":6024,"distance":0},{"source":161,"target":6025,"distance":0},{"source":161,"target":6026,"distance":0},{"source":161,"target":6027,"distance":0},{"source":161,"target":6028,"distance":0},{"source":161,"target":6029,"distance":0},{"source":161,"target":6030,"distance":0},{"source":161,"target":6031,"distance":0},{"source":161,"target":6032,"distance":0},{"source":161,"target":6033,"distance":0},{"source":161,"target":6034,"distance":0},{"source":161,"target":6035,"distance":0},{"source":161,"target":6036,"distance":0},{"source":161,"target":6037,"distance":0},{"source":161,"target":6038,"distance":0},{"source":161,"target":6039,"distance":0},{"source":161,"target":6040,"distance":0},{"source":161,"target":6041,"distance":0},{"source":161,"target":6042,"distance":0},{"source":161,"target":6043,"distance":0},{"source":161,"target":6044,"distance":0},{"source":161,"target":6045,"distance":0},{"source":161,"target":6046,"distance":0},{"source":161,"target":6047,"distance":0},{"source":161,"target":6048,"distance":0},{"source":161,"target":6049,"distance":0},{"source":161,"target":6050,"distance":0},{"source":161,"target":6051,"distance":0},{"source":161,"target":6052,"distance":0},{"source":161,"target":6053,"distance":0},{"source":161,"target":6054,"distance":0},{"source":161,"target":6055,"distance":0},{"source":161,"target":6056,"distance":0},{"source":161,"target":6057,"distance":0},{"source":161,"target":6058,"distance":0},{"source":161,"target":6059,"distance":0},{"source":161,"target":6060,"distance":0},{"source":161,"target":6061,"distance":0},{"source":161,"target":6062,"distance":0},{"source":161,"target":6063,"distance":0},{"source":161,"target":6064,"distance":0},{"source":161,"target":6065,"distance":0},{"source":161,"target":6066,"distance":0},{"source":161,"target":6067,"distance":0},{"source":161,"target":6068,"distance":0},{"source":161,"target":6069,"distance":0},{"source":161,"target":6070,"distance":0},{"source":161,"target":6071,"distance":0},{"source":161,"target":6072,"distance":0},{"source":161,"target":6073,"distance":0},{"source":161,"target":6074,"distance":0},{"source":161,"target":6075,"distance":0},{"source":161,"target":6076,"distance":0},{"source":161,"target":6077,"distance":0},{"source":161,"target":6078,"distance":0},{"source":161,"target":6079,"distance":0},{"source":161,"target":6080,"distance":0},{"source":161,"target":6081,"distance":0},{"source":161,"target":6082,"distance":0},{"source":161,"target":6083,"distance":0},{"source":161,"target":6084,"distance":0},{"source":161,"target":6085,"distance":0},{"source":161,"target":6086,"distance":0},{"source":161,"target":6087,"distance":0},{"source":161,"target":6088,"distance":0},{"source":161,"target":6089,"distance":0},{"source":161,"target":6090,"distance":0},{"source":161,"target":6091,"distance":0},{"source":161,"target":6092,"distance":0},{"source":161,"target":6093,"distance":0},{"source":161,"target":6094,"distance":0},{"source":161,"target":6095,"distance":0},{"source":161,"target":6096,"distance":0},{"source":161,"target":6097,"distance":0},{"source":161,"target":6098,"distance":0},{"source":161,"target":6099,"distance":0},{"source":161,"target":6100,"distance":0},{"source":161,"target":6101,"distance":0},{"source":161,"target":6102,"distance":0},{"source":161,"target":6103,"distance":0},{"source":161,"target":6104,"distance":0},{"source":161,"target":6105,"distance":0},{"source":161,"target":6106,"distance":0},{"source":161,"target":6107,"distance":0},{"source":161,"target":6108,"distance":0},{"source":161,"target":6109,"distance":0},{"source":161,"target":6110,"distance":0},{"source":161,"target":6111,"distance":0},{"source":161,"target":6112,"distance":0},{"source":161,"target":6113,"distance":0},{"source":161,"target":6114,"distance":0},{"source":161,"target":6115,"distance":0},{"source":161,"target":6116,"distance":0},{"source":161,"target":6117,"distance":0},{"source":161,"target":6118,"distance":0},{"source":161,"target":6119,"distance":0},{"source":161,"target":6120,"distance":0},{"source":161,"target":6121,"distance":0},{"source":161,"target":6122,"distance":0},{"source":161,"target":6123,"distance":0},{"source":161,"target":6124,"distance":0},{"source":161,"target":6125,"distance":0},{"source":161,"target":6126,"distance":0},{"source":161,"target":6127,"distance":0},{"source":161,"target":6128,"distance":0},{"source":161,"target":6129,"distance":0},{"source":161,"target":6130,"distance":0},{"source":161,"target":6131,"distance":0},{"source":161,"target":6132,"distance":0},{"source":161,"target":6133,"distance":0},{"source":161,"target":6134,"distance":0},{"source":161,"target":6135,"distance":0},{"source":161,"target":6136,"distance":0},{"source":161,"target":6137,"distance":0},{"source":161,"target":6138,"distance":0},{"source":161,"target":6139,"distance":0},{"source":161,"target":6140,"distance":0},{"source":161,"target":6141,"distance":0},{"source":161,"target":6142,"distance":0},{"source":161,"target":6143,"distance":0},{"source":161,"target":6144,"distance":0},{"source":161,"target":6145,"distance":0},{"source":161,"target":6146,"distance":0},{"source":161,"target":6147,"distance":0},{"source":161,"target":6148,"distance":0},{"source":161,"target":6149,"distance":0},{"source":161,"target":6150,"distance":0},{"source":161,"target":6151,"distance":0},{"source":161,"target":6152,"distance":0},{"source":161,"target":6153,"distance":0},{"source":161,"target":6154,"distance":0},{"source":161,"target":6155,"distance":0},{"source":161,"target":6156,"distance":0},{"source":161,"target":6157,"distance":0},{"source":161,"target":6158,"distance":0},{"source":161,"target":6159,"distance":0},{"source":161,"target":6160,"distance":0},{"source":161,"target":6161,"distance":0},{"source":161,"target":6162,"distance":0},{"source":161,"target":6163,"distance":0},{"source":161,"target":6164,"distance":0},{"source":161,"target":6165,"distance":0},{"source":161,"target":6166,"distance":0},{"source":161,"target":6167,"distance":0},{"source":161,"target":6168,"distance":0},{"source":161,"target":6169,"distance":0},{"source":161,"target":6170,"distance":0},{"source":161,"target":6171,"distance":0},{"source":161,"target":6172,"distance":0},{"source":161,"target":6173,"distance":0},{"source":161,"target":6174,"distance":0},{"source":161,"target":6175,"distance":0},{"source":161,"target":6176,"distance":0},{"source":161,"target":6177,"distance":0},{"source":161,"target":6178,"distance":0},{"source":161,"target":6179,"distance":0},{"source":161,"target":6180,"distance":0},{"source":161,"target":6181,"distance":0},{"source":161,"target":6182,"distance":0},{"source":161,"target":6183,"distance":0},{"source":161,"target":6184,"distance":0},{"source":161,"target":6185,"distance":0},{"source":161,"target":6186,"distance":0},{"source":161,"target":6187,"distance":0},{"source":161,"target":6188,"distance":0},{"source":161,"target":6189,"distance":0},{"source":161,"target":6190,"distance":0},{"source":161,"target":6191,"distance":0},{"source":161,"target":6192,"distance":0},{"source":161,"target":6193,"distance":0},{"source":161,"target":6194,"distance":0},{"source":161,"target":6195,"distance":0},{"source":161,"target":6196,"distance":0},{"source":161,"target":6197,"distance":0},{"source":161,"target":6198,"distance":0},{"source":161,"target":6199,"distance":0},{"source":161,"target":6200,"distance":0},{"source":161,"target":6201,"distance":0},{"source":161,"target":6202,"distance":0},{"source":161,"target":6203,"distance":0},{"source":161,"target":6204,"distance":0},{"source":161,"target":6205,"distance":0},{"source":161,"target":6206,"distance":0},{"source":161,"target":6207,"distance":0},{"source":161,"target":6208,"distance":0},{"source":161,"target":6209,"distance":0},{"source":161,"target":6210,"distance":0},{"source":161,"target":6211,"distance":0},{"source":161,"target":6212,"distance":0},{"source":161,"target":6213,"distance":0},{"source":161,"target":6214,"distance":0},{"source":161,"target":6215,"distance":0},{"source":161,"target":6216,"distance":0},{"source":161,"target":6217,"distance":0},{"source":161,"target":6218,"distance":0},{"source":161,"target":6219,"distance":0},{"source":161,"target":6220,"distance":0},{"source":161,"target":6221,"distance":0},{"source":161,"target":6222,"distance":0},{"source":161,"target":6223,"distance":0},{"source":161,"target":6224,"distance":0},{"source":161,"target":6225,"distance":0},{"source":161,"target":6226,"distance":0},{"source":161,"target":6227,"distance":0},{"source":161,"target":6228,"distance":0},{"source":161,"target":6229,"distance":0},{"source":161,"target":6230,"distance":0},{"source":161,"target":6231,"distance":0},{"source":161,"target":6232,"distance":0},{"source":161,"target":6233,"distance":0},{"source":161,"target":6234,"distance":0},{"source":161,"target":6235,"distance":0},{"source":161,"target":6236,"distance":0},{"source":161,"target":6237,"distance":0},{"source":161,"target":6238,"distance":0},{"source":161,"target":6239,"distance":0},{"source":161,"target":6240,"distance":0},{"source":161,"target":6241,"distance":0},{"source":161,"target":6242,"distance":0},{"source":161,"target":6243,"distance":0},{"source":161,"target":6244,"distance":0},{"source":161,"target":6245,"distance":0},{"source":161,"target":6246,"distance":0},{"source":161,"target":6247,"distance":0},{"source":161,"target":6248,"distance":0},{"source":161,"target":6249,"distance":0},{"source":161,"target":6250,"distance":0},{"source":161,"target":6251,"distance":0},{"source":161,"target":6252,"distance":0},{"source":161,"target":6253,"distance":0},{"source":161,"target":6254,"distance":0},{"source":161,"target":6255,"distance":0},{"source":161,"target":6256,"distance":0},{"source":161,"target":6257,"distance":0},{"source":161,"target":6258,"distance":0},{"source":161,"target":6259,"distance":0},{"source":161,"target":6260,"distance":0},{"source":161,"target":6261,"distance":0},{"source":161,"target":6262,"distance":0},{"source":161,"target":6263,"distance":0},{"source":161,"target":6264,"distance":0},{"source":161,"target":6265,"distance":0},{"source":161,"target":6266,"distance":0},{"source":161,"target":6267,"distance":0},{"source":161,"target":6268,"distance":0},{"source":161,"target":6269,"distance":0},{"source":161,"target":6270,"distance":0},{"source":161,"target":6271,"distance":0},{"source":161,"target":6272,"distance":0},{"source":161,"target":6273,"distance":0},{"source":161,"target":6274,"distance":0},{"source":161,"target":6275,"distance":0},{"source":161,"target":6276,"distance":0},{"source":161,"target":6277,"distance":0},{"source":161,"target":6278,"distance":0},{"source":161,"target":6279,"distance":0},{"source":161,"target":6280,"distance":0},{"source":161,"target":6281,"distance":0},{"source":161,"target":6282,"distance":0},{"source":161,"target":6283,"distance":0},{"source":161,"target":6284,"distance":0},{"source":161,"target":6285,"distance":0},{"source":161,"target":6286,"distance":0},{"source":161,"target":6287,"distance":0},{"source":161,"target":6288,"distance":0},{"source":161,"target":6289,"distance":0},{"source":161,"target":6290,"distance":0},{"source":161,"target":6291,"distance":0},{"source":161,"target":6292,"distance":0},{"source":161,"target":6293,"distance":0},{"source":161,"target":6294,"distance":0},{"source":161,"target":6295,"distance":0},{"source":161,"target":6296,"distance":0},{"source":161,"target":6297,"distance":0},{"source":161,"target":6298,"distance":0},{"source":161,"target":6299,"distance":0},{"source":161,"target":6300,"distance":0},{"source":161,"target":6301,"distance":0},{"source":161,"target":6302,"distance":0},{"source":161,"target":6303,"distance":0},{"source":161,"target":6304,"distance":0},{"source":161,"target":6305,"distance":0},{"source":161,"target":6306,"distance":0},{"source":161,"target":6307,"distance":0},{"source":161,"target":6308,"distance":0},{"source":161,"target":6309,"distance":0},{"source":161,"target":6310,"distance":0},{"source":161,"target":6311,"distance":0},{"source":161,"target":6312,"distance":0},{"source":161,"target":6313,"distance":0},{"source":161,"target":6314,"distance":0},{"source":161,"target":6315,"distance":0},{"source":161,"target":6316,"distance":0},{"source":161,"target":6317,"distance":0},{"source":161,"target":6318,"distance":0},{"source":161,"target":6319,"distance":0},{"source":161,"target":6320,"distance":0},{"source":161,"target":6321,"distance":0},{"source":161,"target":6322,"distance":0},{"source":161,"target":6323,"distance":0},{"source":161,"target":6324,"distance":0},{"source":161,"target":6325,"distance":0},{"source":161,"target":6326,"distance":0},{"source":161,"target":6327,"distance":0},{"source":161,"target":6328,"distance":0},{"source":161,"target":6329,"distance":0},{"source":161,"target":6330,"distance":0},{"source":161,"target":6331,"distance":0},{"source":161,"target":6332,"distance":0},{"source":161,"target":6333,"distance":0},{"source":161,"target":6334,"distance":0},{"source":161,"target":6335,"distance":0},{"source":161,"target":6336,"distance":0},{"source":161,"target":6337,"distance":0},{"source":161,"target":6338,"distance":0},{"source":161,"target":6339,"distance":0},{"source":161,"target":6340,"distance":0},{"source":161,"target":6341,"distance":0},{"source":161,"target":6342,"distance":0},{"source":161,"target":6343,"distance":0},{"source":161,"target":6344,"distance":0},{"source":161,"target":6345,"distance":0},{"source":161,"target":6346,"distance":0},{"source":161,"target":6347,"distance":0},{"source":161,"target":6348,"distance":0},{"source":161,"target":6349,"distance":0},{"source":161,"target":6350,"distance":0},{"source":161,"target":6351,"distance":0},{"source":161,"target":6352,"distance":0},{"source":161,"target":6353,"distance":0},{"source":161,"target":6354,"distance":0},{"source":161,"target":6355,"distance":0},{"source":161,"target":6356,"distance":0},{"source":161,"target":6357,"distance":0},{"source":161,"target":6358,"distance":0},{"source":161,"target":6359,"distance":0},{"source":161,"target":6360,"distance":0},{"source":161,"target":6361,"distance":0},{"source":161,"target":6362,"distance":0},{"source":161,"target":6363,"distance":0},{"source":161,"target":6364,"distance":0},{"source":161,"target":6365,"distance":0},{"source":161,"target":6366,"distance":0},{"source":161,"target":6367,"distance":0},{"source":161,"target":6368,"distance":0},{"source":161,"target":6369,"distance":0},{"source":161,"target":6370,"distance":0},{"source":161,"target":6371,"distance":0},{"source":161,"target":6372,"distance":0},{"source":161,"target":6373,"distance":0},{"source":161,"target":6374,"distance":0},{"source":161,"target":6375,"distance":0},{"source":161,"target":6376,"distance":0},{"source":161,"target":6377,"distance":0},{"source":161,"target":6378,"distance":0},{"source":161,"target":6379,"distance":0},{"source":161,"target":6380,"distance":0},{"source":161,"target":6381,"distance":0},{"source":161,"target":6382,"distance":0},{"source":161,"target":6383,"distance":0},{"source":161,"target":6384,"distance":0},{"source":161,"target":6385,"distance":0},{"source":161,"target":6386,"distance":0},{"source":161,"target":6387,"distance":0},{"source":161,"target":6388,"distance":0},{"source":161,"target":6389,"distance":0},{"source":161,"target":6390,"distance":0},{"source":161,"target":6391,"distance":0},{"source":161,"target":6392,"distance":0},{"source":161,"target":6393,"distance":0},{"source":161,"target":6394,"distance":0},{"source":161,"target":6395,"distance":0},{"source":161,"target":6396,"distance":0},{"source":161,"target":6397,"distance":0},{"source":161,"target":6398,"distance":0},{"source":161,"target":6399,"distance":0},{"source":161,"target":6400,"distance":0},{"source":161,"target":6401,"distance":0},{"source":161,"target":6402,"distance":0},{"source":161,"target":6403,"distance":0},{"source":161,"target":6404,"distance":0},{"source":161,"target":6405,"distance":0},{"source":161,"target":6406,"distance":0},{"source":161,"target":6407,"distance":0},{"source":161,"target":6408,"distance":0},{"source":161,"target":6409,"distance":0},{"source":161,"target":6410,"distance":0},{"source":161,"target":6411,"distance":0},{"source":161,"target":6412,"distance":0},{"source":161,"target":6413,"distance":0},{"source":161,"target":6414,"distance":0},{"source":161,"target":6415,"distance":0},{"source":161,"target":6416,"distance":0},{"source":161,"target":6417,"distance":0},{"source":161,"target":6418,"distance":0},{"source":161,"target":6419,"distance":0},{"source":161,"target":6420,"distance":0},{"source":161,"target":6421,"distance":0},{"source":161,"target":6422,"distance":0},{"source":161,"target":6423,"distance":0},{"source":161,"target":6424,"distance":0},{"source":161,"target":6425,"distance":0},{"source":161,"target":6426,"distance":0},{"source":161,"target":6427,"distance":0},{"source":161,"target":6428,"distance":0},{"source":161,"target":6429,"distance":0},{"source":161,"target":6430,"distance":0},{"source":161,"target":6431,"distance":0},{"source":161,"target":6432,"distance":0},{"source":161,"target":6433,"distance":0},{"source":161,"target":6434,"distance":0},{"source":161,"target":6435,"distance":0},{"source":161,"target":6436,"distance":0},{"source":161,"target":6437,"distance":0},{"source":161,"target":6438,"distance":0},{"source":161,"target":6439,"distance":0},{"source":161,"target":6440,"distance":0},{"source":161,"target":6441,"distance":0},{"source":161,"target":6442,"distance":0},{"source":161,"target":6443,"distance":0},{"source":161,"target":6444,"distance":0},{"source":161,"target":6445,"distance":0},{"source":161,"target":6446,"distance":0},{"source":161,"target":6447,"distance":0},{"source":161,"target":6448,"distance":0},{"source":161,"target":6449,"distance":0},{"source":161,"target":6450,"distance":0},{"source":161,"target":6451,"distance":0},{"source":161,"target":6452,"distance":0},{"source":161,"target":6453,"distance":0},{"source":161,"target":6454,"distance":0},{"source":161,"target":6455,"distance":0},{"source":161,"target":6456,"distance":0},{"source":161,"target":6457,"distance":0},{"source":161,"target":6458,"distance":0},{"source":161,"target":6459,"distance":0},{"source":161,"target":6460,"distance":0},{"source":161,"target":6461,"distance":0},{"source":161,"target":6462,"distance":0},{"source":161,"target":6463,"distance":0},{"source":161,"target":6464,"distance":0},{"source":161,"target":6465,"distance":0},{"source":161,"target":6466,"distance":0},{"source":161,"target":6467,"distance":0},{"source":161,"target":6468,"distance":0},{"source":161,"target":6469,"distance":0},{"source":161,"target":6470,"distance":0},{"source":161,"target":6471,"distance":0},{"source":161,"target":6472,"distance":0},{"source":161,"target":6473,"distance":0},{"source":161,"target":6474,"distance":0},{"source":161,"target":6475,"distance":0},{"source":161,"target":6476,"distance":0},{"source":161,"target":6477,"distance":0},{"source":161,"target":6478,"distance":0},{"source":161,"target":6479,"distance":0},{"source":161,"target":6480,"distance":0},{"source":161,"target":6481,"distance":0},{"source":161,"target":6482,"distance":0},{"source":161,"target":6483,"distance":0},{"source":161,"target":6484,"distance":0},{"source":161,"target":6485,"distance":0},{"source":161,"target":6486,"distance":0},{"source":161,"target":6487,"distance":0},{"source":161,"target":6488,"distance":0},{"source":161,"target":6489,"distance":0},{"source":161,"target":6490,"distance":0},{"source":161,"target":6491,"distance":0},{"source":161,"target":6492,"distance":0},{"source":161,"target":6493,"distance":0},{"source":161,"target":6494,"distance":0},{"source":161,"target":6495,"distance":0},{"source":161,"target":6496,"distance":0},{"source":161,"target":6497,"distance":0},{"source":161,"target":6498,"distance":0},{"source":161,"target":6499,"distance":0},{"source":161,"target":6500,"distance":0},{"source":161,"target":6501,"distance":0},{"source":161,"target":6502,"distance":0},{"source":161,"target":6503,"distance":0},{"source":161,"target":6504,"distance":0},{"source":161,"target":6505,"distance":0},{"source":161,"target":6506,"distance":0},{"source":161,"target":6507,"distance":0},{"source":161,"target":6508,"distance":0},{"source":161,"target":6509,"distance":0},{"source":161,"target":6510,"distance":0},{"source":161,"target":6511,"distance":0},{"source":161,"target":6512,"distance":0},{"source":161,"target":6513,"distance":0},{"source":161,"target":6514,"distance":0},{"source":161,"target":6515,"distance":0},{"source":161,"target":6516,"distance":0},{"source":161,"target":6517,"distance":0},{"source":161,"target":6518,"distance":0},{"source":161,"target":6519,"distance":0},{"source":161,"target":6520,"distance":0},{"source":161,"target":6521,"distance":0},{"source":161,"target":6522,"distance":0},{"source":161,"target":6523,"distance":0},{"source":161,"target":6524,"distance":0},{"source":161,"target":6525,"distance":0},{"source":161,"target":6526,"distance":0},{"source":161,"target":6527,"distance":0},{"source":161,"target":6528,"distance":0},{"source":161,"target":6529,"distance":0},{"source":161,"target":6530,"distance":0},{"source":161,"target":6531,"distance":0},{"source":161,"target":6532,"distance":0},{"source":161,"target":6533,"distance":0},{"source":161,"target":6534,"distance":0},{"source":161,"target":6535,"distance":0},{"source":161,"target":6536,"distance":0},{"source":161,"target":6537,"distance":0},{"source":161,"target":6538,"distance":0},{"source":161,"target":6539,"distance":0},{"source":161,"target":6540,"distance":0},{"source":161,"target":6541,"distance":0},{"source":161,"target":6542,"distance":0},{"source":161,"target":6543,"distance":0},{"source":161,"target":6544,"distance":0},{"source":161,"target":6545,"distance":0},{"source":161,"target":6546,"distance":0},{"source":161,"target":6547,"distance":0},{"source":161,"target":6548,"distance":0},{"source":161,"target":6549,"distance":0},{"source":161,"target":6550,"distance":0},{"source":161,"target":6551,"distance":0},{"source":161,"target":6552,"distance":0},{"source":161,"target":6553,"distance":0},{"source":161,"target":6554,"distance":0},{"source":161,"target":6555,"distance":0},{"source":161,"target":6556,"distance":0},{"source":161,"target":6557,"distance":0},{"source":161,"target":6558,"distance":0},{"source":161,"target":6559,"distance":0},{"source":161,"target":6560,"distance":0},{"source":161,"target":6561,"distance":0},{"source":161,"target":6562,"distance":0},{"source":161,"target":6563,"distance":0},{"source":161,"target":6564,"distance":0},{"source":161,"target":6565,"distance":0},{"source":161,"target":6566,"distance":0},{"source":161,"target":6567,"distance":0},{"source":161,"target":6568,"distance":0},{"source":161,"target":6569,"distance":0},{"source":161,"target":6570,"distance":0},{"source":161,"target":6571,"distance":0},{"source":161,"target":6572,"distance":0},{"source":161,"target":6573,"distance":0},{"source":161,"target":6574,"distance":0},{"source":161,"target":6575,"distance":0},{"source":161,"target":6576,"distance":0},{"source":161,"target":6577,"distance":0},{"source":161,"target":6578,"distance":0},{"source":161,"target":6579,"distance":0},{"source":161,"target":6580,"distance":0},{"source":161,"target":6581,"distance":0},{"source":161,"target":6582,"distance":0},{"source":161,"target":6583,"distance":0},{"source":161,"target":6584,"distance":0},{"source":161,"target":6585,"distance":0},{"source":161,"target":6586,"distance":0},{"source":161,"target":6587,"distance":0},{"source":161,"target":6588,"distance":0},{"source":161,"target":6589,"distance":0},{"source":161,"target":6590,"distance":0},{"source":161,"target":6591,"distance":0},{"source":161,"target":6592,"distance":0},{"source":161,"target":6593,"distance":0},{"source":161,"target":6594,"distance":0},{"source":161,"target":6595,"distance":0},{"source":161,"target":6596,"distance":0},{"source":161,"target":6597,"distance":0},{"source":161,"target":6598,"distance":0},{"source":161,"target":6599,"distance":0},{"source":161,"target":6600,"distance":0},{"source":161,"target":6601,"distance":0},{"source":161,"target":6602,"distance":0},{"source":161,"target":6603,"distance":0},{"source":161,"target":6604,"distance":0},{"source":161,"target":6605,"distance":0},{"source":161,"target":6606,"distance":0},{"source":161,"target":6607,"distance":0},{"source":161,"target":6608,"distance":0},{"source":161,"target":6609,"distance":0},{"source":161,"target":6610,"distance":0},{"source":161,"target":6611,"distance":0},{"source":161,"target":6612,"distance":0},{"source":161,"target":6613,"distance":0},{"source":161,"target":6614,"distance":0},{"source":161,"target":6615,"distance":0},{"source":161,"target":6616,"distance":0},{"source":161,"target":6617,"distance":0},{"source":161,"target":6618,"distance":0},{"source":161,"target":6619,"distance":0},{"source":161,"target":6620,"distance":0},{"source":161,"target":6621,"distance":0},{"source":161,"target":6622,"distance":0},{"source":161,"target":6623,"distance":0},{"source":161,"target":6624,"distance":0},{"source":161,"target":6625,"distance":0},{"source":161,"target":6626,"distance":0},{"source":161,"target":6627,"distance":0},{"source":161,"target":6628,"distance":0},{"source":161,"target":6629,"distance":0},{"source":161,"target":6630,"distance":0},{"source":161,"target":6631,"distance":0},{"source":161,"target":6632,"distance":0},{"source":161,"target":6633,"distance":0},{"source":161,"target":6634,"distance":0},{"source":161,"target":6635,"distance":0},{"source":161,"target":6636,"distance":0},{"source":161,"target":6637,"distance":0},{"source":161,"target":6638,"distance":0},{"source":161,"target":6639,"distance":0},{"source":161,"target":6640,"distance":0},{"source":161,"target":6641,"distance":0},{"source":161,"target":6642,"distance":0},{"source":161,"target":6643,"distance":0},{"source":161,"target":6644,"distance":0},{"source":161,"target":6645,"distance":0},{"source":161,"target":6646,"distance":0},{"source":161,"target":6647,"distance":0},{"source":161,"target":6648,"distance":0},{"source":161,"target":6649,"distance":0},{"source":161,"target":6650,"distance":0},{"source":161,"target":6651,"distance":0},{"source":161,"target":6652,"distance":0},{"source":161,"target":6653,"distance":0},{"source":161,"target":6654,"distance":0},{"source":161,"target":6655,"distance":0},{"source":161,"target":6656,"distance":0},{"source":161,"target":6657,"distance":0},{"source":161,"target":6658,"distance":0},{"source":161,"target":6659,"distance":0},{"source":161,"target":6660,"distance":0},{"source":161,"target":6661,"distance":0},{"source":161,"target":6662,"distance":0},{"source":161,"target":6663,"distance":0},{"source":161,"target":6664,"distance":0},{"source":161,"target":6665,"distance":0},{"source":161,"target":6666,"distance":0},{"source":161,"target":6667,"distance":0},{"source":161,"target":6668,"distance":0},{"source":161,"target":6669,"distance":0},{"source":161,"target":6670,"distance":0},{"source":161,"target":6671,"distance":0},{"source":161,"target":6672,"distance":0},{"source":161,"target":6673,"distance":0},{"source":161,"target":6674,"distance":0},{"source":161,"target":6675,"distance":0},{"source":161,"target":6676,"distance":0},{"source":161,"target":6677,"distance":0},{"source":161,"target":6678,"distance":0},{"source":161,"target":6679,"distance":0},{"source":161,"target":6680,"distance":0},{"source":161,"target":6681,"distance":0},{"source":161,"target":6682,"distance":0},{"source":161,"target":6683,"distance":0},{"source":161,"target":6684,"distance":0},{"source":161,"target":6685,"distance":0},{"source":161,"target":6686,"distance":0},{"source":161,"target":6687,"distance":0},{"source":161,"target":6688,"distance":0},{"source":161,"target":6689,"distance":0},{"source":161,"target":6690,"distance":0},{"source":161,"target":6691,"distance":0},{"source":161,"target":6692,"distance":0},{"source":161,"target":6693,"distance":0},{"source":161,"target":6694,"distance":0},{"source":161,"target":6695,"distance":0},{"source":161,"target":6696,"distance":0},{"source":161,"target":6697,"distance":0},{"source":161,"target":6698,"distance":0},{"source":161,"target":6699,"distance":0},{"source":161,"target":6700,"distance":0},{"source":161,"target":6701,"distance":0},{"source":161,"target":6702,"distance":0},{"source":161,"target":6703,"distance":0},{"source":161,"target":6704,"distance":0},{"source":161,"target":6705,"distance":0},{"source":161,"target":6706,"distance":0},{"source":161,"target":6707,"distance":0},{"source":161,"target":6708,"distance":0},{"source":161,"target":6709,"distance":0},{"source":161,"target":6710,"distance":0},{"source":161,"target":6711,"distance":0},{"source":161,"target":6712,"distance":0},{"source":161,"target":6713,"distance":0},{"source":161,"target":6714,"distance":0},{"source":161,"target":6715,"distance":0},{"source":161,"target":6716,"distance":0},{"source":161,"target":6717,"distance":0},{"source":161,"target":6718,"distance":0},{"source":161,"target":6719,"distance":0},{"source":161,"target":6720,"distance":0},{"source":161,"target":6721,"distance":0},{"source":161,"target":6722,"distance":0},{"source":161,"target":6723,"distance":0},{"source":161,"target":6724,"distance":0},{"source":161,"target":6725,"distance":0},{"source":161,"target":6726,"distance":0},{"source":161,"target":6727,"distance":0},{"source":161,"target":6728,"distance":0},{"source":161,"target":6729,"distance":0},{"source":161,"target":6730,"distance":0},{"source":161,"target":6731,"distance":0},{"source":161,"target":6732,"distance":0},{"source":161,"target":6733,"distance":0},{"source":161,"target":6734,"distance":0},{"source":161,"target":6735,"distance":0},{"source":161,"target":6736,"distance":0},{"source":161,"target":6737,"distance":0},{"source":161,"target":6738,"distance":0},{"source":161,"target":6739,"distance":0},{"source":161,"target":6740,"distance":0},{"source":161,"target":6741,"distance":0},{"source":161,"target":6742,"distance":0},{"source":161,"target":6743,"distance":0},{"source":161,"target":6744,"distance":0},{"source":161,"target":6745,"distance":0},{"source":161,"target":6746,"distance":0},{"source":161,"target":6747,"distance":0},{"source":161,"target":6748,"distance":0},{"source":161,"target":6749,"distance":0},{"source":161,"target":6750,"distance":0},{"source":161,"target":6751,"distance":0},{"source":161,"target":6752,"distance":0},{"source":161,"target":6753,"distance":0},{"source":161,"target":6754,"distance":0},{"source":161,"target":6755,"distance":0},{"source":161,"target":6756,"distance":0},{"source":161,"target":6757,"distance":0},{"source":161,"target":6758,"distance":0},{"source":161,"target":6759,"distance":0},{"source":161,"target":6760,"distance":0},{"source":161,"target":6761,"distance":0},{"source":161,"target":6762,"distance":0},{"source":161,"target":6763,"distance":0},{"source":161,"target":6764,"distance":0},{"source":161,"target":6765,"distance":0},{"source":161,"target":6766,"distance":0},{"source":161,"target":6767,"distance":0},{"source":161,"target":6768,"distance":0},{"source":161,"target":6769,"distance":0},{"source":161,"target":6770,"distance":0},{"source":161,"target":6771,"distance":0},{"source":161,"target":6772,"distance":0},{"source":161,"target":6773,"distance":0},{"source":161,"target":6774,"distance":0},{"source":161,"target":6775,"distance":0},{"source":161,"target":6776,"distance":0},{"source":161,"target":6777,"distance":0},{"source":161,"target":6778,"distance":0},{"source":161,"target":6779,"distance":0},{"source":161,"target":6780,"distance":0},{"source":161,"target":6781,"distance":0},{"source":161,"target":6782,"distance":0},{"source":161,"target":6783,"distance":0},{"source":161,"target":6784,"distance":0},{"source":161,"target":6785,"distance":0},{"source":161,"target":6786,"distance":0},{"source":161,"target":6787,"distance":0},{"source":161,"target":6788,"distance":0},{"source":161,"target":6789,"distance":0},{"source":161,"target":6790,"distance":0},{"source":161,"target":6791,"distance":0},{"source":161,"target":6792,"distance":0},{"source":161,"target":6793,"distance":0},{"source":161,"target":6794,"distance":0},{"source":161,"target":6795,"distance":0},{"source":161,"target":6796,"distance":0},{"source":161,"target":6797,"distance":0},{"source":161,"target":6798,"distance":0},{"source":161,"target":6799,"distance":0},{"source":161,"target":6800,"distance":0},{"source":161,"target":6801,"distance":0},{"source":161,"target":6802,"distance":0},{"source":161,"target":6803,"distance":0},{"source":161,"target":6804,"distance":0},{"source":161,"target":6805,"distance":0},{"source":161,"target":6806,"distance":0},{"source":161,"target":6807,"distance":0},{"source":161,"target":6808,"distance":0},{"source":161,"target":6809,"distance":0},{"source":161,"target":6810,"distance":0},{"source":161,"target":6811,"distance":0},{"source":161,"target":6812,"distance":0},{"source":161,"target":6813,"distance":0},{"source":161,"target":6814,"distance":0},{"source":161,"target":6815,"distance":0},{"source":161,"target":6816,"distance":0},{"source":161,"target":6817,"distance":0},{"source":161,"target":6818,"distance":0},{"source":161,"target":6819,"distance":0},{"source":161,"target":6820,"distance":0},{"source":161,"target":6821,"distance":0},{"source":161,"target":6822,"distance":0},{"source":161,"target":6823,"distance":0},{"source":161,"target":6824,"distance":0},{"source":161,"target":6825,"distance":0},{"source":161,"target":6826,"distance":0},{"source":161,"target":6827,"distance":0},{"source":161,"target":6828,"distance":0},{"source":161,"target":6829,"distance":0},{"source":161,"target":6830,"distance":0},{"source":161,"target":6831,"distance":0},{"source":161,"target":6832,"distance":0},{"source":161,"target":6833,"distance":0},{"source":161,"target":6834,"distance":0},{"source":161,"target":6835,"distance":0},{"source":161,"target":6836,"distance":0},{"source":161,"target":6837,"distance":0},{"source":161,"target":6838,"distance":0},{"source":161,"target":6839,"distance":0},{"source":161,"target":6840,"distance":0},{"source":161,"target":6841,"distance":0},{"source":161,"target":6842,"distance":0},{"source":161,"target":6843,"distance":0},{"source":161,"target":6844,"distance":0},{"source":161,"target":6845,"distance":0},{"source":161,"target":6846,"distance":0},{"source":161,"target":6847,"distance":0},{"source":161,"target":6848,"distance":0},{"source":161,"target":6849,"distance":0},{"source":161,"target":6850,"distance":0},{"source":161,"target":6851,"distance":0},{"source":161,"target":6852,"distance":0},{"source":161,"target":6853,"distance":0},{"source":161,"target":6854,"distance":0},{"source":161,"target":6855,"distance":0},{"source":161,"target":6856,"distance":0},{"source":161,"target":6857,"distance":0},{"source":161,"target":6858,"distance":0},{"source":161,"target":6859,"distance":0},{"source":161,"target":6860,"distance":0},{"source":161,"target":6861,"distance":0},{"source":161,"target":6862,"distance":0},{"source":161,"target":6863,"distance":0},{"source":161,"target":6864,"distance":0},{"source":161,"target":6865,"distance":0},{"source":161,"target":6866,"distance":0},{"source":161,"target":6867,"distance":0},{"source":161,"target":6868,"distance":0},{"source":161,"target":6869,"distance":0},{"source":161,"target":6870,"distance":0},{"source":161,"target":6871,"distance":0},{"source":161,"target":6872,"distance":0},{"source":161,"target":6873,"distance":0},{"source":161,"target":6874,"distance":0},{"source":161,"target":6875,"distance":0},{"source":161,"target":6876,"distance":0},{"source":161,"target":6877,"distance":0},{"source":161,"target":6878,"distance":0},{"source":161,"target":6879,"distance":0},{"source":161,"target":6880,"distance":0},{"source":161,"target":6881,"distance":0},{"source":161,"target":6882,"distance":0},{"source":161,"target":6883,"distance":0},{"source":161,"target":6884,"distance":0},{"source":161,"target":6885,"distance":0},{"source":161,"target":6886,"distance":0},{"source":161,"target":6887,"distance":0},{"source":161,"target":6888,"distance":0},{"source":161,"target":6889,"distance":0},{"source":161,"target":6890,"distance":0},{"source":161,"target":6891,"distance":0},{"source":161,"target":6892,"distance":0},{"source":161,"target":6893,"distance":0},{"source":161,"target":6894,"distance":0},{"source":161,"target":6895,"distance":0},{"source":161,"target":6896,"distance":0},{"source":161,"target":6897,"distance":0},{"source":161,"target":6898,"distance":0},{"source":161,"target":6899,"distance":0},{"source":161,"target":6900,"distance":0},{"source":161,"target":6901,"distance":0},{"source":161,"target":6902,"distance":0},{"source":161,"target":6903,"distance":0},{"source":161,"target":6904,"distance":0},{"source":161,"target":6905,"distance":0},{"source":161,"target":6906,"distance":0},{"source":161,"target":6907,"distance":0},{"source":161,"target":6908,"distance":0},{"source":161,"target":6909,"distance":0},{"source":161,"target":6910,"distance":0},{"source":161,"target":6911,"distance":0},{"source":161,"target":6912,"distance":0},{"source":161,"target":6913,"distance":0},{"source":161,"target":6914,"distance":0},{"source":161,"target":6915,"distance":0},{"source":161,"target":6916,"distance":0},{"source":161,"target":6917,"distance":0},{"source":161,"target":6918,"distance":0},{"source":161,"target":6919,"distance":0},{"source":161,"target":6920,"distance":0},{"source":161,"target":6921,"distance":0},{"source":161,"target":6922,"distance":0},{"source":161,"target":6923,"distance":0},{"source":161,"target":6924,"distance":0},{"source":161,"target":6925,"distance":0},{"source":161,"target":6926,"distance":0},{"source":161,"target":6927,"distance":0},{"source":161,"target":6928,"distance":0},{"source":161,"target":6929,"distance":0},{"source":161,"target":6930,"distance":0},{"source":161,"target":6931,"distance":0},{"source":161,"target":6932,"distance":0},{"source":161,"target":6933,"distance":0},{"source":161,"target":6934,"distance":0},{"source":161,"target":6935,"distance":0},{"source":161,"target":6936,"distance":0},{"source":161,"target":6937,"distance":0},{"source":161,"target":6938,"distance":0},{"source":161,"target":6939,"distance":0},{"source":161,"target":6940,"distance":0},{"source":161,"target":6941,"distance":0},{"source":161,"target":6942,"distance":0},{"source":161,"target":6943,"distance":0},{"source":161,"target":6944,"distance":0},{"source":161,"target":6945,"distance":0},{"source":161,"target":6946,"distance":0},{"source":161,"target":6947,"distance":0},{"source":161,"target":6948,"distance":0},{"source":161,"target":6949,"distance":0},{"source":161,"target":6950,"distance":0},{"source":161,"target":6951,"distance":0},{"source":161,"target":6952,"distance":0},{"source":161,"target":6953,"distance":0},{"source":161,"target":6954,"distance":0},{"source":161,"target":6955,"distance":0},{"source":161,"target":6956,"distance":0},{"source":161,"target":6957,"distance":0},{"source":161,"target":6958,"distance":0},{"source":161,"target":6959,"distance":0},{"source":161,"target":6960,"distance":0},{"source":161,"target":6961,"distance":0},{"source":161,"target":6962,"distance":0},{"source":161,"target":6963,"distance":0},{"source":161,"target":6964,"distance":0},{"source":161,"target":6965,"distance":0},{"source":161,"target":6966,"distance":0},{"source":161,"target":6967,"distance":0},{"source":161,"target":6968,"distance":0},{"source":161,"target":6969,"distance":0},{"source":161,"target":6970,"distance":0},{"source":161,"target":6971,"distance":0},{"source":161,"target":6972,"distance":0},{"source":161,"target":6973,"distance":0},{"source":161,"target":6974,"distance":0},{"source":161,"target":6975,"distance":0},{"source":161,"target":6976,"distance":0},{"source":161,"target":6977,"distance":0},{"source":161,"target":6978,"distance":0},{"source":161,"target":6979,"distance":0},{"source":161,"target":6980,"distance":0},{"source":161,"target":6981,"distance":0},{"source":161,"target":6982,"distance":0},{"source":161,"target":6983,"distance":0},{"source":161,"target":6984,"distance":0},{"source":161,"target":6985,"distance":0},{"source":161,"target":6986,"distance":0},{"source":161,"target":6987,"distance":0},{"source":161,"target":6988,"distance":0},{"source":161,"target":6989,"distance":0},{"source":161,"target":6990,"distance":0},{"source":161,"target":6991,"distance":0},{"source":161,"target":6992,"distance":0},{"source":161,"target":6993,"distance":0},{"source":161,"target":6994,"distance":0},{"source":161,"target":6995,"distance":0},{"source":161,"target":6996,"distance":0},{"source":161,"target":6997,"distance":0},{"source":161,"target":6998,"distance":0},{"source":161,"target":6999,"distance":0},{"source":161,"target":7000,"distance":0},{"source":161,"target":7001,"distance":0},{"source":161,"target":7002,"distance":0},{"source":161,"target":7003,"distance":0},{"source":161,"target":7004,"distance":0},{"source":161,"target":7005,"distance":0},{"source":161,"target":7006,"distance":0},{"source":161,"target":7007,"distance":0},{"source":161,"target":7008,"distance":0},{"source":161,"target":7009,"distance":0},{"source":161,"target":7010,"distance":0},{"source":161,"target":7011,"distance":0},{"source":161,"target":7012,"distance":0},{"source":161,"target":7013,"distance":0},{"source":161,"target":7014,"distance":0},{"source":161,"target":7015,"distance":0},{"source":161,"target":7016,"distance":0},{"source":161,"target":7017,"distance":0},{"source":161,"target":7018,"distance":0},{"source":161,"target":7019,"distance":0},{"source":161,"target":7020,"distance":0},{"source":161,"target":7021,"distance":0},{"source":161,"target":7022,"distance":0},{"source":161,"target":7023,"distance":0},{"source":161,"target":7024,"distance":0},{"source":161,"target":7025,"distance":0},{"source":161,"target":7026,"distance":0},{"source":161,"target":7027,"distance":0},{"source":161,"target":7028,"distance":0},{"source":161,"target":7029,"distance":0},{"source":161,"target":7030,"distance":0},{"source":161,"target":7031,"distance":0},{"source":161,"target":7032,"distance":0},{"source":161,"target":7033,"distance":0},{"source":161,"target":7034,"distance":0},{"source":161,"target":7035,"distance":0},{"source":161,"target":7036,"distance":0},{"source":161,"target":7037,"distance":0},{"source":161,"target":7038,"distance":0},{"source":161,"target":7039,"distance":0},{"source":161,"target":7040,"distance":0},{"source":161,"target":7041,"distance":0},{"source":161,"target":7042,"distance":0},{"source":161,"target":7043,"distance":0},{"source":161,"target":7044,"distance":0},{"source":161,"target":7045,"distance":0},{"source":161,"target":7046,"distance":0},{"source":161,"target":7047,"distance":0},{"source":161,"target":7048,"distance":0},{"source":161,"target":7049,"distance":0},{"source":161,"target":7050,"distance":0},{"source":161,"target":7051,"distance":0},{"source":161,"target":7052,"distance":0},{"source":161,"target":7053,"distance":0},{"source":161,"target":7054,"distance":0},{"source":161,"target":7055,"distance":0},{"source":161,"target":7056,"distance":0},{"source":161,"target":7057,"distance":0},{"source":161,"target":7058,"distance":0},{"source":161,"target":7059,"distance":0},{"source":161,"target":7060,"distance":0},{"source":161,"target":7061,"distance":0},{"source":161,"target":7062,"distance":0},{"source":161,"target":7063,"distance":0},{"source":161,"target":7064,"distance":0},{"source":161,"target":7065,"distance":0},{"source":161,"target":7066,"distance":0},{"source":161,"target":7067,"distance":0},{"source":161,"target":7068,"distance":0},{"source":161,"target":7069,"distance":0},{"source":161,"target":7070,"distance":0},{"source":161,"target":7071,"distance":0},{"source":161,"target":7072,"distance":0},{"source":161,"target":7073,"distance":0},{"source":161,"target":7074,"distance":0},{"source":161,"target":7075,"distance":0},{"source":161,"target":7076,"distance":0},{"source":161,"target":7077,"distance":0},{"source":161,"target":7078,"distance":0},{"source":161,"target":7079,"distance":0},{"source":161,"target":7080,"distance":0},{"source":161,"target":7081,"distance":0},{"source":161,"target":7082,"distance":0},{"source":161,"target":7083,"distance":0},{"source":161,"target":7084,"distance":0},{"source":161,"target":7085,"distance":0},{"source":161,"target":7086,"distance":0},{"source":161,"target":7087,"distance":0},{"source":161,"target":7088,"distance":0},{"source":161,"target":7089,"distance":0},{"source":161,"target":7090,"distance":0},{"source":161,"target":7091,"distance":0},{"source":161,"target":7092,"distance":0},{"source":161,"target":7093,"distance":0},{"source":161,"target":7094,"distance":0},{"source":161,"target":7095,"distance":0},{"source":161,"target":7096,"distance":0},{"source":161,"target":7097,"distance":0},{"source":161,"target":7098,"distance":0},{"source":161,"target":7099,"distance":0},{"source":161,"target":7100,"distance":0},{"source":161,"target":7101,"distance":0},{"source":161,"target":7102,"distance":0},{"source":161,"target":7103,"distance":0},{"source":161,"target":7104,"distance":0},{"source":161,"target":7105,"distance":0},{"source":161,"target":7106,"distance":0},{"source":161,"target":7107,"distance":0},{"source":161,"target":7108,"distance":0},{"source":161,"target":7109,"distance":0},{"source":161,"target":7110,"distance":0},{"source":161,"target":7111,"distance":0},{"source":161,"target":7112,"distance":0},{"source":161,"target":7113,"distance":0},{"source":161,"target":7114,"distance":0},{"source":161,"target":7115,"distance":0},{"source":161,"target":7116,"distance":0},{"source":161,"target":7117,"distance":0},{"source":161,"target":7118,"distance":0},{"source":161,"target":7119,"distance":0},{"source":161,"target":7120,"distance":0},{"source":161,"target":7121,"distance":0},{"source":161,"target":7122,"distance":0},{"source":161,"target":7123,"distance":0},{"source":161,"target":7124,"distance":0},{"source":161,"target":7125,"distance":0},{"source":161,"target":7126,"distance":0},{"source":161,"target":7127,"distance":0},{"source":161,"target":7128,"distance":0},{"source":161,"target":7129,"distance":0},{"source":161,"target":7130,"distance":0},{"source":161,"target":7131,"distance":0},{"source":161,"target":7132,"distance":0},{"source":161,"target":7133,"distance":0},{"source":161,"target":7134,"distance":0},{"source":161,"target":7135,"distance":0},{"source":161,"target":7136,"distance":0},{"source":161,"target":7137,"distance":0},{"source":161,"target":7138,"distance":0},{"source":161,"target":7139,"distance":0},{"source":161,"target":7140,"distance":0},{"source":161,"target":7141,"distance":0},{"source":161,"target":7142,"distance":0},{"source":161,"target":7143,"distance":0},{"source":161,"target":7144,"distance":0},{"source":161,"target":7145,"distance":0},{"source":161,"target":7146,"distance":0},{"source":161,"target":7147,"distance":0},{"source":161,"target":7148,"distance":0},{"source":161,"target":7149,"distance":0},{"source":161,"target":7150,"distance":0},{"source":161,"target":7151,"distance":0},{"source":161,"target":7152,"distance":0},{"source":161,"target":7153,"distance":0},{"source":161,"target":7154,"distance":0},{"source":161,"target":7155,"distance":0},{"source":161,"target":7156,"distance":0},{"source":161,"target":7157,"distance":0},{"source":161,"target":7158,"distance":0},{"source":161,"target":7159,"distance":0},{"source":161,"target":7160,"distance":0},{"source":161,"target":7161,"distance":0},{"source":161,"target":7162,"distance":0},{"source":161,"target":7163,"distance":0},{"source":161,"target":7164,"distance":0},{"source":161,"target":7165,"distance":0},{"source":161,"target":7166,"distance":0},{"source":161,"target":7167,"distance":0},{"source":161,"target":7168,"distance":0},{"source":161,"target":7169,"distance":0},{"source":161,"target":7170,"distance":0},{"source":161,"target":7171,"distance":0},{"source":161,"target":7172,"distance":0},{"source":161,"target":7173,"distance":0},{"source":161,"target":7174,"distance":0},{"source":161,"target":7175,"distance":0},{"source":161,"target":7176,"distance":0},{"source":161,"target":7177,"distance":0},{"source":161,"target":7178,"distance":0},{"source":161,"target":7179,"distance":0},{"source":161,"target":7180,"distance":0},{"source":161,"target":7181,"distance":0},{"source":161,"target":7182,"distance":0},{"source":161,"target":7183,"distance":0},{"source":161,"target":7184,"distance":0},{"source":161,"target":7185,"distance":0},{"source":161,"target":7186,"distance":0},{"source":161,"target":7187,"distance":0},{"source":161,"target":7188,"distance":0},{"source":161,"target":7189,"distance":0},{"source":161,"target":7190,"distance":0},{"source":161,"target":7191,"distance":0},{"source":161,"target":7192,"distance":0},{"source":161,"target":7193,"distance":0},{"source":161,"target":7194,"distance":0},{"source":161,"target":7195,"distance":0},{"source":161,"target":7196,"distance":0},{"source":161,"target":7197,"distance":0},{"source":161,"target":7198,"distance":0},{"source":161,"target":7199,"distance":0},{"source":161,"target":7200,"distance":0},{"source":161,"target":7201,"distance":0},{"source":161,"target":7202,"distance":0},{"source":161,"target":7203,"distance":0},{"source":161,"target":7204,"distance":0},{"source":161,"target":7205,"distance":0},{"source":161,"target":7206,"distance":0},{"source":161,"target":7207,"distance":0},{"source":161,"target":7208,"distance":0},{"source":161,"target":7209,"distance":0},{"source":161,"target":7210,"distance":0},{"source":161,"target":7211,"distance":0},{"source":161,"target":7212,"distance":0},{"source":161,"target":7213,"distance":0},{"source":161,"target":7214,"distance":0},{"source":161,"target":7215,"distance":0},{"source":161,"target":7216,"distance":0},{"source":161,"target":7217,"distance":0},{"source":161,"target":7218,"distance":0},{"source":161,"target":7219,"distance":0},{"source":161,"target":7220,"distance":0},{"source":161,"target":7221,"distance":0},{"source":161,"target":7222,"distance":0},{"source":161,"target":7223,"distance":0},{"source":161,"target":7224,"distance":0},{"source":161,"target":7225,"distance":0},{"source":161,"target":7226,"distance":0},{"source":161,"target":7227,"distance":0},{"source":161,"target":7228,"distance":0},{"source":161,"target":7229,"distance":0},{"source":161,"target":7230,"distance":0},{"source":161,"target":7231,"distance":0},{"source":161,"target":7232,"distance":0},{"source":161,"target":7233,"distance":0},{"source":161,"target":7234,"distance":0},{"source":161,"target":7235,"distance":0},{"source":161,"target":7236,"distance":0},{"source":161,"target":7237,"distance":0},{"source":161,"target":7238,"distance":0},{"source":161,"target":7239,"distance":0},{"source":161,"target":7240,"distance":0},{"source":161,"target":7241,"distance":0},{"source":161,"target":7242,"distance":0},{"source":161,"target":7243,"distance":0},{"source":161,"target":7244,"distance":0},{"source":161,"target":7245,"distance":0},{"source":161,"target":7246,"distance":0},{"source":161,"target":7247,"distance":0},{"source":161,"target":7248,"distance":0},{"source":161,"target":7249,"distance":0},{"source":161,"target":7250,"distance":0},{"source":161,"target":7251,"distance":0},{"source":161,"target":7252,"distance":0},{"source":161,"target":7253,"distance":0},{"source":161,"target":7254,"distance":0},{"source":161,"target":7255,"distance":0},{"source":161,"target":7256,"distance":0},{"source":161,"target":7257,"distance":0},{"source":161,"target":7258,"distance":0},{"source":161,"target":7259,"distance":0},{"source":161,"target":7260,"distance":0},{"source":161,"target":7261,"distance":0},{"source":161,"target":7262,"distance":0},{"source":161,"target":7263,"distance":0},{"source":161,"target":7264,"distance":0},{"source":161,"target":7265,"distance":0},{"source":161,"target":7266,"distance":0},{"source":161,"target":7267,"distance":0},{"source":161,"target":7268,"distance":0},{"source":161,"target":7269,"distance":0},{"source":161,"target":7270,"distance":0},{"source":161,"target":7271,"distance":0},{"source":161,"target":7272,"distance":0},{"source":161,"target":7273,"distance":0},{"source":161,"target":7274,"distance":0},{"source":161,"target":7275,"distance":0},{"source":161,"target":7276,"distance":0},{"source":161,"target":7277,"distance":0},{"source":161,"target":7278,"distance":0},{"source":161,"target":7279,"distance":0},{"source":161,"target":7280,"distance":0},{"source":161,"target":7281,"distance":0},{"source":161,"target":7282,"distance":0},{"source":161,"target":7283,"distance":0},{"source":161,"target":7284,"distance":0},{"source":161,"target":7285,"distance":0},{"source":161,"target":7286,"distance":0},{"source":161,"target":7287,"distance":0},{"source":161,"target":7288,"distance":0},{"source":161,"target":7289,"distance":0},{"source":161,"target":7290,"distance":0},{"source":161,"target":7291,"distance":0},{"source":161,"target":7292,"distance":0},{"source":161,"target":7293,"distance":0},{"source":161,"target":7294,"distance":0},{"source":161,"target":7295,"distance":0},{"source":161,"target":7296,"distance":0},{"source":161,"target":7297,"distance":0},{"source":161,"target":7298,"distance":0},{"source":161,"target":7299,"distance":0},{"source":161,"target":7300,"distance":0},{"source":161,"target":7301,"distance":0},{"source":161,"target":7302,"distance":0},{"source":161,"target":7303,"distance":0},{"source":161,"target":7304,"distance":0},{"source":161,"target":7305,"distance":0},{"source":161,"target":7306,"distance":0},{"source":161,"target":7307,"distance":0},{"source":161,"target":7308,"distance":0},{"source":161,"target":7309,"distance":0},{"source":161,"target":7310,"distance":0},{"source":161,"target":7311,"distance":0},{"source":161,"target":7312,"distance":0},{"source":161,"target":7313,"distance":0},{"source":161,"target":7314,"distance":0},{"source":161,"target":7315,"distance":0},{"source":161,"target":7316,"distance":0},{"source":161,"target":7317,"distance":0},{"source":161,"target":7318,"distance":0},{"source":161,"target":7319,"distance":0},{"source":161,"target":7320,"distance":0},{"source":161,"target":7321,"distance":0},{"source":161,"target":7322,"distance":0},{"source":161,"target":7323,"distance":0},{"source":161,"target":7324,"distance":0},{"source":161,"target":7325,"distance":0},{"source":161,"target":7326,"distance":0},{"source":161,"target":7327,"distance":0},{"source":161,"target":7328,"distance":0},{"source":161,"target":7329,"distance":0},{"source":161,"target":7330,"distance":0},{"source":161,"target":7331,"distance":0},{"source":161,"target":7332,"distance":0},{"source":161,"target":7333,"distance":0},{"source":161,"target":7334,"distance":0},{"source":161,"target":7335,"distance":0},{"source":161,"target":7336,"distance":0},{"source":161,"target":7337,"distance":0},{"source":161,"target":7338,"distance":0},{"source":161,"target":7339,"distance":0},{"source":161,"target":7340,"distance":0},{"source":161,"target":7341,"distance":0},{"source":161,"target":7342,"distance":0},{"source":161,"target":7343,"distance":0},{"source":161,"target":7344,"distance":0},{"source":161,"target":7345,"distance":0},{"source":161,"target":7346,"distance":0},{"source":161,"target":7347,"distance":0},{"source":161,"target":7348,"distance":0},{"source":161,"target":7349,"distance":0},{"source":161,"target":7350,"distance":0},{"source":161,"target":7351,"distance":0},{"source":161,"target":7352,"distance":0},{"source":161,"target":7353,"distance":0},{"source":161,"target":7354,"distance":0},{"source":161,"target":7355,"distance":0},{"source":161,"target":7356,"distance":0},{"source":161,"target":7357,"distance":0},{"source":161,"target":7358,"distance":0},{"source":161,"target":7359,"distance":0},{"source":161,"target":7360,"distance":0},{"source":161,"target":7361,"distance":0},{"source":161,"target":7362,"distance":0},{"source":161,"target":7363,"distance":0},{"source":161,"target":7364,"distance":0},{"source":161,"target":7365,"distance":0},{"source":161,"target":7366,"distance":0},{"source":161,"target":7367,"distance":0},{"source":161,"target":7368,"distance":0},{"source":161,"target":7369,"distance":0},{"source":161,"target":7370,"distance":0},{"source":161,"target":7371,"distance":0},{"source":161,"target":7372,"distance":0},{"source":161,"target":7373,"distance":0},{"source":161,"target":7374,"distance":0},{"source":161,"target":7375,"distance":0},{"source":161,"target":7376,"distance":0},{"source":161,"target":7377,"distance":0},{"source":161,"target":7378,"distance":0},{"source":161,"target":7379,"distance":0},{"source":161,"target":7380,"distance":0},{"source":161,"target":7381,"distance":0},{"source":161,"target":7382,"distance":0},{"source":161,"target":7383,"distance":0},{"source":161,"target":7384,"distance":0},{"source":161,"target":7385,"distance":0},{"source":161,"target":7386,"distance":0},{"source":161,"target":7387,"distance":0},{"source":161,"target":7388,"distance":0},{"source":161,"target":7389,"distance":0},{"source":161,"target":7390,"distance":0},{"source":161,"target":7391,"distance":0},{"source":161,"target":7392,"distance":0},{"source":161,"target":7393,"distance":0},{"source":161,"target":7394,"distance":0},{"source":161,"target":7395,"distance":0},{"source":161,"target":7396,"distance":0},{"source":161,"target":7397,"distance":0},{"source":161,"target":7398,"distance":0},{"source":161,"target":7399,"distance":0},{"source":161,"target":7400,"distance":0},{"source":161,"target":7401,"distance":0},{"source":161,"target":7402,"distance":0},{"source":161,"target":7403,"distance":0},{"source":161,"target":7404,"distance":0},{"source":161,"target":7405,"distance":0},{"source":161,"target":7406,"distance":0},{"source":161,"target":7407,"distance":0},{"source":161,"target":7408,"distance":0},{"source":161,"target":7409,"distance":0},{"source":161,"target":7410,"distance":0},{"source":161,"target":7411,"distance":0},{"source":161,"target":7412,"distance":0},{"source":161,"target":7413,"distance":0},{"source":161,"target":7414,"distance":0},{"source":161,"target":7415,"distance":0},{"source":161,"target":7416,"distance":0},{"source":161,"target":7417,"distance":0},{"source":161,"target":7418,"distance":0},{"source":161,"target":7419,"distance":0},{"source":161,"target":7420,"distance":0},{"source":161,"target":7421,"distance":0},{"source":161,"target":7422,"distance":0},{"source":161,"target":7423,"distance":0},{"source":161,"target":7424,"distance":0},{"source":161,"target":7425,"distance":0},{"source":161,"target":7426,"distance":0},{"source":161,"target":7427,"distance":0},{"source":161,"target":7428,"distance":0},{"source":161,"target":7429,"distance":0},{"source":161,"target":7430,"distance":0},{"source":161,"target":7431,"distance":0},{"source":161,"target":7432,"distance":0},{"source":161,"target":7433,"distance":0},{"source":161,"target":7434,"distance":0},{"source":161,"target":7435,"distance":0},{"source":161,"target":7436,"distance":0},{"source":161,"target":7437,"distance":0},{"source":161,"target":7438,"distance":0},{"source":161,"target":7439,"distance":0},{"source":161,"target":7440,"distance":0},{"source":161,"target":7441,"distance":0},{"source":161,"target":7442,"distance":0},{"source":161,"target":7443,"distance":0},{"source":161,"target":7444,"distance":0},{"source":161,"target":7445,"distance":0},{"source":161,"target":7446,"distance":0},{"source":161,"target":7447,"distance":0},{"source":161,"target":7448,"distance":0},{"source":161,"target":7449,"distance":0},{"source":161,"target":7450,"distance":0},{"source":161,"target":7451,"distance":0},{"source":161,"target":7452,"distance":0},{"source":161,"target":7453,"distance":0},{"source":161,"target":7454,"distance":0},{"source":161,"target":7455,"distance":0},{"source":161,"target":7456,"distance":0},{"source":161,"target":7457,"distance":0},{"source":161,"target":7458,"distance":0},{"source":161,"target":7459,"distance":0},{"source":161,"target":7460,"distance":0},{"source":161,"target":7461,"distance":0},{"source":161,"target":7462,"distance":0},{"source":161,"target":7463,"distance":0},{"source":161,"target":7464,"distance":0},{"source":161,"target":7465,"distance":0},{"source":161,"target":7466,"distance":0},{"source":161,"target":7467,"distance":0},{"source":161,"target":7468,"distance":0},{"source":161,"target":7469,"distance":0},{"source":161,"target":7470,"distance":0},{"source":161,"target":7471,"distance":0},{"source":161,"target":7472,"distance":0},{"source":161,"target":7473,"distance":0},{"source":161,"target":7474,"distance":0},{"source":161,"target":7475,"distance":0},{"source":161,"target":7476,"distance":0},{"source":161,"target":7477,"distance":0},{"source":161,"target":7478,"distance":0},{"source":161,"target":7479,"distance":0},{"source":161,"target":7480,"distance":0},{"source":161,"target":7481,"distance":0},{"source":161,"target":7482,"distance":0},{"source":161,"target":7483,"distance":0},{"source":161,"target":7484,"distance":0},{"source":161,"target":7485,"distance":0},{"source":161,"target":7486,"distance":0},{"source":161,"target":7487,"distance":0},{"source":161,"target":7488,"distance":0},{"source":161,"target":7489,"distance":0},{"source":161,"target":7490,"distance":0},{"source":161,"target":7491,"distance":0},{"source":161,"target":7492,"distance":0},{"source":161,"target":7493,"distance":0},{"source":161,"target":7494,"distance":0},{"source":161,"target":7495,"distance":0},{"source":161,"target":7496,"distance":0},{"source":161,"target":7497,"distance":0},{"source":161,"target":7498,"distance":0},{"source":161,"target":7499,"distance":0},{"source":161,"target":7500,"distance":0},{"source":161,"target":7501,"distance":0},{"source":161,"target":7502,"distance":0},{"source":161,"target":7503,"distance":0},{"source":161,"target":7504,"distance":0},{"source":161,"target":7505,"distance":0},{"source":161,"target":7506,"distance":0},{"source":161,"target":7507,"distance":0},{"source":161,"target":7508,"distance":0},{"source":161,"target":7509,"distance":0},{"source":161,"target":7510,"distance":0},{"source":161,"target":7511,"distance":0},{"source":161,"target":7512,"distance":0},{"source":161,"target":7513,"distance":0},{"source":161,"target":7514,"distance":0},{"source":161,"target":7515,"distance":0},{"source":161,"target":7516,"distance":0},{"source":161,"target":7517,"distance":0},{"source":161,"target":7518,"distance":0},{"source":161,"target":7519,"distance":0},{"source":161,"target":7520,"distance":0},{"source":161,"target":7521,"distance":0},{"source":161,"target":7522,"distance":0},{"source":161,"target":7523,"distance":0},{"source":161,"target":7524,"distance":0},{"source":161,"target":7525,"distance":0},{"source":161,"target":7526,"distance":0},{"source":161,"target":7527,"distance":0},{"source":161,"target":7528,"distance":0},{"source":161,"target":7529,"distance":0},{"source":161,"target":7530,"distance":0},{"source":161,"target":7531,"distance":0},{"source":161,"target":7532,"distance":0},{"source":161,"target":7533,"distance":0},{"source":161,"target":7534,"distance":0},{"source":161,"target":7535,"distance":0},{"source":161,"target":7536,"distance":0},{"source":161,"target":7537,"distance":0},{"source":161,"target":7538,"distance":0},{"source":161,"target":7539,"distance":0},{"source":161,"target":7540,"distance":0},{"source":161,"target":7541,"distance":0},{"source":161,"target":7542,"distance":0},{"source":161,"target":7543,"distance":0},{"source":161,"target":7544,"distance":0},{"source":161,"target":7545,"distance":0},{"source":161,"target":7546,"distance":0},{"source":161,"target":7547,"distance":0},{"source":161,"target":7548,"distance":0},{"source":161,"target":7549,"distance":0},{"source":161,"target":7550,"distance":0},{"source":161,"target":7551,"distance":0},{"source":161,"target":7552,"distance":0},{"source":161,"target":7553,"distance":0},{"source":161,"target":7554,"distance":0},{"source":161,"target":7555,"distance":0},{"source":161,"target":7556,"distance":0},{"source":161,"target":7557,"distance":0},{"source":161,"target":7558,"distance":0},{"source":161,"target":7559,"distance":0},{"source":161,"target":7560,"distance":0},{"source":161,"target":7561,"distance":0},{"source":161,"target":7562,"distance":0},{"source":161,"target":7563,"distance":0},{"source":161,"target":7564,"distance":0},{"source":161,"target":7565,"distance":0},{"source":161,"target":7566,"distance":0},{"source":161,"target":7567,"distance":0},{"source":161,"target":7568,"distance":0},{"source":161,"target":7569,"distance":0},{"source":161,"target":7570,"distance":0},{"source":161,"target":7571,"distance":0},{"source":161,"target":7572,"distance":0},{"source":161,"target":7573,"distance":0},{"source":161,"target":7574,"distance":0},{"source":161,"target":7575,"distance":0},{"source":161,"target":7576,"distance":0},{"source":161,"target":7577,"distance":0},{"source":161,"target":7578,"distance":0},{"source":161,"target":7579,"distance":0},{"source":161,"target":7580,"distance":0},{"source":161,"target":7581,"distance":0},{"source":161,"target":7582,"distance":0},{"source":161,"target":7583,"distance":0},{"source":161,"target":7584,"distance":0},{"source":161,"target":7585,"distance":0},{"source":161,"target":7586,"distance":0},{"source":161,"target":7587,"distance":0},{"source":161,"target":7588,"distance":0},{"source":161,"target":7589,"distance":0},{"source":161,"target":7590,"distance":0},{"source":161,"target":7591,"distance":0},{"source":161,"target":7592,"distance":0},{"source":161,"target":7593,"distance":0},{"source":161,"target":7594,"distance":0},{"source":161,"target":7595,"distance":0},{"source":161,"target":7596,"distance":0},{"source":161,"target":7597,"distance":0},{"source":161,"target":7598,"distance":0},{"source":161,"target":7599,"distance":0},{"source":161,"target":7600,"distance":0},{"source":161,"target":7601,"distance":0},{"source":161,"target":7602,"distance":0},{"source":161,"target":7603,"distance":0},{"source":161,"target":7604,"distance":0},{"source":161,"target":7605,"distance":0},{"source":161,"target":7606,"distance":0},{"source":161,"target":7607,"distance":0},{"source":161,"target":7608,"distance":0},{"source":161,"target":7609,"distance":0},{"source":161,"target":7610,"distance":0},{"source":161,"target":7611,"distance":0},{"source":161,"target":7612,"distance":0},{"source":161,"target":7613,"distance":0},{"source":161,"target":7614,"distance":0},{"source":161,"target":7615,"distance":0},{"source":161,"target":7616,"distance":0},{"source":161,"target":7617,"distance":0},{"source":161,"target":7618,"distance":0},{"source":161,"target":7619,"distance":0},{"source":161,"target":7620,"distance":0},{"source":161,"target":7621,"distance":0},{"source":161,"target":7622,"distance":0},{"source":161,"target":7623,"distance":0},{"source":161,"target":7624,"distance":0},{"source":161,"target":7625,"distance":0},{"source":161,"target":7626,"distance":0},{"source":161,"target":7627,"distance":0},{"source":161,"target":7628,"distance":0},{"source":161,"target":7629,"distance":0},{"source":161,"target":7630,"distance":0},{"source":161,"target":7631,"distance":0},{"source":161,"target":7632,"distance":0},{"source":161,"target":7633,"distance":0},{"source":161,"target":7634,"distance":0},{"source":161,"target":7635,"distance":0},{"source":161,"target":7636,"distance":0},{"source":161,"target":7637,"distance":0},{"source":161,"target":7638,"distance":0},{"source":161,"target":7639,"distance":0},{"source":161,"target":7640,"distance":0},{"source":161,"target":7641,"distance":0},{"source":161,"target":7642,"distance":0},{"source":161,"target":7643,"distance":0},{"source":161,"target":7644,"distance":0},{"source":161,"target":7645,"distance":0},{"source":161,"target":7646,"distance":0},{"source":161,"target":7647,"distance":0},{"source":161,"target":7648,"distance":0},{"source":161,"target":7649,"distance":0},{"source":161,"target":7650,"distance":0},{"source":161,"target":7651,"distance":0},{"source":161,"target":7652,"distance":0},{"source":161,"target":7653,"distance":0},{"source":161,"target":7654,"distance":0},{"source":161,"target":7655,"distance":0},{"source":161,"target":7656,"distance":0},{"source":161,"target":7657,"distance":0},{"source":161,"target":7658,"distance":0},{"source":161,"target":7659,"distance":0},{"source":161,"target":7660,"distance":0},{"source":161,"target":7661,"distance":0},{"source":161,"target":7662,"distance":0},{"source":161,"target":7663,"distance":0},{"source":161,"target":7664,"distance":0},{"source":161,"target":7665,"distance":0},{"source":161,"target":7666,"distance":0},{"source":161,"target":7667,"distance":0},{"source":161,"target":7668,"distance":0},{"source":161,"target":7669,"distance":0},{"source":161,"target":7670,"distance":0},{"source":161,"target":7671,"distance":0},{"source":161,"target":7672,"distance":0},{"source":161,"target":7673,"distance":0},{"source":161,"target":7674,"distance":0},{"source":161,"target":7675,"distance":0},{"source":161,"target":7676,"distance":0},{"source":161,"target":7677,"distance":0},{"source":161,"target":7678,"distance":0},{"source":161,"target":7679,"distance":0},{"source":161,"target":7680,"distance":0},{"source":161,"target":7681,"distance":0},{"source":161,"target":7682,"distance":0},{"source":161,"target":7683,"distance":0},{"source":161,"target":7684,"distance":0},{"source":161,"target":7685,"distance":0},{"source":161,"target":7686,"distance":0},{"source":161,"target":7687,"distance":0},{"source":161,"target":7688,"distance":0},{"source":161,"target":7689,"distance":0},{"source":161,"target":7690,"distance":0},{"source":161,"target":7691,"distance":0},{"source":161,"target":7692,"distance":0},{"source":161,"target":7693,"distance":0},{"source":161,"target":7694,"distance":0},{"source":161,"target":7695,"distance":0},{"source":161,"target":7696,"distance":0},{"source":161,"target":7697,"distance":0},{"source":161,"target":7698,"distance":0},{"source":161,"target":7699,"distance":0},{"source":161,"target":7700,"distance":0},{"source":161,"target":7701,"distance":0},{"source":161,"target":7702,"distance":0},{"source":161,"target":7703,"distance":0},{"source":161,"target":7704,"distance":0},{"source":161,"target":7705,"distance":0},{"source":161,"target":7706,"distance":0},{"source":161,"target":7707,"distance":0},{"source":161,"target":7708,"distance":0},{"source":161,"target":7709,"distance":0},{"source":161,"target":7710,"distance":0},{"source":161,"target":7711,"distance":0},{"source":161,"target":7712,"distance":0},{"source":161,"target":7713,"distance":0},{"source":161,"target":7714,"distance":0},{"source":161,"target":7715,"distance":0},{"source":161,"target":7716,"distance":0},{"source":161,"target":7717,"distance":0},{"source":161,"target":7718,"distance":0},{"source":161,"target":7719,"distance":0},{"source":161,"target":7720,"distance":0},{"source":161,"target":7721,"distance":0},{"source":161,"target":7722,"distance":0},{"source":161,"target":7723,"distance":0},{"source":161,"target":7724,"distance":0},{"source":161,"target":7725,"distance":0},{"source":161,"target":7726,"distance":0},{"source":161,"target":7727,"distance":0},{"source":161,"target":7728,"distance":0},{"source":161,"target":7729,"distance":0},{"source":161,"target":7730,"distance":0},{"source":161,"target":7731,"distance":0},{"source":161,"target":7732,"distance":0},{"source":161,"target":7733,"distance":0},{"source":161,"target":7734,"distance":0},{"source":161,"target":7735,"distance":0},{"source":161,"target":7736,"distance":0},{"source":161,"target":7737,"distance":0},{"source":161,"target":7738,"distance":0},{"source":161,"target":7739,"distance":0},{"source":161,"target":7740,"distance":0},{"source":161,"target":7741,"distance":0},{"source":161,"target":7742,"distance":0},{"source":161,"target":7743,"distance":0},{"source":161,"target":7744,"distance":0},{"source":161,"target":7745,"distance":0},{"source":161,"target":7746,"distance":0},{"source":161,"target":7747,"distance":0},{"source":161,"target":7748,"distance":0},{"source":161,"target":7749,"distance":0},{"source":161,"target":7750,"distance":0},{"source":161,"target":7751,"distance":0},{"source":161,"target":7752,"distance":0},{"source":161,"target":7753,"distance":0},{"source":161,"target":7754,"distance":0},{"source":161,"target":7755,"distance":0},{"source":161,"target":7756,"distance":0},{"source":161,"target":7757,"distance":0},{"source":161,"target":7758,"distance":0},{"source":161,"target":7759,"distance":0},{"source":161,"target":7760,"distance":0},{"source":161,"target":7761,"distance":0},{"source":161,"target":7762,"distance":0},{"source":161,"target":7763,"distance":0},{"source":161,"target":7764,"distance":0},{"source":161,"target":7765,"distance":0},{"source":161,"target":7766,"distance":0},{"source":161,"target":7767,"distance":0},{"source":161,"target":7768,"distance":0},{"source":161,"target":7769,"distance":0},{"source":161,"target":7770,"distance":0},{"source":161,"target":7771,"distance":0},{"source":161,"target":7772,"distance":0},{"source":161,"target":7773,"distance":0},{"source":161,"target":7774,"distance":0},{"source":161,"target":7775,"distance":0},{"source":161,"target":7776,"distance":0},{"source":161,"target":7777,"distance":0},{"source":161,"target":7778,"distance":0},{"source":161,"target":7779,"distance":0},{"source":161,"target":7780,"distance":0},{"source":161,"target":7781,"distance":0},{"source":161,"target":7782,"distance":0},{"source":161,"target":7783,"distance":0},{"source":161,"target":7784,"distance":0},{"source":161,"target":7785,"distance":0},{"source":161,"target":7786,"distance":0},{"source":161,"target":7787,"distance":0},{"source":161,"target":7788,"distance":0},{"source":161,"target":7789,"distance":0},{"source":161,"target":7790,"distance":0},{"source":161,"target":7791,"distance":0},{"source":161,"target":7792,"distance":0},{"source":161,"target":7793,"distance":0},{"source":161,"target":7794,"distance":0},{"source":161,"target":7795,"distance":0},{"source":161,"target":7796,"distance":0},{"source":161,"target":7797,"distance":0},{"source":161,"target":7798,"distance":0},{"source":161,"target":7799,"distance":0},{"source":161,"target":7800,"distance":0},{"source":161,"target":7801,"distance":0},{"source":161,"target":7802,"distance":0},{"source":161,"target":7803,"distance":0},{"source":161,"target":7804,"distance":0},{"source":161,"target":7805,"distance":0},{"source":161,"target":7806,"distance":0},{"source":161,"target":7807,"distance":0},{"source":161,"target":7808,"distance":0},{"source":161,"target":7809,"distance":0},{"source":161,"target":7810,"distance":0},{"source":161,"target":7811,"distance":0},{"source":161,"target":7812,"distance":0},{"source":161,"target":7813,"distance":0},{"source":161,"target":7814,"distance":0},{"source":161,"target":7815,"distance":0},{"source":161,"target":7816,"distance":0},{"source":161,"target":7817,"distance":0},{"source":161,"target":7818,"distance":0},{"source":161,"target":7819,"distance":0},{"source":161,"target":7820,"distance":0},{"source":161,"target":7821,"distance":0},{"source":161,"target":7822,"distance":0},{"source":161,"target":7823,"distance":0},{"source":161,"target":7824,"distance":0},{"source":161,"target":7825,"distance":0},{"source":161,"target":7826,"distance":0},{"source":161,"target":7827,"distance":0},{"source":161,"target":7828,"distance":0},{"source":161,"target":7829,"distance":0},{"source":161,"target":7830,"distance":0},{"source":161,"target":7831,"distance":0},{"source":161,"target":7832,"distance":0},{"source":161,"target":7833,"distance":0},{"source":161,"target":7834,"distance":0},{"source":161,"target":7835,"distance":0},{"source":161,"target":7836,"distance":0},{"source":161,"target":7837,"distance":0},{"source":161,"target":7838,"distance":0},{"source":161,"target":7839,"distance":0},{"source":161,"target":7840,"distance":0},{"source":161,"target":7841,"distance":0},{"source":161,"target":7842,"distance":0},{"source":161,"target":7843,"distance":0},{"source":161,"target":7844,"distance":0},{"source":161,"target":7845,"distance":0},{"source":161,"target":7846,"distance":0},{"source":161,"target":7847,"distance":0},{"source":161,"target":7848,"distance":0},{"source":161,"target":7849,"distance":0},{"source":161,"target":7850,"distance":0},{"source":161,"target":7851,"distance":0},{"source":161,"target":7852,"distance":0},{"source":161,"target":7853,"distance":0},{"source":161,"target":7854,"distance":0},{"source":161,"target":7855,"distance":0},{"source":161,"target":7856,"distance":0},{"source":161,"target":7857,"distance":0},{"source":161,"target":7858,"distance":0},{"source":161,"target":7859,"distance":0},{"source":161,"target":7860,"distance":0},{"source":161,"target":7861,"distance":0},{"source":161,"target":7862,"distance":0},{"source":161,"target":7863,"distance":0},{"source":161,"target":7864,"distance":0},{"source":161,"target":7865,"distance":0},{"source":161,"target":7866,"distance":0},{"source":161,"target":7867,"distance":0},{"source":161,"target":7868,"distance":0},{"source":161,"target":7869,"distance":0},{"source":161,"target":7870,"distance":0},{"source":161,"target":7871,"distance":0},{"source":161,"target":7872,"distance":0},{"source":161,"target":7873,"distance":0},{"source":161,"target":7874,"distance":0},{"source":161,"target":7875,"distance":0},{"source":161,"target":7876,"distance":0},{"source":161,"target":7877,"distance":0},{"source":161,"target":7878,"distance":0},{"source":161,"target":7879,"distance":0},{"source":161,"target":7880,"distance":0},{"source":161,"target":7881,"distance":0},{"source":161,"target":7882,"distance":0},{"source":161,"target":7883,"distance":0},{"source":161,"target":7884,"distance":0},{"source":161,"target":7885,"distance":0},{"source":161,"target":7886,"distance":0},{"source":161,"target":7887,"distance":0},{"source":161,"target":7888,"distance":0},{"source":161,"target":7889,"distance":0},{"source":161,"target":7890,"distance":0},{"source":161,"target":7891,"distance":0},{"source":161,"target":7892,"distance":0},{"source":161,"target":7893,"distance":0},{"source":161,"target":7894,"distance":0},{"source":161,"target":7895,"distance":0},{"source":161,"target":7896,"distance":0},{"source":161,"target":7897,"distance":0},{"source":161,"target":7898,"distance":0},{"source":161,"target":7899,"distance":0},{"source":161,"target":7900,"distance":0},{"source":161,"target":7901,"distance":0},{"source":161,"target":7902,"distance":0},{"source":161,"target":7903,"distance":0},{"source":161,"target":7904,"distance":0},{"source":161,"target":7905,"distance":0},{"source":161,"target":7906,"distance":0},{"source":161,"target":7907,"distance":0},{"source":161,"target":7908,"distance":0},{"source":161,"target":7909,"distance":0},{"source":161,"target":7910,"distance":0},{"source":161,"target":7911,"distance":0},{"source":161,"target":7912,"distance":0},{"source":161,"target":7913,"distance":0},{"source":161,"target":7914,"distance":0},{"source":161,"target":7915,"distance":0},{"source":161,"target":7916,"distance":0},{"source":161,"target":7917,"distance":0},{"source":161,"target":7918,"distance":0},{"source":161,"target":7919,"distance":0},{"source":161,"target":7920,"distance":0},{"source":161,"target":7921,"distance":0},{"source":161,"target":7922,"distance":0},{"source":161,"target":7923,"distance":0},{"source":161,"target":7924,"distance":0},{"source":161,"target":7925,"distance":0},{"source":161,"target":7926,"distance":0},{"source":161,"target":7927,"distance":0},{"source":161,"target":7928,"distance":0},{"source":161,"target":7929,"distance":0},{"source":161,"target":7930,"distance":0},{"source":161,"target":7931,"distance":0},{"source":161,"target":7932,"distance":0},{"source":161,"target":7933,"distance":0},{"source":161,"target":7934,"distance":0},{"source":161,"target":7935,"distance":0},{"source":161,"target":7936,"distance":0},{"source":161,"target":7937,"distance":0},{"source":161,"target":7938,"distance":0},{"source":161,"target":7939,"distance":0},{"source":161,"target":7940,"distance":0},{"source":161,"target":7941,"distance":0},{"source":161,"target":7942,"distance":0},{"source":161,"target":7943,"distance":0},{"source":161,"target":7944,"distance":0},{"source":161,"target":7945,"distance":0},{"source":161,"target":7946,"distance":0},{"source":161,"target":7947,"distance":0},{"source":161,"target":7948,"distance":0},{"source":161,"target":7949,"distance":0},{"source":161,"target":7950,"distance":0},{"source":161,"target":7951,"distance":0},{"source":161,"target":7952,"distance":0},{"source":161,"target":7953,"distance":0},{"source":161,"target":7954,"distance":0},{"source":161,"target":7955,"distance":0},{"source":161,"target":7956,"distance":0},{"source":161,"target":7957,"distance":0},{"source":161,"target":7958,"distance":0},{"source":161,"target":7959,"distance":0},{"source":161,"target":7960,"distance":0},{"source":161,"target":7961,"distance":0},{"source":161,"target":7962,"distance":0},{"source":161,"target":7963,"distance":0},{"source":161,"target":7964,"distance":0},{"source":161,"target":7965,"distance":0},{"source":161,"target":7966,"distance":0},{"source":161,"target":7967,"distance":0},{"source":161,"target":7968,"distance":0},{"source":161,"target":7969,"distance":0},{"source":161,"target":7970,"distance":0},{"source":161,"target":7971,"distance":0},{"source":161,"target":7972,"distance":0},{"source":161,"target":7973,"distance":0},{"source":161,"target":7974,"distance":0},{"source":161,"target":7975,"distance":0},{"source":161,"target":7976,"distance":0},{"source":161,"target":7977,"distance":0},{"source":161,"target":7978,"distance":0},{"source":161,"target":7979,"distance":0},{"source":161,"target":7980,"distance":0},{"source":161,"target":7981,"distance":0},{"source":161,"target":7982,"distance":0},{"source":161,"target":7983,"distance":0},{"source":161,"target":7984,"distance":0},{"source":161,"target":7985,"distance":0},{"source":161,"target":7986,"distance":0},{"source":161,"target":7987,"distance":0},{"source":161,"target":7988,"distance":0},{"source":161,"target":7989,"distance":0},{"source":161,"target":7990,"distance":0},{"source":161,"target":7991,"distance":0},{"source":161,"target":7992,"distance":0},{"source":161,"target":7993,"distance":0},{"source":161,"target":7994,"distance":0},{"source":161,"target":7995,"distance":0},{"source":161,"target":7996,"distance":0},{"source":161,"target":7997,"distance":0},{"source":161,"target":7998,"distance":0},{"source":161,"target":7999,"distance":0},{"source":161,"target":8000,"distance":0},{"source":161,"target":8001,"distance":0},{"source":161,"target":8002,"distance":0},{"source":161,"target":8003,"distance":0},{"source":161,"target":8004,"distance":0},{"source":161,"target":8005,"distance":0},{"source":161,"target":8006,"distance":0},{"source":161,"target":8007,"distance":0},{"source":161,"target":8008,"distance":0},{"source":161,"target":8009,"distance":0},{"source":161,"target":8010,"distance":0},{"source":161,"target":8011,"distance":0},{"source":161,"target":8012,"distance":0},{"source":161,"target":8013,"distance":0},{"source":161,"target":8014,"distance":0},{"source":161,"target":8015,"distance":0},{"source":161,"target":8016,"distance":0},{"source":161,"target":8017,"distance":0},{"source":161,"target":8018,"distance":0},{"source":161,"target":8019,"distance":0},{"source":161,"target":8020,"distance":0},{"source":161,"target":8021,"distance":0},{"source":161,"target":8022,"distance":0},{"source":161,"target":8023,"distance":0},{"source":161,"target":8024,"distance":0},{"source":161,"target":8025,"distance":0},{"source":161,"target":8026,"distance":0},{"source":161,"target":8027,"distance":0},{"source":161,"target":8028,"distance":0},{"source":161,"target":8029,"distance":0},{"source":161,"target":8030,"distance":0},{"source":161,"target":8031,"distance":0},{"source":161,"target":8032,"distance":0},{"source":161,"target":8033,"distance":0},{"source":161,"target":8034,"distance":0},{"source":161,"target":8035,"distance":0},{"source":161,"target":8036,"distance":0},{"source":161,"target":8037,"distance":0},{"source":161,"target":8038,"distance":0},{"source":161,"target":8039,"distance":0},{"source":161,"target":8040,"distance":0},{"source":161,"target":8041,"distance":0},{"source":161,"target":8042,"distance":0},{"source":161,"target":8043,"distance":0},{"source":161,"target":8044,"distance":0},{"source":161,"target":8045,"distance":0},{"source":161,"target":8046,"distance":0},{"source":161,"target":8047,"distance":0},{"source":161,"target":8048,"distance":0},{"source":161,"target":8049,"distance":0},{"source":161,"target":8050,"distance":0},{"source":161,"target":8051,"distance":0},{"source":161,"target":8052,"distance":0},{"source":161,"target":8053,"distance":0},{"source":161,"target":8054,"distance":0},{"source":161,"target":8055,"distance":0},{"source":161,"target":8056,"distance":0},{"source":161,"target":8057,"distance":0},{"source":161,"target":8058,"distance":0},{"source":161,"target":8059,"distance":0},{"source":161,"target":8060,"distance":0},{"source":161,"target":8061,"distance":0},{"source":161,"target":8062,"distance":0},{"source":161,"target":8063,"distance":0},{"source":161,"target":8064,"distance":0},{"source":161,"target":8065,"distance":0},{"source":161,"target":8066,"distance":0},{"source":161,"target":8067,"distance":0},{"source":161,"target":8068,"distance":0},{"source":161,"target":8069,"distance":0},{"source":161,"target":8070,"distance":0},{"source":161,"target":8071,"distance":0},{"source":161,"target":8072,"distance":0},{"source":161,"target":8073,"distance":0},{"source":161,"target":8074,"distance":0},{"source":161,"target":8075,"distance":0},{"source":161,"target":8076,"distance":0},{"source":161,"target":8077,"distance":0},{"source":161,"target":8078,"distance":0},{"source":161,"target":8079,"distance":0},{"source":161,"target":8080,"distance":0},{"source":161,"target":8081,"distance":0},{"source":161,"target":8082,"distance":0},{"source":161,"target":8083,"distance":0},{"source":161,"target":8084,"distance":0},{"source":161,"target":8085,"distance":0},{"source":161,"target":8086,"distance":0},{"source":161,"target":8087,"distance":0},{"source":161,"target":8088,"distance":0},{"source":161,"target":8089,"distance":0},{"source":161,"target":8090,"distance":0},{"source":161,"target":8091,"distance":0},{"source":161,"target":8092,"distance":0},{"source":161,"target":8093,"distance":0},{"source":161,"target":8094,"distance":0},{"source":161,"target":8095,"distance":0},{"source":161,"target":8096,"distance":0},{"source":161,"target":8097,"distance":0},{"source":161,"target":8098,"distance":0},{"source":161,"target":8099,"distance":0},{"source":161,"target":8100,"distance":0},{"source":161,"target":8101,"distance":0},{"source":161,"target":8102,"distance":0},{"source":161,"target":8103,"distance":0},{"source":161,"target":8104,"distance":0},{"source":161,"target":8105,"distance":0},{"source":161,"target":8106,"distance":0},{"source":161,"target":8107,"distance":0},{"source":161,"target":8108,"distance":0},{"source":161,"target":8109,"distance":0},{"source":161,"target":8110,"distance":0},{"source":161,"target":8111,"distance":0},{"source":161,"target":8112,"distance":0},{"source":161,"target":8113,"distance":0},{"source":161,"target":8114,"distance":0},{"source":161,"target":8115,"distance":0},{"source":161,"target":8116,"distance":0},{"source":161,"target":8117,"distance":0},{"source":161,"target":8118,"distance":0},{"source":161,"target":8119,"distance":0},{"source":161,"target":8120,"distance":0},{"source":161,"target":8121,"distance":0},{"source":161,"target":8122,"distance":0},{"source":161,"target":8123,"distance":0},{"source":161,"target":8124,"distance":0},{"source":161,"target":8125,"distance":0},{"source":161,"target":8126,"distance":0},{"source":161,"target":8127,"distance":0},{"source":161,"target":8128,"distance":0},{"source":161,"target":8129,"distance":0},{"source":161,"target":8130,"distance":0},{"source":161,"target":8131,"distance":0},{"source":161,"target":8132,"distance":0},{"source":161,"target":8133,"distance":0},{"source":161,"target":8134,"distance":0},{"source":161,"target":8135,"distance":0},{"source":161,"target":8136,"distance":0},{"source":161,"target":8137,"distance":0},{"source":161,"target":8138,"distance":0},{"source":161,"target":8139,"distance":0},{"source":161,"target":8140,"distance":0},{"source":161,"target":8141,"distance":0},{"source":161,"target":8142,"distance":0},{"source":161,"target":8143,"distance":0},{"source":161,"target":8144,"distance":0},{"source":161,"target":8145,"distance":0},{"source":161,"target":8146,"distance":0},{"source":161,"target":8147,"distance":0},{"source":161,"target":8148,"distance":0},{"source":161,"target":8149,"distance":0},{"source":161,"target":8150,"distance":0},{"source":161,"target":8151,"distance":0},{"source":161,"target":8152,"distance":0},{"source":161,"target":8153,"distance":0},{"source":161,"target":8154,"distance":0},{"source":161,"target":8155,"distance":0},{"source":161,"target":8156,"distance":0},{"source":161,"target":8157,"distance":0},{"source":161,"target":8158,"distance":0},{"source":161,"target":8159,"distance":0},{"source":161,"target":8160,"distance":0},{"source":161,"target":8161,"distance":0},{"source":161,"target":8162,"distance":0},{"source":161,"target":8163,"distance":0},{"source":161,"target":8164,"distance":0},{"source":161,"target":8165,"distance":0},{"source":161,"target":8166,"distance":0},{"source":161,"target":8167,"distance":0},{"source":161,"target":8168,"distance":0},{"source":161,"target":8169,"distance":0},{"source":161,"target":8170,"distance":0},{"source":161,"target":8171,"distance":0},{"source":161,"target":8172,"distance":0},{"source":161,"target":8173,"distance":0},{"source":161,"target":8174,"distance":0},{"source":161,"target":8175,"distance":0},{"source":161,"target":8176,"distance":0},{"source":161,"target":8177,"distance":0},{"source":161,"target":8178,"distance":0},{"source":161,"target":8179,"distance":0},{"source":161,"target":8180,"distance":0},{"source":161,"target":8181,"distance":0},{"source":161,"target":8182,"distance":0},{"source":161,"target":8183,"distance":0},{"source":161,"target":8184,"distance":0},{"source":161,"target":8185,"distance":0},{"source":161,"target":8186,"distance":0},{"source":161,"target":8187,"distance":0},{"source":161,"target":8188,"distance":0},{"source":161,"target":8189,"distance":0},{"source":161,"target":8190,"distance":0},{"source":161,"target":8191,"distance":0},{"source":161,"target":8192,"distance":0},{"source":161,"target":8193,"distance":0},{"source":161,"target":8194,"distance":0},{"source":161,"target":8195,"distance":0},{"source":161,"target":8196,"distance":0},{"source":161,"target":8197,"distance":0},{"source":161,"target":8198,"distance":0},{"source":161,"target":8199,"distance":0},{"source":161,"target":8200,"distance":0},{"source":161,"target":8201,"distance":0},{"source":161,"target":8202,"distance":0},{"source":161,"target":8203,"distance":0},{"source":161,"target":8204,"distance":0},{"source":161,"target":8205,"distance":0},{"source":161,"target":8206,"distance":0},{"source":161,"target":8207,"distance":0},{"source":161,"target":8208,"distance":0},{"source":161,"target":8209,"distance":0},{"source":161,"target":8210,"distance":0},{"source":161,"target":8211,"distance":0},{"source":161,"target":8212,"distance":0},{"source":161,"target":8213,"distance":0},{"source":161,"target":8214,"distance":0},{"source":161,"target":8215,"distance":0},{"source":161,"target":8216,"distance":0},{"source":161,"target":8217,"distance":0},{"source":161,"target":8218,"distance":0},{"source":161,"target":8219,"distance":0},{"source":161,"target":8220,"distance":0},{"source":161,"target":8221,"distance":0},{"source":161,"target":8222,"distance":0},{"source":161,"target":8223,"distance":0},{"source":161,"target":8224,"distance":0},{"source":161,"target":8225,"distance":0},{"source":161,"target":8226,"distance":0},{"source":161,"target":8227,"distance":0},{"source":161,"target":8228,"distance":0},{"source":161,"target":8229,"distance":0},{"source":161,"target":8230,"distance":0},{"source":161,"target":8231,"distance":0},{"source":161,"target":8232,"distance":0},{"source":161,"target":8233,"distance":0},{"source":161,"target":8234,"distance":0},{"source":161,"target":8235,"distance":0},{"source":161,"target":8236,"distance":0},{"source":161,"target":8237,"distance":0},{"source":161,"target":8238,"distance":0},{"source":161,"target":8239,"distance":0},{"source":161,"target":8240,"distance":0},{"source":161,"target":8241,"distance":0},{"source":161,"target":8242,"distance":0},{"source":161,"target":8243,"distance":0},{"source":161,"target":8244,"distance":0},{"source":161,"target":8245,"distance":0},{"source":161,"target":8246,"distance":0},{"source":161,"target":8247,"distance":0},{"source":161,"target":8248,"distance":0},{"source":161,"target":8249,"distance":0},{"source":161,"target":8250,"distance":0},{"source":161,"target":8251,"distance":0},{"source":161,"target":8252,"distance":0},{"source":161,"target":8253,"distance":0},{"source":161,"target":8254,"distance":0},{"source":161,"target":8255,"distance":0},{"source":161,"target":8256,"distance":0},{"source":161,"target":8257,"distance":0},{"source":161,"target":8258,"distance":0},{"source":161,"target":8259,"distance":0},{"source":161,"target":8260,"distance":0},{"source":161,"target":8261,"distance":0},{"source":161,"target":8262,"distance":0},{"source":161,"target":8263,"distance":0},{"source":161,"target":8264,"distance":0},{"source":161,"target":8265,"distance":0},{"source":161,"target":8266,"distance":0},{"source":161,"target":8267,"distance":0},{"source":161,"target":8268,"distance":0},{"source":161,"target":8269,"distance":0},{"source":161,"target":8270,"distance":0},{"source":161,"target":8271,"distance":0},{"source":161,"target":8272,"distance":0},{"source":161,"target":8273,"distance":0},{"source":161,"target":8274,"distance":0},{"source":161,"target":8275,"distance":0},{"source":161,"target":8276,"distance":0},{"source":161,"target":8277,"distance":0},{"source":161,"target":8278,"distance":0},{"source":161,"target":8279,"distance":0},{"source":161,"target":8280,"distance":0},{"source":161,"target":8281,"distance":0},{"source":161,"target":8282,"distance":0},{"source":161,"target":8283,"distance":0},{"source":161,"target":8284,"distance":0},{"source":161,"target":8285,"distance":0},{"source":161,"target":8286,"distance":0},{"source":161,"target":8287,"distance":0},{"source":161,"target":8288,"distance":0},{"source":161,"target":8289,"distance":0},{"source":161,"target":8290,"distance":0},{"source":161,"target":8291,"distance":0},{"source":161,"target":8292,"distance":0},{"source":161,"target":8293,"distance":0},{"source":161,"target":8294,"distance":0},{"source":161,"target":8295,"distance":0},{"source":161,"target":8296,"distance":0},{"source":161,"target":8297,"distance":0},{"source":161,"target":8298,"distance":0},{"source":161,"target":8299,"distance":0},{"source":161,"target":8300,"distance":0},{"source":161,"target":8301,"distance":0},{"source":161,"target":8302,"distance":0},{"source":161,"target":8303,"distance":0},{"source":161,"target":8304,"distance":0},{"source":161,"target":8305,"distance":0},{"source":161,"target":8306,"distance":0},{"source":161,"target":8307,"distance":0},{"source":161,"target":8308,"distance":0},{"source":161,"target":8309,"distance":0},{"source":161,"target":8310,"distance":0},{"source":161,"target":8311,"distance":0},{"source":161,"target":8312,"distance":0},{"source":161,"target":8313,"distance":0},{"source":161,"target":8314,"distance":0},{"source":161,"target":8315,"distance":0},{"source":161,"target":8316,"distance":0},{"source":161,"target":8317,"distance":0},{"source":161,"target":8318,"distance":0},{"source":161,"target":8319,"distance":0},{"source":161,"target":8320,"distance":0},{"source":161,"target":8321,"distance":0},{"source":161,"target":8322,"distance":0},{"source":161,"target":8323,"distance":0},{"source":161,"target":8324,"distance":0},{"source":161,"target":8325,"distance":0},{"source":161,"target":8326,"distance":0},{"source":161,"target":8327,"distance":0},{"source":161,"target":8328,"distance":0},{"source":161,"target":8329,"distance":0},{"source":161,"target":8330,"distance":0},{"source":161,"target":8331,"distance":0},{"source":161,"target":8332,"distance":0},{"source":161,"target":8333,"distance":0},{"source":161,"target":8334,"distance":0},{"source":161,"target":8335,"distance":0},{"source":161,"target":8336,"distance":0},{"source":161,"target":8337,"distance":0},{"source":161,"target":8338,"distance":0},{"source":161,"target":8339,"distance":0},{"source":161,"target":8340,"distance":0},{"source":161,"target":8341,"distance":0},{"source":161,"target":8342,"distance":0},{"source":161,"target":8343,"distance":0},{"source":161,"target":8344,"distance":0},{"source":161,"target":8345,"distance":0},{"source":161,"target":8346,"distance":0},{"source":161,"target":8347,"distance":0},{"source":161,"target":8348,"distance":0},{"source":161,"target":8349,"distance":0},{"source":161,"target":8350,"distance":0},{"source":161,"target":8351,"distance":0},{"source":161,"target":8352,"distance":0},{"source":161,"target":8353,"distance":0},{"source":161,"target":8354,"distance":0},{"source":161,"target":8355,"distance":0},{"source":161,"target":8356,"distance":0},{"source":161,"target":8357,"distance":0},{"source":161,"target":8358,"distance":0},{"source":161,"target":8359,"distance":0},{"source":161,"target":8360,"distance":0},{"source":161,"target":8361,"distance":0},{"source":161,"target":8362,"distance":0},{"source":161,"target":8363,"distance":0},{"source":161,"target":8364,"distance":0},{"source":161,"target":8365,"distance":0},{"source":161,"target":8366,"distance":0},{"source":161,"target":8367,"distance":0},{"source":161,"target":8368,"distance":0},{"source":161,"target":8369,"distance":0},{"source":161,"target":8370,"distance":0},{"source":161,"target":8371,"distance":0},{"source":161,"target":8372,"distance":0},{"source":161,"target":8373,"distance":0},{"source":161,"target":8374,"distance":0},{"source":161,"target":8375,"distance":0},{"source":161,"target":8376,"distance":0},{"source":161,"target":8377,"distance":0},{"source":161,"target":8378,"distance":0},{"source":161,"target":8379,"distance":0},{"source":161,"target":8380,"distance":0},{"source":161,"target":8381,"distance":0},{"source":161,"target":8382,"distance":0},{"source":161,"target":8383,"distance":0},{"source":161,"target":8384,"distance":0},{"source":161,"target":8385,"distance":0},{"source":161,"target":8386,"distance":0},{"source":161,"target":8387,"distance":0},{"source":161,"target":8388,"distance":0},{"source":161,"target":8389,"distance":0},{"source":161,"target":8390,"distance":0},{"source":161,"target":8391,"distance":0},{"source":161,"target":8392,"distance":0},{"source":161,"target":8393,"distance":0},{"source":161,"target":8394,"distance":0},{"source":161,"target":8395,"distance":0},{"source":161,"target":8396,"distance":0},{"source":161,"target":8397,"distance":0},{"source":161,"target":8398,"distance":0},{"source":161,"target":8399,"distance":0},{"source":161,"target":8400,"distance":0},{"source":161,"target":8401,"distance":0},{"source":161,"target":8402,"distance":0},{"source":161,"target":8403,"distance":0},{"source":161,"target":8404,"distance":0},{"source":161,"target":8405,"distance":0},{"source":161,"target":8406,"distance":0},{"source":161,"target":8407,"distance":0},{"source":161,"target":8408,"distance":0},{"source":161,"target":8409,"distance":0},{"source":161,"target":8410,"distance":0},{"source":161,"target":8411,"distance":0},{"source":161,"target":8412,"distance":0},{"source":161,"target":8413,"distance":0},{"source":161,"target":8414,"distance":0},{"source":161,"target":8415,"distance":0},{"source":161,"target":8416,"distance":0},{"source":161,"target":8417,"distance":0},{"source":161,"target":8418,"distance":0},{"source":161,"target":8419,"distance":0},{"source":161,"target":8420,"distance":0},{"source":161,"target":8421,"distance":0},{"source":161,"target":8422,"distance":0},{"source":161,"target":8423,"distance":0},{"source":161,"target":8424,"distance":0},{"source":161,"target":8425,"distance":0},{"source":161,"target":8426,"distance":0},{"source":161,"target":8427,"distance":0},{"source":161,"target":8428,"distance":0},{"source":161,"target":8429,"distance":0},{"source":161,"target":8430,"distance":0},{"source":161,"target":8431,"distance":0},{"source":161,"target":8432,"distance":0},{"source":161,"target":8433,"distance":0},{"source":161,"target":8434,"distance":0},{"source":161,"target":8435,"distance":0},{"source":161,"target":8436,"distance":0},{"source":161,"target":8437,"distance":0},{"source":161,"target":8438,"distance":0},{"source":161,"target":8439,"distance":0},{"source":161,"target":8440,"distance":0},{"source":161,"target":8441,"distance":0},{"source":161,"target":8442,"distance":0},{"source":161,"target":8443,"distance":0},{"source":161,"target":8444,"distance":0},{"source":161,"target":8445,"distance":0},{"source":161,"target":8446,"distance":0},{"source":161,"target":8447,"distance":0},{"source":161,"target":8448,"distance":0},{"source":161,"target":8449,"distance":0},{"source":161,"target":8450,"distance":0},{"source":161,"target":8451,"distance":0},{"source":161,"target":8452,"distance":0},{"source":161,"target":8453,"distance":0},{"source":161,"target":8454,"distance":0},{"source":161,"target":8455,"distance":0},{"source":161,"target":8456,"distance":0},{"source":161,"target":8457,"distance":0},{"source":161,"target":8458,"distance":0},{"source":161,"target":8459,"distance":0},{"source":161,"target":8460,"distance":0},{"source":161,"target":8461,"distance":0},{"source":161,"target":8462,"distance":0},{"source":161,"target":8463,"distance":0},{"source":161,"target":8464,"distance":0},{"source":161,"target":8465,"distance":0},{"source":161,"target":8466,"distance":0},{"source":161,"target":8467,"distance":0},{"source":161,"target":8468,"distance":0},{"source":161,"target":8469,"distance":0},{"source":161,"target":8470,"distance":0},{"source":161,"target":8471,"distance":0},{"source":161,"target":8472,"distance":0},{"source":161,"target":8473,"distance":0},{"source":161,"target":8474,"distance":0},{"source":161,"target":8475,"distance":0},{"source":161,"target":8476,"distance":0},{"source":161,"target":8477,"distance":0},{"source":161,"target":8478,"distance":0},{"source":161,"target":8479,"distance":0},{"source":161,"target":8480,"distance":0},{"source":161,"target":8481,"distance":0},{"source":161,"target":8482,"distance":0},{"source":161,"target":8483,"distance":0},{"source":161,"target":8484,"distance":0},{"source":161,"target":8485,"distance":0},{"source":161,"target":8486,"distance":0},{"source":161,"target":8487,"distance":0},{"source":161,"target":8488,"distance":0},{"source":161,"target":8489,"distance":0},{"source":161,"target":8490,"distance":0},{"source":161,"target":8491,"distance":0},{"source":161,"target":8492,"distance":0},{"source":161,"target":8493,"distance":0},{"source":161,"target":8494,"distance":0},{"source":161,"target":8495,"distance":0},{"source":161,"target":8496,"distance":0},{"source":161,"target":8497,"distance":0},{"source":161,"target":8498,"distance":0},{"source":161,"target":8499,"distance":0},{"source":161,"target":8500,"distance":0},{"source":161,"target":8501,"distance":0},{"source":161,"target":8502,"distance":0},{"source":161,"target":8503,"distance":0},{"source":161,"target":8504,"distance":0},{"source":161,"target":8505,"distance":0},{"source":161,"target":8506,"distance":0},{"source":161,"target":8507,"distance":0},{"source":161,"target":8508,"distance":0},{"source":161,"target":8509,"distance":0},{"source":161,"target":8510,"distance":0},{"source":161,"target":8511,"distance":0},{"source":161,"target":8512,"distance":0},{"source":161,"target":8513,"distance":0},{"source":161,"target":8514,"distance":0},{"source":161,"target":8515,"distance":0},{"source":161,"target":8516,"distance":0},{"source":161,"target":8517,"distance":0},{"source":161,"target":8518,"distance":0},{"source":161,"target":8519,"distance":0},{"source":161,"target":8520,"distance":0},{"source":161,"target":8521,"distance":0},{"source":161,"target":8522,"distance":0},{"source":161,"target":8523,"distance":0},{"source":161,"target":8524,"distance":0},{"source":161,"target":8525,"distance":0},{"source":161,"target":8526,"distance":0},{"source":161,"target":8527,"distance":0},{"source":161,"target":8528,"distance":0},{"source":161,"target":8529,"distance":0},{"source":161,"target":8530,"distance":0},{"source":161,"target":8531,"distance":0},{"source":161,"target":8532,"distance":0},{"source":161,"target":8533,"distance":0},{"source":161,"target":8534,"distance":0},{"source":161,"target":8535,"distance":0},{"source":161,"target":8536,"distance":0},{"source":161,"target":8537,"distance":0},{"source":161,"target":8538,"distance":0},{"source":161,"target":8539,"distance":0},{"source":161,"target":8540,"distance":0},{"source":161,"target":8541,"distance":0},{"source":161,"target":8542,"distance":0},{"source":161,"target":8543,"distance":0},{"source":161,"target":8544,"distance":0},{"source":161,"target":8545,"distance":0},{"source":161,"target":8546,"distance":0},{"source":161,"target":8547,"distance":0},{"source":161,"target":8548,"distance":0},{"source":161,"target":8549,"distance":0},{"source":161,"target":8550,"distance":0},{"source":161,"target":8551,"distance":0},{"source":161,"target":8552,"distance":0},{"source":161,"target":8553,"distance":0},{"source":161,"target":8554,"distance":0},{"source":161,"target":8555,"distance":0},{"source":161,"target":8556,"distance":0},{"source":161,"target":8557,"distance":0},{"source":161,"target":8558,"distance":0},{"source":161,"target":8559,"distance":0},{"source":161,"target":8560,"distance":0},{"source":161,"target":8561,"distance":0},{"source":161,"target":8562,"distance":0},{"source":161,"target":8563,"distance":0},{"source":161,"target":8564,"distance":0},{"source":161,"target":8565,"distance":0},{"source":161,"target":8566,"distance":0},{"source":161,"target":8567,"distance":0},{"source":161,"target":8568,"distance":0},{"source":161,"target":8569,"distance":0},{"source":161,"target":8570,"distance":0},{"source":161,"target":8571,"distance":0},{"source":161,"target":8572,"distance":0},{"source":161,"target":8573,"distance":0},{"source":161,"target":8574,"distance":0},{"source":161,"target":8575,"distance":0},{"source":161,"target":8576,"distance":0},{"source":161,"target":8577,"distance":0},{"source":161,"target":8578,"distance":0},{"source":161,"target":8579,"distance":0},{"source":161,"target":8580,"distance":0},{"source":161,"target":8581,"distance":0},{"source":161,"target":8582,"distance":0},{"source":161,"target":8583,"distance":0},{"source":161,"target":8584,"distance":0},{"source":161,"target":8585,"distance":0},{"source":161,"target":8586,"distance":0},{"source":161,"target":8587,"distance":0},{"source":161,"target":8588,"distance":0},{"source":161,"target":8589,"distance":0},{"source":161,"target":8590,"distance":0},{"source":161,"target":8591,"distance":0},{"source":161,"target":8592,"distance":0},{"source":161,"target":8593,"distance":0},{"source":161,"target":8594,"distance":0},{"source":161,"target":8595,"distance":0},{"source":161,"target":8596,"distance":0},{"source":161,"target":8597,"distance":0},{"source":161,"target":8598,"distance":0},{"source":161,"target":8599,"distance":0},{"source":161,"target":8600,"distance":0},{"source":161,"target":8601,"distance":0},{"source":161,"target":8602,"distance":0},{"source":161,"target":8603,"distance":0},{"source":161,"target":8604,"distance":0},{"source":161,"target":8605,"distance":0},{"source":161,"target":8606,"distance":0},{"source":161,"target":8607,"distance":0},{"source":161,"target":8608,"distance":0},{"source":161,"target":8609,"distance":0},{"source":161,"target":8610,"distance":0},{"source":161,"target":8611,"distance":0},{"source":161,"target":8612,"distance":0},{"source":161,"target":8613,"distance":0},{"source":161,"target":8614,"distance":0},{"source":161,"target":8615,"distance":0},{"source":161,"target":8616,"distance":0},{"source":161,"target":8617,"distance":0},{"source":161,"target":8618,"distance":0},{"source":161,"target":8619,"distance":0},{"source":161,"target":8620,"distance":0},{"source":161,"target":8621,"distance":0},{"source":161,"target":8622,"distance":0},{"source":161,"target":8623,"distance":0},{"source":161,"target":8624,"distance":0},{"source":161,"target":8625,"distance":0},{"source":161,"target":8626,"distance":0},{"source":161,"target":8627,"distance":0},{"source":161,"target":8628,"distance":0},{"source":161,"target":8629,"distance":0},{"source":161,"target":8630,"distance":0},{"source":161,"target":8631,"distance":0},{"source":161,"target":8632,"distance":0},{"source":161,"target":8633,"distance":0},{"source":161,"target":8634,"distance":0},{"source":161,"target":8635,"distance":0},{"source":161,"target":8636,"distance":0},{"source":161,"target":8637,"distance":0},{"source":161,"target":8638,"distance":0},{"source":161,"target":8639,"distance":0},{"source":161,"target":8640,"distance":0},{"source":161,"target":8641,"distance":0},{"source":161,"target":8642,"distance":0},{"source":161,"target":8643,"distance":0},{"source":161,"target":8644,"distance":0},{"source":161,"target":8645,"distance":0},{"source":161,"target":8646,"distance":0},{"source":161,"target":8647,"distance":0},{"source":161,"target":8648,"distance":0},{"source":161,"target":8649,"distance":0},{"source":161,"target":8650,"distance":0},{"source":161,"target":8651,"distance":0},{"source":161,"target":8652,"distance":0},{"source":161,"target":8653,"distance":0},{"source":161,"target":8654,"distance":0},{"source":161,"target":8655,"distance":0},{"source":161,"target":8656,"distance":0},{"source":161,"target":8657,"distance":0},{"source":161,"target":8658,"distance":0},{"source":161,"target":8659,"distance":0},{"source":161,"target":8660,"distance":0},{"source":161,"target":8661,"distance":0},{"source":161,"target":8662,"distance":0},{"source":161,"target":8663,"distance":0},{"source":161,"target":8664,"distance":0},{"source":161,"target":8665,"distance":0},{"source":161,"target":8666,"distance":0},{"source":161,"target":8667,"distance":0},{"source":161,"target":8668,"distance":0},{"source":161,"target":8669,"distance":0},{"source":161,"target":8670,"distance":0},{"source":161,"target":8671,"distance":0},{"source":161,"target":8672,"distance":0},{"source":161,"target":8673,"distance":0},{"source":161,"target":8674,"distance":0},{"source":161,"target":8675,"distance":0},{"source":161,"target":8676,"distance":0},{"source":161,"target":8677,"distance":0},{"source":161,"target":8678,"distance":0},{"source":161,"target":8679,"distance":0},{"source":161,"target":8680,"distance":0},{"source":161,"target":8681,"distance":0},{"source":161,"target":8682,"distance":0},{"source":161,"target":8683,"distance":0},{"source":161,"target":8684,"distance":0},{"source":161,"target":8685,"distance":0},{"source":161,"target":8686,"distance":0},{"source":161,"target":8687,"distance":0},{"source":161,"target":8688,"distance":0},{"source":161,"target":8689,"distance":0},{"source":161,"target":8690,"distance":0},{"source":161,"target":8691,"distance":0},{"source":161,"target":8692,"distance":0},{"source":161,"target":8693,"distance":0},{"source":161,"target":8694,"distance":0},{"source":161,"target":8695,"distance":0},{"source":161,"target":8696,"distance":0},{"source":161,"target":8697,"distance":0},{"source":161,"target":8698,"distance":0},{"source":161,"target":8699,"distance":0},{"source":161,"target":8700,"distance":0},{"source":161,"target":8701,"distance":0},{"source":161,"target":8702,"distance":0},{"source":161,"target":8703,"distance":0},{"source":161,"target":8704,"distance":0},{"source":161,"target":8705,"distance":0},{"source":161,"target":8706,"distance":0},{"source":161,"target":8707,"distance":0},{"source":161,"target":8708,"distance":0},{"source":161,"target":8709,"distance":0},{"source":161,"target":8710,"distance":0},{"source":161,"target":8711,"distance":0},{"source":161,"target":8712,"distance":0},{"source":161,"target":8713,"distance":0},{"source":161,"target":8714,"distance":0},{"source":161,"target":8715,"distance":0},{"source":161,"target":8716,"distance":0},{"source":161,"target":8717,"distance":0},{"source":161,"target":8718,"distance":0},{"source":161,"target":8719,"distance":0},{"source":161,"target":8720,"distance":0},{"source":161,"target":8721,"distance":0},{"source":161,"target":8722,"distance":0},{"source":161,"target":8723,"distance":0},{"source":161,"target":8724,"distance":0},{"source":161,"target":8725,"distance":0},{"source":161,"target":8726,"distance":0},{"source":161,"target":8727,"distance":0},{"source":161,"target":8728,"distance":0},{"source":161,"target":8729,"distance":0},{"source":161,"target":8730,"distance":0},{"source":161,"target":8731,"distance":0},{"source":161,"target":8732,"distance":0},{"source":161,"target":8733,"distance":0},{"source":161,"target":8734,"distance":0},{"source":161,"target":8735,"distance":0},{"source":161,"target":8736,"distance":0},{"source":161,"target":8737,"distance":0},{"source":161,"target":8738,"distance":0},{"source":161,"target":8739,"distance":0},{"source":161,"target":8740,"distance":0},{"source":161,"target":8741,"distance":0},{"source":161,"target":8742,"distance":0},{"source":161,"target":8743,"distance":0},{"source":161,"target":8744,"distance":0},{"source":161,"target":8745,"distance":0},{"source":161,"target":8746,"distance":0},{"source":161,"target":8747,"distance":0},{"source":161,"target":8748,"distance":0},{"source":161,"target":8749,"distance":0},{"source":161,"target":8750,"distance":0},{"source":161,"target":8751,"distance":0},{"source":161,"target":8752,"distance":0},{"source":161,"target":8753,"distance":0},{"source":161,"target":8754,"distance":0},{"source":161,"target":8755,"distance":0},{"source":161,"target":8756,"distance":0},{"source":161,"target":8757,"distance":0},{"source":161,"target":8758,"distance":0},{"source":161,"target":8759,"distance":0},{"source":161,"target":8760,"distance":0},{"source":161,"target":8761,"distance":0},{"source":161,"target":8762,"distance":0},{"source":161,"target":8763,"distance":0},{"source":161,"target":8764,"distance":0},{"source":161,"target":8765,"distance":0},{"source":161,"target":8766,"distance":0},{"source":161,"target":8767,"distance":0},{"source":161,"target":8768,"distance":0},{"source":161,"target":8769,"distance":0},{"source":161,"target":8770,"distance":0},{"source":161,"target":8771,"distance":0},{"source":161,"target":8772,"distance":0},{"source":161,"target":8773,"distance":0},{"source":161,"target":8774,"distance":0},{"source":161,"target":8775,"distance":0},{"source":161,"target":8776,"distance":0},{"source":161,"target":8777,"distance":0},{"source":161,"target":8778,"distance":0},{"source":161,"target":8779,"distance":0},{"source":161,"target":8780,"distance":0},{"source":161,"target":8781,"distance":0},{"source":161,"target":8782,"distance":0},{"source":161,"target":8783,"distance":0},{"source":161,"target":8784,"distance":0},{"source":161,"target":8785,"distance":0},{"source":161,"target":8786,"distance":0},{"source":161,"target":8787,"distance":0},{"source":161,"target":8788,"distance":0},{"source":161,"target":8789,"distance":0},{"source":161,"target":8790,"distance":0},{"source":161,"target":8791,"distance":0},{"source":161,"target":8792,"distance":0},{"source":161,"target":8793,"distance":0},{"source":161,"target":8794,"distance":0},{"source":161,"target":8795,"distance":0},{"source":161,"target":8796,"distance":0},{"source":161,"target":8797,"distance":0},{"source":161,"target":8798,"distance":0},{"source":161,"target":8799,"distance":0},{"source":161,"target":8800,"distance":0},{"source":161,"target":8801,"distance":0},{"source":161,"target":8802,"distance":0},{"source":161,"target":8803,"distance":0},{"source":161,"target":8804,"distance":0},{"source":161,"target":8805,"distance":0},{"source":161,"target":8806,"distance":0},{"source":161,"target":8807,"distance":0},{"source":161,"target":8808,"distance":0},{"source":161,"target":8809,"distance":0},{"source":161,"target":8810,"distance":0},{"source":161,"target":8811,"distance":0},{"source":161,"target":8812,"distance":0},{"source":161,"target":8813,"distance":0},{"source":161,"target":8814,"distance":0},{"source":161,"target":8815,"distance":0},{"source":161,"target":8816,"distance":0},{"source":161,"target":8817,"distance":0},{"source":161,"target":8818,"distance":0},{"source":161,"target":8819,"distance":0},{"source":161,"target":8820,"distance":0},{"source":161,"target":8821,"distance":0},{"source":161,"target":8822,"distance":0},{"source":161,"target":8823,"distance":0},{"source":161,"target":8824,"distance":0},{"source":161,"target":8825,"distance":0},{"source":161,"target":8826,"distance":0},{"source":161,"target":8827,"distance":0},{"source":161,"target":8828,"distance":0},{"source":161,"target":8829,"distance":0},{"source":161,"target":8830,"distance":0},{"source":161,"target":8831,"distance":0},{"source":161,"target":8832,"distance":0},{"source":161,"target":8833,"distance":0},{"source":161,"target":8834,"distance":0},{"source":161,"target":8835,"distance":0},{"source":161,"target":8836,"distance":0},{"source":161,"target":8837,"distance":0},{"source":161,"target":8838,"distance":0},{"source":161,"target":8839,"distance":0},{"source":161,"target":8840,"distance":0},{"source":161,"target":8841,"distance":0},{"source":161,"target":8842,"distance":0},{"source":161,"target":8843,"distance":0},{"source":161,"target":8844,"distance":0},{"source":161,"target":8845,"distance":0},{"source":161,"target":8846,"distance":0},{"source":161,"target":8847,"distance":0},{"source":161,"target":8848,"distance":0},{"source":161,"target":8849,"distance":0},{"source":161,"target":8850,"distance":0},{"source":161,"target":8851,"distance":0},{"source":161,"target":8852,"distance":0},{"source":161,"target":8853,"distance":0},{"source":161,"target":8854,"distance":0},{"source":161,"target":8855,"distance":0},{"source":161,"target":8856,"distance":0},{"source":161,"target":8857,"distance":0},{"source":161,"target":8858,"distance":0},{"source":161,"target":8859,"distance":0},{"source":161,"target":8860,"distance":0},{"source":161,"target":8861,"distance":0},{"source":161,"target":8862,"distance":0},{"source":161,"target":8863,"distance":0},{"source":161,"target":8864,"distance":0},{"source":161,"target":8865,"distance":0},{"source":161,"target":8866,"distance":0},{"source":161,"target":8867,"distance":0},{"source":161,"target":8868,"distance":0},{"source":161,"target":8869,"distance":0},{"source":161,"target":8870,"distance":0},{"source":161,"target":8871,"distance":0},{"source":161,"target":8872,"distance":0},{"source":161,"target":8873,"distance":0},{"source":161,"target":8874,"distance":0},{"source":161,"target":8875,"distance":0},{"source":161,"target":8876,"distance":0},{"source":161,"target":8877,"distance":0},{"source":161,"target":8878,"distance":0},{"source":161,"target":8879,"distance":0},{"source":161,"target":8880,"distance":0},{"source":161,"target":8881,"distance":0},{"source":161,"target":8882,"distance":0},{"source":161,"target":8883,"distance":0},{"source":161,"target":8884,"distance":0},{"source":161,"target":8885,"distance":0},{"source":161,"target":8886,"distance":0},{"source":161,"target":8887,"distance":0},{"source":161,"target":8888,"distance":0},{"source":161,"target":8889,"distance":0},{"source":161,"target":8890,"distance":0},{"source":161,"target":8891,"distance":0},{"source":161,"target":8892,"distance":0},{"source":161,"target":8893,"distance":0},{"source":161,"target":8894,"distance":0},{"source":161,"target":8895,"distance":0},{"source":161,"target":8896,"distance":0},{"source":161,"target":8897,"distance":0},{"source":161,"target":8898,"distance":0},{"source":161,"target":8899,"distance":0},{"source":161,"target":8900,"distance":0},{"source":161,"target":8901,"distance":0},{"source":161,"target":8902,"distance":0},{"source":161,"target":8903,"distance":0},{"source":161,"target":8904,"distance":0},{"source":161,"target":8905,"distance":0},{"source":161,"target":8906,"distance":0},{"source":161,"target":8907,"distance":0},{"source":161,"target":8908,"distance":0},{"source":161,"target":8909,"distance":0},{"source":161,"target":8910,"distance":0},{"source":161,"target":8911,"distance":0},{"source":161,"target":8912,"distance":0},{"source":161,"target":8913,"distance":0},{"source":161,"target":8914,"distance":0},{"source":161,"target":8915,"distance":0},{"source":161,"target":8916,"distance":0},{"source":161,"target":8917,"distance":0},{"source":161,"target":8918,"distance":0},{"source":161,"target":8919,"distance":0},{"source":161,"target":8920,"distance":0},{"source":161,"target":8921,"distance":0},{"source":161,"target":8922,"distance":0},{"source":161,"target":8923,"distance":0},{"source":161,"target":8924,"distance":0},{"source":161,"target":8925,"distance":0},{"source":161,"target":8926,"distance":0},{"source":161,"target":8927,"distance":0},{"source":161,"target":8928,"distance":0},{"source":161,"target":8929,"distance":0},{"source":161,"target":8930,"distance":0},{"source":161,"target":8931,"distance":0},{"source":161,"target":8932,"distance":0},{"source":161,"target":8933,"distance":0},{"source":161,"target":8934,"distance":0},{"source":161,"target":8935,"distance":0},{"source":161,"target":8936,"distance":0},{"source":161,"target":8937,"distance":0},{"source":161,"target":8938,"distance":0},{"source":161,"target":8939,"distance":0},{"source":161,"target":8940,"distance":0},{"source":161,"target":8941,"distance":0},{"source":161,"target":8942,"distance":0},{"source":161,"target":8943,"distance":0},{"source":161,"target":8944,"distance":0},{"source":161,"target":8945,"distance":0},{"source":161,"target":8946,"distance":0},{"source":161,"target":8947,"distance":0},{"source":161,"target":8948,"distance":0},{"source":161,"target":8949,"distance":0},{"source":161,"target":8950,"distance":0},{"source":161,"target":8951,"distance":0},{"source":161,"target":8952,"distance":0},{"source":161,"target":8953,"distance":0},{"source":161,"target":8954,"distance":0},{"source":161,"target":8955,"distance":0},{"source":161,"target":8956,"distance":0},{"source":161,"target":8957,"distance":0},{"source":161,"target":8958,"distance":0},{"source":161,"target":8959,"distance":0},{"source":161,"target":8960,"distance":0},{"source":161,"target":8961,"distance":0},{"source":161,"target":8962,"distance":0},{"source":161,"target":8963,"distance":0},{"source":161,"target":8964,"distance":0},{"source":161,"target":8965,"distance":0},{"source":161,"target":8966,"distance":0},{"source":161,"target":8967,"distance":0},{"source":161,"target":8968,"distance":0},{"source":161,"target":8969,"distance":0},{"source":161,"target":8970,"distance":0},{"source":161,"target":8971,"distance":0},{"source":161,"target":8972,"distance":0},{"source":161,"target":8973,"distance":0},{"source":161,"target":8974,"distance":0},{"source":161,"target":8975,"distance":0},{"source":161,"target":8976,"distance":0},{"source":161,"target":8977,"distance":0},{"source":161,"target":8978,"distance":0},{"source":161,"target":8979,"distance":0},{"source":161,"target":8980,"distance":0},{"source":161,"target":8981,"distance":0},{"source":161,"target":8982,"distance":0},{"source":161,"target":8983,"distance":0},{"source":161,"target":8984,"distance":0},{"source":161,"target":8985,"distance":0},{"source":161,"target":8986,"distance":0},{"source":161,"target":8987,"distance":0},{"source":161,"target":8988,"distance":0},{"source":161,"target":8989,"distance":0},{"source":161,"target":8990,"distance":0},{"source":161,"target":8991,"distance":0},{"source":161,"target":8992,"distance":0},{"source":161,"target":8993,"distance":0},{"source":161,"target":8994,"distance":0},{"source":161,"target":8995,"distance":0},{"source":161,"target":8996,"distance":0},{"source":161,"target":8997,"distance":0},{"source":161,"target":8998,"distance":0},{"source":161,"target":8999,"distance":0},{"source":161,"target":9000,"distance":0},{"source":161,"target":9001,"distance":0},{"source":161,"target":9002,"distance":0},{"source":161,"target":9003,"distance":0},{"source":161,"target":9004,"distance":0},{"source":161,"target":9005,"distance":0},{"source":161,"target":9006,"distance":0},{"source":161,"target":9007,"distance":0},{"source":161,"target":9008,"distance":0},{"source":161,"target":9009,"distance":0},{"source":161,"target":9010,"distance":0},{"source":161,"target":9011,"distance":0},{"source":161,"target":9012,"distance":0},{"source":161,"target":9013,"distance":0},{"source":161,"target":9014,"distance":0},{"source":161,"target":9015,"distance":0},{"source":161,"target":9016,"distance":0},{"source":161,"target":9017,"distance":0},{"source":161,"target":9018,"distance":0},{"source":161,"target":9019,"distance":0},{"source":161,"target":9020,"distance":0},{"source":161,"target":9021,"distance":0},{"source":161,"target":9022,"distance":0},{"source":161,"target":9023,"distance":0},{"source":161,"target":9024,"distance":0},{"source":161,"target":9025,"distance":0},{"source":161,"target":9026,"distance":0},{"source":161,"target":9027,"distance":0},{"source":161,"target":9028,"distance":0},{"source":161,"target":9029,"distance":0},{"source":161,"target":9030,"distance":0},{"source":161,"target":9031,"distance":0},{"source":161,"target":9032,"distance":0},{"source":161,"target":9033,"distance":0},{"source":161,"target":9034,"distance":0},{"source":161,"target":9035,"distance":0},{"source":161,"target":9036,"distance":0},{"source":161,"target":9037,"distance":0},{"source":161,"target":9038,"distance":0},{"source":161,"target":9039,"distance":0},{"source":161,"target":9040,"distance":0},{"source":161,"target":9041,"distance":0},{"source":161,"target":9042,"distance":0},{"source":161,"target":9043,"distance":0},{"source":161,"target":9044,"distance":0},{"source":161,"target":9045,"distance":0},{"source":161,"target":9046,"distance":0},{"source":161,"target":9047,"distance":0},{"source":161,"target":9048,"distance":0},{"source":161,"target":9049,"distance":0},{"source":161,"target":9050,"distance":0},{"source":161,"target":9051,"distance":0},{"source":161,"target":9052,"distance":0},{"source":161,"target":9053,"distance":0},{"source":161,"target":9054,"distance":0},{"source":161,"target":9055,"distance":0},{"source":161,"target":9056,"distance":0},{"source":161,"target":9057,"distance":0},{"source":161,"target":9058,"distance":0},{"source":161,"target":9059,"distance":0},{"source":161,"target":9060,"distance":0},{"source":161,"target":9061,"distance":0},{"source":161,"target":9062,"distance":0},{"source":161,"target":9063,"distance":0},{"source":161,"target":9064,"distance":0},{"source":161,"target":9065,"distance":0},{"source":161,"target":9066,"distance":0},{"source":161,"target":9067,"distance":0},{"source":161,"target":9068,"distance":0},{"source":161,"target":9069,"distance":0},{"source":161,"target":9070,"distance":0},{"source":161,"target":9071,"distance":0},{"source":161,"target":9072,"distance":0},{"source":161,"target":9073,"distance":0},{"source":161,"target":9074,"distance":0},{"source":161,"target":9075,"distance":0},{"source":161,"target":9076,"distance":0},{"source":161,"target":9077,"distance":0},{"source":161,"target":9078,"distance":0},{"source":161,"target":9079,"distance":0},{"source":161,"target":9080,"distance":0},{"source":161,"target":9081,"distance":0},{"source":161,"target":9082,"distance":0},{"source":161,"target":9083,"distance":0},{"source":161,"target":9084,"distance":0},{"source":161,"target":9085,"distance":0},{"source":161,"target":9086,"distance":0},{"source":161,"target":9087,"distance":0},{"source":161,"target":9088,"distance":0},{"source":161,"target":9089,"distance":0},{"source":161,"target":9090,"distance":0},{"source":161,"target":9091,"distance":0},{"source":161,"target":9092,"distance":0},{"source":161,"target":9093,"distance":0},{"source":161,"target":9094,"distance":0},{"source":161,"target":9095,"distance":0},{"source":161,"target":9096,"distance":0},{"source":161,"target":9097,"distance":0},{"source":161,"target":9098,"distance":0},{"source":161,"target":9099,"distance":0},{"source":161,"target":9100,"distance":0},{"source":161,"target":9101,"distance":0},{"source":161,"target":9102,"distance":0},{"source":161,"target":9103,"distance":0},{"source":161,"target":9104,"distance":0},{"source":161,"target":9105,"distance":0},{"source":161,"target":9106,"distance":0},{"source":161,"target":9107,"distance":0},{"source":161,"target":9108,"distance":0},{"source":161,"target":9109,"distance":0},{"source":161,"target":9110,"distance":0},{"source":161,"target":9111,"distance":0},{"source":161,"target":9112,"distance":0},{"source":161,"target":9113,"distance":0},{"source":161,"target":9114,"distance":0},{"source":161,"target":9115,"distance":0},{"source":161,"target":9116,"distance":0},{"source":161,"target":9117,"distance":0},{"source":161,"target":9118,"distance":0},{"source":161,"target":9119,"distance":0},{"source":161,"target":9120,"distance":0},{"source":161,"target":9121,"distance":0},{"source":161,"target":9122,"distance":0},{"source":161,"target":9123,"distance":0},{"source":161,"target":9124,"distance":0},{"source":161,"target":9125,"distance":0},{"source":161,"target":9126,"distance":0},{"source":161,"target":9127,"distance":0},{"source":161,"target":9128,"distance":0},{"source":161,"target":9129,"distance":0},{"source":161,"target":9130,"distance":0},{"source":161,"target":9131,"distance":0},{"source":161,"target":9132,"distance":0},{"source":161,"target":9133,"distance":0},{"source":161,"target":9134,"distance":0},{"source":161,"target":9135,"distance":0},{"source":161,"target":9136,"distance":0},{"source":161,"target":9137,"distance":0},{"source":161,"target":9138,"distance":0},{"source":161,"target":9139,"distance":0},{"source":161,"target":9140,"distance":0},{"source":161,"target":9141,"distance":0},{"source":161,"target":9142,"distance":0},{"source":161,"target":9143,"distance":0},{"source":161,"target":9144,"distance":0},{"source":161,"target":9145,"distance":0},{"source":161,"target":9146,"distance":0},{"source":161,"target":9147,"distance":0},{"source":161,"target":9148,"distance":0},{"source":161,"target":9149,"distance":0},{"source":161,"target":9150,"distance":0},{"source":161,"target":9151,"distance":0},{"source":161,"target":9152,"distance":0},{"source":161,"target":9153,"distance":0},{"source":161,"target":9154,"distance":0},{"source":161,"target":9155,"distance":0},{"source":161,"target":9156,"distance":0},{"source":161,"target":9157,"distance":0},{"source":161,"target":9158,"distance":0},{"source":161,"target":9159,"distance":0},{"source":161,"target":9160,"distance":0},{"source":161,"target":9161,"distance":0},{"source":161,"target":9162,"distance":0},{"source":161,"target":9163,"distance":0},{"source":161,"target":9164,"distance":0},{"source":161,"target":9165,"distance":0},{"source":161,"target":9166,"distance":0},{"source":161,"target":9167,"distance":0},{"source":161,"target":9168,"distance":0},{"source":161,"target":9169,"distance":0},{"source":161,"target":9170,"distance":0},{"source":161,"target":9171,"distance":0},{"source":161,"target":9172,"distance":0},{"source":161,"target":9173,"distance":0},{"source":161,"target":9174,"distance":0},{"source":161,"target":9175,"distance":0},{"source":161,"target":9176,"distance":0},{"source":161,"target":9177,"distance":0},{"source":161,"target":9178,"distance":0},{"source":161,"target":9179,"distance":0},{"source":161,"target":9180,"distance":0},{"source":161,"target":9181,"distance":0},{"source":161,"target":9182,"distance":0},{"source":161,"target":9183,"distance":0},{"source":161,"target":9184,"distance":0},{"source":161,"target":9185,"distance":0},{"source":161,"target":9186,"distance":0},{"source":161,"target":9187,"distance":0},{"source":161,"target":9188,"distance":0},{"source":161,"target":9189,"distance":0},{"source":161,"target":9190,"distance":0},{"source":161,"target":9191,"distance":0},{"source":161,"target":9192,"distance":0},{"source":161,"target":9193,"distance":0},{"source":161,"target":9194,"distance":0},{"source":161,"target":9195,"distance":0},{"source":161,"target":9196,"distance":0},{"source":161,"target":9197,"distance":0},{"source":161,"target":9198,"distance":0},{"source":161,"target":9199,"distance":0},{"source":161,"target":9200,"distance":0},{"source":161,"target":9201,"distance":0},{"source":161,"target":9202,"distance":0},{"source":161,"target":9203,"distance":0},{"source":161,"target":9204,"distance":0},{"source":161,"target":9205,"distance":0},{"source":161,"target":9206,"distance":0},{"source":161,"target":9207,"distance":0},{"source":161,"target":9208,"distance":0},{"source":161,"target":9209,"distance":0},{"source":161,"target":9210,"distance":0},{"source":161,"target":9211,"distance":0},{"source":161,"target":9212,"distance":0},{"source":161,"target":9213,"distance":0},{"source":161,"target":9214,"distance":0},{"source":161,"target":9215,"distance":0},{"source":161,"target":9216,"distance":0},{"source":161,"target":9217,"distance":0},{"source":161,"target":9218,"distance":0},{"source":161,"target":9219,"distance":0},{"source":161,"target":9220,"distance":0},{"source":161,"target":9221,"distance":0},{"source":161,"target":9222,"distance":0},{"source":161,"target":9223,"distance":0},{"source":161,"target":9224,"distance":0},{"source":161,"target":9225,"distance":0},{"source":161,"target":9226,"distance":0},{"source":161,"target":9227,"distance":0},{"source":161,"target":9228,"distance":0},{"source":161,"target":9229,"distance":0},{"source":161,"target":9230,"distance":0},{"source":161,"target":9231,"distance":0},{"source":161,"target":9232,"distance":0},{"source":161,"target":9233,"distance":0},{"source":161,"target":9234,"distance":0},{"source":161,"target":9235,"distance":0},{"source":161,"target":9236,"distance":0},{"source":161,"target":9237,"distance":0},{"source":161,"target":9238,"distance":0},{"source":161,"target":9239,"distance":0},{"source":161,"target":9240,"distance":0},{"source":161,"target":9241,"distance":0},{"source":161,"target":9242,"distance":0},{"source":161,"target":9243,"distance":0},{"source":161,"target":9244,"distance":0},{"source":161,"target":9245,"distance":0},{"source":161,"target":9246,"distance":0},{"source":161,"target":9247,"distance":0},{"source":161,"target":9248,"distance":0},{"source":161,"target":9249,"distance":0},{"source":161,"target":9250,"distance":0},{"source":161,"target":9251,"distance":0},{"source":161,"target":9252,"distance":0},{"source":161,"target":9253,"distance":0},{"source":161,"target":9254,"distance":0},
[truncated: 55,914,966 more chars]
