# Supplementary material for: GrapeTree: visualization of core genomic relationships among 100,000 bacterial pathogens
Source: Genome Res. 2018 Sep;28(9):1395–404. doi: 10.1101/gr.232397.117 (PMC6120633; doi:10.1101/gr.232397.117)
Supplement: Supplemental Material [file supp_gr.232397.117_Supplemental_data_S2.zip › figures/Fig_1D.json]

{"links":[{"source":105740,"target":105741,"distance":3.5},{"source":103956,"target":103958,"distance":3.5},{"source":105740,"target":105744,"distance":3.5},{"source":103956,"target":103957,"distance":3.5},{"source":103959,"target":105633,"distance":3.4987},{"source":103002,"target":103594,"distance":3.4919},{"source":94079,"target":94090,"distance":3.3839},{"source":104308,"target":104588,"distance":3.3359},{"source":104062,"target":104066,"distance":3.2493},{"source":103861,"target":103950,"distance":3.0876},{"source":101736,"target":102991,"distance":3.0626},{"source":17325,"target":17326,"distance":3.0579},{"source":82038,"target":82131,"distance":3.0564},{"source":103680,"target":103751,"distance":3.0467},{"source":43583,"target":44158,"distance":3.0321},{"source":208,"target":1597,"distance":3.0285},{"source":104590,"target":104654,"distance":3.0274},{"source":18274,"target":18280,"distance":3.0232},{"source":41940,"target":41942,"distance":3.0222},{"source":104090,"target":104226,"distance":3.0209},{"source":74000,"target":74001,"distance":3.0194},{"source":100588,"target":100694,"distance":3.0159},{"source":91915,"target":91917,"distance":3.0137},{"source":93985,"target":94039,"distance":3.0119},{"source":3847,"target":3859,"distance":3.011},{"source":93334,"target":93339,"distance":3.0102},{"source":73918,"target":73933,"distance":3.0099},{"source":75607,"target":75608,"distance":3.0095},{"source":81571,"target":81640,"distance":3.0093},{"source":11844,"target":11942,"distance":3.0086},{"source":100582,"target":100583,"distance":3.0085},{"source":94067,"target":94074,"distance":3.0077},{"source":93585,"target":93589,"distance":3.0065},{"source":14875,"target":14883,"distance":3.0065},{"source":103656,"target":103660,"distance":3.006},{"source":104051,"target":104052,"distance":3.0044},{"source":100585,"target":100586,"distance":3.0042},{"source":76466,"target":76467,"distance":3.004},{"source":102992,"target":102993,"distance":3.0033},{"source":99309,"target":99310,"distance":3.0032},{"source":76472,"target":76478,"distance":3.0028},{"source":94048,"target":94049,"distance":3.0025},{"source":103663,"target":103674,"distance":3.002},{"source":76437,"target":76441,"distance":3.0019},{"source":75467,"target":75483,"distance":3.0019},{"source":47796,"target":47819,"distance":3.0016},{"source":38994,"target":38995,"distance":3.0015},{"source":49775,"target":49777,"distance":3.0012},{"source":105635,"target":105637,"distance":3.001},{"source":105679,"target":105686,"distance":3.0008},{"source":47964,"target":47966,"distance":3.0008},{"source":93863,"target":93864,"distance":3.0005},{"source":77107,"target":77111,"distance":3.0005},{"source":92022,"target":92024,"distance":3.0003},{"source":99295,"target":99297,"distance":3.0003},{"source":104047,"target":104049,"distance":3.0003},{"source":104033,"target":104037,"distance":3.0001},{"source":43290,"target":43292,"distance":3.0001},{"source":105751,"target":105753,"distance":3.0001},{"source":105751,"target":105752,"distance":2.9999},{"source":43290,"target":43291,"distance":2.9999},{"source":92022,"target":92023,"distance":2.9997},{"source":99295,"target":99296,"distance":2.9997},{"source":104047,"target":104048,"distance":2.9997},{"source":77107,"target":77108,"distance":2.9995},{"source":93863,"target":93882,"distance":2.9995},{"source":49774,"target":49778,"distance":2.9993},{"source":47964,"target":47965,"distance":2.9992},{"source":105635,"target":105636,"distance":2.999},{"source":49775,"target":49776,"distance":2.9988},{"source":38994,"target":38996,"distance":2.9985},{"source":99294,"target":99298,"distance":2.9981},{"source":76437,"target":76438,"distance":2.9981},{"source":73992,"target":73998,"distance":2.998},{"source":94080,"target":94086,"distance":2.9976},{"source":94048,"target":94052,"distance":2.9975},{"source":99309,"target":99311,"distance":2.9968},{"source":102992,"target":102997,"distance":2.9967},{"source":76466,"target":76468,"distance":2.996},{"source":100585,"target":100587,"distance":2.9958},{"source":43288,"target":43380,"distance":2.9957},{"source":104051,"target":104053,"distance":2.9956},{"source":47844,"target":47857,"distance":2.9951},{"source":11843,"target":11943,"distance":2.9948},{"source":44721,"target":44727,"distance":2.9944},{"source":73915,"target":73976,"distance":2.9944},{"source":47820,"target":47832,"distance":2.9943},{"source":74003,"target":74009,"distance":2.994},{"source":103656,"target":103657,"distance":2.994},{"source":75466,"target":75486,"distance":2.9933},{"source":43219,"target":43223,"distance":2.9931},{"source":17354,"target":17358,"distance":2.9926},{"source":12302,"target":12464,"distance":2.9925},{"source":93862,"target":93883,"distance":2.9924},{"source":43287,"target":43381,"distance":2.9924},{"source":100582,"target":100584,"distance":2.9915},{"source":91921,"target":92003,"distance":2.9915},{"source":11844,"target":11845,"distance":2.9914},{"source":75607,"target":75609,"distance":2.9905},{"source":93334,"target":93335,"distance":2.9898},{"source":91915,"target":91916,"distance":2.9863},{"source":74000,"target":74002,"distance":2.9806},{"source":41940,"target":41941,"distance":2.9778},{"source":92021,"target":92025,"distance":2.9776},{"source":46021,"target":47266,"distance":2.9743},{"source":11966,"target":11988,"distance":2.9737},{"source":76523,"target":76534,"distance":2.9728},{"source":17041,"target":17149,"distance":2.9713},{"source":93861,"target":93884,"distance":2.9593},{"source":47269,"target":47795,"distance":2.9569},{"source":75702,"target":75723,"distance":2.9532},{"source":76535,"target":77067,"distance":2.9483},{"source":17325,"target":17327,"distance":2.9421},{"source":99013,"target":99211,"distance":2.9358},{"source":105754,"target":105786,"distance":2.9209},{"source":41863,"target":41937,"distance":2.9092},{"source":73980,"target":73991,"distance":2.9071},{"source":13540,"target":14073,"distance":2.8972},{"source":16459,"target":16465,"distance":2.8922},{"source":93557,"target":93582,"distance":2.8895},{"source":41949,"target":42003,"distance":2.8852},{"source":50146,"target":50200,"distance":2.8837},{"source":12000,"target":12107,"distance":2.8801},{"source":104068,"target":104078,"distance":2.8764},{"source":93288,"target":93312,"distance":2.8759},{"source":104230,"target":104307,"distance":2.8758},{"source":17645,"target":17683,"distance":2.8535},{"source":44194,"target":44716,"distance":2.85},{"source":1600,"target":3464,"distance":2.8221},{"source":17333,"target":17346,"distance":2.8044},{"source":75598,"target":75602,"distance":2.8014},{"source":73900,"target":73908,"distance":2.8009},{"source":14807,"target":14874,"distance":2.7849},{"source":16460,"target":16464,"distance":2.7847},{"source":44195,"target":44715,"distance":2.7817},{"source":48038,"target":48047,"distance":2.7812},{"source":75514,"target":75581,"distance":2.7749},{"source":76473,"target":76477,"distance":2.7747},{"source":11778,"target":11833,"distance":2.7703},{"source":17359,"target":17367,"distance":2.7683},{"source":47866,"target":47896,"distance":2.7661},{"source":93248,"target":93283,"distance":2.7628},{"source":16526,"target":16543,"distance":2.7618},{"source":44160,"target":44172,"distance":2.7561},{"source":50202,"target":50213,"distance":2.753},{"source":104655,"target":104662,"distance":2.7524},{"source":93667,"target":93855,"distance":2.7503},{"source":41554,"target":41558,"distance":2.75},{"source":43243,"target":43282,"distance":2.7499},{"source":104054,"target":104060,"distance":2.7484},{"source":80595,"target":80599,"distance":2.7479},{"source":74141,"target":74145,"distance":2.7476},{"source":77197,"target":77241,"distance":2.7473},{"source":86959,"target":86965,"distance":2.7465},{"source":93290,"target":93294,"distance":2.7458},{"source":76353,"target":76364,"distance":2.7453},{"source":17285,"target":17301,"distance":2.7439},{"source":41579,"target":41587,"distance":2.7418},{"source":76130,"target":76137,"distance":2.7371},{"source":77126,"target":77140,"distance":2.7344},{"source":42004,"target":42051,"distance":2.7118},{"source":71281,"target":73579,"distance":2.7084},{"source":86895,"target":86899,"distance":2.7049},{"source":11967,"target":11987,"distance":2.6771},{"source":91173,"target":91190,"distance":2.6616},{"source":6173,"target":7649,"distance":2.6568},{"source":212,"target":229,"distance":2.6526},{"source":16651,"target":17037,"distance":2.6465},{"source":50828,"target":50850,"distance":2.6258},{"source":105586,"target":105614,"distance":2.6254},{"source":103796,"target":103825,"distance":2.6238},{"source":16427,"target":16445,"distance":2.6178},{"source":17701,"target":18269,"distance":2.6142},{"source":103142,"target":103197,"distance":2.611},{"source":41864,"target":41929,"distance":2.5978},{"source":74138,"target":74139,"distance":2.5856},{"source":71154,"target":71155,"distance":2.5821},{"source":11991,"target":11992,"distance":2.5713},{"source":48830,"target":48832,"distance":2.5694},{"source":44173,"target":44174,"distance":2.5686},{"source":3860,"target":3862,"distance":2.5661},{"source":103008,"target":103020,"distance":2.5655},{"source":71150,"target":71151,"distance":2.5648},{"source":85093,"target":86810,"distance":2.5581},{"source":76342,"target":76343,"distance":2.5528},{"source":87001,"target":87009,"distance":2.5525},{"source":77151,"target":77157,"distance":2.5514},{"source":103863,"target":103932,"distance":2.5479},{"source":6167,"target":6169,"distance":2.5464},{"source":17303,"target":17315,"distance":2.545},{"source":75832,"target":75864,"distance":2.5424},{"source":17154,"target":17161,"distance":2.542},{"source":10046,"target":10343,"distance":2.5406},{"source":45672,"target":45673,"distance":2.5405},{"source":3865,"target":3869,"distance":2.5403},{"source":74142,"target":74144,"distance":2.5398},{"source":17166,"target":17168,"distance":2.538},{"source":77112,"target":77114,"distance":2.5376},{"source":11947,"target":11951,"distance":2.5333},{"source":230,"target":232,"distance":2.533},{"source":14113,"target":14126,"distance":2.5326},{"source":14130,"target":14131,"distance":2.5323},{"source":44177,"target":44187,"distance":2.5317},{"source":104671,"target":104685,"distance":2.5316},{"source":16544,"target":16599,"distance":2.5312},{"source":44191,"target":44192,"distance":2.5306},{"source":75364,"target":75365,"distance":2.5306},{"source":77071,"target":77078,"distance":2.53},{"source":75595,"target":75596,"distance":2.5299},{"source":85015,"target":85016,"distance":2.5282},{"source":44133,"target":44154,"distance":2.5276},{"source":41555,"target":41557,"distance":2.5267},{"source":50756,"target":50762,"distance":2.5263},{"source":75458,"target":75465,"distance":2.5259},{"source":17286,"target":17288,"distance":2.5248},{"source":73935,"target":73936,"distance":2.5248},{"source":48197,"target":48198,"distance":2.5241},{"source":43382,"target":43386,"distance":2.524},{"source":94068,"target":94069,"distance":2.5228},{"source":50374,"target":50375,"distance":2.5222},{"source":75696,"target":75697,"distance":2.5221},{"source":44729,"target":44730,"distance":2.5217},{"source":50425,"target":50426,"distance":2.5205},{"source":93594,"target":93596,"distance":2.5205},{"source":41615,"target":41619,"distance":2.5196},{"source":17038,"target":17039,"distance":2.5193},{"source":16481,"target":16482,"distance":2.5187},{"source":93897,"target":93973,"distance":2.5183},{"source":41603,"target":41614,"distance":2.518},{"source":42191,"target":42195,"distance":2.5179},{"source":77189,"target":77191,"distance":2.5179},{"source":99299,"target":99300,"distance":2.5178},{"source":76365,"target":76369,"distance":2.5175},{"source":77172,"target":77174,"distance":2.5173},{"source":104670,"target":104689,"distance":2.5159},{"source":18670,"target":18671,"distance":2.5157},{"source":85013,"target":85075,"distance":2.5157},{"source":19992,"target":38992,"distance":2.5154},{"source":50229,"target":50230,"distance":2.5154},{"source":93886,"target":93890,"distance":2.5152},{"source":94040,"target":94042,"distance":2.5152},{"source":86907,"target":86954,"distance":2.515},{"source":13164,"target":13188,"distance":2.515},{"source":15246,"target":15247,"distance":2.5148},{"source":76354,"target":76363,"distance":2.5146},{"source":684,"target":890,"distance":2.5135},{"source":81989,"target":82000,"distance":2.5126},{"source":84983,"target":84984,"distance":2.5125},{"source":47901,"target":47917,"distance":2.5123},{"source":12948,"target":12954,"distance":2.5121},{"source":48049,"target":48053,"distance":2.5118},{"source":50419,"target":50420,"distance":2.5108},{"source":75611,"target":75613,"distance":2.5107},{"source":17684,"target":17685,"distance":2.5106},{"source":77242,"target":77248,"distance":2.5106},{"source":42185,"target":42186,"distance":2.5105},{"source":17698,"target":17700,"distance":2.5101},{"source":94081,"target":94082,"distance":2.5097},{"source":75584,"target":75588,"distance":2.5096},{"source":47861,"target":47862,"distance":2.5093},{"source":49497,"target":49498,"distance":2.5092},{"source":16484,"target":16486,"distance":2.5089},{"source":43574,"target":43575,"distance":2.5089},{"source":47846,"target":47848,"distance":2.5089},{"source":17162,"target":17164,"distance":2.5088},{"source":41580,"target":41586,"distance":2.5088},{"source":75501,"target":75502,"distance":2.5085},{"source":50215,"target":50217,"distance":2.5084},{"source":76445,"target":76447,"distance":2.5082},{"source":50226,"target":50228,"distance":2.5079},{"source":73919,"target":73920,"distance":2.5078},{"source":104569,"target":104571,"distance":2.5077},{"source":18275,"target":18276,"distance":2.5075},{"source":77158,"target":77166,"distance":2.5074},{"source":50770,"target":50807,"distance":2.5065},{"source":43587,"target":43588,"distance":2.5058},{"source":47820,"target":47821,"distance":2.5057},{"source":100576,"target":100577,"distance":2.5056},{"source":104034,"target":104036,"distance":2.5052},{"source":99290,"target":99291,"distance":2.5047},{"source":76371,"target":76373,"distance":2.5043},{"source":104027,"target":104029,"distance":2.504},{"source":50148,"target":50191,"distance":2.5039},{"source":93599,"target":93608,"distance":2.5038},{"source":16616,"target":16617,"distance":2.5038},{"source":50949,"target":50950,"distance":2.5037},{"source":47845,"target":47852,"distance":2.5037},{"source":104585,"target":104586,"distance":2.5036},{"source":93289,"target":93297,"distance":2.5035},{"source":16496,"target":16500,"distance":2.5034},{"source":50748,"target":50749,"distance":2.5031},{"source":16513,"target":16517,"distance":2.5031},{"source":81561,"target":81563,"distance":2.503},{"source":93291,"target":93293,"distance":2.5028},{"source":43591,"target":44131,"distance":2.5027},{"source":41482,"target":41483,"distance":2.5027},{"source":104063,"target":104065,"distance":2.5026},{"source":16647,"target":16648,"distance":2.5024},{"source":75725,"target":75727,"distance":2.5023},{"source":104328,"target":104330,"distance":2.5023},{"source":104160,"target":104164,"distance":2.5023},{"source":99178,"target":99179,"distance":2.5021},{"source":17646,"target":17682,"distance":2.5021},{"source":103756,"target":103762,"distance":2.502},{"source":17623,"target":17624,"distance":2.502},{"source":104227,"target":104228,"distance":2.5016},{"source":104055,"target":104056,"distance":2.5016},{"source":17691,"target":17693,"distance":2.5014},{"source":104022,"target":104024,"distance":2.5013},{"source":103372,"target":103373,"distance":2.5013},{"source":93987,"target":94001,"distance":2.5013},{"source":75825,"target":75827,"distance":2.5013},{"source":16520,"target":16521,"distance":2.5012},{"source":44739,"target":44903,"distance":2.5011},{"source":75878,"target":75895,"distance":2.501},{"source":17622,"target":17626,"distance":2.5009},{"source":44734,"target":44736,"distance":2.5008},{"source":76131,"target":76133,"distance":2.5006},{"source":47270,"target":47794,"distance":2.5006},{"source":14135,"target":14146,"distance":2.5006},{"source":50139,"target":50140,"distance":2.5006},{"source":103969,"target":103973,"distance":2.5006},{"source":103936,"target":103946,"distance":2.5005},{"source":50411,"target":50412,"distance":2.5003},{"source":80367,"target":80368,"distance":2.5003},{"source":105757,"target":105758,"distance":2.5002},{"source":103664,"target":103665,"distance":2.5001},{"source":17355,"target":17357,"distance":2.5001},{"source":105745,"target":105749,"distance":2.5},{"source":169,"target":170,"distance":2.5},{"source":169,"target":171,"distance":2.5},{"source":17355,"target":17356,"distance":2.4999},{"source":103664,"target":103666,"distance":2.4999},{"source":105757,"target":105761,"distance":2.4998},{"source":50411,"target":50413,"distance":2.4997},{"source":80367,"target":80371,"distance":2.4997},{"source":86827,"target":86831,"distance":2.4996},{"source":103613,"target":103627,"distance":2.4995},{"source":50139,"target":50143,"distance":2.4994},{"source":76131,"target":76132,"distance":2.4994},{"source":105756,"target":105762,"distance":2.4992},{"source":44734,"target":44735,"distance":2.4992},{"source":49773,"target":49779,"distance":2.4992},{"source":104322,"target":104326,"distance":2.499},{"source":50410,"target":50414,"distance":2.4989},{"source":43289,"target":43293,"distance":2.4988},{"source":16520,"target":16522,"distance":2.4988},{"source":75825,"target":75826,"distance":2.4987},{"source":103372,"target":103374,"distance":2.4987},{"source":104022,"target":104023,"distance":2.4987},{"source":17691,"target":17692,"distance":2.4986},{"source":104227,"target":104229,"distance":2.4984},{"source":104055,"target":104057,"distance":2.4984},{"source":75467,"target":75468,"distance":2.4981},{"source":17623,"target":17625,"distance":2.498},{"source":103756,"target":103757,"distance":2.498},{"source":99178,"target":99180,"distance":2.4979},{"source":75725,"target":75726,"distance":2.4977},{"source":104328,"target":104329,"distance":2.4977},{"source":16647,"target":16649,"distance":2.4976},{"source":6148,"target":6154,"distance":2.4974},{"source":104063,"target":104064,"distance":2.4974},{"source":41482,"target":41484,"distance":2.4973},{"source":93291,"target":93292,"distance":2.4972},{"source":81561,"target":81562,"distance":2.497},{"source":50748,"target":50750,"distance":2.4969},{"source":16496,"target":16497,"distance":2.4966},{"source":14076,"target":14087,"distance":2.4965},{"source":104585,"target":104587,"distance":2.4964},{"source":50949,"target":50951,"distance":2.4963},{"source":16616,"target":16618,"distance":2.4962},{"source":93599,"target":93600,"distance":2.4962},{"source":16602,"target":16612,"distance":2.4962},{"source":104027,"target":104028,"distance":2.496},{"source":76371,"target":76372,"distance":2.4957},{"source":99290,"target":99292,"distance":2.4953},{"source":104034,"target":104035,"distance":2.4948},{"source":80313,"target":80353,"distance":2.4947},{"source":100576,"target":100580,"distance":2.4944},{"source":43587,"target":43589,"distance":2.4942},{"source":16494,"target":16506,"distance":2.494},{"source":91922,"target":92002,"distance":2.4938},{"source":43244,"target":43281,"distance":2.4928},{"source":18275,"target":18277,"distance":2.4925},{"source":82950,"target":82954,"distance":2.4923},{"source":104569,"target":104570,"distance":2.4923},{"source":73919,"target":73924,"distance":2.4922},{"source":50226,"target":50227,"distance":2.4921},{"source":50747,"target":50751,"distance":2.4918},{"source":76445,"target":76446,"distance":2.4918},{"source":1537,"target":1586,"distance":2.4918},{"source":99213,"target":99287,"distance":2.4916},{"source":50215,"target":50216,"distance":2.4916},{"source":75501,"target":75503,"distance":2.4915},{"source":17162,"target":17163,"distance":2.4912},{"source":41580,"target":41581,"distance":2.4912},{"source":16484,"target":16485,"distance":2.4911},{"source":47846,"target":47847,"distance":2.4911},{"source":43574,"target":43576,"distance":2.4911},{"source":49497,"target":49499,"distance":2.4908},{"source":47861,"target":47863,"distance":2.4907},{"source":94081,"target":94083,"distance":2.4903},{"source":17698,"target":17699,"distance":2.4899},{"source":42185,"target":42187,"distance":2.4895},{"source":77242,"target":77243,"distance":2.4894},{"source":17684,"target":17686,"distance":2.4894},{"source":75611,"target":75612,"distance":2.4893},{"source":50419,"target":50421,"distance":2.4892},{"source":43388,"target":43394,"distance":2.489},{"source":71130,"target":71148,"distance":2.4885},{"source":16527,"target":16542,"distance":2.4876},{"source":84983,"target":84985,"distance":2.4875},{"source":50856,"target":50913,"distance":2.4871},{"source":50768,"target":50811,"distance":2.4858},{"source":93558,"target":93564,"distance":2.4857},{"source":76354,"target":76355,"distance":2.4854},{"source":44906,"target":44918,"distance":2.4854},{"source":50214,"target":50224,"distance":2.4853},{"source":15246,"target":15248,"distance":2.4852},{"source":94040,"target":94041,"distance":2.4848},{"source":86811,"target":86824,"distance":2.4846},{"source":50229,"target":50231,"distance":2.4846},{"source":18670,"target":18672,"distance":2.4843},{"source":17637,"target":17643,"distance":2.484},{"source":1538,"target":1583,"distance":2.484},{"source":77172,"target":77173,"distance":2.4827},{"source":99299,"target":99304,"distance":2.4822},{"source":77189,"target":77190,"distance":2.4821},{"source":42191,"target":42192,"distance":2.4821},{"source":41603,"target":41604,"distance":2.482},{"source":93897,"target":93898,"distance":2.4817},{"source":45955,"target":45961,"distance":2.4814},{"source":16481,"target":16483,"distance":2.4813},{"source":17038,"target":17040,"distance":2.4807},{"source":92006,"target":92014,"distance":2.4798},{"source":93594,"target":93595,"distance":2.4795},{"source":50425,"target":50427,"distance":2.4795},{"source":75704,"target":75715,"distance":2.4787},{"source":50990,"target":50994,"distance":2.4784},{"source":44729,"target":44731,"distance":2.4783},{"source":75696,"target":75700,"distance":2.4779},{"source":50374,"target":50376,"distance":2.4778},{"source":94068,"target":94070,"distance":2.4772},{"source":3834,"target":3842,"distance":2.4772},{"source":43382,"target":43383,"distance":2.476},{"source":48197,"target":48199,"distance":2.4759},{"source":104038,"target":104046,"distance":2.4758},{"source":49785,"target":49789,"distance":2.4755},{"source":73935,"target":73937,"distance":2.4752},{"source":17286,"target":17287,"distance":2.4752},{"source":44132,"target":44155,"distance":2.4744},{"source":50409,"target":50415,"distance":2.4734},{"source":41555,"target":41556,"distance":2.4733},{"source":82949,"target":82955,"distance":2.4724},{"source":85015,"target":85023,"distance":2.4718},{"source":17690,"target":17694,"distance":2.4707},{"source":43586,"target":43590,"distance":2.4702},{"source":75595,"target":75597,"distance":2.4701},{"source":44191,"target":44193,"distance":2.4694},{"source":75364,"target":75366,"distance":2.4694},{"source":14130,"target":14132,"distance":2.4677},{"source":14113,"target":14114,"distance":2.4674},{"source":230,"target":231,"distance":2.467},{"source":11947,"target":11948,"distance":2.4667},{"source":71149,"target":71153,"distance":2.4655},{"source":77112,"target":77113,"distance":2.4624},{"source":17166,"target":17167,"distance":2.462},{"source":73942,"target":73972,"distance":2.4602},{"source":74142,"target":74143,"distance":2.4602},{"source":3865,"target":3866,"distance":2.4597},{"source":45672,"target":45674,"distance":2.4595},{"source":44161,"target":44171,"distance":2.4589},{"source":17303,"target":17304,"distance":2.455},{"source":6167,"target":6168,"distance":2.4536},{"source":9728,"target":10022,"distance":2.452},{"source":48857,"target":48883,"distance":2.4491},{"source":77151,"target":77152,"distance":2.4486},{"source":76342,"target":76344,"distance":2.4472},{"source":48054,"target":48194,"distance":2.4456},{"source":71265,"target":71276,"distance":2.4441},{"source":103982,"target":103990,"distance":2.4418},{"source":49496,"target":49500,"distance":2.4407},{"source":93548,"target":93556,"distance":2.4393},{"source":105766,"target":105785,"distance":2.4389},{"source":103864,"target":103931,"distance":2.4363},{"source":71150,"target":71152,"distance":2.4352},{"source":3860,"target":3861,"distance":2.4339},{"source":44173,"target":44175,"distance":2.4314},{"source":50989,"target":50995,"distance":2.431},{"source":48830,"target":48831,"distance":2.4306},{"source":82957,"target":83524,"distance":2.4288},{"source":11991,"target":11996,"distance":2.4287},{"source":91174,"target":91189,"distance":2.4266},{"source":71154,"target":71158,"distance":2.4179},{"source":71224,"target":71241,"distance":2.4175},{"source":41495,"target":41519,"distance":2.4173},{"source":103143,"target":103196,"distance":2.4171},{"source":74138,"target":74140,"distance":2.4144},{"source":44920,"target":45664,"distance":2.4068},{"source":91820,"target":91830,"distance":2.3994},{"source":93609,"target":93664,"distance":2.387},{"source":76096,"target":76102,"distance":2.3815},{"source":104352,"target":104360,"distance":2.3776},{"source":48829,"target":48833,"distance":2.3766},{"source":103684,"target":103694,"distance":2.3736},{"source":6174,"target":7648,"distance":2.3725},{"source":14886,"target":14949,"distance":2.3614},{"source":88150,"target":88343,"distance":2.3505},{"source":237,"target":259,"distance":2.3433},{"source":17180,"target":17196,"distance":2.3427},{"source":9365,"target":9689,"distance":2.3342},{"source":77249,"target":80245,"distance":2.334},{"source":88346,"target":88363,"distance":2.3311},{"source":100998,"target":101024,"distance":2.3162},{"source":12001,"target":12106,"distance":2.316},{"source":10047,"target":10342,"distance":2.3159},{"source":101037,"target":101373,"distance":2.3149},{"source":76014,"target":76093,"distance":2.3118},{"source":10679,"target":11776,"distance":2.3111},{"source":16545,"target":16598,"distance":2.3077},{"source":75833,"target":75863,"distance":2.3045},{"source":683,"target":891,"distance":2.3011},{"source":75736,"target":75780,"distance":2.2954},{"source":49183,"target":49187,"distance":2.2873},{"source":105553,"target":105571,"distance":2.2853},{"source":88712,"target":89974,"distance":2.2829},{"source":48206,"target":48825,"distance":2.2759},{"source":105370,"target":105411,"distance":2.2747},{"source":76443,"target":76451,"distance":2.2711},{"source":86971,"target":86989,"distance":2.2701},{"source":75817,"target":75824,"distance":2.2655},{"source":103022,"target":103079,"distance":2.2643},{"source":84033,"target":84096,"distance":2.2616},{"source":80579,"target":80585,"distance":2.2598},{"source":104314,"target":104318,"distance":2.2587},{"source":47867,"target":47893,"distance":2.2585},{"source":77141,"target":77147,"distance":2.2584},{"source":104039,"target":104043,"distance":2.2572},{"source":50767,"target":50814,"distance":2.2566},{"source":104503,"target":104509,"distance":2.2563},{"source":75728,"target":75732,"distance":2.2551},{"source":103983,"target":103989,"distance":2.2547},{"source":91821,"target":91829,"distance":2.2546},{"source":86959,"target":86960,"distance":2.2535},{"source":104492,"target":104501,"distance":2.2531},{"source":76189,"target":76211,"distance":2.2529},{"source":105588,"target":105594,"distance":2.2526},{"source":48889,"target":49168,"distance":2.2525},{"source":44178,"target":44184,"distance":2.2517},{"source":93549,"target":93555,"distance":2.2517},{"source":105615,"target":105628,"distance":2.2517},{"source":103974,"target":103978,"distance":2.2506},{"source":103992,"target":103996,"distance":2.2503},{"source":86812,"target":86819,"distance":2.2497},{"source":91834,"target":91857,"distance":2.2495},{"source":104069,"target":104077,"distance":2.2488},{"source":104125,"target":104134,"distance":2.2483},{"source":17368,"target":17617,"distance":2.2481},{"source":50203,"target":50209,"distance":2.2478},{"source":50829,"target":50849,"distance":2.2475},{"source":238,"target":255,"distance":2.2474},{"source":75738,"target":75774,"distance":2.2467},{"source":104342,"target":104346,"distance":2.2456},{"source":75367,"target":75373,"distance":2.2456},{"source":100453,"target":100457,"distance":2.2455},{"source":104079,"target":104085,"distance":2.2453},{"source":71266,"target":71275,"distance":2.2451},{"source":38998,"target":39005,"distance":2.2411},{"source":43227,"target":43235,"distance":2.2347},{"source":50851,"target":50855,"distance":2.2337},{"source":82004,"target":82018,"distance":2.2334},{"source":75451,"target":75457,"distance":2.2311},{"source":43197,"target":43216,"distance":2.2287},{"source":45683,"target":45697,"distance":2.2269},{"source":93974,"target":93983,"distance":2.2199},{"source":6142,"target":6146,"distance":2.2182},{"source":82111,"target":82125,"distance":2.2146},{"source":77171,"target":77175,"distance":2.2143},{"source":50938,"target":50947,"distance":2.2047},{"source":75716,"target":75720,"distance":2.2034},{"source":913,"target":1535,"distance":2.1993},{"source":15250,"target":15401,"distance":2.1982},{"source":13190,"target":13466,"distance":2.1966},{"source":49203,"target":49233,"distance":2.1917},{"source":104510,"target":104521,"distance":2.1917},{"source":105767,"target":105784,"distance":2.1883},{"source":75899,"target":75927,"distance":2.1412},{"source":44134,"target":44153,"distance":2.1371},{"source":93509,"target":93537,"distance":2.131},{"source":5,"target":84,"distance":2.1297},{"source":172,"target":180,"distance":2.1276},{"source":104002,"target":104013,"distance":2.1276},{"source":103865,"target":103928,"distance":2.1271},{"source":103009,"target":103017,"distance":2.1255},{"source":105689,"target":105703,"distance":2.1254},{"source":104673,"target":104679,"distance":2.1247},{"source":14147,"target":14161,"distance":2.105},{"source":269,"target":352,"distance":2.0912},{"source":89981,"target":90145,"distance":2.088},{"source":104095,"target":104119,"distance":2.0745},{"source":50991,"target":50993,"distance":2.0744},{"source":77250,"target":80244,"distance":2.0736},{"source":47918,"target":47944,"distance":2.0667},{"source":151,"target":168,"distance":2.0648},{"source":74018,"target":74020,"distance":2.0644},{"source":16507,"target":16511,"distance":2.0615},{"source":103797,"target":103819,"distance":2.0601},{"source":86886,"target":86894,"distance":2.0594},{"source":82154,"target":82925,"distance":2.0587},{"source":49239,"target":49241,"distance":2.0583},{"source":91822,"target":91828,"distance":2.0567},{"source":41542,"target":41547,"distance":2.0537},{"source":48857,"target":48858,"distance":2.0509},{"source":9366,"target":9688,"distance":2.0454},{"source":73581,"target":73799,"distance":2.0441},{"source":13542,"target":13811,"distance":2.0411},{"source":17043,"target":17140,"distance":2.0406},{"source":41541,"target":41548,"distance":2.0401},{"source":80596,"target":80598,"distance":2.0376},{"source":7660,"target":7664,"distance":2.0375},{"source":16461,"target":16462,"distance":2.0369},{"source":613,"target":666,"distance":2.0361},{"source":49204,"target":49208,"distance":2.0358},{"source":92007,"target":92013,"distance":2.034},{"source":17155,"target":17156,"distance":2.0336},{"source":50763,"target":50765,"distance":2.0332},{"source":88147,"target":88148,"distance":2.0331},{"source":49184,"target":49186,"distance":2.0322},{"source":1589,"target":1590,"distance":2.0295},{"source":14808,"target":14873,"distance":2.0282},{"source":676,"target":677,"distance":2.0278},{"source":16528,"target":16539,"distance":2.0276},{"source":50920,"target":50921,"distance":2.0267},{"source":86833,"target":86835,"distance":2.0257},{"source":75865,"target":75871,"distance":2.0252},{"source":75368,"target":75372,"distance":2.0245},{"source":42000,"target":42002,"distance":2.0245},{"source":76481,"target":76500,"distance":2.0244},{"source":11834,"target":11835,"distance":2.0243},{"source":41531,"target":41533,"distance":2.0229},{"source":44179,"target":44180,"distance":2.0221},{"source":12966,"target":12967,"distance":2.0205},{"source":81990,"target":81994,"distance":2.0202},{"source":93887,"target":93888,"distance":2.0201},{"source":14127,"target":14128,"distance":2.02},{"source":76524,"target":76525,"distance":2.02},{"source":75507,"target":75513,"distance":2.0196},{"source":41496,"target":41504,"distance":2.0194},{"source":75729,"target":75731,"distance":2.0184},{"source":45665,"target":45667,"distance":2.0179},{"source":76124,"target":76125,"distance":2.017},{"source":93456,"target":93458,"distance":2.0169},{"source":104522,"target":104526,"distance":2.0163},{"source":3849,"target":3853,"distance":2.0161},{"source":17637,"target":17638,"distance":2.016},{"source":75880,"target":75889,"distance":2.0152},{"source":94053,"target":94066,"distance":2.0152},{"source":50935,"target":50937,"distance":2.0146},{"source":104582,"target":104584,"distance":2.0146},{"source":47920,"target":47924,"distance":2.0144},{"source":87063,"target":87070,"distance":2.014},{"source":90146,"target":90152,"distance":2.0136},{"source":50852,"target":50854,"distance":2.0129},{"source":41616,"target":41618,"distance":2.0125},{"source":75585,"target":75586,"distance":2.0124},{"source":76448,"target":76450,"distance":2.0118},{"source":71160,"target":71161,"distance":2.0117},{"source":71130,"target":71131,"distance":2.0115},{"source":48039,"target":48041,"distance":2.0113},{"source":16613,"target":16614,"distance":2.0111},{"source":104080,"target":104081,"distance":2.0111},{"source":43388,"target":43389,"distance":2.011},{"source":87013,"target":87014,"distance":2.011},{"source":104015,"target":104016,"distance":2.0103},{"source":88099,"target":88100,"distance":2.0099},{"source":75866,"target":75870,"distance":2.0099},{"source":86760,"target":86809,"distance":2.0094},{"source":50953,"target":50960,"distance":2.0092},{"source":75791,"target":75795,"distance":2.0089},{"source":103134,"target":103138,"distance":2.0087},{"source":261,"target":263,"distance":2.0085},{"source":100700,"target":100995,"distance":2.0082},{"source":75938,"target":75940,"distance":2.0081},{"source":42061,"target":42111,"distance":2.0079},{"source":76366,"target":76367,"distance":2.0079},{"source":82950,"target":82951,"distance":2.0077},{"source":75929,"target":75931,"distance":2.0077},{"source":82101,"target":82102,"distance":2.0076},{"source":103591,"target":103593,"distance":2.0074},{"source":88348,"target":88359,"distance":2.0073},{"source":41553,"target":41574,"distance":2.007},{"source":94003,"target":94021,"distance":2.0068},{"source":104331,"target":104335,"distance":2.0067},{"source":103113,"target":103115,"distance":2.0065},{"source":75589,"target":75591,"distance":2.0064},{"source":81564,"target":81565,"distance":2.0061},{"source":17360,"target":17361,"distance":2.0061},{"source":103993,"target":103995,"distance":2.0059},{"source":103366,"target":103368,"distance":2.0057},{"source":10359,"target":10360,"distance":2.0057},{"source":44721,"target":44722,"distance":2.0056},{"source":18661,"target":18663,"distance":2.0055},{"source":103975,"target":103976,"distance":2.0054},{"source":103145,"target":103151,"distance":2.0053},{"source":104343,"target":104344,"distance":2.0052},{"source":43577,"target":43579,"distance":2.0051},{"source":75446,"target":75450,"distance":2.0048},{"source":43238,"target":43239,"distance":2.0048},{"source":14149,"target":14150,"distance":2.0047},{"source":93975,"target":93982,"distance":2.0047},{"source":104153,"target":104154,"distance":2.0042},{"source":100454,"target":100455,"distance":2.0041},{"source":103970,"target":103972,"distance":2.0037},{"source":104544,"target":104546,"distance":2.0036},{"source":104548,"target":104550,"distance":2.0034},{"source":10345,"target":10358,"distance":2.0032},{"source":10031,"target":10044,"distance":2.0032},{"source":686,"target":809,"distance":2.003},{"source":80633,"target":80650,"distance":2.003},{"source":104166,"target":104168,"distance":2.0028},{"source":76474,"target":76475,"distance":2.0028},{"source":49786,"target":49787,"distance":2.0026},{"source":104319,"target":104321,"distance":2.0025},{"source":86874,"target":86875,"distance":2.0025},{"source":86998,"target":86999,"distance":2.0025},{"source":104349,"target":104350,"distance":2.0025},{"source":16466,"target":16468,"distance":2.0022},{"source":41487,"target":41488,"distance":2.0022},{"source":105029,"target":105030,"distance":2.0021},{"source":73992,"target":73993,"distance":2.002},{"source":75796,"target":75816,"distance":2.0019},{"source":104609,"target":104614,"distance":2.0018},{"source":105574,"target":105584,"distance":2.0016},{"source":104070,"target":104072,"distance":2.0015},{"source":50757,"target":50759,"distance":2.0015},{"source":80677,"target":80681,"distance":2.0015},{"source":103686,"target":103692,"distance":2.0015},{"source":103676,"target":103678,"distance":2.0014},{"source":91871,"target":91872,"distance":2.0012},{"source":105709,"target":105710,"distance":2.0011},{"source":104322,"target":104323,"distance":2.001},{"source":75459,"target":75460,"distance":2.001},{"source":103377,"target":103379,"distance":2.001},{"source":104142,"target":104152,"distance":2.0009},{"source":75775,"target":75779,"distance":2.0006},{"source":105717,"target":105737,"distance":2.0005},{"source":103613,"target":103614,"distance":2.0005},{"source":14876,"target":14878,"distance":2.0002},{"source":105746,"target":105748,"distance":2.0002},{"source":104018,"target":104020,"distance":2.0002},{"source":104680,"target":104681,"distance":2.0001},{"source":105787,"target":105795,"distance":2},{"source":75504,"target":75505,"distance":2},{"source":75504,"target":75506,"distance":2},{"source":104680,"target":104684,"distance":1.9999},{"source":105746,"target":105747,"distance":1.9998},{"source":14876,"target":14877,"distance":1.9998},{"source":104018,"target":104019,"distance":1.9998},{"source":103936,"target":103937,"distance":1.9995},{"source":14135,"target":14136,"distance":1.9994},{"source":75775,"target":75776,"distance":1.9994},{"source":103675,"target":103679,"distance":1.9992},{"source":75459,"target":75464,"distance":1.999},{"source":103377,"target":103378,"distance":1.999},{"source":105709,"target":105713,"distance":1.9989},{"source":80682,"target":80686,"distance":1.9989},{"source":10370,"target":10672,"distance":1.9988},{"source":91871,"target":91873,"distance":1.9988},{"source":103676,"target":103677,"distance":1.9986},{"source":104070,"target":104071,"distance":1.9985},{"source":50757,"target":50758,"distance":1.9985},{"source":74021,"target":74137,"distance":1.9984},{"source":104609,"target":104610,"distance":1.9982},{"source":105517,"target":105549,"distance":1.998},{"source":104573,"target":104581,"distance":1.9979},{"source":105029,"target":105031,"distance":1.9979},{"source":41487,"target":41494,"distance":1.9978},{"source":103010,"target":103014,"distance":1.9978},{"source":16466,"target":16467,"distance":1.9978},{"source":103685,"target":103693,"distance":1.9976},{"source":86874,"target":86876,"distance":1.9975},{"source":86998,"target":87000,"distance":1.9975},{"source":104349,"target":104351,"distance":1.9975},{"source":104319,"target":104320,"distance":1.9975},{"source":49786,"target":49788,"distance":1.9974},{"source":104166,"target":104167,"distance":1.9972},{"source":76474,"target":76476,"distance":1.9972},{"source":16513,"target":16514,"distance":1.9969},{"source":10345,"target":10346,"distance":1.9968},{"source":10031,"target":10032,"distance":1.9968},{"source":16495,"target":16501,"distance":1.9966},{"source":104548,"target":104549,"distance":1.9966},{"source":104544,"target":104545,"distance":1.9964},{"source":103970,"target":103971,"distance":1.9963},{"source":100454,"target":100456,"distance":1.9959},{"source":104153,"target":104158,"distance":1.9958},{"source":93476,"target":93480,"distance":1.9954},{"source":14149,"target":14157,"distance":1.9953},{"source":43238,"target":43240,"distance":1.9952},{"source":43577,"target":43578,"distance":1.9949},{"source":104343,"target":104345,"distance":1.9948},{"source":103975,"target":103977,"distance":1.9946},{"source":18661,"target":18662,"distance":1.9945},{"source":103366,"target":103367,"distance":1.9943},{"source":10359,"target":10361,"distance":1.9943},{"source":86847,"target":86859,"distance":1.9943},{"source":103993,"target":103994,"distance":1.9941},{"source":81564,"target":81566,"distance":1.9939},{"source":17360,"target":17362,"distance":1.9939},{"source":75589,"target":75590,"distance":1.9936},{"source":103113,"target":103114,"distance":1.9935},{"source":104331,"target":104332,"distance":1.9933},{"source":77158,"target":77159,"distance":1.9926},{"source":103591,"target":103592,"distance":1.9926},{"source":82101,"target":82107,"distance":1.9924},{"source":75929,"target":75930,"distance":1.9923},{"source":76366,"target":76368,"distance":1.9921},{"source":71159,"target":71163,"distance":1.9919},{"source":75938,"target":75939,"distance":1.9919},{"source":261,"target":262,"distance":1.9915},{"source":88099,"target":88103,"distance":1.9901},{"source":104015,"target":104017,"distance":1.9897},{"source":84982,"target":84988,"distance":1.9897},{"source":50964,"target":50988,"distance":1.9894},{"source":41497,"target":41503,"distance":1.9893},{"source":87013,"target":87021,"distance":1.989},{"source":81645,"target":81649,"distance":1.989},{"source":16613,"target":16615,"distance":1.9889},{"source":104080,"target":104084,"distance":1.9889},{"source":91195,"target":91202,"distance":1.9888},{"source":75928,"target":75936,"distance":1.9887},{"source":100589,"target":100681,"distance":1.9887},{"source":48039,"target":48040,"distance":1.9887},{"source":85014,"target":85024,"distance":1.9886},{"source":71160,"target":71162,"distance":1.9883},{"source":76448,"target":76449,"distance":1.9882},{"source":12948,"target":12949,"distance":1.9879},{"source":47901,"target":47902,"distance":1.9877},{"source":75585,"target":75587,"distance":1.9876},{"source":94078,"target":94091,"distance":1.9875},{"source":41616,"target":41617,"distance":1.9875},{"source":50852,"target":50853,"distance":1.9871},{"source":87063,"target":87064,"distance":1.986},{"source":50935,"target":50936,"distance":1.9854},{"source":104582,"target":104583,"distance":1.9854},{"source":101038,"target":101372,"distance":1.9851},{"source":13164,"target":13165,"distance":1.985},{"source":75880,"target":75881,"distance":1.9848},{"source":14148,"target":14160,"distance":1.9842},{"source":104522,"target":104523,"distance":1.9837},{"source":93456,"target":93457,"distance":1.9831},{"source":76124,"target":76126,"distance":1.983},{"source":45665,"target":45666,"distance":1.9821},{"source":75729,"target":75730,"distance":1.9816},{"source":75507,"target":75508,"distance":1.9804},{"source":76524,"target":76533,"distance":1.98},{"source":14127,"target":14129,"distance":1.98},{"source":93887,"target":93889,"distance":1.9799},{"source":81990,"target":81991,"distance":1.9798},{"source":12966,"target":12972,"distance":1.9795},{"source":44179,"target":44181,"distance":1.9779},{"source":16446,"target":16457,"distance":1.9779},{"source":41531,"target":41532,"distance":1.9771},{"source":11834,"target":11836,"distance":1.9757},{"source":42000,"target":42001,"distance":1.9755},{"source":86833,"target":86834,"distance":1.9743},{"source":47967,"target":48036,"distance":1.9735},{"source":50920,"target":50922,"distance":1.9733},{"source":676,"target":680,"distance":1.9722},{"source":1589,"target":1596,"distance":1.9705},{"source":77071,"target":77072,"distance":1.97},{"source":83710,"target":83714,"distance":1.9696},{"source":47272,"target":47790,"distance":1.9694},{"source":103024,"target":103075,"distance":1.9686},{"source":104094,"target":104120,"distance":1.9683},{"source":86873,"target":86877,"distance":1.9682},{"source":49184,"target":49185,"distance":1.9678},{"source":88147,"target":88149,"distance":1.9669},{"source":50763,"target":50764,"distance":1.9668},{"source":17155,"target":17157,"distance":1.9664},{"source":17302,"target":17320,"distance":1.9655},{"source":49204,"target":49205,"distance":1.9642},{"source":16461,"target":16463,"distance":1.9631},{"source":80596,"target":80597,"distance":1.9624},{"source":19996,"target":38731,"distance":1.9587},{"source":10680,"target":11775,"distance":1.9577},{"source":6114,"target":6137,"distance":1.9576},{"source":44196,"target":44714,"distance":1.9536},{"source":41542,"target":41543,"distance":1.9463},{"source":76479,"target":76518,"distance":1.9457},{"source":91175,"target":91188,"distance":1.9425},{"source":104096,"target":104118,"distance":1.9422},{"source":49239,"target":49240,"distance":1.9417},{"source":105372,"target":105403,"distance":1.9389},{"source":16507,"target":16508,"distance":1.9385},{"source":91213,"target":91294,"distance":1.9372},{"source":74018,"target":74019,"distance":1.9356},{"source":50991,"target":50992,"distance":1.9256},{"source":88152,"target":88307,"distance":1.9239},{"source":9016,"target":9311,"distance":1.9087},{"source":93250,"target":93276,"distance":1.9068},{"source":43592,"target":44130,"distance":1.9066},{"source":100460,"target":100575,"distance":1.9065},{"source":48196,"target":48200,"distance":1.9008},{"source":73941,"target":73973,"distance":1.8943},{"source":3870,"target":5353,"distance":1.8893},{"source":104482,"target":104488,"distance":1.882},{"source":105603,"target":105613,"distance":1.8796},{"source":103116,"target":103133,"distance":1.8793},{"source":48056,"target":48074,"distance":1.8775},{"source":104594,"target":104602,"distance":1.8766},{"source":101377,"target":101435,"distance":1.8754},{"source":88109,"target":88132,"distance":1.8747},{"source":103798,"target":103815,"distance":1.8744},{"source":105690,"target":105698,"distance":1.8743},{"source":104615,"target":104626,"distance":1.8737},{"source":104231,"target":104292,"distance":1.8733},{"source":105414,"target":105446,"distance":1.8675},{"source":14074,"target":14097,"distance":1.8658},{"source":15251,"target":15400,"distance":1.8648},{"source":80607,"target":80617,"distance":1.8551},{"source":212,"target":213,"distance":1.8474},{"source":12109,"target":12115,"distance":1.8463},{"source":47797,"target":47809,"distance":1.8419},{"source":41648,"target":41862,"distance":1.8367},{"source":41475,"target":41588,"distance":1.8244},{"source":11967,"target":11968,"distance":1.8229},{"source":73981,"target":73988,"distance":1.8158},{"source":101025,"target":101663,"distance":1.8148},{"source":104629,"target":104641,"distance":1.8124},{"source":43228,"target":43234,"distance":1.8074},{"source":75515,"target":75580,"distance":1.8067},{"source":80373,"target":80566,"distance":1.8041},{"source":14612,"target":14637,"distance":1.7988},{"source":75716,"target":75717,"distance":1.7966},{"source":15204,"target":15211,"distance":1.7962},{"source":86895,"target":86896,"distance":1.7951},{"source":73942,"target":73943,"distance":1.7898},{"source":12469,"target":12477,"distance":1.788},{"source":9690,"target":9708,"distance":1.7861},{"source":103754,"target":103780,"distance":1.7803},{"source":38811,"target":38946,"distance":1.7771},{"source":14164,"target":14609,"distance":1.7769},{"source":48828,"target":48841,"distance":1.7732},{"source":91176,"target":91187,"distance":1.773},{"source":3834,"target":3835,"distance":1.7728},{"source":43197,"target":43198,"distance":1.7713},{"source":83528,"target":83707,"distance":1.7683},{"source":88310,"target":88320,"distance":1.7672},{"source":53757,"target":53761,"distance":1.766},{"source":1538,"target":1539,"distance":1.766},{"source":44906,"target":44907,"distance":1.7646},{"source":91214,"target":91291,"distance":1.7642},{"source":104511,"target":104517,"distance":1.7623},{"source":3848,"target":3854,"distance":1.7603},{"source":81650,"target":81832,"distance":1.7599},{"source":76191,"target":76200,"distance":1.7594},{"source":14075,"target":14088,"distance":1.7581},{"source":76537,"target":76543,"distance":1.7568},{"source":12003,"target":12009,"distance":1.7566},{"source":76212,"target":76341,"distance":1.7563},{"source":91922,"target":91923,"distance":1.7562},{"source":38949,"target":38991,"distance":1.7558},{"source":88110,"target":88121,"distance":1.755},{"source":11841,"target":11958,"distance":1.7547},{"source":105488,"target":105496,"distance":1.7543},{"source":74004,"target":74008,"distance":1.7537},{"source":88135,"target":88146,"distance":1.7536},{"source":14076,"target":14077,"distance":1.7535},{"source":75836,"target":75852,"distance":1.7532},{"source":50829,"target":50830,"distance":1.7525},{"source":50235,"target":50350,"distance":1.7517},{"source":91194,"target":91203,"distance":1.7516},{"source":105769,"target":105778,"distance":1.7512},{"source":93610,"target":93660,"distance":1.751},{"source":103518,"target":103539,"distance":1.7508},{"source":104417,"target":104421,"distance":1.7507},{"source":105634,"target":105638,"distance":1.75},{"source":104003,"target":104007,"distance":1.7484},{"source":103500,"target":103506,"distance":1.7483},{"source":105779,"target":105783,"distance":1.7483},{"source":104574,"target":104578,"distance":1.7481},{"source":82024,"target":82032,"distance":1.748},{"source":103696,"target":103703,"distance":1.7478},{"source":103543,"target":103555,"distance":1.7476},{"source":103082,"target":103091,"distance":1.7476},{"source":71225,"target":71240,"distance":1.7468},{"source":103768,"target":103777,"distance":1.7461},{"source":41952,"target":41964,"distance":1.7459},{"source":104555,"target":104561,"distance":1.745},{"source":73934,"target":73938,"distance":1.7449},{"source":100999,"target":101023,"distance":1.7441},{"source":105415,"target":105445,"distance":1.7438},{"source":50770,"target":50771,"distance":1.7435},{"source":76164,"target":76176,"distance":1.7428},{"source":77141,"target":77142,"distance":1.7416},{"source":80579,"target":80580,"distance":1.7402},{"source":45671,"target":45677,"distance":1.7371},{"source":41939,"target":41943,"distance":1.7368},{"source":86972,"target":86988,"distance":1.7353},{"source":49352,"target":49492,"distance":1.7312},{"source":100590,"target":100680,"distance":1.7271},{"source":75429,"target":75433,"distance":1.7249},{"source":190,"target":103637,"distance":1.7187},{"source":73582,"target":73792,"distance":1.7138},{"source":74147,"target":75361,"distance":1.7134},{"source":14887,"target":14948,"distance":1.7123},{"source":82113,"target":82119,"distance":1.7121},{"source":42060,"target":42121,"distance":1.7113},{"source":75374,"target":75423,"distance":1.7051},{"source":90407,"target":90413,"distance":1.7033},{"source":14612,"target":14613,"distance":1.7012},{"source":75598,"target":75599,"distance":1.6986},{"source":104424,"target":104449,"distance":1.6977},{"source":7665,"target":9014,"distance":1.6924},{"source":103095,"target":103107,"distance":1.6921},{"source":93885,"target":93891,"distance":1.688},{"source":48075,"target":48190,"distance":1.6863},{"source":73981,"target":73982,"distance":1.6842},{"source":12108,"target":12116,"distance":1.6803},{"source":88153,"target":88306,"distance":1.6792},{"source":16546,"target":16597,"distance":1.6779},{"source":74850,"target":75360,"distance":1.6768},{"source":103540,"target":103588,"distance":1.6706},{"source":103026,"target":103069,"distance":1.666},{"source":82041,"target":82096,"distance":1.6652},{"source":105246,"target":105350,"distance":1.6561},{"source":80670,"target":80674,"distance":1.652},{"source":13541,"target":13894,"distance":1.6511},{"source":10620,"target":10644,"distance":1.6503},{"source":92939,"target":93247,"distance":1.6465},{"source":86907,"target":86908,"distance":1.6412},{"source":9312,"target":9363,"distance":1.6369},{"source":88682,"target":88711,"distance":1.6365},{"source":3468,"target":3489,"distance":1.6362},{"source":73800,"target":73897,"distance":1.633},{"source":105575,"target":105583,"distance":1.6287},{"source":101229,"target":101371,"distance":1.6267},{"source":101028,"target":101032,"distance":1.6258},{"source":105352,"target":105362,"distance":1.6242},{"source":105404,"target":105410,"distance":1.624},{"source":16428,"target":16440,"distance":1.6224},{"source":45954,"target":45962,"distance":1.6221},{"source":104232,"target":104291,"distance":1.6216},{"source":81571,"target":81572,"distance":1.6157},{"source":12523,"target":12544,"distance":1.6114},{"source":11779,"target":11800,"distance":1.6019},{"source":105447,"target":105487,"distance":1.5981},{"source":84284,"target":84981,"distance":1.5978},{"source":12010,"target":12105,"distance":1.5941},{"source":100700,"target":100701,"distance":1.5855},{"source":48890,"target":49167,"distance":1.5762},{"source":66554,"target":66685,"distance":1.5744},{"source":91877,"target":91900,"distance":1.5737},{"source":74149,"target":74846,"distance":1.571},{"source":103200,"target":103329,"distance":1.5664},{"source":101378,"target":101434,"distance":1.5645},{"source":7606,"target":7647,"distance":1.5595},{"source":91823,"target":91825,"distance":1.5583},{"source":9691,"target":9692,"distance":1.5552},{"source":12454,"target":12458,"distance":1.5551},{"source":88360,"target":88361,"distance":1.555},{"source":80609,"target":80611,"distance":1.5533},{"source":104630,"target":104640,"distance":1.5521},{"source":14611,"target":14642,"distance":1.5516},{"source":76129,"target":76148,"distance":1.5511},{"source":80656,"target":80662,"distance":1.5462},{"source":92897,"target":92938,"distance":1.545},{"source":11780,"target":11797,"distance":1.5434},{"source":16990,"target":16998,"distance":1.5385},{"source":71242,"target":71261,"distance":1.5365},{"source":76480,"target":76501,"distance":1.5364},{"source":76104,"target":76105,"distance":1.5344},{"source":82157,"target":82165,"distance":1.5343},{"source":46021,"target":46022,"distance":1.5335},{"source":50939,"target":50946,"distance":1.5329},{"source":80688,"target":81552,"distance":1.5327},{"source":104504,"target":104505,"distance":1.5323},{"source":18674,"target":19978,"distance":1.5322},{"source":75447,"target":75449,"distance":1.5315},{"source":83710,"target":83711,"distance":1.5304},{"source":102986,"target":102988,"distance":1.5303},{"source":86828,"target":86829,"distance":1.5294},{"source":41943,"target":41947,"distance":1.5285},{"source":13189,"target":13467,"distance":1.5279},{"source":87740,"target":88095,"distance":1.5264},{"source":86761,"target":86808,"distance":1.526},{"source":80653,"target":80654,"distance":1.525},{"source":11955,"target":11957,"distance":1.525},{"source":14165,"target":14608,"distance":1.5247},{"source":15403,"target":15591,"distance":1.5243},{"source":80588,"target":80589,"distance":1.5241},{"source":75890,"target":75891,"distance":1.5235},{"source":16446,"target":16447,"distance":1.5221},{"source":75704,"target":75705,"distance":1.5213},{"source":81553,"target":81560,"distance":1.5211},{"source":90450,"target":90456,"distance":1.5203},{"source":47921,"target":47922,"distance":1.5193},{"source":45955,"target":45956,"distance":1.5186},{"source":50195,"target":50196,"distance":1.5186},{"source":75944,"target":75945,"distance":1.5185},{"source":11958,"target":11962,"distance":1.5183},{"source":19986,"target":19987,"distance":1.5174},{"source":82004,"target":82005,"distance":1.5166},{"source":91859,"target":91861,"distance":1.5163},{"source":90408,"target":90412,"distance":1.5159},{"source":90415,"target":90416,"distance":1.5146},{"source":93586,"target":93588,"distance":1.5142},{"source":48888,"target":49169,"distance":1.5137},{"source":82962,"target":82964,"distance":1.5136},{"source":17282,"target":17284,"distance":1.5136},{"source":86813,"target":86814,"distance":1.5135},{"source":43220,"target":43221,"distance":1.5127},{"source":41588,"target":41598,"distance":1.5125},{"source":71116,"target":71118,"distance":1.5123},{"source":42196,"target":43196,"distance":1.5121},{"source":75430,"target":75431,"distance":1.5121},{"source":17716,"target":17732,"distance":1.5118},{"source":91195,"target":91196,"distance":1.5112},{"source":90451,"target":90453,"distance":1.5112},{"source":104556,"target":104557,"distance":1.5111},{"source":81645,"target":81646,"distance":1.511},{"source":104538,"target":104540,"distance":1.5109},{"source":41497,"target":41498,"distance":1.5107},{"source":104483,"target":104487,"distance":1.5106},{"source":80678,"target":80680,"distance":1.5094},{"source":103011,"target":103013,"distance":1.5092},{"source":84035,"target":84037,"distance":1.5092},{"source":75837,"target":75851,"distance":1.5089},{"source":105616,"target":105617,"distance":1.5089},{"source":48050,"target":48051,"distance":1.5085},{"source":104367,"target":104390,"distance":1.5084},{"source":75369,"target":75371,"distance":1.5082},{"source":43397,"target":43398,"distance":1.508},{"source":92095,"target":92129,"distance":1.5078},{"source":10049,"target":10051,"distance":1.5077},{"source":76164,"target":76165,"distance":1.5072},{"source":264,"target":265,"distance":1.5071},{"source":50808,"target":50810,"distance":1.5071},{"source":43219,"target":43220,"distance":1.5069},{"source":173,"target":179,"distance":1.5066},{"source":75792,"target":75793,"distance":1.5063},{"source":43406,"target":43407,"distance":1.5063},{"source":104564,"target":104565,"distance":1.5063},{"source":76103,"target":76107,"distance":1.5062},{"source":93477,"target":93479,"distance":1.5061},{"source":44162,"target":44163,"distance":1.506},{"source":86848,"target":86856,"distance":1.506},{"source":90156,"target":90157,"distance":1.5056},{"source":103578,"target":103587,"distance":1.5055},{"source":103453,"target":103497,"distance":1.5054},{"source":75452,"target":75456,"distance":1.5053},{"source":93559,"target":93560,"distance":1.5051},{"source":103083,"target":103087,"distance":1.5051},{"source":104575,"target":104577,"distance":1.5051},{"source":104450,"target":104456,"distance":1.5049},{"source":105555,"target":105556,"distance":1.5049},{"source":90513,"target":90520,"distance":1.5043},{"source":104143,"target":104151,"distance":1.5043},{"source":46023,"target":46025,"distance":1.5042},{"source":105000,"target":105004,"distance":1.5041},{"source":104004,"target":104005,"distance":1.5039},{"source":16602,"target":16603,"distance":1.5038},{"source":87,"target":89,"distance":1.5036},{"source":103501,"target":103503,"distance":1.5035},{"source":17704,"target":17705,"distance":1.5033},{"source":80671,"target":80672,"distance":1.5033},{"source":41622,"target":41623,"distance":1.5032},{"source":82026,"target":82027,"distance":1.5031},{"source":17044,"target":17139,"distance":1.5031},{"source":97,"target":98,"distance":1.5028},{"source":75858,"target":75862,"distance":1.5028},{"source":99175,"target":99177,"distance":1.5026},{"source":141,"target":142,"distance":1.5026},{"source":103748,"target":103749,"distance":1.5025},{"source":53,"target":74,"distance":1.5025},{"source":105589,"target":105593,"distance":1.5023},{"source":103709,"target":103711,"distance":1.5023},{"source":104656,"target":104657,"distance":1.5023},{"source":105680,"target":105681,"distance":1.5022},{"source":94004,"target":94005,"distance":1.5021},{"source":41520,"target":41521,"distance":1.5021},{"source":104616,"target":104620,"distance":1.5019},{"source":104161,"target":104162,"distance":1.5019},{"source":103833,"target":103850,"distance":1.5018},{"source":103997,"target":103999,"distance":1.5015},{"source":104315,"target":104317,"distance":1.5014},{"source":75818,"target":75819,"distance":1.5014},{"source":103185,"target":103195,"distance":1.5014},{"source":101205,"target":101228,"distance":1.5013},{"source":101640,"target":101642,"distance":1.5013},{"source":90147,"target":90149,"distance":1.5013},{"source":50954,"target":50955,"distance":1.5011},{"source":103687,"target":103688,"distance":1.501},{"source":105780,"target":105782,"distance":1.501},{"source":104603,"target":104604,"distance":1.5008},{"source":104642,"target":104643,"distance":1.5008},{"source":104135,"target":104136,"distance":1.5007},{"source":88096,"target":88097,"distance":1.5007},{"source":104354,"target":104356,"distance":1.5007},{"source":103854,"target":103855,"distance":1.5006},{"source":104631,"target":104639,"distance":1.5006},{"source":47968,"target":47996,"distance":1.5006},{"source":105788,"target":105794,"distance":1.5005},{"source":103076,"target":103077,"distance":1.5004},{"source":105718,"target":105733,"distance":1.5003},{"source":6149,"target":6150,"distance":1.5003},{"source":75434,"target":75438,"distance":1.5002},{"source":104040,"target":104041,"distance":1.5001},{"source":105640,"target":105641,"distance":1.5001},{"source":103985,"target":103986,"distance":1.5001},{"source":105363,"target":105367,"distance":1.5001},{"source":101029,"target":101031,"distance":1.5001},{"source":50965,"target":50967,"distance":1.5001},{"source":103725,"target":103729,"distance":1.5001},{"source":101464,"target":101465,"distance":1.5001},{"source":103697,"target":103702,"distance":1.5001},{"source":105640,"target":105644,"distance":1.4999},{"source":103725,"target":103726,"distance":1.4999},{"source":103985,"target":103987,"distance":1.4999},{"source":101584,"target":101620,"distance":1.4999},{"source":104040,"target":104042,"distance":1.4999},{"source":50965,"target":50966,"distance":1.4999},{"source":103697,"target":103698,"distance":1.4999},{"source":101029,"target":101030,"distance":1.4999},{"source":101464,"target":101468,"distance":1.4999},{"source":75434,"target":75435,"distance":1.4998},{"source":17181,"target":17185,"distance":1.4997},{"source":6149,"target":6151,"distance":1.4997},{"source":105718,"target":105719,"distance":1.4997},{"source":103076,"target":103078,"distance":1.4996},{"source":105788,"target":105789,"distance":1.4995},{"source":103854,"target":103856,"distance":1.4994},{"source":88096,"target":88098,"distance":1.4993},{"source":104135,"target":104137,"distance":1.4993},{"source":104354,"target":104355,"distance":1.4993},{"source":104642,"target":104644,"distance":1.4992},{"source":105679,"target":105680,"distance":1.4992},{"source":104603,"target":104607,"distance":1.4992},{"source":105518,"target":105537,"distance":1.499},{"source":103687,"target":103689,"distance":1.499},{"source":105780,"target":105781,"distance":1.499},{"source":0,"target":105787,"distance":1.499},{"source":50954,"target":50959,"distance":1.4989},{"source":103324,"target":103328,"distance":1.4989},{"source":90147,"target":90148,"distance":1.4987},{"source":101640,"target":101641,"distance":1.4987},{"source":75818,"target":75820,"distance":1.4986},{"source":104315,"target":104316,"distance":1.4986},{"source":103997,"target":103998,"distance":1.4985},{"source":103833,"target":103834,"distance":1.4982},{"source":104161,"target":104163,"distance":1.4981},{"source":41520,"target":41525,"distance":1.4979},{"source":94004,"target":94018,"distance":1.4979},{"source":105680,"target":105685,"distance":1.4978},{"source":104656,"target":104658,"distance":1.4977},{"source":105589,"target":105590,"distance":1.4977},{"source":103709,"target":103710,"distance":1.4977},{"source":41530,"target":41538,"distance":1.4976},{"source":103748,"target":103750,"distance":1.4975},{"source":103866,"target":103922,"distance":1.4975},{"source":99175,"target":99176,"distance":1.4974},{"source":141,"target":147,"distance":1.4974},{"source":50149,"target":50190,"distance":1.4972},{"source":75858,"target":75859,"distance":1.4972},{"source":97,"target":103,"distance":1.4972},{"source":686,"target":687,"distance":1.497},{"source":82026,"target":82030,"distance":1.4969},{"source":41622,"target":41630,"distance":1.4968},{"source":17704,"target":17706,"distance":1.4967},{"source":103984,"target":103988,"distance":1.4967},{"source":80671,"target":80673,"distance":1.4967},{"source":103501,"target":103502,"distance":1.4965},{"source":87,"target":88,"distance":1.4964},{"source":104353,"target":104357,"distance":1.4963},{"source":104004,"target":104006,"distance":1.4961},{"source":46023,"target":46024,"distance":1.4958},{"source":93975,"target":93976,"distance":1.4953},{"source":105555,"target":105559,"distance":1.4951},{"source":104575,"target":104576,"distance":1.4949},{"source":103083,"target":103084,"distance":1.4949},{"source":49201,"target":49244,"distance":1.4949},{"source":93559,"target":93563,"distance":1.4949},{"source":6155,"target":6166,"distance":1.4948},{"source":75452,"target":75453,"distance":1.4947},{"source":90156,"target":90160,"distance":1.4944},{"source":44162,"target":44168,"distance":1.494},{"source":77127,"target":77139,"distance":1.4939},{"source":93477,"target":93478,"distance":1.4939},{"source":104493,"target":104500,"distance":1.4938},{"source":104564,"target":104566,"distance":1.4937},{"source":75792,"target":75794,"distance":1.4937},{"source":43406,"target":43410,"distance":1.4937},{"source":93585,"target":93586,"distance":1.4935},{"source":103202,"target":103319,"distance":1.4933},{"source":82025,"target":82031,"distance":1.4932},{"source":104530,"target":104536,"distance":1.493},{"source":42197,"target":43192,"distance":1.493},{"source":264,"target":266,"distance":1.4929},{"source":50808,"target":50809,"distance":1.4929},{"source":10049,"target":10050,"distance":1.4923},{"source":43397,"target":43399,"distance":1.492},{"source":75369,"target":75370,"distance":1.4918},{"source":47798,"target":47808,"distance":1.4917},{"source":47867,"target":47868,"distance":1.4915},{"source":48050,"target":48052,"distance":1.4915},{"source":103134,"target":103135,"distance":1.4913},{"source":105616,"target":105621,"distance":1.4911},{"source":71283,"target":73561,"distance":1.491},{"source":84035,"target":84036,"distance":1.4908},{"source":103011,"target":103012,"distance":1.4908},{"source":17334,"target":17340,"distance":1.4906},{"source":80678,"target":80679,"distance":1.4906},{"source":614,"target":662,"distance":1.4896},{"source":17172,"target":17178,"distance":1.4892},{"source":104538,"target":104539,"distance":1.4891},{"source":104556,"target":104558,"distance":1.4889},{"source":90451,"target":90452,"distance":1.4888},{"source":86832,"target":86836,"distance":1.4887},{"source":99313,"target":100398,"distance":1.4886},{"source":105353,"target":105359,"distance":1.4883},{"source":75430,"target":75432,"distance":1.4879},{"source":71116,"target":71117,"distance":1.4877},{"source":41588,"target":41589,"distance":1.4875},{"source":103717,"target":103721,"distance":1.4875},{"source":43220,"target":43222,"distance":1.4873},{"source":86813,"target":86818,"distance":1.4865},{"source":17282,"target":17283,"distance":1.4864},{"source":82962,"target":82963,"distance":1.4864},{"source":104537,"target":104541,"distance":1.4863},{"source":93586,"target":93587,"distance":1.4858},{"source":90415,"target":90429,"distance":1.4854},{"source":94053,"target":94054,"distance":1.4848},{"source":90408,"target":90409,"distance":1.4841},{"source":91859,"target":91860,"distance":1.4837},{"source":83723,"target":84006,"distance":1.4831},{"source":19986,"target":19991,"distance":1.4826},{"source":11958,"target":11959,"distance":1.4817},{"source":74012,"target":75374,"distance":1.4817},{"source":75944,"target":75948,"distance":1.4815},{"source":50195,"target":50197,"distance":1.4814},{"source":47921,"target":47923,"distance":1.4807},{"source":45684,"target":45696,"distance":1.4773},{"source":75890,"target":75892,"distance":1.4765},{"source":80588,"target":80590,"distance":1.4759},{"source":11955,"target":11956,"distance":1.475},{"source":80653,"target":80655,"distance":1.475},{"source":87022,"target":87058,"distance":1.4744},{"source":80313,"target":80314,"distance":1.4741},{"source":87741,"target":88094,"distance":1.4718},{"source":10619,"target":10666,"distance":1.4718},{"source":41943,"target":41944,"distance":1.4715},{"source":105416,"target":105444,"distance":1.4712},{"source":86828,"target":86830,"distance":1.4706},{"source":102986,"target":102987,"distance":1.4697},{"source":51000,"target":51016,"distance":1.4686},{"source":75447,"target":75448,"distance":1.4685},{"source":104504,"target":104508,"distance":1.4677},{"source":50939,"target":50940,"distance":1.4671},{"source":92007,"target":92008,"distance":1.466},{"source":76104,"target":76106,"distance":1.4656},{"source":16999,"target":17032,"distance":1.4645},{"source":80587,"target":80591,"distance":1.464},{"source":71242,"target":71243,"distance":1.4635},{"source":15252,"target":15399,"distance":1.4634},{"source":7660,"target":7661,"distance":1.4625},{"source":83403,"target":83518,"distance":1.46},{"source":82167,"target":82885,"distance":1.4598},{"source":93463,"target":93474,"distance":1.4554},{"source":94091,"target":99010,"distance":1.4542},{"source":80567,"target":80578,"distance":1.4526},{"source":99312,"target":100402,"distance":1.4519},{"source":53785,"target":71119,"distance":1.4516},{"source":12304,"target":12448,"distance":1.4507},{"source":73900,"target":73901,"distance":1.4491},{"source":76482,"target":76497,"distance":1.4481},{"source":87001,"target":87002,"distance":1.4475},{"source":80609,"target":80610,"distance":1.4467},{"source":17042,"target":17141,"distance":1.4465},{"source":84285,"target":84980,"distance":1.4463},{"source":88360,"target":88362,"distance":1.445},{"source":12454,"target":12455,"distance":1.4449},{"source":9691,"target":9697,"distance":1.4448},{"source":74151,"target":74844,"distance":1.4418},{"source":91823,"target":91824,"distance":1.4417},{"source":86886,"target":86887,"distance":1.4406},{"source":50379,"target":50407,"distance":1.44},{"source":74150,"target":74845,"distance":1.4392},{"source":41479,"target":41520,"distance":1.4369},{"source":270,"target":343,"distance":1.4368},{"source":18282,"target":18613,"distance":1.4358},{"source":47275,"target":47511,"distance":1.4341},{"source":87071,"target":87736,"distance":1.4336},{"source":90467,"target":90505,"distance":1.426},{"source":49495,"target":49501,"distance":1.4243},{"source":1601,"target":3455,"distance":1.4131},{"source":91835,"target":91847,"distance":1.4123},{"source":81835,"target":81950,"distance":1.4116},{"source":9368,"target":9464,"distance":1.4116},{"source":13066,"target":13104,"distance":1.4096},{"source":83529,"target":83706,"distance":1.4091},{"source":105180,"target":105236,"distance":1.4047},{"source":94002,"target":94022,"distance":1.4033},{"source":9465,"target":9687,"distance":1.3984},{"source":81572,"target":81635,"distance":1.3936},{"source":104097,"target":104117,"distance":1.3925},{"source":101663,"target":101734,"distance":1.3912},{"source":91065,"target":91094,"distance":1.3897},{"source":11946,"target":11955,"distance":1.3879},{"source":5358,"target":5998,"distance":1.3847},{"source":7607,"target":7646,"distance":1.3836},{"source":3156,"target":3378,"distance":1.3826},{"source":101643,"target":101660,"distance":1.3819},{"source":17647,"target":17663,"distance":1.3804},{"source":14885,"target":14950,"distance":1.38},{"source":104841,"target":104858,"distance":1.3796},{"source":54,"target":73,"distance":1.378},{"source":17045,"target":17138,"distance":1.3777},{"source":103567,"target":103577,"distance":1.377},{"source":9,"target":23,"distance":1.3768},{"source":53764,"target":53784,"distance":1.3767},{"source":91297,"target":91787,"distance":1.3763},{"source":103376,"target":103382,"distance":1.3763},{"source":101185,"target":101200,"distance":1.3761},{"source":45962,"target":46017,"distance":1.3761},{"source":103154,"target":103179,"distance":1.3754},{"source":103662,"target":103675,"distance":1.3749},{"source":105012,"target":105028,"distance":1.3749},{"source":103730,"target":103738,"distance":1.3748},{"source":101585,"target":101598,"distance":1.3743},{"source":152,"target":165,"distance":1.3716},{"source":92030,"target":92046,"distance":1.3697},{"source":10683,"target":11570,"distance":1.3688},{"source":17648,"target":17662,"distance":1.3687},{"source":76370,"target":76374,"distance":1.3673},{"source":7393,"target":7605,"distance":1.3647},{"source":41951,"target":41965,"distance":1.3634},{"source":44134,"target":44135,"distance":1.3629},{"source":82112,"target":82120,"distance":1.3589},{"source":91901,"target":91914,"distance":1.355},{"source":90162,"target":90171,"distance":1.351},{"source":93251,"target":93275,"distance":1.3438},{"source":49353,"target":49491,"distance":1.3411},{"source":66689,"target":66916,"distance":1.339},{"source":17198,"target":17275,"distance":1.3389},{"source":103027,"target":103066,"distance":1.3372},{"source":83722,"target":84007,"distance":1.3323},{"source":53790,"target":64603,"distance":1.33},{"source":83709,"target":83715,"distance":1.3299},{"source":86908,"target":86953,"distance":1.3287},{"source":76558,"target":76993,"distance":1.3287},{"source":105181,"target":105235,"distance":1.3269},{"source":38316,"target":38696,"distance":1.326},{"source":10372,"target":10540,"distance":1.3251},{"source":38812,"target":38945,"distance":1.3217},{"source":41865,"target":41928,"distance":1.3212},{"source":17714,"target":18263,"distance":1.3207},{"source":76374,"target":76385,"distance":1.3196},{"source":104368,"target":104383,"distance":1.3191},{"source":75616,"target":75695,"distance":1.3178},{"source":7,"target":40,"distance":1.3152},{"source":14642,"target":14806,"distance":1.3132},{"source":45682,"target":45700,"distance":1.3112},{"source":82155,"target":82889,"distance":1.3107},{"source":49200,"target":49352,"distance":1.3079},{"source":86738,"target":86759,"distance":1.3018},{"source":47271,"target":47791,"distance":1.2983},{"source":66555,"target":66684,"distance":1.2981},{"source":9728,"target":9729,"distance":1.298},{"source":88683,"target":88710,"distance":1.2974},{"source":3490,"target":3782,"distance":1.294},{"source":88154,"target":88305,"distance":1.2898},{"source":41649,"target":41861,"distance":1.2884},{"source":81651,"target":81831,"distance":1.2867},{"source":91177,"target":91183,"distance":1.285},{"source":42006,"target":42012,"distance":1.2833},{"source":6142,"target":6143,"distance":1.2818},{"source":89559,"target":89629,"distance":1.2814},{"source":86845,"target":86883,"distance":1.2807},{"source":105405,"target":105409,"distance":1.2784},{"source":92898,"target":92934,"distance":1.2729},{"source":19997,"target":38709,"distance":1.2711},{"source":49169,"target":49182,"distance":1.2706},{"source":76148,"target":76163,"distance":1.2692},{"source":271,"target":342,"distance":1.2666},{"source":38733,"target":38780,"distance":1.2663},{"source":41866,"target":41927,"distance":1.266},{"source":77126,"target":77127,"distance":1.2656},{"source":104512,"target":104516,"distance":1.2651},{"source":103003,"target":103591,"distance":1.2639},{"source":93249,"target":93280,"distance":1.2597},{"source":77198,"target":77224,"distance":1.2597},{"source":14167,"target":14173,"distance":1.2595},{"source":38998,"target":38999,"distance":1.2589},{"source":104632,"target":104638,"distance":1.2589},{"source":50429,"target":50435,"distance":1.2578},{"source":43244,"target":43245,"distance":1.2572},{"source":93550,"target":93554,"distance":1.2564},{"source":77080,"target":77100,"distance":1.256},{"source":103155,"target":103178,"distance":1.256},{"source":74003,"target":74004,"distance":1.256},{"source":80645,"target":80649,"distance":1.2557},{"source":93333,"target":93340,"distance":1.2554},{"source":77,"target":83,"distance":1.255},{"source":71266,"target":71267,"distance":1.2549},{"source":49244,"target":49351,"distance":1.2546},{"source":13467,"target":13486,"distance":1.2545},{"source":48841,"target":48856,"distance":1.2539},{"source":104398,"target":104414,"distance":1.2535},{"source":75738,"target":75739,"distance":1.2533},{"source":15253,"target":15395,"distance":1.2533},{"source":104713,"target":104730,"distance":1.2533},{"source":93611,"target":93655,"distance":1.2531},{"source":103731,"target":103735,"distance":1.2529},{"source":93510,"target":93534,"distance":1.2524},{"source":105489,"target":105495,"distance":1.2523},{"source":50203,"target":50204,"distance":1.2522},{"source":104125,"target":104126,"distance":1.2517},{"source":74021,"target":74022,"distance":1.2516},{"source":105770,"target":105777,"distance":1.2512},{"source":103780,"target":103794,"distance":1.2511},{"source":105691,"target":105697,"distance":1.2511},{"source":76375,"target":76384,"distance":1.251},{"source":101000,"target":101019,"distance":1.2508},{"source":90565,"target":90610,"distance":1.2507},{"source":80315,"target":80324,"distance":1.2506},{"source":104674,"target":104678,"distance":1.25},{"source":44741,"target":44745,"distance":1.2499},{"source":91858,"target":91862,"distance":1.2499},{"source":103739,"target":103747,"distance":1.2498},{"source":104459,"target":104463,"distance":1.2496},{"source":104595,"target":104601,"distance":1.2493},{"source":685,"target":810,"distance":1.249},{"source":104645,"target":104653,"distance":1.2488},{"source":103180,"target":103184,"distance":1.2483},{"source":82989,"target":83228,"distance":1.2482},{"source":104655,"target":104656,"distance":1.2476},{"source":76097,"target":76101,"distance":1.2471},{"source":104468,"target":104478,"distance":1.2459},{"source":84034,"target":84089,"distance":1.2458},{"source":88110,"target":88111,"distance":1.245},{"source":80608,"target":80612,"distance":1.2446},{"source":80663,"target":80667,"distance":1.2442},{"source":12003,"target":12004,"distance":1.2434},{"source":76537,"target":76538,"distance":1.2432},{"source":42190,"target":42196,"distance":1.243},{"source":71284,"target":73560,"distance":1.2428},{"source":12524,"target":12543,"distance":1.2423},{"source":42061,"target":42062,"distance":1.2421},{"source":91815,"target":91819,"distance":1.2419},{"source":76191,"target":76192,"distance":1.2406},{"source":77198,"target":77199,"distance":1.2403},{"source":94047,"target":94053,"distance":1.2375},{"source":41965,"target":41996,"distance":1.2374},{"source":17165,"target":17172,"distance":1.2373},{"source":89008,"target":89199,"distance":1.2351},{"source":16529,"target":16535,"distance":1.2345},{"source":17369,"target":17616,"distance":1.2329},{"source":89982,"target":90132,"distance":1.2311},{"source":47926,"target":47934,"distance":1.2286},{"source":104627,"target":104645,"distance":1.2266},{"source":92940,"target":93246,"distance":1.2257},{"source":77079,"target":77101,"distance":1.2215},{"source":17717,"target":17724,"distance":1.2195},{"source":93667,"target":93668,"distance":1.2184},{"source":73901,"target":73907,"distance":1.2169},{"source":89373,"target":89558,"distance":1.2137},{"source":12469,"target":12470,"distance":1.212},{"source":75375,"target":75422,"distance":1.2067},{"source":15204,"target":15205,"distance":1.2038},{"source":99214,"target":99273,"distance":1.2011},{"source":90563,"target":91010,"distance":1.2011},{"source":38781,"target":38810,"distance":1.2002},{"source":44197,"target":44713,"distance":1.1961},{"source":17333,"target":17334,"distance":1.1956},{"source":7668,"target":8961,"distance":1.1931},{"source":43228,"target":43229,"distance":1.1926},{"source":103755,"target":103768,"distance":1.1873},{"source":88716,"target":89007,"distance":1.1871},{"source":50235,"target":50236,"distance":1.1858},{"source":9017,"target":9301,"distance":1.1844},{"source":103682,"target":103717,"distance":1.1841},{"source":51068,"target":53729,"distance":1.1821},{"source":10684,"target":11569,"distance":1.1786},{"source":41600,"target":41648,"distance":1.1779},{"source":104366,"target":104393,"distance":1.1775},{"source":39006,"target":41468,"distance":1.1754},{"source":76556,"target":77064,"distance":1.1719},{"source":13543,"target":13799,"distance":1.1698},{"source":42004,"target":42005,"distance":1.1632},{"source":15243,"target":16446,"distance":1.1551},{"source":74851,"target":75359,"distance":1.155},{"source":12109,"target":12110,"distance":1.1537},{"source":41864,"target":41865,"distance":1.1522},{"source":93455,"target":93463,"distance":1.1437},{"source":77070,"target":77079,"distance":1.1436},{"source":13054,"target":13064,"distance":1.1431},{"source":38286,"target":38314,"distance":1.1406},{"source":101736,"target":101737,"distance":1.1396},{"source":88155,"target":88304,"distance":1.1389},{"source":47355,"target":47510,"distance":1.1384},{"source":50856,"target":50857,"distance":1.1379},{"source":15203,"target":15212,"distance":1.1374},{"source":48076,"target":48187,"distance":1.1373},{"source":104425,"target":104448,"distance":1.1344},{"source":17000,"target":17031,"distance":1.1336},{"source":103028,"target":103063,"distance":1.1325},{"source":38950,"target":38983,"distance":1.1308},{"source":93252,"target":93271,"distance":1.1308},{"source":84204,"target":84281,"distance":1.13},{"source":12305,"target":12447,"distance":1.1282},{"source":16428,"target":16429,"distance":1.1276},{"source":104842,"target":104854,"distance":1.1272},{"source":100591,"target":100679,"distance":1.1255},{"source":53791,"target":64602,"distance":1.1252},{"source":12549,"target":12558,"distance":1.1249},{"source":92899,"target":92933,"distance":1.1243},{"source":101028,"target":101029,"distance":1.1242},{"source":38997,"target":39006,"distance":1.1241},{"source":71223,"target":71242,"distance":1.123},{"source":75943,"target":75949,"distance":1.1228},{"source":48056,"target":48057,"distance":1.1225},{"source":87012,"target":87022,"distance":1.1188},{"source":14888,"target":14944,"distance":1.1186},{"source":76096,"target":76097,"distance":1.1185},{"source":50147,"target":50195,"distance":1.1158},{"source":75900,"target":75912,"distance":1.1133},{"source":93670,"target":93713,"distance":1.1131},{"source":10372,"target":10373,"distance":1.1124},{"source":5985,"target":5997,"distance":1.1119},{"source":101738,"target":102974,"distance":1.1101},{"source":91878,"target":91899,"distance":1.1088},{"source":13191,"target":13463,"distance":1.1084},{"source":76536,"target":76556,"distance":1.1065},{"source":50373,"target":50379,"distance":1.1033},{"source":90611,"target":91009,"distance":1.1013},{"source":105099,"target":105115,"distance":1.0939},{"source":100460,"target":100461,"distance":1.0935},{"source":75610,"target":75616,"distance":1.0907},{"source":64717,"target":66542,"distance":1.0823},{"source":104207,"target":104213,"distance":1.0733},{"source":91064,"target":91099,"distance":1.0732},{"source":70961,"target":71112,"distance":1.0664},{"source":101231,"target":101359,"distance":1.0661},{"source":3871,"target":5350,"distance":1.0656},{"source":105313,"target":105342,"distance":1.0652},{"source":17368,"target":17369,"distance":1.0644},{"source":44739,"target":44740,"distance":1.0614},{"source":49918,"target":50133,"distance":1.0607},{"source":90414,"target":90430,"distance":1.0587},{"source":14133,"target":14164,"distance":1.0574},{"source":82166,"target":82886,"distance":1.0573},{"source":83715,"target":83721,"distance":1.0567},{"source":47791,"target":47792,"distance":1.0555},{"source":76482,"target":76483,"distance":1.0519},{"source":17200,"target":17205,"distance":1.0508},{"source":3864,"target":3870,"distance":1.0458},{"source":88349,"target":88358,"distance":1.0441},{"source":3466,"target":3785,"distance":1.0432},{"source":83405,"target":83428,"distance":1.043},{"source":6114,"target":6115,"distance":1.0424},{"source":53750,"target":53755,"distance":1.0412},{"source":44161,"target":44162,"distance":1.0411},{"source":88379,"target":88673,"distance":1.0398},{"source":48200,"target":48205,"distance":1.0397},{"source":82113,"target":82114,"distance":1.0379},{"source":48206,"target":48207,"distance":1.0366},{"source":76165,"target":76175,"distance":1.0335},{"source":41966,"target":41967,"distance":1.0332},{"source":49790,"target":49917,"distance":1.033},{"source":10629,"target":10630,"distance":1.0317},{"source":86896,"target":86897,"distance":1.0296},{"source":73902,"target":73906,"distance":1.0287},{"source":15212,"target":15240,"distance":1.028},{"source":11571,"target":11579,"distance":1.0279},{"source":17320,"target":17321,"distance":1.0274},{"source":13021,"target":13022,"distance":1.0274},{"source":76523,"target":76524,"distance":1.0272},{"source":84989,"target":84990,"distance":1.0271},{"source":93551,"target":93553,"distance":1.027},{"source":73562,"target":73575,"distance":1.0261},{"source":18613,"target":18660,"distance":1.0259},{"source":20555,"target":20581,"distance":1.0246},{"source":93465,"target":93466,"distance":1.0245},{"source":80683,"target":80685,"distance":1.0245},{"source":3787,"target":3788,"distance":1.0242},{"source":105013,"target":105024,"distance":1.0241},{"source":12303,"target":12454,"distance":1.0238},{"source":17709,"target":17713,"distance":1.0218},{"source":47936,"target":47940,"distance":1.0217},{"source":80568,"target":80570,"distance":1.0204},{"source":80219,"target":80238,"distance":1.0203},{"source":9314,"target":9318,"distance":1.0203},{"source":80639,"target":80641,"distance":1.02},{"source":42121,"target":42184,"distance":1.0196},{"source":75577,"target":75578,"distance":1.0192},{"source":92049,"target":92094,"distance":1.0189},{"source":73938,"target":73939,"distance":1.0186},{"source":93483,"target":93484,"distance":1.0186},{"source":1271,"target":1272,"distance":1.0183},{"source":104144,"target":104145,"distance":1.0182},{"source":53758,"target":53760,"distance":1.0182},{"source":41538,"target":41540,"distance":1.018},{"source":66417,"target":66528,"distance":1.0177},{"source":86883,"target":86885,"distance":1.0173},{"source":93891,"target":93892,"distance":1.0172},{"source":6143,"target":6145,"distance":1.017},{"source":80619,"target":80620,"distance":1.0168},{"source":80592,"target":80594,"distance":1.0163},{"source":88679,"target":88681,"distance":1.0162},{"source":75599,"target":75600,"distance":1.0162},{"source":47799,"target":47807,"distance":1.0161},{"source":75443,"target":75445,"distance":1.0159},{"source":103370,"target":103518,"distance":1.0157},{"source":80646,"target":80647,"distance":1.0153},{"source":80657,"target":80661,"distance":1.0152},{"source":5330,"target":5337,"distance":1.0151},{"source":3455,"target":3460,"distance":1.0151},{"source":80364,"target":80586,"distance":1.0148},{"source":50350,"target":50351,"distance":1.0146},{"source":93558,"target":93559,"distance":1.0143},{"source":3467,"target":3490,"distance":1.0142},{"source":10373,"target":10539,"distance":1.0137},{"source":75867,"target":75869,"distance":1.0131},{"source":77310,"target":77311,"distance":1.013},{"source":87002,"target":87004,"distance":1.0122},{"source":91788,"target":91789,"distance":1.012},{"source":91816,"target":91818,"distance":1.0119},{"source":50858,"target":50859,"distance":1.0117},{"source":105353,"target":105354,"distance":1.0117},{"source":104451,"target":104455,"distance":1.0117},{"source":47941,"target":47943,"distance":1.0114},{"source":100589,"target":100590,"distance":1.0113},{"source":10623,"target":10625,"distance":1.0108},{"source":93506,"target":93508,"distance":1.0106},{"source":104464,"target":104466,"distance":1.0105},{"source":71267,"target":71268,"distance":1.0103},{"source":94022,"target":94038,"distance":1.0098},{"source":88311,"target":88315,"distance":1.0096},{"source":17334,"target":17335,"distance":1.0094},{"source":76538,"target":76539,"distance":1.0093},{"source":104209,"target":104210,"distance":1.0093},{"source":86973,"target":86987,"distance":1.0092},{"source":88136,"target":88143,"distance":1.0087},{"source":80622,"target":80632,"distance":1.0087},{"source":103187,"target":103188,"distance":1.0086},{"source":81837,"target":81868,"distance":1.0081},{"source":3469,"target":3484,"distance":1.0081},{"source":103544,"target":103546,"distance":1.008},{"source":43246,"target":43247,"distance":1.0079},{"source":71113,"target":71115,"distance":1.0079},{"source":103588,"target":103589,"distance":1.0078},{"source":42018,"target":42050,"distance":1.0078},{"source":80316,"target":80317,"distance":1.0077},{"source":105490,"target":105494,"distance":1.0075},{"source":8969,"target":8991,"distance":1.0075},{"source":89368,"target":89369,"distance":1.0073},{"source":103353,"target":103354,"distance":1.0073},{"source":92554,"target":92604,"distance":1.0073},{"source":105001,"target":105003,"distance":1.007},{"source":104530,"target":104531,"distance":1.007},{"source":105251,"target":105252,"distance":1.007},{"source":8964,"target":8968,"distance":1.0069},{"source":82889,"target":82914,"distance":1.0069},{"source":87743,"target":87744,"distance":1.0066},{"source":101032,"target":101034,"distance":1.0066},{"source":101425,"target":101426,"distance":1.0064},{"source":101186,"target":101193,"distance":1.0064},{"source":50204,"target":50205,"distance":1.0063},{"source":104418,"target":104420,"distance":1.0063},{"source":104493,"target":104494,"distance":1.0062},{"source":5362,"target":5374,"distance":1.0061},{"source":48208,"target":48210,"distance":1.0061},{"source":105390,"target":105394,"distance":1.0061},{"source":14088,"target":14089,"distance":1.006},{"source":92605,"target":92606,"distance":1.006},{"source":76201,"target":76210,"distance":1.0058},{"source":101470,"target":101471,"distance":1.0058},{"source":103356,"target":103362,"distance":1.0056},{"source":49790,"target":49791,"distance":1.0056},{"source":1466,"target":1470,"distance":1.0054},{"source":47927,"target":47931,"distance":1.0054},{"source":104460,"target":104461,"distance":1.0054},{"source":75500,"target":75504,"distance":1.0052},{"source":6155,"target":6156,"distance":1.0052},{"source":103454,"target":103494,"distance":1.0051},{"source":51001,"target":51002,"distance":1.005},{"source":103397,"target":103412,"distance":1.0049},{"source":3850,"target":3851,"distance":1.0047},{"source":100995,"target":100996,"distance":1.0047},{"source":41575,"target":41576,"distance":1.0047},{"source":101206,"target":101224,"distance":1.0047},{"source":116,"target":117,"distance":1.0046},{"source":100702,"target":100706,"distance":1.0045},{"source":148,"target":149,"distance":1.0044},{"source":77128,"target":77138,"distance":1.0042},{"source":90554,"target":90558,"distance":1.0042},{"source":10336,"target":10338,"distance":1.0042},{"source":10,"target":22,"distance":1.0041},{"source":91836,"target":91837,"distance":1.0041},{"source":75901,"target":75911,"distance":1.004},{"source":103070,"target":103071,"distance":1.004},{"source":101150,"target":101154,"distance":1.004},{"source":83519,"target":83520,"distance":1.0038},{"source":75705,"target":75706,"distance":1.0038},{"source":44928,"target":44930,"distance":1.0038},{"source":93280,"target":93282,"distance":1.0036},{"source":43396,"target":43400,"distance":1.0035},{"source":41953,"target":41955,"distance":1.0035},{"source":105604,"target":105608,"distance":1.0034},{"source":105119,"target":105121,"distance":1.0034},{"source":103118,"target":103124,"distance":1.0033},{"source":83378,"target":83401,"distance":1.0032},{"source":49760,"target":49764,"distance":1.0032},{"source":12979,"target":12981,"distance":1.0031},{"source":103413,"target":103414,"distance":1.003},{"source":45956,"target":45958,"distance":1.003},{"source":104479,"target":104481,"distance":1.003},{"source":73973,"target":73974,"distance":1.0029},{"source":103181,"target":103182,"distance":1.0028},{"source":75853,"target":75854,"distance":1.0028},{"source":103203,"target":103318,"distance":1.0028},{"source":16987,"target":16988,"distance":1.0028},{"source":25,"target":33,"distance":1.0028},{"source":105173,"target":105175,"distance":1.0028},{"source":103519,"target":103538,"distance":1.0027},{"source":124,"target":125,"distance":1.0027},{"source":6115,"target":6124,"distance":1.0027},{"source":75361,"target":75362,"distance":1.0027},{"source":77197,"target":77198,"distance":1.0027},{"source":6148,"target":6149,"distance":1.0026},{"source":50347,"target":50348,"distance":1.0026},{"source":101666,"target":101667,"distance":1.0026},{"source":3136,"target":3138,"distance":1.0026},{"source":105519,"target":105520,"distance":1.0026},{"source":7390,"target":7392,"distance":1.0024},{"source":101684,"target":101730,"distance":1.0024},{"source":103718,"target":103719,"distance":1.0023},{"source":38697,"target":38704,"distance":1.0023},{"source":103712,"target":103713,"distance":1.0023},{"source":76501,"target":76517,"distance":1.0023},{"source":99166,"target":99167,"distance":1.0022},{"source":41415,"target":41416,"distance":1.0021},{"source":71226,"target":71227,"distance":1.002},{"source":17372,"target":17373,"distance":1.002},{"source":104484,"target":104486,"distance":1.002},{"source":9730,"target":9731,"distance":1.0018},{"source":3831,"target":3833,"distance":1.0018},{"source":17141,"target":17148,"distance":1.0017},{"source":83989,"target":83990,"distance":1.0016},{"source":12470,"target":12471,"distance":1.0016},{"source":103125,"target":103132,"distance":1.0016},{"source":104646,"target":104647,"distance":1.0015},{"source":16429,"target":16430,"distance":1.0015},{"source":103541,"target":103578,"distance":1.0015},{"source":104126,"target":104133,"distance":1.0015},{"source":18607,"target":18608,"distance":1.0014},{"source":17182,"target":17184,"distance":1.0014},{"source":38999,"target":39001,"distance":1.0014},{"source":49792,"target":49794,"distance":1.0013},{"source":50136,"target":50137,"distance":1.0012},{"source":83375,"target":83376,"distance":1.0011},{"source":80682,"target":80683,"distance":1.0011},{"source":73993,"target":73997,"distance":1.0011},{"source":102969,"target":102970,"distance":1.0011},{"source":90,"target":91,"distance":1.0011},{"source":103800,"target":103801,"distance":1.0011},{"source":101437,"target":101438,"distance":1.0011},{"source":103769,"target":103770,"distance":1.001},{"source":17173,"target":17175,"distance":1.001},{"source":73801,"target":73893,"distance":1.001},{"source":103740,"target":103741,"distance":1.001},{"source":44742,"target":44743,"distance":1.001},{"source":104200,"target":104201,"distance":1.0009},{"source":44923,"target":44924,"distance":1.0009},{"source":103325,"target":103327,"distance":1.0009},{"source":105650,"target":105651,"distance":1.0008},{"source":47252,"target":47253,"distance":1.0008},{"source":103097,"target":103101,"distance":1.0007},{"source":103098,"target":103099,"distance":1.0007},{"source":100388,"target":100392,"distance":1.0007},{"source":12941,"target":12945,"distance":1.0006},{"source":135,"target":139,"distance":1.0006},{"source":101677,"target":101678,"distance":1.0006},{"source":75440,"target":75442,"distance":1.0005},{"source":105093,"target":105094,"distance":1.0004},{"source":103146,"target":103148,"distance":1.0004},{"source":101587,"target":101594,"distance":1.0004},{"source":86827,"target":86828,"distance":1.0004},{"source":105238,"target":105240,"distance":1.0004},{"source":104174,"target":104178,"distance":1.0003},{"source":45677,"target":45678,"distance":1.0003},{"source":12551,"target":12556,"distance":1.0003},{"source":74005,"target":74007,"distance":1.0002},{"source":93989,"target":93995,"distance":1.0002},{"source":92547,"target":92549,"distance":1.0002},{"source":105006,"target":105007,"distance":1.0002},{"source":103653,"target":103654,"distance":1.0002},{"source":80636,"target":80637,"distance":1.0002},{"source":93340,"target":93444,"distance":1.0001},{"source":103640,"target":103642,"distance":1.0001},{"source":103104,"target":103105,"distance":1.0001},{"source":104596,"target":104600,"distance":1.0001},{"source":105645,"target":105646,"distance":1.0001},{"source":53733,"target":53734,"distance":1.0001},{"source":73584,"target":73586,"distance":1},{"source":16993,"target":16995,"distance":1},{"source":73584,"target":73585,"distance":1},{"source":12097,"target":12102,"distance":1},{"source":101363,"target":101368,"distance":1},{"source":109,"target":110,"distance":1},{"source":605,"target":611,"distance":1},{"source":101363,"target":101364,"distance":1},{"source":71120,"target":71122,"distance":1},{"source":605,"target":606,"distance":1},{"source":58,"target":60,"distance":1},{"source":16993,"target":16994,"distance":1},{"source":109,"target":113,"distance":1},{"source":71120,"target":71121,"distance":1},{"source":50150,"target":50187,"distance":1},{"source":182,"target":105745,"distance":0.99999},{"source":12097,"target":12098,"distance":0.99997},{"source":58,"target":59,"distance":0.99997},{"source":99216,"target":99263,"distance":0.99994},{"source":103104,"target":103106,"distance":0.99992},{"source":105363,"target":105364,"distance":0.99991},{"source":103640,"target":103641,"distance":0.9999},{"source":105645,"target":105647,"distance":0.9999},{"source":16992,"target":16996,"distance":0.99989},{"source":53733,"target":53737,"distance":0.99987},{"source":17649,"target":17661,"distance":0.99985},{"source":80636,"target":80638,"distance":0.99983},{"source":74005,"target":74006,"distance":0.99981},{"source":103653,"target":103655,"distance":0.99981},{"source":93989,"target":93990,"distance":0.9998},{"source":92547,"target":92548,"distance":0.9998},{"source":191,"target":103613,"distance":0.99978},{"source":105006,"target":105008,"distance":0.99977},{"source":101639,"target":101643,"distance":0.99976},{"source":104174,"target":104175,"distance":0.99974},{"source":12551,"target":12552,"distance":0.9997},{"source":103639,"target":103643,"distance":0.99967},{"source":45677,"target":45681,"distance":0.99965},{"source":105093,"target":105095,"distance":0.99962},{"source":101587,"target":101588,"distance":0.99961},{"source":103146,"target":103147,"distance":0.99959},{"source":105238,"target":105239,"distance":0.99957},{"source":75440,"target":75441,"distance":0.99947},{"source":135,"target":136,"distance":0.99945},{"source":101677,"target":101681,"distance":0.99942},{"source":12941,"target":12942,"distance":0.99937},{"source":47968,"target":47969,"distance":0.99935},{"source":100388,"target":100389,"distance":0.99933},{"source":105092,"target":105098,"distance":0.99932},{"source":57,"target":61,"distance":0.99931},{"source":16991,"target":16997,"distance":0.99931},{"source":103098,"target":103100,"distance":0.99929},{"source":47252,"target":47259,"distance":0.99925},{"source":105650,"target":105655,"distance":0.99924},{"source":103325,"target":103326,"distance":0.99909},{"source":104200,"target":104206,"distance":0.99909},{"source":44923,"target":44925,"distance":0.99908},{"source":17173,"target":17174,"distance":0.99905},{"source":103769,"target":103773,"distance":0.99905},{"source":103740,"target":103744,"distance":0.99903},{"source":44742,"target":44744,"distance":0.99897},{"source":102969,"target":102973,"distance":0.99893},{"source":83375,"target":83377,"distance":0.99891},{"source":90,"target":96,"distance":0.9989},{"source":101437,"target":101439,"distance":0.99888},{"source":73993,"target":73994,"distance":0.99885},{"source":103800,"target":103802,"distance":0.99885},{"source":86712,"target":86737,"distance":0.99882},{"source":50136,"target":50138,"distance":0.99879},{"source":103867,"target":103916,"distance":0.99876},{"source":49792,"target":49793,"distance":0.99871},{"source":99015,"target":99175,"distance":0.9987},{"source":93987,"target":93988,"distance":0.9987},{"source":17182,"target":17183,"distance":0.99862},{"source":18607,"target":18612,"distance":0.9986},{"source":38999,"target":39000,"distance":0.99857},{"source":16429,"target":16435,"distance":0.99855},{"source":104646,"target":104652,"distance":0.99851},{"source":104126,"target":104127,"distance":0.99846},{"source":83989,"target":83991,"distance":0.99839},{"source":12470,"target":12476,"distance":0.99839},{"source":103125,"target":103126,"distance":0.99837},{"source":17141,"target":17142,"distance":0.99833},{"source":93549,"target":93550,"distance":0.99828},{"source":9730,"target":9736,"distance":0.99821},{"source":3831,"target":3832,"distance":0.99817},{"source":104616,"target":104617,"distance":0.99815},{"source":75796,"target":75797,"distance":0.99812},{"source":101586,"target":101595,"distance":0.99807},{"source":71226,"target":71228,"distance":0.99804},{"source":103429,"target":103443,"distance":0.99798},{"source":17372,"target":17374,"distance":0.99797},{"source":104484,"target":104485,"distance":0.99795},{"source":41415,"target":41423,"distance":0.99787},{"source":99166,"target":99168,"distance":0.9978},{"source":76501,"target":76502,"distance":0.99774},{"source":104160,"target":104161,"distance":0.99774},{"source":38697,"target":38698,"distance":0.9977},{"source":103718,"target":103720,"distance":0.99769},{"source":103712,"target":103716,"distance":0.99768},{"source":41574,"target":41578,"distance":0.9976},{"source":7390,"target":7391,"distance":0.99758},{"source":3136,"target":3137,"distance":0.99742},{"source":105519,"target":105536,"distance":0.99741},{"source":101666,"target":101668,"distance":0.9974},{"source":50347,"target":50349,"distance":0.9974},{"source":6115,"target":6116,"distance":0.99735},{"source":103519,"target":103520,"distance":0.99733},{"source":124,"target":126,"distance":0.99731},{"source":75361,"target":75363,"distance":0.99726},{"source":105173,"target":105174,"distance":0.99725},{"source":16987,"target":16989,"distance":0.99724},{"source":103181,"target":103183,"distance":0.99718},{"source":75853,"target":75855,"distance":0.99716},{"source":73973,"target":73975,"distance":0.99709},{"source":45956,"target":45957,"distance":0.99703},{"source":104479,"target":104480,"distance":0.99703},{"source":103413,"target":103417,"distance":0.99696},{"source":12550,"target":12557,"distance":0.99691},{"source":12979,"target":12980,"distance":0.9969},{"source":49760,"target":49761,"distance":0.99683},{"source":101045,"target":101138,"distance":0.9968},{"source":105119,"target":105120,"distance":0.99656},{"source":105604,"target":105605,"distance":0.99655},{"source":41953,"target":41954,"distance":0.99652},{"source":93280,"target":93281,"distance":0.99639},{"source":101683,"target":101731,"distance":0.99636},{"source":93988,"target":93996,"distance":0.99635},{"source":83519,"target":83523,"distance":0.99625},{"source":44928,"target":44929,"distance":0.99619},{"source":75705,"target":75714,"distance":0.99615},{"source":50148,"target":50149,"distance":0.99606},{"source":75901,"target":75902,"distance":0.99599},{"source":103070,"target":103072,"distance":0.99596},{"source":91836,"target":91843,"distance":0.99588},{"source":77128,"target":77129,"distance":0.99582},{"source":12560,"target":12935,"distance":0.9958},{"source":10336,"target":10337,"distance":0.99578},{"source":90554,"target":90555,"distance":0.99578},{"source":90513,"target":90514,"distance":0.99566},{"source":148,"target":150,"distance":0.99562},{"source":100702,"target":100703,"distance":0.99554},{"source":116,"target":118,"distance":0.99542},{"source":83987,"target":84002,"distance":0.99541},{"source":3850,"target":3852,"distance":0.99534},{"source":100995,"target":100997,"distance":0.99533},{"source":41575,"target":41577,"distance":0.99531},{"source":51001,"target":51010,"distance":0.99498},{"source":103454,"target":103455,"distance":0.9949},{"source":16415,"target":16421,"distance":0.99482},{"source":103145,"target":103146,"distance":0.99466},{"source":47927,"target":47928,"distance":0.99461},{"source":1466,"target":1467,"distance":0.99457},{"source":104460,"target":104462,"distance":0.99456},{"source":103578,"target":103579,"distance":0.99455},{"source":44722,"target":44726,"distance":0.9945},{"source":103356,"target":103357,"distance":0.9944},{"source":101470,"target":101474,"distance":0.99415},{"source":14088,"target":14090,"distance":0.99405},{"source":80586,"target":80592,"distance":0.99399},{"source":92605,"target":92615,"distance":0.99397},{"source":86848,"target":86849,"distance":0.99396},{"source":105390,"target":105391,"distance":0.99386},{"source":48208,"target":48209,"distance":0.99386},{"source":104418,"target":104419,"distance":0.99371},{"source":50204,"target":50206,"distance":0.99371},{"source":103428,"target":103444,"distance":0.99368},{"source":101425,"target":101427,"distance":0.99359},{"source":14875,"target":14876,"distance":0.99353},{"source":87743,"target":87749,"distance":0.99344},{"source":173,"target":174,"distance":0.99343},{"source":86526,"target":86547,"distance":0.99341},{"source":101032,"target":101033,"distance":0.9934},{"source":105117,"target":105123,"distance":0.9934},{"source":8964,"target":8965,"distance":0.99306},{"source":105251,"target":105253,"distance":0.99303},{"source":105001,"target":105002,"distance":0.993},{"source":89368,"target":89370,"distance":0.99274},{"source":88348,"target":88349,"distance":0.99272},{"source":103353,"target":103355,"distance":0.99272},{"source":104208,"target":104212,"distance":0.99242},{"source":101676,"target":101682,"distance":0.99231},{"source":80316,"target":80321,"distance":0.99231},{"source":80337,"target":80347,"distance":0.99231},{"source":92095,"target":92096,"distance":0.99218},{"source":103588,"target":103590,"distance":0.99215},{"source":43246,"target":43251,"distance":0.99209},{"source":71113,"target":71114,"distance":0.99205},{"source":103544,"target":103545,"distance":0.99197},{"source":81837,"target":81838,"distance":0.99188},{"source":103187,"target":103189,"distance":0.99145},{"source":75837,"target":75838,"distance":0.99109},{"source":17703,"target":17709,"distance":0.99106},{"source":50769,"target":50808,"distance":0.99082},{"source":86973,"target":86974,"distance":0.99076},{"source":104209,"target":104211,"distance":0.99071},{"source":75514,"target":75515,"distance":0.99069},{"source":76538,"target":76542,"distance":0.99068},{"source":104469,"target":104473,"distance":0.99028},{"source":16458,"target":16466,"distance":0.99025},{"source":87062,"target":87071,"distance":0.99021},{"source":94022,"target":94023,"distance":0.9902},{"source":75866,"target":75867,"distance":0.99011},{"source":71267,"target":71269,"distance":0.98971},{"source":104464,"target":104465,"distance":0.98946},{"source":93506,"target":93507,"distance":0.98938},{"source":75499,"target":75507,"distance":0.98926},{"source":10623,"target":10624,"distance":0.98917},{"source":105118,"target":105122,"distance":0.98866},{"source":90163,"target":90170,"distance":0.98863},{"source":47941,"target":47942,"distance":0.98862},{"source":50858,"target":50860,"distance":0.98834},{"source":48049,"target":48050,"distance":0.98817},{"source":91816,"target":91817,"distance":0.98815},{"source":91788,"target":91790,"distance":0.98801},{"source":87002,"target":87003,"distance":0.98782},{"source":80600,"target":81564,"distance":0.98769},{"source":77310,"target":77317,"distance":0.98699},{"source":75867,"target":75868,"distance":0.98693},{"source":50350,"target":50352,"distance":0.98539},{"source":5330,"target":5331,"distance":0.98495},{"source":3455,"target":3456,"distance":0.98487},{"source":80657,"target":80658,"distance":0.98481},{"source":80646,"target":80648,"distance":0.98472},{"source":3379,"target":3454,"distance":0.98442},{"source":93464,"target":93470,"distance":0.98436},{"source":75443,"target":75444,"distance":0.98408},{"source":3849,"target":3850,"distance":0.98389},{"source":47799,"target":47800,"distance":0.98386},{"source":88679,"target":88680,"distance":0.98385},{"source":75599,"target":75601,"distance":0.98383},{"source":80592,"target":80593,"distance":0.98368},{"source":14097,"target":14106,"distance":0.98335},{"source":80619,"target":80621,"distance":0.98322},{"source":6143,"target":6144,"distance":0.98302},{"source":93891,"target":93893,"distance":0.98282},{"source":86883,"target":86884,"distance":0.98267},{"source":39010,"target":41411,"distance":0.98225},{"source":41538,"target":41539,"distance":0.98205},{"source":104144,"target":104146,"distance":0.9818},{"source":99308,"target":99312,"distance":0.98177},{"source":53758,"target":53759,"distance":0.98176},{"source":1271,"target":1273,"distance":0.98174},{"source":93483,"target":93485,"distance":0.98144},{"source":73938,"target":73940,"distance":0.98139},{"source":75577,"target":75579,"distance":0.98079},{"source":80639,"target":80640,"distance":0.98001},{"source":76190,"target":76201,"distance":0.97994},{"source":92031,"target":92045,"distance":0.9798},{"source":9314,"target":9315,"distance":0.97973},{"source":84988,"target":84992,"distance":0.97972},{"source":80568,"target":80569,"distance":0.9796},{"source":90175,"target":90361,"distance":0.97924},{"source":81553,"target":81554,"distance":0.97889},{"source":77293,"target":77309,"distance":0.97836},{"source":47936,"target":47937,"distance":0.97835},{"source":47963,"target":47967,"distance":0.97731},{"source":50999,"target":51017,"distance":0.97582},{"source":3787,"target":3791,"distance":0.97579},{"source":10622,"target":10628,"distance":0.97552},{"source":93465,"target":93467,"distance":0.97552},{"source":80683,"target":80684,"distance":0.9755},{"source":6147,"target":6155,"distance":0.97412},{"source":18613,"target":18614,"distance":0.97407},{"source":86761,"target":86762,"distance":0.97397},{"source":73562,"target":73563,"distance":0.97387},{"source":100699,"target":100998,"distance":0.97368},{"source":46030,"target":47115,"distance":0.9732},{"source":93551,"target":93552,"distance":0.97305},{"source":84989,"target":84991,"distance":0.97288},{"source":13021,"target":13027,"distance":0.97261},{"source":17320,"target":17322,"distance":0.9726},{"source":82042,"target":82087,"distance":0.97213},{"source":11571,"target":11572,"distance":0.97211},{"source":15212,"target":15213,"distance":0.972},{"source":73902,"target":73903,"distance":0.97128},{"source":86896,"target":86898,"distance":0.97036},{"source":76014,"target":76015,"distance":0.96944},{"source":105560,"target":105570,"distance":0.96915},{"source":10629,"target":10643,"distance":0.96827},{"source":17782,"target":18252,"distance":0.968},{"source":17199,"target":17206,"distance":0.96739},{"source":41966,"target":41995,"distance":0.96682},{"source":76165,"target":76166,"distance":0.96649},{"source":82157,"target":82158,"distance":0.96569},{"source":15598,"target":16379,"distance":0.9639},{"source":16656,"target":16975,"distance":0.96341},{"source":90613,"target":90983,"distance":0.96317},{"source":99316,"target":100371,"distance":0.96184},{"source":48200,"target":48201,"distance":0.96032},{"source":93668,"target":93717,"distance":0.9591},{"source":90176,"target":90360,"distance":0.95902},{"source":53750,"target":53751,"distance":0.95879},{"source":42199,"target":43169,"distance":0.95802},{"source":11780,"target":11781,"distance":0.95663},{"source":88349,"target":88350,"distance":0.95592},{"source":93481,"target":93506,"distance":0.95513},{"source":13065,"target":13105,"distance":0.95311},{"source":17200,"target":17201,"distance":0.94919},{"source":80651,"target":80663,"distance":0.94737},{"source":84099,"target":84189,"distance":0.9461},{"source":90511,"target":90554,"distance":0.94579},{"source":47791,"target":47793,"distance":0.94452},{"source":43400,"target":43404,"distance":0.94419},{"source":18669,"target":18673,"distance":0.94348},{"source":83715,"target":83716,"distance":0.94331},{"source":84032,"target":84097,"distance":0.94309},{"source":1602,"target":3379,"distance":0.94294},{"source":268,"target":353,"distance":0.93973},{"source":7395,"target":7582,"distance":0.93831},{"source":105100,"target":105114,"distance":0.93799},{"source":105448,"target":105484,"distance":0.93679},{"source":13192,"target":13442,"distance":0.93629},{"source":104092,"target":104153,"distance":0.93555},{"source":6180,"target":7349,"distance":0.93545},{"source":76579,"target":76992,"distance":0.93536},{"source":42200,"target":43168,"distance":0.93496},{"source":76094,"target":76124,"distance":0.93485},{"source":17046,"target":17131,"distance":0.93482},{"source":104886,"target":104908,"distance":0.93469},{"source":1607,"target":2289,"distance":0.93359},{"source":13545,"target":13766,"distance":0.93352},{"source":87075,"target":87638,"distance":0.93309},{"source":91300,"target":91727,"distance":0.93302},{"source":64952,"target":66416,"distance":0.9325},{"source":88381,"target":88645,"distance":0.93202},{"source":7659,"target":7665,"distance":0.93182},{"source":16657,"target":16971,"distance":0.93162},{"source":49796,"target":49909,"distance":0.93079},{"source":355,"target":598,"distance":0.92867},{"source":90614,"target":90982,"distance":0.92802},{"source":918,"target":1209,"distance":0.9276},{"source":89983,"target":90123,"distance":0.92618},{"source":87074,"target":87639,"distance":0.92551},{"source":12304,"target":12305,"distance":0.92428},{"source":82956,"target":83528,"distance":0.92289},{"source":41601,"target":41622,"distance":0.92086},{"source":12964,"target":13065,"distance":0.9146},{"source":89009,"target":89191,"distance":0.90899},{"source":18282,"target":18283,"distance":0.90799},{"source":17180,"target":17181,"distance":0.90726},{"source":44920,"target":44921,"distance":0.90571},{"source":10686,"target":11550,"distance":0.89918},{"source":11779,"target":11780,"distance":0.89809},{"source":46032,"target":47107,"distance":0.89661},{"source":74013,"target":75367,"distance":0.89561},{"source":82961,"target":82974,"distance":0.89284},{"source":43573,"target":43577,"distance":0.89164},{"source":80218,"target":80239,"distance":0.89134},{"source":239,"target":249,"distance":0.88726},{"source":41951,"target":41952,"distance":0.88658},{"source":42057,"target":43197,"distance":0.88372},{"source":91215,"target":91276,"distance":0.88334},{"source":103542,"target":103567,"distance":0.87866},{"source":104173,"target":104181,"distance":0.8785},{"source":238,"target":239,"distance":0.87762},{"source":1608,"target":2288,"distance":0.87718},{"source":7396,"target":7581,"distance":0.87689},{"source":99017,"target":99140,"distance":0.87686},{"source":105101,"target":105113,"distance":0.87665},{"source":92028,"target":92095,"distance":0.87663},{"source":11968,"target":11986,"distance":0.87627},{"source":103096,"target":103104,"distance":0.87602},{"source":89630,"target":89971,"distance":0.87588},{"source":104673,"target":104674,"distance":0.87533},{"source":101639,"target":101640,"distance":0.87524},{"source":76214,"target":76310,"distance":0.87498},{"source":103418,"target":103427,"distance":0.87457},{"source":80376,"target":80490,"distance":0.87452},{"source":83533,"target":83663,"distance":0.87438},{"source":13193,"target":13437,"distance":0.87413},{"source":100710,"target":100994,"distance":0.87382},{"source":80220,"target":80237,"distance":0.87356},{"source":90521,"target":90553,"distance":0.87283},{"source":71281,"target":71282,"distance":0.87267},{"source":45702,"target":45856,"distance":0.8726},{"source":9248,"target":9282,"distance":0.87256},{"source":105418,"target":105436,"distance":0.87251},{"source":38782,"target":38809,"distance":0.8725},{"source":16547,"target":16596,"distance":0.87246},{"source":42201,"target":43167,"distance":0.87228},{"source":18281,"target":18661,"distance":0.87215},{"source":43597,"target":44020,"distance":0.87207},{"source":41651,"target":41846,"distance":0.87192},{"source":15406,"target":15527,"distance":0.87131},{"source":77321,"target":79211,"distance":0.87097},{"source":92942,"target":93227,"distance":0.87092},{"source":91217,"target":91268,"distance":0.87088},{"source":17047,"target":17130,"distance":0.87082},{"source":50380,"target":50406,"distance":0.8708},{"source":75545,"target":75576,"distance":0.87048},{"source":84007,"target":84031,"distance":0.8703},{"source":81869,"target":81944,"distance":0.87021},{"source":76311,"target":76340,"distance":0.87018},{"source":49355,"target":49481,"distance":0.87012},{"source":810,"target":889,"distance":0.87003},{"source":91301,"target":91726,"distance":0.86968},{"source":9369,"target":9456,"distance":0.8693},{"source":93509,"target":93510,"distance":0.86904},{"source":15254,"target":15394,"distance":0.86895},{"source":16601,"target":16613,"distance":0.86884},{"source":9137,"target":9244,"distance":0.86881},{"source":105449,"target":105481,"distance":0.86879},{"source":75376,"target":75382,"distance":0.86872},{"source":105183,"target":105222,"distance":0.8686},{"source":51073,"target":53647,"distance":0.86845},{"source":103029,"target":103047,"distance":0.86828},{"source":919,"target":1208,"distance":0.86822},{"source":10687,"target":11549,"distance":0.86749},{"source":13546,"target":13765,"distance":0.86747},{"source":87076,"target":87637,"distance":0.86736},{"source":71282,"target":73562,"distance":0.86729},{"source":89358,"target":89367,"distance":0.86701},{"source":5383,"target":5981,"distance":0.86665},{"source":87692,"target":87729,"distance":0.86657},{"source":71288,"target":73457,"distance":0.8665},{"source":93342,"target":93377,"distance":0.8665},{"source":103644,"target":103652,"distance":0.86582},{"source":16658,"target":16968,"distance":0.8655},{"source":5358,"target":5359,"distance":0.86525},{"source":13542,"target":13543,"distance":0.86517},{"source":93253,"target":93270,"distance":0.86417},{"source":74154,"target":74829,"distance":0.86409},{"source":3142,"target":3155,"distance":0.86363},{"source":101376,"target":101436,"distance":0.8632},{"source":13894,"target":14072,"distance":0.86317},{"source":80687,"target":81553,"distance":0.86303},{"source":104337,"target":104522,"distance":0.86282},{"source":239,"target":240,"distance":0.86274},{"source":92617,"target":92880,"distance":0.86262},{"source":49797,"target":49906,"distance":0.86249},{"source":73587,"target":73791,"distance":0.86094},{"source":89984,"target":90122,"distance":0.8601},{"source":88717,"target":89006,"distance":0.85977},{"source":5998,"target":6113,"distance":0.85865},{"source":2379,"target":2388,"distance":0.85741},{"source":49919,"target":50129,"distance":0.85677},{"source":12965,"target":12976,"distance":0.85607},{"source":83431,"target":83517,"distance":0.85575},{"source":38813,"target":38944,"distance":0.85503},{"source":79268,"target":80151,"distance":0.85385},{"source":88347,"target":88360,"distance":0.85318},{"source":9727,"target":10031,"distance":0.85181},{"source":89010,"target":89190,"distance":0.85085},{"source":76444,"target":76448,"distance":0.85072},{"source":14175,"target":14601,"distance":0.84909},{"source":14808,"target":14809,"distance":0.84679},{"source":103335,"target":103349,"distance":0.84637},{"source":49197,"target":71265,"distance":0.84261},{"source":92028,"target":92029,"distance":0.84212},{"source":91835,"target":91836,"distance":0.83773},{"source":9015,"target":9312,"distance":0.83627},{"source":13067,"target":13103,"distance":0.83476},{"source":71224,"target":71225,"distance":0.83249},{"source":50857,"target":50861,"distance":0.83138},{"source":103334,"target":103350,"distance":0.82935},{"source":50424,"target":50428,"distance":0.8256},{"source":16546,"target":16547,"distance":0.82208},{"source":99213,"target":99214,"distance":0.82094},{"source":75427,"target":75439,"distance":0.8203},{"source":74147,"target":74148,"distance":0.8198},{"source":82974,"target":82984,"distance":0.81881},{"source":15249,"target":15402,"distance":0.81802},{"source":88378,"target":88679,"distance":0.81398},{"source":104593,"target":104603,"distance":0.8137},{"source":105247,"target":105343,"distance":0.81366},{"source":106,"target":135,"distance":0.81364},{"source":6171,"target":9015,"distance":0.81333},{"source":103991,"target":103997,"distance":0.81051},{"source":75494,"target":75696,"distance":0.80987},{"source":66917,"target":70950,"distance":0.80847},{"source":104067,"target":104079,"distance":0.80688},{"source":51066,"target":53750,"distance":0.80472},{"source":11999,"target":12108,"distance":0.80113},{"source":11777,"target":11834,"distance":0.80006},{"source":47274,"target":47512,"distance":0.79834},{"source":85095,"target":86738,"distance":0.79532},{"source":50938,"target":50939,"distance":0.79528},{"source":103795,"target":103832,"distance":0.79331},{"source":16493,"target":16507,"distance":0.79289},{"source":80687,"target":80688,"distance":0.78541},{"source":103637,"target":103653,"distance":0.78354},{"source":47797,"target":47798,"distance":0.78313},{"source":17199,"target":17200,"distance":0.78261},{"source":10047,"target":10048,"distance":0.78176},{"source":93453,"target":93509,"distance":0.78084},{"source":44195,"target":44196,"distance":0.78082},{"source":17717,"target":17718,"distance":0.78053},{"source":104628,"target":104642,"distance":0.77979},{"source":43226,"target":43238,"distance":0.77929},{"source":87060,"target":88099,"distance":0.77885},{"source":17352,"target":17368,"distance":0.77601},{"source":81835,"target":81836,"distance":0.77586},{"source":17197,"target":17282,"distance":0.7756},{"source":45683,"target":45684,"distance":0.77311},{"source":105554,"target":105560,"distance":0.77299},{"source":45684,"target":45685,"distance":0.77266},{"source":89982,"target":89983,"distance":0.76891},{"source":75451,"target":75452,"distance":0.76887},{"source":92134,"target":92537,"distance":0.76871},{"source":92133,"target":92547,"distance":0.76738},{"source":86972,"target":86973,"distance":0.76475},{"source":103723,"target":103739,"distance":0.76388},{"source":3158,"target":3367,"distance":0.76171},{"source":614,"target":615,"distance":0.76039},{"source":3143,"target":3154,"distance":0.75995},{"source":82003,"target":82024,"distance":0.75949},{"source":357,"target":594,"distance":0.75927},{"source":1485,"target":1519,"distance":0.75868},{"source":13895,"target":14071,"distance":0.75866},{"source":1609,"target":2271,"distance":0.75863},{"source":11728,"target":11774,"distance":0.7578},{"source":12524,"target":12525,"distance":0.75769},{"source":89011,"target":89189,"distance":0.75718},{"source":105005,"target":105009,"distance":0.75698},{"source":74155,"target":74828,"distance":0.75685},{"source":80663,"target":80664,"distance":0.75577},{"source":75546,"target":75575,"distance":0.75577},{"source":84008,"target":84028,"distance":0.75561},{"source":105065,"target":105091,"distance":0.75502},{"source":5377,"target":5381,"distance":0.75485},{"source":104313,"target":104319,"distance":0.75432},{"source":41952,"target":41953,"distance":0.75414},{"source":103768,"target":103769,"distance":0.75389},{"source":104888,"target":104904,"distance":0.75376},{"source":105302,"target":105310,"distance":0.75366},{"source":84205,"target":84274,"distance":0.75356},{"source":104232,"target":104233,"distance":0.75341},{"source":47622,"target":47650,"distance":0.75324},{"source":71225,"target":71226,"distance":0.75324},{"source":104849,"target":104853,"distance":0.75303},{"source":76097,"target":76098,"distance":0.75286},{"source":104844,"target":104848,"distance":0.75281},{"source":76581,"target":76986,"distance":0.7527},{"source":53765,"target":53783,"distance":0.75268},{"source":9249,"target":9277,"distance":0.75258},{"source":103333,"target":103353,"distance":0.7525},{"source":2294,"target":2377,"distance":0.75239},{"source":103543,"target":103544,"distance":0.75237},{"source":80595,"target":80596,"distance":0.75207},{"source":88718,"target":89005,"distance":0.75206},{"source":82114,"target":82118,"distance":0.75201},{"source":89359,"target":89366,"distance":0.75186},{"source":1522,"target":1532,"distance":0.7518},{"source":101173,"target":101177,"distance":0.75178},{"source":84101,"target":84173,"distance":0.75177},{"source":50771,"target":50806,"distance":0.75175},{"source":104231,"target":104232,"distance":0.75171},{"source":90430,"target":90447,"distance":0.7517},{"source":93495,"target":93505,"distance":0.75161},{"source":66677,"target":66683,"distance":0.75147},{"source":105128,"target":105172,"distance":0.75135},{"source":47155,"target":47173,"distance":0.75134},{"source":80366,"target":80372,"distance":0.75114},{"source":105561,"target":105569,"distance":0.75109},{"source":86713,"target":86734,"distance":0.75108},{"source":13547,"target":13762,"distance":0.75103},{"source":38814,"target":38939,"distance":0.75099},{"source":2380,"target":2387,"distance":0.75092},{"source":92900,"target":92932,"distance":0.7509},{"source":94097,"target":97013,"distance":0.75087},{"source":97082,"target":98881,"distance":0.75085},{"source":123,"target":127,"distance":0.75084},{"source":81870,"target":81943,"distance":0.75082},{"source":105343,"target":105349,"distance":0.7508},{"source":103030,"target":103046,"distance":0.75079},{"source":81654,"target":81799,"distance":0.75078},{"source":104062,"target":104063,"distance":0.75071},{"source":80377,"target":80489,"distance":0.75069},{"source":811,"target":886,"distance":0.75066},{"source":103799,"target":103806,"distance":0.75066},{"source":77276,"target":77292,"distance":0.75055},{"source":17001,"target":17030,"distance":0.75051},{"source":104426,"target":104445,"distance":0.75047},{"source":83233,"target":83318,"distance":0.75036},{"source":12013,"target":12091,"distance":0.75036},{"source":44113,"target":44129,"distance":0.75032},{"source":86812,"target":86813,"distance":0.7503},{"source":91218,"target":91267,"distance":0.75026},{"source":91010,"target":91061,"distance":0.75026},{"source":49728,"target":49759,"distance":0.75017},{"source":103382,"target":103391,"distance":0.75016},{"source":14644,"target":14791,"distance":0.75016},{"source":103645,"target":103651,"distance":0.75015},{"source":103419,"target":103426,"distance":0.75008},{"source":83534,"target":83662,"distance":0.75007},{"source":92943,"target":93226,"distance":0.75006},{"source":75949,"target":76010,"distance":0.75004},{"source":104674,"target":104675,"distance":0.75004},{"source":104764,"target":104824,"distance":0.75},{"source":5999,"target":6112,"distance":0.75},{"source":105638,"target":105650,"distance":0.75},{"source":45685,"target":45695,"distance":0.74996},{"source":16548,"target":16592,"distance":0.74996},{"source":12116,"target":12301,"distance":0.74996},{"source":98973,"target":98993,"distance":0.74993},{"source":103568,"target":103576,"distance":0.74992},{"source":64606,"target":64613,"distance":0.7499},{"source":45703,"target":45855,"distance":0.74988},{"source":75618,"target":75622,"distance":0.74984},{"source":45944,"target":45950,"distance":0.7498},{"source":100711,"target":100993,"distance":0.74976},{"source":38951,"target":38982,"distance":0.7497},{"source":100592,"target":100611,"distance":0.74966},{"source":49356,"target":49480,"distance":0.74966},{"source":153,"target":162,"distance":0.74962},{"source":41424,"target":41465,"distance":0.74959},{"source":10056,"target":10305,"distance":0.74959},{"source":85024,"target":85061,"distance":0.74958},{"source":91923,"target":92001,"distance":0.74947},{"source":88646,"target":88670,"distance":0.74947},{"source":100402,"target":100450,"distance":0.74939},{"source":87753,"target":88079,"distance":0.74935},{"source":16976,"target":16986,"distance":0.74934},{"source":104234,"target":104283,"distance":0.74932},{"source":104417,"target":104418,"distance":0.74931},{"source":90565,"target":90566,"distance":0.7493},{"source":74022,"target":74133,"distance":0.74929},{"source":105450,"target":105478,"distance":0.74923},{"source":103518,"target":103519,"distance":0.74923},{"source":93343,"target":93372,"distance":0.74922},{"source":101000,"target":101001,"distance":0.74917},{"source":93378,"target":93436,"distance":0.74916},{"source":82005,"target":82014,"distance":0.74913},{"source":93254,"target":93269,"distance":0.74912},{"source":105237,"target":105241,"distance":0.74907},{"source":11581,"target":11727,"distance":0.74906},{"source":83727,"target":83739,"distance":0.74906},{"source":104863,"target":104874,"distance":0.74899},{"source":17370,"target":17607,"distance":0.74898},{"source":76375,"target":76376,"distance":0.74897},{"source":105691,"target":105692,"distance":0.74892},{"source":104098,"target":104109,"distance":0.74891},{"source":66692,"target":66747,"distance":0.7489},{"source":103780,"target":103781,"distance":0.74886},{"source":105770,"target":105771,"distance":0.7488},{"source":105288,"target":105299,"distance":0.74876},{"source":64614,"target":64680,"distance":0.74875},{"source":70907,"target":70936,"distance":0.74874},{"source":104327,"target":104331,"distance":0.74872},{"source":12110,"target":12114,"distance":0.74845},{"source":98953,"target":98969,"distance":0.7484},{"source":24,"target":34,"distance":0.74838},{"source":105615,"target":105616,"distance":0.74834},{"source":47278,"target":47329,"distance":0.74834},{"source":76451,"target":76463,"distance":0.74826},{"source":13468,"target":13485,"distance":0.74819},{"source":86504,"target":86525,"distance":0.74815},{"source":75583,"target":75589,"distance":0.74815},{"source":76095,"target":76103,"distance":0.74809},{"source":75626,"target":75694,"distance":0.74809},{"source":140,"target":148,"distance":0.74807},{"source":100372,"target":100387,"distance":0.74807},{"source":99266,"target":99272,"distance":0.74793},{"source":75835,"target":75853,"distance":0.74791},{"source":77125,"target":77141,"distance":0.74786},{"source":13194,"target":13436,"distance":0.74779},{"source":83349,"target":83373,"distance":0.74778},{"source":99165,"target":99169,"distance":0.74778},{"source":14951,"target":15170,"distance":0.74769},{"source":43170,"target":43191,"distance":0.74766},{"source":93510,"target":93511,"distance":0.7476},{"source":82120,"target":82124,"distance":0.74755},{"source":50239,"target":50332,"distance":0.74754},{"source":10688,"target":11548,"distance":0.74746},{"source":17738,"target":17772,"distance":0.74744},{"source":77004,"target":77019,"distance":0.74744},{"source":105588,"target":105589,"distance":0.74743},{"source":44035,"target":44098,"distance":0.74741},{"source":90522,"target":90552,"distance":0.7474},{"source":93444,"target":93448,"distance":0.74732},{"source":80693,"target":81516,"distance":0.74723},{"source":44907,"target":44917,"distance":0.74718},{"source":104862,"target":104875,"distance":0.74715},{"source":103731,"target":103732,"distance":0.7471},{"source":75519,"target":75531,"distance":0.74696},{"source":105228,"target":105232,"distance":0.74695},{"source":12984,"target":13018,"distance":0.74694},{"source":104492,"target":104493,"distance":0.7469},{"source":87024,"target":87038,"distance":0.7469},{"source":93611,"target":93612,"distance":0.7469},{"source":81533,"target":81537,"distance":0.74688},{"source":76312,"target":76339,"distance":0.74682},{"source":104713,"target":104714,"distance":0.74669},{"source":45641,"target":45663,"distance":0.74662},{"source":104398,"target":104399,"distance":0.74655},{"source":87642,"target":87691,"distance":0.74651},{"source":3835,"target":3841,"distance":0.74644},{"source":43598,"target":44017,"distance":0.74643},{"source":43451,"target":43468,"distance":0.74642},{"source":88135,"target":88136,"distance":0.74639},{"source":13105,"target":13161,"distance":0.74634},{"source":38783,"target":38806,"distance":0.74631},{"source":74004,"target":74005,"distance":0.74625},{"source":73943,"target":73968,"distance":0.74618},{"source":86555,"target":86624,"distance":0.74596},{"source":76017,"target":76025,"distance":0.74576},{"source":44198,"target":44712,"distance":0.7457},{"source":100461,"target":100574,"distance":0.74549},{"source":49244,"target":49245,"distance":0.74541},{"source":104909,"target":104984,"distance":0.7454},{"source":103983,"target":103984,"distance":0.74531},{"source":84100,"target":84174,"distance":0.74524},{"source":81950,"target":81988,"distance":0.74515},{"source":41652,"target":41845,"distance":0.74507},{"source":77,"target":78,"distance":0.74504},{"source":48892,"target":49163,"distance":0.74503},{"source":93584,"target":93594,"distance":0.74485},{"source":104370,"target":104379,"distance":0.74484},{"source":82087,"target":82095,"distance":0.74484},{"source":9138,"target":9243,"distance":0.74475},{"source":101180,"target":101184,"distance":0.74469},{"source":104736,"target":104759,"distance":0.74467},{"source":47512,"target":47599,"distance":0.74462},{"source":75377,"target":75381,"distance":0.7446},{"source":14811,"target":14833,"distance":0.74456},{"source":50381,"target":50405,"distance":0.74455},{"source":43245,"target":43252,"distance":0.74452},{"source":13767,"target":13798,"distance":0.74434},{"source":17048,"target":17129,"distance":0.74426},{"source":104124,"target":104135,"distance":0.74423},{"source":77080,"target":77081,"distance":0.74404},{"source":103155,"target":103156,"distance":0.74403},{"source":104503,"target":104504,"distance":0.74367},{"source":101644,"target":101659,"distance":0.7434},{"source":87739,"target":88096,"distance":0.74332},{"source":19889,"target":19974,"distance":0.74314},{"source":92618,"target":92879,"distance":0.74307},{"source":9325,"target":9359,"distance":0.74303},{"source":82975,"target":82983,"distance":0.74291},{"source":104039,"target":104040,"distance":0.74279},{"source":83432,"target":83516,"distance":0.74276},{"source":103186,"target":103190,"distance":0.74258},{"source":82173,"target":82795,"distance":0.74257},{"source":91879,"target":91898,"distance":0.74225},{"source":50429,"target":50430,"distance":0.74217},{"source":9370,"target":9455,"distance":0.74199},{"source":5986,"target":5996,"distance":0.74195},{"source":86909,"target":86945,"distance":0.74186},{"source":103332,"target":103356,"distance":0.74183},{"source":48212,"target":48817,"distance":0.74148},{"source":91099,"target":91119,"distance":0.74141},{"source":104314,"target":104315,"distance":0.74133},{"source":101475,"target":101563,"distance":0.74128},{"source":64954,"target":66406,"distance":0.74124},{"source":16659,"target":16967,"distance":0.74119},{"source":104632,"target":104633,"distance":0.74112},{"source":41850,"target":41860,"distance":0.7411},{"source":92529,"target":92536,"distance":0.74108},{"source":18286,"target":18297,"distance":0.74097},{"source":90469,"target":90477,"distance":0.74051},{"source":14167,"target":14168,"distance":0.74047},{"source":80519,"target":80565,"distance":0.74028},{"source":260,"target":264,"distance":0.74013},{"source":91902,"target":91911,"distance":0.73999},{"source":90616,"target":90978,"distance":0.73977},{"source":86700,"target":86711,"distance":0.7397},{"source":73580,"target":73800,"distance":0.73962},{"source":3786,"target":3797,"distance":0.73941},{"source":9467,"target":9474,"distance":0.73922},{"source":104709,"target":105005,"distance":0.73915},{"source":50438,"target":50695,"distance":0.73907},{"source":3847,"target":3848,"distance":0.73901},{"source":64809,"target":64942,"distance":0.73898},{"source":101436,"target":101440,"distance":0.73872},{"source":14077,"target":14084,"distance":0.73841},{"source":77106,"target":77112,"distance":0.73834},{"source":64681,"target":64714,"distance":0.73737},{"source":44965,"target":45640,"distance":0.73584},{"source":103722,"target":103748,"distance":0.73581},{"source":104512,"target":104513,"distance":0.73495},{"source":13055,"target":13059,"distance":0.7347},{"source":75817,"target":75818,"distance":0.73448},{"source":10541,"target":10550,"distance":0.73431},{"source":615,"target":661,"distance":0.73405},{"source":53757,"target":53758,"distance":0.73404},{"source":44196,"target":44197,"distance":0.73389},{"source":38733,"target":38734,"distance":0.73368},{"source":213,"target":222,"distance":0.73333},{"source":81573,"target":81634,"distance":0.73331},{"source":87693,"target":87728,"distance":0.73295},{"source":88310,"target":88311,"distance":0.73282},{"source":41867,"target":41926,"distance":0.73276},{"source":11800,"target":11832,"distance":0.73253},{"source":7394,"target":7590,"distance":0.73221},{"source":17359,"target":17360,"distance":0.73166},{"source":43395,"target":43405,"distance":0.73118},{"source":76148,"target":76149,"distance":0.73078},{"source":83722,"target":83723,"distance":0.73022},{"source":92137,"target":92425,"distance":0.72995},{"source":85097,"target":86555,"distance":0.72985},{"source":47868,"target":47882,"distance":0.72968},{"source":44135,"target":44139,"distance":0.72968},{"source":49169,"target":49170,"distance":0.72938},{"source":93984,"target":94040,"distance":0.72927},{"source":48077,"target":48086,"distance":0.72887},{"source":1539,"target":1580,"distance":0.72885},{"source":11965,"target":11991,"distance":0.72862},{"source":76015,"target":76082,"distance":0.72796},{"source":354,"target":599,"distance":0.72708},{"source":50428,"target":50436,"distance":0.72674},{"source":76026,"target":76081,"distance":0.72671},{"source":272,"target":330,"distance":0.7264},{"source":105034,"target":105173,"distance":0.72547},{"source":76473,"target":76474,"distance":0.7253},{"source":86836,"target":86843,"distance":0.72518},{"source":100681,"target":100691,"distance":0.72369},{"source":16528,"target":16529,"distance":0.72237},{"source":105405,"target":105406,"distance":0.72159},{"source":75879,"target":75890,"distance":0.72132},{"source":84287,"target":84973,"distance":0.72042},{"source":17206,"target":17274,"distance":0.72014},{"source":45700,"target":45951,"distance":0.71894},{"source":48038,"target":48039,"distance":0.7188},{"source":77256,"target":77275,"distance":0.71876},{"source":89559,"target":89560,"distance":0.71865},{"source":88377,"target":88682,"distance":0.71841},{"source":49920,"target":50128,"distance":0.71787},{"source":42006,"target":42007,"distance":0.71665},{"source":75737,"target":75775,"distance":0.71571},{"source":16460,"target":16461,"distance":0.71534},{"source":17275,"target":17281,"distance":0.71526},{"source":47840,"target":47918,"distance":0.71524},{"source":91177,"target":91178,"distance":0.71504},{"source":93671,"target":93701,"distance":0.71471},{"source":9690,"target":9691,"distance":0.71387},{"source":682,"target":913,"distance":0.71319},{"source":89514,"target":89557,"distance":0.71286},{"source":49183,"target":49184,"distance":0.71272},{"source":82959,"target":83374,"distance":0.71204},{"source":100452,"target":100460,"distance":0.71187},{"source":82958,"target":83402,"distance":0.71064},{"source":10053,"target":10328,"distance":0.70858},{"source":16530,"target":16534,"distance":0.70823},{"source":103025,"target":103070,"distance":0.70755},{"source":38732,"target":38781,"distance":0.70676},{"source":82040,"target":82101,"distance":0.70314},{"source":49354,"target":49482,"distance":0.70301},{"source":88683,"target":88684,"distance":0.70256},{"source":104089,"target":104227,"distance":0.70127},{"source":14886,"target":14887,"distance":0.70113},{"source":104172,"target":104200,"distance":0.69949},{"source":39007,"target":41424,"distance":0.69926},{"source":76471,"target":76479,"distance":0.69312},{"source":103681,"target":103722,"distance":0.69282},{"source":1536,"target":1589,"distance":0.69167},{"source":104708,"target":105012,"distance":0.69161},{"source":101463,"target":101469,"distance":0.68948},{"source":1,"target":172,"distance":0.68943},{"source":90512,"target":90521,"distance":0.68823},{"source":80618,"target":80622,"distance":0.6876},{"source":0,"target":1,"distance":0.68756},{"source":99016,"target":99165,"distance":0.68742},{"source":80618,"target":80619,"distance":0.6874},{"source":47796,"target":47797,"distance":0.68588},{"source":151,"target":152,"distance":0.68521},{"source":48889,"target":48890,"distance":0.68499},{"source":16652,"target":16999,"distance":0.684},{"source":14807,"target":14808,"distance":0.68381},{"source":14809,"target":14868,"distance":0.68233},{"source":92616,"target":92883,"distance":0.68136},{"source":93669,"target":93714,"distance":0.68133},{"source":3467,"target":3468,"distance":0.68115},{"source":41950,"target":42000,"distance":0.68037},{"source":89631,"target":89968,"distance":0.68027},{"source":77195,"target":77249,"distance":0.67986},{"source":91831,"target":91876,"distance":0.6796},{"source":48827,"target":48857,"distance":0.67922},{"source":87739,"target":87740,"distance":0.67855},{"source":47841,"target":47901,"distance":0.67821},{"source":17043,"target":17044,"distance":0.67818},{"source":12467,"target":12948,"distance":0.67729},{"source":104702,"target":105517,"distance":0.67625},{"source":76188,"target":76212,"distance":0.67569},{"source":101740,"target":102963,"distance":0.67447},{"source":105413,"target":105447,"distance":0.67275},{"source":93481,"target":93482,"distance":0.66987},{"source":93896,"target":93974,"distance":0.66924},{"source":42060,"target":42061,"distance":0.66374},{"source":90174,"target":90364,"distance":0.66138},{"source":12468,"target":12522,"distance":0.6591},{"source":101044,"target":101141,"distance":0.65744},{"source":103092,"target":103134,"distance":0.65418},{"source":82042,"target":82043,"distance":0.65287},{"source":1484,"target":1522,"distance":0.65006},{"source":10621,"target":10629,"distance":0.64896},{"source":90468,"target":90499,"distance":0.64614},{"source":84286,"target":84974,"distance":0.64565},{"source":91901,"target":91902,"distance":0.64499},{"source":48195,"target":48206,"distance":0.6444},{"source":104568,"target":104572,"distance":0.64401},{"source":88380,"target":88646,"distance":0.64239},{"source":13191,"target":13192,"distance":0.64156},{"source":77318,"target":80152,"distance":0.63758},{"source":103021,"target":103082,"distance":0.6375},{"source":38732,"target":38733,"distance":0.63699},{"source":14174,"target":14602,"distance":0.63686},{"source":75900,"target":75901,"distance":0.63673},{"source":90564,"target":90611,"distance":0.63629},{"source":14950,"target":15174,"distance":0.63067},{"source":99312,"target":99313,"distance":0.63014},{"source":103832,"target":103854,"distance":0.62935},{"source":104365,"target":104398,"distance":0.62877},{"source":81652,"target":81819,"distance":0.62867},{"source":152,"target":153,"distance":0.62843},{"source":104734,"target":104827,"distance":0.62766},{"source":12547,"target":12941,"distance":0.62613},{"source":105690,"target":105691,"distance":0.62569},{"source":103798,"target":103799,"distance":0.62564},{"source":105687,"target":105717,"distance":0.62558},{"source":80365,"target":80579,"distance":0.62426},{"source":105351,"target":105363,"distance":0.62413},{"source":45962,"target":45963,"distance":0.6239},{"source":104068,"target":104069,"distance":0.62362},{"source":104594,"target":104595,"distance":0.6234},{"source":53764,"target":53765,"distance":0.62335},{"source":99017,"target":99018,"distance":0.62314},{"source":103708,"target":103712,"distance":0.62309},{"source":103567,"target":103568,"distance":0.62304},{"source":103865,"target":103866,"distance":0.62295},{"source":17646,"target":17647,"distance":0.62287},{"source":7659,"target":7660,"distance":0.62287},{"source":103968,"target":103974,"distance":0.62274},{"source":172,"target":173,"distance":0.62238},{"source":101469,"target":101475,"distance":0.62144},{"source":44919,"target":45665,"distance":0.62139},{"source":105575,"target":105576,"distance":0.62129},{"source":103116,"target":103117,"distance":0.62072},{"source":103832,"target":103833,"distance":0.62065},{"source":38949,"target":38950,"distance":0.61917},{"source":76212,"target":76213,"distance":0.61873},{"source":43591,"target":43592,"distance":0.61841},{"source":101643,"target":101644,"distance":0.6181},{"source":104712,"target":104734,"distance":0.61762},{"source":105374,"target":105385,"distance":0.6172},{"source":73800,"target":73801,"distance":0.61704},{"source":91833,"target":91858,"distance":0.61703},{"source":103023,"target":103076,"distance":0.617},{"source":43592,"target":43593,"distance":0.61684},{"source":47277,"target":47350,"distance":0.61642},{"source":90449,"target":90467,"distance":0.61629},{"source":92027,"target":92130,"distance":0.61617},{"source":3468,"target":3469,"distance":0.61383},{"source":93609,"target":93610,"distance":0.61296},{"source":104097,"target":104098,"distance":0.6075},{"source":9364,"target":9690,"distance":0.60659},{"source":81572,"target":81573,"distance":0.60638},{"source":93455,"target":93456,"distance":0.6063},{"source":10621,"target":10622,"distance":0.60104},{"source":1484,"target":1485,"distance":0.59994},{"source":6174,"target":6175,"distance":0.59848},{"source":93598,"target":93609,"distance":0.59819},{"source":80670,"target":80671,"distance":0.59802},{"source":89206,"target":89353,"distance":0.59675},{"source":269,"target":270,"distance":0.59626},{"source":10369,"target":10679,"distance":0.59366},{"source":73980,"target":73981,"distance":0.5929},{"source":16469,"target":17333,"distance":0.59187},{"source":13066,"target":13067,"distance":0.59044},{"source":88377,"target":88378,"distance":0.59018},{"source":90562,"target":91064,"distance":0.58862},{"source":14112,"target":14127,"distance":0.5879},{"source":13190,"target":13191,"distance":0.58464},{"source":103394,"target":103428,"distance":0.58372},{"source":50236,"target":50347,"distance":0.58258},{"source":18284,"target":18599,"distance":0.58193},{"source":7666,"target":8969,"distance":0.57827},{"source":105678,"target":105687,"distance":0.57813},{"source":99215,"target":99266,"distance":0.57752},{"source":80374,"target":80519,"distance":0.57728},{"source":53756,"target":53764,"distance":0.57445},{"source":15405,"target":15531,"distance":0.57439},{"source":10682,"target":11571,"distance":0.57383},{"source":74850,"target":74851,"distance":0.57316},{"source":103980,"target":104002,"distance":0.57275},{"source":76557,"target":77003,"distance":0.57204},{"source":64682,"target":64713,"distance":0.57193},{"source":64810,"target":64941,"distance":0.57053},{"source":12108,"target":12109,"distance":0.56972},{"source":91920,"target":92006,"distance":0.56965},{"source":92029,"target":92049,"distance":0.56965},{"source":104529,"target":104537,"distance":0.56964},{"source":66620,"target":66633,"distance":0.56912},{"source":103093,"target":103116,"distance":0.56886},{"source":101026,"target":101639,"distance":0.56877},{"source":87012,"target":87013,"distance":0.56866},{"source":16545,"target":16546,"distance":0.5673},{"source":80694,"target":81515,"distance":0.56704},{"source":76082,"target":76084,"distance":0.56663},{"source":85,"target":97,"distance":0.56663},{"source":13189,"target":13190,"distance":0.56582},{"source":48891,"target":49164,"distance":0.56568},{"source":41623,"target":41629,"distance":0.56564},{"source":104050,"target":104054,"distance":0.56488},{"source":85075,"target":85085,"distance":0.5646},{"source":12012,"target":12092,"distance":0.56459},{"source":44747,"target":44749,"distance":0.56437},{"source":99015,"target":99016,"distance":0.5638},{"source":48075,"target":48076,"distance":0.56374},{"source":103796,"target":103797,"distance":0.56368},{"source":105448,"target":105449,"distance":0.56321},{"source":76128,"target":76164,"distance":0.56284},{"source":49802,"target":49905,"distance":0.56277},{"source":99016,"target":99017,"distance":0.56258},{"source":83725,"target":83971,"distance":0.56249},{"source":77175,"target":77177,"distance":0.56235},{"source":89642,"target":89692,"distance":0.5621},{"source":73600,"target":73790,"distance":0.56208},{"source":92619,"target":92620,"distance":0.56202},{"source":90499,"target":90500,"distance":0.56196},{"source":92138,"target":92424,"distance":0.56183},{"source":83410,"target":83411,"distance":0.56155},{"source":48833,"target":48838,"distance":0.56136},{"source":50237,"target":50338,"distance":0.56121},{"source":101463,"target":101464,"distance":0.56052},{"source":50998,"target":51066,"distance":0.55997},{"source":50379,"target":50380,"distance":0.55995},{"source":87694,"target":87695,"distance":0.55984},{"source":100998,"target":100999,"distance":0.55883},{"source":90617,"target":90618,"distance":0.55859},{"source":43593,"target":44113,"distance":0.55848},{"source":86837,"target":86838,"distance":0.55841},{"source":85,"target":86,"distance":0.55837},{"source":47919,"target":47925,"distance":0.55819},{"source":76027,"target":76078,"distance":0.55789},{"source":104096,"target":104097,"distance":0.55783},{"source":91074,"target":91075,"distance":0.55705},{"source":88673,"target":88678,"distance":0.55671},{"source":88162,"target":88303,"distance":0.55641},{"source":91310,"target":91311,"distance":0.5564},{"source":89012,"target":89188,"distance":0.55633},{"source":105412,"target":105488,"distance":0.55597},{"source":43400,"target":43401,"distance":0.55581},{"source":82174,"target":82175,"distance":0.55551},{"source":75798,"target":75799,"distance":0.55541},{"source":104529,"target":104530,"distance":0.55536},{"source":104860,"target":104985,"distance":0.55453},{"source":16654,"target":16987,"distance":0.55387},{"source":66693,"target":66694,"distance":0.55305},{"source":18680,"target":18681,"distance":0.55255},{"source":616,"target":617,"distance":0.55243},{"source":104424,"target":104425,"distance":0.55234},{"source":70908,"target":70909,"distance":0.55231},{"source":41948,"target":42004,"distance":0.55222},{"source":13165,"target":13167,"distance":0.552},{"source":91064,"target":91065,"distance":0.55183},{"source":104207,"target":104208,"distance":0.55174},{"source":64615,"target":64616,"distance":0.55171},{"source":80634,"target":80645,"distance":0.55165},{"source":93986,"target":94002,"distance":0.54939},{"source":89989,"target":89990,"distance":0.54881},{"source":48888,"target":48889,"distance":0.54878},{"source":82960,"target":82988,"distance":0.54792},{"source":915,"target":1466,"distance":0.54788},{"source":71002,"target":71017,"distance":0.54756},{"source":80567,"target":80568,"distance":0.54742},{"source":93340,"target":93341,"distance":0.54676},{"source":80372,"target":80567,"distance":0.54612},{"source":105587,"target":105603,"distance":0.54531},{"source":75374,"target":75375,"distance":0.54494},{"source":93463,"target":93464,"distance":0.54456},{"source":14134,"target":14147,"distance":0.54406},{"source":10689,"target":11547,"distance":0.54378},{"source":12303,"target":12304,"distance":0.53868},{"source":11781,"target":11782,"distance":0.53796},{"source":74011,"target":75424,"distance":0.53793},{"source":14887,"target":14888,"distance":0.53766},{"source":50333,"target":50334,"distance":0.53758},{"source":84032,"target":84033,"distance":0.53738},{"source":19993,"target":38949,"distance":0.53732},{"source":43387,"target":43395,"distance":0.53722},{"source":7398,"target":7399,"distance":0.53664},{"source":73582,"target":73583,"distance":0.53624},{"source":1610,"target":2270,"distance":0.53607},{"source":77332,"target":77333,"distance":0.53551},{"source":38693,"target":38694,"distance":0.53541},{"source":82111,"target":82112,"distance":0.5354},{"source":77306,"target":77307,"distance":0.53524},{"source":14168,"target":14172,"distance":0.53518},{"source":64758,"target":64759,"distance":0.53476},{"source":71123,"target":71124,"distance":0.53472},{"source":5385,"target":5386,"distance":0.53466},{"source":17302,"target":17303,"distance":0.53453},{"source":1486,"target":1518,"distance":0.53434},{"source":75737,"target":75738,"distance":0.53429},{"source":80239,"target":80240,"distance":0.53413},{"source":19890,"target":19943,"distance":0.53355},{"source":38364,"target":38365,"distance":0.53347},{"source":18599,"target":18603,"distance":0.53328},{"source":13463,"target":13465,"distance":0.5332},{"source":8974,"target":8988,"distance":0.53316},{"source":20181,"target":20427,"distance":0.53245},{"source":50999,"target":51000,"distance":0.53199},{"source":53679,"target":53718,"distance":0.53193},{"source":15408,"target":15409,"distance":0.53183},{"source":43415,"target":43433,"distance":0.5318},{"source":88390,"target":88391,"distance":0.53143},{"source":51000,"target":51001,"distance":0.53139},{"source":66909,"target":66915,"distance":0.53137},{"source":93250,"target":93251,"distance":0.53073},{"source":103695,"target":103708,"distance":0.53065},{"source":91847,"target":91848,"distance":0.5301},{"source":89380,"target":89381,"distance":0.53004},{"source":48058,"target":48059,"distance":0.53004},{"source":17758,"target":17765,"distance":0.52989},{"source":75797,"target":75805,"distance":0.52941},{"source":66542,"target":66543,"distance":0.52937},{"source":105416,"target":105417,"distance":0.52875},{"source":44746,"target":44900,"distance":0.5285},{"source":77079,"target":77080,"distance":0.52849},{"source":50430,"target":50431,"distance":0.52826},{"source":91066,"target":91074,"distance":0.52819},{"source":3494,"target":3495,"distance":0.52808},{"source":99323,"target":100364,"distance":0.52796},{"source":10318,"target":10319,"distance":0.52776},{"source":88715,"target":89008,"distance":0.52771},{"source":16660,"target":16961,"distance":0.52767},{"source":9023,"target":9024,"distance":0.52764},{"source":38734,"target":38777,"distance":0.52731},{"source":105553,"target":105554,"distance":0.52725},{"source":38709,"target":38728,"distance":0.527},{"source":90456,"target":90457,"distance":0.52685},{"source":47967,"target":47968,"distance":0.52647},{"source":11580,"target":11728,"distance":0.5264},{"source":100701,"target":100710,"distance":0.52636},{"source":41412,"target":41413,"distance":0.52635},{"source":1227,"target":1228,"distance":0.52613},{"source":3144,"target":3151,"distance":0.52612},{"source":51017,"target":51021,"distance":0.52606},{"source":66748,"target":66894,"distance":0.5259},{"source":10542,"target":10543,"distance":0.52576},{"source":91876,"target":91901,"distance":0.52575},{"source":10551,"target":10552,"distance":0.52569},{"source":87022,"target":87023,"distance":0.52556},{"source":11729,"target":11730,"distance":0.52532},{"source":358,"target":590,"distance":0.52526},{"source":3159,"target":3354,"distance":0.52523},{"source":2295,"target":2376,"distance":0.52517},{"source":93511,"target":93512,"distance":0.52515},{"source":71018,"target":71111,"distance":0.52504},{"source":38309,"target":38313,"distance":0.52492},{"source":66634,"target":66676,"distance":0.5248},{"source":20529,"target":20551,"distance":0.52466},{"source":42063,"target":42082,"distance":0.52457},{"source":49785,"target":49786,"distance":0.52454},{"source":9476,"target":9477,"distance":0.52441},{"source":17702,"target":17714,"distance":0.52435},{"source":43433,"target":43450,"distance":0.52431},{"source":100365,"target":100367,"distance":0.52429},{"source":41653,"target":41844,"distance":0.5241},{"source":66678,"target":66682,"distance":0.52403},{"source":15174,"target":15175,"distance":0.52375},{"source":9283,"target":9298,"distance":0.52368},{"source":20146,"target":20179,"distance":0.52364},{"source":100590,"target":100591,"distance":0.52294},{"source":104765,"target":104766,"distance":0.52267},{"source":76536,"target":76537,"distance":0.52245},{"source":82041,"target":82042,"distance":0.52227},{"source":46034,"target":47105,"distance":0.52225},{"source":92130,"target":92939,"distance":0.52217},{"source":44922,"target":44928,"distance":0.52205},{"source":90470,"target":90476,"distance":0.52204},{"source":47902,"target":47903,"distance":0.52203},{"source":105060,"target":105061,"distance":0.52187},{"source":50990,"target":50991,"distance":0.52161},{"source":80314,"target":80337,"distance":0.52151},{"source":48213,"target":48214,"distance":0.52147},{"source":105344,"target":105345,"distance":0.52144},{"source":47180,"target":47251,"distance":0.52122},{"source":47350,"target":47354,"distance":0.52119},{"source":15256,"target":15264,"distance":0.52109},{"source":9468,"target":9469,"distance":0.52096},{"source":9752,"target":9753,"distance":0.52094},{"source":104714,"target":104715,"distance":0.52088},{"source":17041,"target":17042,"distance":0.52088},{"source":38265,"target":38267,"distance":0.52085},{"source":92944,"target":92945,"distance":0.52082},{"source":105425,"target":105426,"distance":0.52069},{"source":82925,"target":82926,"distance":0.52062},{"source":91219,"target":91266,"distance":0.5205},{"source":83711,"target":83712,"distance":0.52044},{"source":91880,"target":91881,"distance":0.52043},{"source":12949,"target":12950,"distance":0.52039},{"source":15265,"target":15266,"distance":0.52027},{"source":92006,"target":92007,"distance":0.52023},{"source":92031,"target":92032,"distance":0.5202},{"source":13896,"target":13897,"distance":0.52018},{"source":83741,"target":83742,"distance":0.52004},{"source":38952,"target":38953,"distance":0.51989},{"source":105451,"target":105452,"distance":0.51952},{"source":5238,"target":5239,"distance":0.51948},{"source":48818,"target":48819,"distance":0.5194},{"source":105009,"target":105010,"distance":0.51936},{"source":47623,"target":47624,"distance":0.51932},{"source":105376,"target":105378,"distance":0.51922},{"source":10681,"target":11580,"distance":0.51901},{"source":75547,"target":75574,"distance":0.51899},{"source":91100,"target":91101,"distance":0.51898},{"source":84098,"target":84204,"distance":0.51887},{"source":87754,"target":87755,"distance":0.5188},{"source":47513,"target":47514,"distance":0.51879},{"source":82976,"target":82977,"distance":0.51854},{"source":88647,"target":88648,"distance":0.51853},{"source":91203,"target":91204,"distance":0.51838},{"source":18287,"target":18296,"distance":0.51826},{"source":105040,"target":105041,"distance":0.51803},{"source":86945,"target":86946,"distance":0.51802},{"source":9139,"target":9140,"distance":0.51782},{"source":89353,"target":89354,"distance":0.51775},{"source":89257,"target":89258,"distance":0.51766},{"source":1540,"target":1541,"distance":0.51755},{"source":104737,"target":104738,"distance":0.51754},{"source":9298,"target":9300,"distance":0.5174},{"source":13548,"target":13549,"distance":0.51737},{"source":47279,"target":47280,"distance":0.51723},{"source":105066,"target":105090,"distance":0.51723},{"source":83319,"target":83320,"distance":0.51722},{"source":90514,"target":90515,"distance":0.51719},{"source":86844,"target":86886,"distance":0.51718},{"source":38203,"target":38204,"distance":0.51712},{"source":89214,"target":89256,"distance":0.51707},{"source":14098,"target":14099,"distance":0.51692},{"source":13768,"target":13769,"distance":0.5169},{"source":14637,"target":14638,"distance":0.51673},{"source":91903,"target":91904,"distance":0.51672},{"source":83675,"target":83676,"distance":0.51671},{"source":53767,"target":53768,"distance":0.51666},{"source":14097,"target":14098,"distance":0.51665},{"source":15205,"target":15206,"distance":0.51658},{"source":17049,"target":17050,"distance":0.51647},{"source":75378,"target":75380,"distance":0.51629},{"source":7369,"target":7389,"distance":0.51629},{"source":9015,"target":9016,"distance":0.51626},{"source":100462,"target":100463,"distance":0.51624},{"source":83234,"target":83235,"distance":0.51622},{"source":41868,"target":41922,"distance":0.51602},{"source":76177,"target":76178,"distance":0.5159},{"source":1453,"target":1454,"distance":0.51582},{"source":1523,"target":1524,"distance":0.51579},{"source":86887,"target":86888,"distance":0.51566},{"source":48078,"target":48079,"distance":0.51565},{"source":16603,"target":16607,"distance":0.51564},{"source":16440,"target":16441,"distance":0.51563},{"source":3379,"target":3380,"distance":0.51558},{"source":5350,"target":5352,"distance":0.51555},{"source":74017,"target":74021,"distance":0.51553},{"source":16529,"target":16530,"distance":0.51551},{"source":86970,"target":86998,"distance":0.5155},{"source":44136,"target":44137,"distance":0.51549},{"source":13195,"target":13196,"distance":0.51537},{"source":43227,"target":43228,"distance":0.51532},{"source":44036,"target":44060,"distance":0.5152},{"source":17179,"target":17197,"distance":0.51516},{"source":77072,"target":77074,"distance":0.51512},{"source":14602,"target":14603,"distance":0.51506},{"source":100368,"target":100370,"distance":0.51503},{"source":14613,"target":14614,"distance":0.51499},{"source":43414,"target":43451,"distance":0.51498},{"source":105484,"target":105485,"distance":0.51489},{"source":82990,"target":83223,"distance":0.51475},{"source":90566,"target":90567,"distance":0.51453},{"source":82874,"target":82875,"distance":0.51453},{"source":16523,"target":16647,"distance":0.51404},{"source":91760,"target":91761,"distance":0.51394},{"source":104910,"target":104911,"distance":0.51378},{"source":104452,"target":104453,"distance":0.5136},{"source":84009,"target":84010,"distance":0.51358},{"source":76018,"target":76024,"distance":0.51337},{"source":82890,"target":82891,"distance":0.51337},{"source":75520,"target":75521,"distance":0.51325},{"source":16514,"target":16516,"distance":0.51318},{"source":105185,"target":105186,"distance":0.51302},{"source":105491,"target":105492,"distance":0.51301},{"source":9963,"target":9964,"distance":0.51301},{"source":14812,"target":14813,"distance":0.51296},{"source":104850,"target":104851,"distance":0.51291},{"source":9987,"target":9988,"distance":0.51287},{"source":80674,"target":80675,"distance":0.51284},{"source":105580,"target":105581,"distance":0.51277},{"source":82043,"target":82056,"distance":0.51273},{"source":47869,"target":47881,"distance":0.51261},{"source":273,"target":274,"distance":0.5125},{"source":13056,"target":13057,"distance":0.51248},{"source":104845,"target":104846,"distance":0.51246},{"source":103717,"target":103718,"distance":0.51245},{"source":14915,"target":14916,"distance":0.51228},{"source":38268,"target":38283,"distance":0.51213},{"source":86912,"target":86913,"distance":0.51208},{"source":92032,"target":92042,"distance":0.51199},{"source":81951,"target":81952,"distance":0.51188},{"source":47606,"target":47611,"distance":0.51185},{"source":104889,"target":104903,"distance":0.51184},{"source":83669,"target":83673,"distance":0.51177},{"source":13106,"target":13107,"distance":0.51161},{"source":91295,"target":91815,"distance":0.51159},{"source":91178,"target":91179,"distance":0.51153},{"source":47944,"target":47946,"distance":0.51146},{"source":83694,"target":83703,"distance":0.51143},{"source":104633,"target":104634,"distance":0.51139},{"source":92096,"target":92097,"distance":0.51137},{"source":90163,"target":90164,"distance":0.51137},{"source":81871,"target":81942,"distance":0.51105},{"source":13541,"target":13542,"distance":0.51103},{"source":88111,"target":88112,"distance":0.51101},{"source":82088,"target":82089,"distance":0.51095},{"source":48843,"target":48844,"distance":0.51094},{"source":73944,"target":73946,"distance":0.5109},{"source":3797,"target":3798,"distance":0.5109},{"source":12525,"target":12526,"distance":0.5109},{"source":91174,"target":91175,"distance":0.51086},{"source":14611,"target":14612,"distance":0.51085},{"source":17172,"target":17173,"distance":0.5108},{"source":88719,"target":88720,"distance":0.51073},{"source":86740,"target":86741,"distance":0.51069},{"source":64604,"target":64681,"distance":0.51067},{"source":3854,"target":3858,"distance":0.51065},{"source":50964,"target":50965,"distance":0.51063},{"source":84288,"target":84962,"distance":0.51044},{"source":91862,"target":91868,"distance":0.51042},{"source":93717,"target":93718,"distance":0.51038},{"source":75627,"target":75628,"distance":0.51038},{"source":105303,"target":105304,"distance":0.51035},{"source":84982,"target":84983,"distance":0.51034},{"source":7608,"target":7635,"distance":0.51002},{"source":5378,"target":5379,"distance":0.51001},{"source":105266,"target":105267,"distance":0.51},{"source":82860,"target":82861,"distance":0.50996},{"source":89711,"target":89723,"distance":0.50983},{"source":104469,"target":104470,"distance":0.50972},{"source":90364,"target":90365,"distance":0.50958},{"source":105323,"target":105324,"distance":0.50955},{"source":82096,"target":82097,"distance":0.50946},{"source":50240,"target":50241,"distance":0.50933},{"source":7364,"target":7365,"distance":0.50933},{"source":80623,"target":80627,"distance":0.5093},{"source":92883,"target":92890,"distance":0.50911},{"source":51076,"target":51078,"distance":0.50908},{"source":7609,"target":7610,"distance":0.50908},{"source":9250,"target":9251,"distance":0.50908},{"source":17703,"target":17704,"distance":0.50894},{"source":105375,"target":105379,"distance":0.50879},{"source":81646,"target":81647,"distance":0.50878},{"source":12985,"target":13017,"distance":0.50868},{"source":92050,"target":92051,"distance":0.50866},{"source":101687,"target":101715,"distance":0.5085},{"source":17786,"target":18145,"distance":0.5085},{"source":104357,"target":104358,"distance":0.50846},{"source":91921,"target":91922,"distance":0.50845},{"source":89515,"target":89556,"distance":0.50841},{"source":14868,"target":14869,"distance":0.50839},{"source":89360,"target":89361,"distance":0.50829},{"source":16400,"target":16414,"distance":0.50828},{"source":47798,"target":47799,"distance":0.50826},{"source":104985,"target":104993,"distance":0.50822},{"source":71159,"target":71160,"distance":0.50815},{"source":75805,"target":75806,"distance":0.50814},{"source":80148,"target":80149,"distance":0.50812},{"source":76313,"target":76314,"distance":0.50803},{"source":16416,"target":16420,"distance":0.50803},{"source":81655,"target":81656,"distance":0.508},{"source":104213,"target":104214,"distance":0.50798},{"source":15585,"target":15590,"distance":0.50797},{"source":81554,"target":81559,"distance":0.50797},{"source":9285,"target":9289,"distance":0.50793},{"source":105014,"target":105015,"distance":0.50791},{"source":9293,"target":9295,"distance":0.50789},{"source":9301,"target":9307,"distance":0.50787},{"source":101381,"target":101382,"distance":0.50786},{"source":87643,"target":87644,"distance":0.50769},{"source":89968,"target":89969,"distance":0.50769},{"source":80337,"target":80338,"distance":0.50769},{"source":101400,"target":101401,"distance":0.50766},{"source":90523,"target":90551,"distance":0.50761},{"source":101181,"target":101182,"distance":0.50761},{"source":101440,"target":101441,"distance":0.50756},{"source":90562,"target":90563,"distance":0.50745},{"source":101129,"target":101130,"distance":0.50743},{"source":17354,"target":17355,"distance":0.50742},{"source":76453,"target":76454,"distance":0.50737},{"source":11970,"target":11971,"distance":0.50735},{"source":13469,"target":13484,"distance":0.50734},{"source":104369,"target":104380,"distance":0.50731},{"source":45967,"target":46016,"distance":0.50731},{"source":93996,"target":93997,"distance":0.50729},{"source":104088,"target":104230,"distance":0.50722},{"source":105605,"target":105606,"distance":0.5072},{"source":16427,"target":16428,"distance":0.50717},{"source":101174,"target":101175,"distance":0.50714},{"source":104986,"target":104992,"distance":0.50709},{"source":43401,"target":43402,"distance":0.50703},{"source":103031,"target":103032,"distance":0.50699},{"source":40,"target":41,"distance":0.50678},{"source":82044,"target":82045,"distance":0.50668},{"source":103202,"target":103203,"distance":0.50667},{"source":104875,"target":104881,"distance":0.50667},{"source":90153,"target":90414,"distance":0.50661},{"source":86526,"target":86527,"distance":0.50659},{"source":75780,"target":75787,"distance":0.50656},{"source":84206,"target":84207,"distance":0.50652},{"source":127,"target":128,"distance":0.50651},{"source":50997,"target":53756,"distance":0.50645},{"source":79270,"target":79271,"distance":0.50642},{"source":101167,"target":101168,"distance":0.50641},{"source":89560,"target":89561,"distance":0.50639},{"source":3836,"target":3840,"distance":0.50639},{"source":43171,"target":43172,"distance":0.50638},{"source":101048,"target":101123,"distance":0.50636},{"source":75950,"target":76009,"distance":0.50629},{"source":83958,"target":83959,"distance":0.50627},{"source":81534,"target":81536,"distance":0.50618},{"source":76582,"target":76583,"distance":0.50618},{"source":77127,"target":77128,"distance":0.50614},{"source":82115,"target":82117,"distance":0.50612},{"source":83350,"target":83372,"distance":0.5061},{"source":77224,"target":77225,"distance":0.50608},{"source":101294,"target":101295,"distance":0.50604},{"source":80586,"target":80587,"distance":0.50601},{"source":80664,"target":80665,"distance":0.50598},{"source":81836,"target":81869,"distance":0.50598},{"source":101595,"target":101596,"distance":0.50594},{"source":100999,"target":101000,"distance":0.50593},{"source":77005,"target":77006,"distance":0.5059},{"source":80378,"target":80488,"distance":0.50588},{"source":16651,"target":16652,"distance":0.50584},{"source":17335,"target":17336,"distance":0.50583},{"source":101207,"target":101208,"distance":0.50579},{"source":80191,"target":80192,"distance":0.50576},{"source":49164,"target":49166,"distance":0.50573},{"source":77277,"target":77278,"distance":0.50572},{"source":86847,"target":86848,"distance":0.50572},{"source":104531,"target":104532,"distance":0.50568},{"source":75740,"target":75741,"distance":0.50567},{"source":87025,"target":87026,"distance":0.50565},{"source":41425,"target":41426,"distance":0.50563},{"source":75724,"target":75728,"distance":0.50561},{"source":80612,"target":80614,"distance":0.5056},{"source":44722,"target":44723,"distance":0.5055},{"source":76098,"target":76099,"distance":0.50543},{"source":6156,"target":6157,"distance":0.5052},{"source":12448,"target":12449,"distance":0.50519},{"source":16415,"target":16416,"distance":0.50518},{"source":14952,"target":14953,"distance":0.5051},{"source":86714,"target":86715,"distance":0.50499},{"source":17739,"target":17758,"distance":0.50491},{"source":48207,"target":48211,"distance":0.50484},{"source":103579,"target":103583,"distance":0.50482},{"source":101234,"target":101235,"distance":0.50477},{"source":84100,"target":84101,"distance":0.50476},{"source":101132,"target":101133,"distance":0.50476},{"source":84102,"target":84172,"distance":0.50476},{"source":81819,"target":81828,"distance":0.50472},{"source":73982,"target":73987,"distance":0.5047},{"source":93255,"target":93262,"distance":0.50465},{"source":103350,"target":103351,"distance":0.50463},{"source":92901,"target":92931,"distance":0.50461},{"source":93476,"target":93477,"distance":0.50458},{"source":43198,"target":43199,"distance":0.50448},{"source":104427,"target":104436,"distance":0.50446},{"source":101141,"target":101142,"distance":0.50445},{"source":105576,"target":105580,"distance":0.50441},{"source":101241,"target":101242,"distance":0.50439},{"source":86505,"target":86506,"distance":0.50436},{"source":90564,"target":90565,"distance":0.50434},{"source":105608,"target":105609,"distance":0.50433},{"source":12477,"target":12478,"distance":0.50429},{"source":84174,"target":84188,"distance":0.50428},{"source":66690,"target":66909,"distance":0.50426},{"source":10328,"target":10329,"distance":0.50425},{"source":80520,"target":80564,"distance":0.50423},{"source":70950,"target":70951,"distance":0.50423},{"source":92562,"target":92563,"distance":0.50421},{"source":14890,"target":14912,"distance":0.50418},{"source":17710,"target":17711,"distance":0.50416},{"source":100712,"target":100992,"distance":0.50412},{"source":43229,"target":43230,"distance":0.50411},{"source":104689,"target":104690,"distance":0.50411},{"source":17740,"target":17741,"distance":0.50409},{"source":103329,"target":103330,"distance":0.50407},{"source":47156,"target":47167,"distance":0.50406},{"source":7661,"target":7662,"distance":0.50394},{"source":104864,"target":104865,"distance":0.50394},{"source":103156,"target":103175,"distance":0.50392},{"source":50831,"target":50832,"distance":0.50392},{"source":83402,"target":83519,"distance":0.50388},{"source":90431,"target":90446,"distance":0.50385},{"source":50772,"target":50773,"distance":0.50385},{"source":92427,"target":92428,"distance":0.50379},{"source":16549,"target":16591,"distance":0.50379},{"source":91276,"target":91290,"distance":0.50369},{"source":104513,"target":104515,"distance":0.50369},{"source":104393,"target":104395,"distance":0.50369},{"source":49357,"target":49358,"distance":0.50368},{"source":103420,"target":103425,"distance":0.50367},{"source":104353,"target":104354,"distance":0.50366},{"source":43416,"target":43417,"distance":0.50366},{"source":93988,"target":93989,"distance":0.50365},{"source":105577,"target":105578,"distance":0.50362},{"source":98954,"target":98955,"distance":0.5036},{"source":12307,"target":12309,"distance":0.50357},{"source":88312,"target":88313,"distance":0.50354},{"source":7352,"target":7353,"distance":0.50347},{"source":84090,"target":84092,"distance":0.50343},{"source":86960,"target":86961,"distance":0.50341},{"source":105103,"target":105108,"distance":0.50339},{"source":83379,"target":83400,"distance":0.50338},{"source":50338,"target":50346,"distance":0.50338},{"source":87039,"target":87040,"distance":0.50336},{"source":3380,"target":3451,"distance":0.50334},{"source":49170,"target":49181,"distance":0.50332},{"source":105373,"target":105390,"distance":0.50329},{"source":84189,"target":84197,"distance":0.50319},{"source":83407,"target":83408,"distance":0.50319},{"source":17718,"target":17723,"distance":0.50318},{"source":88137,"target":88138,"distance":0.50317},{"source":74856,"target":75358,"distance":0.50312},{"source":11801,"target":11831,"distance":0.5031},{"source":76518,"target":76519,"distance":0.50309},{"source":73510,"target":73543,"distance":0.50309},{"source":103135,"target":103137,"distance":0.50308},{"source":76573,"target":76578,"distance":0.50307},{"source":75912,"target":75926,"distance":0.50307},{"source":103383,"target":103388,"distance":0.50305},{"source":76216,"target":76217,"distance":0.50302},{"source":10371,"target":10619,"distance":0.50301},{"source":11582,"target":11583,"distance":0.50301},{"source":93379,"target":93435,"distance":0.50297},{"source":92537,"target":92539,"distance":0.50295},{"source":44939,"target":44940,"distance":0.50292},{"source":12312,"target":12313,"distance":0.50291},{"source":93344,"target":93371,"distance":0.50291},{"source":92530,"target":92531,"distance":0.5029},{"source":45954,"target":45955,"distance":0.50289},{"source":104862,"target":104863,"distance":0.50285},{"source":11552,"target":11558,"distance":0.50284},{"source":11559,"target":11564,"distance":0.50284},{"source":154,"target":155,"distance":0.50281},{"source":17607,"target":17608,"distance":0.50279},{"source":50149,"target":50150,"distance":0.50279},{"source":91067,"target":91068,"distance":0.50279},{"source":49482,"target":49486,"distance":0.50279},{"source":82886,"target":82888,"distance":0.50274},{"source":93496,"target":93497,"distance":0.50274},{"source":16977,"target":16978,"distance":0.50269},{"source":105385,"target":105389,"distance":0.50268},{"source":70734,"target":70736,"distance":0.50265},{"source":105211,"target":105212,"distance":0.50262},{"source":76202,"target":76207,"distance":0.50261},{"source":51018,"target":51019,"distance":0.50254},{"source":86919,"target":86932,"distance":0.50252},{"source":104494,"target":104499,"distance":0.50251},{"source":82951,"target":82953,"distance":0.50249},{"source":90164,"target":90166,"distance":0.50247},{"source":103107,"target":103112,"distance":0.50246},{"source":83728,"target":83736,"distance":0.50245},{"source":17375,"target":17376,"distance":0.50245},{"source":103866,"target":103867,"distance":0.50245},{"source":50699,"target":50700,"distance":0.50244},{"source":103343,"target":103348,"distance":0.50243},{"source":94080,"target":94081,"distance":0.50241},{"source":105229,"target":105230,"distance":0.50238},{"source":41530,"target":41531,"distance":0.50237},{"source":7635,"target":7636,"distance":0.50237},{"source":17002,"target":17003,"distance":0.50234},{"source":102974,"target":102985,"distance":0.50232},{"source":14645,"target":14646,"distance":0.50226},{"source":103010,"target":103011,"distance":0.50224},{"source":44114,"target":44115,"distance":0.50224},{"source":9684,"target":9686,"distance":0.50224},{"source":44967,"target":44969,"distance":0.50223},{"source":50814,"target":50823,"distance":0.50219},{"source":104014,"target":104018,"distance":0.50217},{"source":74023,"target":74132,"distance":0.50217},{"source":15532,"target":15533,"distance":0.50217},{"source":45642,"target":45643,"distance":0.50215},{"source":75766,"target":75767,"distance":0.50211},{"source":1242,"target":1243,"distance":0.50211},{"source":42122,"target":42183,"distance":0.5021},{"source":41504,"target":41505,"distance":0.50207},{"source":9114,"target":9115,"distance":0.50205},{"source":2381,"target":2382,"distance":0.50203},{"source":103429,"target":103430,"distance":0.50202},{"source":105517,"target":105518,"distance":0.50201},{"source":76107,"target":76108,"distance":0.502},{"source":102963,"target":102968,"distance":0.50198},{"source":75739,"target":75766,"distance":0.50196},{"source":81540,"target":81549,"distance":0.50194},{"source":101586,"target":101587,"distance":0.50193},{"source":101380,"target":101400,"distance":0.50193},{"source":70707,"target":70711,"distance":0.50191},{"source":103190,"target":103191,"distance":0.5019},{"source":16531,"target":16533,"distance":0.50189},{"source":49508,"target":49510,"distance":0.50189},{"source":74853,"target":74855,"distance":0.50186},{"source":77081,"target":77099,"distance":0.50186},{"source":12111,"target":12113,"distance":0.50184},{"source":49799,"target":49801,"distance":0.50181},{"source":105039,"target":105060,"distance":0.50179},{"source":18298,"target":18299,"distance":0.50178},{"source":73802,"target":73803,"distance":0.50178},{"source":6184,"target":6185,"distance":0.50172},{"source":104905,"target":104906,"distance":0.50172},{"source":12014,"target":12015,"distance":0.5017},{"source":86557,"target":86558,"distance":0.5017},{"source":7590,"target":7592,"distance":0.50169},{"source":1201,"target":1202,"distance":0.50169},{"source":99267,"target":99271,"distance":0.50167},{"source":94054,"target":94055,"distance":0.50165},{"source":99273,"target":99274,"distance":0.50162},{"source":48846,"target":48847,"distance":0.50162},{"source":12092,"target":12093,"distance":0.50162},{"source":100403,"target":100446,"distance":0.50162},{"source":80353,"target":80355,"distance":0.50162},{"source":105406,"target":105407,"distance":0.50157},{"source":76560,"target":76573,"distance":0.50156},{"source":76561,"target":76570,"distance":0.50154},{"source":12004,"target":12006,"distance":0.50152},{"source":75717,"target":75719,"distance":0.50151},{"source":76180,"target":76181,"distance":0.50151},{"source":91924,"target":91925,"distance":0.5015},{"source":82121,"target":82123,"distance":0.50149},{"source":99218,"target":99231,"distance":0.50149},{"source":77142,"target":77143,"distance":0.50148},{"source":89971,"target":89972,"distance":0.50142},{"source":12117,"target":12118,"distance":0.50141},{"source":101745,"target":102905,"distance":0.5014},{"source":18263,"target":18264,"distance":0.50139},{"source":100373,"target":100384,"distance":0.50136},{"source":16447,"target":16449,"distance":0.50136},{"source":16501,"target":16502,"distance":0.50136},{"source":104399,"target":104400,"distance":0.50135},{"source":42203,"target":42205,"distance":0.50134},{"source":82158,"target":82159,"distance":0.50134},{"source":76192,"target":76194,"distance":0.50133},{"source":5729,"target":5730,"distance":0.50133},{"source":50151,"target":50152,"distance":0.50131},{"source":104675,"target":104676,"distance":0.50131},{"source":104032,"target":104038,"distance":0.50126},{"source":103867,"target":103868,"distance":0.50124},{"source":104371,"target":104372,"distance":0.50124},{"source":104617,"target":104618,"distance":0.50117},{"source":93976,"target":93977,"distance":0.50116},{"source":77064,"target":77065,"distance":0.50115},{"source":93452,"target":93548,"distance":0.50115},{"source":44900,"target":44902,"distance":0.50113},{"source":3370,"target":3372,"distance":0.50113},{"source":86701,"target":86702,"distance":0.50112},{"source":76149,"target":76150,"distance":0.50111},{"source":42019,"target":42020,"distance":0.50111},{"source":13069,"target":13099,"distance":0.5011},{"source":103324,"target":103325,"distance":0.5011},{"source":80338,"target":80339,"distance":0.5011},{"source":64607,"target":64608,"distance":0.50106},{"source":49922,"target":49923,"distance":0.50105},{"source":75534,"target":75535,"distance":0.50105},{"source":101716,"target":101724,"distance":0.50105},{"source":89377,"target":89378,"distance":0.50105},{"source":3772,"target":3773,"distance":0.50103},{"source":103398,"target":103399,"distance":0.50102},{"source":3470,"target":3471,"distance":0.50101},{"source":105518,"target":105519,"distance":0.50101},{"source":101477,"target":101478,"distance":0.501},{"source":105354,"target":105358,"distance":0.501},{"source":86933,"target":86934,"distance":0.50098},{"source":64956,"target":64957,"distance":0.50098},{"source":43293,"target":43375,"distance":0.50097},{"source":5988,"target":5989,"distance":0.50096},{"source":45945,"target":45946,"distance":0.50094},{"source":99140,"target":99141,"distance":0.50092},{"source":44200,"target":44201,"distance":0.5009},{"source":77199,"target":77221,"distance":0.50089},{"source":3763,"target":3765,"distance":0.50088},{"source":105351,"target":105352,"distance":0.50087},{"source":14078,"target":14079,"distance":0.50086},{"source":17276,"target":17277,"distance":0.50086},{"source":80154,"target":80162,"distance":0.50086},{"source":104181,"target":104199,"distance":0.50085},{"source":81574,"target":81575,"distance":0.50085},{"source":103732,"target":103734,"distance":0.50081},{"source":73988,"target":73990,"distance":0.50081},{"source":15573,"target":15574,"distance":0.50081},{"source":100682,"target":100683,"distance":0.50081},{"source":47603,"target":47604,"distance":0.50078},{"source":10673,"target":10674,"distance":0.50076},{"source":77296,"target":77297,"distance":0.50074},{"source":77101,"target":77103,"distance":0.50074},{"source":82991,"target":83222,"distance":0.50074},{"source":101187,"target":101189,"distance":0.50073},{"source":101151,"target":101153,"distance":0.50073},{"source":104120,"target":104121,"distance":0.50071},{"source":174,"target":175,"distance":0.5007},{"source":93445,"target":93447,"distance":0.5007},{"source":49729,"target":49748,"distance":0.50069},{"source":85026,"target":85027,"distance":0.50069},{"source":1341,"target":1342,"distance":0.50069},{"source":99041,"target":99042,"distance":0.50069},{"source":93714,"target":93716,"distance":0.50068},{"source":88685,"target":88686,"distance":0.50067},{"source":105290,"target":105295,"distance":0.50066},{"source":105564,"target":105566,"distance":0.50065},{"source":86489,"target":86490,"distance":0.50063},{"source":92009,"target":92010,"distance":0.50063},{"source":104380,"target":104381,"distance":0.50062},{"source":83538,"target":83539,"distance":0.50062},{"source":89455,"target":89509,"distance":0.5006},{"source":99247,"target":99248,"distance":0.5006},{"source":17650,"target":17651,"distance":0.50059},{"source":103646,"target":103647,"distance":0.50058},{"source":47809,"target":47810,"distance":0.50058},{"source":103806,"target":103814,"distance":0.50058},{"source":48068,"target":48069,"distance":0.50055},{"source":104994,"target":104995,"distance":0.50052},{"source":103937,"target":103945,"distance":0.50052},{"source":9708,"target":9709,"distance":0.5005},{"source":75619,"target":75621,"distance":0.50049},{"source":89986,"target":89988,"distance":0.50048},{"source":49187,"target":49188,"distance":0.50047},{"source":101645,"target":101658,"distance":0.50047},{"source":102958,"target":102959,"distance":0.50047},{"source":41468,"target":41469,"distance":0.50047},{"source":41548,"target":41549,"distance":0.50047},{"source":103781,"target":103793,"distance":0.50046},{"source":75871,"target":75872,"distance":0.50046},{"source":93228,"target":93229,"distance":0.50042},{"source":14845,"target":14867,"distance":0.50042},{"source":599,"target":604,"distance":0.50042},{"source":49245,"target":49346,"distance":0.50041},{"source":49779,"target":49780,"distance":0.5004},{"source":6000,"target":6001,"distance":0.5004},{"source":17772,"target":17773,"distance":0.5004},{"source":100593,"target":100594,"distance":0.5004},{"source":12920,"target":12921,"distance":0.50039},{"source":10666,"target":10668,"distance":0.50039},{"source":43452,"target":43459,"distance":0.50039},{"source":90181,"target":90183,"distance":0.50039},{"source":104827,"target":104828,"distance":0.50039},{"source":85051,"target":85060,"distance":0.50038},{"source":76543,"target":76547,"distance":0.50036},{"source":16607,"target":16608,"distance":0.50036},{"source":104284,"target":104290,"distance":0.50035},{"source":86954,"target":86958,"distance":0.50035},{"source":76376,"target":76377,"distance":0.50035},{"source":104235,"target":104236,"distance":0.50035},{"source":103430,"target":103438,"distance":0.50035},{"source":45705,"target":45706,"distance":0.50035},{"source":105318,"target":105319,"distance":0.50035},{"source":78,"target":79,"distance":0.50035},{"source":16604,"target":16605,"distance":0.50031},{"source":17207,"target":17209,"distance":0.5003},{"source":15572,"target":15573,"distance":0.50029},{"source":17181,"target":17182,"distance":0.50029},{"source":41852,"target":41853,"distance":0.50027},{"source":3881,"target":3882,"distance":0.50026},{"source":82056,"target":82057,"distance":0.50026},{"source":14792,"target":14803,"distance":0.50026},{"source":214,"target":221,"distance":0.50026},{"source":249,"target":250,"distance":0.50025},{"source":42007,"target":42011,"distance":0.50025},{"source":75838,"target":75839,"distance":0.50024},{"source":43252,"target":43253,"distance":0.50024},{"source":12885,"target":12886,"distance":0.50024},{"source":45686,"target":45694,"distance":0.50024},{"source":93313,"target":93315,"distance":0.50023},{"source":105692,"target":105696,"distance":0.50023},{"source":82125,"target":82130,"distance":0.50023},{"source":99320,"target":99321,"distance":0.50022},{"source":42083,"target":42085,"distance":0.50021},{"source":240,"target":241,"distance":0.50021},{"source":18254,"target":18261,"distance":0.5002},{"source":47507,"target":47508,"distance":0.50019},{"source":43389,"target":43390,"distance":0.50019},{"source":51025,"target":51026,"distance":0.50016},{"source":17649,"target":17650,"distance":0.50015},{"source":71163,"target":71186,"distance":0.50015},{"source":71131,"target":71136,"distance":0.50015},{"source":20457,"target":20458,"distance":0.50015},{"source":83223,"target":83225,"distance":0.50014},{"source":89634,"target":89639,"distance":0.50014},{"source":86849,"target":86850,"distance":0.50014},{"source":105364,"target":105365,"distance":0.50013},{"source":9372,"target":9373,"distance":0.50013},{"source":47359,"target":47360,"distance":0.50013},{"source":87083,"target":87084,"distance":0.50013},{"source":105328,"target":105329,"distance":0.50013},{"source":105379,"target":105380,"distance":0.50013},{"source":10058,"target":10078,"distance":0.50013},{"source":105242,"target":105243,"distance":0.50013},{"source":77159,"target":77160,"distance":0.50012},{"source":103101,"target":103102,"distance":0.50012},{"source":77037,"target":77042,"distance":0.50012},{"source":84974,"target":84975,"distance":0.50012},{"source":82006,"target":82013,"distance":0.50012},{"source":101160,"target":101162,"distance":0.50012},{"source":75468,"target":75469,"distance":0.50012},{"source":48858,"target":48862,"distance":0.50012},{"source":17638,"target":17639,"distance":0.50012},{"source":103119,"target":103121,"distance":0.50012},{"source":101598,"target":101599,"distance":0.50012},{"source":103868,"target":103869,"distance":0.50012},{"source":93297,"target":93302,"distance":0.50012},{"source":17663,"target":17665,"distance":0.50012},{"source":76483,"target":76484,"distance":0.50012},{"source":65,"target":69,"distance":0.50012},{"source":44908,"target":44909,"distance":0.50012},{"source":104292,"target":104293,"distance":0.50012},{"source":45951,"target":45952,"distance":0.50012},{"source":103614,"target":103624,"distance":0.50012},{"source":103204,"target":103317,"distance":0.50012},{"source":47852,"target":47856,"distance":0.50012},{"source":105771,"target":105773,"distance":0.50012},{"source":34,"target":35,"distance":0.50012},{"source":103337,"target":103339,"distance":0.50012},{"source":26,"target":27,"distance":0.50012},{"source":93612,"target":93652,"distance":0.50012},{"source":93673,"target":93675,"distance":0.50012},{"source":891,"target":912,"distance":0.50012},{"source":3130,"target":3132,"distance":0.50007},{"source":105259,"target":105260,"distance":0.50007},{"source":86527,"target":86546,"distance":0.50007},{"source":70,"target":72,"distance":0.50006},{"source":13,"target":14,"distance":0.50006},{"source":44022,"target":44024,"distance":0.5},{"source":83664,"target":83666,"distance":0.5},{"source":83664,"target":83665,"distance":0.5},{"source":53635,"target":53636,"distance":0.5},{"source":44029,"target":44030,"distance":0.5},{"source":86763,"target":86765,"distance":0.5},{"source":44029,"target":44033,"distance":0.5},{"source":14136,"target":14138,"distance":0.5},{"source":14136,"target":14137,"distance":0.5},{"source":47128,"target":47129,"distance":0.5},{"source":90979,"target":90980,"distance":0.5},{"source":90979,"target":90981,"distance":0.5},{"source":90986,"target":90987,"distance":0.5},{"source":45964,"target":45966,"distance":0.5},{"source":90986,"target":90988,"distance":0.5},{"source":90985,"target":90999,"distance":0.5},{"source":86763,"target":86764,"distance":0.5},{"source":86755,"target":86757,"distance":0.5},{"source":86755,"target":86756,"distance":0.5},{"source":83434,"target":83436,"distance":0.5},{"source":53635,"target":53640,"distance":0.5},{"source":88158,"target":88159,"distance":0.5},{"source":83434,"target":83435,"distance":0.5},{"source":91012,"target":91013,"distance":0.5},{"source":88158,"target":88160,"distance":0.5},{"source":91012,"target":91014,"distance":0.5},{"source":16365,"target":16367,"distance":0.5},{"source":86634,"target":86636,"distance":0.5},{"source":91196,"target":91197,"distance":0.5},{"source":91196,"target":91201,"distance":0.5},{"source":47128,"target":47130,"distance":0.5},{"source":86634,"target":86635,"distance":0.5},{"source":44104,"target":44105,"distance":0.5},{"source":91270,"target":91271,"distance":0.5},{"source":91270,"target":91272,"distance":0.5},{"source":44104,"target":44106,"distance":0.5},{"source":91304,"target":91305,"distance":0.5},{"source":105131,"target":105133,"distance":0.5},{"source":105131,"target":105132,"distance":0.5},{"source":86628,"target":86632,"distance":0.5},{"source":91304,"target":91308,"distance":0.5},{"source":86628,"target":86629,"distance":0.5},{"source":91303,"target":91309,"distance":0.5},{"source":91728,"target":91729,"distance":0.5},{"source":66931,"target":66932,"distance":0.5},{"source":66931,"target":66933,"distance":0.5},{"source":66930,"target":66934,"distance":0.5},{"source":66929,"target":66935,"distance":0.5},{"source":66928,"target":66936,"distance":0.5},{"source":66927,"target":66937,"distance":0.5},{"source":66926,"target":66944,"distance":0.5},{"source":91728,"target":91730,"distance":0.5},{"source":91737,"target":91738,"distance":0.5},{"source":91737,"target":91759,"distance":0.5},{"source":88363,"target":88364,"distance":0.5},{"source":47136,"target":47137,"distance":0.5},{"source":16364,"target":16368,"distance":0.5},{"source":88363,"target":88365,"distance":0.5},{"source":16363,"target":16369,"distance":0.5},{"source":82864,"target":82866,"distance":0.5},{"source":82864,"target":82865,"distance":0.5},{"source":70714,"target":70715,"distance":0.5},{"source":70714,"target":70722,"distance":0.5},{"source":82852,"target":82859,"distance":0.5},{"source":82852,"target":82853,"distance":0.5},{"source":70727,"target":70728,"distance":0.5},{"source":70727,"target":70729,"distance":0.5},{"source":70726,"target":70730,"distance":0.5},{"source":70725,"target":70731,"distance":0.5},{"source":70724,"target":70732,"distance":0.5},{"source":88384,"target":88385,"distance":0.5},{"source":47136,"target":47138,"distance":0.5},{"source":82822,"target":82824,"distance":0.5},{"source":49911,"target":49915,"distance":0.5},{"source":82822,"target":82823,"distance":0.5},{"source":82811,"target":82817,"distance":0.5},{"source":82812,"target":82816,"distance":0.5},{"source":82812,"target":82813,"distance":0.5},{"source":82803,"target":82807,"distance":0.5},{"source":82804,"target":82806,"distance":0.5},{"source":82804,"target":82805,"distance":0.5},{"source":48894,"target":48900,"distance":0.5},{"source":48895,"target":48899,"distance":0.5},{"source":70942,"target":70943,"distance":0.5},{"source":70942,"target":70944,"distance":0.5},{"source":70941,"target":70945,"distance":0.5},{"source":70940,"target":70946,"distance":0.5},{"source":70939,"target":70947,"distance":0.5},{"source":70938,"target":70948,"distance":0.5},{"source":53805,"target":53806,"distance":0.5},{"source":48895,"target":48896,"distance":0.5},{"source":595,"target":596,"distance":0.5},{"source":53805,"target":53807,"distance":0.5},{"source":595,"target":597,"distance":0.5},{"source":53804,"target":53808,"distance":0.5},{"source":53803,"target":53809,"distance":0.5},{"source":53802,"target":53810,"distance":0.5},{"source":53801,"target":53815,"distance":0.5},{"source":53800,"target":53816,"distance":0.5},{"source":53799,"target":53817,"distance":0.5},{"source":53798,"target":53818,"distance":0.5},{"source":53797,"target":53819,"distance":0.5},{"source":70971,"target":70972,"distance":0.5},{"source":70971,"target":70973,"distance":0.5},{"source":70970,"target":70974,"distance":0.5},{"source":70969,"target":70975,"distance":0.5},{"source":70968,"target":70976,"distance":0.5},{"source":92556,"target":92557,"distance":0.5},{"source":53796,"target":53823,"distance":0.5},{"source":92556,"target":92558,"distance":0.5},{"source":88384,"target":88386,"distance":0.5},{"source":16362,"target":16370,"distance":0.5},{"source":12936,"target":12940,"distance":0.5},{"source":88637,"target":88638,"distance":0.5},{"source":12937,"target":12939,"distance":0.5},{"source":12937,"target":12938,"distance":0.5},{"source":88637,"target":88639,"distance":0.5},{"source":86501,"target":86503,"distance":0.5},{"source":86501,"target":86502,"distance":0.5},{"source":53654,"target":53655,"distance":0.5},{"source":41630,"target":41647,"distance":0.5},{"source":47175,"target":47176,"distance":0.5},{"source":41630,"target":41631,"distance":0.5},{"source":53654,"target":53656,"distance":0.5},{"source":50383,"target":50384,"distance":0.5},{"source":47175,"target":47177,"distance":0.5},{"source":53653,"target":53657,"distance":0.5},{"source":50383,"target":50385,"distance":0.5},{"source":53886,"target":53887,"distance":0.5},{"source":53886,"target":53894,"distance":0.5},{"source":12564,"target":12566,"distance":0.5},{"source":12564,"target":12565,"distance":0.5},{"source":53885,"target":53895,"distance":0.5},{"source":81801,"target":81803,"distance":0.5},{"source":81801,"target":81802,"distance":0.5},{"source":53884,"target":53896,"distance":0.5},{"source":53883,"target":53897,"distance":0.5},{"source":53882,"target":53901,"distance":0.5},{"source":53881,"target":53902,"distance":0.5},{"source":53880,"target":53909,"distance":0.5},{"source":53879,"target":53910,"distance":0.5},{"source":53878,"target":53913,"distance":0.5},{"source":53877,"target":53914,"distance":0.5},{"source":53876,"target":53915,"distance":0.5},{"source":688,"target":689,"distance":0.5},{"source":53875,"target":53916,"distance":0.5},{"source":53874,"target":53917,"distance":0.5},{"source":53873,"target":53918,"distance":0.5},{"source":688,"target":690,"distance":0.5},{"source":53872,"target":53991,"distance":0.5},{"source":86484,"target":86488,"distance":0.5},{"source":86485,"target":86487,"distance":0.5},{"source":813,"target":814,"distance":0.5},{"source":86485,"target":86486,"distance":0.5},{"source":85125,"target":85131,"distance":0.5},{"source":81528,"target":81530,"distance":0.5},{"source":85126,"target":85130,"distance":0.5},{"source":813,"target":815,"distance":0.5},{"source":81528,"target":81529,"distance":0.5},{"source":85126,"target":85127,"distance":0.5},{"source":81524,"target":81526,"distance":0.5},{"source":81524,"target":81525,"distance":0.5},{"source":85104,"target":85123,"distance":0.5},{"source":81519,"target":81523,"distance":0.5},{"source":81520,"target":81522,"distance":0.5},{"source":81520,"target":81521,"distance":0.5},{"source":53652,"target":53658,"distance":0.5},{"source":64552,"target":64553,"distance":0.5},{"source":41498,"target":41502,"distance":0.5},{"source":41498,"target":41499,"distance":0.5},{"source":64552,"target":64554,"distance":0.5},{"source":64551,"target":64555,"distance":0.5},{"source":64550,"target":64558,"distance":0.5},{"source":924,"target":925,"distance":0.5},{"source":924,"target":933,"distance":0.5},{"source":923,"target":934,"distance":0.5},{"source":64549,"target":64572,"distance":0.5},{"source":64548,"target":64573,"distance":0.5},{"source":94099,"target":94100,"distance":0.5},{"source":94099,"target":94103,"distance":0.5},{"source":97017,"target":97018,"distance":0.5},{"source":64547,"target":64574,"distance":0.5},{"source":97017,"target":97022,"distance":0.5},{"source":64546,"target":64575,"distance":0.5},{"source":17626,"target":17627,"distance":0.5},{"source":1213,"target":1214,"distance":0.5},{"source":71291,"target":71292,"distance":0.5},{"source":71291,"target":71302,"distance":0.5},{"source":17626,"target":17628,"distance":0.5},{"source":1213,"target":1215,"distance":0.5},{"source":97016,"target":97023,"distance":0.5},{"source":71306,"target":71307,"distance":0.5},{"source":71306,"target":71308,"distance":0.5},{"source":71305,"target":71334,"distance":0.5},{"source":64545,"target":64593,"distance":0.5},{"source":104597,"target":104599,"distance":0.5},{"source":97027,"target":97028,"distance":0.5},{"source":73460,"target":73461,"distance":0.5},{"source":73460,"target":73462,"distance":0.5},{"source":73459,"target":73465,"distance":0.5},{"source":73458,"target":73468,"distance":0.5},{"source":97027,"target":97029,"distance":0.5},{"source":104597,"target":104598,"distance":0.5},{"source":97026,"target":97030,"distance":0.5},{"source":73475,"target":73476,"distance":0.5},{"source":73475,"target":73477,"distance":0.5},{"source":73474,"target":73478,"distance":0.5},{"source":73473,"target":73479,"distance":0.5},{"source":73472,"target":73480,"distance":0.5},{"source":73471,"target":73484,"distance":0.5},{"source":97033,"target":97034,"distance":0.5},{"source":97033,"target":97035,"distance":0.5},{"source":97048,"target":97049,"distance":0.5},{"source":64544,"target":64594,"distance":0.5},{"source":73490,"target":73491,"distance":0.5},{"source":73490,"target":73492,"distance":0.5},{"source":73489,"target":73493,"distance":0.5},{"source":73488,"target":73509,"distance":0.5},{"source":97048,"target":97050,"distance":0.5},{"source":97047,"target":97051,"distance":0.5},{"source":64543,"target":64595,"distance":0.5},{"source":97046,"target":97052,"distance":0.5},{"source":64542,"target":64596,"distance":0.5},{"source":1279,"target":1280,"distance":0.5},{"source":1279,"target":1333,"distance":0.5},{"source":64541,"target":64597,"distance":0.5},{"source":97045,"target":97053,"distance":0.5},{"source":64540,"target":64598,"distance":0.5},{"source":97065,"target":97066,"distance":0.5},{"source":97065,"target":97067,"distance":0.5},{"source":97064,"target":97073,"distance":0.5},{"source":97063,"target":97076,"distance":0.5},{"source":97084,"target":97085,"distance":0.5},{"source":97084,"target":97114,"distance":0.5},{"source":98918,"target":98919,"distance":0.5},{"source":98918,"target":98920,"distance":0.5},{"source":98917,"target":98931,"distance":0.5},{"source":73590,"target":73591,"distance":0.5},{"source":73590,"target":73592,"distance":0.5},{"source":73589,"target":73597,"distance":0.5},{"source":98916,"target":98935,"distance":0.5},{"source":98940,"target":98941,"distance":0.5},{"source":98940,"target":98944,"distance":0.5},{"source":98939,"target":98945,"distance":0.5},{"source":98938,"target":98946,"distance":0.5},{"source":85105,"target":85118,"distance":0.5},{"source":98937,"target":98947,"distance":0.5},{"source":98976,"target":98977,"distance":0.5},{"source":98976,"target":98978,"distance":0.5},{"source":85106,"target":85115,"distance":0.5},{"source":80581,"target":80583,"distance":0.5},{"source":80581,"target":80582,"distance":0.5},{"source":15604,"target":15606,"distance":0.5},{"source":98997,"target":98998,"distance":0.5},{"source":50443,"target":50444,"distance":0.5},{"source":98997,"target":99004,"distance":0.5},{"source":98996,"target":99005,"distance":0.5},{"source":50443,"target":50455,"distance":0.5},{"source":50442,"target":50484,"distance":0.5},{"source":41406,"target":41410,"distance":0.5},{"source":98995,"target":99008,"distance":0.5},{"source":104470,"target":104472,"distance":0.5},{"source":104470,"target":104471,"distance":0.5},{"source":50441,"target":50491,"distance":0.5},{"source":50440,"target":50494,"distance":0.5},{"source":80516,"target":80518,"distance":0.5},{"source":80516,"target":80517,"distance":0.5},{"source":80492,"target":80494,"distance":0.5},{"source":80492,"target":80493,"distance":0.5},{"source":41407,"target":41409,"distance":0.5},{"source":41407,"target":41408,"distance":0.5},{"source":44723,"target":44724,"distance":0.5},{"source":99019,"target":99020,"distance":0.5},{"source":99019,"target":99023,"distance":0.5},{"source":41387,"target":41405,"distance":0.5},{"source":41388,"target":41402,"distance":0.5},{"source":41389,"target":41399,"distance":0.5},{"source":41390,"target":41398,"distance":0.5},{"source":41390,"target":41391,"distance":0.5},{"source":85107,"target":85114,"distance":0.5},{"source":85108,"target":85113,"distance":0.5},{"source":44723,"target":44725,"distance":0.5},{"source":85108,"target":85109,"distance":0.5},{"source":99169,"target":99170,"distance":0.5},{"source":99169,"target":99171,"distance":0.5},{"source":43602,"target":43603,"distance":0.5},{"source":41371,"target":41381,"distance":0.5},{"source":41372,"target":41378,"distance":0.5},{"source":41373,"target":41377,"distance":0.5},{"source":41373,"target":41374,"distance":0.5},{"source":15495,"target":15514,"distance":0.5},{"source":53663,"target":53664,"distance":0.5},{"source":53663,"target":53665,"distance":0.5},{"source":89209,"target":89210,"distance":0.5},{"source":89209,"target":89213,"distance":0.5},{"source":53662,"target":53666,"distance":0.5},{"source":43602,"target":43604,"distance":0.5},{"source":53661,"target":53667,"distance":0.5},{"source":53660,"target":53668,"distance":0.5},{"source":105438,"target":105440,"distance":0.5},{"source":10676,"target":10678,"distance":0.5},{"source":39024,"target":39032,"distance":0.5},{"source":39025,"target":39031,"distance":0.5},{"source":39026,"target":39030,"distance":0.5},{"source":39026,"target":39027,"distance":0.5},{"source":43601,"target":43605,"distance":0.5},{"source":10676,"target":10677,"distance":0.5},{"source":80223,"target":80234,"distance":0.5},{"source":15496,"target":15513,"distance":0.5},{"source":80224,"target":80230,"distance":0.5},{"source":80224,"target":80225,"distance":0.5},{"source":39015,"target":39021,"distance":0.5},{"source":39016,"target":39020,"distance":0.5},{"source":39017,"target":39019,"distance":0.5},{"source":39017,"target":39018,"distance":0.5},{"source":105438,"target":105439,"distance":0.5},{"source":15497,"target":15510,"distance":0.5},{"source":2391,"target":2392,"distance":0.5},{"source":2391,"target":2393,"distance":0.5},{"source":43600,"target":43606,"distance":0.5},{"source":53670,"target":53671,"distance":0.5},{"source":50738,"target":50739,"distance":0.5},{"source":105420,"target":105424,"distance":0.5},{"source":105420,"target":105421,"distance":0.5},{"source":50738,"target":50740,"distance":0.5},{"source":50737,"target":50746,"distance":0.5},{"source":53670,"target":53672,"distance":0.5},{"source":87078,"target":87079,"distance":0.5},{"source":104323,"target":104325,"distance":0.5},{"source":104323,"target":104324,"distance":0.5},{"source":79228,"target":79263,"distance":0.5},{"source":87078,"target":87080,"distance":0.5},{"source":79229,"target":79260,"distance":0.5},{"source":79230,"target":79251,"distance":0.5},{"source":79231,"target":79248,"distance":0.5},{"source":79232,"target":79247,"distance":0.5},{"source":79232,"target":79233,"distance":0.5},{"source":89695,"target":89696,"distance":0.5},{"source":64735,"target":64736,"distance":0.5},{"source":64735,"target":64740,"distance":0.5},{"source":77323,"target":77325,"distance":0.5},{"source":77323,"target":77324,"distance":0.5},{"source":64734,"target":64741,"distance":0.5},{"source":47969,"target":47971,"distance":0.5},{"source":47969,"target":47970,"distance":0.5},{"source":64733,"target":64742,"distance":0.5},{"source":10375,"target":10381,"distance":0.5},{"source":18249,"target":18250,"distance":0.5},{"source":64732,"target":64743,"distance":0.5},{"source":18249,"target":18251,"distance":0.5},{"source":10376,"target":10380,"distance":0.5},{"source":10376,"target":10377,"distance":0.5},{"source":64731,"target":64746,"distance":0.5},{"source":64730,"target":64747,"distance":0.5},{"source":74157,"target":74158,"distance":0.5},{"source":74157,"target":74159,"distance":0.5},{"source":64729,"target":64748,"distance":0.5},{"source":64728,"target":64749,"distance":0.5},{"source":77258,"target":77269,"distance":0.5},{"source":64727,"target":64750,"distance":0.5},{"source":74830,"target":74831,"distance":0.5},{"source":74830,"target":74836,"distance":0.5},{"source":77259,"target":77265,"distance":0.5},{"source":77260,"target":77264,"distance":0.5},{"source":74838,"target":74839,"distance":0.5},{"source":74838,"target":74840,"distance":0.5},{"source":10310,"target":10317,"distance":0.5},{"source":10310,"target":10311,"distance":0.5},{"source":64726,"target":64751,"distance":0.5},{"source":101002,"target":101003,"distance":0.5},{"source":64725,"target":64754,"distance":0.5},{"source":89695,"target":89697,"distance":0.5},{"source":53675,"target":53676,"distance":0.5},{"source":3769,"target":3770,"distance":0.5},{"source":101002,"target":101004,"distance":0.5},{"source":89694,"target":89709,"distance":0.5},{"source":3769,"target":3771,"distance":0.5},{"source":53675,"target":53677,"distance":0.5},{"source":53674,"target":53678,"distance":0.5},{"source":16372,"target":16373,"distance":0.5},{"source":49912,"target":49914,"distance":0.5},{"source":47110,"target":47111,"distance":0.5},{"source":38816,"target":38820,"distance":0.5},{"source":38817,"target":38819,"distance":0.5},{"source":16372,"target":16376,"distance":0.5},{"source":38817,"target":38818,"distance":0.5},{"source":16358,"target":16359,"distance":0.5},{"source":15498,"target":15502,"distance":0.5},{"source":47110,"target":47112,"distance":0.5},{"source":47109,"target":47113,"distance":0.5},{"source":90133,"target":90134,"distance":0.5},{"source":101247,"target":101248,"distance":0.5},{"source":101247,"target":101251,"distance":0.5},{"source":90133,"target":90135,"distance":0.5},{"source":16358,"target":16360,"distance":0.5},{"source":105787,"target":105788,"distance":0.5},{"source":49504,"target":49506,"distance":0.5},{"source":49504,"target":49505,"distance":0.5},{"source":15498,"target":15499,"distance":0.5},{"source":16382,"target":16383,"distance":0.5},{"source":66407,"target":66408,"distance":0.5},{"source":38785,"target":38789,"distance":0.5},{"source":38785,"target":38786,"distance":0.5},{"source":19844,"target":19845,"distance":0.5},{"source":66407,"target":66415,"distance":0.5},{"source":104100,"target":104102,"distance":0.5},{"source":104100,"target":104101,"distance":0.5},{"source":19844,"target":19846,"distance":0.5},{"source":90304,"target":90305,"distance":0.5},{"source":76987,"target":76989,"distance":0.5},{"source":76987,"target":76988,"distance":0.5},{"source":19848,"target":19849,"distance":0.5},{"source":47654,"target":47655,"distance":0.5},{"source":45964,"target":45965,"distance":0.5},{"source":5279,"target":5280,"distance":0.5},{"source":5279,"target":5284,"distance":0.5},{"source":90304,"target":90314,"distance":0.5},{"source":16382,"target":16384,"distance":0.5},{"source":5278,"target":5285,"distance":0.5},{"source":5277,"target":5291,"distance":0.5},{"source":90316,"target":90317,"distance":0.5},{"source":49912,"target":49913,"distance":0.5},{"source":101620,"target":101621,"distance":0.5},{"source":101620,"target":101635,"distance":0.5},{"source":19848,"target":19857,"distance":0.5},{"source":5292,"target":5293,"distance":0.5},{"source":66422,"target":66423,"distance":0.5},{"source":19847,"target":19858,"distance":0.5},{"source":5292,"target":5294,"distance":0.5},{"source":19860,"target":19861,"distance":0.5},{"source":66422,"target":66424,"distance":0.5},{"source":50863,"target":50865,"distance":0.5},{"source":5298,"target":5299,"distance":0.5},{"source":19860,"target":19864,"distance":0.5},{"source":66421,"target":66425,"distance":0.5},{"source":5298,"target":5300,"distance":0.5},{"source":44935,"target":44936,"distance":0.5},{"source":19884,"target":19885,"distance":0.5},{"source":19884,"target":19886,"distance":0.5},{"source":90316,"target":90320,"distance":0.5},{"source":5982,"target":5984,"distance":0.5},{"source":5297,"target":5301,"distance":0.5},{"source":38324,"target":38350,"distance":0.5},{"source":83992,"target":83993,"distance":0.5},{"source":101725,"target":101726,"distance":0.5},{"source":38325,"target":38349,"distance":0.5},{"source":38326,"target":38348,"distance":0.5},{"source":5296,"target":5302,"distance":0.5},{"source":66431,"target":66432,"distance":0.5},{"source":101725,"target":101729,"distance":0.5},{"source":19975,"target":19976,"distance":0.5},{"source":5310,"target":5311,"distance":0.5},{"source":5310,"target":5312,"distance":0.5},{"source":47654,"target":47656,"distance":0.5},{"source":5309,"target":5313,"distance":0.5},{"source":19975,"target":19977,"distance":0.5},{"source":5322,"target":5323,"distance":0.5},{"source":5322,"target":5324,"distance":0.5},{"source":5321,"target":5325,"distance":0.5},{"source":9327,"target":9329,"distance":0.5},{"source":66431,"target":66439,"distance":0.5},{"source":102935,"target":102936,"distance":0.5},{"source":38327,"target":38347,"distance":0.5},{"source":38328,"target":38342,"distance":0.5},{"source":38329,"target":38341,"distance":0.5},{"source":38338,"target":38340,"distance":0.5},{"source":38338,"target":38339,"distance":0.5},{"source":38331,"target":38337,"distance":0.5},{"source":38331,"target":38332,"distance":0.5},{"source":5346,"target":5347,"distance":0.5},{"source":5346,"target":5348,"distance":0.5},{"source":102935,"target":102937,"distance":0.5},{"source":102940,"target":102941,"distance":0.5},{"source":102940,"target":102942,"distance":0.5},{"source":42211,"target":42213,"distance":0.5},{"source":90315,"target":90349,"distance":0.5},{"source":102945,"target":102946,"distance":0.5},{"source":50863,"target":50864,"distance":0.5},{"source":102945,"target":102947,"distance":0.5},{"source":102944,"target":102948,"distance":0.5},{"source":5363,"target":5364,"distance":0.5},{"source":105337,"target":105339,"distance":0.5},{"source":105337,"target":105338,"distance":0.5},{"source":5363,"target":5368,"distance":0.5},{"source":66458,"target":66459,"distance":0.5},{"source":66458,"target":66490,"distance":0.5},{"source":9327,"target":9328,"distance":0.5},{"source":66457,"target":66491,"distance":0.5},{"source":66456,"target":66494,"distance":0.5},{"source":47751,"target":47752,"distance":0.5},{"source":47751,"target":47779,"distance":0.5},{"source":47750,"target":47780,"distance":0.5},{"source":66455,"target":66498,"distance":0.5},{"source":47785,"target":47786,"distance":0.5},{"source":66454,"target":66502,"distance":0.5},{"source":66453,"target":66503,"distance":0.5},{"source":20022,"target":20023,"distance":0.5},{"source":66452,"target":66506,"distance":0.5},{"source":20022,"target":20024,"distance":0.5},{"source":47785,"target":47787,"distance":0.5},{"source":66451,"target":66507,"distance":0.5},{"source":44935,"target":44937,"distance":0.5},{"source":20021,"target":20025,"distance":0.5},{"source":20020,"target":20026,"distance":0.5},{"source":20019,"target":20029,"distance":0.5},{"source":66450,"target":66508,"distance":0.5},{"source":20018,"target":20030,"distance":0.5},{"source":38291,"target":38303,"distance":0.5},{"source":20017,"target":20031,"distance":0.5},{"source":38292,"target":38300,"distance":0.5},{"source":38293,"target":38299,"distance":0.5},{"source":38294,"target":38298,"distance":0.5},{"source":38294,"target":38295,"distance":0.5},{"source":20016,"target":20034,"distance":0.5},{"source":44934,"target":44938,"distance":0.5},{"source":5982,"target":5983,"distance":0.5},{"source":77260,"target":77261,"distance":0.5},{"source":66449,"target":66516,"distance":0.5},{"source":66448,"target":66517,"distance":0.5},{"source":20015,"target":20041,"distance":0.5},{"source":20014,"target":20042,"distance":0.5},{"source":20013,"target":20043,"distance":0.5},{"source":20012,"target":20044,"distance":0.5},{"source":66447,"target":66518,"distance":0.5},{"source":20011,"target":20131,"distance":0.5},{"source":42211,"target":42212,"distance":0.5},{"source":66446,"target":66519,"distance":0.5},{"source":20010,"target":20134,"distance":0.5},{"source":66445,"target":66520,"distance":0.5},{"source":9123,"target":9136,"distance":0.5},{"source":9124,"target":9130,"distance":0.5},{"source":66444,"target":66521,"distance":0.5},{"source":20009,"target":20135,"distance":0.5},{"source":20008,"target":20136,"distance":0.5},{"source":66443,"target":66522,"distance":0.5},{"source":20007,"target":20137,"distance":0.5},{"source":66442,"target":66523,"distance":0.5},{"source":90351,"target":90352,"distance":0.5},{"source":9125,"target":9127,"distance":0.5},{"source":9125,"target":9126,"distance":0.5},{"source":16381,"target":16399,"distance":0.5},{"source":7336,"target":7337,"distance":0.5},{"source":90351,"target":90355,"distance":0.5},{"source":83971,"target":83986,"distance":0.5},{"source":83972,"target":83985,"distance":0.5},{"source":7336,"target":7340,"distance":0.5},{"source":38225,"target":38244,"distance":0.5},{"source":88080,"target":88081,"distance":0.5},{"source":83972,"target":83973,"distance":0.5},{"source":38226,"target":38240,"distance":0.5},{"source":38227,"target":38239,"distance":0.5},{"source":7335,"target":7341,"distance":0.5},{"source":14192,"target":14196,"distance":0.5},{"source":38228,"target":38238,"distance":0.5},{"source":38229,"target":38237,"distance":0.5},{"source":7344,"target":7345,"distance":0.5},{"source":7344,"target":7346,"distance":0.5},{"source":38230,"target":38236,"distance":0.5},{"source":38231,"target":38235,"distance":0.5},{"source":38232,"target":38234,"distance":0.5},{"source":14193,"target":14195,"distance":0.5},{"source":7343,"target":7347,"distance":0.5},{"source":8971,"target":8973,"distance":0.5},{"source":8971,"target":8972,"distance":0.5},{"source":16365,"target":16366,"distance":0.5},{"source":88080,"target":88082,"distance":0.5},{"source":38232,"target":38233,"distance":0.5},{"source":20476,"target":20477,"distance":0.5},{"source":15604,"target":15605,"distance":0.5},{"source":20476,"target":20478,"distance":0.5},{"source":14193,"target":14194,"distance":0.5},{"source":14178,"target":14182,"distance":0.5},{"source":20479,"target":20480,"distance":0.5},{"source":20479,"target":20483,"distance":0.5},{"source":14178,"target":14179,"distance":0.5},{"source":8951,"target":8955,"distance":0.5},{"source":20474,"target":20484,"distance":0.5},{"source":20473,"target":20485,"distance":0.5},{"source":8952,"target":8954,"distance":0.5},{"source":20472,"target":20486,"distance":0.5},{"source":66574,"target":66575,"distance":0.5},{"source":66574,"target":66576,"distance":0.5},{"source":20471,"target":20494,"distance":0.5},{"source":20470,"target":20495,"distance":0.5},{"source":8952,"target":8953,"distance":0.5},{"source":66573,"target":66579,"distance":0.5},{"source":20469,"target":20496,"distance":0.5},{"source":8942,"target":8944,"distance":0.5},{"source":66572,"target":66585,"distance":0.5},{"source":103569,"target":103573,"distance":0.5},{"source":8942,"target":8943,"distance":0.5},{"source":103569,"target":103570,"distance":0.5},{"source":20468,"target":20500,"distance":0.5},{"source":66571,"target":66586,"distance":0.5},{"source":20467,"target":20501,"distance":0.5},{"source":66570,"target":66587,"distance":0.5},{"source":20466,"target":20502,"distance":0.5},{"source":20465,"target":20512,"distance":0.5},{"source":20464,"target":20513,"distance":0.5},{"source":66569,"target":66590,"distance":0.5},{"source":20602,"target":20803,"distance":0.5},{"source":20603,"target":20802,"distance":0.5},{"source":7569,"target":7570,"distance":0.5},{"source":20604,"target":20798,"distance":0.5},{"source":20605,"target":20789,"distance":0.5},{"source":7569,"target":7573,"distance":0.5},{"source":8935,"target":8939,"distance":0.5},{"source":7568,"target":7576,"distance":0.5},{"source":7567,"target":7579,"distance":0.5},{"source":8936,"target":8938,"distance":0.5},{"source":8936,"target":8937,"distance":0.5},{"source":66568,"target":66591,"distance":0.5},{"source":7673,"target":7677,"distance":0.5},{"source":7674,"target":7676,"distance":0.5},{"source":7674,"target":7675,"distance":0.5},{"source":20606,"target":20788,"distance":0.5},{"source":66567,"target":66592,"distance":0.5},{"source":47822,"target":47830,"distance":0.5},{"source":20607,"target":20642,"distance":0.5},{"source":20608,"target":20641,"distance":0.5},{"source":20609,"target":20640,"distance":0.5},{"source":20610,"target":20637,"distance":0.5},{"source":20611,"target":20613,"distance":0.5},{"source":66566,"target":66595,"distance":0.5},{"source":20611,"target":20612,"distance":0.5},{"source":47822,"target":47823,"distance":0.5},{"source":66565,"target":66596,"distance":0.5},{"source":66564,"target":66597,"distance":0.5},{"source":20560,"target":20561,"distance":0.5},{"source":20560,"target":20576,"distance":0.5},{"source":66563,"target":66598,"distance":0.5},{"source":20559,"target":20577,"distance":0.5},{"source":44022,"target":44023,"distance":0.5},{"source":83992,"target":83999,"distance":0.5},{"source":189,"target":103656,"distance":0.49999},{"source":53871,"target":53992,"distance":0.49998},{"source":66562,"target":66599,"distance":0.49998},{"source":50150,"target":50151,"distance":0.49997},{"source":38290,"target":38304,"distance":0.49996},{"source":11,"target":21,"distance":0.49996},{"source":105745,"target":105746,"distance":0.49996},{"source":105634,"target":105635,"distance":0.49996},{"source":101246,"target":101284,"distance":0.49994},{"source":70,"target":71,"distance":0.49994},{"source":101159,"target":101165,"distance":0.49994},{"source":102934,"target":102938,"distance":0.49994},{"source":98936,"target":98948,"distance":0.49994},{"source":38289,"target":38305,"distance":0.49994},{"source":13,"target":17,"distance":0.49994},{"source":105259,"target":105261,"distance":0.49993},{"source":16361,"target":16371,"distance":0.49993},{"source":82802,"target":82808,"distance":0.49993},{"source":41370,"target":41382,"distance":0.49993},{"source":3130,"target":3131,"distance":0.49993},{"source":86527,"target":86528,"distance":0.49993},{"source":20601,"target":20808,"distance":0.49992},{"source":38223,"target":38263,"distance":0.49992},{"source":38323,"target":38351,"distance":0.49992},{"source":53870,"target":53993,"distance":0.49992},{"source":64539,"target":64599,"distance":0.49991},{"source":12,"target":20,"distance":0.49991},{"source":70967,"target":70977,"distance":0.49991},{"source":101245,"target":101290,"distance":0.49991},{"source":104596,"target":104597,"distance":0.4999},{"source":104033,"target":104034,"distance":0.49989},{"source":75468,"target":75470,"distance":0.49988},{"source":17638,"target":17642,"distance":0.49988},{"source":891,"target":892,"distance":0.49988},{"source":47852,"target":47853,"distance":0.49988},{"source":103337,"target":103338,"distance":0.49988},{"source":93673,"target":93674,"distance":0.49988},{"source":26,"target":32,"distance":0.49988},{"source":101160,"target":101161,"distance":0.49988},{"source":93612,"target":93613,"distance":0.49988},{"source":103868,"target":103872,"distance":0.49988},{"source":82006,"target":82007,"distance":0.49988},{"source":93297,"target":93298,"distance":0.49988},{"source":103101,"target":103103,"distance":0.49988},{"source":104292,"target":104304,"distance":0.49988},{"source":65,"target":66,"distance":0.49988},{"source":84974,"target":84979,"distance":0.49988},{"source":77037,"target":77038,"distance":0.49988},{"source":103119,"target":103120,"distance":0.49988},{"source":77036,"target":77052,"distance":0.49988},{"source":103614,"target":103615,"distance":0.49988},{"source":76483,"target":76489,"distance":0.49988},{"source":103204,"target":103205,"distance":0.49988},{"source":45951,"target":45953,"distance":0.49988},{"source":101598,"target":101602,"distance":0.49988},{"source":105771,"target":105772,"distance":0.49988},{"source":48858,"target":48859,"distance":0.49988},{"source":20600,"target":20809,"distance":0.49988},{"source":77159,"target":77163,"distance":0.49988},{"source":44908,"target":44910,"distance":0.49988},{"source":17663,"target":17664,"distance":0.49988},{"source":34,"target":36,"distance":0.49988},{"source":105242,"target":105244,"distance":0.49987},{"source":87083,"target":87085,"distance":0.49987},{"source":9372,"target":9376,"distance":0.49987},{"source":105328,"target":105332,"distance":0.49987},{"source":47359,"target":47363,"distance":0.49987},{"source":105364,"target":105366,"distance":0.49987},{"source":10058,"target":10059,"distance":0.49987},{"source":105379,"target":105384,"distance":0.49987},{"source":15603,"target":15609,"distance":0.49987},{"source":83223,"target":83224,"distance":0.49986},{"source":70966,"target":70978,"distance":0.49986},{"source":105639,"target":105645,"distance":0.49986},{"source":5295,"target":5308,"distance":0.49986},{"source":89634,"target":89635,"distance":0.49986},{"source":86849,"target":86851,"distance":0.49986},{"source":82821,"target":82849,"distance":0.49985},{"source":97032,"target":97036,"distance":0.49985},{"source":20006,"target":20138,"distance":0.49985},{"source":20457,"target":20459,"distance":0.49985},{"source":86754,"target":86758,"distance":0.49985},{"source":71163,"target":71164,"distance":0.49985},{"source":50862,"target":50866,"distance":0.49985},{"source":71131,"target":71132,"distance":0.49985},{"source":38224,"target":38257,"distance":0.49984},{"source":51025,"target":51027,"distance":0.49984},{"source":53634,"target":53644,"distance":0.49983},{"source":70937,"target":70949,"distance":0.49982},{"source":53633,"target":53645,"distance":0.49982},{"source":53795,"target":53861,"distance":0.49982},{"source":47507,"target":47509,"distance":0.49981},{"source":43389,"target":43393,"distance":0.49981},{"source":18254,"target":18255,"distance":0.4998},{"source":42083,"target":42084,"distance":0.49979},{"source":240,"target":244,"distance":0.49979},{"source":99320,"target":99322,"distance":0.49978},{"source":50861,"target":50912,"distance":0.49978},{"source":105692,"target":105693,"distance":0.49977},{"source":101001,"target":101008,"distance":0.49977},{"source":93313,"target":93314,"distance":0.49977},{"source":20462,"target":20527,"distance":0.49977},{"source":82125,"target":82126,"distance":0.49977},{"source":70964,"target":70982,"distance":0.49977},{"source":12885,"target":12889,"distance":0.49976},{"source":43252,"target":43254,"distance":0.49976},{"source":105317,"target":105321,"distance":0.49976},{"source":45686,"target":45687,"distance":0.49976},{"source":98975,"target":98983,"distance":0.49976},{"source":75838,"target":75840,"distance":0.49976},{"source":42007,"target":42008,"distance":0.49975},{"source":249,"target":251,"distance":0.49975},{"source":47127,"target":47133,"distance":0.49975},{"source":66561,"target":66602,"distance":0.49974},{"source":82056,"target":82084,"distance":0.49974},{"source":3881,"target":3883,"distance":0.49974},{"source":214,"target":215,"distance":0.49974},{"source":14792,"target":14793,"distance":0.49974},{"source":41852,"target":41854,"distance":0.49973},{"source":101158,"target":101166,"distance":0.49972},{"source":15572,"target":15585,"distance":0.49971},{"source":53869,"target":53994,"distance":0.4997},{"source":97044,"target":97058,"distance":0.4997},{"source":17207,"target":17208,"distance":0.4997},{"source":16604,"target":16606,"distance":0.49969},{"source":20463,"target":20517,"distance":0.49969},{"source":53794,"target":53865,"distance":0.49969},{"source":20558,"target":20578,"distance":0.49969},{"source":66924,"target":66952,"distance":0.49967},{"source":66925,"target":66951,"distance":0.49966},{"source":104284,"target":104285,"distance":0.49965},{"source":103430,"target":103431,"distance":0.49965},{"source":45705,"target":45707,"distance":0.49965},{"source":47821,"target":47831,"distance":0.49965},{"source":78,"target":82,"distance":0.49965},{"source":76376,"target":76380,"distance":0.49965},{"source":86954,"target":86955,"distance":0.49965},{"source":104235,"target":104252,"distance":0.49965},{"source":38322,"target":38360,"distance":0.49965},{"source":105318,"target":105320,"distance":0.49965},{"source":97062,"target":97077,"distance":0.49964},{"source":16607,"target":16609,"distance":0.49964},{"source":76543,"target":76544,"distance":0.49964},{"source":66441,"target":66527,"distance":0.49964},{"source":70965,"target":70981,"distance":0.49963},{"source":85051,"target":85052,"distance":0.49962},{"source":20557,"target":20579,"distance":0.49962},{"source":43452,"target":43453,"distance":0.49961},{"source":104827,"target":104829,"distance":0.49961},{"source":90181,"target":90182,"distance":0.49961},{"source":104993,"target":104999,"distance":0.49961},{"source":10666,"target":10667,"distance":0.49961},{"source":12920,"target":12922,"distance":0.49961},{"source":6000,"target":6004,"distance":0.4996},{"source":97031,"target":97039,"distance":0.4996},{"source":17772,"target":17780,"distance":0.4996},{"source":100593,"target":100595,"distance":0.4996},{"source":49779,"target":49781,"distance":0.4996},{"source":49245,"target":49246,"distance":0.49959},{"source":93228,"target":93230,"distance":0.49958},{"source":14845,"target":14846,"distance":0.49958},{"source":599,"target":600,"distance":0.49958},{"source":1278,"target":1337,"distance":0.49957},{"source":91269,"target":91275,"distance":0.49957},{"source":102933,"target":102939,"distance":0.49956},{"source":103781,"target":103782,"distance":0.49954},{"source":20005,"target":20145,"distance":0.49954},{"source":75871,"target":75873,"distance":0.49954},{"source":102958,"target":102960,"distance":0.49953},{"source":102943,"target":102951,"distance":0.49953},{"source":41468,"target":41470,"distance":0.49953},{"source":41548,"target":41552,"distance":0.49953},{"source":49187,"target":49189,"distance":0.49953},{"source":101645,"target":101646,"distance":0.49953},{"source":89986,"target":89987,"distance":0.49952},{"source":75619,"target":75620,"distance":0.49951},{"source":104341,"target":104349,"distance":0.49951},{"source":9708,"target":9710,"distance":0.4995},{"source":104994,"target":104998,"distance":0.49948},{"source":103937,"target":103938,"distance":0.49948},{"source":105717,"target":105718,"distance":0.49946},{"source":48068,"target":48073,"distance":0.49945},{"source":38288,"target":38306,"distance":0.49943},{"source":102957,"target":102961,"distance":0.49942},{"source":103646,"target":103648,"distance":0.49942},{"source":47809,"target":47811,"distance":0.49942},{"source":103806,"target":103807,"distance":0.49942},{"source":83537,"target":83541,"distance":0.49941},{"source":90350,"target":90356,"distance":0.49941},{"source":17650,"target":17656,"distance":0.49941},{"source":99247,"target":99249,"distance":0.4994},{"source":89455,"target":89456,"distance":0.4994},{"source":103969,"target":103970,"distance":0.49939},{"source":83538,"target":83540,"distance":0.49938},{"source":104380,"target":104382,"distance":0.49938},{"source":92009,"target":92011,"distance":0.49937},{"source":86489,"target":86500,"distance":0.49937},{"source":56,"target":65,"distance":0.49936},{"source":1212,"target":1226,"distance":0.49936},{"source":105564,"target":105565,"distance":0.49935},{"source":105290,"target":105291,"distance":0.49934},{"source":51022,"target":51059,"distance":0.49934},{"source":88685,"target":88697,"distance":0.49933},{"source":73470,"target":73485,"distance":0.49933},{"source":51023,"target":51055,"distance":0.49932},{"source":93714,"target":93715,"distance":0.49932},{"source":1341,"target":1343,"distance":0.49931},{"source":99041,"target":99043,"distance":0.49931},{"source":49729,"target":49730,"distance":0.49931},{"source":85026,"target":85028,"distance":0.49931},{"source":174,"target":178,"distance":0.4993},{"source":93445,"target":93446,"distance":0.4993},{"source":104120,"target":104122,"distance":0.49929},{"source":51024,"target":51032,"distance":0.49928},{"source":101151,"target":101152,"distance":0.49927},{"source":101187,"target":101188,"distance":0.49927},{"source":77296,"target":77298,"distance":0.49926},{"source":77101,"target":77102,"distance":0.49926},{"source":82991,"target":82992,"distance":0.49926},{"source":103097,"target":103098,"distance":0.49925},{"source":10673,"target":10675,"distance":0.49924},{"source":47603,"target":47605,"distance":0.49922},{"source":104230,"target":104231,"distance":0.4992},{"source":103732,"target":103733,"distance":0.49919},{"source":73988,"target":73989,"distance":0.49919},{"source":100682,"target":100686,"distance":0.49919},{"source":15573,"target":15575,"distance":0.49919},{"source":81574,"target":81633,"distance":0.49915},{"source":104181,"target":104182,"distance":0.49915},{"source":17276,"target":17278,"distance":0.49914},{"source":80154,"target":80155,"distance":0.49914},{"source":14078,"target":14080,"distance":0.49914},{"source":38321,"target":38361,"distance":0.49913},{"source":55,"target":70,"distance":0.49913},{"source":3763,"target":3764,"distance":0.49912},{"source":77199,"target":77200,"distance":0.49911},{"source":38320,"target":38362,"distance":0.4991},{"source":105258,"target":105262,"distance":0.4991},{"source":44200,"target":44204,"distance":0.4991},{"source":104142,"target":104143,"distance":0.49909},{"source":99140,"target":99153,"distance":0.49908},{"source":45945,"target":45947,"distance":0.49906},{"source":17622,"target":17623,"distance":0.49906},{"source":9018,"target":9283,"distance":0.49905},{"source":5988,"target":5990,"distance":0.49904},{"source":43293,"target":43294,"distance":0.49903},{"source":64956,"target":64958,"distance":0.49902},{"source":86933,"target":86935,"distance":0.49902},{"source":105316,"target":105322,"distance":0.499},{"source":73801,"target":73802,"distance":0.499},{"source":101477,"target":101479,"distance":0.499},{"source":105354,"target":105355,"distance":0.499},{"source":3470,"target":3472,"distance":0.49899},{"source":103398,"target":103409,"distance":0.49898},{"source":93610,"target":93611,"distance":0.49897},{"source":3785,"target":3831,"distance":0.49897},{"source":3772,"target":3777,"distance":0.49897},{"source":53868,"target":53995,"distance":0.49897},{"source":10374,"target":10382,"distance":0.49895},{"source":89377,"target":89379,"distance":0.49895},{"source":105563,"target":105567,"distance":0.49895},{"source":49922,"target":49924,"distance":0.49895},{"source":75534,"target":75536,"distance":0.49895},{"source":101716,"target":101717,"distance":0.49895},{"source":64607,"target":64609,"distance":0.49894},{"source":71290,"target":71303,"distance":0.49893},{"source":13069,"target":13070,"distance":0.4989},{"source":80338,"target":80340,"distance":0.4989},{"source":42019,"target":42047,"distance":0.49889},{"source":102956,"target":102962,"distance":0.49889},{"source":76149,"target":76154,"distance":0.49889},{"source":5320,"target":5328,"distance":0.49889},{"source":86701,"target":86703,"distance":0.49888},{"source":922,"target":935,"distance":0.49888},{"source":3370,"target":3371,"distance":0.49887},{"source":44900,"target":44901,"distance":0.49887},{"source":77064,"target":77066,"distance":0.49885},{"source":93976,"target":93981,"distance":0.49884},{"source":104617,"target":104619,"distance":0.49883},{"source":105769,"target":105770,"distance":0.49882},{"source":98994,"target":99009,"distance":0.49879},{"source":104371,"target":104378,"distance":0.49876},{"source":51021,"target":51063,"distance":0.49871},{"source":104675,"target":104677,"distance":0.49869},{"source":50151,"target":50166,"distance":0.49869},{"source":101205,"target":101206,"distance":0.49869},{"source":76192,"target":76193,"distance":0.49867},{"source":5729,"target":5731,"distance":0.49867},{"source":82158,"target":82160,"distance":0.49866},{"source":66560,"target":66603,"distance":0.49866},{"source":42203,"target":42204,"distance":0.49866},{"source":53867,"target":53996,"distance":0.49865},{"source":104399,"target":104405,"distance":0.49865},{"source":15531,"target":15571,"distance":0.49864},{"source":16447,"target":16448,"distance":0.49864},{"source":100373,"target":100374,"distance":0.49864},{"source":16501,"target":16503,"distance":0.49864},{"source":18263,"target":18265,"distance":0.49861},{"source":101745,"target":101746,"distance":0.4986},{"source":12117,"target":12119,"distance":0.49859},{"source":19859,"target":19865,"distance":0.49859},{"source":89971,"target":89973,"distance":0.49858},{"source":103686,"target":103687,"distance":0.49854},{"source":77142,"target":77146,"distance":0.49852},{"source":99218,"target":99219,"distance":0.49851},{"source":82121,"target":82122,"distance":0.49851},{"source":91924,"target":91928,"distance":0.4985},{"source":76180,"target":76182,"distance":0.49849},{"source":75717,"target":75718,"distance":0.49849},{"source":73469,"target":73486,"distance":0.49848},{"source":12004,"target":12005,"distance":0.49848},{"source":80677,"target":80678,"distance":0.49847},{"source":76561,"target":76562,"distance":0.49846},{"source":76560,"target":76561,"distance":0.49844},{"source":105406,"target":105408,"distance":0.49843},{"source":70713,"target":70723,"distance":0.49842},{"source":38222,"target":38264,"distance":0.49839},{"source":99273,"target":99275,"distance":0.49838},{"source":80353,"target":80354,"distance":0.49838},{"source":12092,"target":12094,"distance":0.49838},{"source":100403,"target":100404,"distance":0.49838},{"source":48846,"target":48848,"distance":0.49838},{"source":20461,"target":20528,"distance":0.49836},{"source":94054,"target":94058,"distance":0.49835},{"source":99267,"target":99268,"distance":0.49833},{"source":1201,"target":1203,"distance":0.49831},{"source":7590,"target":7591,"distance":0.49831},{"source":12014,"target":12016,"distance":0.4983},{"source":86557,"target":86559,"distance":0.4983},{"source":104905,"target":104907,"distance":0.49828},{"source":6184,"target":6186,"distance":0.49828},{"source":3880,"target":3886,"distance":0.49827},{"source":105130,"target":105136,"distance":0.49827},{"source":7351,"target":7355,"distance":0.49826},{"source":88636,"target":88644,"distance":0.49824},{"source":66430,"target":66440,"distance":0.49823},{"source":18298,"target":18302,"distance":0.49822},{"source":73802,"target":73804,"distance":0.49822},{"source":105039,"target":105040,"distance":0.49821},{"source":8950,"target":8958,"distance":0.49821},{"source":49799,"target":49800,"distance":0.49819},{"source":14810,"target":14845,"distance":0.49819},{"source":47358,"target":47364,"distance":0.49818},{"source":12111,"target":12112,"distance":0.49816},{"source":77081,"target":77082,"distance":0.49814},{"source":74853,"target":74854,"distance":0.49814},{"source":44021,"target":44028,"distance":0.49812},{"source":16531,"target":16532,"distance":0.49811},{"source":49508,"target":49509,"distance":0.49811},{"source":103190,"target":103192,"distance":0.4981},{"source":70707,"target":70708,"distance":0.49809},{"source":101380,"target":101381,"distance":0.49807},{"source":42210,"target":42214,"distance":0.49807},{"source":81540,"target":81541,"distance":0.49806},{"source":103663,"target":103664,"distance":0.49804},{"source":75739,"target":75740,"distance":0.49804},{"source":47108,"target":47114,"distance":0.49802},{"source":102963,"target":102964,"distance":0.49802},{"source":76107,"target":76119,"distance":0.498},{"source":2381,"target":2383,"distance":0.49797},{"source":70733,"target":70905,"distance":0.49796},{"source":9114,"target":9116,"distance":0.49795},{"source":41504,"target":41518,"distance":0.49793},{"source":42122,"target":42123,"distance":0.4979},{"source":75766,"target":75768,"distance":0.49789},{"source":14177,"target":14188,"distance":0.49789},{"source":1242,"target":1244,"distance":0.49789},{"source":45642,"target":45646,"distance":0.49785},{"source":38319,"target":38363,"distance":0.49784},{"source":74023,"target":74024,"distance":0.49783},{"source":15532,"target":15534,"distance":0.49783},{"source":104014,"target":104015,"distance":0.49783},{"source":50814,"target":50815,"distance":0.49781},{"source":44967,"target":44968,"distance":0.49777},{"source":9684,"target":9685,"distance":0.49776},{"source":44114,"target":44125,"distance":0.49776},{"source":12884,"target":12890,"distance":0.49775},{"source":14645,"target":14647,"distance":0.49774},{"source":102974,"target":102975,"distance":0.49768},{"source":17002,"target":17008,"distance":0.49766},{"source":97083,"target":97118,"distance":0.49765},{"source":16652,"target":16653,"distance":0.49764},{"source":7635,"target":7637,"distance":0.49763},{"source":105229,"target":105231,"distance":0.49762},{"source":103343,"target":103344,"distance":0.49757},{"source":50699,"target":50715,"distance":0.49756},{"source":83728,"target":83729,"distance":0.49755},{"source":17375,"target":17377,"distance":0.49755},{"source":103107,"target":103108,"distance":0.49754},{"source":90164,"target":90165,"distance":0.49753},{"source":82951,"target":82952,"distance":0.49751},{"source":1340,"target":1344,"distance":0.4975},{"source":105257,"target":105263,"distance":0.49749},{"source":104494,"target":104495,"distance":0.49749},{"source":86919,"target":86920,"distance":0.49748},{"source":51018,"target":51020,"distance":0.49746},{"source":76202,"target":76203,"distance":0.49739},{"source":105211,"target":105213,"distance":0.49738},{"source":39023,"target":39035,"distance":0.49737},{"source":70734,"target":70735,"distance":0.49735},{"source":90132,"target":90136,"distance":0.49734},{"source":105385,"target":105386,"distance":0.49732},{"source":16977,"target":16979,"distance":0.49731},{"source":49507,"target":49511,"distance":0.4973},{"source":12559,"target":12936,"distance":0.49729},{"source":82886,"target":82887,"distance":0.49726},{"source":93496,"target":93498,"distance":0.49726},{"source":49482,"target":49483,"distance":0.49721},{"source":91067,"target":91069,"distance":0.49721},{"source":17607,"target":17612,"distance":0.49721},{"source":25,"target":26,"distance":0.4972},{"source":154,"target":156,"distance":0.49719},{"source":103203,"target":103204,"distance":0.49719},{"source":11552,"target":11553,"distance":0.49716},{"source":11559,"target":11560,"distance":0.49716},{"source":92530,"target":92532,"distance":0.4971},{"source":93344,"target":93345,"distance":0.49709},{"source":12312,"target":12314,"distance":0.49709},{"source":44939,"target":44944,"distance":0.49708},{"source":92537,"target":92538,"distance":0.49705},{"source":93379,"target":93380,"distance":0.49703},{"source":50202,"target":50203,"distance":0.49701},{"source":11582,"target":11584,"distance":0.49699},{"source":76216,"target":76308,"distance":0.49698},{"source":103383,"target":103384,"distance":0.49695},{"source":76573,"target":76574,"distance":0.49693},{"source":75912,"target":75913,"distance":0.49693},{"source":103135,"target":103136,"distance":0.49692},{"source":76518,"target":76520,"distance":0.49691},{"source":73510,"target":73511,"distance":0.49691},{"source":11801,"target":11802,"distance":0.4969},{"source":74856,"target":74857,"distance":0.49688},{"source":88137,"target":88142,"distance":0.49683},{"source":83378,"target":83379,"distance":0.49682},{"source":17718,"target":17719,"distance":0.49682},{"source":83407,"target":83409,"distance":0.49681},{"source":84189,"target":84190,"distance":0.49681},{"source":64724,"target":64755,"distance":0.49675},{"source":103118,"target":103119,"distance":0.49675},{"source":49170,"target":49171,"distance":0.49668},{"source":3380,"target":3381,"distance":0.49666},{"source":87039,"target":87041,"distance":0.49664},{"source":83379,"target":83380,"distance":0.49662},{"source":50338,"target":50339,"distance":0.49662},{"source":105103,"target":105104,"distance":0.49661},{"source":86960,"target":86962,"distance":0.49659},{"source":84090,"target":84091,"distance":0.49657},{"source":7352,"target":7354,"distance":0.49653},{"source":43396,"target":43397,"distance":0.49652},{"source":79227,"target":79264,"distance":0.49651},{"source":88312,"target":88314,"distance":0.49646},{"source":12307,"target":12308,"distance":0.49643},{"source":105129,"target":105140,"distance":0.49642},{"source":98954,"target":98968,"distance":0.4964},{"source":105577,"target":105579,"distance":0.49638},{"source":81800,"target":81804,"distance":0.49638},{"source":103542,"target":103543,"distance":0.49634},{"source":47135,"target":47152,"distance":0.49634},{"source":43416,"target":43418,"distance":0.49634},{"source":103420,"target":103421,"distance":0.49633},{"source":49357,"target":49362,"distance":0.49632},{"source":105116,"target":105128,"distance":0.49632},{"source":91276,"target":91277,"distance":0.49631},{"source":104513,"target":104514,"distance":0.49631},{"source":104393,"target":104394,"distance":0.49631},{"source":47845,"target":47846,"distance":0.4963},{"source":76452,"target":76456,"distance":0.49625},{"source":16549,"target":16550,"distance":0.49621},{"source":92427,"target":92429,"distance":0.49621},{"source":105562,"target":105568,"distance":0.4962},{"source":50772,"target":50779,"distance":0.49615},{"source":90431,"target":90432,"distance":0.49615},{"source":74837,"target":74843,"distance":0.49614},{"source":105437,"target":105441,"distance":0.4961},{"source":48841,"target":48842,"distance":0.49609},{"source":50831,"target":50847,"distance":0.49608},{"source":103156,"target":103157,"distance":0.49608},{"source":7661,"target":7663,"distance":0.49606},{"source":104864,"target":104866,"distance":0.49606},{"source":101150,"target":101151,"distance":0.49602},{"source":3873,"target":5320,"distance":0.496},{"source":3874,"target":5309,"distance":0.49599},{"source":70706,"target":70712,"distance":0.49596},{"source":105000,"target":105001,"distance":0.49595},{"source":47156,"target":47157,"distance":0.49594},{"source":103329,"target":103331,"distance":0.49593},{"source":17740,"target":17742,"distance":0.49591},{"source":104689,"target":104693,"distance":0.49589},{"source":1339,"target":1345,"distance":0.49589},{"source":43229,"target":43231,"distance":0.49589},{"source":100712,"target":100713,"distance":0.49588},{"source":10,"target":11,"distance":0.49586},{"source":17710,"target":17712,"distance":0.49584},{"source":14890,"target":14891,"distance":0.49582},{"source":92562,"target":92564,"distance":0.49579},{"source":80520,"target":80521,"distance":0.49577},{"source":70950,"target":70954,"distance":0.49577},{"source":10328,"target":10333,"distance":0.49575},{"source":84174,"target":84175,"distance":0.49572},{"source":12477,"target":12489,"distance":0.49571},{"source":94098,"target":94107,"distance":0.49568},{"source":104313,"target":104314,"distance":0.49568},{"source":105488,"target":105489,"distance":0.49568},{"source":105608,"target":105610,"distance":0.49567},{"source":104143,"target":104144,"distance":0.49566},{"source":86505,"target":86510,"distance":0.49564},{"source":101241,"target":101243,"distance":0.49561},{"source":105576,"target":105577,"distance":0.49559},{"source":86,"target":90,"distance":0.49555},{"source":101141,"target":101143,"distance":0.49555},{"source":13467,"target":13468,"distance":0.49554},{"source":104427,"target":104428,"distance":0.49554},{"source":43198,"target":43202,"distance":0.49552},{"source":98974,"target":98984,"distance":0.49545},{"source":76215,"target":76309,"distance":0.4954},{"source":92901,"target":92902,"distance":0.49539},{"source":103350,"target":103352,"distance":0.49537},{"source":93255,"target":93256,"distance":0.49535},{"source":64723,"target":64756,"distance":0.49534},{"source":73982,"target":73983,"distance":0.4953},{"source":81819,"target":81820,"distance":0.49528},{"source":101206,"target":101207,"distance":0.49527},{"source":84102,"target":84103,"distance":0.49524},{"source":101132,"target":101134,"distance":0.49524},{"source":101234,"target":101236,"distance":0.49523},{"source":75446,"target":75447,"distance":0.49522},{"source":103579,"target":103580,"distance":0.49518},{"source":104450,"target":104451,"distance":0.49513},{"source":17739,"target":17740,"distance":0.49509},{"source":103397,"target":103398,"distance":0.49508},{"source":86714,"target":86716,"distance":0.49501},{"source":7342,"target":7348,"distance":0.49494},{"source":14952,"target":14954,"distance":0.4949},{"source":3465,"target":3834,"distance":0.49489},{"source":45704,"target":45708,"distance":0.49487},{"source":93312,"target":93316,"distance":0.49481},{"source":12448,"target":12450,"distance":0.49481},{"source":6156,"target":6163,"distance":0.4948},{"source":92008,"target":92012,"distance":0.49479},{"source":75500,"target":75501,"distance":0.49476},{"source":83988,"target":83992,"distance":0.49462},{"source":13068,"target":13102,"distance":0.49462},{"source":103453,"target":103454,"distance":0.49461},{"source":17647,"target":17648,"distance":0.49459},{"source":12467,"target":12468,"distance":0.49459},{"source":7566,"target":7580,"distance":0.49458},{"source":76098,"target":76100,"distance":0.49457},{"source":49791,"target":49795,"distance":0.49444},{"source":80612,"target":80613,"distance":0.4944},{"source":89454,"target":89510,"distance":0.49439},{"source":41425,"target":41446,"distance":0.49437},{"source":87025,"target":87031,"distance":0.49435},{"source":48893,"target":48901,"distance":0.49433},{"source":75740,"target":75742,"distance":0.49433},{"source":104531,"target":104533,"distance":0.49432},{"source":77277,"target":77284,"distance":0.49428},{"source":49164,"target":49165,"distance":0.49427},{"source":17371,"target":17375,"distance":0.49424},{"source":80191,"target":80193,"distance":0.49424},{"source":101207,"target":101213,"distance":0.49421},{"source":76201,"target":76202,"distance":0.49419},{"source":17335,"target":17337,"distance":0.49417},{"source":80378,"target":80379,"distance":0.49412},{"source":77005,"target":77007,"distance":0.4941},{"source":101595,"target":101597,"distance":0.49406},{"source":80664,"target":80666,"distance":0.49402},{"source":101294,"target":101296,"distance":0.49396},{"source":5362,"target":5363,"distance":0.49394},{"source":77224,"target":77226,"distance":0.49392},{"source":83350,"target":83351,"distance":0.4939},{"source":82115,"target":82116,"distance":0.49388},{"source":7350,"target":7362,"distance":0.49384},{"source":76582,"target":76584,"distance":0.49382},{"source":81534,"target":81535,"distance":0.49382},{"source":76103,"target":76104,"distance":0.4938},{"source":83708,"target":83722,"distance":0.49375},{"source":17785,"target":18181,"distance":0.49373},{"source":83958,"target":83964,"distance":0.49373},{"source":75950,"target":75951,"distance":0.49371},{"source":101476,"target":101480,"distance":0.49364},{"source":101048,"target":101049,"distance":0.49364},{"source":43171,"target":43179,"distance":0.49362},{"source":3836,"target":3837,"distance":0.49361},{"source":89560,"target":89562,"distance":0.49361},{"source":101167,"target":101169,"distance":0.49359},{"source":79270,"target":79272,"distance":0.49358},{"source":101186,"target":101187,"distance":0.49356},{"source":105102,"target":105112,"distance":0.49354},{"source":71119,"target":71123,"distance":0.4935},{"source":127,"target":132,"distance":0.49349},{"source":84206,"target":84210,"distance":0.49348},{"source":75780,"target":75781,"distance":0.49344},{"source":17784,"target":18248,"distance":0.49335},{"source":104875,"target":104876,"distance":0.49333},{"source":82044,"target":82050,"distance":0.49332},{"source":75789,"target":75817,"distance":0.49329},{"source":40,"target":42,"distance":0.49322},{"source":94003,"target":94004,"distance":0.49318},{"source":82889,"target":82890,"distance":0.49306},{"source":103031,"target":103040,"distance":0.49301},{"source":43401,"target":43403,"distance":0.49297},{"source":104986,"target":104987,"distance":0.49291},{"source":101174,"target":101176,"distance":0.49286},{"source":3875,"target":5295,"distance":0.49281},{"source":105605,"target":105607,"distance":0.4928},{"source":53659,"target":53669,"distance":0.49277},{"source":80373,"target":80374,"distance":0.49276},{"source":91011,"target":91015,"distance":0.49272},{"source":93996,"target":94000,"distance":0.49271},{"source":45967,"target":45968,"distance":0.49269},{"source":13469,"target":13470,"distance":0.49266},{"source":11970,"target":11984,"distance":0.49265},{"source":76453,"target":76455,"distance":0.49263},{"source":101129,"target":101131,"distance":0.49257},{"source":105490,"target":105491,"distance":0.49251},{"source":90984,"target":91000,"distance":0.49248},{"source":101440,"target":101461,"distance":0.49244},{"source":92561,"target":92598,"distance":0.49243},{"source":101181,"target":101183,"distance":0.49239},{"source":90523,"target":90524,"distance":0.49239},{"source":3156,"target":3157,"distance":0.49236},{"source":101400,"target":101424,"distance":0.49234},{"source":87643,"target":87645,"distance":0.49231},{"source":89968,"target":89970,"distance":0.49231},{"source":94067,"target":94068,"distance":0.49227},{"source":42018,"target":42019,"distance":0.49221},{"source":101381,"target":101383,"distance":0.49214},{"source":9301,"target":9302,"distance":0.49213},{"source":9293,"target":9294,"distance":0.49211},{"source":105014,"target":105023,"distance":0.49209},{"source":9285,"target":9286,"distance":0.49207},{"source":15585,"target":15586,"distance":0.49203},{"source":81554,"target":81555,"distance":0.49203},{"source":104213,"target":104215,"distance":0.49202},{"source":81655,"target":81659,"distance":0.492},{"source":76313,"target":76318,"distance":0.49197},{"source":16416,"target":16417,"distance":0.49197},{"source":80148,"target":80150,"distance":0.49188},{"source":3469,"target":3470,"distance":0.49188},{"source":75805,"target":75807,"distance":0.49186},{"source":50698,"target":50716,"distance":0.49184},{"source":104985,"target":104986,"distance":0.49178},{"source":104712,"target":104713,"distance":0.49175},{"source":16400,"target":16401,"distance":0.49172},{"source":89360,"target":89362,"distance":0.49171},{"source":14868,"target":14872,"distance":0.49161},{"source":89515,"target":89516,"distance":0.49159},{"source":104357,"target":104359,"distance":0.49154},{"source":17621,"target":17637,"distance":0.49151},{"source":17786,"target":17787,"distance":0.4915},{"source":101687,"target":101688,"distance":0.4915},{"source":92050,"target":92088,"distance":0.49134},{"source":12985,"target":12986,"distance":0.49132},{"source":80622,"target":80623,"distance":0.49132},{"source":88136,"target":88137,"distance":0.49126},{"source":81646,"target":81648,"distance":0.49122},{"source":105375,"target":105376,"distance":0.49121},{"source":104099,"target":104103,"distance":0.49121},{"source":105289,"target":105298,"distance":0.49111},{"source":75791,"target":75792,"distance":0.49108},{"source":9364,"target":9365,"distance":0.49107},{"source":49910,"target":49916,"distance":0.49097},{"source":7609,"target":7611,"distance":0.49092},{"source":9250,"target":9254,"distance":0.49092},{"source":51076,"target":51077,"distance":0.49092},{"source":92883,"target":92884,"distance":0.49089},{"source":11969,"target":11985,"distance":0.49086},{"source":50953,"target":50954,"distance":0.49076},{"source":80623,"target":80624,"distance":0.4907},{"source":7364,"target":7368,"distance":0.49067},{"source":50240,"target":50244,"distance":0.49067},{"source":5357,"target":6114,"distance":0.49062},{"source":86760,"target":86761,"distance":0.4906},{"source":88684,"target":88700,"distance":0.4906},{"source":99305,"target":100588,"distance":0.49057},{"source":82096,"target":82098,"distance":0.49054},{"source":105323,"target":105325,"distance":0.49045},{"source":75584,"target":75585,"distance":0.49044},{"source":90364,"target":90385,"distance":0.49042},{"source":88311,"target":88312,"distance":0.49042},{"source":80222,"target":80235,"distance":0.49031},{"source":93482,"target":93495,"distance":0.49022},{"source":89711,"target":89712,"distance":0.49017},{"source":73918,"target":73919,"distance":0.4901},{"source":81650,"target":81651,"distance":0.49006},{"source":82860,"target":82862,"distance":0.49004},{"source":105266,"target":105268,"distance":0.49},{"source":5378,"target":5380,"distance":0.48999},{"source":7608,"target":7609,"distance":0.48998},{"source":44199,"target":44208,"distance":0.48971},{"source":105303,"target":105309,"distance":0.48965},{"source":93717,"target":93852,"distance":0.48962},{"source":75627,"target":75631,"distance":0.48962},{"source":105327,"target":105333,"distance":0.48959},{"source":91862,"target":91863,"distance":0.48958},{"source":84288,"target":84289,"distance":0.48956},{"source":3854,"target":3855,"distance":0.48935},{"source":104483,"target":104484,"distance":0.48935},{"source":86740,"target":86744,"distance":0.48931},{"source":46028,"target":47134,"distance":0.4893},{"source":88719,"target":88721,"distance":0.48927},{"source":73944,"target":73945,"distance":0.4891},{"source":3797,"target":3799,"distance":0.4891},{"source":12525,"target":12529,"distance":0.4891},{"source":48843,"target":48845,"distance":0.48906},{"source":82088,"target":82090,"distance":0.48905},{"source":88111,"target":88116,"distance":0.48899},{"source":64722,"target":64757,"distance":0.48895},{"source":81871,"target":81872,"distance":0.48895},{"source":50830,"target":50848,"distance":0.48886},{"source":41481,"target":41487,"distance":0.48883},{"source":92096,"target":92101,"distance":0.48863},{"source":104633,"target":104637,"distance":0.48861},{"source":10057,"target":10079,"distance":0.4886},{"source":83694,"target":83695,"distance":0.48857},{"source":47944,"target":47945,"distance":0.48854},{"source":91178,"target":91182,"distance":0.48847},{"source":77035,"target":77053,"distance":0.48846},{"source":84033,"target":84034,"distance":0.48843},{"source":13106,"target":13108,"distance":0.48839},{"source":83536,"target":83542,"distance":0.48837},{"source":86633,"target":86637,"distance":0.48834},{"source":104451,"target":104452,"distance":0.48828},{"source":83669,"target":83670,"distance":0.48823},{"source":104889,"target":104890,"distance":0.48816},{"source":47606,"target":47607,"distance":0.48815},{"source":81951,"target":81953,"distance":0.48812},{"source":5329,"target":5345,"distance":0.48806},{"source":9312,"target":9313,"distance":0.48805},{"source":12563,"target":12567,"distance":0.48805},{"source":92032,"target":92033,"distance":0.48801},{"source":86912,"target":86916,"distance":0.48792},{"source":38268,"target":38269,"distance":0.48787},{"source":104511,"target":104512,"distance":0.48773},{"source":14915,"target":14925,"distance":0.48772},{"source":3876,"target":5292,"distance":0.48763},{"source":50382,"target":50388,"distance":0.48758},{"source":104845,"target":104847,"distance":0.48754},{"source":13056,"target":13058,"distance":0.48752},{"source":273,"target":287,"distance":0.4875},{"source":39009,"target":41412,"distance":0.48745},{"source":66559,"target":66619,"distance":0.48741},{"source":81989,"target":81990,"distance":0.48739},{"source":47869,"target":47870,"distance":0.48739},{"source":46026,"target":47252,"distance":0.48736},{"source":82043,"target":82044,"distance":0.48727},{"source":105580,"target":105582,"distance":0.48723},{"source":80674,"target":80676,"distance":0.48716},{"source":9987,"target":10016,"distance":0.48713},{"source":104850,"target":104852,"distance":0.48709},{"source":14812,"target":14816,"distance":0.48704},{"source":105491,"target":105493,"distance":0.48699},{"source":9963,"target":9965,"distance":0.48699},{"source":105185,"target":105208,"distance":0.48698},{"source":100451,"target":100576,"distance":0.48685},{"source":16514,"target":16515,"distance":0.48682},{"source":77257,"target":77274,"distance":0.4868},{"source":75520,"target":75524,"distance":0.48675},{"source":43286,"target":43382,"distance":0.48666},{"source":82890,"target":82892,"distance":0.48663},{"source":76018,"target":76019,"distance":0.48663},{"source":46029,"target":47127,"distance":0.48643},{"source":84009,"target":84011,"distance":0.48642},{"source":90146,"target":90147,"distance":0.48641},{"source":104452,"target":104454,"distance":0.4864},{"source":47134,"target":47153,"distance":0.4864},{"source":53632,"target":53646,"distance":0.48633},{"source":48890,"target":48891,"distance":0.48628},{"source":10373,"target":10374,"distance":0.48626},{"source":101155,"target":101180,"distance":0.48623},{"source":104910,"target":104914,"distance":0.48622},{"source":91760,"target":91779,"distance":0.48606},{"source":101739,"target":102969,"distance":0.48591},{"source":47843,"target":47861,"distance":0.48575},{"source":47920,"target":47921,"distance":0.48562},{"source":99293,"target":99299,"distance":0.4856},{"source":84089,"target":84093,"distance":0.48559},{"source":82874,"target":82881,"distance":0.48547},{"source":90566,"target":90568,"distance":0.48547},{"source":12002,"target":12010,"distance":0.48546},{"source":83535,"target":83553,"distance":0.48544},{"source":1241,"target":1245,"distance":0.48528},{"source":82990,"target":82991,"distance":0.48525},{"source":105484,"target":105486,"distance":0.48511},{"source":14613,"target":14615,"distance":0.48501},{"source":100368,"target":100369,"distance":0.48497},{"source":16655,"target":16976,"distance":0.48497},{"source":14602,"target":14607,"distance":0.48494},{"source":77072,"target":77073,"distance":0.48488},{"source":99314,"target":100388,"distance":0.48487},{"source":44036,"target":44037,"distance":0.4848},{"source":93886,"target":93887,"distance":0.48479},{"source":92426,"target":92445,"distance":0.48477},{"source":812,"target":816,"distance":0.48476},{"source":13195,"target":13225,"distance":0.48463},{"source":44136,"target":44138,"distance":0.48451},{"source":74017,"target":74018,"distance":0.48447},{"source":5350,"target":5351,"distance":0.48445},{"source":16440,"target":16444,"distance":0.48437},{"source":82040,"target":82041,"distance":0.48436},{"source":16603,"target":16604,"distance":0.48436},{"source":48078,"target":48083,"distance":0.48435},{"source":86887,"target":86891,"distance":0.48434},{"source":1523,"target":1525,"distance":0.48421},{"source":1453,"target":1455,"distance":0.48418},{"source":76177,"target":76179,"distance":0.4841},{"source":104670,"target":104671,"distance":0.4841},{"source":41866,"target":41867,"distance":0.48403},{"source":41868,"target":41869,"distance":0.48398},{"source":47866,"target":47867,"distance":0.48388},{"source":83234,"target":83236,"distance":0.48378},{"source":100462,"target":100464,"distance":0.48376},{"source":75899,"target":75900,"distance":0.48376},{"source":75378,"target":75379,"distance":0.48371},{"source":7369,"target":7370,"distance":0.48371},{"source":42209,"target":42215,"distance":0.48368},{"source":17049,"target":17051,"distance":0.48353},{"source":15205,"target":15207,"distance":0.48342},{"source":271,"target":272,"distance":0.48338},{"source":38997,"target":38998,"distance":0.48337},{"source":53767,"target":53774,"distance":0.48334},{"source":83675,"target":83690,"distance":0.48329},{"source":91903,"target":91905,"distance":0.48328},{"source":14637,"target":14639,"distance":0.48327},{"source":42005,"target":42018,"distance":0.48323},{"source":82155,"target":82156,"distance":0.4832},{"source":13768,"target":13772,"distance":0.4831},{"source":14098,"target":14103,"distance":0.48308},{"source":20556,"target":20580,"distance":0.48306},{"source":79226,"target":79265,"distance":0.48298},{"source":89214,"target":89215,"distance":0.48293},{"source":38203,"target":38205,"distance":0.48288},{"source":105241,"target":105245,"distance":0.48288},{"source":90514,"target":90519,"distance":0.48281},{"source":83319,"target":83321,"distance":0.48278},{"source":47279,"target":47281,"distance":0.48277},{"source":105066,"target":105067,"distance":0.48277},{"source":13548,"target":13550,"distance":0.48263},{"source":88380,"target":88381,"distance":0.48261},{"source":9298,"target":9299,"distance":0.4826},{"source":1338,"target":1346,"distance":0.4826},{"source":76365,"target":76366,"distance":0.4825},{"source":104737,"target":104749,"distance":0.48246},{"source":1540,"target":1544,"distance":0.48245},{"source":105552,"target":105574,"distance":0.48235},{"source":89257,"target":89259,"distance":0.48234},{"source":89353,"target":89355,"distance":0.48225},{"source":47357,"target":47365,"distance":0.48224},{"source":9139,"target":9141,"distance":0.48218},{"source":9021,"target":9123,"distance":0.48211},{"source":86945,"target":86947,"distance":0.48198},{"source":105040,"target":105042,"distance":0.48197},{"source":86556,"target":86560,"distance":0.48196},{"source":18287,"target":18288,"distance":0.48174},{"source":9724,"target":11777,"distance":0.48167},{"source":91203,"target":91211,"distance":0.48162},{"source":7672,"target":7678,"distance":0.4815},{"source":88647,"target":88649,"distance":0.48147},{"source":82976,"target":82978,"distance":0.48146},{"source":47513,"target":47515,"distance":0.48121},{"source":87754,"target":87760,"distance":0.4812},{"source":92049,"target":92050,"distance":0.48107},{"source":91100,"target":91112,"distance":0.48102},{"source":75547,"target":75548,"distance":0.48101},{"source":9326,"target":9332,"distance":0.48096},{"source":105376,"target":105377,"distance":0.48078},{"source":47653,"target":47657,"distance":0.48074},{"source":47623,"target":47625,"distance":0.48068},{"source":105009,"target":105011,"distance":0.48064},{"source":41496,"target":41497,"distance":0.48061},{"source":48818,"target":48822,"distance":0.4806},{"source":86625,"target":86712,"distance":0.48057},{"source":5238,"target":5259,"distance":0.48052},{"source":105451,"target":105453,"distance":0.48048},{"source":41615,"target":41616,"distance":0.48041},{"source":42121,"target":42122,"distance":0.48035},{"source":38952,"target":38956,"distance":0.48011},{"source":77295,"target":77299,"distance":0.47999},{"source":83741,"target":83743,"distance":0.47996},{"source":50236,"target":50237,"distance":0.47992},{"source":86971,"target":86972,"distance":0.47988},{"source":12965,"target":12966,"distance":0.47986},{"source":13896,"target":13898,"distance":0.47982},{"source":15265,"target":15278,"distance":0.47973},{"source":90450,"target":90451,"distance":0.47966},{"source":43599,"target":43607,"distance":0.47963},{"source":12949,"target":12953,"distance":0.47961},{"source":91880,"target":91882,"distance":0.47957},{"source":83711,"target":83713,"distance":0.47956},{"source":91219,"target":91220,"distance":0.4795},{"source":82925,"target":82930,"distance":0.47938},{"source":105425,"target":105429,"distance":0.47931},{"source":92944,"target":92946,"distance":0.47918},{"source":38265,"target":38266,"distance":0.47915},{"source":104714,"target":104716,"distance":0.47912},{"source":9752,"target":9757,"distance":0.47906},{"source":9468,"target":9470,"distance":0.47904},{"source":15256,"target":15257,"distance":0.47891},{"source":47350,"target":47351,"distance":0.47881},{"source":47180,"target":47181,"distance":0.47878},{"source":18253,"target":18262,"distance":0.47866},{"source":105344,"target":105346,"distance":0.47856},{"source":48213,"target":48217,"distance":0.47853},{"source":20599,"target":20813,"distance":0.47844},{"source":17709,"target":17710,"distance":0.47819},{"source":90612,"target":90984,"distance":0.47816},{"source":105060,"target":105064,"distance":0.47813},{"source":38784,"target":38790,"distance":0.47806},{"source":47902,"target":47904,"distance":0.47797},{"source":90470,"target":90471,"distance":0.47796},{"source":44922,"target":44923,"distance":0.47795},{"source":46034,"target":46035,"distance":0.47775},{"source":45670,"target":45682,"distance":0.47759},{"source":104765,"target":104770,"distance":0.47733},{"source":105,"target":140,"distance":0.47712},{"source":91176,"target":91177,"distance":0.47699},{"source":18274,"target":18275,"distance":0.47678},{"source":17781,"target":18253,"distance":0.47637},{"source":20146,"target":20147,"distance":0.47636},{"source":15174,"target":15202,"distance":0.47625},{"source":66678,"target":66679,"distance":0.47597},{"source":41653,"target":41654,"distance":0.4759},{"source":105013,"target":105014,"distance":0.4759},{"source":18283,"target":18607,"distance":0.47581},{"source":100365,"target":100366,"distance":0.47571},{"source":43433,"target":43434,"distance":0.47569},{"source":87082,"target":87086,"distance":0.47562},{"source":76481,"target":76482,"distance":0.47561},{"source":9476,"target":9508,"distance":0.47559},{"source":75368,"target":75369,"distance":0.47551},{"source":20555,"target":20556,"distance":0.47544},{"source":42063,"target":42064,"distance":0.47543},{"source":20529,"target":20530,"distance":0.47534},{"source":66634,"target":66635,"distance":0.4752},{"source":38309,"target":38310,"distance":0.47508},{"source":51070,"target":53670,"distance":0.47501},{"source":71018,"target":71019,"distance":0.47496},{"source":75865,"target":75866,"distance":0.47485},{"source":93511,"target":93530,"distance":0.47485},{"source":41851,"target":41859,"distance":0.47485},{"source":2295,"target":2296,"distance":0.47483},{"source":44103,"target":44112,"distance":0.47482},{"source":3846,"target":3860,"distance":0.47481},{"source":3159,"target":3160,"distance":0.47477},{"source":921,"target":936,"distance":0.47476},{"source":358,"target":359,"distance":0.47474},{"source":11729,"target":11731,"distance":0.47468},{"source":10551,"target":10566,"distance":0.47431},{"source":49791,"target":49792,"distance":0.47431},{"source":10542,"target":10544,"distance":0.47424},{"source":75458,"target":75459,"distance":0.47412},{"source":66748,"target":66749,"distance":0.4741},{"source":93597,"target":93667,"distance":0.4739},{"source":3144,"target":3145,"distance":0.47388},{"source":88107,"target":88147,"distance":0.47388},{"source":1227,"target":1240,"distance":0.47387},{"source":50756,"target":50757,"distance":0.47372},{"source":41476,"target":41579,"distance":0.47368},{"source":14884,"target":15203,"distance":0.47368},{"source":41412,"target":41414,"distance":0.47365},{"source":11580,"target":11581,"distance":0.4736},{"source":75606,"target":75610,"distance":0.47354},{"source":5345,"target":5349,"distance":0.47345},{"source":90456,"target":90463,"distance":0.47315},{"source":93856,"target":94067,"distance":0.47314},{"source":38709,"target":38710,"distance":0.473},{"source":38811,"target":38812,"distance":0.47289},{"source":38734,"target":38735,"distance":0.47269},{"source":9023,"target":9036,"distance":0.47236},{"source":16660,"target":16661,"distance":0.47233},{"source":88715,"target":88716,"distance":0.47229},{"source":10318,"target":10320,"distance":0.47224},{"source":99323,"target":99324,"distance":0.47204},{"source":3494,"target":3498,"distance":0.47192},{"source":91066,"target":91067,"distance":0.47181},{"source":50430,"target":50434,"distance":0.47174},{"source":18281,"target":18282,"distance":0.4716},{"source":9371,"target":9380,"distance":0.47152},{"source":44746,"target":44747,"distance":0.4715},{"source":104589,"target":104655,"distance":0.47085},{"source":17737,"target":17781,"distance":0.47079},{"source":88157,"target":88161,"distance":0.47075},{"source":43226,"target":43227,"distance":0.47071},{"source":82820,"target":82850,"distance":0.47064},{"source":66542,"target":66546,"distance":0.47063},{"source":75797,"target":75798,"distance":0.47059},{"source":104628,"target":104629,"distance":0.47021},{"source":17758,"target":17759,"distance":0.47011},{"source":103395,"target":103418,"distance":0.46997},{"source":89380,"target":89382,"distance":0.46996},{"source":48058,"target":48060,"distance":0.46996},{"source":91847,"target":91856,"distance":0.4699},{"source":105688,"target":105709,"distance":0.46978},{"source":91212,"target":91295,"distance":0.46898},{"source":66909,"target":66910,"distance":0.46863},{"source":88390,"target":88392,"distance":0.46857},{"source":94094,"target":97031,"distance":0.46852},{"source":105585,"target":105615,"distance":0.46851},{"source":80580,"target":80584,"distance":0.46843},{"source":38815,"target":38821,"distance":0.4684},{"source":48055,"target":48075,"distance":0.46833},{"source":43415,"target":43416,"distance":0.4682},{"source":15408,"target":15412,"distance":0.46817},{"source":53679,"target":53680,"distance":0.46807},{"source":101741,"target":102956,"distance":0.46772},{"source":93248,"target":93249,"distance":0.46766},{"source":20181,"target":20182,"distance":0.46755},{"source":50755,"target":50763,"distance":0.467},{"source":8974,"target":8975,"distance":0.46684},{"source":13463,"target":13464,"distance":0.4668},{"source":6183,"target":6187,"distance":0.4668},{"source":18599,"target":18600,"distance":0.46672},{"source":913,"target":914,"distance":0.46669},{"source":43595,"target":44029,"distance":0.46664},{"source":38364,"target":38370,"distance":0.46653},{"source":5987,"target":5993,"distance":0.46651},{"source":81527,"target":81531,"distance":0.46649},{"source":103637,"target":103638,"distance":0.46646},{"source":19890,"target":19891,"distance":0.46645},{"source":99307,"target":100451,"distance":0.4664},{"source":15602,"target":15613,"distance":0.4663},{"source":6179,"target":7350,"distance":0.46619},{"source":39011,"target":41406,"distance":0.46615},{"source":91832,"target":91871,"distance":0.46604},{"source":71286,"target":73469,"distance":0.46593},{"source":80239,"target":80243,"distance":0.46587},{"source":81644,"target":81650,"distance":0.46585},{"source":87072,"target":87692,"distance":0.46574},{"source":1486,"target":1487,"distance":0.46566},{"source":5385,"target":5387,"distance":0.46534},{"source":71123,"target":71125,"distance":0.46528},{"source":64758,"target":64762,"distance":0.46524},{"source":80153,"target":80173,"distance":0.46508},{"source":14168,"target":14169,"distance":0.46482},{"source":77306,"target":77308,"distance":0.46476},{"source":2390,"target":2394,"distance":0.46473},{"source":104885,"target":104909,"distance":0.4647},{"source":38693,"target":38695,"distance":0.46459},{"source":77332,"target":77338,"distance":0.46449},{"source":93598,"target":93599,"distance":0.46431},{"source":14191,"target":14197,"distance":0.46409},{"source":613,"target":614,"distance":0.46394},{"source":1610,"target":1611,"distance":0.46393},{"source":19883,"target":19887,"distance":0.46389},{"source":3879,"target":3887,"distance":0.46386},{"source":76480,"target":76481,"distance":0.4636},{"source":9368,"target":9369,"distance":0.46343},{"source":7398,"target":7403,"distance":0.46336},{"source":83531,"target":83669,"distance":0.46262},{"source":7667,"target":8964,"distance":0.46258},{"source":50333,"target":50337,"distance":0.46242},{"source":85100,"target":86501,"distance":0.46222},{"source":11781,"target":11793,"distance":0.46204},{"source":49766,"target":50996,"distance":0.46175},{"source":16990,"target":16991,"distance":0.46145},{"source":49795,"target":49910,"distance":0.46041},{"source":51071,"target":53659,"distance":0.46023},{"source":41541,"target":41542,"distance":0.45988},{"source":105371,"target":105404,"distance":0.45968},{"source":13540,"target":13541,"distance":0.45927},{"source":47273,"target":47600,"distance":0.45878},{"source":51017,"target":51018,"distance":0.45832},{"source":17154,"target":17155,"distance":0.45801},{"source":18676,"target":19883,"distance":0.458},{"source":66919,"target":70733,"distance":0.45762},{"source":104711,"target":104841,"distance":0.45709},{"source":91296,"target":91788,"distance":0.45635},{"source":10689,"target":10690,"distance":0.45622},{"source":74152,"target":74837,"distance":0.45602},{"source":93896,"target":93897,"distance":0.45576},{"source":91299,"target":91728,"distance":0.45531},{"source":80656,"target":80657,"distance":0.45381},{"source":53766,"target":53775,"distance":0.45356},{"source":17689,"target":17698,"distance":0.45346},{"source":66420,"target":66426,"distance":0.45346},{"source":52,"target":77,"distance":0.45336},{"source":82170,"target":82820,"distance":0.4532},{"source":80221,"target":80236,"distance":0.45317},{"source":71002,"target":71003,"distance":0.45244},{"source":12002,"target":12003,"distance":0.45204},{"source":6172,"target":7659,"distance":0.45176},{"source":77170,"target":77189,"distance":0.45167},{"source":80690,"target":81527,"distance":0.45156},{"source":47925,"target":47935,"distance":0.4515},{"source":92133,"target":92134,"distance":0.45137},{"source":89989,"target":89991,"distance":0.45119},{"source":80363,"target":80595,"distance":0.45073},{"source":87081,"target":87087,"distance":0.45069},{"source":93986,"target":93987,"distance":0.45061},{"source":10045,"target":10344,"distance":0.45004},{"source":16527,"target":16528,"distance":0.44991},{"source":44966,"target":44970,"distance":0.44944},{"source":39022,"target":39036,"distance":0.44938},{"source":1606,"target":2294,"distance":0.4489},{"source":687,"target":691,"distance":0.44853},{"source":80634,"target":80635,"distance":0.44835},{"source":71304,"target":71339,"distance":0.44833},{"source":64615,"target":64617,"distance":0.44829},{"source":80601,"target":81561,"distance":0.44829},{"source":86738,"target":86739,"distance":0.44824},{"source":13165,"target":13166,"distance":0.448},{"source":70908,"target":70910,"distance":0.44769},{"source":616,"target":618,"distance":0.44757},{"source":18680,"target":18682,"distance":0.44745},{"source":66693,"target":66695,"distance":0.44695},{"source":3493,"target":3762,"distance":0.44653},{"source":46031,"target":47108,"distance":0.44652},{"source":46033,"target":47106,"distance":0.44605},{"source":16472,"target":17285,"distance":0.44578},{"source":103683,"target":103695,"distance":0.44488},{"source":75798,"target":75804,"distance":0.44459},{"source":82174,"target":82176,"distance":0.44449},{"source":89012,"target":89013,"distance":0.44367},{"source":91310,"target":91312,"distance":0.4436},{"source":88162,"target":88163,"distance":0.44359},{"source":17783,"target":18249,"distance":0.44331},{"source":88673,"target":88674,"distance":0.44329},{"source":91822,"target":91823,"distance":0.44328},{"source":90154,"target":90407,"distance":0.44327},{"source":91074,"target":91078,"distance":0.44295},{"source":16650,"target":17038,"distance":0.44272},{"source":89710,"target":89732,"distance":0.44261},{"source":9367,"target":9465,"distance":0.44245},{"source":1601,"target":1602,"distance":0.44239},{"source":76027,"target":76028,"distance":0.44211},{"source":71279,"target":73900,"distance":0.44172},{"source":86837,"target":86839,"distance":0.44159},{"source":90617,"target":90625,"distance":0.44141},{"source":86626,"target":86700,"distance":0.4412},{"source":104567,"target":104585,"distance":0.44115},{"source":93860,"target":93885,"distance":0.4407},{"source":87694,"target":87696,"distance":0.44016},{"source":89204,"target":89368,"distance":0.44001},{"source":90180,"target":90189,"distance":0.43973},{"source":49917,"target":50136,"distance":0.43949},{"source":103153,"target":103180,"distance":0.43899},{"source":85124,"target":85132,"distance":0.43879},{"source":83433,"target":83437,"distance":0.43874},{"source":48833,"target":48834,"distance":0.43864},{"source":44921,"target":44931,"distance":0.4386},{"source":83410,"target":83414,"distance":0.43845},{"source":101379,"target":101425,"distance":0.43839},{"source":16512,"target":16520,"distance":0.43838},{"source":92138,"target":92139,"distance":0.43817},{"source":18668,"target":19992,"distance":0.43813},{"source":90499,"target":90501,"distance":0.43804},{"source":92619,"target":92621,"distance":0.43798},{"source":17179,"target":17180,"distance":0.43797},{"source":73600,"target":73601,"distance":0.43792},{"source":89642,"target":89643,"distance":0.4379},{"source":86762,"target":86778,"distance":0.43785},{"source":103755,"target":103756,"distance":0.43773},{"source":77175,"target":77176,"distance":0.43765},{"source":97080,"target":98936,"distance":0.43742},{"source":101742,"target":102943,"distance":0.4374},{"source":94095,"target":97026,"distance":0.43739},{"source":93672,"target":93676,"distance":0.43733},{"source":53866,"target":53997,"distance":0.43724},{"source":49802,"target":49803,"distance":0.43723},{"source":80375,"target":80491,"distance":0.43694},{"source":49921,"target":49925,"distance":0.43687},{"source":14642,"target":14643,"distance":0.43681},{"source":3135,"target":3142,"distance":0.43663},{"source":16512,"target":16513,"distance":0.43662},{"source":101379,"target":101380,"distance":0.43661},{"source":104593,"target":104594,"distance":0.4363},{"source":105372,"target":105373,"distance":0.43613},{"source":104672,"target":104680,"distance":0.43604},{"source":104165,"target":104171,"distance":0.43603},{"source":44747,"target":44748,"distance":0.43563},{"source":85075,"target":85076,"distance":0.4354},{"source":92941,"target":93228,"distance":0.4354},{"source":82988,"target":83231,"distance":0.43517},{"source":43596,"target":44021,"distance":0.43474},{"source":6172,"target":6173,"distance":0.43465},{"source":103008,"target":103009,"distance":0.43446},{"source":41623,"target":41624,"distance":0.43436},{"source":91216,"target":91269,"distance":0.4342},{"source":86626,"target":86627,"distance":0.4338},{"source":83532,"target":83664,"distance":0.43354},{"source":76082,"target":76083,"distance":0.43337},{"source":104510,"target":104511,"distance":0.43334},{"source":71287,"target":73458,"distance":0.43306},{"source":80694,"target":80695,"distance":0.43296},{"source":51075,"target":51079,"distance":0.43296},{"source":103638,"target":103644,"distance":0.43253},{"source":12000,"target":12001,"distance":0.4324},{"source":39012,"target":41387,"distance":0.43234},{"source":3864,"target":3865,"distance":0.43222},{"source":75616,"target":75617,"distance":0.4322},{"source":5382,"target":5982,"distance":0.43194},{"source":74156,"target":74166,"distance":0.43186},{"source":17783,"target":17784,"distance":0.43169},{"source":50439,"target":50495,"distance":0.43136},{"source":15599,"target":16372,"distance":0.43133},{"source":12976,"target":13054,"distance":0.43103},{"source":66620,"target":66621,"distance":0.43088},{"source":66923,"target":66953,"distance":0.43076},{"source":104547,"target":104554,"distance":0.43048},{"source":105417,"target":105437,"distance":0.43034},{"source":64955,"target":64961,"distance":0.43004},{"source":77320,"target":79226,"distance":0.42983},{"source":50428,"target":50429,"distance":0.42951},{"source":64810,"target":64811,"distance":0.42947},{"source":66920,"target":70724,"distance":0.42945},{"source":7669,"target":8950,"distance":0.42931},{"source":90511,"target":90512,"distance":0.42921},{"source":51072,"target":53652,"distance":0.42919},{"source":91215,"target":91216,"distance":0.42916},{"source":41650,"target":41850,"distance":0.42899},{"source":44197,"target":44198,"distance":0.4289},{"source":42197,"target":42198,"distance":0.42884},{"source":75496,"target":75598,"distance":0.42849},{"source":18677,"target":19859,"distance":0.42827},{"source":38812,"target":38813,"distance":0.42827},{"source":77196,"target":77242,"distance":0.42823},{"source":64682,"target":64683,"distance":0.42807},{"source":20002,"target":20460,"distance":0.42746},{"source":93475,"target":93481,"distance":0.42723},{"source":44717,"target":45954,"distance":0.42702},{"source":93341,"target":93378,"distance":0.42645},{"source":77253,"target":77310,"distance":0.42627},{"source":91877,"target":91878,"distance":0.42627},{"source":10052,"target":10336,"distance":0.4262},{"source":85101,"target":86489,"distance":0.42597},{"source":16525,"target":16544,"distance":0.42565},{"source":103199,"target":103332,"distance":0.42518},{"source":82171,"target":82811,"distance":0.42509},{"source":50436,"target":50737,"distance":0.42427},{"source":99317,"target":100368,"distance":0.42418},{"source":38316,"target":38317,"distance":0.42398},{"source":104362,"target":104482,"distance":0.42376},{"source":76352,"target":76365,"distance":0.42363},{"source":47925,"target":47926,"distance":0.4235},{"source":80691,"target":81524,"distance":0.4225},{"source":87742,"target":87752,"distance":0.42217},{"source":3465,"target":3466,"distance":0.4221},{"source":10054,"target":10318,"distance":0.42206},{"source":89205,"target":89358,"distance":0.42199},{"source":75834,"target":75858,"distance":0.42156},{"source":17689,"target":17690,"distance":0.42154},{"source":15402,"target":15596,"distance":0.42087},{"source":103334,"target":103335,"distance":0.42065},{"source":12468,"target":12469,"distance":0.42049},{"source":90177,"target":90350,"distance":0.42031},{"source":83709,"target":83710,"distance":0.42014},{"source":103152,"target":103185,"distance":0.41897},{"source":88346,"target":88347,"distance":0.41891},{"source":50857,"target":50858,"distance":0.41862},{"source":17644,"target":17684,"distance":0.41785},{"source":75516,"target":75577,"distance":0.41748},{"source":99012,"target":99212,"distance":0.41715},{"source":42059,"target":42185,"distance":0.41674},{"source":50827,"target":50851,"distance":0.41638},{"source":92939,"target":92940,"distance":0.41601},{"source":9365,"target":9366,"distance":0.41584},{"source":71280,"target":73580,"distance":0.4156},{"source":74153,"target":74830,"distance":0.41558},{"source":13067,"target":13068,"distance":0.41524},{"source":77319,"target":79268,"distance":0.41502},{"source":89374,"target":89514,"distance":0.41496},{"source":9465,"target":9466,"distance":0.41414},{"source":77250,"target":77251,"distance":0.41391},{"source":9727,"target":9728,"distance":0.41381},{"source":12302,"target":12303,"distance":0.41373},{"source":88151,"target":88310,"distance":0.41358},{"source":105,"target":106,"distance":0.4135},{"source":41648,"target":41649,"distance":0.4133},{"source":100452,"target":100453,"distance":0.41313},{"source":80688,"target":80689,"distance":0.41266},{"source":99212,"target":99290,"distance":0.41244},{"source":87062,"target":87063,"distance":0.41214},{"source":100701,"target":100702,"distance":0.41114},{"source":104159,"target":104165,"distance":0.41037},{"source":17618,"target":17701,"distance":0.41028},{"source":51067,"target":53733,"distance":0.41024},{"source":75493,"target":75701,"distance":0.40982},{"source":90155,"target":90156,"distance":0.4096},{"source":92131,"target":92897,"distance":0.40929},{"source":47271,"target":47272,"distance":0.40871},{"source":44740,"target":44746,"distance":0.40862},{"source":43584,"target":44132,"distance":0.40842},{"source":80602,"target":80687,"distance":0.40832},{"source":101737,"target":102986,"distance":0.40801},{"source":103007,"target":103021,"distance":0.40798},{"source":103695,"target":103696,"distance":0.40685},{"source":90155,"target":90161,"distance":0.40681},{"source":104094,"target":104095,"distance":0.40671},{"source":12522,"target":12547,"distance":0.40636},{"source":87061,"target":87739,"distance":0.40611},{"source":88106,"target":88150,"distance":0.40593},{"source":103333,"target":103334,"distance":0.40375},{"source":38315,"target":38697,"distance":0.40313},{"source":44738,"target":44906,"distance":0.40241},{"source":12957,"target":16458,"distance":0.40228},{"source":9367,"target":9368,"distance":0.4013},{"source":14107,"target":14884,"distance":0.40079},{"source":77124,"target":77150,"distance":0.40006},{"source":99212,"target":99213,"distance":0.40006},{"source":81643,"target":81835,"distance":0.39963},{"source":76444,"target":76445,"distance":0.39928},{"source":75896,"target":76014,"distance":0.39919},{"source":18283,"target":18284,"distance":0.39919},{"source":90162,"target":90163,"distance":0.39897},{"source":105179,"target":105237,"distance":0.39784},{"source":11999,"target":12000,"distance":0.39711},{"source":88347,"target":88348,"distance":0.39682},{"source":105413,"target":105414,"distance":0.39659},{"source":91876,"target":91877,"distance":0.39613},{"source":5356,"target":6142,"distance":0.39582},{"source":86906,"target":86959,"distance":0.39547},{"source":104527,"target":104547,"distance":0.39541},{"source":49199,"target":49495,"distance":0.39489},{"source":14111,"target":14130,"distance":0.39486},{"source":41529,"target":41541,"distance":0.39476},{"source":20000,"target":38220,"distance":0.39463},{"source":235,"target":267,"distance":0.3945},{"source":2378,"target":2389,"distance":0.39434},{"source":71127,"target":71159,"distance":0.39403},{"source":49352,"target":49353,"distance":0.39378},{"source":47838,"target":48195,"distance":0.39304},{"source":43217,"target":43243,"distance":0.39205},{"source":91214,"target":91215,"distance":0.39201},{"source":80374,"target":80375,"distance":0.39147},{"source":103141,"target":103198,"distance":0.39138},{"source":91878,"target":91879,"distance":0.39123},{"source":82112,"target":82113,"distance":0.39112},{"source":80606,"target":80618,"distance":0.39076},{"source":49783,"target":50139,"distance":0.38919},{"source":93249,"target":93250,"distance":0.38874},{"source":75897,"target":75937,"distance":0.38871},{"source":12523,"target":12524,"distance":0.38865},{"source":103198,"target":103366,"distance":0.38808},{"source":5985,"target":5986,"distance":0.38806},{"source":44728,"target":44734,"distance":0.38801},{"source":93670,"target":93671,"distance":0.38686},{"source":82150,"target":84032,"distance":0.3859},{"source":18673,"target":19986,"distance":0.38553},{"source":93475,"target":93476,"distance":0.38527},{"source":15251,"target":15252,"distance":0.38523},{"source":9313,"target":9325,"distance":0.3844},{"source":86969,"target":87001,"distance":0.3838},{"source":47277,"target":47278,"distance":0.38358},{"source":88714,"target":89204,"distance":0.38331},{"source":47272,"target":47273,"distance":0.38315},{"source":181,"target":105750,"distance":0.3828},{"source":211,"target":230,"distance":0.38231},{"source":75789,"target":75790,"distance":0.38171},{"source":14888,"target":14889,"distance":0.38141},{"source":17648,"target":17649,"distance":0.38132},{"source":16601,"target":16602,"distance":0.38116},{"source":47269,"target":47270,"distance":0.38099},{"source":75515,"target":75516,"distance":0.38082},{"source":3492,"target":3763,"distance":0.38057},{"source":92030,"target":92031,"distance":0.38026},{"source":16480,"target":16484,"distance":0.38014},{"source":49201,"target":49202,"distance":0.38014},{"source":49501,"target":49760,"distance":0.38007},{"source":83674,"target":83694,"distance":0.37991},{"source":90448,"target":90511,"distance":0.37989},{"source":71126,"target":71223,"distance":0.37953},{"source":18272,"target":18668,"distance":0.37923},{"source":82168,"target":82863,"distance":0.37899},{"source":101469,"target":101470,"distance":0.37856},{"source":1276,"target":1453,"distance":0.37811},{"source":50919,"target":50935,"distance":0.37799},{"source":104021,"target":104027,"distance":0.3776},{"source":38317,"target":38693,"distance":0.37748},{"source":103968,"target":103969,"distance":0.37726},{"source":83374,"target":83378,"distance":0.3772},{"source":53787,"target":66554,"distance":0.37718},{"source":75943,"target":75944,"distance":0.37717},{"source":101046,"target":101132,"distance":0.37717},{"source":104590,"target":104591,"distance":0.37714},{"source":3157,"target":3370,"distance":0.37711},{"source":38220,"target":38268,"distance":0.37709},{"source":86910,"target":86933,"distance":0.37706},{"source":3877,"target":5277,"distance":0.37691},{"source":76095,"target":76096,"distance":0.37691},{"source":80635,"target":80639,"distance":0.37686},{"source":1210,"target":1241,"distance":0.37657},{"source":80220,"target":80221,"distance":0.37644},{"source":103684,"target":103685,"distance":0.37636},{"source":104615,"target":104616,"distance":0.37628},{"source":104423,"target":104450,"distance":0.37617},{"source":105404,"target":105405,"distance":0.376},{"source":101585,"target":101586,"distance":0.37571},{"source":92899,"target":92900,"distance":0.37569},{"source":44176,"target":44191,"distance":0.37551},{"source":93454,"target":93475,"distance":0.37549},{"source":91834,"target":91835,"distance":0.37548},{"source":101743,"target":102940,"distance":0.37535},{"source":100581,"target":100585,"distance":0.37516},{"source":76351,"target":76370,"distance":0.37515},{"source":87023,"target":87039,"distance":0.37514},{"source":103662,"target":103663,"distance":0.37513},{"source":97081,"target":98916,"distance":0.37511},{"source":94096,"target":97016,"distance":0.37509},{"source":97043,"target":97062,"distance":0.37508},{"source":105012,"target":105013,"distance":0.37507},{"source":76214,"target":76215,"distance":0.37502},{"source":104608,"target":104615,"distance":0.37495},{"source":97043,"target":97044,"distance":0.37492},{"source":100581,"target":100582,"distance":0.37484},{"source":6177,"target":7390,"distance":0.37474},{"source":71279,"target":71280,"distance":0.37468},{"source":12978,"target":12984,"distance":0.3746},{"source":100591,"target":100592,"distance":0.37453},{"source":44176,"target":44177,"distance":0.37449},{"source":81532,"target":81540,"distance":0.37433},{"source":104233,"target":104284,"distance":0.37425},{"source":14643,"target":14792,"distance":0.37424},{"source":50828,"target":50829,"distance":0.37423},{"source":93288,"target":93289,"distance":0.37412},{"source":18674,"target":18675,"distance":0.37408},{"source":103724,"target":103730,"distance":0.37403},{"source":103096,"target":103097,"distance":0.37398},{"source":104467,"target":104479,"distance":0.37392},{"source":101185,"target":101186,"distance":0.37391},{"source":70962,"target":71018,"distance":0.37388},{"source":106,"target":107,"distance":0.37386},{"source":98972,"target":98994,"distance":0.3738},{"source":11968,"target":11969,"distance":0.37373},{"source":12977,"target":13021,"distance":0.37364},{"source":48829,"target":48830,"distance":0.3734},{"source":105574,"target":105575,"distance":0.37338},{"source":104554,"target":104564,"distance":0.37337},{"source":105101,"target":105102,"distance":0.37335},{"source":1600,"target":1601,"distance":0.37322},{"source":9,"target":10,"distance":0.37321},{"source":356,"target":595,"distance":0.37321},{"source":104312,"target":104322,"distance":0.37318},{"source":80635,"target":80636,"distance":0.37314},{"source":49917,"target":49918,"distance":0.37301},{"source":77003,"target":77035,"distance":0.37292},{"source":76580,"target":76987,"distance":0.37282},{"source":83374,"target":83375,"distance":0.3728},{"source":8,"target":24,"distance":0.37272},{"source":75735,"target":75788,"distance":0.37251},{"source":104352,"target":104353,"distance":0.37243},{"source":104002,"target":104003,"distance":0.37243},{"source":104021,"target":104022,"distance":0.3724},{"source":6181,"target":7342,"distance":0.3723},{"source":17045,"target":17046,"distance":0.37225},{"source":7670,"target":8942,"distance":0.37207},{"source":54,"target":55,"distance":0.37204},{"source":99011,"target":99293,"distance":0.37204},{"source":50919,"target":50920,"distance":0.37201},{"source":80366,"target":80367,"distance":0.37191},{"source":12305,"target":12306,"distance":0.37183},{"source":66557,"target":66634,"distance":0.37183},{"source":15253,"target":15254,"distance":0.37174},{"source":105373,"target":105374,"distance":0.37171},{"source":104173,"target":104174,"distance":0.3715},{"source":15600,"target":16361,"distance":0.37136},{"source":10055,"target":10310,"distance":0.37135},{"source":16600,"target":16616,"distance":0.37129},{"source":88108,"target":88135,"distance":0.37124},{"source":19888,"target":19975,"distance":0.37099},{"source":101685,"target":101725,"distance":0.37074},{"source":74151,"target":74152,"distance":0.37068},{"source":104887,"target":104905,"distance":0.37057},{"source":89375,"target":89454,"distance":0.37041},{"source":105603,"target":105604,"distance":0.37041},{"source":104458,"target":104464,"distance":0.37036},{"source":18285,"target":18298,"distance":0.37022},{"source":83674,"target":83675,"distance":0.37009},{"source":84204,"target":84205,"distance":0.36999},{"source":49501,"target":49502,"distance":0.36993},{"source":81570,"target":81641,"distance":0.36992},{"source":88107,"target":88108,"distance":0.36987},{"source":16480,"target":16481,"distance":0.36986},{"source":64953,"target":66407,"distance":0.36986},{"source":76127,"target":76187,"distance":0.36953},{"source":81653,"target":81800,"distance":0.36948},{"source":50238,"target":50333,"distance":0.36948},{"source":3492,"target":3493,"distance":0.36943},{"source":14950,"target":14951,"distance":0.36933},{"source":38950,"target":38951,"distance":0.36923},{"source":1603,"target":3156,"distance":0.36921},{"source":39013,"target":41370,"distance":0.36918},{"source":88382,"target":88636,"distance":0.36917},{"source":81836,"target":81837,"distance":0.36902},{"source":17349,"target":38993,"distance":0.36894},{"source":47651,"target":47785,"distance":0.36892},{"source":75518,"target":75534,"distance":0.36832},{"source":49202,"target":49239,"distance":0.36802},{"source":104482,"target":104483,"distance":0.36795},{"source":87752,"target":88080,"distance":0.36774},{"source":44034,"target":44103,"distance":0.36657},{"source":7607,"target":7608,"distance":0.36641},{"source":17000,"target":17001,"distance":0.36638},{"source":3871,"target":3872,"distance":0.36609},{"source":94079,"target":94080,"distance":0.36607},{"source":104425,"target":104426,"distance":0.3656},{"source":50201,"target":50214,"distance":0.36545},{"source":88345,"target":88376,"distance":0.36529},{"source":105755,"target":105766,"distance":0.36529},{"source":104123,"target":104142,"distance":0.36525},{"source":80651,"target":80652,"distance":0.36513},{"source":50437,"target":50698,"distance":0.36512},{"source":44718,"target":45670,"distance":0.36507},{"source":104592,"target":104608,"distance":0.3649},{"source":85102,"target":86484,"distance":0.36389},{"source":85095,"target":85096,"distance":0.36386},{"source":88682,"target":88683,"distance":0.36354},{"source":44159,"target":44173,"distance":0.36313},{"source":53792,"target":64539,"distance":0.36303},{"source":91193,"target":91212,"distance":0.36302},{"source":43284,"target":43573,"distance":0.36275},{"source":104364,"target":104417,"distance":0.3627},{"source":48076,"target":48077,"distance":0.36269},{"source":105250,"target":105256,"distance":0.36266},{"source":15203,"target":15204,"distance":0.36263},{"source":66921,"target":70713,"distance":0.36254},{"source":12547,"target":12548,"distance":0.36215},{"source":11946,"target":11947,"distance":0.36206},{"source":44728,"target":44729,"distance":0.36199},{"source":103960,"target":104669,"distance":0.36178},{"source":89371,"target":89630,"distance":0.36169},{"source":103964,"target":104047,"distance":0.36161},{"source":47355,"target":47356,"distance":0.36156},{"source":70906,"target":70937,"distance":0.36156},{"source":684,"target":685,"distance":0.36152},{"source":16473,"target":17179,"distance":0.36133},{"source":19994,"target":38811,"distance":0.36129},{"source":88155,"target":88156,"distance":0.36111},{"source":80668,"target":80682,"distance":0.36087},{"source":9019,"target":9248,"distance":0.36077},{"source":99318,"target":100365,"distance":0.36069},{"source":93557,"target":93558,"distance":0.3605},{"source":91065,"target":91066,"distance":0.36029},{"source":82151,"target":83708,"distance":0.35996},{"source":86826,"target":86832,"distance":0.35968},{"source":75898,"target":75928,"distance":0.35944},{"source":38286,"target":38287,"distance":0.35939},{"source":94093,"target":97043,"distance":0.35932},{"source":18678,"target":19847,"distance":0.35925},{"source":87073,"target":87642,"distance":0.35898},{"source":50422,"target":50755,"distance":0.35893},{"source":80218,"target":80219,"distance":0.35866},{"source":82172,"target":82802,"distance":0.3586},{"source":104527,"target":104528,"distance":0.35849},{"source":43573,"target":43574,"distance":0.35836},{"source":90615,"target":90979,"distance":0.35809},{"source":83232,"target":83319,"distance":0.35802},{"source":353,"target":605,"distance":0.35741},{"source":71282,"target":71283,"distance":0.35732},{"source":86968,"target":87012,"distance":0.35711},{"source":13054,"target":13055,"distance":0.35692},{"source":6170,"target":9364,"distance":0.35679},{"source":48887,"target":49183,"distance":0.3567},{"source":75703,"target":75716,"distance":0.35669},{"source":83528,"target":83529,"distance":0.35668},{"source":77070,"target":77071,"distance":0.35636},{"source":104568,"target":104569,"distance":0.35599},{"source":90178,"target":90315,"distance":0.35592},{"source":73941,"target":73942,"distance":0.35573},{"source":15249,"target":15250,"distance":0.35556},{"source":41529,"target":41530,"distance":0.35524},{"source":11778,"target":11779,"distance":0.35472},{"source":84286,"target":84287,"distance":0.35435},{"source":66691,"target":66748,"distance":0.35425},{"source":90468,"target":90469,"distance":0.35386},{"source":103661,"target":103680,"distance":0.35381},{"source":46032,"target":46033,"distance":0.35339},{"source":81641,"target":82003,"distance":0.35311},{"source":82167,"target":82168,"distance":0.35271},{"source":92136,"target":92426,"distance":0.35239},{"source":93331,"target":93557,"distance":0.35235},{"source":50916,"target":50989,"distance":0.35213},{"source":77251,"target":80218,"distance":0.35211},{"source":66418,"target":66441,"distance":0.35196},{"source":15244,"target":16427,"distance":0.35186},{"source":80692,"target":81519,"distance":0.35157},{"source":73914,"target":73980,"distance":0.35141},{"source":3870,"target":3871,"distance":0.35098},{"source":17042,"target":17043,"distance":0.35033},{"source":75790,"target":75796,"distance":0.3502},{"source":41948,"target":41949,"distance":0.35013},{"source":104528,"target":104544,"distance":0.34982},{"source":105032,"target":105246,"distance":0.34956},{"source":89981,"target":89982,"distance":0.34947},{"source":48196,"target":48197,"distance":0.34921},{"source":18673,"target":18674,"distance":0.34884},{"source":66689,"target":66690,"distance":0.34849},{"source":44738,"target":44739,"distance":0.34759},{"source":44133,"target":44134,"distance":0.34742},{"source":86904,"target":91915,"distance":0.34736},{"source":99012,"target":99013,"distance":0.34726},{"source":105035,"target":105116,"distance":0.34694},{"source":51069,"target":53673,"distance":0.34672},{"source":94002,"target":94003,"distance":0.34667},{"source":41602,"target":41615,"distance":0.34666},{"source":99214,"target":99215,"distance":0.34581},{"source":101230,"target":101363,"distance":0.34574},{"source":105768,"target":105779,"distance":0.34544},{"source":53785,"target":53786,"distance":0.34542},{"source":12011,"target":12097,"distance":0.34539},{"source":104843,"target":104849,"distance":0.34534},{"source":104165,"target":104166,"distance":0.34522},{"source":74851,"target":74852,"distance":0.34499},{"source":88376,"target":88712,"distance":0.34447},{"source":74010,"target":75466,"distance":0.34437},{"source":71285,"target":73487,"distance":0.34435},{"source":70960,"target":71113,"distance":0.34427},{"source":4,"target":85,"distance":0.34356},{"source":15597,"target":16380,"distance":0.34318},{"source":105688,"target":105689,"distance":0.34272},{"source":80603,"target":80668,"distance":0.3426},{"source":104843,"target":104844,"distance":0.34216},{"source":105768,"target":105769,"distance":0.34206},{"source":104502,"target":104510,"distance":0.3418},{"source":105038,"target":105065,"distance":0.34158},{"source":41599,"target":41863,"distance":0.34145},{"source":41863,"target":41864,"distance":0.34081},{"source":83530,"target":83674,"distance":0.34033},{"source":46018,"target":47820,"distance":0.34022},{"source":10685,"target":11551,"distance":0.33984},{"source":44718,"target":44719,"distance":0.33952},{"source":88712,"target":88713,"distance":0.33919},{"source":103979,"target":104014,"distance":0.33905},{"source":105036,"target":105099,"distance":0.33871},{"source":75830,"target":75878,"distance":0.33869},{"source":74146,"target":75364,"distance":0.33821},{"source":104171,"target":104207,"distance":0.33743},{"source":53788,"target":64717,"distance":0.33733},{"source":75790,"target":75791,"distance":0.3373},{"source":12561,"target":12920,"distance":0.3365},{"source":103862,"target":103936,"distance":0.33643},{"source":104311,"target":104327,"distance":0.3362},{"source":13544,"target":13767,"distance":0.33619},{"source":75937,"target":75943,"distance":0.33592},{"source":99315,"target":100372,"distance":0.33583},{"source":1604,"target":3135,"distance":0.33507},{"source":77319,"target":77320,"distance":0.33498},{"source":86969,"target":86970,"distance":0.33495},{"source":15245,"target":15249,"distance":0.33418},{"source":17645,"target":17646,"distance":0.33405},{"source":103026,"target":103027,"distance":0.33401},{"source":85099,"target":86504,"distance":0.33393},{"source":5354,"target":6167,"distance":0.33349},{"source":17351,"target":17618,"distance":0.33344},{"source":85092,"target":86811,"distance":0.33331},{"source":80652,"target":80656,"distance":0.33298},{"source":75425,"target":75451,"distance":0.33295},{"source":101037,"target":101038,"distance":0.33252},{"source":93859,"target":93896,"distance":0.33247},{"source":16493,"target":16494,"distance":0.33211},{"source":89980,"target":90146,"distance":0.33186},{"source":75425,"target":75426,"distance":0.33111},{"source":73581,"target":73582,"distance":0.33088},{"source":48887,"target":48888,"distance":0.3308},{"source":90154,"target":90155,"distance":0.33016},{"source":11998,"target":12302,"distance":0.32968},{"source":83723,"target":83724,"distance":0.32937},{"source":101737,"target":101738,"distance":0.3293},{"source":99215,"target":99216,"distance":0.32873},{"source":48055,"target":48056,"distance":0.32854},{"source":87742,"target":87743,"distance":0.32783},{"source":99314,"target":99315,"distance":0.32763},{"source":101027,"target":101035,"distance":0.32731},{"source":92027,"target":92028,"distance":0.32707},{"source":53786,"target":66686,"distance":0.32678},{"source":9729,"target":9750,"distance":0.32618},{"source":88152,"target":88153,"distance":0.32612},{"source":91298,"target":91736,"distance":0.32595},{"source":49495,"target":49496,"distance":0.32569},{"source":100451,"target":100452,"distance":0.32565},{"source":15245,"target":15246,"distance":0.32515},{"source":90467,"target":90468,"distance":0.32399},{"source":73913,"target":73992,"distance":0.32396},{"source":91193,"target":91194,"distance":0.32305},{"source":73580,"target":73581,"distance":0.32288},{"source":81569,"target":82038,"distance":0.32281},{"source":43387,"target":43388,"distance":0.32215},{"source":43405,"target":43414,"distance":0.32196},{"source":90161,"target":90174,"distance":0.32164},{"source":41650,"target":41651,"distance":0.32101},{"source":88153,"target":88154,"distance":0.3208},{"source":75833,"target":75834,"distance":0.3205},{"source":10540,"target":10551,"distance":0.32014},{"source":101462,"target":101584,"distance":0.32003},{"source":104309,"target":104567,"distance":0.31993},{"source":75735,"target":75736,"distance":0.31988},{"source":104547,"target":104548,"distance":0.31952},{"source":15403,"target":15404,"distance":0.31942},{"source":17702,"target":17703,"distance":0.3194},{"source":92616,"target":92617,"distance":0.31864},{"source":103638,"target":103639,"distance":0.31747},{"source":15250,"target":15251,"distance":0.31746},{"source":73583,"target":73587,"distance":0.31693},{"source":64718,"target":66417,"distance":0.31688},{"source":9750,"target":9987,"distance":0.31679},{"source":76213,"target":76311,"distance":0.31668},{"source":48211,"target":48818,"distance":0.31636},{"source":90414,"target":90415,"distance":0.31629},{"source":45701,"target":45944,"distance":0.31563},{"source":104092,"target":104093,"distance":0.31543},{"source":12522,"target":12523,"distance":0.31532},{"source":91918,"target":92026,"distance":0.31469},{"source":99014,"target":99178,"distance":0.31468},{"source":18669,"target":18670,"distance":0.31434},{"source":50998,"target":50999,"distance":0.3143},{"source":104672,"target":104673,"distance":0.31396},{"source":103864,"target":103865,"distance":0.31368},{"source":3135,"target":3136,"distance":0.31337},{"source":42198,"target":43170,"distance":0.31305},{"source":88716,"target":88717,"distance":0.31291},{"source":82169,"target":82851,"distance":0.31277},{"source":6177,"target":6178,"distance":0.31276},{"source":89207,"target":89257,"distance":0.31218},{"source":75788,"target":75825,"distance":0.31208},{"source":101377,"target":101378,"distance":0.31205},{"source":75428,"target":75434,"distance":0.31201},{"source":16470,"target":17325,"distance":0.31181},{"source":97079,"target":98953,"distance":0.31176},{"source":103153,"target":103154,"distance":0.31101},{"source":101739,"target":101740,"distance":0.31096},{"source":83404,"target":83431,"distance":0.31091},{"source":12012,"target":12013,"distance":0.31041},{"source":99014,"target":99015,"distance":0.31032},{"source":914,"target":1484,"distance":0.31023},{"source":104050,"target":104051,"distance":0.31012},{"source":92026,"target":92027,"distance":0.31009},{"source":75497,"target":75582,"distance":0.30974},{"source":48891,"target":48892,"distance":0.30932},{"source":92132,"target":92552,"distance":0.30929},{"source":103200,"target":103201,"distance":0.30856},{"source":76213,"target":76214,"distance":0.30832},{"source":49203,"target":49204,"distance":0.30831},{"source":92026,"target":93248,"distance":0.3082},{"source":103095,"target":103096,"distance":0.30787},{"source":48207,"target":48208,"distance":0.30766},{"source":10371,"target":10372,"distance":0.30753},{"source":77123,"target":77170,"distance":0.30753},{"source":104422,"target":104457,"distance":0.30734},{"source":20554,"target":20598,"distance":0.30723},{"source":10679,"target":10680,"distance":0.30707},{"source":6176,"target":7393,"distance":0.30695},{"source":105037,"target":105092,"distance":0.30636},{"source":83231,"target":83349,"distance":0.30629},{"source":104368,"target":104369,"distance":0.30592},{"source":71265,"target":71266,"distance":0.30588},{"source":71128,"target":71154,"distance":0.30547},{"source":75582,"target":75595,"distance":0.3054},{"source":91295,"target":91296,"distance":0.30482},{"source":103392,"target":103500,"distance":0.30423},{"source":84285,"target":84286,"distance":0.30372},{"source":104592,"target":104593,"distance":0.30307},{"source":235,"target":236,"distance":0.30276},{"source":105755,"target":105756,"distance":0.30268},{"source":11965,"target":11966,"distance":0.30263},{"source":207,"target":1600,"distance":0.30212},{"source":80372,"target":80373,"distance":0.30153},{"source":75832,"target":75833,"distance":0.30137},{"source":85094,"target":86760,"distance":0.30134},{"source":205,"target":3845,"distance":0.30129},{"source":14164,"target":14165,"distance":0.30118},{"source":103094,"target":103113,"distance":0.30117},{"source":5361,"target":5377,"distance":0.30106},{"source":86625,"target":86626,"distance":0.30068},{"source":66554,"target":66555,"distance":0.30063},{"source":104172,"target":104173,"distance":0.30051},{"source":103369,"target":103540,"distance":0.30045},{"source":104703,"target":105412,"distance":0.30019},{"source":82152,"target":82956,"distance":0.29986},{"source":51066,"target":51067,"distance":0.29977},{"source":38781,"target":38782,"distance":0.29977},{"source":15596,"target":16415,"distance":0.29975},{"source":3490,"target":3491,"distance":0.29973},{"source":6176,"target":6177,"distance":0.299},{"source":84097,"target":84284,"distance":0.29882},{"source":85092,"target":85093,"distance":0.29797},{"source":44931,"target":45641,"distance":0.29717},{"source":49354,"target":49355,"distance":0.29699},{"source":184,"target":105678,"distance":0.29687},{"source":103375,"target":103392,"distance":0.29683},{"source":38993,"target":38997,"distance":0.29682},{"source":75702,"target":75703,"distance":0.2968},{"source":90407,"target":90408,"distance":0.29667},{"source":17351,"target":17352,"distance":0.2958},{"source":86844,"target":86845,"distance":0.29532},{"source":6178,"target":7363,"distance":0.29461},{"source":92134,"target":92135,"distance":0.29379},{"source":104336,"target":104527,"distance":0.29365},{"source":75375,"target":75376,"distance":0.29326},{"source":85012,"target":85090,"distance":0.29303},{"source":76350,"target":76437,"distance":0.29278},{"source":103795,"target":103796,"distance":0.29263},{"source":93341,"target":93342,"distance":0.2923},{"source":80652,"target":80653,"distance":0.29202},{"source":90448,"target":90449,"distance":0.29198},{"source":5355,"target":6147,"distance":0.29188},{"source":81643,"target":81644,"distance":0.29178},{"source":16530,"target":16531,"distance":0.29177},{"source":105182,"target":105228,"distance":0.29154},{"source":83708,"target":83709,"distance":0.29141},{"source":82149,"target":84982,"distance":0.29115},{"source":80314,"target":80315,"distance":0.29099},{"source":91919,"target":92021,"distance":0.29096},{"source":93668,"target":93669,"distance":0.2909},{"source":105249,"target":105287,"distance":0.28996},{"source":43580,"target":44194,"distance":0.28955},{"source":99307,"target":99308,"distance":0.28946},{"source":917,"target":1210,"distance":0.28861},{"source":103862,"target":103863,"distance":0.28857},{"source":42190,"target":42191,"distance":0.2882},{"source":43594,"target":44034,"distance":0.28813},{"source":89514,"target":89515,"distance":0.28714},{"source":104710,"target":104859,"distance":0.28689},{"source":18272,"target":18273,"distance":0.28629},{"source":75498,"target":75514,"distance":0.28593},{"source":77171,"target":77172,"distance":0.28566},{"source":75516,"target":75517,"distance":0.28564},{"source":47919,"target":47920,"distance":0.28556},{"source":16999,"target":17000,"distance":0.2855},{"source":93671,"target":93672,"distance":0.28529},{"source":82039,"target":82111,"distance":0.28493},{"source":17275,"target":17276,"distance":0.28474},{"source":49798,"target":49802,"distance":0.28417},{"source":82153,"target":82949,"distance":0.28379},{"source":19999,"target":38286,"distance":0.28339},{"source":104502,"target":104503,"distance":0.2832},{"source":73901,"target":73902,"distance":0.28309},{"source":92552,"target":92616,"distance":0.28292},{"source":66558,"target":66620,"distance":0.28262},{"source":75831,"target":75865,"distance":0.28227},{"source":49920,"target":49921,"distance":0.28213},{"source":101043,"target":101150,"distance":0.28204},{"source":105033,"target":105179,"distance":0.28184},{"source":76187,"target":76342,"distance":0.28167},{"source":75829,"target":75896,"distance":0.28161},{"source":77256,"target":77257,"distance":0.28124},{"source":48054,"target":48055,"distance":0.28098},{"source":46019,"target":47796,"distance":0.28089},{"source":76187,"target":76188,"distance":0.28083},{"source":70960,"target":70961,"distance":0.28073},{"source":73588,"target":73600,"distance":0.28072},{"source":88156,"target":88162,"distance":0.28022},{"source":93974,"target":93975,"distance":0.28005},{"source":91297,"target":91298,"distance":0.27999},{"source":17206,"target":17207,"distance":0.27986},{"source":12011,"target":12012,"distance":0.27961},{"source":84287,"target":84288,"distance":0.27958},{"source":101229,"target":101230,"distance":0.27951},{"source":101230,"target":101231,"distance":0.27926},{"source":75879,"target":75880,"distance":0.27868},{"source":9725,"target":10369,"distance":0.27864},{"source":53788,"target":53789,"distance":0.27863},{"source":41602,"target":41603,"distance":0.27834},{"source":89206,"target":89207,"distance":0.27825},{"source":77255,"target":77276,"distance":0.27813},{"source":91212,"target":91213,"distance":0.27803},{"source":12963,"target":13164,"distance":0.27802},{"source":77150,"target":77158,"distance":0.27783},{"source":97078,"target":98972,"distance":0.27737},{"source":74016,"target":74138,"distance":0.27728},{"source":50423,"target":50747,"distance":0.27698},{"source":17701,"target":17702,"distance":0.27638},{"source":100699,"target":100700,"distance":0.27632},{"source":11966,"target":11967,"distance":0.27632},{"source":100681,"target":100682,"distance":0.27631},{"source":1604,"target":1605,"distance":0.27626},{"source":16650,"target":16651,"distance":0.27603},{"source":4,"target":5,"distance":0.27558},{"source":6,"target":52,"distance":0.27534},{"source":104528,"target":104529,"distance":0.27518},{"source":75429,"target":75430,"distance":0.27511},{"source":86836,"target":86837,"distance":0.27482},{"source":3878,"target":5238,"distance":0.27468},{"source":92940,"target":92941,"distance":0.27429},{"source":104038,"target":104039,"distance":0.27423},{"source":71289,"target":71304,"distance":0.27416},{"source":75424,"target":75458,"distance":0.27393},{"source":103392,"target":103393,"distance":0.2739},{"source":272,"target":273,"distance":0.2736},{"source":75427,"target":75428,"distance":0.27345},{"source":76026,"target":76027,"distance":0.27329},{"source":89693,"target":89710,"distance":0.27301},{"source":66687,"target":70960,"distance":0.27298},{"source":17153,"target":17162,"distance":0.27295},{"source":354,"target":355,"distance":0.27292},{"source":66556,"target":66677,"distance":0.2729},{"source":5359,"target":5985,"distance":0.27288},{"source":89374,"target":89375,"distance":0.27254},{"source":77122,"target":77194,"distance":0.2719},{"source":101735,"target":102992,"distance":0.2718},{"source":82039,"target":82040,"distance":0.27171},{"source":77293,"target":77294,"distance":0.27164},{"source":47926,"target":47927,"distance":0.27145},{"source":53789,"target":64604,"distance":0.27127},{"source":1539,"target":1540,"distance":0.27115},{"source":39014,"target":39022,"distance":0.27114},{"source":48077,"target":48078,"distance":0.27113},{"source":66918,"target":70906,"distance":0.27094},{"source":104701,"target":105552,"distance":0.27082},{"source":103393,"target":103453,"distance":0.27054},{"source":76176,"target":76180,"distance":0.27053},{"source":44135,"target":44136,"distance":0.27032},{"source":47868,"target":47869,"distance":0.27032},{"source":76190,"target":76191,"distance":0.27006},{"source":92137,"target":92138,"distance":0.27005},{"source":64720,"target":64809,"distance":0.26979},{"source":104885,"target":104886,"distance":0.26967},{"source":75495,"target":75606,"distance":0.26964},{"source":16526,"target":16527,"distance":0.2695},{"source":81642,"target":81989,"distance":0.26924},{"source":43395,"target":43396,"distance":0.26882},{"source":81644,"target":81645,"distance":0.26852},{"source":83406,"target":83410,"distance":0.26801},{"source":9021,"target":9022,"distance":0.26789},{"source":7394,"target":7395,"distance":0.26779},{"source":80605,"target":80633,"distance":0.2676},{"source":64721,"target":64758,"distance":0.26759},{"source":11800,"target":11801,"distance":0.26747},{"source":6175,"target":7606,"distance":0.26742},{"source":9284,"target":9293,"distance":0.26742},{"source":103723,"target":103724,"distance":0.26737},{"source":89633,"target":89642,"distance":0.26732},{"source":41867,"target":41868,"distance":0.26724},{"source":89371,"target":89372,"distance":0.26721},{"source":87693,"target":87694,"distance":0.26705},{"source":9751,"target":9963,"distance":0.26696},{"source":80604,"target":80651,"distance":0.26693},{"source":42005,"target":42006,"distance":0.26677},{"source":81573,"target":81574,"distance":0.26669},{"source":213,"target":214,"distance":0.26667},{"source":50918,"target":50938,"distance":0.26647},{"source":50851,"target":50852,"distance":0.26632},{"source":70963,"target":71002,"distance":0.26628},{"source":612,"target":676,"distance":0.26613},{"source":66419,"target":66430,"distance":0.26608},{"source":615,"target":616,"distance":0.26595},{"source":88376,"target":88377,"distance":0.26582},{"source":10344,"target":10359,"distance":0.2658},{"source":10541,"target":10542,"distance":0.26569},{"source":94093,"target":94094,"distance":0.26568},{"source":75898,"target":75899,"distance":0.26556},{"source":86811,"target":86812,"distance":0.26539},{"source":100588,"target":100589,"distance":0.26539},{"source":13055,"target":13056,"distance":0.2653},{"source":16655,"target":16656,"distance":0.26503},{"source":9022,"target":9114,"distance":0.26471},{"source":236,"target":260,"distance":0.26447},{"source":82156,"target":82166,"distance":0.26422},{"source":44965,"target":44966,"distance":0.26416},{"source":99319,"target":99323,"distance":0.26379},{"source":6182,"target":7335,"distance":0.26371},{"source":82154,"target":82155,"distance":0.2636},{"source":76442,"target":76466,"distance":0.26356},{"source":101025,"target":101026,"distance":0.26343},{"source":82956,"target":82957,"distance":0.26327},{"source":103981,"target":103991,"distance":0.26324},{"source":41939,"target":41940,"distance":0.26315},{"source":77294,"target":77306,"distance":0.26308},{"source":76130,"target":76131,"distance":0.26287},{"source":45671,"target":45672,"distance":0.26287},{"source":1211,"target":1227,"distance":0.26286},{"source":7363,"target":7369,"distance":0.26268},{"source":17165,"target":17166,"distance":0.26266},{"source":64681,"target":64682,"distance":0.26263},{"source":41965,"target":41966,"distance":0.26262},{"source":94047,"target":94048,"distance":0.26253},{"source":84098,"target":84099,"distance":0.26238},{"source":64605,"target":64614,"distance":0.26217},{"source":12001,"target":12002,"distance":0.26212},{"source":2378,"target":2379,"distance":0.26191},{"source":20598,"target":38203,"distance":0.26171},{"source":77106,"target":77107,"distance":0.26166},{"source":44932,"target":44965,"distance":0.26164},{"source":83740,"target":83958,"distance":0.26162},{"source":14077,"target":14078,"distance":0.26159},{"source":104159,"target":104160,"distance":0.2615},{"source":47918,"target":47919,"distance":0.26146},{"source":683,"target":684,"distance":0.26143},{"source":85014,"target":85015,"distance":0.26142},{"source":38318,"target":38364,"distance":0.26134},{"source":50952,"target":50964,"distance":0.26133},{"source":86832,"target":86833,"distance":0.26132},{"source":101436,"target":101437,"distance":0.26128},{"source":77253,"target":77254,"distance":0.26123},{"source":64809,"target":64810,"distance":0.26102},{"source":103144,"target":103152,"distance":0.26095},{"source":50438,"target":50439,"distance":0.26093},{"source":53793,"target":53866,"distance":0.26088},{"source":42062,"target":42083,"distance":0.26085},{"source":9467,"target":9468,"distance":0.26078},{"source":88383,"target":88390,"distance":0.26076},{"source":82960,"target":82961,"distance":0.26067},{"source":3786,"target":3787,"distance":0.26059},{"source":80152,"target":80191,"distance":0.26057},{"source":12960,"target":14074,"distance":0.26047},{"source":103753,"target":103795,"distance":0.26034},{"source":86700,"target":86701,"distance":0.2603},{"source":41480,"target":41495,"distance":0.26026},{"source":90616,"target":90617,"distance":0.26023},{"source":91902,"target":91903,"distance":0.26001},{"source":10370,"target":10371,"distance":0.25998},{"source":5384,"target":5729,"distance":0.25989},{"source":260,"target":261,"distance":0.25987},{"source":14176,"target":14177,"distance":0.25979},{"source":93482,"target":93483,"distance":0.25978},{"source":20180,"target":20457,"distance":0.25976},{"source":89985,"target":89989,"distance":0.25973},{"source":80519,"target":80520,"distance":0.25972},{"source":20003,"target":20180,"distance":0.25951},{"source":3466,"target":3467,"distance":0.2595},{"source":90469,"target":90470,"distance":0.25949},{"source":187,"target":103752,"distance":0.25946},{"source":85103,"target":85124,"distance":0.2593},{"source":8970,"target":8974,"distance":0.25925},{"source":18286,"target":18287,"distance":0.25903},{"source":14889,"target":14915,"distance":0.25896},{"source":92529,"target":92530,"distance":0.25892},{"source":87077,"target":87081,"distance":0.25891},{"source":41850,"target":41851,"distance":0.2589},{"source":16659,"target":16660,"distance":0.25881},{"source":7397,"target":7566,"distance":0.25876},{"source":64954,"target":64955,"distance":0.25876},{"source":101475,"target":101476,"distance":0.25872},{"source":89376,"target":89380,"distance":0.25863},{"source":91099,"target":91100,"distance":0.25859},{"source":48212,"target":48213,"distance":0.25852},{"source":50408,"target":50419,"distance":0.25843},{"source":206,"target":3465,"distance":0.25841},{"source":105554,"target":105555,"distance":0.25826},{"source":9475,"target":9684,"distance":0.25825},{"source":41579,"target":41580,"distance":0.2582},{"source":41599,"target":41600,"distance":0.25816},{"source":86909,"target":86910,"distance":0.25814},{"source":91815,"target":91816,"distance":0.25813},{"source":101462,"target":101463,"distance":0.25809},{"source":5986,"target":5987,"distance":0.25805},{"source":9370,"target":9371,"distance":0.25801},{"source":76016,"target":76026,"distance":0.25793},{"source":18679,"target":18680,"distance":0.25791},{"source":91879,"target":91880,"distance":0.25775},{"source":76370,"target":76371,"distance":0.25771},{"source":47600,"target":47651,"distance":0.2575},{"source":20460,"target":20529,"distance":0.25749},{"source":82173,"target":82174,"distance":0.25743},{"source":103186,"target":103187,"distance":0.25742},{"source":82156,"target":82157,"distance":0.25726},{"source":50916,"target":50917,"distance":0.25724},{"source":83432,"target":83433,"distance":0.25724},{"source":82975,"target":82976,"distance":0.25709},{"source":1277,"target":1338,"distance":0.25699},{"source":9325,"target":9326,"distance":0.25697},{"source":92618,"target":92619,"distance":0.25693},{"source":91302,"target":91310,"distance":0.25689},{"source":104093,"target":104123,"distance":0.25686},{"source":19889,"target":19890,"distance":0.25686},{"source":38287,"target":38309,"distance":0.25684},{"source":12562,"target":12884,"distance":0.25674},{"source":101047,"target":101129,"distance":0.25673},{"source":105248,"target":105313,"distance":0.25673},{"source":105184,"target":105211,"distance":0.25663},{"source":101644,"target":101645,"distance":0.2566},{"source":90179,"target":90304,"distance":0.2566},{"source":103117,"target":103125,"distance":0.25653},{"source":104735,"target":104764,"distance":0.25643},{"source":47935,"target":47941,"distance":0.25633},{"source":105415,"target":105416,"distance":0.25622},{"source":38221,"target":38265,"distance":0.25612},{"source":86911,"target":86919,"distance":0.25608},{"source":7671,"target":8935,"distance":0.25605},{"source":17285,"target":17286,"distance":0.25605},{"source":75426,"target":75446,"distance":0.25599},{"source":91736,"target":91760,"distance":0.2559},{"source":20004,"target":20146,"distance":0.25583},{"source":17048,"target":17049,"distance":0.25574},{"source":13767,"target":13768,"distance":0.25566},{"source":92553,"target":92605,"distance":0.25566},{"source":48842,"target":48846,"distance":0.25554},{"source":53673,"target":53679,"distance":0.2555},{"source":43245,"target":43246,"distance":0.25548},{"source":82863,"target":82874,"distance":0.25545},{"source":50381,"target":50382,"distance":0.25545},{"source":14811,"target":14812,"distance":0.25544},{"source":80608,"target":80609,"distance":0.25543},{"source":75377,"target":75378,"distance":0.2554},{"source":47512,"target":47513,"distance":0.25538},{"source":77322,"target":77332,"distance":0.25534},{"source":104736,"target":104737,"distance":0.25533},{"source":101180,"target":101181,"distance":0.25531},{"source":47602,"target":47606,"distance":0.25529},{"source":9138,"target":9139,"distance":0.25525},{"source":82087,"target":82088,"distance":0.25516},{"source":104370,"target":104371,"distance":0.25516},{"source":93584,"target":93585,"distance":0.25515},{"source":73934,"target":73935,"distance":0.2551},{"source":105256,"target":105266,"distance":0.25508},{"source":47174,"target":47180,"distance":0.25508},{"source":104555,"target":104556,"distance":0.25499},{"source":48892,"target":48893,"distance":0.25497},{"source":41652,"target":41653,"distance":0.25493},{"source":17715,"target":17737,"distance":0.25487},{"source":81950,"target":81951,"distance":0.25485},{"source":104079,"target":104080,"distance":0.25469},{"source":76353,"target":76354,"distance":0.25468},{"source":104909,"target":104910,"distance":0.2546},{"source":104363,"target":104422,"distance":0.25458},{"source":920,"target":1201,"distance":0.25457},{"source":50225,"target":50229,"distance":0.25457},{"source":100453,"target":100454,"distance":0.25454},{"source":100461,"target":100462,"distance":0.25451},{"source":75367,"target":75368,"distance":0.25444},{"source":104342,"target":104343,"distance":0.25439},{"source":2389,"target":2390,"distance":0.25438},{"source":44198,"target":44199,"distance":0.2543},{"source":75439,"target":75443,"distance":0.25429},{"source":101686,"target":101716,"distance":0.25427},{"source":93290,"target":93291,"distance":0.25424},{"source":76017,"target":76018,"distance":0.25424},{"source":84034,"target":84035,"distance":0.25419},{"source":42202,"target":42209,"distance":0.25418},{"source":105326,"target":105337,"distance":0.25418},{"source":104468,"target":104469,"distance":0.25415},{"source":49784,"target":49790,"distance":0.25414},{"source":86555,"target":86556,"distance":0.25404},{"source":101233,"target":101241,"distance":0.25399},{"source":73943,"target":73944,"distance":0.25382},{"source":88108,"target":88109,"distance":0.25376},{"source":38783,"target":38784,"distance":0.25369},{"source":105116,"target":105117,"distance":0.25368},{"source":13105,"target":13106,"distance":0.25366},{"source":105315,"target":105323,"distance":0.25359},{"source":43451,"target":43452,"distance":0.25358},{"source":43598,"target":43599,"distance":0.25357},{"source":3835,"target":3836,"distance":0.25356},{"source":87642,"target":87643,"distance":0.25349},{"source":73999,"target":74003,"distance":0.25346},{"source":83530,"target":83531,"distance":0.25342},{"source":82851,"target":82860,"distance":0.25341},{"source":47356,"target":47507,"distance":0.25338},{"source":45641,"target":45642,"distance":0.25338},{"source":16380,"target":16400,"distance":0.25328},{"source":47652,"target":47750,"distance":0.25322},{"source":101157,"target":101167,"distance":0.25318},{"source":76312,"target":76313,"distance":0.25318},{"source":45963,"target":45967,"distance":0.25312},{"source":81533,"target":81534,"distance":0.25312},{"source":87024,"target":87025,"distance":0.2531},{"source":15255,"target":15256,"distance":0.25308},{"source":12984,"target":12985,"distance":0.25306},{"source":105228,"target":105229,"distance":0.25305},{"source":75519,"target":75520,"distance":0.25304},{"source":103201,"target":103324,"distance":0.25289},{"source":44907,"target":44908,"distance":0.25282},{"source":79269,"target":80148,"distance":0.2528},{"source":80693,"target":80694,"distance":0.25277},{"source":93444,"target":93445,"distance":0.25268},{"source":101244,"target":101294,"distance":0.25268},{"source":90522,"target":90523,"distance":0.2526},{"source":44035,"target":44036,"distance":0.25259},{"source":77004,"target":77005,"distance":0.25256},{"source":17738,"target":17739,"distance":0.25256},{"source":10688,"target":10689,"distance":0.25254},{"source":50239,"target":50240,"distance":0.25246},{"source":15407,"target":15408,"distance":0.25245},{"source":82120,"target":82121,"distance":0.25245},{"source":103082,"target":103083,"distance":0.25244},{"source":15601,"target":15602,"distance":0.25243},{"source":74141,"target":74142,"distance":0.25239},{"source":43170,"target":43171,"distance":0.25234},{"source":82988,"target":82989,"distance":0.25233},{"source":43585,"target":43591,"distance":0.25232},{"source":14951,"target":14952,"distance":0.25231},{"source":101156,"target":101173,"distance":0.25229},{"source":105419,"target":105425,"distance":0.25225},{"source":103696,"target":103697,"distance":0.25223},{"source":99165,"target":99166,"distance":0.25222},{"source":83349,"target":83350,"distance":0.25222},{"source":13194,"target":13195,"distance":0.25221},{"source":51074,"target":53632,"distance":0.25215},{"source":77125,"target":77126,"distance":0.25214},{"source":104573,"target":104574,"distance":0.25212},{"source":99266,"target":99267,"distance":0.25207},{"source":82024,"target":82025,"distance":0.25203},{"source":140,"target":141,"distance":0.25193},{"source":100372,"target":100373,"distance":0.25193},{"source":103336,"target":103343,"distance":0.25191},{"source":75626,"target":75627,"distance":0.25191},{"source":104574,"target":104575,"distance":0.25188},{"source":86504,"target":86505,"distance":0.25185},{"source":75583,"target":75584,"distance":0.25185},{"source":13468,"target":13469,"distance":0.25181},{"source":14810,"target":14811,"distance":0.25181},{"source":82989,"target":82990,"distance":0.25175},{"source":76451,"target":76452,"distance":0.25174},{"source":105779,"target":105780,"distance":0.2517},{"source":66922,"target":70706,"distance":0.2517},{"source":103500,"target":103501,"distance":0.25167},{"source":47278,"target":47279,"distance":0.25166},{"source":11551,"target":11559,"distance":0.25166},{"source":103180,"target":103181,"distance":0.25166},{"source":104003,"target":104004,"distance":0.25164},{"source":89208,"target":89214,"distance":0.25164},{"source":24,"target":25,"distance":0.25162},{"source":104054,"target":104055,"distance":0.25161},{"source":98953,"target":98954,"distance":0.2516},{"source":12110,"target":12111,"distance":0.25155},{"source":104,"target":151,"distance":0.25136},{"source":12977,"target":12978,"distance":0.25136},{"source":104327,"target":104328,"distance":0.25128},{"source":70907,"target":70908,"distance":0.25126},{"source":64614,"target":64615,"distance":0.25125},{"source":105288,"target":105289,"distance":0.25124},{"source":104645,"target":104646,"distance":0.25123},{"source":99217,"target":99247,"distance":0.25122},{"source":44933,"target":44939,"distance":0.25122},{"source":12306,"target":12312,"distance":0.25122},{"source":76521,"target":77070,"distance":0.25119},{"source":86712,"target":86713,"distance":0.25118},{"source":105181,"target":105182,"distance":0.25118},{"source":104069,"target":104070,"distance":0.25116},{"source":66692,"target":66693,"distance":0.2511},{"source":104098,"target":104099,"distance":0.25109},{"source":3785,"target":3786,"distance":0.25103},{"source":17370,"target":17371,"distance":0.25102},{"source":104863,"target":104864,"distance":0.25101},{"source":103724,"target":103725,"distance":0.25097},{"source":74852,"target":74856,"distance":0.25095},{"source":11581,"target":11582,"distance":0.25094},{"source":83727,"target":83728,"distance":0.25094},{"source":105237,"target":105238,"distance":0.25093},{"source":93254,"target":93255,"distance":0.25088},{"source":82005,"target":82006,"distance":0.25087},{"source":86739,"target":86740,"distance":0.25086},{"source":93378,"target":93379,"distance":0.25084},{"source":101744,"target":102933,"distance":0.25083},{"source":86627,"target":86633,"distance":0.25082},{"source":49502,"target":49728,"distance":0.2508},{"source":93343,"target":93344,"distance":0.25078},{"source":18675,"target":19888,"distance":0.25078},{"source":105450,"target":105451,"distance":0.25077},{"source":75617,"target":75626,"distance":0.25076},{"source":74022,"target":74023,"distance":0.25071},{"source":104234,"target":104235,"distance":0.25068},{"source":104595,"target":104596,"distance":0.25067},{"source":16976,"target":16977,"distance":0.25066},{"source":87753,"target":87754,"distance":0.25065},{"source":47154,"target":47174,"distance":0.25063},{"source":85097,"target":85098,"distance":0.25062},{"source":100402,"target":100403,"distance":0.25061},{"source":108,"target":116,"distance":0.25055},{"source":91923,"target":91924,"distance":0.25053},{"source":88646,"target":88647,"distance":0.25053},{"source":104341,"target":104342,"distance":0.25049},{"source":85025,"target":85051,"distance":0.25044},{"source":104459,"target":104460,"distance":0.25043},{"source":46026,"target":46027,"distance":0.25043},{"source":73487,"target":73510,"distance":0.25042},{"source":10056,"target":10057,"distance":0.25041},{"source":41424,"target":41425,"distance":0.25041},{"source":153,"target":154,"distance":0.25038},{"source":3768,"target":3772,"distance":0.25037},{"source":100592,"target":100593,"distance":0.25034},{"source":49356,"target":49357,"distance":0.25034},{"source":38951,"target":38952,"distance":0.2503},{"source":99018,"target":99041,"distance":0.2503},{"source":12548,"target":12559,"distance":0.25026},{"source":49503,"target":49507,"distance":0.25026},{"source":100711,"target":100712,"distance":0.25024},{"source":92555,"target":92561,"distance":0.25024},{"source":45944,"target":45945,"distance":0.2502},{"source":103739,"target":103740,"distance":0.25018},{"source":75618,"target":75619,"distance":0.25016},{"source":103024,"target":103025,"distance":0.25013},{"source":45703,"target":45704,"distance":0.25012},{"source":10672,"target":10676,"distance":0.25012},{"source":104629,"target":104630,"distance":0.25011},{"source":43243,"target":43244,"distance":0.25011},{"source":64606,"target":64607,"distance":0.2501},{"source":103568,"target":103569,"distance":0.25008},{"source":91858,"target":91859,"distance":0.25008},{"source":98973,"target":98974,"distance":0.25007},{"source":99216,"target":99217,"distance":0.25006},{"source":44741,"target":44742,"distance":0.25006},{"source":104608,"target":104609,"distance":0.25005},{"source":45685,"target":45686,"distance":0.25004},{"source":12116,"target":12117,"distance":0.25004},{"source":16548,"target":16549,"distance":0.25004},{"source":48057,"target":48058,"distance":0.25002},{"source":105638,"target":105639,"distance":0.25},{"source":5999,"target":6000,"distance":0.25},{"source":104764,"target":104765,"distance":0.25},{"source":48057,"target":48068,"distance":0.24998},{"source":41554,"target":41555,"distance":0.24996},{"source":75949,"target":75950,"distance":0.24996},{"source":92943,"target":92944,"distance":0.24994},{"source":83534,"target":83535,"distance":0.24993},{"source":103419,"target":103420,"distance":0.24992},{"source":10672,"target":10673,"distance":0.24988},{"source":103645,"target":103646,"distance":0.24985},{"source":103382,"target":103383,"distance":0.24984},{"source":14644,"target":14645,"distance":0.24984},{"source":49728,"target":49729,"distance":0.24983},{"source":53791,"target":53792,"distance":0.2498},{"source":92555,"target":92556,"distance":0.24976},{"source":49503,"target":49504,"distance":0.24974},{"source":91218,"target":91219,"distance":0.24974},{"source":91010,"target":91011,"distance":0.24974},{"source":99018,"target":99019,"distance":0.2497},{"source":44113,"target":44114,"distance":0.24968},{"source":76128,"target":76129,"distance":0.24966},{"source":103992,"target":103993,"distance":0.24966},{"source":83233,"target":83234,"distance":0.24964},{"source":105689,"target":105690,"distance":0.24964},{"source":12013,"target":12014,"distance":0.24964},{"source":12010,"target":12011,"distance":0.24964},{"source":3768,"target":3769,"distance":0.24963},{"source":73487,"target":73488,"distance":0.24958},{"source":85025,"target":85026,"distance":0.24956},{"source":104426,"target":104427,"distance":0.24953},{"source":17001,"target":17002,"distance":0.24949},{"source":108,"target":109,"distance":0.24945},{"source":77276,"target":77277,"distance":0.24945},{"source":80315,"target":80316,"distance":0.24941},{"source":104631,"target":104632,"distance":0.2494},{"source":103974,"target":103975,"distance":0.24939},{"source":47154,"target":47155,"distance":0.24937},{"source":811,"target":812,"distance":0.24934},{"source":103799,"target":103800,"distance":0.24934},{"source":80377,"target":80378,"distance":0.24931},{"source":75617,"target":75618,"distance":0.24924},{"source":104061,"target":104067,"distance":0.24923},{"source":81654,"target":81655,"distance":0.24922},{"source":103030,"target":103031,"distance":0.24921},{"source":105343,"target":105344,"distance":0.2492},{"source":49502,"target":49503,"distance":0.2492},{"source":86627,"target":86628,"distance":0.24918},{"source":81870,"target":81871,"distance":0.24918},{"source":101744,"target":101745,"distance":0.24917},{"source":123,"target":124,"distance":0.24916},{"source":97082,"target":97083,"distance":0.24915},{"source":9020,"target":9137,"distance":0.24915},{"source":86739,"target":86754,"distance":0.24914},{"source":94097,"target":94098,"distance":0.24913},{"source":92900,"target":92901,"distance":0.2491},{"source":2380,"target":2381,"distance":0.24908},{"source":74852,"target":74853,"distance":0.24905},{"source":38814,"target":38815,"distance":0.24901},{"source":13547,"target":13548,"distance":0.24897},{"source":75878,"target":75879,"distance":0.24895},{"source":86713,"target":86714,"distance":0.24892},{"source":105561,"target":105562,"distance":0.24891},{"source":44933,"target":44934,"distance":0.24878},{"source":12306,"target":12307,"distance":0.24878},{"source":99217,"target":99218,"distance":0.24878},{"source":101036,"target":101376,"distance":0.24875},{"source":5360,"target":5382,"distance":0.24867},{"source":47155,"target":47156,"distance":0.24866},{"source":105128,"target":105129,"distance":0.24865},{"source":105766,"target":105767,"distance":0.24861},{"source":103185,"target":103186,"distance":0.24858},{"source":66677,"target":66678,"distance":0.24853},{"source":103541,"target":103542,"distance":0.2485},{"source":91194,"target":91195,"distance":0.24844},{"source":93495,"target":93496,"distance":0.24839},{"source":103861,"target":103862,"distance":0.24838},{"source":8,"target":9,"distance":0.24837},{"source":89208,"target":89209,"distance":0.24836},{"source":11551,"target":11552,"distance":0.24834},{"source":44178,"target":44179,"distance":0.24832},{"source":90430,"target":90431,"distance":0.2483},{"source":66922,"target":66923,"distance":0.2483},{"source":50771,"target":50772,"distance":0.24825},{"source":84101,"target":84102,"distance":0.24823},{"source":101173,"target":101174,"distance":0.24822},{"source":1522,"target":1523,"distance":0.2482},{"source":89359,"target":89360,"distance":0.24814},{"source":103336,"target":103337,"distance":0.24809},{"source":82114,"target":82115,"distance":0.24799},{"source":88718,"target":88719,"distance":0.24794},{"source":51074,"target":51075,"distance":0.24785},{"source":105419,"target":105420,"distance":0.24775},{"source":101156,"target":101157,"distance":0.24771},{"source":105489,"target":105490,"distance":0.24769},{"source":2294,"target":2295,"distance":0.24761},{"source":15601,"target":16358,"distance":0.24757},{"source":15407,"target":15495,"distance":0.24755},{"source":9249,"target":9250,"distance":0.24742},{"source":101244,"target":101245,"distance":0.24732},{"source":53765,"target":53766,"distance":0.24732},{"source":76581,"target":76582,"distance":0.2473},{"source":92135,"target":92529,"distance":0.24727},{"source":76472,"target":76473,"distance":0.24721},{"source":79269,"target":79270,"distance":0.2472},{"source":104844,"target":104845,"distance":0.24719},{"source":103201,"target":103202,"distance":0.24711},{"source":76189,"target":76190,"distance":0.24708},{"source":915,"target":916,"distance":0.24704},{"source":49770,"target":50225,"distance":0.24701},{"source":104849,"target":104850,"distance":0.24697},{"source":15255,"target":15265,"distance":0.24692},{"source":45963,"target":45964,"distance":0.24688},{"source":101157,"target":101158,"distance":0.24682},{"source":75836,"target":75837,"distance":0.2468},{"source":47652,"target":47653,"distance":0.24678},{"source":47622,"target":47623,"distance":0.24676},{"source":16380,"target":16381,"distance":0.24672},{"source":104706,"target":105032,"distance":0.24669},{"source":47356,"target":47357,"distance":0.24662},{"source":82851,"target":82852,"distance":0.24659},{"source":73999,"target":74000,"distance":0.24654},{"source":93289,"target":93290,"distance":0.24649},{"source":84205,"target":84206,"distance":0.24644},{"source":105315,"target":105316,"distance":0.24641},{"source":105302,"target":105303,"distance":0.24634},{"source":81652,"target":81653,"distance":0.24633},{"source":89980,"target":89981,"distance":0.24626},{"source":104888,"target":104889,"distance":0.24624},{"source":76188,"target":76189,"distance":0.24619},{"source":101233,"target":101234,"distance":0.24601},{"source":105326,"target":105327,"distance":0.24582},{"source":42202,"target":42203,"distance":0.24582},{"source":101686,"target":101687,"distance":0.24573},{"source":75439,"target":75440,"distance":0.24571},{"source":88106,"target":88107,"distance":0.24568},{"source":2389,"target":3130,"distance":0.24562},{"source":104841,"target":104842,"distance":0.24545},{"source":920,"target":921,"distance":0.24543},{"source":50225,"target":50226,"distance":0.24543},{"source":91821,"target":91822,"distance":0.2454},{"source":73917,"target":73934,"distance":0.2453},{"source":11841,"target":11842,"distance":0.24525},{"source":5377,"target":5378,"distance":0.24515},{"source":105065,"target":105066,"distance":0.24498},{"source":75728,"target":75729,"distance":0.24494},{"source":103371,"target":103375,"distance":0.24494},{"source":47174,"target":47175,"distance":0.24492},{"source":105256,"target":105257,"distance":0.24492},{"source":48826,"target":48887,"distance":0.24488},{"source":47602,"target":47603,"distance":0.24471},{"source":77322,"target":77323,"distance":0.24466},{"source":44737,"target":44919,"distance":0.24458},{"source":82863,"target":82864,"distance":0.24455},{"source":53673,"target":53674,"distance":0.2445},{"source":48842,"target":48843,"distance":0.24446},{"source":75724,"target":75725,"distance":0.24439},{"source":84008,"target":84009,"distance":0.24439},{"source":7668,"target":7669,"distance":0.24437},{"source":92553,"target":92554,"distance":0.24434},{"source":80645,"target":80646,"distance":0.24426},{"source":75546,"target":75547,"distance":0.24423},{"source":93252,"target":93253,"distance":0.24421},{"source":20004,"target":20005,"distance":0.24417},{"source":91736,"target":91737,"distance":0.2441},{"source":7671,"target":7672,"distance":0.24395},{"source":86911,"target":86912,"distance":0.24392},{"source":38221,"target":38222,"distance":0.24388},{"source":44160,"target":44161,"distance":0.24386},{"source":80669,"target":80677,"distance":0.24383},{"source":43585,"target":43586,"distance":0.24378},{"source":5357,"target":5358,"distance":0.24375},{"source":47935,"target":47936,"distance":0.24367},{"source":85093,"target":85094,"distance":0.24361},{"source":93550,"target":93551,"distance":0.24358},{"source":104735,"target":104736,"distance":0.24357},{"source":103117,"target":103118,"distance":0.24347},{"source":50767,"target":50768,"distance":0.2434},{"source":90179,"target":90180,"distance":0.2434},{"source":105184,"target":105185,"distance":0.24337},{"source":71283,"target":71284,"distance":0.24336},{"source":101047,"target":101048,"distance":0.24327},{"source":12562,"target":12563,"distance":0.24326},{"source":38287,"target":38288,"distance":0.24316},{"source":74155,"target":74156,"distance":0.24315},{"source":91302,"target":91303,"distance":0.24311},{"source":46027,"target":47154,"distance":0.24307},{"source":105005,"target":105006,"distance":0.24302},{"source":1277,"target":1278,"distance":0.24301},{"source":16654,"target":16655,"distance":0.24301},{"source":41553,"target":41554,"distance":0.24297},{"source":89011,"target":89012,"distance":0.24282},{"source":105179,"target":105180,"distance":0.24278},{"source":92554,"target":92555,"distance":0.24273},{"source":211,"target":212,"distance":0.24269},{"source":104369,"target":104370,"distance":0.24269},{"source":20460,"target":20461,"distance":0.24251},{"source":103028,"target":103029,"distance":0.24248},{"source":8969,"target":8970,"distance":0.24247},{"source":11728,"target":11729,"distance":0.2422},{"source":18679,"target":19844,"distance":0.24209},{"source":76016,"target":76017,"distance":0.24207},{"source":14075,"target":14076,"distance":0.24189},{"source":75517,"target":75545,"distance":0.24181},{"source":9475,"target":9476,"distance":0.24175},{"source":50408,"target":50409,"distance":0.24157},{"source":89376,"target":89377,"distance":0.24137},{"source":1609,"target":1610,"distance":0.24137},{"source":82153,"target":82154,"distance":0.24136},{"source":50146,"target":50147,"distance":0.24134},{"source":13895,"target":13896,"distance":0.24134},{"source":1485,"target":1486,"distance":0.24132},{"source":7397,"target":7398,"distance":0.24124},{"source":87077,"target":87078,"distance":0.24109},{"source":100698,"target":101025,"distance":0.24108},{"source":14889,"target":14890,"distance":0.24104},{"source":80604,"target":80605,"distance":0.24088},{"source":66686,"target":71116,"distance":0.24079},{"source":8970,"target":8971,"distance":0.24075},{"source":357,"target":358,"distance":0.24073},{"source":85103,"target":85104,"distance":0.2407},{"source":7667,"target":7668,"distance":0.24055},{"source":82003,"target":82004,"distance":0.24051},{"source":20003,"target":20004,"distance":0.24049},{"source":47842,"target":47866,"distance":0.24043},{"source":89985,"target":89986,"distance":0.24027},{"source":20180,"target":20181,"distance":0.24024},{"source":14176,"target":14191,"distance":0.24021},{"source":5384,"target":5385,"distance":0.24011},{"source":3143,"target":3144,"distance":0.24005},{"source":77252,"target":77318,"distance":0.2399},{"source":41480,"target":41481,"distance":0.23974},{"source":3848,"target":3849,"distance":0.23967},{"source":93984,"target":93985,"distance":0.23948},{"source":80152,"target":80153,"distance":0.23943},{"source":64604,"target":64605,"distance":0.23933},{"source":88383,"target":88384,"distance":0.23924},{"source":42062,"target":42063,"distance":0.23915},{"source":53793,"target":53794,"distance":0.23912},{"source":50952,"target":50953,"distance":0.23867},{"source":38318,"target":38319,"distance":0.23866},{"source":1606,"target":1607,"distance":0.2386},{"source":42056,"target":43217,"distance":0.23842},{"source":83740,"target":83741,"distance":0.23838},{"source":101376,"target":101377,"distance":0.23837},{"source":44932,"target":44933,"distance":0.23836},{"source":20598,"target":20599,"distance":0.23829},{"source":3158,"target":3159,"distance":0.23829},{"source":17716,"target":17717,"distance":0.23824},{"source":14174,"target":14175,"distance":0.23814},{"source":44919,"target":44920,"distance":0.23799},{"source":64605,"target":64606,"distance":0.23783},{"source":7363,"target":7364,"distance":0.23732},{"source":1211,"target":1212,"distance":0.23714},{"source":93597,"target":93598,"distance":0.23704},{"source":77294,"target":77295,"distance":0.23692},{"source":1270,"target":1276,"distance":0.23663},{"source":91192,"target":91820,"distance":0.23653},{"source":101664,"target":101683,"distance":0.23647},{"source":76442,"target":76443,"distance":0.23644},{"source":6182,"target":6183,"distance":0.23629},{"source":103007,"target":103008,"distance":0.23627},{"source":99319,"target":99320,"distance":0.23621},{"source":83404,"target":83405,"distance":0.23597},{"source":9022,"target":9023,"distance":0.23529},{"source":101232,"target":101244,"distance":0.23512},{"source":3491,"target":3768,"distance":0.23503},{"source":43414,"target":43415,"distance":0.23502},{"source":86970,"target":86971,"distance":0.2345},{"source":46027,"target":46028,"distance":0.23447},{"source":85013,"target":85014,"distance":0.23426},{"source":85098,"target":86526,"distance":0.23421},{"source":104669,"target":104700,"distance":0.2342},{"source":10344,"target":10345,"distance":0.2342},{"source":66419,"target":66420,"distance":0.23392},{"source":612,"target":613,"distance":0.23387},{"source":70963,"target":70964,"distance":0.23372},{"source":101232,"target":101233,"distance":0.23363},{"source":9751,"target":9752,"distance":0.23304},{"source":48037,"target":48048,"distance":0.23289},{"source":42056,"target":42057,"distance":0.23277},{"source":89633,"target":89634,"distance":0.23268},{"source":9284,"target":9285,"distance":0.23258},{"source":53790,"target":53791,"distance":0.23255},{"source":101155,"target":101156,"distance":0.23252},{"source":64721,"target":64722,"distance":0.23241},{"source":39007,"target":39008,"distance":0.23238},{"source":82961,"target":82962,"distance":0.23216},{"source":83406,"target":83407,"distance":0.23199},{"source":10045,"target":10046,"distance":0.2316},{"source":104091,"target":104159,"distance":0.23135},{"source":103143,"target":103144,"distance":0.23134},{"source":50948,"target":50952,"distance":0.2311},{"source":51067,"target":51068,"distance":0.23038},{"source":64720,"target":64721,"distance":0.23021},{"source":81570,"target":81571,"distance":0.23018},{"source":14111,"target":14112,"distance":0.23014},{"source":10052,"target":10053,"distance":0.23005},{"source":103681,"target":103682,"distance":0.23004},{"source":85094,"target":85095,"distance":0.22954},{"source":17715,"target":17716,"distance":0.22951},{"source":103152,"target":103153,"distance":0.22947},{"source":76176,"target":76177,"distance":0.22947},{"source":103002,"target":103003,"distance":0.22925},{"source":10681,"target":10682,"distance":0.22903},{"source":10053,"target":10054,"distance":0.22892},{"source":87061,"target":87062,"distance":0.2289},{"source":39014,"target":39015,"distance":0.22886},{"source":103394,"target":103395,"distance":0.22878},{"source":76471,"target":76472,"distance":0.22876},{"source":105247,"target":105248,"distance":0.2287},{"source":17353,"target":17359,"distance":0.22833},{"source":43285,"target":43387,"distance":0.22813},{"source":3,"target":104,"distance":0.22789},{"source":76556,"target":76557,"distance":0.22756},{"source":104364,"target":104365,"distance":0.22714},{"source":92898,"target":92899,"distance":0.2271},{"source":17153,"target":17154,"distance":0.22705},{"source":103683,"target":103684,"distance":0.22699},{"source":89693,"target":89694,"distance":0.22699},{"source":75517,"target":75518,"distance":0.22694},{"source":89977,"target":90562,"distance":0.22682},{"source":100697,"target":101735,"distance":0.22679},{"source":73914,"target":73915,"distance":0.22672},{"source":75937,"target":75938,"distance":0.22658},{"source":9283,"target":9284,"distance":0.22632},{"source":268,"target":269,"distance":0.22628},{"source":80689,"target":81532,"distance":0.22603},{"source":89631,"target":89632,"distance":0.22598},{"source":71289,"target":71290,"distance":0.22584},{"source":91820,"target":91821,"distance":0.22559},{"source":11997,"target":12467,"distance":0.22551},{"source":3878,"target":3879,"distance":0.22532},{"source":103027,"target":103028,"distance":0.22527},{"source":9725,"target":9726,"distance":0.22521},{"source":1605,"target":2378,"distance":0.2252},{"source":46020,"target":47269,"distance":0.22517},{"source":104171,"target":104172,"distance":0.22507},{"source":105037,"target":105038,"distance":0.22489},{"source":103375,"target":103376,"distance":0.22465},{"source":15252,"target":15253,"distance":0.22407},{"source":17198,"target":17199,"distance":0.22363},{"source":93583,"target":93597,"distance":0.22346},{"source":49200,"target":49201,"distance":0.22334},{"source":76470,"target":76521,"distance":0.22333},{"source":74015,"target":74141,"distance":0.22321},{"source":50423,"target":50424,"distance":0.22302},{"source":88713,"target":89371,"distance":0.2228},{"source":74016,"target":74017,"distance":0.22272},{"source":77150,"target":77151,"distance":0.22217},{"source":74148,"target":74850,"distance":0.22216},{"source":103004,"target":103369,"distance":0.22206},{"source":16653,"target":16990,"distance":0.22205},{"source":77255,"target":77256,"distance":0.22187},{"source":76094,"target":76095,"distance":0.2214},{"source":89632,"target":89693,"distance":0.22129},{"source":50826,"target":50856,"distance":0.22107},{"source":9726,"target":10045,"distance":0.22081},{"source":9366,"target":9367,"distance":0.22018},{"source":45682,"target":45683,"distance":0.22008},{"source":88156,"target":88157,"distance":0.21978},{"source":104572,"target":104582,"distance":0.21957},{"source":73588,"target":73589,"distance":0.21928},{"source":16544,"target":16545,"distance":0.2188},{"source":93251,"target":93252,"distance":0.21865},{"source":105560,"target":105561,"distance":0.21835},{"source":44177,"target":44178,"distance":0.21826},{"source":104572,"target":104573,"distance":0.21793},{"source":103966,"target":104021,"distance":0.21772},{"source":50766,"target":50826,"distance":0.21769},{"source":104340,"target":104352,"distance":0.21754},{"source":66558,"target":66559,"distance":0.21738},{"source":103722,"target":103723,"distance":0.21731},{"source":92552,"target":92553,"distance":0.21708},{"source":17737,"target":17738,"distance":0.21671},{"source":44740,"target":44741,"distance":0.21638},{"source":19997,"target":19998,"distance":0.21636},{"source":6173,"target":6174,"distance":0.21624},{"source":89632,"target":89633,"distance":0.21621},{"source":49798,"target":49799,"distance":0.21583},{"source":43581,"target":44176,"distance":0.21554},{"source":80362,"target":80600,"distance":0.21539},{"source":81642,"target":81643,"distance":0.21513},{"source":90174,"target":90175,"distance":0.21362},{"source":91173,"target":91174,"distance":0.21342},{"source":16525,"target":16526,"distance":0.21302},{"source":47962,"target":48037,"distance":0.21292},{"source":104086,"target":104589,"distance":0.21253},{"source":47270,"target":47271,"distance":0.21229},{"source":103004,"target":103005,"distance":0.21218},{"source":50766,"target":50767,"distance":0.21199},{"source":64719,"target":64952,"distance":0.21198},{"source":41649,"target":41650,"distance":0.21155},{"source":1602,"target":1603,"distance":0.21135},{"source":50234,"target":50373,"distance":0.21132},{"source":39008,"target":39009,"distance":0.21122},{"source":103006,"target":103092,"distance":0.21094},{"source":76559,"target":76579,"distance":0.21094},{"source":104311,"target":104312,"distance":0.21068},{"source":39008,"target":41415,"distance":0.21065},{"source":43218,"target":43226,"distance":0.21018},{"source":103369,"target":103370,"distance":0.21017},{"source":88154,"target":88155,"distance":0.21016},{"source":12976,"target":12977,"distance":0.2096},{"source":103005,"target":103141,"distance":0.20955},{"source":76015,"target":76016,"distance":0.20954},{"source":80605,"target":80606,"distance":0.20897},{"source":9016,"target":9017,"distance":0.20846},{"source":42059,"target":42060,"distance":0.20826},{"source":89978,"target":90448,"distance":0.2081},{"source":15596,"target":15597,"distance":0.20806},{"source":103198,"target":103199,"distance":0.20762},{"source":74148,"target":74149,"distance":0.20753},{"source":16471,"target":17302,"distance":0.20721},{"source":85012,"target":85013,"distance":0.20697},{"source":83405,"target":83406,"distance":0.20697},{"source":75701,"target":75724,"distance":0.20674},{"source":104338,"target":104502,"distance":0.20663},{"source":14134,"target":14135,"distance":0.20594},{"source":10046,"target":10047,"distance":0.20546},{"source":916,"target":1270,"distance":0.20543},{"source":77249,"target":77250,"distance":0.2051},{"source":92897,"target":92898,"distance":0.20503},{"source":66687,"target":66688,"distance":0.20493},{"source":104457,"target":104467,"distance":0.20479},{"source":87072,"target":87073,"distance":0.20418},{"source":83403,"target":83404,"distance":0.20409},{"source":9018,"target":9019,"distance":0.20407},{"source":917,"target":918,"distance":0.20357},{"source":75834,"target":75835,"distance":0.20344},{"source":103092,"target":103093,"distance":0.20324},{"source":13065,"target":13066,"distance":0.20314},{"source":105678,"target":105679,"distance":0.20312},{"source":89205,"target":89206,"distance":0.20301},{"source":80606,"target":80607,"distance":0.20299},{"source":104589,"target":104590,"distance":0.20297},{"source":52,"target":53,"distance":0.20289},{"source":104704,"target":105370,"distance":0.20279},{"source":105586,"target":105587,"distance":0.20276},{"source":104707,"target":105029,"distance":0.20271},{"source":89008,"target":89009,"distance":0.20241},{"source":105033,"target":105034,"distance":0.20229},{"source":12962,"target":13189,"distance":0.20214},{"source":14165,"target":14166,"distance":0.2019},{"source":681,"target":1536,"distance":0.2018},{"source":101040,"target":101205,"distance":0.20179},{"source":104861,"target":104885,"distance":0.20151},{"source":104457,"target":104458,"distance":0.20146},{"source":76352,"target":76353,"distance":0.20137},{"source":105552,"target":105553,"distance":0.20125},{"source":93287,"target":93331,"distance":0.20081},{"source":101740,"target":101741,"distance":0.20053},{"source":83529,"target":83530,"distance":0.20025},{"source":41476,"target":41477,"distance":0.20015},{"source":15402,"target":15403,"distance":0.20011},{"source":14610,"target":14807,"distance":0.19908},{"source":103393,"target":103394,"distance":0.19821},{"source":86846,"target":86873,"distance":0.1979},{"source":15243,"target":15244,"distance":0.19771},{"source":20002,"target":20003,"distance":0.19754},{"source":90563,"target":90564,"distance":0.19733},{"source":101735,"target":101736,"distance":0.19695},{"source":49199,"target":49200,"distance":0.19691},{"source":77196,"target":77197,"distance":0.19677},{"source":82148,"target":85012,"distance":0.19646},{"source":17152,"target":17165,"distance":0.19642},{"source":43594,"target":43595,"distance":0.19624},{"source":5359,"target":5360,"distance":0.19587},{"source":48827,"target":48828,"distance":0.19578},{"source":9466,"target":9475,"distance":0.19567},{"source":47600,"target":47601,"distance":0.19562},{"source":104361,"target":104492,"distance":0.19548},{"source":83726,"target":83740,"distance":0.19546},{"source":105750,"target":105754,"distance":0.19531},{"source":104627,"target":104628,"distance":0.19529},{"source":64718,"target":64719,"distance":0.19484},{"source":3872,"target":5329,"distance":0.19464},{"source":85096,"target":86625,"distance":0.19463},{"source":103396,"target":103413,"distance":0.19432},{"source":15404,"target":15572,"distance":0.19429},{"source":77252,"target":77253,"distance":0.19418},{"source":10683,"target":10684,"distance":0.19374},{"source":83231,"target":83232,"distance":0.19371},{"source":103142,"target":103143,"distance":0.19371},{"source":47601,"target":47622,"distance":0.19329},{"source":17197,"target":17198,"distance":0.19315},{"source":104067,"target":104068,"distance":0.19312},{"source":101041,"target":101185,"distance":0.19299},{"source":14809,"target":14810,"distance":0.19267},{"source":103965,"target":104032,"distance":0.19262},{"source":73912,"target":73999,"distance":0.19232},{"source":105314,"target":105326,"distance":0.19228},{"source":104365,"target":104366,"distance":0.19154},{"source":101665,"target":101676,"distance":0.19125},{"source":12963,"target":12964,"distance":0.19073},{"source":105287,"target":105302,"distance":0.19069},{"source":7606,"target":7607,"distance":0.19055},{"source":75831,"target":75832,"distance":0.19038},{"source":105370,"target":105371,"distance":0.19017},{"source":85096,"target":85097,"distance":0.19014},{"source":53786,"target":53787,"distance":0.18999},{"source":103797,"target":103798,"distance":0.18991},{"source":48048,"target":48054,"distance":0.18969},{"source":75897,"target":75898,"distance":0.18942},{"source":43283,"target":43580,"distance":0.18933},{"source":49918,"target":49919,"distance":0.18932},{"source":99013,"target":99014,"distance":0.18919},{"source":86905,"target":86966,"distance":0.18897},{"source":50237,"target":50238,"distance":0.18879},{"source":107,"target":123,"distance":0.1886},{"source":270,"target":271,"distance":0.18816},{"source":82152,"target":82153,"distance":0.18811},{"source":101038,"target":101039,"distance":0.18805},{"source":88151,"target":88152,"distance":0.18798},{"source":91213,"target":91214,"distance":0.1878},{"source":87059,"target":88106,"distance":0.18745},{"source":76351,"target":76352,"distance":0.18735},{"source":93885,"target":93886,"distance":0.18704},{"source":104089,"target":104090,"distance":0.18692},{"source":7,"target":8,"distance":0.18674},{"source":89630,"target":89631,"distance":0.18662},{"source":104310,"target":104336,"distance":0.18661},{"source":107,"target":108,"distance":0.1864},{"source":76469,"target":77106,"distance":0.1864},{"source":104423,"target":104424,"distance":0.18633},{"source":88378,"target":88379,"distance":0.18602},{"source":104705,"target":105351,"distance":0.18582},{"source":93548,"target":93549,"distance":0.18573},{"source":84097,"target":84098,"distance":0.18555},{"source":93331,"target":93332,"distance":0.18476},{"source":92130,"target":92131,"distance":0.18462},{"source":80633,"target":80634,"distance":0.1845},{"source":10619,"target":10620,"distance":0.18441},{"source":45701,"target":45702,"distance":0.18437},{"source":105287,"target":105288,"distance":0.18431},{"source":101665,"target":101666,"distance":0.18375},{"source":89372,"target":89559,"distance":0.18367},{"source":70961,"target":70962,"distance":0.18358},{"source":1536,"target":1537,"distance":0.18333},{"source":103982,"target":103983,"distance":0.18323},{"source":73583,"target":73584,"distance":0.18307},{"source":47276,"target":47355,"distance":0.18288},{"source":93583,"target":93584,"distance":0.18279},{"source":9017,"target":9018,"distance":0.18277},{"source":105314,"target":105315,"distance":0.18272},{"source":10369,"target":10370,"distance":0.18271},{"source":101042,"target":101155,"distance":0.18259},{"source":91175,"target":91176,"distance":0.18253},{"source":104366,"target":104367,"distance":0.18187},{"source":47601,"target":47602,"distance":0.18171},{"source":75426,"target":75427,"distance":0.18151},{"source":104700,"target":105585,"distance":0.18128},{"source":82974,"target":82975,"distance":0.18119},{"source":39006,"target":39007,"distance":0.18107},{"source":103396,"target":103397,"distance":0.18068},{"source":76535,"target":76536,"distance":0.18057},{"source":103144,"target":103145,"distance":0.18046},{"source":76374,"target":76375,"distance":0.18039},{"source":92029,"target":92030,"distance":0.18035},{"source":91191,"target":91831,"distance":0.18015},{"source":20001,"target":20554,"distance":0.17971},{"source":83726,"target":83727,"distance":0.17954},{"source":9466,"target":9467,"distance":0.17933},{"source":104367,"target":104368,"distance":0.17908},{"source":84099,"target":84100,"distance":0.1789},{"source":41865,"target":41866,"distance":0.17877},{"source":12962,"target":12963,"distance":0.17872},{"source":80363,"target":80364,"distance":0.17866},{"source":45670,"target":45671,"distance":0.17866},{"source":17152,"target":17153,"distance":0.17858},{"source":12959,"target":14107,"distance":0.17852},{"source":49196,"target":71279,"distance":0.17845},{"source":104088,"target":104089,"distance":0.17833},{"source":42057,"target":42058,"distance":0.17829},{"source":91919,"target":91920,"distance":0.17779},{"source":19995,"target":38732,"distance":0.17773},{"source":41949,"target":41950,"distance":0.17727},{"source":105182,"target":105183,"distance":0.17721},{"source":86846,"target":86847,"distance":0.1771},{"source":41474,"target":41599,"distance":0.17698},{"source":47276,"target":47277,"distance":0.1765},{"source":80603,"target":80604,"distance":0.17595},{"source":89372,"target":89373,"distance":0.17571},{"source":43584,"target":43585,"distance":0.17568},{"source":93857,"target":94047,"distance":0.17565},{"source":15405,"target":15406,"distance":0.17561},{"source":53756,"target":53757,"distance":0.17555},{"source":105587,"target":105588,"distance":0.17344},{"source":77170,"target":77171,"distance":0.17333},{"source":49783,"target":49784,"distance":0.17331},{"source":103540,"target":103541,"distance":0.17319},{"source":10680,"target":10681,"distance":0.17318},{"source":16653,"target":16654,"distance":0.17248},{"source":10682,"target":10683,"distance":0.17226},{"source":104339,"target":104361,"distance":0.17191},{"source":49784,"target":49785,"distance":0.17188},{"source":48037,"target":48038,"distance":0.17141},{"source":76558,"target":76559,"distance":0.17133},{"source":86908,"target":86909,"distance":0.17132},{"source":19993,"target":19994,"distance":0.17113},{"source":66555,"target":66556,"distance":0.17062},{"source":90161,"target":90162,"distance":0.17055},{"source":94091,"target":94092,"distance":0.1704},{"source":6,"target":7,"distance":0.16985},{"source":14166,"target":14174,"distance":0.16978},{"source":49767,"target":50916,"distance":0.16954},{"source":103370,"target":103371,"distance":0.16886},{"source":3872,"target":3873,"distance":0.16864},{"source":82957,"target":82958,"distance":0.16861},{"source":43284,"target":43285,"distance":0.1685},{"source":103141,"target":103142,"distance":0.16825},{"source":18284,"target":18285,"distance":0.16807},{"source":101039,"target":101229,"distance":0.16768},{"source":103966,"target":103967,"distance":0.16754},{"source":42058,"target":42190,"distance":0.16736},{"source":86906,"target":86907,"distance":0.16703},{"source":88345,"target":88346,"distance":0.16696},{"source":99308,"target":99309,"distance":0.16666},{"source":104861,"target":104862,"distance":0.16568},{"source":47841,"target":47842,"distance":0.16554},{"source":19996,"target":19997,"distance":0.16528},{"source":48826,"target":48827,"distance":0.16527},{"source":105035,"target":105036,"distance":0.16477},{"source":66556,"target":66557,"distance":0.1646},{"source":104859,"target":105000,"distance":0.16437},{"source":66917,"target":66918,"distance":0.16418},{"source":76559,"target":76560,"distance":0.16406},{"source":104591,"target":104627,"distance":0.16402},{"source":50997,"target":50998,"distance":0.16304},{"source":104704,"target":104705,"distance":0.16288},{"source":50233,"target":50408,"distance":0.16286},{"source":101027,"target":101028,"distance":0.16261},{"source":77124,"target":77125,"distance":0.16244},{"source":14112,"target":14113,"distance":0.1621},{"source":48048,"target":48049,"distance":0.16187},{"source":43582,"target":44159,"distance":0.16175},{"source":41938,"target":41948,"distance":0.16157},{"source":1605,"target":1606,"distance":0.16152},{"source":91831,"target":91832,"distance":0.16122},{"source":12560,"target":12561,"distance":0.16045},{"source":93454,"target":93455,"distance":0.15967},{"source":75424,"target":75425,"distance":0.15966},{"source":100698,"target":100699,"distance":0.15955},{"source":49353,"target":49354,"distance":0.1589},{"source":2,"target":169,"distance":0.15881},{"source":66918,"target":66919,"distance":0.15875},{"source":89976,"target":91173,"distance":0.1587},{"source":86825,"target":86844,"distance":0.15774},{"source":85090,"target":86895,"distance":0.15697},{"source":237,"target":238,"distance":0.15673},{"source":45700,"target":45701,"distance":0.15606},{"source":105099,"target":105100,"distance":0.15605},{"source":75734,"target":75828,"distance":0.15585},{"source":105687,"target":105688,"distance":0.15567},{"source":47962,"target":47963,"distance":0.15524},{"source":101044,"target":101045,"distance":0.15506},{"source":103395,"target":103396,"distance":0.15503},{"source":103752,"target":103861,"distance":0.15482},{"source":83724,"target":83987,"distance":0.15459},{"source":101026,"target":101027,"distance":0.15397},{"source":103093,"target":103094,"distance":0.1538},{"source":77121,"target":80362,"distance":0.15373},{"source":103335,"target":103336,"distance":0.15363},{"source":88150,"target":88151,"distance":0.15342},{"source":47839,"target":47962,"distance":0.15326},{"source":87741,"target":87742,"distance":0.15324},{"source":50996,"target":53785,"distance":0.15279},{"source":84284,"target":84285,"distance":0.15224},{"source":64717,"target":64718,"distance":0.15205},{"source":105447,"target":105448,"distance":0.15185},{"source":101663,"target":101664,"distance":0.15182},{"source":74015,"target":74016,"distance":0.15179},{"source":74014,"target":74146,"distance":0.15147},{"source":14885,"target":14886,"distance":0.15127},{"source":14175,"target":14176,"distance":0.15091},{"source":81651,"target":81652,"distance":0.15081},{"source":1,"target":2,"distance":0.15078},{"source":87059,"target":87060,"distance":0.15044},{"source":44194,"target":44195,"distance":0.14999},{"source":103962,"target":104061,"distance":0.14992},{"source":19992,"target":19993,"distance":0.14965},{"source":82958,"target":82959,"distance":0.14923},{"source":89010,"target":89011,"distance":0.14915},{"source":41938,"target":41939,"distance":0.14897},{"source":80601,"target":80602,"distance":0.14894},{"source":89976,"target":89977,"distance":0.14884},{"source":89975,"target":91191,"distance":0.14883},{"source":90611,"target":90612,"distance":0.14865},{"source":103023,"target":103024,"distance":0.14863},{"source":80692,"target":80693,"distance":0.14843},{"source":7666,"target":7667,"distance":0.14829},{"source":13544,"target":13545,"distance":0.14818},{"source":66418,"target":66419,"distance":0.14804},{"source":12964,"target":12965,"distance":0.1479},{"source":103753,"target":103754,"distance":0.14786},{"source":6175,"target":6176,"distance":0.14786},{"source":101041,"target":101042,"distance":0.14783},{"source":71284,"target":71285,"distance":0.1478},{"source":74149,"target":74150,"distance":0.1478},{"source":88379,"target":88380,"distance":0.14771},{"source":5,"target":6,"distance":0.14771},{"source":92136,"target":92137,"distance":0.14761},{"source":104093,"target":104094,"distance":0.14744},{"source":53789,"target":53790,"distance":0.14645},{"source":79268,"target":79269,"distance":0.14615},{"source":103964,"target":103965,"distance":0.14614},{"source":916,"target":917,"distance":0.14613},{"source":104700,"target":104701,"distance":0.14598},{"source":66691,"target":66692,"distance":0.14575},{"source":50233,"target":50234,"distance":0.14573},{"source":5355,"target":5356,"distance":0.14562},{"source":204,"target":6170,"distance":0.14529},{"source":14147,"target":14148,"distance":0.14503},{"source":38813,"target":38814,"distance":0.14497},{"source":80607,"target":80608,"distance":0.14489},{"source":76350,"target":76351,"distance":0.14472},{"source":104362,"target":104363,"distance":0.1446},{"source":83431,"target":83432,"distance":0.14425},{"source":90178,"target":90179,"distance":0.14408},{"source":93858,"target":93984,"distance":0.144},{"source":75703,"target":75704,"distance":0.14331},{"source":49919,"target":49920,"distance":0.14323},{"source":6171,"target":6172,"distance":0.14282},{"source":2379,"target":2380,"distance":0.14259},{"source":353,"target":354,"distance":0.14259},{"source":81569,"target":81570,"distance":0.14252},{"source":83232,"target":83233,"distance":0.14198},{"source":103022,"target":103023,"distance":0.14193},{"source":90615,"target":90616,"distance":0.14191},{"source":105371,"target":105372,"distance":0.14189},{"source":104336,"target":104337,"distance":0.1417},{"source":12958,"target":15243,"distance":0.14147},{"source":103979,"target":103980,"distance":0.14142},{"source":82172,"target":82173,"distance":0.1414},{"source":5998,"target":5999,"distance":0.14135},{"source":50422,"target":50423,"distance":0.14107},{"source":104361,"target":104362,"distance":0.14094},{"source":85098,"target":85099,"distance":0.14079},{"source":18678,"target":18679,"distance":0.14075},{"source":16474,"target":17152,"distance":0.1403},{"source":88717,"target":88718,"distance":0.14023},{"source":76470,"target":76471,"distance":0.13995},{"source":89984,"target":89985,"distance":0.1399},{"source":64719,"target":64720,"distance":0.13959},{"source":5356,"target":5357,"distance":0.13934},{"source":99318,"target":99319,"distance":0.13931},{"source":9019,"target":9020,"distance":0.13923},{"source":73587,"target":73588,"distance":0.13906},{"source":267,"target":612,"distance":0.13895},{"source":76349,"target":76442,"distance":0.13882},{"source":101035,"target":101462,"distance":0.13865},{"source":70906,"target":70907,"distance":0.13844},{"source":1270,"target":1271,"distance":0.13837},{"source":89204,"target":89205,"distance":0.13811},{"source":89978,"target":89979,"distance":0.13768},{"source":49797,"target":49798,"distance":0.13751},{"source":66921,"target":66922,"distance":0.13746},{"source":92617,"target":92618,"distance":0.13738},{"source":3876,"target":3877,"distance":0.13737},{"source":71127,"target":71128,"distance":0.13722},{"source":53792,"target":53793,"distance":0.13697},{"source":44159,"target":44160,"distance":0.13687},{"source":92131,"target":92132,"distance":0.13685},{"source":13894,"target":13895,"distance":0.13683},{"source":3142,"target":3143,"distance":0.13637},{"source":93859,"target":93860,"distance":0.13628},{"source":42053,"target":46018,"distance":0.13624},{"source":47275,"target":47276,"distance":0.13619},{"source":85102,"target":85103,"distance":0.13611},{"source":14133,"target":14134,"distance":0.13595},{"source":74154,"target":74155,"distance":0.13591},{"source":105034,"target":105035,"distance":0.13585},{"source":93253,"target":93254,"distance":0.13583},{"source":101042,"target":101043,"distance":0.13577},{"source":206,"target":207,"distance":0.13576},{"source":7665,"target":7666,"distance":0.13574},{"source":91192,"target":91193,"distance":0.13573},{"source":71129,"target":71149,"distance":0.13563},{"source":7393,"target":7394,"distance":0.13529},{"source":3,"target":4,"distance":0.13521},{"source":103981,"target":103982,"distance":0.1352},{"source":50437,"target":50438,"distance":0.13488},{"source":16458,"target":16459,"distance":0.13475},{"source":50201,"target":50202,"distance":0.13455},{"source":16658,"target":16659,"distance":0.1345},{"source":46020,"target":46021,"distance":0.13439},{"source":88714,"target":88715,"distance":0.13426},{"source":50147,"target":50148,"distance":0.13424},{"source":75829,"target":75830,"distance":0.13422},{"source":14074,"target":14075,"distance":0.13421},{"source":103644,"target":103645,"distance":0.13418},{"source":93342,"target":93343,"distance":0.1335},{"source":71288,"target":71289,"distance":0.1335},{"source":87692,"target":87693,"distance":0.13343},{"source":44034,"target":44035,"distance":0.13343},{"source":80689,"target":80690,"distance":0.13335},{"source":5383,"target":5384,"distance":0.13335},{"source":89358,"target":89359,"distance":0.13299},{"source":104860,"target":104861,"distance":0.13297},{"source":91833,"target":91834,"distance":0.13297},{"source":105374,"target":105375,"distance":0.1328},{"source":87076,"target":87077,"distance":0.13264},{"source":13546,"target":13547,"distance":0.13253},{"source":10687,"target":10688,"distance":0.13251},{"source":105414,"target":105415,"distance":0.13248},{"source":87752,"target":87753,"distance":0.13226},{"source":49198,"target":49765,"distance":0.13203},{"source":71128,"target":71129,"distance":0.13203},{"source":49202,"target":49203,"distance":0.13198},{"source":73912,"target":73913,"distance":0.1319},{"source":919,"target":920,"distance":0.13178},{"source":103029,"target":103030,"distance":0.13172},{"source":75518,"target":75519,"distance":0.13168},{"source":51073,"target":51074,"distance":0.13155},{"source":105183,"target":105184,"distance":0.1314},{"source":75376,"target":75377,"distance":0.13128},{"source":105449,"target":105450,"distance":0.13121},{"source":9137,"target":9138,"distance":0.13119},{"source":80669,"target":80670,"distance":0.13117},{"source":75492,"target":75733,"distance":0.13117},{"source":16479,"target":16493,"distance":0.13116},{"source":47651,"target":47652,"distance":0.13108},{"source":15254,"target":15255,"distance":0.13105},{"source":75733,"target":76127,"distance":0.13087},{"source":88382,"target":88383,"distance":0.13083},{"source":39013,"target":39014,"distance":0.13082},{"source":9369,"target":9370,"distance":0.1307},{"source":50238,"target":50239,"distance":0.13052},{"source":81653,"target":81654,"distance":0.13052},{"source":91301,"target":91302,"distance":0.13032},{"source":101040,"target":101041,"distance":0.13024},{"source":64953,"target":64954,"distance":0.13014},{"source":810,"target":811,"distance":0.12997},{"source":49355,"target":49356,"distance":0.12988},{"source":76311,"target":76312,"distance":0.12982},{"source":81869,"target":81870,"distance":0.12979},{"source":18285,"target":18286,"distance":0.12978},{"source":84007,"target":84008,"distance":0.1297},{"source":104458,"target":104459,"distance":0.12964},{"source":89375,"target":89376,"distance":0.12959},{"source":75545,"target":75546,"distance":0.12952},{"source":104887,"target":104888,"distance":0.12943},{"source":101685,"target":101686,"distance":0.12926},{"source":50380,"target":50381,"distance":0.1292},{"source":17047,"target":17048,"distance":0.12918},{"source":76557,"target":76558,"distance":0.12914},{"source":91217,"target":91218,"distance":0.12912},{"source":92942,"target":92943,"distance":0.12908},{"source":94092,"target":97078,"distance":0.12907},{"source":77321,"target":77322,"distance":0.12903},{"source":19888,"target":19889,"distance":0.12901},{"source":15406,"target":15407,"distance":0.12869},{"source":10055,"target":10056,"distance":0.12865},{"source":15600,"target":15601,"distance":0.12864},{"source":104703,"target":104704,"distance":0.12859},{"source":101045,"target":101046,"distance":0.1282},{"source":66557,"target":66558,"distance":0.12817},{"source":103021,"target":103022,"distance":0.12812},{"source":41651,"target":41652,"distance":0.12808},{"source":43597,"target":43598,"distance":0.12793},{"source":7670,"target":7671,"distance":0.12793},{"source":92135,"target":92136,"distance":0.12773},{"source":42201,"target":42202,"distance":0.12772},{"source":6181,"target":6182,"distance":0.1277},{"source":104707,"target":104708,"distance":0.12761},{"source":16547,"target":16548,"distance":0.12754},{"source":38782,"target":38783,"distance":0.1275},{"source":105418,"target":105419,"distance":0.12749},{"source":9248,"target":9249,"distance":0.12744},{"source":45702,"target":45703,"distance":0.1274},{"source":19998,"target":38315,"distance":0.12727},{"source":76580,"target":76581,"distance":0.12718},{"source":90521,"target":90522,"distance":0.12717},{"source":77003,"target":77004,"distance":0.12708},{"source":71223,"target":71224,"distance":0.12696},{"source":103708,"target":103709,"distance":0.12691},{"source":85091,"target":86825,"distance":0.12687},{"source":104312,"target":104313,"distance":0.12682},{"source":356,"target":357,"distance":0.12679},{"source":104554,"target":104555,"distance":0.12663},{"source":89975,"target":89976,"distance":0.12646},{"source":5360,"target":5361,"distance":0.12633},{"source":98972,"target":98973,"distance":0.1262},{"source":100710,"target":100711,"distance":0.12618},{"source":70962,"target":70963,"distance":0.12612},{"source":77254,"target":77293,"distance":0.12609},{"source":104467,"target":104468,"distance":0.12608},{"source":685,"target":686,"distance":0.12601},{"source":13193,"target":13194,"distance":0.12587},{"source":9020,"target":9021,"distance":0.12585},{"source":105352,"target":105353,"distance":0.12582},{"source":14643,"target":14644,"distance":0.12576},{"source":104233,"target":104234,"distance":0.12575},{"source":97079,"target":97080,"distance":0.12574},{"source":81532,"target":81533,"distance":0.12567},{"source":83533,"target":83534,"distance":0.12562},{"source":41479,"target":41480,"distance":0.12562},{"source":80376,"target":80377,"distance":0.12548},{"source":103418,"target":103419,"distance":0.12543},{"source":71280,"target":71281,"distance":0.12541},{"source":12978,"target":12979,"distance":0.1254},{"source":88109,"target":88110,"distance":0.12529},{"source":103730,"target":103731,"distance":0.12516},{"source":101584,"target":101585,"distance":0.1251},{"source":12549,"target":12550,"distance":0.12509},{"source":83725,"target":83726,"distance":0.12501},{"source":94096,"target":94097,"distance":0.12491},{"source":97081,"target":97082,"distance":0.12489},{"source":87023,"target":87024,"distance":0.12486},{"source":12548,"target":12549,"distance":0.12474},{"source":101743,"target":101744,"distance":0.12465},{"source":103154,"target":103155,"distance":0.12459},{"source":103009,"target":103010,"distance":0.12453},{"source":19998,"target":19999,"distance":0.12444},{"source":71285,"target":71286,"distance":0.1244},{"source":82150,"target":82151,"distance":0.12432},{"source":18675,"target":18676,"distance":0.12422},{"source":101043,"target":101044,"distance":0.12421},{"source":18273,"target":18281,"distance":0.12398},{"source":77254,"target":77255,"distance":0.12391},{"source":103376,"target":103377,"distance":0.12374},{"source":47274,"target":47275,"distance":0.12353},{"source":86825,"target":86826,"distance":0.12351},{"source":1210,"target":1211,"distance":0.12343},{"source":87060,"target":87061,"distance":0.12338},{"source":7396,"target":7397,"distance":0.12311},{"source":3877,"target":3878,"distance":0.12309},{"source":101378,"target":101379,"distance":0.123},{"source":86910,"target":86911,"distance":0.12294},{"source":38220,"target":38221,"distance":0.12291},{"source":3157,"target":3158,"distance":0.12289},{"source":101046,"target":101047,"distance":0.12283},{"source":1608,"target":1609,"distance":0.12282},{"source":82148,"target":82149,"distance":0.12279},{"source":103005,"target":103006,"distance":0.12264},{"source":101684,"target":101685,"distance":0.12257},{"source":38317,"target":38318,"distance":0.12252},{"source":53,"target":54,"distance":0.12248},{"source":101738,"target":101739,"distance":0.12236},{"source":104338,"target":104339,"distance":0.12234},{"source":104734,"target":104735,"distance":0.12234},{"source":105313,"target":105314,"distance":0.12226},{"source":19994,"target":19995,"distance":0.12223},{"source":66686,"target":66687,"distance":0.12219},{"source":1276,"target":1277,"distance":0.12189},{"source":93860,"target":93861,"distance":0.1218},{"source":103965,"target":103966,"distance":0.12146},{"source":9724,"target":9725,"distance":0.12141},{"source":43283,"target":43284,"distance":0.12124},{"source":43593,"target":43594,"distance":0.12121},{"source":83402,"target":83403,"distance":0.12112},{"source":66690,"target":66691,"distance":0.12074},{"source":210,"target":235,"distance":0.12048},{"source":105754,"target":105755,"distance":0.1201},{"source":2,"target":3,"distance":0.12009},{"source":104669,"target":104670,"distance":0.11941},{"source":80364,"target":80365,"distance":0.11898},{"source":682,"target":683,"distance":0.11884},{"source":103980,"target":103981,"distance":0.11866},{"source":15404,"target":15405,"distance":0.11821},{"source":91920,"target":91921,"distance":0.11785},{"source":105750,"target":105751,"distance":0.11719},{"source":10048,"target":10052,"distance":0.11638},{"source":105249,"target":105250,"distance":0.11629},{"source":73916,"target":73941,"distance":0.11586},{"source":93858,"target":93859,"distance":0.11576},{"source":93453,"target":93454,"distance":0.11565},{"source":9313,"target":9314,"distance":0.1156},{"source":43405,"target":43406,"distance":0.11554},{"source":104337,"target":104338,"distance":0.1154},{"source":103680,"target":103681,"distance":0.11489},{"source":75896,"target":75897,"distance":0.11448},{"source":105036,"target":105037,"distance":0.11442},{"source":71129,"target":71130,"distance":0.11437},{"source":87071,"target":87072,"distance":0.11421},{"source":104710,"target":104711,"distance":0.11411},{"source":267,"target":268,"distance":0.11398},{"source":74146,"target":74147,"distance":0.11394},{"source":11840,"target":11841,"distance":0.11387},{"source":14610,"target":14611,"distance":0.11342},{"source":17644,"target":17645,"distance":0.1134},{"source":103963,"target":104050,"distance":0.1132},{"source":104095,"target":104096,"distance":0.11304},{"source":11840,"target":11965,"distance":0.11269},{"source":44720,"target":44728,"distance":0.11266},{"source":74013,"target":74014,"distance":0.11232},{"source":207,"target":208,"distance":0.11225},{"source":66688,"target":66917,"distance":0.11188},{"source":41474,"target":41475,"distance":0.11183},{"source":91298,"target":91299,"distance":0.11155},{"source":75828,"target":76094,"distance":0.11144},{"source":9729,"target":9730,"distance":0.11132},{"source":1603,"target":1604,"distance":0.11125},{"source":76349,"target":76350,"distance":0.11118},{"source":15244,"target":15245,"distance":0.11103},{"source":236,"target":237,"distance":0.11053},{"source":103199,"target":103200,"distance":0.10998},{"source":15597,"target":15598,"distance":0.10994},{"source":87073,"target":87074,"distance":0.10977},{"source":11842,"target":11946,"distance":0.10953},{"source":46019,"target":46020,"distance":0.10952},{"source":49771,"target":50201,"distance":0.10919},{"source":19999,"target":20000,"distance":0.10919},{"source":86826,"target":86827,"distance":0.10907},{"source":104859,"target":104860,"distance":0.10906},{"source":73911,"target":74010,"distance":0.10854},{"source":50918,"target":50919,"distance":0.10853},{"source":103863,"target":103864,"distance":0.1084},{"source":43217,"target":43218,"distance":0.10795},{"source":80668,"target":80669,"distance":0.10788},{"source":16459,"target":16460,"distance":0.10778},{"source":18668,"target":18669,"distance":0.10778},{"source":914,"target":915,"distance":0.10773},{"source":66417,"target":66418,"distance":0.10726},{"source":19995,"target":19996,"distance":0.10706},{"source":50996,"target":50997,"distance":0.10661},{"source":104310,"target":104311,"distance":0.10647},{"source":105250,"target":105251,"distance":0.10609},{"source":86905,"target":86906,"distance":0.10547},{"source":103094,"target":103095,"distance":0.10508},{"source":71126,"target":71127,"distance":0.10484},{"source":80219,"target":80220,"distance":0.1047},{"source":14884,"target":14885,"distance":0.10444},{"source":76443,"target":76444,"distance":0.10392},{"source":49765,"target":71126,"distance":0.10368},{"source":85099,"target":85100,"distance":0.10357},{"source":104123,"target":104124,"distance":0.1035},{"source":10684,"target":10685,"distance":0.10265},{"source":94077,"target":99011,"distance":0.10258},{"source":188,"target":103661,"distance":0.10254},{"source":89977,"target":89978,"distance":0.10231},{"source":77251,"target":77252,"distance":0.10224},{"source":203,"target":9724,"distance":0.10201},{"source":48828,"target":48829,"distance":0.10176},{"source":99315,"target":99316,"distance":0.10167},{"source":75828,"target":75829,"distance":0.10124},{"source":12561,"target":12562,"distance":0.101},{"source":10686,"target":10687,"distance":0.10082},{"source":99306,"target":100581,"distance":0.09976},{"source":10620,"target":10621,"distance":0.099715},{"source":51068,"target":51069,"distance":0.099178},{"source":87740,"target":87741,"distance":0.09861},{"source":103371,"target":103372,"distance":0.097835},{"source":10685,"target":10686,"distance":0.097659},{"source":104711,"target":104712,"distance":0.097596},{"source":49782,"target":50146,"distance":0.097513},{"source":101035,"target":101036,"distance":0.097352},{"source":103682,"target":103683,"distance":0.097198},{"source":75498,"target":75499,"distance":0.096887},{"source":38315,"target":38316,"distance":0.096874},{"source":76522,"target":76535,"distance":0.09656},{"source":105038,"target":105039,"distance":0.095916},{"source":12960,"target":12961,"distance":0.095523},{"source":86967,"target":87059,"distance":0.095497},{"source":83724,"target":83725,"distance":0.095407},{"source":105180,"target":105181,"distance":0.095315},{"source":74011,"target":74012,"distance":0.095016},{"source":104340,"target":104341,"distance":0.094961},{"source":77123,"target":77124,"distance":0.09481},{"source":103754,"target":103755,"distance":0.094675},{"source":86845,"target":86846,"distance":0.094262},{"source":105585,"target":105586,"distance":0.093988},{"source":105246,"target":105247,"distance":0.093881},{"source":101039,"target":101040,"distance":0.093491},{"source":104671,"target":104672,"distance":0.093425},{"source":77118,"target":91918,"distance":0.09318},{"source":105767,"target":105768,"distance":0.092998},{"source":12959,"target":12960,"distance":0.092469},{"source":74150,"target":74151,"distance":0.09209},{"source":3863,"target":5354,"distance":0.091453},{"source":89009,"target":89010,"distance":0.091012},{"source":51069,"target":51070,"distance":0.09078},{"source":16524,"target":16600,"distance":0.090766},{"source":17044,"target":17045,"distance":0.09065},{"source":16470,"target":16471,"distance":0.090622},{"source":91296,"target":91297,"distance":0.090523},{"source":82149,"target":82150,"distance":0.090103},{"source":17350,"target":18272,"distance":0.090033},{"source":41478,"target":41529,"distance":0.089983},{"source":48195,"target":48196,"distance":0.089972},{"source":97078,"target":97079,"distance":0.089816},{"source":41475,"target":41476,"distance":0.089693},{"source":77318,"target":77319,"distance":0.088984},{"source":14110,"target":14133,"distance":0.088847},{"source":53787,"target":53788,"distance":0.08852},{"source":82151,"target":82152,"distance":0.08835},{"source":105248,"target":105249,"distance":0.088239},{"source":104708,"target":104709,"distance":0.088177},{"source":13543,"target":13544,"distance":0.088002},{"source":103967,"target":103979,"distance":0.087969},{"source":16479,"target":16480,"distance":0.087592},{"source":89979,"target":89980,"distance":0.087551},{"source":89979,"target":90153,"distance":0.087494},{"source":47840,"target":47841,"distance":0.086513},{"source":205,"target":206,"distance":0.085687},{"source":12957,"target":12958,"distance":0.085431},{"source":82147,"target":86904,"distance":0.08476},{"source":11997,"target":11998,"distance":0.084705},{"source":104,"target":105,"distance":0.084581},{"source":74153,"target":74154,"distance":0.084424},{"source":16475,"target":17041,"distance":0.084145},{"source":76521,"target":76522,"distance":0.082793},{"source":41495,"target":41496,"distance":0.082682},{"source":80602,"target":80603,"distance":0.082286},{"source":44717,"target":44718,"distance":0.082257},{"source":12961,"target":13540,"distance":0.081941},{"source":17714,"target":17715,"distance":0.081622},{"source":6178,"target":6179,"distance":0.080387},{"source":86904,"target":86905,"distance":0.080041},{"source":90177,"target":90178,"distance":0.079687},{"source":75736,"target":75737,"distance":0.079631},{"source":12956,"target":16469,"distance":0.079324},{"source":41601,"target":41602,"distance":0.079141},{"source":3845,"target":3863,"distance":0.079027},{"source":91918,"target":91919,"distance":0.078923},{"source":12958,"target":12959,"distance":0.078182},{"source":38993,"target":38994,"distance":0.078176},{"source":104087,"target":104308,"distance":0.077995},{"source":10054,"target":10055,"distance":0.077935},{"source":44931,"target":44932,"distance":0.07783},{"source":80691,"target":80692,"distance":0.077502},{"source":3491,"target":3492,"distance":0.077471},{"source":104701,"target":104702,"distance":0.077245},{"source":75734,"target":75735,"distance":0.077209},{"source":9726,"target":9727,"distance":0.076794},{"source":202,"target":11840,"distance":0.076726},{"source":99317,"target":99318,"distance":0.075817},{"source":50436,"target":50437,"distance":0.075731},{"source":49782,"target":49783,"distance":0.075338},{"source":93332,"target":93452,"distance":0.074943},{"source":11777,"target":11778,"distance":0.074936},{"source":82171,"target":82172,"distance":0.074906},{"source":75496,"target":75497,"distance":0.074803},{"source":93287,"target":93288,"distance":0.074581},{"source":101231,"target":101232,"distance":0.074498},{"source":87074,"target":87075,"distance":0.074495},{"source":73913,"target":73914,"distance":0.074477},{"source":104567,"target":104568,"distance":0.07447},{"source":66688,"target":66689,"distance":0.074152},{"source":86967,"target":86968,"distance":0.074139},{"source":85101,"target":85102,"distance":0.074031},{"source":76129,"target":76130,"distance":0.07395},{"source":5361,"target":5362,"distance":0.07394},{"source":99313,"target":99314,"distance":0.073928},{"source":89983,"target":89984,"distance":0.073825},{"source":91191,"target":91192,"distance":0.073736},{"source":16476,"target":16650,"distance":0.073625},{"source":75495,"target":75496,"distance":0.073623},{"source":75830,"target":75831,"distance":0.073419},{"source":88713,"target":88714,"distance":0.072975},{"source":104630,"target":104631,"distance":0.072927},{"source":918,"target":919,"distance":0.0724},{"source":90614,"target":90615,"distance":0.071981},{"source":210,"target":211,"distance":0.071903},{"source":18677,"target":18678,"distance":0.071728},{"source":81641,"target":81642,"distance":0.071691},{"source":104702,"target":104703,"distance":0.071582},{"source":355,"target":356,"distance":0.071327},{"source":104308,"target":104309,"distance":0.071299},{"source":77120,"target":81569,"distance":0.071107},{"source":51072,"target":51073,"distance":0.070811},{"source":7669,"target":7670,"distance":0.070691},{"source":66920,"target":66921,"distance":0.070554},{"source":11998,"target":11999,"distance":0.070471},{"source":77320,"target":77321,"distance":0.070174},{"source":47836,"target":49196,"distance":0.070047},{"source":64955,"target":64956,"distance":0.069956},{"source":105032,"target":105033,"distance":0.0699},{"source":105417,"target":105418,"distance":0.069663},{"source":41950,"target":41951,"distance":0.069634},{"source":75582,"target":75583,"distance":0.069597},{"source":201,"target":11997,"distance":0.069471},{"source":75493,"target":75494,"distance":0.069381},{"source":66923,"target":66924,"distance":0.069236},{"source":49796,"target":49797,"distance":0.069205},{"source":50989,"target":50990,"distance":0.068954},{"source":43285,"target":43286,"distance":0.068746},{"source":15599,"target":15600,"distance":0.068668},{"source":93669,"target":93670,"distance":0.068666},{"source":50439,"target":50440,"distance":0.068641},{"source":16657,"target":16658,"distance":0.068377},{"source":47837,"target":48826,"distance":0.06836},{"source":74156,"target":74157,"distance":0.068136},{"source":5382,"target":5383,"distance":0.068065},{"source":88381,"target":88382,"distance":0.067976},{"source":80600,"target":80601,"distance":0.067975},{"source":44737,"target":44738,"distance":0.067921},{"source":20554,"target":20555,"distance":0.067769},{"source":17352,"target":17353,"distance":0.067736},{"source":39012,"target":39013,"distance":0.067658},{"source":89373,"target":89374,"distance":0.067527},{"source":64952,"target":64953,"distance":0.067497},{"source":51075,"target":51076,"distance":0.067045},{"source":91300,"target":91301,"distance":0.066977},{"source":71287,"target":71288,"distance":0.066937},{"source":87075,"target":87076,"distance":0.066911},{"source":13545,"target":13546,"distance":0.066485},{"source":83532,"target":83533,"distance":0.066461},{"source":1607,"target":1608,"distance":0.066408},{"source":76469,"target":76470,"distance":0.066045},{"source":42055,"target":43283,"distance":0.065926},{"source":91216,"target":91217,"distance":0.065795},{"source":103003,"target":103004,"distance":0.065785},{"source":43580,"target":43581,"distance":0.065457},{"source":104886,"target":104887,"distance":0.065305},{"source":43596,"target":43597,"distance":0.065264},{"source":91832,"target":91833,"distance":0.065213},{"source":17046,"target":17047,"distance":0.065179},{"source":104309,"target":104310,"distance":0.065109},{"source":42200,"target":42201,"distance":0.065044},{"source":5354,"target":5355,"distance":0.064946},{"source":47838,"target":47839,"distance":0.064804},{"source":76579,"target":76580,"distance":0.064643},{"source":92941,"target":92942,"distance":0.064602},{"source":14166,"target":14167,"distance":0.064592},{"source":6180,"target":6181,"distance":0.064548},{"source":41473,"target":41938,"distance":0.064496},{"source":103991,"target":103992,"distance":0.064488},{"source":103006,"target":103007,"distance":0.064362},{"source":88344,"target":89975,"distance":0.064173},{"source":77121,"target":77122,"distance":0.064065},{"source":49765,"target":49766,"distance":0.064026},{"source":13192,"target":13193,"distance":0.06371},{"source":90153,"target":90154,"distance":0.063698},{"source":104061,"target":104062,"distance":0.063271},{"source":49921,"target":49922,"distance":0.063125},{"source":80375,"target":80376,"distance":0.063061},{"source":75428,"target":75429,"distance":0.062992},{"source":89207,"target":89208,"distance":0.062817},{"source":53866,"target":53867,"distance":0.06276},{"source":42055,"target":42056,"distance":0.06273},{"source":93672,"target":93673,"distance":0.062669},{"source":94095,"target":94096,"distance":0.062608},{"source":101742,"target":101743,"distance":0.062603},{"source":97080,"target":97081,"distance":0.062584},{"source":82169,"target":82170,"distance":0.062229},{"source":86762,"target":86763,"distance":0.06215},{"source":105100,"target":105101,"distance":0.062011},{"source":42198,"target":42199,"distance":0.061954},{"source":90512,"target":90513,"distance":0.06177},{"source":7395,"target":7396,"distance":0.061686},{"source":103752,"target":103753,"distance":0.061609},{"source":44921,"target":44922,"distance":0.0614},{"source":94078,"target":94079,"distance":0.061287},{"source":83433,"target":83434,"distance":0.061263},{"source":85124,"target":85125,"distance":0.06121},{"source":74012,"target":74013,"distance":0.060901},{"source":103963,"target":103964,"distance":0.060868},{"source":93332,"target":93333,"distance":0.060311},{"source":90180,"target":90181,"distance":0.060269},{"source":50232,"target":50422,"distance":0.060066},{"source":85090,"target":85091,"distance":0.059339},{"source":49496,"target":49497,"distance":0.059268},{"source":104705,"target":104706,"distance":0.059022},{"source":48211,"target":48212,"distance":0.058639},{"source":49198,"target":49199,"distance":0.058606},{"source":47837,"target":47838,"distance":0.05854},{"source":82168,"target":82169,"distance":0.058514},{"source":9750,"target":9751,"distance":0.058214},{"source":49197,"target":49198,"distance":0.058174},{"source":16473,"target":16474,"distance":0.057449},{"source":89710,"target":89711,"distance":0.057388},{"source":12961,"target":12962,"distance":0.057143},{"source":49768,"target":50766,"distance":0.057038},{"source":43582,"target":43583,"distance":0.056878},{"source":14107,"target":14108,"distance":0.056734},{"source":77122,"target":77123,"distance":0.056133},{"source":82038,"target":82039,"distance":0.055884},{"source":90449,"target":90450,"distance":0.055581},{"source":10540,"target":10541,"distance":0.05486},{"source":17619,"target":17689,"distance":0.054859},{"source":43581,"target":43582,"distance":0.054849},{"source":76479,"target":76480,"distance":0.054256},{"source":46033,"target":46034,"distance":0.053953},{"source":46031,"target":46032,"distance":0.053479},{"source":3493,"target":3494,"distance":0.053467},{"source":75491,"target":76349,"distance":0.052909},{"source":681,"target":682,"distance":0.052
[truncated: 48,367,206 more chars]
