# Supplementary material for: GrapeTree: visualization of core genomic relationships among 100,000 bacterial pathogens
Source: Genome Res. 2018 Sep;28(9):1395–404. doi: 10.1101/gr.232397.117 (PMC6120633; doi:10.1101/gr.232397.117)
Supplement: Supplemental Material [file supp_gr.232397.117_Supplemental_data_S2.zip › figures/Fig_5A.json]

{"links":[{"source":0,"target":1,"distance":0.000158283},{"source":1,"target":2,"distance":0.000246421},{"source":2,"target":3,"distance":9.41669e-7},{"source":3,"target":4,"distance":0.00000423667},{"source":3,"target":5,"distance":0.0000029593},{"source":2,"target":6,"distance":0.0000297392},{"source":1,"target":7,"distance":0.000184983},{"source":7,"target":8,"distance":0.0000202462},{"source":8,"target":9,"distance":0.0000161649},{"source":8,"target":10,"distance":0.00000260376},{"source":7,"target":11,"distance":0.0000231744},{"source":11,"target":12,"distance":0.00000114486},{"source":12,"target":13,"distance":0.00000473356},{"source":12,"target":14,"distance":0.00000132538},{"source":14,"target":15,"distance":0.00000227247},{"source":14,"target":16,"distance":0.00000321888},{"source":11,"target":17,"distance":0.00000265098},{"source":0,"target":18,"distance":0.000158283},{"source":18,"target":19,"distance":0.000209606},{"source":19,"target":20,"distance":0.000138152},{"source":20,"target":21,"distance":0.000147897},{"source":21,"target":22,"distance":0.00000509974},{"source":22,"target":23,"distance":0.00000946466},{"source":23,"target":24,"distance":0.00000264994},{"source":24,"target":25,"distance":1e-9},{"source":25,"target":26,"distance":0.0000280188},{"source":25,"target":27,"distance":0.00000471111},{"source":27,"target":28,"distance":0.00000757273},{"source":27,"target":29,"distance":5.88705e-7},{"source":29,"target":30,"distance":0.00000397507},{"source":29,"target":31,"distance":0.0000138181},{"source":31,"target":32,"distance":1.89128e-7},{"source":32,"target":33,"distance":0.00000246115},{"source":32,"target":34,"distance":9.46694e-7},{"source":31,"target":35,"distance":0.00000265011},{"source":24,"target":36,"distance":0.0000157109},{"source":36,"target":37,"distance":9.46415e-7},{"source":36,"target":38,"distance":1e-9},{"source":23,"target":39,"distance":0.00000321782},{"source":39,"target":40,"distance":0.00000246067},{"source":40,"target":41,"distance":0.00000681442},{"source":41,"target":42,"distance":0.00000321792},{"source":41,"target":43,"distance":0.00000870814},{"source":40,"target":44,"distance":0.00000378585},{"source":39,"target":45,"distance":1e-9},{"source":45,"target":46,"distance":0.00000813936},{"source":45,"target":47,"distance":0.00000283923},{"source":47,"target":48,"distance":0.00000265},{"source":48,"target":49,"distance":0.00000643583},{"source":48,"target":50,"distance":9.46341e-7},{"source":50,"target":51,"distance":0.00000265079},{"source":50,"target":52,"distance":0.00000283922},{"source":52,"target":53,"distance":0.00000731901},{"source":53,"target":54,"distance":0.00000365964},{"source":53,"target":55,"distance":0.00000492379},{"source":52,"target":56,"distance":0.00000113564},{"source":56,"target":57,"distance":0.0000104107},{"source":57,"target":58,"distance":1e-9},{"source":57,"target":59,"distance":1e-9},{"source":56,"target":60,"distance":1e-9},{"source":60,"target":61,"distance":0.00000473202},{"source":60,"target":62,"distance":0.00000794981},{"source":62,"target":63,"distance":1e-9},{"source":63,"target":64,"distance":1e-9},{"source":64,"target":65,"distance":3.78547e-7},{"source":64,"target":66,"distance":3.78547e-7},{"source":63,"target":67,"distance":1e-9},{"source":67,"target":68,"distance":1e-9},{"source":67,"target":69,"distance":1.89273e-7},{"source":69,"target":70,"distance":1e-9},{"source":69,"target":71,"distance":1e-9},{"source":71,"target":72,"distance":1e-9},{"source":71,"target":73,"distance":3.78548e-7},{"source":62,"target":74,"distance":5.67821e-7},{"source":47,"target":75,"distance":0.00000113565},{"source":75,"target":76,"distance":0.00000624628},{"source":76,"target":77,"distance":1.89276e-7},{"source":76,"target":78,"distance":1e-9},{"source":78,"target":79,"distance":3.78551e-7},{"source":79,"target":80,"distance":1.89275e-7},{"source":79,"target":81,"distance":1e-9},{"source":81,"target":82,"distance":1e-9},{"source":81,"target":83,"distance":1e-9},{"source":78,"target":84,"distance":1e-9},{"source":84,"target":85,"distance":1e-9},{"source":84,"target":86,"distance":1e-9},{"source":75,"target":87,"distance":0.00000454292},{"source":87,"target":88,"distance":0.0000126401},{"source":88,"target":89,"distance":0.00000533754},{"source":88,"target":90,"distance":3.8383e-7},{"source":90,"target":91,"distance":0.00000450577},{"source":90,"target":92,"distance":0.0000045797},{"source":92,"target":93,"distance":0.00000530093},{"source":92,"target":94,"distance":1.89126e-7},{"source":94,"target":95,"distance":0.00000189283},{"source":94,"target":96,"distance":0.0000174145},{"source":87,"target":97,"distance":0.00000170339},{"source":97,"target":98,"distance":0.00000435343},{"source":97,"target":99,"distance":5.67803e-7},{"source":99,"target":100,"distance":0.00000757115},{"source":99,"target":101,"distance":1e-9},{"source":101,"target":102,"distance":1.89234e-7},{"source":102,"target":103,"distance":0.00000340706},{"source":102,"target":104,"distance":0.00000624635},{"source":104,"target":105,"distance":0.00000605687},{"source":104,"target":106,"distance":0.00000454265},{"source":106,"target":107,"distance":1e-9},{"source":106,"target":108,"distance":9.46364e-7},{"source":101,"target":109,"distance":0.00000321774},{"source":109,"target":110,"distance":0.00000624621},{"source":109,"target":111,"distance":0.00000302848},{"source":111,"target":112,"distance":0.00000454273},{"source":111,"target":113,"distance":3.78503e-7},{"source":113,"target":114,"distance":1e-9},{"source":114,"target":115,"distance":1e-9},{"source":115,"target":116,"distance":0.00000321766},{"source":115,"target":117,"distance":0.00000132491},{"source":117,"target":118,"distance":0.00000113564},{"source":117,"target":119,"distance":1e-9},{"source":119,"target":120,"distance":1e-9},{"source":120,"target":121,"distance":5.6782e-7},{"source":121,"target":122,"distance":3.78547e-7},{"source":121,"target":123,"distance":5.67818e-7},{"source":120,"target":124,"distance":0.00000170346},{"source":119,"target":125,"distance":5.6782e-7},{"source":125,"target":126,"distance":3.78546e-7},{"source":125,"target":127,"distance":3.78546e-7},{"source":127,"target":128,"distance":1.89273e-7},{"source":127,"target":129,"distance":1.89273e-7},{"source":114,"target":130,"distance":1e-9},{"source":130,"target":131,"distance":0.00000321767},{"source":130,"target":132,"distance":0.00000151419},{"source":113,"target":133,"distance":0.00000208202},{"source":22,"target":134,"distance":0.00000984305},{"source":134,"target":135,"distance":1e-9},{"source":135,"target":136,"distance":1e-9},{"source":136,"target":137,"distance":1.89264e-7},{"source":137,"target":138,"distance":0.00000170348},{"source":138,"target":139,"distance":0.00000435363},{"source":139,"target":140,"distance":5.67764e-7},{"source":140,"target":141,"distance":0.00000189279},{"source":141,"target":142,"distance":0.00000567849},{"source":141,"target":143,"distance":0.00000605766},{"source":140,"target":144,"distance":0.00000359643},{"source":139,"target":145,"distance":0.00000586778},{"source":138,"target":146,"distance":0.0000149541},{"source":137,"target":147,"distance":0.00000511064},{"source":147,"target":148,"distance":9.46396e-7},{"source":147,"target":149,"distance":5.6784e-7},{"source":136,"target":150,"distance":0.0000153325},{"source":135,"target":151,"distance":1.89091e-7},{"source":151,"target":152,"distance":0.0000117359},{"source":151,"target":153,"distance":0.00000397516},{"source":153,"target":154,"distance":0.00000443583},{"source":154,"target":155,"distance":0.00000578609},{"source":154,"target":156,"distance":0.00000757151},{"source":153,"target":157,"distance":0.00000473212},{"source":157,"target":158,"distance":0.0000043535},{"source":157,"target":159,"distance":9.46539e-7},{"source":134,"target":160,"distance":1.89087e-7},{"source":160,"target":161,"distance":0.0000170364},{"source":160,"target":162,"distance":0.00000567877},{"source":162,"target":163,"distance":0.0000081393},{"source":162,"target":164,"distance":0.00000563968},{"source":164,"target":165,"distance":0.00000855662},{"source":164,"target":166,"distance":0.00000946864},{"source":21,"target":167,"distance":0.0000291636},{"source":20,"target":168,"distance":0.000147718},{"source":168,"target":169,"distance":0.0000103053},{"source":169,"target":170,"distance":0.0000467607},{"source":169,"target":171,"distance":0.00000548816},{"source":171,"target":172,"distance":0.0000113573},{"source":171,"target":173,"distance":0.00000189262},{"source":173,"target":174,"distance":0.0000124928},{"source":173,"target":175,"distance":0.00000151422},{"source":175,"target":176,"distance":3.78078e-7},{"source":176,"target":177,"distance":0.0000176039},{"source":176,"target":178,"distance":0.00000624648},{"source":175,"target":179,"distance":0.00000795064},{"source":168,"target":180,"distance":0.0000194154},{"source":180,"target":181,"distance":0.00000492124},{"source":181,"target":182,"distance":0.0000083289},{"source":181,"target":183,"distance":0.0000113572},{"source":180,"target":184,"distance":0.00000454301},{"source":184,"target":185,"distance":0.0000092748},{"source":184,"target":186,"distance":1.89224e-7},{"source":186,"target":187,"distance":0.0000071926},{"source":186,"target":188,"distance":1e-9},{"source":188,"target":189,"distance":0.00000113568},{"source":189,"target":190,"distance":2.06421e-7},{"source":190,"target":191,"distance":0.00000889805},{"source":190,"target":192,"distance":0.00000206487},{"source":192,"target":193,"distance":0.0000039749},{"source":193,"target":194,"distance":0.00000340703},{"source":193,"target":195,"distance":0.00000151425},{"source":192,"target":196,"distance":0.00000605811},{"source":189,"target":197,"distance":0.00000738244},{"source":188,"target":198,"distance":0.00000586799},{"source":19,"target":199,"distance":0.000178659},{"source":18,"target":200,"distance":0.000182865},{"source":200,"target":201,"distance":0.0000468862},{"source":200,"target":202,"distance":0.0000676878},{"source":202,"target":203,"distance":0.0000047331},{"source":203,"target":204,"distance":0.0000236695},{"source":204,"target":205,"distance":0.00000246126},{"source":205,"target":206,"distance":0.00000492262},{"source":206,"target":207,"distance":1e-9},{"source":206,"target":208,"distance":1e-9},{"source":205,"target":209,"distance":0.00000681613},{"source":204,"target":210,"distance":0.0000049228},{"source":210,"target":211,"distance":0.00000189329},{"source":210,"target":212,"distance":1e-9},{"source":212,"target":213,"distance":0.00000284026},{"source":212,"target":214,"distance":0.00000284096},{"source":203,"target":215,"distance":0.00000833141},{"source":215,"target":216,"distance":0.0000136338},{"source":216,"target":217,"distance":0.00000965618},{"source":216,"target":218,"distance":0.0000183669},{"source":218,"target":219,"distance":0.00000132569},{"source":218,"target":220,"distance":5.67957e-7},{"source":220,"target":221,"distance":7.57305e-7},{"source":221,"target":222,"distance":0.00000208303},{"source":221,"target":223,"distance":1e-9},{"source":223,"target":224,"distance":0.00000132528},{"source":223,"target":225,"distance":3.7865e-7},{"source":225,"target":226,"distance":1.89317e-7},{"source":226,"target":227,"distance":0.00000340794},{"source":226,"target":228,"distance":0.00000227196},{"source":225,"target":229,"distance":1e-9},{"source":229,"target":230,"distance":1e-9},{"source":230,"target":231,"distance":0.00000302979},{"source":230,"target":232,"distance":3.78644e-7},{"source":232,"target":233,"distance":0.00000170397},{"source":232,"target":234,"distance":0.00000265061},{"source":229,"target":235,"distance":1e-9},{"source":235,"target":236,"distance":0.00000340795},{"source":235,"target":237,"distance":1.89324e-7},{"source":237,"target":238,"distance":7.57371e-7},{"source":237,"target":239,"distance":9.4663e-7},{"source":220,"target":240,"distance":1.89319e-7},{"source":240,"target":241,"distance":0.00000151466},{"source":240,"target":242,"distance":0.00000246281},{"source":215,"target":243,"distance":0.00000757386},{"source":243,"target":244,"distance":0.0000117398},{"source":244,"target":245,"distance":0.0000206404},{"source":244,"target":246,"distance":0.00000738393},{"source":246,"target":247,"distance":0.0000028825},{"source":247,"target":248,"distance":0.0000224921},{"source":247,"target":249,"distance":0.0000164748},{"source":246,"target":250,"distance":0.00000738405},{"source":250,"target":251,"distance":9.46849e-7},{"source":250,"target":252,"distance":7.57305e-7},{"source":252,"target":253,"distance":0.00000378712},{"source":252,"target":254,"distance":9.46654e-7},{"source":243,"target":255,"distance":0.00000492249},{"source":255,"target":256,"distance":1e-9},{"source":256,"target":257,"distance":0.00000927755},{"source":257,"target":258,"distance":0.000001136},{"source":258,"target":259,"distance":0.0000034081},{"source":258,"target":260,"distance":1.89334e-7},{"source":257,"target":261,"distance":5.67984e-7},{"source":256,"target":262,"distance":0.00000568096},{"source":255,"target":263,"distance":1.8933e-7},{"source":263,"target":264,"distance":1.89098e-7},{"source":264,"target":265,"distance":0.00000227207},{"source":265,"target":266,"distance":0.00000302937},{"source":266,"target":267,"distance":9.46639e-7},{"source":267,"target":268,"distance":7.57326e-7},{"source":268,"target":269,"distance":1.8933e-7},{"source":268,"target":270,"distance":1e-9},{"source":267,"target":271,"distance":3.78659e-7},{"source":266,"target":272,"distance":0.00000624832},{"source":265,"target":273,"distance":0.00000416537},{"source":273,"target":274,"distance":0.0000054908},{"source":273,"target":275,"distance":0.00000227201},{"source":264,"target":276,"distance":0.00000624822},{"source":276,"target":277,"distance":0.00000738416},{"source":276,"target":278,"distance":0.00000283994},{"source":263,"target":279,"distance":0.00000151484},{"source":279,"target":280,"distance":0.00000302935},{"source":279,"target":281,"distance":0.00000605889},{"source":202,"target":282,"distance":0.00000833208},{"source":282,"target":283,"distance":0.0000221549},{"source":283,"target":284,"distance":3.78666e-7},{"source":283,"target":285,"distance":1e-9},{"source":282,"target":286,"distance":0.00000567998},{"source":286,"target":287,"distance":0.0000382544},{"source":286,"target":288,"distance":1e-9},{"source":288,"target":289,"distance":0.0000104696},{"source":289,"target":290,"distance":0.0000101692},{"source":289,"target":291,"distance":7.56861e-7},{"source":291,"target":292,"distance":0.000031379},{"source":291,"target":293,"distance":0.00000228963},{"source":293,"target":294,"distance":0.0000011739},{"source":294,"target":295,"distance":0.00000151465},{"source":295,"target":296,"distance":0.00000152312},{"source":296,"target":297,"distance":0.0000306683},{"source":296,"target":298,"distance":0.000011741},{"source":295,"target":299,"distance":0.00000416536},{"source":299,"target":300,"distance":0.00000605886},{"source":299,"target":301,"distance":0.00000719511},{"source":294,"target":302,"distance":0.00000511205},{"source":302,"target":303,"distance":0.00000265065},{"source":302,"target":304,"distance":0.0000024613},{"source":304,"target":305,"distance":0.00000302929},{"source":304,"target":306,"distance":0.00000132532},{"source":306,"target":307,"distance":1.8931e-7},{"source":306,"target":308,"distance":0.0000041653},{"source":293,"target":309,"distance":0.00000151466},{"source":309,"target":310,"distance":0.0000240847},{"source":309,"target":311,"distance":0.00000176386},{"source":311,"target":312,"distance":0.0000295471},{"source":311,"target":313,"distance":0.0000082035},{"source":313,"target":314,"distance":0.00000514235},{"source":313,"target":315,"distance":0.00000284016},{"source":288,"target":316,"distance":0.0000157161},{"source":316,"target":317,"distance":0.00000189289},{"source":317,"target":318,"distance":0.00000435482},{"source":318,"target":319,"distance":0.0000124967},{"source":318,"target":320,"distance":0.00000459977},{"source":320,"target":321,"distance":0.00000132518},{"source":321,"target":322,"distance":0.0000183104},{"source":321,"target":323,"distance":0.00000403179},{"source":320,"target":324,"distance":0.0000042991},{"source":324,"target":325,"distance":0.00000321867},{"source":324,"target":326,"distance":0.0000047334},{"source":326,"target":327,"distance":0.00000132537},{"source":326,"target":328,"distance":9.46709e-7},{"source":317,"target":329,"distance":0.00000700547},{"source":329,"target":330,"distance":1.89318e-7},{"source":330,"target":331,"distance":0.00000151466},{"source":330,"target":332,"distance":9.46686e-7},{"source":329,"target":333,"distance":0.00000170414},{"source":316,"target":334,"distance":0.0000115502},{"source":334,"target":335,"distance":0.00000132512},{"source":335,"target":336,"distance":0.00000964232},{"source":336,"target":337,"distance":0.00000189358},{"source":336,"target":338,"distance":7.71341e-7},{"source":335,"target":339,"distance":0.0000123071},{"source":339,"target":340,"distance":0.00000302925},{"source":339,"target":341,"distance":1e-9},{"source":341,"target":342,"distance":7.57308e-7},{"source":342,"target":343,"distance":0.00000360012},{"source":342,"target":344,"distance":5.67991e-7},{"source":341,"target":345,"distance":0.00000208262},{"source":345,"target":346,"distance":0.00000132581},{"source":345,"target":347,"distance":0.00000397594},{"source":334,"target":348,"distance":1e-9},{"source":348,"target":349,"distance":0.00000113594},{"source":349,"target":350,"distance":0.00000681628},{"source":350,"target":351,"distance":0.0000151476},{"source":350,"target":352,"distance":0.0000077627},{"source":352,"target":353,"distance":0.00000283991},{"source":352,"target":354,"distance":1e-9},{"source":354,"target":355,"distance":0.00000189328},{"source":355,"target":356,"distance":0.00000568033},{"source":355,"target":357,"distance":0.00000132529},{"source":357,"target":358,"distance":1e-9},{"source":358,"target":359,"distance":3.78647e-7},{"source":359,"target":360,"distance":7.57316e-7},{"source":359,"target":361,"distance":0.00000265067},{"source":358,"target":362,"distance":0.0000157151},{"source":357,"target":363,"distance":1e-9},{"source":363,"target":364,"distance":0.00000132528},{"source":364,"target":365,"distance":0.00000113596},{"source":364,"target":366,"distance":9.46437e-7},{"source":366,"target":367,"distance":1e-9},{"source":366,"target":368,"distance":1e-9},{"source":363,"target":369,"distance":0.00000302936},{"source":354,"target":370,"distance":0.00000719465},{"source":370,"target":371,"distance":0.00000359722},{"source":371,"target":372,"distance":3.78721e-7},{"source":371,"target":373,"distance":5.67996e-7},{"source":370,"target":374,"distance":0.00000492342},{"source":349,"target":375,"distance":0.00000757345},{"source":375,"target":376,"distance":1.89353e-7},{"source":375,"target":377,"distance":1.89324e-7},{"source":377,"target":378,"distance":1e-9},{"source":377,"target":379,"distance":0.00000246135},{"source":379,"target":380,"distance":5.67994e-7},{"source":379,"target":381,"distance":0.00000397609},{"source":348,"target":382,"distance":5.67915e-7},{"source":382,"target":383,"distance":0.00000871411},{"source":383,"target":384,"distance":0.00000208412},{"source":383,"target":385,"distance":9.4203e-7},{"source":382,"target":386,"distance":0.00000586952},{"source":386,"target":387,"distance":0.00000681614},{"source":387,"target":388,"distance":0.00000113611},{"source":387,"target":389,"distance":0.00000321864},{"source":389,"target":390,"distance":5.67987e-7},{"source":390,"target":391,"distance":1e-9},{"source":390,"target":392,"distance":5.67984e-7},{"source":389,"target":393,"distance":9.46639e-7},{"source":386,"target":394,"distance":0.00000795307},{"source":394,"target":395,"distance":0.0000327568},{"source":394,"target":396,"distance":1.88245e-7},{"source":396,"target":397,"distance":1e-9},{"source":397,"target":398,"distance":0.0000128748},{"source":397,"target":399,"distance":0.0000104135},{"source":396,"target":400,"distance":1e-9},{"source":400,"target":401,"distance":0.00000265071},{"source":401,"target":402,"distance":0.0000143898},{"source":401,"target":403,"distance":3.78482e-7},{"source":403,"target":404,"distance":0.00000567989},{"source":403,"target":405,"distance":0.000003408},{"source":405,"target":406,"distance":0.0000124963},{"source":405,"target":407,"distance":0.00000170384},{"source":407,"target":408,"distance":0.00000378658},{"source":408,"target":409,"distance":0.00000435455},{"source":408,"target":410,"distance":0.00000189314},{"source":410,"target":411,"distance":0.00000700537},{"source":410,"target":412,"distance":1e-9},{"source":412,"target":413,"distance":1e-9},{"source":413,"target":414,"distance":0.0000104154},{"source":413,"target":415,"distance":0.00000151421},{"source":415,"target":416,"distance":0.00000246134},{"source":415,"target":417,"distance":1e-9},{"source":417,"target":418,"distance":7.57438e-7},{"source":417,"target":419,"distance":9.46624e-7},{"source":419,"target":420,"distance":0.00000586959},{"source":419,"target":421,"distance":0.00000132526},{"source":421,"target":422,"distance":0.0000029535},{"source":422,"target":423,"distance":0.00000170435},{"source":422,"target":424,"distance":0.00000689199},{"source":421,"target":425,"distance":0.00000132527},{"source":425,"target":426,"distance":7.57537e-7},{"source":425,"target":427,"distance":5.67964e-7},{"source":412,"target":428,"distance":1e-9},{"source":428,"target":429,"distance":0.00000132535},{"source":428,"target":430,"distance":0.00000359732},{"source":407,"target":431,"distance":0.00000927728},{"source":431,"target":432,"distance":0.0000018932},{"source":432,"target":433,"distance":3.78648e-7},{"source":432,"target":434,"distance":0.00000132531},{"source":431,"target":435,"distance":0.00000321859},{"source":400,"target":436,"distance":0.00000643723},{"source":436,"target":437,"distance":0.00001136},{"source":436,"target":438,"distance":0.00000530131}],"nodes":["_hypo_0","_hypo_1","_hypo_2","_hypo_3","SAL_FA6398AA_AS","SAL_JA4446AA_AS","SAL_EA6427AA_AS","_hypo_7","_hypo_8","SAL_EA6869AA_AS","SAL_EA6432AA_AS","_hypo_11","_hypo_12","SAL_JA4443AA_AS","_hypo_14","SAL_JA4445AA_AS","SAL_JA4444AA_AS","SAL_JA4442AA_AS","_hypo_18","_hypo_19","_hypo_20","_hypo_21","_hypo_22","_hypo_23","_hypo_24","_hypo_25","SAL_KA4626AA_AS","_hypo_27","SAL_JA4560AA_AS","_hypo_29","SAL_KA4646AA_AS","_hypo_31","_hypo_32","SAL_KA2731AA_AS","SAL_KA2723AA_AS","SAL_KA4634AA_AS","_hypo_36","SAL_JA4556AA_AS","SAL_AB1333AA_AS","_hypo_39","_hypo_40","_hypo_41","SAL_JA4439AA_AS","SAL_IA1837AA_AS","SAL_JA4553AA_AS","_hypo_45","SAL_JA4557AA_AS","_hypo_47","_hypo_48","SAL_JA4558AA_AS","_hypo_50","SAL_KA4665AA_AS","_hypo_52","_hypo_53","SAL_KA2748AA_AS","SAL_KA2722AA_AS","_hypo_56","_hypo_57","SAL_FA4560AA_AS","SAL_IA6168AA_AS","_hypo_60","SAL_FA3019AA_AS","_hypo_62","_hypo_63","_hypo_64","SAL_BA3624AA_AS","SAL_JA4563AA_AS","_hypo_67","SAL_IA6171AA_AS","_hypo_69","SAL_FA3194AA_AS","_hypo_71","SAL_FA4728AA_AS","SAL_FA4572AA_AS","SAL_BA5451AA_AS","_hypo_75","_hypo_76","SAL_IA5709AA_AS","_hypo_78","_hypo_79","SAL_JA8483AA_AS","_hypo_81","SAL_JA4562AA_AS","SAL_FA2136AA_AS","_hypo_84","SAL_IA6169AA_AS","SAL_EA3564AA_AS","_hypo_87","_hypo_88","SAL_JA4448AA_AS","_hypo_90","SAL_JA4457AA_AS","_hypo_92","SAL_JA4478AA_AS","_hypo_94","SAL_JA4455AA_AS","SAL_KA3524AA_AS","_hypo_97","SAL_EA6577AA_AS","_hypo_99","SAL_FA4423AA_AS","_hypo_101","_hypo_102","SAL_JA4552AA_AS","_hypo_104","SAL_JA4561AA_AS","_hypo_106","SAL_FA3039AA_AS","SAL_FA2918AA_AS","_hypo_109","SAL_CA0747AA_AS","_hypo_111","SAL_BA2933AA_AS","_hypo_113","_hypo_114","_hypo_115","SAL_JA4564AA_AS","_hypo_117","SAL_JA4565AA_AS","_hypo_119","_hypo_120","_hypo_121","SAL_FA3995AA_AS","SAL_FA3911AA_AS","SAL_JA4438AA_AS","_hypo_125","SAL_FA2979AA_AS","_hypo_127","SAL_FA4384AA_AS","SAL_FA1993AA_AS","_hypo_130","SAL_FA3889AA_AS","SAL_FA2360AA_AS","SAL_JA4566AA_AS","_hypo_134","_hypo_135","_hypo_136","_hypo_137","_hypo_138","_hypo_139","_hypo_140","_hypo_141","SAL_JA4554AA_AS","SAL_KA2736AA_AS","SAL_FA3249AA_AS","SAL_EA6573AA_AS","SAL_KA2749AA_AS","_hypo_147","SAL_EA5152AA_AS","SAL_EA6434AA_AS","SAL_KA5409AA_AS","_hypo_151","SAL_KA4666AA_AS","_hypo_153","_hypo_154","SAL_LA4011AA_AS","SAL_KA4638AA_AS","_hypo_157","SAL_KA4675AA_AS","SAL_KA2726AA_AS","_hypo_160","SAL_CA1224AA_AS","_hypo_162","SAL_KA4670AA_AS","_hypo_164","SAL_KA5410AA_AS","SAL_KA2761AA_AS","SAL_CA3925AA_AS","_hypo_168","_hypo_169","SAL_ZA3194AA_AS","_hypo_171","SAL_EA6435AA_AS","_hypo_173","SAL_EA6440AA_AS","_hypo_175","_hypo_176","SAL_LA4012AA_AS","SAL_FA2332AA_AS","SAL_EA6429AA_AS","_hypo_180","_hypo_181","SAL_KA3451AA_AS","SAL_JA4441AA_AS","_hypo_184","SAL_KA4668AA_AS","_hypo_186","SAL_JA4440AA_AS","_hypo_188","_hypo_189","_hypo_190","SAL_KA2755AA_AS","_hypo_192","_hypo_193","SAL_KA4676AA_AS","SAL_KA2758AA_AS","SAL_KA4667AA_AS","SAL_KA4673AA_AS","SAL_KA4652AA_AS","SAL_KA2752AA_AS","_hypo_200","SAL_NA2838AA_AS","_hypo_202","_hypo_203","_hypo_204","_hypo_205","_hypo_206","SAL_KA5407AA_AS","SAL_KA2721AA_AS","SAL_KA2774AA_AS","_hypo_210","SAL_KA2776AA_AS","_hypo_212","SAL_KA2730AA_AS","SAL_KA4640AA_AS","_hypo_215","_hypo_216","SAL_JA4549AA_AS","_hypo_218","SAL_KA2129AA_AS","_hypo_220","_hypo_221","SAL_KA2719AA_AS","_hypo_223","SAL_KA2767AA_AS","_hypo_225","_hypo_226","SAL_KA4682AA_AS","SAL_KA2765AA_AS","_hypo_229","_hypo_230","SAL_KA4679AA_AS","_hypo_232","SAL_KA2133AA_AS","SAL_KA2126AA_AS","_hypo_235","SAL_KA2764AA_AS","_hypo_237","SAL_KA2127AA_AS","SAL_KA2773AA_AS","_hypo_240","SAL_KA2131AA_AS","SAL_KA4642AA_AS","_hypo_243","_hypo_244","SAL_KA2122AA_AS","_hypo_246","_hypo_247","SAL_KA2778AA_AS","SAL_KA2734AA_AS","_hypo_250","SAL_KA2111AA_AS","_hypo_252","SAL_KA2733AA_AS","SAL_KA2107AA_AS","_hypo_255","_hypo_256","_hypo_257","_hypo_258","SAL_KA4633AA_AS","SAL_JA4461AA_AS","SAL_JA4512AA_AS","SAL_KA4663AA_AS","_hypo_263","_hypo_264","_hypo_265","_hypo_266","_hypo_267","_hypo_268","SAL_FA6300AA_AS","SAL_FA6301AA_AS","SAL_FA6280AA_AS","SAL_JA4509AA_AS","_hypo_273","SAL_JA4452AA_AS","SAL_FA6378AA_AS","_hypo_276","SAL_KA2117AA_AS","SAL_FA6392AA_AS","_hypo_279","SAL_FA6337AA_AS","SAL_JA4450AA_AS","_hypo_282","_hypo_283","SAL_KA4651AA_AS","SAL_KA2770AA_AS","_hypo_286","SAL_KA2134AA_AS","_hypo_288","_hypo_289","SAL_KA2744AA_AS","_hypo_291","SAL_KA5412AA_AS","_hypo_293","_hypo_294","_hypo_295","_hypo_296","SAL_KA2745AA_AS","SAL_KA2725AA_AS","_hypo_299","SAL_KA2115AA_AS","SAL_KA2114AA_AS","_hypo_302","SAL_KA2759AA_AS","_hypo_304","SAL_KA4647AA_AS","_hypo_306","SAL_KA4650AA_AS","SAL_KA4648AA_AS","_hypo_309","SAL_KA4649AA_AS","_hypo_311","SAL_KA2112AA_AS","_hypo_313","SAL_KA2779AA_AS","SAL_KA4628AA_AS","_hypo_316","_hypo_317","_hypo_318","SAL_JA4550AA_AS","_hypo_320","_hypo_321","SAL_KA2772AA_AS","SAL_KA2771AA_AS","_hypo_324","SAL_KA5411AA_AS","_hypo_326","SAL_KA2123AA_AS","SAL_KA2119AA_AS","_hypo_329","_hypo_330","SAL_KA4677AA_AS","SAL_JA4490AA_AS","SAL_KA2732AA_AS","_hypo_334","_hypo_335","_hypo_336","SAL_KA2110AA_AS","SAL_KA2781AA_AS","_hypo_339","SAL_KA4602AA_AS","_hypo_341","_hypo_342","SAL_KA4624AA_AS","SAL_JA4499AA_AS","_hypo_345","SAL_KA4680AA_AS","SAL_KA4687AA_AS","_hypo_348","_hypo_349","_hypo_350","SAL_KA2746AA_AS","_hypo_352","SAL_KA5408AA_AS","_hypo_354","_hypo_355","SAL_KA2109AA_AS","_hypo_357","_hypo_358","_hypo_359","SAL_JA4486AA_AS","SAL_JA4495AA_AS","SAL_KA2113AA_AS","_hypo_363","_hypo_364","SAL_KA4671AA_AS","_hypo_366","SAL_KA2782AA_AS","SAL_KA2729AA_AS","SAL_KA4674AA_AS","_hypo_370","_hypo_371","SAL_KA4629AA_AS","SAL_KA5414AA_AS","SAL_KA2727AA_AS","_hypo_375","SAL_JA4548AA_AS","_hypo_377","SAL_JA4551AA_AS","_hypo_379","SAL_JA4504AA_AS","SAL_KA4641AA_AS","_hypo_382","_hypo_383","SAL_KA4645AA_AS","SAL_KA4644AA_AS","_hypo_386","_hypo_387","SAL_KA2735AA_AS","_hypo_389","_hypo_390","SAL_BA8961AA_AS","SAL_BA9023AA_AS","SAL_BA9002AA_AS","_hypo_394","SAL_JA4470AA_AS","_hypo_396","_hypo_397","SAL_KA4684AA_AS","SAL_KA4669AA_AS","_hypo_400","_hypo_401","SAL_JA4465AA_AS","_hypo_403","SAL_KA2751AA_AS","_hypo_405","SAL_KA2116AA_AS","_hypo_407","_hypo_408","SAL_KA2766AA_AS","_hypo_410","SAL_KA5413AA_AS","_hypo_412","_hypo_413","SAL_KA4683AA_AS","_hypo_415","SAL_KA2747AA_AS","_hypo_417","SAL_KA2120AA_AS","_hypo_419","SAL_KA4685AA_AS","_hypo_421","_hypo_422","SAL_KA4681AA_AS","SAL_KA4686AA_AS","_hypo_425","SAL_KA2132AA_AS","SAL_KA2775AA_AS","_hypo_428","SAL_KA4631AA_AS","SAL_KA2118AA_AS","_hypo_431","_hypo_432","SAL_KA2750AA_AS","SAL_KA4630AA_AS","SAL_KA2777AA_AS","_hypo_436","SAL_KA2124AA_AS","SAL_KA3519AA_AS"],"layout_data":{"node_positions":{"_hypo_0":[1252.6861972485603,876.1541790467098],"_hypo_1":[1403.4907344321841,1159.7104619752508],"_hypo_2":[1392.7846726023606,1659.595829074645],"_hypo_3":[1393.0551590838263,1661.4872779675725],"SAL_FA6398AA_AS":[1423.6337101479942,1667.1387105549604],"SAL_JA4446AA_AS":[1372.5114308238237,1681.2474713891916],"SAL_EA6427AA_AS":[1379.7630656751203,1577.7833742750229],"_hypo_7":[1774.4038718019985,1217.1828760542207],"_hypo_8":[1799.482965010674,1184.6460159195317],"SAL_EA6869AA_AS":[1763.9323365845871,1142.288353738356],"SAL_EA6432AA_AS":[1825.477874964919,1174.8394731061642],"_hypo_11":[1750.7403987746284,1257.8166720272534],"_hypo_12":[1751.1588447596087,1260.1016488663663],"SAL_JA4443AA_AS":[1782.0954842763801,1251.5208013667516],"_hypo_14":[1750.43184833391,1262.6907785507428],"SAL_JA4445AA_AS":[1759.5044634002231,1288.2386020505132],"SAL_JA4444AA_AS":[1725.0765565015354,1276.8302029630452],"SAL_JA4442AA_AS":[1730.6240287748594,1238.514642020604],"_hypo_18":[1101.8816600649368,592.5978961181686],"_hypo_19":[680.4077608348043,535.6737751044768],"_hypo_20":[403.4074118295145,578.667233627332],"_hypo_21":[173.91296178896735,772.0227594119415],"_hypo_22":[166.09655363921712,778.8033884684361],"_hypo_23":[161.0650923561858,797.3368052921829],"_hypo_24":[165.80851141286766,794.8048996942889],"SAL_KA4626AA_AS":[222.07815766522413,738.855054111949],"_hypo_27":[173.93350648212615,789.7690056590617],"SAL_JA4560AA_AS":[201.34504359317938,763.6462466695547],"_hypo_29":[174.97926866777453,789.1917387728608],"SAL_KA4646AA_AS":[199.85699236979232,771.433495364876],"_hypo_31":[200.60406731786603,777.8129898316213],"_hypo_32":[200.9341576312217,777.617275078609],"SAL_KA2731AA_AS":[221.02640998198893,758.8500178130855],"SAL_KA2723AA_AS":[223.3152490928019,767.8465797306833],"SAL_KA4634AA_AS":[228.45165743195432,776.5284648586326],"SAL_AB1333AA_AS":[219.4344396658869,785.7913011993134],"SAL_JA4556AA_AS":[209.0693034536975,740.0301768241799],"_hypo_39":[157.6014037162261,802.8714370039154],"_hypo_40":[162.57730188002483,802.4607537163496],"_hypo_41":[176.1995795913051,800.0914684938654],"SAL_JA4439AA_AS":[204.54928338125418,793.8468431039503],"SAL_IA1837AA_AS":[216.26919074622347,797.2641870292431],"SAL_JA4553AA_AS":[192.75487120466963,802.9583096279634],"SAL_JA4557AA_AS":[196.21346616824093,808.4652400907214],"_hypo_47":[153.54355685998632,806.9607198216111],"_hypo_48":[157.8687570897211,810.155171649234],"SAL_JA4558AA_AS":[193.16507490571743,814.4661438943064],"_hypo_50":[159.34445893780276,811.3837323435012],"SAL_KA4665AA_AS":[186.14949504058922,819.0456673651105],"_hypo_52":[163.31018816225068,815.5623820065348],"_hypo_53":[176.9115011644406,821.5243651895211],"SAL_KA2748AA_AS":[205.12074139668601,831.51332826729],"SAL_KA2722AA_AS":[205.3406357076943,837.2540745138506],"_hypo_56":[164.73975443323584,817.3695872600566],"SAL_IA6168AA_AS":[202.4875302065418,854.4927827673087],"SAL_FA4560AA_AS":[202.4875302065418,854.4927827673087],"SAL_FA3019AA_AS":[188.1038972320885,839.3837375427146],"SAL_IA6171AA_AS":[195.87076058397838,840.2427036591721],"SAL_BA3624AA_AS":[178.34293693268705,797.9639447120433],"SAL_JA4563AA_AS":[192.40951940375027,794.6056806454774],"SAL_FA4728AA_AS":[145.6697671572761,861.9768097662323],"SAL_FA3194AA_AS":[145.6697671572761,861.9768097662323],"SAL_FA4572AA_AS":[105.28869454850593,824.5062161184777],"SAL_BA5451AA_AS":[152.4965932991169,824.4724383558046],"_hypo_75":[151.33061517541898,807.6030851086622],"SAL_EA3564AA_AS":[111.6357822636142,827.7033096339669],"SAL_IA6169AA_AS":[111.6357822636142,827.7033096339669],"SAL_IA5709AA_AS":[163.462102201671,810.1949020262123],"SAL_FA2136AA_AS":[155.45900905423022,874.9037089424356],"SAL_JA4562AA_AS":[155.45900905423022,874.9037089424356],"SAL_JA8483AA_AS":[191.1067285618867,833.4097136275569],"_hypo_87":[142.11360218875376,807.7236932103931],"_hypo_88":[137.00954419910846,832.8580534133034],"SAL_JA4448AA_AS":[139.99457618010302,866.0542392433025],"_hypo_90":[136.80298774661372,833.6089718971309],"SAL_JA4457AA_AS":[134.90293762394145,865.1942966255278],"_hypo_92":[133.64560868723885,842.3485497386467],"SAL_JA4478AA_AS":[128.12318629035155,875.1426617990409],"_hypo_94":[133.49082991933335,842.6996968558968],"SAL_JA4455AA_AS":[123.43810884346487,867.0466115199946],"SAL_KA3524AA_AS":[102.6514419710993,891.6261974580582],"_hypo_97":[138.74578635923524,806.9468094025964],"SAL_EA6577AA_AS":[126.31043003683374,835.7068288057214],"_hypo_99":[137.64761030401036,806.5984668875229],"SAL_FA4423AA_AS":[119.26555063379942,839.6990410718531],"_hypo_102":[137.3608635577769,806.853820176882],"SAL_JA4552AA_AS":[118.99803026505361,829.8306799558437],"_hypo_104":[127.15549258874552,814.3694242757522],"SAL_JA4561AA_AS":[104.28153950359376,840.58209369966],"SAL_FA3039AA_AS":[103.45819428318356,835.4507493697943],"SAL_FA2918AA_AS":[76.70621619958223,796.9041735084544],"_hypo_109":[132.37157099489843,802.7526149983236],"SAL_CA0747AA_AS":[107.41329230042328,827.5373820759976],"_hypo_111":[127.63070102552888,798.8430975298825],"SAL_BA2933AA_AS":[115.67446601730626,828.2206902850797],"_hypo_113":[127.07791462739112,798.3099443903895],"SAL_JA4564AA_AS":[111.5262364179705,822.821487128794],"_hypo_117":[124.61943187929177,797.2223550495381],"SAL_JA4565AA_AS":[113.9072639877009,819.5942384096821],"_hypo_121":[123.52784176667762,797.5909248040161],"SAL_FA3995AA_AS":[104.23340714865492,810.5958778568578],"SAL_FA3911AA_AS":[99.8844665222203,798.2343962139968],"SAL_JA4438AA_AS":[100.08663904334628,788.744332130927],"_hypo_125":[124.34246214561176,796.1040078742391],"SAL_FA2979AA_AS":[106.4338783848055,781.24848552079],"_hypo_127":[124.38736219527419,795.3372334093909],"SAL_FA4384AA_AS":[117.93035547555382,773.3830417184236],"SAL_FA1993AA_AS":[133.3625957564372,774.2867072614586],"SAL_FA3889AA_AS":[136.73133557666085,770.9332560490558],"SAL_FA2360AA_AS":[141.7177370718365,777.3427939539325],"SAL_JA4566AA_AS":[149.38907638479256,783.5989983230716],"_hypo_134":[169.50983459285916,759.1252007152336],"_hypo_137":[169.41738745333922,758.7524685406846],"_hypo_138":[168.0444161193044,755.5804117967699],"_hypo_139":[164.31620670927276,747.571970812148],"_hypo_140":[163.7653379026156,746.5601929796538],"_hypo_141":[161.6219576487229,743.3733711216821],"SAL_JA4554AA_AS":[140.94346114189693,716.3568694677311],"SAL_KA2736AA_AS":[144.11076260117022,713.3102483510213],"SAL_FA3249AA_AS":[152.81660469026173,718.8472712626068],"SAL_EA6573AA_AS":[157.07127938452535,713.9374007451488],"SAL_KA2749AA_AS":[157.75072397692728,703.7501249728248],"_hypo_147":[169.24204963862317,748.3842179073242],"SAL_EA5152AA_AS":[162.4308378871096,724.9330429911199],"SAL_EA6434AA_AS":[173.92350315124153,725.1999699567399],"SAL_KA5409AA_AS":[179.07528633027022,706.3750863698044],"_hypo_151":[169.6852935766123,758.7839963625014],"SAL_KA4666AA_AS":[181.51034993109914,714.0063851146082],"_hypo_153":[173.63152587298129,751.7494944948185],"_hypo_154":[176.57266555946117,743.2430909441338],"SAL_LA4011AA_AS":[186.11455189500379,710.3592444118701],"SAL_KA4638AA_AS":[191.19568150764695,708.3178730115733],"_hypo_157":[179.07394214544345,743.8392032347488],"SAL_KA4675AA_AS":[190.8850388102353,714.8170789279286],"SAL_KA2726AA_AS":[194.48795760850186,724.8979121187531],"_hypo_160":[169.8044520151533,758.8794353558031],"SAL_CA1224AA_AS":[209.91426273508324,718.2848281810352],"_hypo_162":[178.82772329618803,751.7136492376011],"SAL_KA4670AA_AS":[207.62102619524632,725.3865109898302],"_hypo_164":[188.1157533075735,745.0294230194197],"SAL_KA5410AA_AS":[219.47916366352868,720.4265999106656],"SAL_KA2761AA_AS":[223.04097900472553,722.2227013742333],"SAL_CA3925AA_AS":[230.63455826907244,713.2574781434562],"_hypo_168":[161.09374751463858,402.25777591319263],"_hypo_169":[144.32798585275134,414.75317950840554],"SAL_ZA3194AA_AS":[242.19245833177396,479.5647407532623],"_hypo_171":[134.9203202183728,420.71141043712],"SAL_EA6435AA_AS":[164.88182372814603,455.01316338756385],"_hypo_173":[131.22196710420195,421.74555129642783],"SAL_EA6440AA_AS":[134.80587045104818,469.4596323766254],"_hypo_175":[128.14958313442963,421.761397506906],"_hypo_176":[127.44515291830203,422.06517262557645],"SAL_LA4012AA_AS":[91.37290416170276,467.7626881873932],"SAL_FA2332AA_AS":[93.06415691112102,429.4939011735279],"SAL_EA6429AA_AS":[102.9229447910293,392.50279476097154],"_hypo_180":[192.24481105174718,378.14222935749405],"_hypo_181":[182.4122034194567,379.882536261851],"SAL_KA3451AA_AS":[145.08274939953805,392.48615118201485],"SAL_JA4441AA_AS":[136.88063999939618,378.80541128787775],"_hypo_184":[201.0490228731515,375.41146104934154],"SAL_KA4668AA_AS":[161.16504912872566,364.6165792612536],"_hypo_186":[201.43020260212714,375.36546722550224],"SAL_JA4440AA_AS":[176.60240355373676,347.8054446904048],"_hypo_189":[203.7040328447479,374.991675005935],"_hypo_190":[204.09233337676966,374.834678065999],"SAL_KA2755AA_AS":[207.2095208953851,334.40008611784515],"_hypo_192":[208.20123882911204,374.01574587706796],"_hypo_193":[215.43251729390633,370.4440421306746],"SAL_KA4676AA_AS":[226.66255158740398,343.25925813713866],"SAL_KA2758AA_AS":[240.98239768142494,369.3690363938465],"SAL_KA4667AA_AS":[235.64163851535307,395.4054934788657],"SAL_KA4673AA_AS":[214.0660073488031,411.01013155331566],"SAL_KA4652AA_AS":[192.14998421746725,408.4967235139272],"SAL_KA2752AA_AS":[595.1311208555796,160.22898200253604],"_hypo_200":[1410.4815584234157,386.5926874814917],"SAL_NA2838AA_AS":[1438.0978513854648,500.9394367872534],"_hypo_202":[1527.613334045256,314.8785811633775],"_hypo_203":[1519.7302807746833,309.39330422360445],"_hypo_204":[1473.0499696703353,320.6847998711427],"_hypo_205":[1468.4641276116836,322.6622304084924],"SAL_KA2721AA_AS":[1427.7169681798384,332.0206987087424],"SAL_KA5407AA_AS":[1427.7169681798384,332.0206987087424],"SAL_KA2774AA_AS":[1433.413063842609,332.21787157945516],"_hypo_210":[1463.0934719434235,321.4849361531725],"SAL_KA2776AA_AS":[1437.9257775904555,329.2609111548821],"SAL_KA2730AA_AS":[1434.8678623503304,322.93870961313485],"SAL_KA4640AA_AS":[1435.0622379774188,317.8615807506845],"_hypo_215":[1506.93503668186,298.3454541897271],"_hypo_216":[1479.3191770294914,299.97052719875893],"SAL_JA4549AA_AS":[1439.7665758128533,314.37191130160807],"_hypo_218":[1442.064401235371,300.9373474251404],"SAL_KA2129AA_AS":[1437.7025664475102,325.7467181759604],"_hypo_220":[1440.920389605031,300.79845666174106],"_hypo_221":[1439.3995528146074,301.0180468536588],"SAL_KA2719AA_AS":[1433.5934887427009,327.1063398701068],"SAL_KA2767AA_AS":[1427.4555014289951,323.1952469821055],"_hypo_225":[1438.636293614159,300.93019073719006],"_hypo_226":[1438.3605043074058,301.19758298331624],"SAL_KA4682AA_AS":[1419.5111138998475,323.77932902032626],"SAL_KA2765AA_AS":[1417.4749183709976,318.4816745497478],"SAL_KA4679AA_AS":[1412.4647699019329,312.5807570477911],"_hypo_232":[1437.8713815623323,301.0021223046927],"SAL_KA2133AA_AS":[1412.3771985070566,305.8842477098698],"SAL_KA2126AA_AS":[1410.007618895778,300.104584098035],"SAL_KA2764AA_AS":[1410.4053696623487,292.66878048664796],"_hypo_237":[1438.3575288547343,300.6658813047834],"SAL_KA2127AA_AS":[1418.347055023409,287.3487531254095],"SAL_KA2773AA_AS":[1424.2228662158504,280.75144653629604],"_hypo_240":[1440.824060342457,300.4265935876189],"SAL_KA2131AA_AS":[1431.9807085636435,276.4309751719037],"SAL_KA4642AA_AS":[1437.603145427071,273.1187288140256],"_hypo_243":[1497.4741090531365,286.235218855689],"_hypo_244":[1474.0211085435376,282.0664647550872],"SAL_KA2122AA_AS":[1409.6434414917221,282.65522497851794],"_hypo_246":[1459.3144492439587,279.20553791647734],"_hypo_247":[1453.4657194386155,279.20822968606285],"SAL_KA2778AA_AS":[1385.3425349112952,280.60717858387005],"SAL_KA2734AA_AS":[1397.5434299807762,278.39807942051885],"_hypo_250":[1444.7259037899234,275.79198145722034],"SAL_KA2111AA_AS":[1420.3061918802794,276.0617476499781],"_hypo_252":[1443.313025073587,275.1878803659991],"SAL_KA2733AA_AS":[1413.922514412133,268.3113484155215],"SAL_KA2107AA_AS":[1421.6128870682116,263.98610420969385],"_hypo_255":[1492.5977424562282,277.518536659303],"_hypo_257":[1474.8355532825612,271.28396108927046],"_hypo_258":[1472.5480800701937,271.00026455062783],"SAL_KA4633AA_AS":[1443.482536128061,275.522214042738],"SAL_JA4461AA_AS":[1450.1292438599662,266.4088686429963],"SAL_JA4512AA_AS":[1455.989038505814,256.99242294945964],"SAL_KA4663AA_AS":[1464.4758744638486,258.36147102260554],"_hypo_263":[1492.5066797328868,277.14532599337144],"_hypo_264":[1492.3679915147989,276.7875792357494],"_hypo_265":[1490.3337989932143,272.65049813366875],"_hypo_266":[1487.018440555436,267.47451800705244],"_hypo_267":[1485.9058358052598,265.908794389533],"SAL_FA6301AA_AS":[1472.3434353689831,246.06384866369405],"SAL_FA6300AA_AS":[1442.6157387168728,280.3565008943625],"SAL_FA6280AA_AS":[1481.9923868227643,242.97193532487393],"SAL_JA4509AA_AS":[1485.2959369877938,232.3385743976445],"_hypo_273":[1490.0094087778225,264.20499067973185],"SAL_JA4452AA_AS":[1485.1921245982558,230.91059012259166],"SAL_FA6378AA_AS":[1490.423659521869,237.09813881075178],"_hypo_276":[1493.4042064460211,264.1520596937919],"SAL_KA2117AA_AS":[1493.0968075544617,226.67050624899437],"SAL_FA6392AA_AS":[1496.8851666618652,236.10487251798753],"_hypo_279":[1493.4190732844627,274.2101830275154],"SAL_FA6337AA_AS":[1500.5614932981398,246.46817455888754],"SAL_JA4450AA_AS":[1506.5588362926424,241.99289580081847],"_hypo_282":[1543.57173887279,320.45966904329646],"SAL_KA2770AA_AS":[1536.5006926502788,253.37796492823426],"SAL_KA4651AA_AS":[1491.3926743135062,261.1243733780479],"_hypo_286":[1554.2861326567163,324.70540408420675],"SAL_KA2134AA_AS":[1546.2423448432216,224.909043997549],"_hypo_289":[1562.1787373399497,304.98269106739986],"SAL_KA2744AA_AS":[1559.0491060679433,261.9625848381332],"_hypo_291":[1562.7935669264664,303.5754309156598],"SAL_KA5412AA_AS":[1559.7251085563712,217.46058902991982],"_hypo_293":[1564.6996206069743,299.33867185282656],"_hypo_294":[1565.4521600306412,297.0787761587718],"_hypo_295":[1565.6358595938664,294.01097386474487],"_hypo_296":[1565.5896264066027,290.9208363452384],"SAL_KA2745AA_AS":[1561.9940451380296,206.2697154728053],"SAL_KA2725AA_AS":[1565.4106089838901,244.59813146161193],"_hypo_299":[1566.4947311659853,285.60301205406404],"SAL_KA2115AA_AS":[1568.552957874421,250.87022588473104],"SAL_KA2114AA_AS":[1572.08252987203,248.92701427056832],"_hypo_302":[1569.8502229607132,287.6847488049506],"SAL_KA2759AA_AS":[1573.7551469610135,260.0812899885741],"_hypo_304":[1572.3855237721605,283.3820474015834],"SAL_KA4647AA_AS":[1579.024016514737,255.51528159381962],"_hypo_306":[1573.9443695985406,281.19082371752876],"SAL_KA4650AA_AS":[1585.9267746853484,261.6945452790106],"SAL_KA4648AA_AS":[1598.1139055012811,261.85601976656613],"_hypo_309":[1566.8885784808465,297.1814179065031],"SAL_KA4649AA_AS":[1613.1805209714123,242.86207082459194],"_hypo_311":[1569.4725948762127,294.70517322057583],"SAL_KA2112AA_AS":[1624.565293767862,233.36019838636403],"_hypo_313":[1581.622213023027,283.3274497132453],"SAL_KA2779AA_AS":[1603.5400904676821,258.7457513962132],"SAL_KA4628AA_AS":[1603.3129094534343,265.20837928526254],"_hypo_316":[1577.11220341477,346.9733381333463],"_hypo_317":[1579.0742596116775,343.6715497504893],"_hypo_318":[1582.394219421437,335.4828255314913],"SAL_JA4550AA_AS":[1591.1878930640123,288.44128494628706],"_hypo_320":[1586.1242345279466,326.92743307123277],"_hypo_321":[1586.8257264537783,324.3316975466196],"SAL_KA2772AA_AS":[1598.3803588068108,265.8087752676015],"SAL_KA2771AA_AS":[1595.3668280349737,294.8638401617308],"_hypo_324":[1590.3126241915486,319.275667924062],"SAL_KA5411AA_AS":[1600.812946138945,292.2103276277569],"_hypo_326":[1595.5993699995424,311.2573886255847],"SAL_KA2123AA_AS":[1605.6102006657995,288.14286855251277],"SAL_KA2119AA_AS":[1611.8793257086368,293.0545242565083],"_hypo_329":[1588.604438302227,333.12518434009706],"_hypo_330":[1588.8238746150073,332.8098946027203],"SAL_KA4677AA_AS":[1599.57338615378,309.60552916183406],"SAL_JA4490AA_AS":[1605.3642396108162,314.8433903355873],"SAL_KA2732AA_AS":[1611.4474447356724,320.79621509089276],"_hypo_334":[1587.6027589061978,367.9301998041436],"_hypo_335":[1589.4423994227704,365.96933215873065],"_hypo_336":[1599.501345098902,349.1885032386415],"SAL_KA2110AA_AS":[1608.517034263366,324.4372007369137],"SAL_KA2781AA_AS":[1614.2316410428507,330.15834737810735],"_hypo_339":[1608.0249734992212,349.28780102385144],"SAL_KA4602AA_AS":[1618.3340118869967,322.5605621095461],"_hypo_342":[1609.0718779030747,348.1630013653223],"SAL_KA4624AA_AS":[1624.27131747153,322.5250592047423],"SAL_JA4499AA_AS":[1626.4409533738512,332.10824908413497],"_hypo_345":[1611.966752682418,347.76490296536883],"SAL_KA4680AA_AS":[1634.7754905230747,337.0735875785215],"SAL_KA4687AA_AS":[1641.7853380312918,341.0406015415901],"_hypo_349":[1589.6611766792541,368.967201479884],"_hypo_350":[1603.4802478542715,369.53077399626216],"SAL_KA2746AA_AS":[1644.6257876346103,335.751614317311],"_hypo_352":[1619.200408948141,370.51416746028843],"SAL_KA5408AA_AS":[1638.0470286180862,349.45322544012964],"_hypo_355":[1623.039642705014,370.6477131272433],"SAL_KA2109AA_AS":[1647.65031820855,347.1517500101584],"_hypo_357":[1625.7185786020586,370.88102970160816],"_hypo_359":[1626.4087796932884,370.5435442878781],"SAL_JA4486AA_AS":[1646.9076704733836,357.99144972914985],"SAL_JA4495AA_AS":[1653.330699763584,363.3039412282043],"SAL_KA2113AA_AS":[1679.5933969093185,363.43683831444616],"_hypo_364":[1628.2649707232822,371.7452705270849],"SAL_KA4671AA_AS":[1652.9650746110765,369.4673800641789],"SAL_KA2729AA_AS":[1652.0881073933485,395.6378908500583],"SAL_KA2782AA_AS":[1652.0881073933485,395.6378908500583],"SAL_KA4674AA_AS":[1645.3248703666122,391.76709403357813],"_hypo_370":[1627.8946937384126,382.24103647264354],"_hypo_371":[1632.5779344025923,387.8393985521041],"SAL_KA4629AA_AS":[1650.959807802395,402.10569349415823],"SAL_KA5414AA_AS":[1642.9673580364904,409.0879328543917],"SAL_KA2727AA_AS":[1642.4631663437474,411.28153006904387],"_hypo_375":[1597.1260946067625,382.39911807261075],"SAL_JA4548AA_AS":[1616.9605040610325,393.8132803046885],"SAL_JA4551AA_AS":[1606.832421141021,403.12281055129165],"_hypo_379":[1591.7400338550838,380.1412807836651],"SAL_JA4504AA_AS":[1591.1169595778006,403.7855595824978],"SAL_KA4641AA_AS":[1582.4067030779443,409.2492145018365],"_hypo_382":[1586.7635747619436,368.71990026425345],"_hypo_383":[1587.2781819036868,386.3937561315788],"SAL_KA4645AA_AS":[1592.6856115119194,412.5698395421758],"SAL_KA4644AA_AS":[1585.2677194055093,410.72225093860834],"_hypo_386":[1577.381509091244,376.0556969936043],"_hypo_387":[1574.2981994164736,389.5378958517102],"SAL_KA2735AA_AS":[1575.8914404881248,414.29189753059524],"_hypo_389":[1571.85067374695,395.59269845497863],"SAL_BA8961AA_AS":[1571.7055770894224,419.2447262019546],"SAL_BA9023AA_AS":[1526.2646495400531,411.1717907264929],"SAL_BA9002AA_AS":[1553.5174719490615,411.7255222567049],"_hypo_394":[1562.8857463663135,383.146591310956],"SAL_JA4470AA_AS":[1543.3006348969686,469.9291645674857],"_hypo_396":[1562.5409105892525,383.3108480807968],"SAL_KA4684AA_AS":[1549.674330987158,430.20119006670757],"SAL_KA4669AA_AS":[1548.6623720505147,424.6740992357817],"_hypo_401":[1557.6760082379349,385.60433867314896],"SAL_JA4465AA_AS":[1541.6035514460712,434.74004084112164],"_hypo_403":[1556.9741010578039,385.9159248336027],"SAL_KA2751AA_AS":[1544.2503605629581,417.4720859630089],"_hypo_405":[1550.5161523308066,388.38818190953344],"SAL_KA2116AA_AS":[1534.3368126701525,433.4257942265896],"_hypo_407":[1547.256486945996,389.53997440387724],"_hypo_408":[1540.3646512208315,392.9360640751472],"SAL_KA2766AA_AS":[1534.006056874764,423.6197323381527],"_hypo_410":[1536.8161308005474,394.40690420122854],"SAL_KA5413AA_AS":[1528.8787107140733,430.2528539745537],"SAL_KA4683AA_AS":[1523.6557791522018,436.0082736193269],"_hypo_415":[1534.2346123466875,396.0728670312339],"SAL_KA2747AA_AS":[1524.1497361654986,421.65068986897205],"SAL_KA2120AA_AS":[1519.1895457999553,414.818999270463],"_hypo_419":[1532.389537370249,396.60668459223575],"SAL_KA4685AA_AS":[1505.4628978882085,418.0305519511691],"_hypo_421":[1529.7717538397137,397.2215147959363],"_hypo_422":[1524.5560839994785,400.1728456695528],"SAL_KA4681AA_AS":[1502.5513653876455,413.9431363667699],"SAL_KA4686AA_AS":[1490.7858773450487,413.98111671501033],"_hypo_425":[1527.0938310431425,397.46573889585153],"SAL_KA2132AA_AS":[1504.1670069825625,404.6866735107733],"SAL_KA2775AA_AS":[1503.5623476207159,395.07690028807025],"SAL_KA4631AA_AS":[1512.5675330218298,387.58772315086463],"SAL_KA2118AA_AS":[1510.6127121127975,380.2164404825293],"_hypo_431":[1530.4514268950525,381.0585459909225],"_hypo_432":[1526.891677296464,379.61477109340217],"SAL_KA2750AA_AS":[1504.2821696903925,374.11716126489534],"SAL_KA4630AA_AS":[1506.496437174951,364.83215238030044],"SAL_KA2777AA_AS":[1508.6427915666707,361.8970375247014],"_hypo_436":[1550.4251210597615,378.43139527268187],"SAL_KA2124AA_AS":[1507.2990934549396,363.77033304057676],"SAL_KA3519AA_AS":[1519.9420599669725,365.13533551751846],"_hypo_25":[409.4077773031909,976.8236500019106],"_hypo_36":[425.74060094732533,949.4496948701294],"_hypo_45":[409.21094000773184,988.3336122317788],"_hypo_57":[445.1331043158753,989.2992612452122],"_hypo_60":[424.4676951046574,993.667090369592],"_hypo_62":[439.93164598576186,998.2562843390072],"_hypo_63":[439.9336745095029,998.2563304541404],"_hypo_64":[439.9335574574973,998.2543047853616],"_hypo_67":[439.9351891388699,998.2576806145214],"_hypo_69":[440.0984137798186,998.6053118705788],"_hypo_71":[440.09848521246346,998.6073396606446],"_hypo_76":[418.4627882349193,1003.3392459334929],"_hypo_78":[418.4639650286363,1003.3408988677689],"_hypo_79":[419.2319366548535,1003.3548366116202],"_hypo_81":[419.2338337092863,1003.3555564863681],"_hypo_84":[418.4630048544695,1003.3426863522425],"_hypo_101":[397.59407922978625,1004.9819138181241],"_hypo_106":[393.54883413447845,1026.87380931922],"_hypo_114":[384.24408495207166,1006.4821525006478],"_hypo_115":[384.24226890599374,1006.483057493364],"_hypo_119":[381.7248045136312,1007.4317735120478],"_hypo_120":[381.72361928069444,1007.433420405505],"_hypo_130":[384.24354548752484,1006.4801964809197],"_hypo_135":[387.0295692732859,948.7877611085198],"_hypo_136":[387.0278672547238,948.7866564963763],"_hypo_188":[201.70954838952875,479.37798154615007],"_hypo_206":[1474.9908867782,415.2146971248276],"_hypo_212":[1481.6013858950607,415.0538480913135],"_hypo_223":[1485.0378978902943,383.9334379257018],"_hypo_229":[1484.6774686411156,383.2526827408869],"_hypo_230":[1484.676037420388,383.25124446330517],"_hypo_235":[1484.6776314421675,383.2506602347704],"_hypo_256":[1534.5471089913817,414.44847880395895],"_hypo_268":[1540.4877275780611,400.8301578253414],"_hypo_283":[1556.978224667415,449.73383356053597],"_hypo_288":[1525.4685256988264,492.83879212931095],"_hypo_341":[1524.8474513799702,551.9307134431663],"_hypo_348":[1499.5110832356888,540.8471241547012],"_hypo_354":[1509.993171075135,570.7700447813363],"_hypo_358":[1512.3086232975795,576.8760350490427],"_hypo_363":[1512.3071069087239,576.8767285202437],"_hypo_366":[1512.4220272523933,581.4705020294018],"_hypo_377":[1489.8563422785128,555.6605501675488],"_hypo_390":[1466.9541839105973,539.2999776500001],"_hypo_397":[1475.2715852961367,524.1972857241075],"_hypo_400":[1475.2721513251397,524.1956218156089],"_hypo_412":[1454.6779421150263,505.19881772542715],"_hypo_413":[1454.6762106252083,505.1977599077758],"_hypo_417":[1452.1031296814967,503.5151029332964],"_hypo_428":[1454.6778024537707,505.19679348979184]},"nodes_links":{"max_link_length":10000,"max_link_scale":500,"base_node_size":22.5,"size_power":0.5,"link_font_size":14,"show_link_labels":false,"show_node_labels":false,"node_font_size":12,"custom_colours":{},"hide_link_length":10000,"show_individual_segments":true,"node_collapsed_value":1e-7,"manual_collapsing":{},"custom_color_scheme":["#c7eae5","#dbe8c3","#f5f5f5","#ff0000","#2ca02c","#98df8a","#d62728","#ff9896","#9467bd","#c5b0d5","#8c564b","#c49c94","#e377c2","#f7b6d2","#7f7f7f","#c7c7c7","#bcbd22","#dbdb8d","#17becf","#9edae5","#393b79","#5254a3","#6b6ecf","#9c9ede","#637939","#8ca252","#b5cf6b","#cedb9c","#8c6d31","#bd9e39","#e7ba52","#e7cb94","#843c39","#ad494a","#d6616b","#e7969c","#7b4173","#a55194","#ce6dbd","#de9ed6","#3182bd","#6baed6","#9ecae1","#c6dbef","#e6550d","#fd8d3c","#fdae6b","#fdd0a2","#31a354","#74c476","#a1d99b","#c7e9c0","#756bb1","#9e9ac8","#bcbddc","#dadaeb","#636363","#969696","#bdbdbd","#d9d9d9"]},"scale":0.41174664658888,"translate":[369.43680258037557,311.0883181970686],"display_category":"13496"},"metadata":{"8703":{"13496":"Paratyphi C","comment":null,"secondary_sample_accession":"ERS462554","antigenic_formulas":null,"StrainID":8703,"serotype":"Paratyphi C (Predicted)","antibiotic_resistance":null,"strain":"PO628","postcode":null,"owner":null,"subspecies":"I","continent":"Africa","city":null,"collection_date":null,"collection_month":null,"not_editable":true,"admin1":null,"source_details":null,"admin2":null,"longitude":null,"best_assembly":18961,"study_accession":"PRJEB6352","source_niche":null,"barcode":"SAL_AA8703AA","phage_type":null,"latitude":null,"secondary_study_accession":"ERP005877","collection_year":null,"ID":"SAL_BA8961AA_AS","disease":null,"uberstrain":8703,"country":"Nigeria","release_date":"2014-08-05","created":"2015-08-26","Accession":[{"seq_platform":"ILLUMINA","total_bases":345136200,"accession":"ERR573936","seq_library":"Paired","experiment_accession":"ERX532706","seq_insert":489,"average_length":150}],"assembly_status":"Assembled","sample_accession":"SAMEA2547741","source_type":null,"contact":"The Wellcome Trust Sanger Institute","collection_time":null,"__Node":"SAL_BA8961AA_AS","__strain_id":"8703","Collection Date":"ND","__selected":false,"id":2},"8708":{"13496":"Paratyphi C","comment":null,"secondary_sample_accession":"ERS462549","antigenic_formulas":null,"StrainID":8708,"serotype":"Paratyphi C (Predicted)","antibiotic_resistance":null,"strain":"PO530","postcode":null,"owner":null,"subspecies":"I","continent":"Africa","city":null,"collection_date":null,"collection_month":null,"not_editable":true,"admin1":null,"source_details":null,"admin2":null,"longitude":null,"best_assembly":19002,"study_accession":"PRJEB6352","source_niche":null,"barcode":"SAL_AA8708AA","phage_type":null,"latitude":null,"secondary_study_accession":"ERP005877","collection_year":null,"ID":"SAL_BA9002AA_AS","disease":null,"uberstrain":8708,"country":"Nigeria","release_date":"2014-08-05","created":"2015-08-26","Accession":[{"seq_platform":"ILLUMINA","total_bases":368142300,"accession":"ERR573931","seq_library":"Paired","experiment_accession":"ERX532701","seq_insert":489,"average_length":150}],"assembly_status":"Assembled","sample_accession":"SAMEA2547736","source_type":null,"contact":"The Wellcome Trust Sanger Institute","collection_time":null,"__Node":"SAL_BA9002AA_AS","__strain_id":"8708","Collection Date":"ND","__selected":false,"id":111},"8710":{"13496":"Paratyphi C","comment":null,"secondary_sample_accession":"ERS462547","antigenic_formulas":null,"StrainID":8710,"serotype":"Paratyphi C (Predicted)","antibiotic_resistance":null,"strain":"PO418","postcode":null,"owner":null,"subspecies":"I","continent":"Africa","city":null,"collection_date":null,"collection_month":null,"not_editable":true,"admin1":null,"source_details":null,"admin2":null,"longitude":null,"best_assembly":19023,"study_accession":"PRJEB6352","source_niche":null,"barcode":"SAL_AA8710AA","phage_type":null,"latitude":null,"secondary_study_accession":"ERP005877","collection_year":null,"ID":"SAL_BA9023AA_AS","disease":null,"uberstrain":8710,"country":"Nigeria","release_date":"2014-08-05","created":"2015-08-26","Accession":[{"seq_platform":"ILLUMINA","total_bases":360369900,"accession":"ERR573929","seq_library":"Paired","experiment_accession":"ERX532699","seq_insert":489,"average_length":150}],"assembly_status":"Assembled","sample_accession":"SAMEA2547734","source_type":null,"contact":"The Wellcome Trust Sanger Institute","collection_time":null,"__Node":"SAL_BA9023AA_AS","__strain_id":"8710","Collection Date":"ND","__selected":false,"id":3},"11953":{"13496":"Choleraesuis","comment":null,"secondary_sample_accession":"SRS992318","antigenic_formulas":null,"StrainID":11953,"serotype":null,"antibiotic_resistance":null,"strain":"ADRDL-14-13296","postcode":null,"owner":null,"subspecies":"I","continent":"North America","city":null,"collection_date":null,"collection_month":7,"not_editable":true,"admin1":"Iowa","source_details":" ","admin2":null,"longitude":null,"best_assembly":85709,"study_accession":"PRJNA280335","source_niche":"Environment","barcode":"SAL_BA1953AA","phage_type":null,"latitude":null,"secondary_study_accession":"SRP059853","collection_year":2014,"ID":"SAL_IA5709AA_AS","disease":null,"uberstrain":11953,"country":"United States","release_date":"2015-07-14","created":"2015-08-27","Accession":[{"seq_platform":"ILLUMINA","total_bases":697865934,"accession":"SRR2102424","seq_library":"Paired","experiment_accession":"SRX1097029","seq_insert":500,"average_length":237}],"assembly_status":"Assembled","sample_accession":"SAMN03734302","source_type":"ND","contact":"Food and Drug Administration - Center for Food Safety and Applied Nutrition (US)","collection_time":null,"__Node":"SAL_IA5709AA_AS","__strain_id":"11953","Collection Date":"ND","__selected":false,"id":4},"11962":{"13496":"Choleraesuis","comment":null,"secondary_sample_accession":"SRS992308","antigenic_formulas":null,"StrainID":11962,"serotype":null,"antibiotic_resistance":null,"strain":"ADRDL-14-7194","postcode":null,"owner":null,"subspecies":"I","continent":"North America","city":null,"collection_date":null,"collection_month":4,"not_editable":true,"admin1":"Iowa","source_details":" ","admin2":null,"longitude":null,"best_assembly":43564,"study_accession":"PRJNA280335","source_niche":"Environment","barcode":"SAL_BA1962AA","phage_type":null,"latitude":null,"secondary_study_accession":"SRP059853","collection_year":2014,"ID":"SAL_EA3564AA_AS","disease":null,"uberstrain":11962,"country":"United States","release_date":"2015-07-14","created":"2015-08-27","Accession":[{"seq_platform":"ILLUMINA","total_bases":398628960,"accession":"SRR2102414","seq_library":"Paired","experiment_accession":"SRX1097018","seq_insert":500,"average_length":240}],"assembly_status":"Assembled","sample_accession":"SAMN03734296","source_type":"ND","contact":"Food and Drug Administration - Center for Food Safety and Applied Nutrition (US)","collection_time":null,"__Node":"SAL_EA3564AA_AS","__strain_id":"11962","Collection Date":"ND","__selected":false,"id":5},"14830":{"13496":"Choleraesuis","comment":null,"secondary_sample_accession":"SRS933503","antigenic_formulas":null,"StrainID":14830,"serotype":"Choleraesuis var. Kunzendorf","antibiotic_resistance":null,"strain":"CFSAN022631","postcode":null,"owner":null,"subspecies":"I","continent":"North America","city":null,"collection_date":null,"collection_month":null,"not_editable":true,"admin1":"Missouri","source_details":"ND","admin2":null,"longitude":null,"best_assembly":86168,"study_accession":"PRJNA186035","source_niche":"Livestock","barcode":"SAL_BA4830AA","phage_type":null,"latitude":null,"secondary_study_accession":"SRP018785","collection_year":null,"ID":"SAL_IA6168AA_AS","disease":null,"uberstrain":14830,"country":"United States","release_date":"2015-05-12","created":"2015-08-27","Accession":[{"seq_platform":"ILLUMINA","total_bases":286617540,"accession":"SRR2016691","seq_library":"Paired","experiment_accession":"SRX1023775","seq_insert":500,"average_length":185}],"assembly_status":"Assembled","sample_accession":"SAMN03652131","source_type":"Swine","contact":"Food and Drug Administration - Center for Food Safety and Applied Nutrition (US)","collection_time":null,"__Node":"SAL_IA6168AA_AS","__strain_id":"14830","Collection Date":"ND","__selected":false,"id":6},"14843":{"13496":"Choleraesuis","comment":null,"secondary_sample_accession":"SRS933494","antigenic_formulas":null,"StrainID":14843,"serotype":"Choleraesuis var. Kunzendorf","antibiotic_resistance":null,"strain":"CFSAN022623","postcode":null,"owner":null,"subspecies":"I","continent":"North America","city":null,"collection_date":null,"collection_month":null,"not_editable":true,"admin1":"South Dakota","source_details":" ","admin2":null,"longitude":null,"best_assembly":86169,"study_accession":"PRJNA186035","source_niche":"Livestock","barcode":"SAL_BA4843AA","phage_type":null,"latitude":null,"secondary_study_accession":"SRP018785","collection_year":null,"ID":"SAL_IA6169AA_AS","disease":null,"uberstrain":14843,"country":"United States","release_date":"2015-05-12","created":"2015-08-27","Accession":[{"seq_platform":"ILLUMINA","total_bases":307466324,"accession":"SRR2016684","seq_library":"Paired","experiment_accession":"SRX1023767","seq_insert":500,"average_length":242}],"assembly_status":"Assembled","sample_accession":"SAMN03652123","source_type":"Swine","contact":"Food and Drug Administration - Center for Food Safety and Applied Nutrition (US)","collection_time":null,"__Node":"SAL_EA3564AA_AS","__strain_id":"14843","Collection Date":"ND","__selected":false,"id":7},"14849":{"13496":"Choleraesuis","comment":null,"secondary_sample_accession":"SRS933486","antigenic_formulas":null,"StrainID":14849,"serotype":"Choleraesuis","antibiotic_resistance":null,"strain":"CFSAN022628","postcode":null,"owner":null,"subspecies":"I","continent":"North America","city":null,"collection_date":null,"collection_month":null,"not_editable":true,"admin1":"Minnesota","source_details":"ND","admin2":null,"longitude":null,"best_assembly":86171,"study_accession":"PRJNA186035","source_niche":"Livestock","barcode":"SAL_BA4849AA","phage_type":null,"latitude":null,"secondary_study_accession":"SRP018785","collection_year":null,"ID":"SAL_IA6171AA_AS","disease":null,"uberstrain":14849,"country":"United States","release_date":"2015-05-12","created":"2015-08-27","Accession":[{"seq_platform":"ILLUMINA","total_bases":224170608,"accession":"SRR2016681","seq_library":"Paired","experiment_accession":"SRX1023764","seq_insert":500,"average_length":183}],"assembly_status":"Assembled","sample_accession":"SAMN03652128","source_type":"Swine","contact":"Food and Drug Administration - Center for Food Safety and Applied Nutrition (US)","collection_time":null,"__Node":"SAL_IA6171AA_AS","__strain_id":"14849","Collection Date":"ND","__selected":false,"id":8},"15794":{"13496":"Choleraesuis","comment":"Murray collection. Freeze-dried at NCTC: 02/09/1980; Original name: European Sui SF 8 ","secondary_sample_accession":"ERS179731","antigenic_formulas":null,"StrainID":15794,"serotype":"Choleraesuis var. Kunzendorf","antibiotic_resistance":null,"strain":"M55 / NCTC20033","postcode":null,"owner":null,"subspecies":"I","continent":"Europe","city":null,"collection_date":13,"collection_month":12,"not_editable":true,"admin1":null,"source_details":null,"admin2":null,"longitude":null,"best_assembly":45152,"study_accession":"PRJEB3255","source_niche":null,"barcode":"SAL_BA5794AA","phage_type":null,"latitude":null,"secondary_study_accession":"ERP001784","collection_year":1946,"ID":"SAL_EA5152AA_AS","disease":null,"uberstrain":15794,"country":null,"release_date":"2013-02-25","created":"2015-08-27","Accession":[{"seq_platform":"ILLUMINA","total_bases":335882000,"accession":"ERR230431","seq_library":"Paired","experiment_accession":"ERX204982","seq_insert":233,"average_length":100}],"assembly_status":"Assembled","sample_accession":"SAMEA1711453","source_type":null,"contact":"The Wellcome Trust Sanger Institute","collection_time":null,"__Node":"SAL_EA5152AA_AS","__strain_id":"15794","Collection Date":"ND","__selected":false,"id":9},"18292":{"13496":"Choleraesuis","comment":null,"secondary_sample_accession":"ERS223492","antigenic_formulas":null,"StrainID":18292,"serotype":null,"antibiotic_resistance":null,"strain":"LNT182","postcode":null,"owner":null,"subspecies":"I","continent":"Asia","city":null,"collection_date":null,"collection_month":null,"not_editable":true,"admin1":null,"source_details":null,"admin2":null,"longitude":null,"best_assembly":23925,"study_accession":"PRJEB3215","source_niche":null,"barcode":"SAL_BA8292AA","phage_type":null,"latitude":null,"secondary_study_accession":"ERP001718","collection_year":null,"ID":"SAL_CA3925AA_AS","disease":null,"uberstrain":18292,"country":"Laos","release_date":"2013-08-22","created":"2015-08-27","Accession":[{"seq_platform":"ILLUMINA","total_bases":343218400,"accession":"ERR326675","seq_library":"Paired","experiment_accession":"ERX299775","seq_insert":221,"average_length":100}],"assembly_status":"Assembled","sample_accession":"SAMEA2059370","source_type":null,"contact":"The Wellcome Trust Sanger Institute","collection_time":null,"__Node":"SAL_CA3925AA_AS","__strain_id":"18292","Collection Date":"ND","__selected":false,"id":10},"19139":{"13496":"Typhisuis","comment":"Murray collection. Freeze-dried at NCTC: 06/11/1980; Original name: Glasser Pfeiler","secondary_sample_accession":"ERS222823","antigenic_formulas":null,"StrainID":19139,"serotype":null,"antibiotic_resistance":null,"strain":"M595 / NCTC20379","postcode":null,"owner":null,"subspecies":"I","continent":null,"city":null,"collection_date":10,"collection_month":4,"not_editable":true,"admin1":null,"source_details":null,"admin2":null,"longitude":null,"best_assembly":46427,"study_accession":"PRJEB3255","source_niche":null,"barcode":"SAL_BA9139AA","phage_type":null,"latitude":null,"secondary_study_accession":"ERP001784","collection_year":1934,"ID":"SAL_EA6427AA_AS","disease":null,"uberstrain":19139,"country":null,"release_date":"2013-08-10","created":"2015-08-27","Accession":[{"seq_platform":"ILLUMINA","total_bases":266988800,"accession":"ERR317019","seq_library":"Paired","experiment_accession":"ERX290167","seq_insert":246,"average_length":100}],"assembly_status":"Assembled","sample_accession":"SAMEA1964358","source_type":null,"contact":"The Wellcome Trust Sanger Institute","collection_time":null,"__Node":"SAL_EA6427AA_AS","__strain_id":"19139","Collection Date":"ND","__selected":false,"id":11},"19141":{"13496":"Choleraesuis","comment":"Murray collection. Freeze-dried at NCTC: 07/10/1980; Original name: Hog cholera XII","secondary_sample_accession":"ERS222820","antigenic_formulas":null,"StrainID":19141,"serotype":null,"antibiotic_resistance":null,"strain":"M244 / NCTC20350","postcode":null,"owner":null,"subspecies":"I","continent":null,"city":null,"collection_date":null,"collection_month":12,"not_editable":true,"admin1":null,"source_details":null,"admin2":null,"longitude":null,"best_assembly":46429,"study_accession":"PRJEB3255","source_niche":null,"barcode":"SAL_BA9141AA","phage_type":null,"latitude":null,"secondary_study_accession":"ERP001784","collection_year":1935,"ID":"SAL_EA6429AA_AS","disease":null,"uberstrain":19141,"country":null,"release_date":"2013-08-10","created":"2015-08-27","Accession":[{"seq_platform":"ILLUMINA","total_bases":245494000,"accession":"ERR317016","seq_library":"Paired","experiment_accession":"ERX290164","seq_insert":246,"average_length":100}],"assembly_status":"Assembled","sample_accession":"SAMEA2059661","source_type":null,"contact":"The Wellcome Trust Sanger Institute","collection_time":null,"__Node":"SAL_EA6429AA_AS","__strain_id":"19141","Collection Date":"ND","__selected":false,"id":12},"19145":{"13496":"Typhisuis","comment":"Murray collection. Freeze-dried at NCTC: 04/11/1980; Original name: Voldagsen","secondary_sample_accession":"ERS222809","antigenic_formulas":null,"StrainID":19145,"serotype":null,"antibiotic_resistance":null,"strain":"M554 / NCTC20376","postcode":null,"owner":null,"subspecies":"I","continent":"Europe","city":"Voldagsen","collection_date":null,"collection_month":12,"not_editable":true,"admin1":"Lower Saxony","source_details":null,"admin2":null,"longitude":null,"best_assembly":46432,"study_accession":"PRJEB3255","source_niche":null,"barcode":"SAL_BA9145AA","phage_type":null,"latitude":null,"secondary_study_accession":"ERP001784","collection_year":1935,"ID":"SAL_EA6432AA_AS","disease":null,"uberstrain":19145,"country":"Germany","release_date":"2013-08-10","created":"2015-08-27","Accession":[{"seq_platform":"ILLUMINA","total_bases":315946800,"accession":"ERR317005","seq_library":"Paired","experiment_accession":"ERX290153","seq_insert":246,"average_length":100}],"assembly_status":"Assembled","sample_accession":"SAMEA2057061","source_type":null,"contact":"The Wellcome Trust Sanger Institute","collection_time":null,"__Node":"SAL_EA6432AA_AS","__strain_id":"19145","Collection Date":"ND","__selected":false,"id":13},"19147":{"13496":"Choleraesuis","comment":"Murray collection. Freeze-dried at NCTC: 17/09/1980; Original name: European SF 8 ","secondary_sample_accession":"ERS222802","antigenic_formulas":null,"StrainID":19147,"serotype":"Choleraesuis var. Kunzendorf","antibiotic_resistance":null,"strain":"M179 / NCTC20332","postcode":null,"owner":null,"subspecies":"I","continent":"Europe","city":null,"collection_date":null,"collection_month":12,"not_editable":true,"admin1":null,"source_details":null,"admin2":null,"longitude":null,"best_assembly":46434,"study_accession":"PRJEB3255","source_niche":null,"barcode":"SAL_BA9147AA","phage_type":null,"latitude":null,"secondary_study_accession":"ERP001784","collection_year":1935,"ID":"SAL_EA6434AA_AS","disease":null,"uberstrain":19147,"country":null,"release_date":"2013-08-10","created":"2015-08-27","Accession":[{"seq_platform":"ILLUMINA","total_bases":316224400,"accession":"ERR316998","seq_library":"Paired","experiment_accession":"ERX290146","seq_insert":246,"average_length":100}],"assembly_status":"Assembled","sample_accession":"SAMEA2059655","source_type":null,"contact":"The Wellcome Trust Sanger Institute","collection_time":null,"__Node":"SAL_EA6434AA_AS","__strain_id":"19147","Collection Date":"ND","__selected":false,"id":14},"19149":{"13496":"Choleraesuis","comment":"Murray collection. Freeze-dried at NCTC: 06/10/1980; Original name: Indiana 49 ","secondary_sample_accession":"ERS222797","antigenic_formulas":null,"StrainID":19149,"serotype":null,"antibiotic_resistance":null,"strain":"M227 / NCTC20343","postcode":null,"owner":null,"subspecies":"I","continent":null,"city":null,"collection_date":null,"collection_month":12,"not_editable":true,"admin1":null,"source_details":null,"admin2":null,"longitude":null,"best_assembly":46435,"study_accession":"PRJEB3255","source_niche":null,"barcode":"SAL_BA9149AA","phage_type":null,"latitude":null,"secondary_study_accession":"ERP001784","collection_year":1935,"ID":"SAL_EA6435AA_AS","disease":null,"uberstrain":19149,"country":null,"release_date":"2013-08-10","created":"2015-08-27","Accession":[{"seq_platform":"ILLUMINA","total_bases":415378400,"accession":"ERR316993","seq_library":"Paired","experiment_accession":"ERX290141","seq_insert":246,"average_length":100}],"assembly_status":"Assembled","sample_accession":"SAMEA2057057","source_type":null,"contact":"The Wellcome Trust Sanger Institute","collection_time":null,"__Node":"SAL_EA6435AA_AS","__strain_id":"19149","Collection Date":"ND","__selected":false,"id":15},"19158":{"13496":"Choleraesuis","comment":"Murray collection. 1917 - 1954; Freeze-dried at NCTC: 06/10/1980. Original name: Jordan 168","secondary_sample_accession":"ERS222751","antigenic_formulas":null,"StrainID":19158,"serotype":null,"antibiotic_resistance":null,"strain":"M263 / NCTC20356","postcode":null,"owner":null,"subspecies":"I","continent":null,"city":null,"collection_date":null,"collection_month":null,"not_editable":true,"admin1":null,"source_details":null,"admin2":null,"longitude":null,"best_assembly":46440,"study_accession":"PRJEB3255","source_niche":null,"barcode":"SAL_BA9158AA","phage_type":null,"latitude":null,"secondary_study_accession":"ERP001784","collection_year":null,"ID":"SAL_EA6440AA_AS","disease":null,"uberstrain":19158,"country":null,"release_date":"2013-08-10","created":"2015-08-27","Accession":[{"seq_platform":"ILLUMINA","total_bases":329707800,"accession":"ERR316947","seq_library":"Paired","experiment_accession":"ERX290095","seq_insert":246,"average_length":100}],"assembly_status":"Assembled","sample_accession":"SAMEA2059503","source_type":null,"contact":"The Wellcome Trust Sanger Institute","collection_time":null,"__Node":"SAL_EA6440AA_AS","__strain_id":"19158","Collection Date":"ND","__selected":false,"id":16},"19503":{"13496":"Choleraesuis","comment":null,"secondary_sample_accession":"ERS168187","antigenic_formulas":null,"StrainID":19503,"serotype":"Choleraesuis","antibiotic_resistance":null,"strain":"A50","postcode":null,"owner":null,"subspecies":"I","continent":null,"city":null,"collection_date":null,"collection_month":null,"not_editable":true,"admin1":null,"source_details":null,"admin2":null,"longitude":null,"best_assembly":46573,"study_accession":"PRJEB2770","source_niche":null,"barcode":"SAL_BA9503AA","phage_type":null,"latitude":null,"secondary_study_accession":"ERP001028","collection_year":null,"ID":"SAL_EA6573AA_AS","disease":null,"uberstrain":19503,"country":null,"release_date":"2013-02-05","created":"2015-08-27","Accession":[{"seq_platform":"ILLUMINA","total_bases":814600000,"accession":"ERR226478","seq_library":"Paired","experiment_accession":"ERX201137","seq_insert":250,"average_length":100}],"assembly_status":"Assembled","sample_accession":"SAMEA1687825","source_type":null,"contact":"The Wellcome Trust Sanger Institute","collection_time":null,"__Node":"SAL_EA6573AA_AS","__strain_id":"19503","Collection Date":"ND","__selected":false,"id":17},"19511":{"13496":"Choleraesuis","comment":null,"secondary_sample_accession":"ERS168185","antigenic_formulas":"6,7:c:1,5","StrainID":19511,"serotype":"Choleraesuis var. Kunzendorf","antibiotic_resistance":null,"strain":"SARB4","postcode":null,"owner":null,"subspecies":"I","continent":"North America","city":null,"collection_date":null,"collection_month":null,"not_editable":true,"admin1":"Minnesota","source_details":"Pig","admin2":null,"longitude":null,"best_assembly":46577,"study_accession":"PRJEB2770","source_niche":"Livestock","barcode":"SAL_BA9511AA","phage_type":null,"latitude":null,"secondary_study_accession":"ERP001028","collection_year":1986,"ID":"SAL_EA6577AA_AS","disease":null,"uberstrain":19511,"country":"United States","release_date":"2013-02-05","created":"2015-08-27","Accession":[{"seq_platform":"ILLUMINA","total_bases":600203000,"accession":"ERR226474","seq_library":"Paired","experiment_accession":"ERX201133","seq_insert":250,"average_length":100}],"assembly_status":"Assembled","sample_accession":"SAMEA1687849","source_type":"Swine","contact":"The Wellcome Trust Sanger Institute","collection_time":null,"__Node":"SAL_EA6577AA_AS","__strain_id":"19511","Collection Date":"ND","__selected":false,"id":18},"20681":{"13496":"Typhisuis","comment":null,"secondary_sample_accession":"ERS013914","antigenic_formulas":null,"StrainID":20681,"serotype":"Typhisuis","antibiotic_resistance":null,"strain":"61-1","postcode":null,"owner":null,"subspecies":"I","continent":null,"city":null,"collection_date":null,"collection_month":null,"not_editable":true,"admin1":null,"source_details":null,"admin2":null,"longitude":null,"best_assembly":46869,"study_accession":"PRJEB2256","source_niche":null,"barcode":"SAL_CA0681AA","phage_type":null,"latitude":null,"secondary_study_accession":"ERP000311","collection_year":null,"ID":"SAL_EA6869AA_AS","disease":null,"uberstrain":20681,"country":null,"release_date":"2010-12-16","created":"2015-08-27","Accession":[{"seq_platform":"ILLUMINA","total_bases":629945572,"accession":"ERR019407","seq_library":"Paired","experiment_accession":"ERX007840","seq_insert":200,"average_length":37}],"assembly_status":"Assembled","sample_accession":"SAMEA657255","source_type":null,"contact":"The Wellcome Trust Sanger Institute","collection_time":null,"__Node":"SAL_EA6869AA_AS","__strain_id":"20681","Collection Date":"ND","__selected":false,"id":19},"32445":{"13496":"Choleraesuis","comment":null,"secondary_sample_accession":"SRS716305","antigenic_formulas":null,"StrainID":32445,"serotype":"Choleraesuis var. Kunzendorf","antibiotic_resistance":null,"strain":"MDH-2014-00555","postcode":null,"owner":null,"subspecies":"I","continent":"North America","city":null,"collection_date":null,"collection_month":9,"not_editable":true,"admin1":"Minnesota","source_details":"Liver","admin2":null,"longitude":null,"best_assembly":51993,"study_accession":"PRJNA215333","source_niche":"Livestock","barcode":"SAL_DA2445AA","phage_type":null,"latitude":null,"secondary_study_accession":"SRP032981","collection_year":2003,"ID":"SAL_FA1993AA_AS","disease":null,"uberstrain":32445,"country":"United States","release_date":"2014-10-06","created":"2015-08-27","Accession":[{"seq_platform":"ILLUMINA","total_bases":493506804,"accession":"SRR1598966","seq_library":"Paired","experiment_accession":"SRX722096","seq_insert":500,"average_length":238}],"assembly_status":"Assembled","sample_accession":"SAMN02699721","source_type":"Swine","contact":"Food and Drug Administration - Center for Food Safety and Applied Nutrition (US)","collection_time":null,"__Node":"SAL_FA1993AA_AS","__strain_id":"32445","Collection Date":"ND","__selected":false,"id":20},"32567":{"13496":"Choleraesuis","comment":null,"secondary_sample_accession":"SRS713590","antigenic_formulas":null,"StrainID":32567,"serotype":"Choleraesuis var. Kunzendorf","antibiotic_resistance":null,"strain":"MDH-2014-00537","postcode":null,"owner":null,"subspecies":"I","continent":"North America","city":null,"collection_date":null,"collection_month":8,"not_editable":true,"admin1":"Wisconsin","source_details":"Brain","admin2":null,"longitude":null,"best_assembly":12933,"study_accession":"PRJNA215333","source_niche":"Livestock","barcode":"SAL_DA2567AA","phage_type":null,"latitude":null,"secondary_study_accession":"SRP032981","collection_year":2003,"ID":"SAL_BA2933AA_AS","disease":null,"uberstrain":32567,"country":"United States","release_date":"2014-09-30","created":"2015-08-27","Accession":[{"seq_platform":"ILLUMINA","total_bases":410393114,"accession":"SRR1593399","seq_library":"Paired","experiment_accession":"SRX717722","seq_insert":500,"average_length":239}],"assembly_status":"Assembled","sample_accession":"SAMN02699703","source_type":"Swine","contact":"Food and Drug Administration - Center for Food Safety and Applied Nutrition (US)","collection_time":null,"__Node":"SAL_BA2933AA_AS","__strain_id":"32567","Collection Date":"ND","__selected":false,"id":21},"32688":{"13496":"Choleraesuis","comment":null,"secondary_sample_accession":"SRS709607","antigenic_formulas":null,"StrainID":32688,"serotype":"Choleraesuis var. Kunzendorf","antibiotic_resistance":null,"strain":"MDH-2014-00531","postcode":null,"owner":null,"subspecies":"I","continent":"North America","city":null,"collection_date":null,"collection_month":8,"not_editable":true,"admin1":"Minnesota","source_details":"Liver","admin2":null,"longitude":null,"best_assembly":52136,"study_accession":"PRJNA215333","source_niche":"Livestock","barcode":"SAL_DA2688AA","phage_type":null,"latitude":null,"secondary_study_accession":"SRP032981","collection_year":2003,"ID":"SAL_FA2136AA_AS","disease":null,"uberstrain":32688,"country":"United States","release_date":"2014-09-26","created":"2015-08-27","Accession":[{"seq_platform":"ILLUMINA","total_bases":724367760,"accession":"SRR1586583","seq_library":"Paired","experiment_accession":"SRX710861","seq_insert":500,"average_length":235}],"assembly_status":"Assembled","sample_accession":"SAMN02699697","source_type":"Swine","contact":"Food and Drug Administration - Center for Food Safety and Applied Nutrition (US)","collection_time":null,"__Node":"SAL_FA2136AA_AS","__strain_id":"32688","Collection Date":"ND","__selected":false,"id":22},"32718":{"13496":"Choleraesuis","comment":null,"secondary_sample_accession":"SRS709575","antigenic_formulas":null,"StrainID":32718,"serotype":"Choleraesuis var. Kunzendorf","antibiotic_resistance":null,"strain":"MDH-2014-00519","postcode":null,"owner":null,"subspecies":"I","continent":"North America","city":null,"collection_date":null,"collection_month":7,"not_editable":true,"admin1":"Minnesota","source_details":"Liver","admin2":null,"longitude":null,"best_assembly":94438,"study_accession":"PRJNA215333","source_niche":"Livestock","barcode":"SAL_DA2718AA","phage_type":null,"latitude":null,"secondary_study_accession":"SRP032981","collection_year":2003,"ID":"SAL_JA4438AA_AS","disease":null,"uberstrain":32718,"country":"United States","release_date":"2014-09-26","created":"2015-08-27","Accession":[{"seq_platform":"ILLUMINA","total_bases":526037616,"accession":"SRR1586552","seq_library":"Paired","experiment_accession":"SRX710829","seq_insert":500,"average_length":234}],"assembly_status":"Assembled","sample_accession":"SAMN02699685","source_type":"Swine","contact":"Food and Drug Administration - Center for Food Safety and Applied Nutrition (US)","collection_time":null,"__Node":"SAL_JA4438AA_AS","__strain_id":"32718","Collection Date":"ND","__selected":false,"id":23},"32987":{"13496":"Choleraesuis","comment":null,"secondary_sample_accession":"SRS702225","antigenic_formulas":null,"StrainID":32987,"serotype":null,"antibiotic_resistance":null,"strain":"CFSAN023669","postcode":null,"owner":null,"subspecies":null,"continent":"North America","city":null,"collection_date":null,"collection_month":7,"not_editable":true,"admin1":"Minnesota","source_details":null,"admin2":null,"longitude":null,"best_assembly":52332,"study_accession":"PRJNA186035","source_niche":null,"barcode":"SAL_DA2987AA","phage_type":null,"latitude":null,"secondary_study_accession":"SRP018785","collection_year":2011,"ID":"SAL_FA2332AA_AS","disease":null,"uberstrain":32987,"country":"United States","release_date":"2014-09-17","created":"2015-08-27","Accession":[{"seq_platform":"ILLUMINA","total_bases":471910684,"accession":"SRR1576610","seq_library":"Paired","experiment_accession":"SRX702374","seq_insert":500,"average_length":238}],"assembly_status":"Assembled","sample_accession":"SAMN03002091","source_type":null,"contact":"Food and Drug Administration - Center for Food Safety and Applied Nutrition (US)","collection_time":null,"__Node":"SAL_FA2332AA_AS","__strain_id":"32987","Collection Date":"ND","__selected":false,"id":24},"33019":{"13496":"Choleraesuis","comment":null,"secondary_sample_accession":"SRS702187","antigenic_formulas":null,"StrainID":33019,"serotype":"Choleraesuis var. Kunzendorf","antibiotic_resistance":null,"strain":"MDH-2014-00415","postcode":null,"owner":null,"subspecies":"I","continent":"North America","city":null,"collection_date":null,"collection_month":3,"not_editable":true,"admin1":"Minnesota","source_details":"Lung","admin2":null,"longitude":null,"best_assembly":52360,"study_accession":"PRJNA215333","source_niche":"Livestock","barcode":"SAL_DA3019AA","phage_type":null,"latitude":null,"secondary_study_accession":"SRP032981","collection_year":2003,"ID":"SAL_FA2360AA_AS","disease":null,"uberstrain":33019,"country":"United States","release_date":"2014-09-17","created":"2015-08-27","Accession":[{"seq_platform":"ILLUMINA","total_bases":567442932,"accession":"SRR1576560","seq_library":"Paired","experiment_accession":"SRX702327","seq_insert":500,"average_length":238}],"assembly_status":"Assembled","sample_accession":"SAMN02699581","source_type":"Swine","contact":"Food and Drug Administration - Center for Food Safety and Applied Nutrition (US)","collection_time":null,"__Node":"SAL_FA2360AA_AS","__strain_id":"33019","Collection Date":"ND","__selected":false,"id":25},"34000":{"13496":"Choleraesuis","comment":null,"secondary_sample_accession":"SRS690206","antigenic_formulas":null,"StrainID":34000,"serotype":null,"antibiotic_resistance":null,"strain":"CFSAN023160","postcode":null,"owner":null,"subspecies":null,"continent":"North America","city":null,"collection_date":null,"collection_month":1,"not_editable":true,"admin1":"Washington","source_details":"necropsy","admin2":null,"longitude":null,"best_assembly":52918,"study_accession":"PRJNA186035","source_niche":"Livestock","barcode":"SAL_DA4000AA","phage_type":null,"latitude":null,"secondary_study_accession":"SRP018785","collection_year":2007,"ID":"SAL_FA2918AA_AS","disease":null,"uberstrain":34000,"country":"United States","release_date":"2014-08-26","created":"2015-08-27","Accession":[{"seq_platform":"ILLUMINA","total_bases":438192216,"accession":"SRR1559009","seq_library":"Paired","experiment_accession":"SRX687537","seq_insert":500,"average_length":231}],"assembly_status":"Assembled","sample_accession":"SAMN02952746","source_type":"Swine","contact":"Food and Drug Administration - Center for Food Safety and Applied Nutrition (US)","collection_time":null,"__Node":"SAL_FA2918AA_AS","__strain_id":"34000","Collection Date":"ND","__selected":false,"id":26},"34094":{"13496":"Choleraesuis","comment":null,"secondary_sample_accession":"SRS688094","antigenic_formulas":null,"StrainID":34094,"serotype":"Choleraesuis var. Kunzendorf","antibiotic_resistance":null,"strain":"MDH-2014-00443","postcode":null,"owner":null,"subspecies":"I","continent":"North America","city":null,"collection_date":null,"collection_month":4,"not_editable":true,"admin1":"Iowa","source_details":"Lung","admin2":null,"longitude":null,"best_assembly":52979,"study_accession":"PRJNA215333","source_niche":"Livestock","barcode":"SAL_DA4094AA","phage_type":null,"latitude":null,"secondary_study_accession":"SRP032981","collection_year":2003,"ID":"SAL_FA2979AA_AS","disease":null,"uberstrain":34094,"country":"United States","release_date":"2014-08-22","created":"2015-08-27","Accession":[{"seq_platform":"ILLUMINA","total_bases":424892604,"accession":"SRR1556068","seq_library":"Paired","experiment_accession":"SRX685203","seq_insert":500,"average_length":223}],"assembly_status":"Assembled","sample_accession":"SAMN02699609","source_type":"Swine","contact":"Food and Drug Administration - Center for Food Safety and Applied Nutrition (US)","collection_time":null,"__Node":"SAL_FA2979AA_AS","__strain_id":"34094","Collection Date":"ND","__selected":false,"id":27},"34149":{"13496":"Choleraesuis","comment":null,"secondary_sample_accession":"SRS614047","antigenic_formulas":null,"StrainID":34149,"serotype":"Choleraesuis","antibiotic_resistance":null,"strain":"CFSAN012639","postcode":null,"owner":null,"subspecies":"I","continent":"North America","city":null,"collection_date":null,"collection_month":11,"not_editable":true,"admin1":"Washington","source_details":"necropsy-lung","admin2":null,"longitude":null,"best_assembly":53019,"study_accession":"PRJNA186035","source_niche":"Livestock","barcode":"SAL_DA4149AA","phage_type":null,"latitude":null,"secondary_study_accession":"SRP018785","collection_year":2006,"ID":"SAL_FA3019AA_AS","disease":null,"uberstrain":34149,"country":"United States","release_date":"2014-08-21","created":"2015-08-27","Accession":[{"seq_platform":"ILLUMINA","total_bases":490283448,"accession":"SRR1553885","seq_library":"Paired","experiment_accession":"SRX683232","seq_insert":500,"average_length":228},{"seq_platform":"ILLUMINA","total_bases":182077740,"accession":"SRR1292235","seq_library":"Paired","experiment_accession":"SRX547033","seq_insert":500,"average_length":234}],"assembly_status":"Assembled","sample_accession":"SAMN02742072","source_type":"Bovine","contact":"Food and Drug Administration - Center for Food Safety and Applied Nutrition (US)","collection_time":null,"__Node":"SAL_FA3019AA_AS","__strain_id":"34149","Collection Date":"ND","__selected":false,"id":28},"34196":{"13496":"Choleraesuis","comment":null,"secondary_sample_accession":"SRS686553","antigenic_formulas":null,"StrainID":34196,"serotype":null,"antibiotic_resistance":null,"strain":"CFSAN023106","postcode":null,"owner":null,"subspecies":null,"continent":"North America","city":null,"collection_date":null,"collection_month":1,"not_editable":true,"admin1":"Washington","source_details":"necropsy-lung-spleen","admin2":null,"longitude":null,"best_assembly":53039,"study_accession":"PRJNA186035","source_niche":"Livestock","barcode":"SAL_DA4196AA","phage_type":null,"latitude":null,"secondary_study_accession":"SRP018785","collection_year":2007,"ID":"SAL_FA3039AA_AS","disease":null,"uberstrain":34196,"country":"United States","release_date":"2014-08-19","created":"2015-08-27","Accession":[{"seq_platform":"ILLUMINA","total_bases":622619844,"accession":"SRR1553810","seq_library":"Paired","experiment_accession":"SRX683073","seq_insert":500,"average_length":231}],"assembly_status":"Assembled","sample_accession":"SAMN02952692","source_type":"Swine","contact":"Food and Drug Administration - Center for Food Safety and Applied Nutrition (US)","collection_time":null,"__Node":"SAL_FA3039AA_AS","__strain_id":"34196","Collection Date":"ND","__selected":false,"id":29},"34430":{"13496":"Choleraesuis","comment":null,"secondary_sample_accession":"SRS679395","antigenic_formulas":null,"StrainID":34430,"serotype":"Choleraesuis var. Kunzendorf","antibiotic_resistance":null,"strain":"MDH-2014-00400","postcode":null,"owner":null,"subspecies":"I","continent":"North America","city":null,"collection_date":null,"collection_month":2,"not_editable":true,"admin1":"Minnesota","source_details":"Spleen","admin2":null,"longitude":null,"best_assembly":53194,"study_accession":"PRJNA215333","source_niche":"Livestock","barcode":"SAL_DA4430AA","phage_type":null,"latitude":null,"secondary_study_accession":"SRP032981","collection_year":2003,"ID":"SAL_FA3194AA_AS","disease":null,"uberstrain":34430,"country":"United States","release_date":"2014-08-12","created":"2015-08-27","Accession":[{"seq_platform":"ILLUMINA","total_bases":485189718,"accession":"SRR1544294","seq_library":"Paired","experiment_accession":"SRX675750","seq_insert":500,"average_length":237}],"assembly_status":"Assembled","sample_accession":"SAMN02699566","source_type":"Swine","contact":"Food and Drug Administration - Center for Food Safety and Applied Nutrition (US)","collection_time":null,"__Node":"SAL_FA4728AA_AS","__strain_id":"34430","Collection Date":"ND","__selected":false,"id":30},"34450":{"13496":"Choleraesuis","comment":null,"secondary_sample_accession":"ERS007175","antigenic_formulas":null,"StrainID":34450,"serotype":"Choleraesuis","antibiotic_resistance":null,"strain":"RKS1252","postcode":null,"owner":null,"subspecies":"I","continent":"Europe","city":null,"collection_date":null,"collection_month":null,"not_editable":true,"admin1":null,"source_details":null,"admin2":null,"longitude":null,"best_assembly":94439,"study_accession":"PRJEB2089","source_niche":null,"barcode":"SAL_DA4450AA","phage_type":null,"latitude":null,"secondary_study_accession":"ERP000143","collection_year":1979,"ID":"SAL_JA4439AA_AS","disease":null,"uberstrain":34450,"country":"Norway","release_date":"2011-03-18","created":"2015-08-27","Accession":[{"seq_platform":"ILLUMINA","total_bases":55617948,"accession":"ERR019737","seq_library":"Paired","experiment_accession":"ERX007993","seq_insert":200,"average_length":54},{"seq_platform":"ILLUMINA","total_bases":165190212,"accession":"ERR016918","seq_library":"Paired","experiment_accession":"ERX006621","seq_insert":200,"average_length":54},{"seq_platform":"ILLUMINA","total_bases":149950332,"accession":"ERR027230","seq_library":"Paired","experiment_accession":"ERX010019","seq_insert":200,"average_length":54}],"assembly_status":"Assembled","sample_accession":"SAMEA717147","source_type":null,"contact":"R. Helmuth","collection_time":null,"__Node":"SAL_JA4439AA_AS","__strain_id":"34450","Collection Date":"ND","__selected":false,"id":31},"34453":{"13496":"Choleraesuis","comment":null,"secondary_sample_accession":"ERS007167","antigenic_formulas":null,"StrainID":34453,"serotype":"Choleraesuis s.s.","antibiotic_resistance":null,"strain":"RKS1245","postcode":null,"owner":null,"subspecies":"I","continent":"North America","city":null,"collection_date":null,"collection_month":null,"not_editable":true,"admin1":null,"source_details":null,"admin2":null,"longitude":null,"best_assembly":94440,"study_accession":"PRJEB2089","source_niche":null,"barcode":"SAL_DA4453AA","phage_type":null,"latitude":null,"secondary_study_accession":"ERP000143","collection_year":1966,"ID":"SAL_JA4440AA_AS","disease":null,"uberstrain":34453,"country":"United States","release_date":"2011-03-18","created":"2015-08-27","Accession":[{"seq_platform":"ILLUMINA","total_bases":304631280,"accession":"ERR027233","seq_library":"Paired","experiment_accession":"ERX010019","seq_insert":200,"average_length":54},{"seq_platform":"ILLUMINA","total_bases":112835916,"accession":"ERR019740","seq_library":"Paired","experiment_accession":"ERX007993","seq_insert":200,"average_length":54},{"seq_platform":"ILLUMINA","total_bases":334881756,"accession":"ERR016921","seq_library":"Paired","experiment_accession":"ERX006621","seq_insert":200,"average_length":54}],"assembly_status":"Assembled","sample_accession":"SAMEA717180","source_type":null,"contact":"R. Helmuth","collection_time":null,"__Node":"SAL_JA4440AA_AS","__strain_id":"34453","Collection Date":"ND","__selected":false,"id":32},"34459":{"13496":"Choleraesuis","comment":null,"secondary_sample_accession":"ERS007173","antigenic_formulas":null,"StrainID":34459,"serotype":"Choleraesuis s.s.","antibiotic_resistance":null,"strain":"RKS1233","postcode":null,"owner":null,"subspecies":"I","continent":"Europe","city":null,"collection_date":null,"collection_month":null,"not_editable":true,"admin1":null,"source_details":null,"admin2":null,"longitude":null,"best_assembly":94441,"study_accession":"PRJEB2089","source_niche":null,"barcode":"SAL_DA4459AA","phage_type":null,"latitude":null,"secondary_study_accession":"ERP000143","collection_year":1981,"ID":"SAL_JA4441AA_AS","disease":null,"uberstrain":34459,"country":"Sweden","release_date":"2011-03-18","created":"2015-08-27","Accession":[{"seq_platform":"ILLUMINA","total_bases":55399788,"accession":"ERR019746","seq_library":"Paired","experiment_accession":"ERX007993","seq_insert":200,"average_length":54},{"seq_platform":"ILLUMINA","total_bases":150777180,"accession":"ERR027239","seq_library":"Paired","experiment_accession":"ERX010019","seq_insert":200,"average_length":54},{"seq_platform":"ILLUMINA","total_bases":163096848,"accession":"ERR016927","seq_library":"Paired","experiment_accession":"ERX006621","seq_insert":200,"average_length":54}],"assembly_status":"Assembled","sample_accession":"SAMEA717161","source_type":null,"contact":"R. Helmuth","collection_time":null,"__Node":"SAL_JA4441AA_AS","__strain_id":"34459","Collection Date":"ND","__selected":false,"id":33},"34513":{"13496":"Typhisuis","comment":null,"secondary_sample_accession":"ERS007178","antigenic_formulas":"6,7:c:-","StrainID":34513,"serotype":"Typhisuis","antibiotic_resistance":null,"strain":"SARB69/CDC277/68","postcode":null,"owner":null,"subspecies":"I","continent":"North America","city":null,"collection_date":null,"collection_month":null,"not_editable":true,"admin1":"California","source_details":"Pig","admin2":null,"longitude":null,"best_assembly":94442,"study_accession":"PRJEB2089","source_niche":"Livestock","barcode":"SAL_DA4513AA","phage_type":null,"latitude":null,"secondary_study_accession":"ERP000143","collection_year":1968,"ID":"SAL_JA4442AA_AS","disease":null,"uberstrain":34513,"country":"United States","release_date":"2011-03-18","created":"2015-08-27","Accession":[{"seq_platform":"ILLUMINA","total_bases":500846436,"accession":"ERR016909","seq_library":"Paired","experiment_accession":"ERX006622","seq_insert":200,"average_length":54}],"assembly_status":"Assembled","sample_accession":"SAMEA717159","source_type":"Swine","contact":"Ken Sanderson","collection_time":null,"__Node":"SAL_JA4442AA_AS","__strain_id":"34513","Collection Date":"ND","__selected":false,"id":34},"34514":{"13496":"Typhisuis","comment":null,"secondary_sample_accession":"ERS007179","antigenic_formulas":"6,7:c:1,5","StrainID":34514,"serotype":"Typhisuis","antibiotic_resistance":null,"strain":"8719/97","postcode":null,"owner":null,"subspecies":"I","continent":"North America","city":null,"collection_date":null,"collection_month":null,"not_editable":true,"admin1":null,"source_details":"Pig","admin2":null,"longitude":null,"best_assembly":94443,"study_accession":"PRJEB2089","source_niche":"Livestock","barcode":"SAL_DA4514AA","phage_type":null,"latitude":null,"secondary_study_accession":"ERP000143","collection_year":1994,"ID":"SAL_JA4443AA_AS","disease":null,"uberstrain":34514,"country":"United States","release_date":"2011-03-18","created":"2015-08-27","Accession":[{"seq_platform":"ILLUMINA","total_bases":336257136,"accession":"ERR016910","seq_library":"Paired","experiment_accession":"ERX006622","seq_insert":200,"average_length":54}],"assembly_status":"Assembled","sample_accession":"SAMEA717194","source_type":"Swine","contact":"F.X. Weill (Institut Pasteur)","collection_time":null,"__Node":"SAL_JA4443AA_AS","__strain_id":"34514","Collection Date":"ND","__selected":false,"id":35},"34515":{"13496":"Typhisuis","comment":null,"secondary_sample_accession":"ERS007180","antigenic_formulas":"6,7:c:1,5","StrainID":34515,"serotype":"Typhisuis","antibiotic_resistance":null,"strain":"8722/97","postcode":null,"owner":null,"subspecies":"I","continent":"North America","city":null,"collection_date":null,"collection_month":null,"not_editable":true,"admin1":null,"source_details":"Pig","admin2":null,"longitude":null,"best_assembly":94444,"study_accession":"PRJEB2089","source_niche":"Livestock","barcode":"SAL_DA4515AA","phage_type":null,"latitude":null,"secondary_study_accession":"ERP000143","collection_year":1994,"ID":"SAL_JA4444AA_AS","disease":null,"uberstrain":34515,"country":"United States","release_date":"2011-03-18","created":"2015-08-27","Accession":[{"seq_platform":"ILLUMINA","total_bases":134611092,"accession":"ERR016911","seq_library":"Paired","experiment_accession":"ERX006622","seq_insert":200,"average_length":54}],"assembly_status":"Assembled","sample_accession":"SAMEA717171","source_type":"Swine","contact":"F.X. Weill (Institut Pasteur)","collection_time":null,"__Node":"SAL_JA4444AA_AS","__strain_id":"34515","Collection Date":"ND","__selected":false,"id":36},"34516":{"13496":"Typhisuis","comment":null,"secondary_sample_accession":"ERS007181","antigenic_formulas":"6,7:c:1,5","StrainID":34516,"serotype":"Typhisuis","antibiotic_resistance":null,"strain":"8723/97","postcode":null,"owner":null,"subspecies":"I","continent":"North America","city":null,"collection_date":null,"collection_month":null,"not_editable":true,"admin1":null,"source_details":"Pig","admin2":null,"longitude":null,"best_assembly":94445,"study_accession":"PRJEB2089","source_niche":"Livestock","barcode":"SAL_DA4516AA","phage_type":null,"latitude":null,"secondary_study_accession":"ERP000143","collection_year":1994,"ID":"SAL_JA4445AA_AS","disease":null,"uberstrain":34516,"country":"United States","release_date":"2011-03-18","created":"2015-08-27","Accession":[{"seq_platform":"ILLUMINA","total_bases":388171008,"accession":"ERR016912","seq_library":"Paired","experiment_accession":"ERX006622","seq_insert":200,"average_length":54}],"assembly_status":"Assembled","sample_accession":"SAMEA717170","source_type":"Swine","contact":"F.X. Weill (Institut Pasteur)","collection_time":null,"__Node":"SAL_JA4445AA_AS","__strain_id":"34516","Collection Date":"ND","__selected":false,"id":37},"34517":{"13496":"Typhisuis","comment":null,"secondary_sample_accession":"ERS007182","antigenic_formulas":"6,7:c:1,5","StrainID":34517,"serotype":"Typhisuis","antibiotic_resistance":null,"strain":"38K","postcode":null,"owner":null,"subspecies":"I","continent":null,"city":null,"collection_date":null,"collection_month":null,"not_editable":true,"admin1":null,"source_details":"Pig","admin2":null,"longitude":null,"best_assembly":94446,"study_accession":"PRJEB2089","source_niche":"Livestock","barcode":"SAL_DA4517AA","phage_type":null,"latitude":null,"secondary_study_accession":"ERP000143","collection_year":null,"ID":"SAL_JA4446AA_AS","disease":null,"uberstrain":34517,"country":null,"release_date":"2011-03-18","created":"2015-08-27","Accession":[{"seq_platform":"ILLUMINA","total_bases":188276508,"accession":"ERR016913","seq_library":"Paired","experiment_accession":"ERX006622","seq_insert":200,"average_length":54}],"assembly_status":"Assembled","sample_accession":"SAMEA717192","source_type":"Swine","contact":"F.X. Weill (Institut Pasteur)","collection_time":null,"__Node":"SAL_JA4446AA_AS","__strain_id":"34517","Collection Date":"ND","__selected":false,"id":38},"34518":{"13496":"Choleraesuis","comment":null,"secondary_sample_accession":"ERS007183","antigenic_formulas":null,"StrainID":34518,"serotype":"Choleraesuis var. Kunzendorf","antibiotic_resistance":null,"strain":"RKS1237","postcode":null,"owner":null,"subspecies":"I","continent":"Europe","city":null,"collection_date":null,"collection_month":null,"not_editable":true,"admin1":null,"source_details":null,"admin2":null,"longitude":null,"best_assembly":53249,"study_accession":"PRJEB2089","source_niche":null,"barcode":"SAL_DA4518AA","phage_type":null,"latitude":null,"secondary_study_accession":"ERP000143","collection_year":1976,"ID":"SAL_FA3249AA_AS","disease":null,"uberstrain":34518,"country":"Switzerland","release_date":"2011-03-18","created":"2015-08-27","Accession":[{"seq_platform":"ILLUMINA","total_bases":174739100,"accession":"ERR016914","seq_library":"Paired","experiment_accession":"ERX006622","seq_insert":200,"average_length":50}],"assembly_status":"Assembled","sample_accession":"SAMEA717193","source_type":null,"contact":"The Wellcome Trust Sanger Institute","collection_time":null,"__Node":"SAL_FA3249AA_AS","__strain_id":"34518","Collection Date":"ND","__selected":false,"id":39},"34519":{"13496":"Choleraesuis","comment":null,"secondary_sample_accession":"ERS007184","antigenic_formulas":null,"StrainID":34519,"serotype":"Choleraesuis var. Kunzendorf","antibiotic_resistance":null,"strain":"RKS1264","postcode":null,"owner":null,"subspecies":"I","continent":"Europe","city":null,"collection_date":null,"collection_month":null,"not_editable":true,"admin1":null,"source_details":null,"admin2":null,"longitude":null,"best_assembly":21224,"study_accession":"PRJEB2089","source_niche":null,"barcode":"SAL_DA4519AA","phage_type":null,"latitude":null,"secondary_study_accession":"ERP000143","collection_year":null,"ID":"SAL_CA1224AA_AS","disease":null,"uberstrain":34519,"country":"Romania","release_date":"2011-03-18","created":"2015-08-27","Accession":[{"seq_platform":"ILLUMINA","total_bases":248237892,"accession":"ERR016915","seq_library":"Paired","experiment_accession":"ERX006622","seq_insert":200,"average_length":54}],"assembly_status":"Assembled","sample_accession":"SAMEA717176","source_type":null,"contact":"The Wellcome Trust Sanger Institute","collection_time":null,"__Node":"SAL_CA1224AA_AS","__strain_id":"34519","Collection Date":"ND","__selected":false,"id":40},"34522":{"13496":"Choleraesuis","comment":null,"secondary_sample_accession":"ERS007083","antigenic_formulas":null,"StrainID":34522,"serotype":"Choleraesuis var. Kunzendorf","antibiotic_resistance":null,"strain":"CN182","postcode":null,"owner":null,"subspecies":"I","continent":"Asia","city":null,"collection_date":null,"collection_month":null,"not_editable":true,"admin1":null,"source_details":"Pig","admin2":null,"longitude":null,"best_assembly":94448,"study_accession":"PRJEB2089","source_niche":"Livestock","barcode":"SAL_DA4522AA","phage_type":null,"latitude":null,"secondary_study_accession":"ERP000143","collection_year":2000,"ID":"SAL_JA4448AA_AS","disease":null,"uberstrain":34522,"country":"Taiwan","release_date":"2011-03-18","created":"2015-08-27","Accession":[{"seq_platform":"ILLUMINA","total_bases":112991436,"accession":"ERR016872","seq_library":"Paired","experiment_accession":"ERX006620","seq_insert":200,"average_length":54}],"assembly_status":"Assembled","sample_accession":"SAMEA717165","source_type":"Swine","contact":"Cheng-Hsun Chiu","collection_time":null,"__Node":"SAL_JA4448AA_AS","__strain_id":"34522","Collection Date":"ND","__selected":false,"id":41},"34523":{"13496":"Paratyphi C","comment":null,"secondary_sample_accession":"ERS007093","antigenic_formulas":"6,7,[Vi]:c:1,5","StrainID":34523,"serotype":"Paratyphi C","antibiotic_resistance":null,"strain":"SARB48 / RKS4587 / IP33K","postcode":null,"owner":null,"subspecies":"I","continent":"Europe","city":null,"collection_date":null,"collection_month":null,"not_editable":true,"admin1":null,"source_details":null,"admin2":null,"longitude":null,"best_assembly":94450,"study_accession":"PRJEB2089","source_niche":null,"barcode":"SAL_DA4523AA","phage_type":null,"latitude":null,"secondary_study_accession":"ERP000143","collection_year":null,"ID":"SAL_JA4450AA_AS","disease":null,"uberstrain":34523,"country":"France","release_date":"2011-03-18","created":"2015-08-27","Accession":[{"seq_platform":"ILLUMINA","total_bases":159847344,"accession":"ERR016873","seq_library":"Paired","experiment_accession":"ERX006620","seq_insert":200,"average_length":54}],"assembly_status":"Assembled","sample_accession":"SAMEA717142","source_type":null,"contact":"Ken Sanderson","collection_time":null,"__Node":"SAL_JA4450AA_AS","__strain_id":"34523","Collection Date":"ND","__selected":false,"id":42},"34524":{"13496":"Paratyphi C","comment":null,"secondary_sample_accession":"ERS007092","antigenic_formulas":null,"StrainID":34524,"serotype":"Paratyphi C","antibiotic_resistance":null,"strain":"61-2","postcode":null,"owner":null,"subspecies":"I","continent":"Europe","city":null,"collection_date":null,"collection_month":null,"not_editable":true,"admin1":null,"source_details":null,"admin2":null,"longitude":null,"best_assembly":94452,"study_accession":"PRJEB2089","source_niche":"Human","barcode":"SAL_DA4524AA","phage_type":null,"latitude":null,"secondary_study_accession":"ERP000143","collection_year":1961,"ID":"SAL_JA4452AA_AS","disease":null,"uberstrain":34524,"country":"Germany","release_date":"2011-03-18","created":"2015-08-27","Accession":[{"seq_platform":"ILLUMINA","total_bases":221674320,"accession":"ERR016874","seq_library":"Paired","experiment_accession":"ERX006620","seq_insert":200,"average_length":54}],"assembly_status":"Assembled","sample_accession":"SAMEA717143","source_type":"Human","contact":"W. Rabsch (Robert Koch-Institut, Wernigerode)","collection_time":null,"__Node":"SAL_JA4452AA_AS","__strain_id":"34524","Collection Date":"ND","__selected":false,"id":43},"34525":{"13496":"Choleraesuis","comment":null,"secondary_sample_accession":"ERS007091","antigenic_formulas":null,"StrainID":34525,"serotype":"Choleraesuis var. Kunzendorf","antibiotic_resistance":null,"strain":"B27","postcode":null,"owner":null,"subspecies":"I","continent":"Asia","city":null,"collection_date":null,"collection_month":null,"not_editable":true,"admin1":null,"source_details":null,"admin2":null,"longitude":null,"best_assembly":94455,"study_accession":"PRJEB2089","source_niche":"Human","barcode":"SAL_DA4525AA","phage_type":null,"latitude":null,"secondary_study_accession":"ERP000143","collection_year":2001,"ID":"SAL_JA4455AA_AS","disease":null,"uberstrain":34525,"country":"Taiwan","release_date":"2011-03-18","created":"2015-08-27","Accession":[{"seq_platform":"ILLUMINA","total_bases":198163584,"accession":"ERR016875","seq_library":"Paired","experiment_accession":"ERX006620","seq_insert":200,"average_length":54}],"assembly_status":"Assembled","sample_accession":"SAMEA717144","source_type":"Human","contact":"Cheng-Hsun Chiu","collection_time":null,"__Node":"SAL_JA4455AA_AS","__strain_id":"34525","Collection Date":"ND","__selected":false,"id":44},"34526":{"13496":"Choleraesuis","comment":null,"secondary_sample_accession":"ERS007090","antigenic_formulas":null,"StrainID":34526,"serotype":"Choleraesuis var. Kunzendorf","antibiotic_resistance":null,"strain":"CN101","postcode":null,"owner":null,"subspecies":"I","continent":"Asia","city":null,"collection_date":null,"collection_month":null,"not_editable":true,"admin1":null,"source_details":"Pig","admin2":null,"longitude":null,"best_assembly":94457,"study_accession":"PRJEB2089","source_niche":"Livestock","barcode":"SAL_DA4526AA","phage_type":null,"latitude":null,"secondary_study_accession":"ERP000143","collection_year":1998,"ID":"SAL_JA4457AA_AS","disease":null,"uberstrain":34526,"country":"Taiwan","release_date":"2011-03-18","created":"2015-08-27","Accession":[{"seq_platform":"ILLUMINA","total_bases":219685608,"accession":"ERR016876","seq_library":"Paired","experiment_accession":"ERX006620","seq_insert":200,"average_length":54}],"assembly_status":"Assembled","sample_accession":"SAMEA717145","source_type":"Swine","contact":"Cheng-Hsun Chiu","collection_time":null,"__Node":"SAL_JA4457AA_AS","__strain_id":"34526","Collection Date":"ND","__selected":false,"id":45},"34527":{"13496":"Paratyphi C","comment":null,"secondary_sample_accession":"ERS007089","antigenic_formulas":null,"StrainID":34527,"serotype":"Paratyphi C","antibiotic_resistance":null,"strain":"66-4","postcode":null,"owner":null,"subspecies":"I","continent":"Europe","city":null,"collection_date":null,"collection_month":null,"not_editable":true,"admin1":null,"source_details":null,"admin2":null,"longitude":null,"best_assembly":94461,"study_accession":"PRJEB2089","source_niche":"Human","barcode":"SAL_DA4527AA","phage_type":null,"latitude":null,"secondary_study_accession":"ERP000143","collection_year":1966,"ID":"SAL_JA4461AA_AS","disease":null,"uberstrain":34527,"country":"Germany","release_date":"2011-03-18","created":"2015-08-27","Accession":[{"seq_platform":"ILLUMINA","total_bases":164943216,"accession":"ERR016877","seq_library":"Paired","experiment_accession":"ERX006620","seq_insert":200,"average_length":54}],"assembly_status":"Assembled","sample_accession":"SAMEA717163","source_type":"Human","contact":"W. Rabsch (Robert Koch-Institut, Wernigerode)","collection_time":null,"__Node":"SAL_JA4461AA_AS","__strain_id":"34527","Collection Date":"ND","__selected":false,"id":46},"34529":{"13496":"Paratyphi C","comment":null,"secondary_sample_accession":"ERS007087","antigenic_formulas":null,"StrainID":34529,"serotype":"Paratyphi C","antibiotic_resistance":null,"strain":"RKS4585 / E699","postcode":null,"owner":null,"subspecies":"I","continent":"Africa","city":null,"collection_date":null,"collection_month":null,"not_editable":true,"admin1":null,"source_details":null,"admin2":null,"longitude":null,"best_assembly":94465,"study_accession":"PRJEB2089","source_niche":null,"barcode":"SAL_DA4529AA","phage_type":null,"latitude":null,"secondary_study_accession":"ERP000143","collection_year":1939,"ID":"SAL_JA4465AA_AS","disease":null,"uberstrain":34529,"country":null,"release_date":"2011-03-18","created":"2015-08-27","Accession":[{"seq_platform":"ILLUMINA","total_bases":206855208,"accession":"ERR016879","seq_library":"Paired","experiment_accession":"ERX006620","seq_insert":200,"average_length":54}],"assembly_status":"Assembled","sample_accession":"SAMEA717169","source_type":null,"contact":"Ken Sanderson","collection_time":null,"__Node":"SAL_JA4465AA_AS","__strain_id":"34529","Collection Date":"ND","__selected":false,"id":47},"34530":{"13496":"Paratyphi C","comment":null,"secondary_sample_accession":"ERS007086","antigenic_formulas":null,"StrainID":34530,"serotype":"Paratyphi C","antibiotic_resistance":null,"strain":"E279 / RKS4595","postcode":null,"owner":null,"subspecies":"I","continent":"Africa","city":null,"collection_date":null,"collection_month":null,"not_editable":true,"admin1":null,"source_details":null,"admin2":null,"longitude":null,"best_assembly":94470,"study_accession":"PRJEB2089","source_niche":null,"barcode":"SAL_DA4530AA","phage_type":null,"latitude":null,"secondary_study_accession":"ERP000143","collection_year":1996,"ID":"SAL_JA4470AA_AS","disease":null,"uberstrain":34530,"country":"Democratic Republic of the Congo","release_date":"2011-03-18","created":"2015-08-27","Accession":[{"seq_platform":"ILLUMINA","total_bases":200463660,"accession":"ERR016880","seq_library":"Paired","experiment_accession":"ERX006620","seq_insert":200,"average_length":54}],"assembly_status":"Assembled","sample_accession":"SAMEA717168","source_type":null,"contact":"Ken Sanderson","collection_time":null,"__Node":"SAL_JA4470AA_AS","__strain_id":"34530","Collection Date":"ND","__selected":false,"id":48},"34531":{"13496":"Choleraesuis","comment":null,"secondary_sample_accession":"ERS007085","antigenic_formulas":null,"StrainID":34531,"serotype":"Choleraesuis var. Kunzendorf","antibiotic_resistance":null,"strain":"CY1","postcode":null,"owner":null,"subspecies":"I","continent":"Asia","city":null,"collection_date":null,"collection_month":null,"not_editable":true,"admin1":null,"source_details":null,"admin2":null,"longitude":null,"best_assembly":94478,"study_accession":"PRJEB2089","source_niche":"Human","barcode":"SAL_DA4531AA","phage_type":null,"latitude":null,"secondary_study_accession":"ERP000143","collection_year":2002,"ID":"SAL_JA4478AA_AS","disease":null,"uberstrain":34531,"country":"Taiwan","release_date":"2011-03-18","created":"2015-08-27","Accession":[{"seq_platform":"ILLUMINA","total_bases":128511576,"accession":"ERR016881","seq_library":"Paired","experiment_accession":"ERX006620","seq_insert":200,"average_length":54}],"assembly_status":"Assembled","sample_accession":"SAMEA717167","source_type":"Human","contact":"Cheng-Hsun Chiu","collection_time":null,"__Node":"SAL_JA4478AA_AS","__strain_id":"34531","Collection Date":"ND","__selected":false,"id":49},"34533":{"13496":"Paratyphi C","comment":null,"secondary_sample_accession":"ERS007096","antigenic_formulas":null,"StrainID":34533,"serotype":"Paratyphi C","antibiotic_resistance":null,"strain":"66-10","postcode":null,"owner":null,"subspecies":"I","continent":"Europe","city":null,"collection_date":null,"collection_month":null,"not_editable":true,"admin1":null,"source_details":null,"admin2":null,"longitude":null,"best_assembly":94486,"study_accession":"PRJEB2089","source_niche":"Human","barcode":"SAL_DA4533AA","phage_type":null,"latitude":null,"secondary_study_accession":"ERP000143","collection_year":1966,"ID":"SAL_JA4486AA_AS","disease":null,"uberstrain":34533,"country":"Germany","release_date":"2011-03-18","created":"2015-08-27","Accession":[{"seq_platform":"ILLUMINA","total_bases":204091056,"accession":"ERR016884","seq_library":"Paired","experiment_accession":"ERX006619","seq_insert":200,"average_length":54}],"assembly_status":"Assembled","sample_accession":"SAMEA717139","source_type":"Human","contact":"W. Rabsch (Robert Koch-Institut, Wernigerode)","collection_time":null,"__Node":"SAL_JA4486AA_AS","__strain_id":"34533","Collection Date":"ND","__selected":false,"id":50},"34534":{"13496":"Paratyphi C","comment":null,"secondary_sample_accession":"ERS007095","antigenic_formulas":null,"StrainID":34534,"serotype":"Paratyphi C","antibiotic_resistance":null,"strain":"RKS1234","postcode":null,"owner":null,"subspecies":"I","continent":"Africa","city":null,"collection_date":null,"collection_month":null,"not_editable":true,"admin1":null,"source_details":null,"admin2":null,"longitude":null,"best_assembly":94495,"study_accession":"PRJEB2089","source_niche":null,"barcode":"SAL_DA4534AA","phage_type":null,"latitude":null,"secondary_study_accession":"ERP000143","collection_year":1972,"ID":"SAL_JA4495AA_AS","disease":null,"uberstrain":34534,"country":"Senegal","release_date":"2011-03-18","created":"2015-08-27","Accession":[{"seq_platform":"ILLUMINA","total_bases":133831548,"accession":"ERR016885","seq_library":"Paired","experiment_accession":"ERX006619","seq_insert":200,"average_length":54}],"assembly_status":"Assembled","sample_accession":"SAMEA717140","source_type":null,"contact":"R. Helmuth","collection_time":null,"__Node":"SAL_JA4495AA_AS","__strain_id":"34534","Collection Date":"ND","__selected":false,"id":51},"34535":{"13496":"Paratyphi C","comment":null,"secondary_sample_accession":"ERS007105","antigenic_formulas":null,"StrainID":34535,"serotype":"Paratyphi C","antibiotic_resistance":null,"strain":"E44","postcode":null,"owner":null,"subspecies":"I","continent":"Africa","city":null,"collection_date":null,"collection_month":null,"not_editable":true,"admin1":null,"source_details":null,"admin2":null,"longitude":null,"best_assembly":94490,"study_accession":"PRJEB2089","source_niche":"Human","barcode":"SAL_DA4535AA","phage_type":null,"latitude":null,"secondary_study_accession":"ERP000143","collection_year":1992,"ID":"SAL_JA4490AA_AS","disease":null,"uberstrain":34535,"country":"Democratic Republic of the Congo","release_date":"2011-03-18","created":"2015-08-27","Accession":[{"seq_platform":"ILLUMINA","total_bases":137660148,"accession":"ERR016886","seq_library":"Paired","experiment_accession":"ERX006619","seq_insert":200,"average_length":54}],"assembly_status":"Assembled","sample_accession":"SAMEA717189","source_type":"Human","contact":"Hart/Kariuki","collection_time":null,"__Node":"SAL_JA4490AA_AS","__strain_id":"34535","Collection Date":"ND","__selected":false,"id":52},"34536":{"13496":"Paratyphi C","comment":null,"secondary_sample_accession":"ERS007104","antigenic_formulas":"6,7:c:1,5","StrainID":34536,"serotype":"Paratyphi C","antibiotic_resistance":null,"strain":"E48","postcode":null,"owner":null,"subspecies":"I","continent":"Africa","city":null,"collection_date":null,"collection_month":null,"not_editable":true,"admin1":null,"source_details":null,"admin2":null,"longitude":null,"best_assembly":94499,"study_accession":"PRJEB2089","source_niche":"Human","barcode":"SAL_DA4536AA","phage_type":null,"latitude":null,"secondary_study_accession":"ERP000143","collection_year":1992,"ID":"SAL_JA4499AA_AS","disease":null,"uberstrain":34536,"country":"Democratic Republic of the Congo","release_date":"2011-03-18","created":"2015-08-27","Accession":[{"seq_platform":"ILLUMINA","total_bases":192630636,"accession":"ERR016887","seq_library":"Paired","experiment_accession":"ERX006619","seq_insert":200,"average_length":54}],"assembly_status":"Assembled","sample_accession":"SAMEA717190","source_type":"Human","contact":"Hart/Kariuki","collection_time":null,"__Node":"SAL_JA4499AA_AS","__strain_id":"34536","Collection Date":"ND","__selected":false,"id":53},"34537":{"13496":"Paratyphi C","comment":null,"secondary_sample_accession":"ERS007103","antigenic_formulas":"6,7:c:1,5","StrainID":34537,"serotype":"Paratyphi C","antibiotic_resistance":null,"strain":"E700","postcode":null,"owner":null,"subspecies":"I","continent":"Europe","city":null,"collection_date":null,"collection_month":null,"not_editable":true,"admin1":null,"source_details":null,"admin2":null,"longitude":null,"best_assembly":94512,"study_accession":"PRJEB2089","source_niche":"Human","barcode":"SAL_DA4537AA","phage_type":null,"latitude":null,"secondary_study_accession":"ERP000143","collection_year":1916,"ID":"SAL_JA4512AA_AS","disease":null,"uberstrain":34537,"country":"Greece","release_date":"2011-03-18","created":"2015-08-27","Accession":[{"seq_platform":"ILLUMINA","total_bases":245725596,"accession":"ERR016888","seq_library":"Paired","experiment_accession":"ERX006619","seq_insert":200,"average_length":54}],"assembly_status":"Assembled","sample_accession":"SAMEA717187","source_type":"Human","contact":"Hart/Kariuki","collection_time":null,"__Node":"SAL_JA4512AA_AS","__strain_id":"34537","Collection Date":"ND","__selected":false,"id":54},"34538":{"13496":"Paratyphi C","comment":null,"secondary_sample_accession":"ERS007102","antigenic_formulas":"6,7:c:1,5","StrainID":34538,"serotype":"Paratyphi C","antibiotic_resistance":null,"strain":"E701","postcode":null,"owner":null,"subspecies":"I","continent":"Asia","city":null,"collection_date":null,"collection_month":null,"not_editable":true,"admin1":null,"source_details":null,"admin2":null,"longitude":null,"best_assembly":94509,"study_accession":"PRJEB2089","source_niche":"Human","barcode":"SAL_DA4538AA","phage_type":null,"latitude":null,"secondary_study_accession":"ERP000143","collection_year":1918,"ID":"SAL_JA4509AA_AS","disease":null,"uberstrain":34538,"country":"Iraq","release_date":"2011-03-18","created":"2015-08-27","Accession":[{"seq_platform":"ILLUMINA","total_bases":150990480,"accession":"ERR016889","seq_library":"Paired","experiment_accession":"ERX006619","seq_insert":200,"average_length":54}],"assembly_status":"Assembled","sample_accession":"SAMEA717188","source_type":"Human","contact":"Hart/Kariuki","collection_time":null,"__Node":"SAL_JA4509AA_AS","__strain_id":"34538","Collection Date":"ND","__selected":false,"id":55},"34539":{"13496":"Paratyphi C","comment":null,"secondary_sample_accession":"ERS007101","antigenic_formulas":"6,7:c:1,5","StrainID":34539,"serotype":"Paratyphi C","antibiotic_resistance":null,"strain":"E279","postcode":null,"owner":null,"subspecies":"I","continent":"Africa","city":null,"collection_date":null,"collection_month":null,"not_editable":true,"admin1":null,"source_details":null,"admin2":null,"longitude":null,"best_assembly":94504,"study_accession":"PRJEB2089","source_niche":"Human","barcode":"SAL_DA4539AA","phage_type":null,"latitude":null,"secondary_study_accession":"ERP000143","collection_year":1996,"ID":"SAL_JA4504AA_AS","disease":null,"uberstrain":34539,"country":"Democratic Republic of the Congo","release_date":"2011-03-18","created":"2015-08-27","Accession":[{"seq_platform":"ILLUMINA","total_bases":112130460,"accession":"ERR016890","seq_library":"Paired","experiment_accession":"ERX006619","seq_insert":200,"average_length":54}],"assembly_status":"Assembled","sample_accession":"SAMEA717185","source_type":"Human","contact":"Hart/Kariuki","collection_time":null,"__Node":"SAL_JA4504AA_AS","__strain_id":"34539","Collection Date":"ND","__selected":false,"id":56},"34540":{"13496":"Paratyphi C","comment":null,"secondary_sample_accession":"ERS007100","antigenic_formulas":"6,7:c:1,5","StrainID":34540,"serotype":"Paratyphi C","antibiotic_resistance":null,"strain":"E699","postcode":null,"owner":null,"subspecies":"I","continent":"Africa","city":null,"collection_date":null,"collection_month":null,"not_editable":true,"admin1":null,"source_details":null,"admin2":null,"longitude":null,"best_assembly":94548,"study_accession":"PRJEB2089","source_niche":"Human","barcode":"SAL_DA4540AA","phage_type":null,"latitude":null,"secondary_study_accession":"ERP000143","collection_year":1939,"ID":"SAL_JA4548AA_AS","disease":null,"uberstrain":34540,"country":null,"release_date":"2011-03-18","created":"2015-08-27","Accession":[{"seq_platform":"ILLUMINA","total_bases":163155816,"accession":"ERR016891","seq_library":"Paired","experiment_accession":"ERX006619","seq_insert":200,"average_length":54}],"assembly_status":"Assembled","sample_accession":"SAMEA717186","source_type":"Human","contact":"Hart/Kariuki","collection_time":null,"__Node":"SAL_JA4548AA_AS","__strain_id":"34540","Collection Date":"ND","__selected":false,"id":57},"34541":{"13496":"Paratyphi C","comment":null,"secondary_sample_accession":"ERS007099","antigenic_formulas":"6,7:c:1,5","StrainID":34541,"serotype":"Paratyphi C","antibiotic_resistance":null,"strain":"E702","postcode":null,"owner":null,"subspecies":"I","continent":"Asia","city":null,"collection_date":null,"collection_month":null,"not_editable":true,"admin1":null,"source_details":null,"admin2":null,"longitude":null,"best_assembly":94549,"study_accession":"PRJEB2089","source_niche":"Human","barcode":"SAL_DA4541AA","phage_type":null,"latitude":null,"secondary_study_accession":"ERP000143","collection_year":1941,"ID":"SAL_JA4549AA_AS","disease":null,"uberstrain":34541,"country":"Iraq","release_date":"2011-03-18","created":"2015-08-27","Accession":[{"seq_platform":"ILLUMINA","total_bases":175836420,"accession":"ERR016892","seq_library":"Paired","experiment_accession":"ERX006619","seq_insert":200,"average_length":54}],"assembly_status":"Assembled","sample_accession":"SAMEA717160","source_type":"Human","contact":"Hart/Kariuki","collection_time":null,"__Node":"SAL_JA4549AA_AS","__strain_id":"34541","Collection Date":"ND","__selected":false,"id":58},"34542":{"13496":"Paratyphi C","comment":null,"secondary_sample_accession":"ERS007098","antigenic_formulas":null,"StrainID":34542,"serotype":"Paratyphi C","antibiotic_resistance":null,"strain":"61-7","postcode":null,"owner":null,"subspecies":"I","continent":"Europe","city":null,"collection_date":null,"collection_month":null,"not_editable":true,"admin1":null,"source_details":null,"admin2":null,"longitude":null,"best_assembly":94551,"study_accession":"PRJEB2089","source_niche":"Human","barcode":"SAL_DA4542AA","phage_type":null,"latitude":null,"secondary_study_accession":"ERP000143","collection_year":1961,"ID":"SAL_JA4551AA_AS","disease":null,"uberstrain":34542,"country":"Germany","release_date":"2011-03-18","created":"2015-08-27","Accession":[{"seq_platform":"ILLUMINA","total_bases":227115360,"accession":"ERR016893","seq_library":"Paired","experiment_accession":"ERX006619","seq_insert":200,"average_length":54}],"assembly_status":"Assembled","sample_accession":"SAMEA717153","source_type":"Human","contact":"W. Rabsch (Robert Koch-Institut, Wernigerode)","collection_time":null,"__Node":"SAL_JA4551AA_AS","__strain_id":"34542","Collection Date":"ND","__selected":false,"id":59},"34543":{"13496":"Paratyphi C","comment":null,"secondary_sample_accession":"ERS007097","antigenic_formulas":null,"StrainID":34543,"serotype":"Paratyphi C","antibiotic_resistance":null,"strain":"66-8","postcode":null,"owner":null,"subspecies":"I","continent":"Europe","city":null,"collection_date":null,"collection_month":null,"not_editable":true,"admin1":null,"source_details":null,"admin2":null,"longitude":null,"best_assembly":94550,"study_accession":"PRJEB2089","source_niche":"Human","barcode":"SAL_DA4543AA","phage_type":null,"latitude":null,"secondary_study_accession":"ERP000143","collection_year":1966,"ID":"SAL_JA4550AA_AS","disease":null,"uberstrain":34543,"country":"Germany","release_date":"2011-03-18","created":"2015-08-27","Accession":[{"seq_platform":"ILLUMINA","total_bases":171501084,"accession":"ERR016894","seq_library":"Paired","experiment_accession":"ERX006619","seq_insert":200,"average_length":54}],"assembly_status":"Assembled","sample_accession":"SAMEA717138","source_type":"Human","contact":"W. Rabsch (Robert Koch-Institut, Wernigerode)","collection_time":null,"__Node":"SAL_JA4550AA_AS","__strain_id":"34543","Collection Date":"ND","__selected":false,"id":60},"34544":{"13496":"Choleraesuis","comment":null,"secondary_sample_accession":"ERS007106","antigenic_formulas":null,"StrainID":34544,"serotype":"Choleraesuis var. Kunzendorf","antibiotic_resistance":null,"strain":"RKS1228","postcode":null,"owner":null,"subspecies":"I","continent":"North America","city":null,"collection_date":null,"collection_month":null,"not_editable":true,"admin1":"Atlanta","source_details":null,"admin2":null,"longitude":null,"best_assembly":94552,"study_accession":"PRJEB2089","source_niche":null,"barcode":"SAL_DA4544AA","phage_type":null,"latitude":null,"secondary_study_accession":"ERP000143","collection_year":1982,"ID":"SAL_JA4552AA_AS","disease":null,"uberstrain":34544,"country":"United States","release_date":"2011-03-18","created":"2015-08-27","Accession":[{"seq_platform":"ILLUMINA","total_bases":199425996,"accession":"ERR016896","seq_library":"Paired","experiment_accession":"ERX006618","seq_insert":200,"average_length":54}],"assembly_status":"Assembled","sample_accession":"SAMEA717191","source_type":null,"contact":"R. Helmuth","collection_time":null,"__Node":"SAL_JA4552AA_AS","__strain_id":"34544","Collection Date":"ND","__selected":false,"id":61},"34545":{"13496":"Choleraesuis","comment":null,"secondary_sample_accession":"ERS007110","antigenic_formulas":null,"StrainID":34545,"serotype":"Choleraesuis var. Kunzendorf","antibiotic_resistance":null,"strain":"48-0391","postcode":null,"owner":null,"subspecies":"I","continent":null,"city":null,"collection_date":null,"collection_month":null,"not_editable":true,"admin1":null,"source_details":null,"admin2":null,"longitude":null,"best_assembly":94553,"study_accession":"PRJEB2089","source_niche":"Human","barcode":"SAL_DA4545AA","phage_type":null,"latitude":null,"secondary_study_accession":"ERP000143","collection_year":1948,"ID":"SAL_JA4553AA_AS","disease":null,"uberstrain":34545,"country":null,"release_date":"2011-03-18","created":"2015-08-27","Accession":[{"seq_platform":"ILLUMINA","total_bases":106077276,"accession":"ERR016897","seq_library":"Paired","experiment_accession":"ERX006618","seq_insert":200,"average_length":54}],"assembly_status":"Assembled","sample_accession":"SAMEA717156","source_type":"Human","contact":"S. Porwollik","collection_time":null,"__Node":"SAL_JA4553AA_AS","__strain_id":"34545","Collection Date":"ND","__selected":false,"id":62},"34548":{"13496":"Choleraesuis","comment":null,"secondary_sample_accession":"ERS007164","antigenic_formulas":null,"StrainID":34548,"serotype":"Choleraesuis var. Kunzendorf","antibiotic_resistance":null,"strain":"RKS1235","postcode":null,"owner":null,"subspecies":"I","continent":"Europe","city":null,"collection_date":null,"collection_month":null,"not_editable":true,"admin1":null,"source_details":null,"admin2":null,"longitude":null,"best_assembly":94554,"study_accession":"PRJEB2089","source_niche":null,"barcode":"SAL_DA4548AA","phage_type":null,"latitude":null,"secondary_study_accession":"ERP000143","collection_year":1974,"ID":"SAL_JA4554AA_AS","disease":null,"uberstrain":34548,"country":"Switzerland","release_date":"2011-03-18","created":"2015-08-27","Accession":[{"seq_platform":"ILLUMINA","total_bases":229958028,"accession":"ERR016900","seq_library":"Paired","experiment_accession":"ERX006618","seq_insert":200,"average_length":54}],"assembly_status":"Assembled","sample_accession":"SAMEA717183","source_type":null,"contact":"R. Helmuth","collection_time":null,"__Node":"SAL_JA4554AA_AS","__strain_id":"34548","Collection Date":"ND","__selected":false,"id":63},"34549":{"13496":"Choleraesuis","comment":null,"secondary_sample_accession":"ERS007163","antigenic_formulas":null,"StrainID":34549,"serotype":"Choleraesuis var. Kunzendorf","antibiotic_resistance":null,"strain":"05-03241","postcode":null,"owner":null,"subspecies":"I","continent":"Europe","city":null,"collection_date":null,"collection_month":null,"not_editable":true,"admin1":null,"source_details":null,"admin2":null,"longitude":null,"best_assembly":94556,"study_accession":"PRJEB2089","source_niche":"Human","barcode":"SAL_DA4549AA","phage_type":null,"latitude":null,"secondary_study_accession":"ERP000143","collection_year":null,"ID":"SAL_JA4556AA_AS","disease":null,"uberstrain":34549,"country":"Germany","release_date":"2011-03-18","created":"2015-08-27","Accession":[{"seq_platform":"ILLUMINA","total_bases":232948872,"accession":"ERR016901","seq_library":"Paired","experiment_accession":"ERX006618","seq_insert":200,"average_length":54}],"assembly_status":"Assembled","sample_accession":"SAMEA717177","source_type":"Human","contact":"W. Rabsch (Robert Koch-Institut, Wernigerode)","collection_time":null,"__Node":"SAL_JA4556AA_AS","__strain_id":"34549","Collection Date":"ND","__selected":false,"id":64},"34550":{"13496":"Choleraesuis","comment":null,"secondary_sample_accession":"ERS007162","antigenic_formulas":null,"StrainID":34550,"serotype":"Choleraesuis var. Kunzendorf","antibiotic_resistance":null,"strain":"06-01706","postcode":null,"owner":null,"subspecies":"I","continent":"Europe","city":null,"collection_date":null,"collection_month":null,"not_editable":true,"admin1":null,"source_details":"Pig","admin2":null,"longitude":null,"best_assembly":114011,"study_accession":"PRJEB2089","source_niche":"Livestock","barcode":"SAL_DA4550AA","phage_type":null,"latitude":null,"secondary_study_accession":"ERP000143","collection_year":null,"ID":"SAL_LA4011AA_AS","disease":null,"uberstrain":34550,"country":"Germany","release_date":"2011-03-18","created":"2015-08-27","Accession":[{"seq_platform":"ILLUMINA","total_bases":175309800,"accession":"ERR016902","seq_library":"Paired","experiment_accession":"ERX006618","seq_insert":200,"average_length":50}],"assembly_status":"Assembled","sample_accession":"SAMEA717178","source_type":"Swine","contact":"W. Rabsch (Robert Koch-Institut, Wernigerode)","collection_time":null,"__Node":"SAL_LA4011AA_AS","__strain_id":"34550","Collection Date":"ND","__selected":false,"id":65},"34551":{"13496":"Choleraesuis","comment":null,"secondary_sample_accession":"ERS007161","antigenic_formulas":"6,7:c:1,5","StrainID":34551,"serotype":null,"antibiotic_resistance":null,"strain":"RKS1256","postcode":null,"owner":null,"subspecies":"I","continent":"North America","city":null,"collection_date":null,"collection_month":null,"not_editable":true,"admin1":null,"source_details":null,"admin2":null,"longitude":null,"best_assembly":114012,"study_accession":"PRJEB2089","source_niche":null,"barcode":"SAL_DA4551AA","phage_type":null,"latitude":null,"secondary_study_accession":"ERP000143","collection_year":null,"ID":"SAL_LA4012AA_AS","disease":null,"uberstrain":34551,"country":"United States","release_date":"2011-03-18","created":"2015-08-27","Accession":[{"seq_platform":"ILLUMINA","total_bases":161042600,"accession":"ERR016903","seq_library":"Paired","experiment_accession":"ERX006618","seq_insert":200,"average_length":50}],"assembly_status":"Assembled","sample_accession":"SAMEA717179","source_type":null,"contact":"R. Helmuth","collection_time":null,"__Node":"SAL_LA4012AA_AS","__strain_id":"34551","Collection Date":"ND","__selected":false,"id":66},"34552":{"13496":"Choleraesuis","comment":null,"secondary_sample_accession":"ERS007115","antigenic_formulas":null,"StrainID":34552,"serotype":"Choleraesuis var. Kunzendorf","antibiotic_resistance":null,"strain":"RKS1229","postcode":null,"owner":null,"subspecies":"I","continent":"North America","city":null,"collection_date":null,"collection_month":null,"not_editable":true,"admin1":"Atlanta","source_details":null,"admin2":null,"longitude":null,"best_assembly":94557,"study_accession":"PRJEB2089","source_niche":null,"barcode":"SAL_DA4552AA","phage_type":null,"latitude":null,"secondary_study_accession":"ERP000143","collection_year":1981,"ID":"SAL_JA4557AA_AS","disease":null,"uberstrain":34552,"country":"United States","release_date":"2011-03-18","created":"2015-08-27","Accession":[{"seq_platform":"ILLUMINA","total_bases":132951888,"accession":"ERR016904","seq_library":"Paired","experiment_accession":"ERX006618","seq_insert":200,"average_length":54}],"assembly_status":"Assembled","sample_accession":"SAMEA717158","source_type":null,"contact":"R. Helmuth","collection_time":null,"__Node":"SAL_JA4557AA_AS","__strain_id":"34552","Collection Date":"ND","__selected":false,"id":67},"34553":{"13496":"Choleraesuis","comment":null,"secondary_sample_accession":"ERS007114","antigenic_formulas":null,"StrainID":34553,"serotype":"Choleraesuis var. Kunzendorf","antibiotic_resistance":null,"strain":"RKS1241","postcode":null,"owner":null,"subspecies":"I","continent":"Europe","city":null,"collection_date":null,"collection_month":null,"not_editable":true,"admin1":null,"source_details":null,"admin2":null,"longitude":null,"best_assembly":94558,"study_accession":"PRJEB2089","source_niche":null,"barcode":"SAL_DA4553AA","phage_type":null,"latitude":null,"secondary_study_accession":"ERP000143","collection_year":1977,"ID":"SAL_JA4558AA_AS","disease":null,"uberstrain":34553,"country":"Sweden","release_date":"2011-03-18","created":"2015-08-27","Accession":[{"seq_platform":"ILLUMINA","total_bases":119559132,"accession":"ERR016905","seq_library":"Paired","experiment_accession":"ERX006618","seq_insert":200,"average_length":54}],"assembly_status":"Assembled","sample_accession":"SAMEA717157","source_type":null,"contact":"R. Helmuth","collection_time":null,"__Node":"SAL_JA4558AA_AS","__strain_id":"34553","Collection Date":"ND","__selected":false,"id":68},"34554":{"13496":"Choleraesuis","comment":null,"secondary_sample_accession":"ERS007113","antigenic_formulas":"6,7:-:1,5","StrainID":34554,"serotype":"Choleraesuis var. Kunzendorf monophasic","antibiotic_resistance":null,"strain":"RKS1253","postcode":null,"owner":null,"subspecies":"I","continent":"Asia","city":null,"collection_date":null,"collection_month":null,"not_editable":true,"admin1":null,"source_details":null,"admin2":null,"longitude":null,"best_assembly":94560,"study_accession":"PRJEB2089","source_niche":null,"barcode":"SAL_DA4554AA","phage_type":null,"latitude":null,"secondary_study_accession":"ERP000143","collection_year":null,"ID":"SAL_JA4560AA_AS","disease":null,"uberstrain":34554,"country":"Thailand","release_date":"2011-03-18","created":"2015-08-27","Accession":[{"seq_platform":"ILLUMINA","total_bases":257495976,"accession":"ERR016906","seq_library":"Paired","experiment_accession":"ERX006618","seq_insert":200,"average_length":54}],"assembly_status":"Assembled","sample_accession":"SAMEA717155","source_type":null,"contact":"R. Helmuth","collection_time":null,"__Node":"SAL_JA4560AA_AS","__strain_id":"34554","Collection Date":"ND","__selected":false,"id":69},"35119":{"13496":"Choleraesuis","comment":null,"secondary_sample_accession":"SRS677024","antigenic_formulas":null,"StrainID":35119,"serotype":"Choleraesuis var. Kunzendorf","antibiotic_resistance":null,"strain":"MDH-2014-00394","postcode":null,"owner":null,"subspecies":"I","continent":"North America","city":null,"collection_date":null,"collection_month":1,"not_editable":true,"admin1":"Minnesota","source_details":"Lung","admin2":null,"longitude":null,"best_assembly":94561,"study_accession":"PRJNA215333","source_niche":"Livestock","barcode":"SAL_DA5119AA","phage_type":null,"latitude":null,"secondary_study_accession":"SRP032981","collection_year":2003,"ID":"SAL_JA4561AA_AS","disease":null,"uberstrain":35119,"country":"United States","release_date":"2014-08-08","created":"2015-08-27","Accession":[{"seq_platform":"ILLUMINA","total_bases":508382340,"accession":"SRR1539639","seq_library":"Paired","experiment_accession":"SRX672540","seq_insert":500,"average_length":230}],"assembly_status":"Assembled","sample_accession":"SAMN02699560","source_type":"Swine","contact":"Food and Drug Administration - Center for Food Safety and Applied Nutrition (US)","collection_time":null,"__Node":"SAL_JA4561AA_AS","__strain_id":"35119","Collection Date":"ND","__selected":false,"id":70},"35161":{"13496":"Choleraesuis","comment":null,"secondary_sample_accession":"SRS676982","antigenic_formulas":null,"StrainID":35161,"serotype":"Choleraesuis var. Kunzendorf","antibiotic_resistance":null,"strain":"MDH-2014-00387","postcode":null,"owner":null,"subspecies":"I","continent":"North America","city":null,"collection_date":null,"collection_month":1,"not_editable":true,"admin1":"Minnesota","source_details":"Tissue","admin2":null,"longitude":null,"best_assembly":13624,"study_accession":"PRJNA215333","source_niche":"Livestock","barcode":"SAL_DA5161AA","phage_type":null,"latitude":null,"secondary_study_accession":"SRP032981","collection_year":2003,"ID":"SAL_BA3624AA_AS","disease":null,"uberstrain":35161,"country":"United States","release_date":"2014-08-08","created":"2015-08-27","Accession":[{"seq_platform":"ILLUMINA","total_bases":478715614,"accession":"SRR1539597","seq_library":"Paired","experiment_accession":"SRX672493","seq_insert":500,"average_length":221}],"assembly_status":"Assembled","sample_accession":"SAMN02699553","source_type":"Swine","contact":"Food and Drug Administration - Center for Food Safety and Applied Nutrition (US)","collection_time":null,"__Node":"SAL_BA3624AA_AS","__strain_id":"35161","Collection Date":"ND","__selected":false,"id":71},"35727":{"13496":"Choleraesuis","comment":null,"secondary_sample_accession":"SRS657359","antigenic_formulas":null,"StrainID":35727,"serotype":null,"antibiotic_resistance":null,"strain":"MDH-2014-00373","postcode":null,"owner":null,"subspecies":"I","continent":"North America","city":null,"collection_date":null,"collection_month":12,"not_editable":true,"admin1":"Iowa","source_details":"Spleen","admin2":null,"longitude":null,"best_assembly":94562,"study_accession":"PRJNA215333","source_niche":"Livestock","barcode":"SAL_DA5727AA","phage_type":null,"latitude":null,"secondary_study_accession":"SRP032981","collection_year":2002,"ID":"SAL_JA4562AA_AS","disease":null,"uberstrain":35727,"country":"United States","release_date":"2014-07-10","created":"2015-08-27","Accession":[{"seq_platform":"ILLUMINA","total_bases":575833060,"accession":"SRR1511571","seq_library":"Paired","experiment_accession":"SRX649269","seq_insert":500,"average_length":230}],"assembly_status":"Assembled","sample_accession":"SAMN02699539","source_type":"Swine","contact":"Food and Drug Administration - Center for Food Safety and Applied Nutrition (US)","collection_time":null,"__Node":"SAL_FA2136AA_AS","__strain_id":"35727","Collection Date":"ND","__selected":false,"id":72},"35919":{"13496":"Choleraesuis","comment":null,"secondary_sample_accession":"SRS650635","antigenic_formulas":null,"StrainID":35919,"serotype":null,"antibiotic_resistance":null,"strain":"MDH-2014-00350","postcode":null,"owner":null,"subspecies":"I","continent":"North America","city":null,"collection_date":null,"collection_month":11,"not_editable":true,"admin1":"Minnesota","source_details":"Lung","admin2":null,"longitude":null,"best_assembly":20747,"study_accession":"PRJNA215333","source_niche":"Livestock","barcode":"SAL_DA5919AA","phage_type":null,"latitude":null,"secondary_study_accession":"SRP032981","collection_year":2002,"ID":"SAL_CA0747AA_AS","disease":null,"uberstrain":35919,"country":"United States","release_date":"2014-06-30","created":"2015-08-27","Accession":[{"seq_platform":"ILLUMINA","total_bases":518779898,"accession":"SRR1501705","seq_library":"Paired","experiment_accession":"SRX641692","seq_insert":500,"average_length":227}],"assembly_status":"Assembled","sample_accession":"SAMN02699516","source_type":"Swine","contact":"Food and Drug Administration - Center for Food Safety and Applied Nutrition (US)","collection_time":null,"__Node":"SAL_CA0747AA_AS","__strain_id":"35919","Collection Date":"ND","__selected":false,"id":73},"35947":{"13496":"Choleraesuis","comment":null,"secondary_sample_accession":"SRS650607","antigenic_formulas":null,"StrainID":35947,"serotype":null,"antibiotic_resistance":null,"strain":"MDH-2014-00354","postcode":null,"owner":null,"subspecies":"I","continent":"North America","city":null,"collection_date":null,"collection_month":12,"not_editable":true,"admin1":"Nebraska","source_details":"Liver","admin2":null,"longitude":null,"best_assembly":53889,"study_accession":"PRJNA215333","source_niche":"Livestock","barcode":"SAL_DA5947AA","phage_type":null,"latitude":null,"secondary_study_accession":"SRP032981","collection_year":2002,"ID":"SAL_FA3889AA_AS","disease":null,"uberstrain":35947,"country":"United States","release_date":"2014-06-30","created":"2015-08-27","Accession":[{"seq_platform":"ILLUMINA","total_bases":455671104,"accession":"SRR1501675","seq_library":"Paired","experiment_accession":"SRX641662","seq_insert":500,"average_length":224}],"assembly_status":"Assembled","sample_accession":"SAMN02699520","source_type":"Swine","contact":"Food and Drug Administration - Center for Food Safety and Applied Nutrition (US)","collection_time":null,"__Node":"SAL_FA3889AA_AS","__strain_id":"35947","Collection Date":"ND","__selected":false,"id":74},"35984":{"13496":"Choleraesuis","comment":null,"secondary_sample_accession":"SRS650570","antigenic_formulas":null,"StrainID":35984,"serotype":null,"antibiotic_resistance":null,"strain":"MDH-2014-00352","postcode":null,"owner":null,"subspecies":"I","continent":"North America","city":null,"collection_date":null,"collection_month":11,"not_editable":true,"admin1":"Minnesota","source_details":"Tissue","admin2":null,"longitude":null,"best_assembly":53911,"study_accession":"PRJNA215333","source_niche":"Livestock","barcode":"SAL_DA5984AA","phage_type":null,"latitude":null,"secondary_study_accession":"SRP032981","collection_year":2002,"ID":"SAL_FA3911AA_AS","disease":null,"uberstrain":35984,"country":"United States","release_date":"2014-06-30","created":"2015-08-27","Accession":[{"seq_platform":"ILLUMINA","total_bases":516588280,"accession":"SRR1501638","seq_library":"Paired","experiment_accession":"SRX641625","seq_insert":500,"average_length":235}],"assembly_status":"Assembled","sample_accession":"SAMN02699518","source_type":"Swine","contact":"Food and Drug Administration - Center for Food Safety and Applied Nutrition (US)","collection_time":null,"__Node":"SAL_FA3911AA_AS","__strain_id":"35984","Collection Date":"ND","__selected":false,"id":75},"36034":{"13496":"Choleraesuis","comment":null,"secondary_sample_accession":"SRS650457","antigenic_formulas":null,"StrainID":36034,"serotype":"Choleraesuis var. Kunzendorf","antibiotic_resistance":null,"strain":"MDH-2014-00359","postcode":null,"owner":null,"subspecies":"I","continent":"North America","city":null,"collection_date":null,"collection_month":12,"not_editable":true,"admin1":"North Carolina","source_details":"Lung","admin2":null,"longitude":null,"best_assembly":94563,"study_accession":"PRJNA215333","source_niche":"Livestock","barcode":"SAL_DA6034AA","phage_type":null,"latitude":null,"secondary_study_accession":"SRP032981","collection_year":2002,"ID":"SAL_JA4563AA_AS","disease":null,"uberstrain":36034,"country":"United States","release_date":"2014-06-30","created":"2015-08-27","Accession":[{"seq_platform":"ILLUMINA","total_bases":359665986,"accession":"SRR1501470","seq_library":"Paired","experiment_accession":"SRX641511","seq_insert":500,"average_length":237}],"assembly_status":"Assembled","sample_accession":"SAMN02699525","source_type":"Swine","contact":"Food and Drug Administration - Center for Food Safety and Applied Nutrition (US)","collection_time":null,"__Node":"SAL_JA4563AA_AS","__strain_id":"36034","Collection Date":"ND","__selected":false,"id":76},"36035":{"13496":"Choleraesuis","comment":null,"secondary_sample_accession":"SRS650456","antigenic_formulas":null,"StrainID":36035,"serotype":null,"antibiotic_resistance":null,"strain":"MDH-2014-00353","postcode":null,"owner":null,"subspecies":"I","continent":"North America","city":null,"collection_date":null,"collection_month":11,"not_editable":true,"admin1":"Minnesota","source_details":"Lung","admin2":null,"longitude":null,"best_assembly":15451,"study_accession":"PRJNA215333","source_niche":"Livestock","barcode":"SAL_DA6035AA","phage_type":null,"latitude":null,"secondary_study_accession":"SRP032981","collection_year":2002,"ID":"SAL_BA5451AA_AS","disease":null,"uberstrain":36035,"country":"United States","release_date":"2014-06-30","created":"2015-08-27","Accession":[{"seq_platform":"ILLUMINA","total_bases":429869232,"accession":"SRR1501469","seq_library":"Paired","experiment_accession":"SRX641510","seq_insert":500,"average_length":234}],"assembly_status":"Assembled","sample_accession":"SAMN02699519","source_type":"Swine","contact":"Food and Drug Administration - Center for Food Safety and Applied Nutrition (US)","collection_time":null,"__Node":"SAL_BA5451AA_AS","__strain_id":"36035","Collection Date":"ND","__selected":false,"id":77},"36140":{"13496":"Choleraesuis","comment":null,"secondary_sample_accession":"SRS647327","antigenic_formulas":null,"StrainID":36140,"serotype":null,"antibiotic_resistance":null,"strain":"MDH-2014-00342","postcode":null,"owner":null,"subspecies":"I","continent":"North America","city":null,"collection_date":null,"collection_month":11,"not_editable":true,"admin1":"Minnesota","source_details":"Spleen","admin2":null,"longitude":null,"best_assembly":94564,"study_accession":"PRJNA215333","source_niche":"Livestock","barcode":"SAL_DA6140AA","phage_type":null,"latitude":null,"secondary_study_accession":"SRP032981","collection_year":2002,"ID":"SAL_JA4564AA_AS","disease":null,"uberstrain":36140,"country":"United States","release_date":"2014-06-25","created":"2015-08-27","Accession":[{"seq_platform":"ILLUMINA","total_bases":524655488,"accession":"SRR1461810","seq_library":"Paired","experiment_accession":"SRX626724","seq_insert":500,"average_length":229}],"assembly_status":"Assembled","sample_accession":"SAMN02699508","source_type":"Swine","contact":"Food and Drug Administration - Center for Food Safety and Applied Nutrition (US)","collection_time":null,"__Node":"SAL_JA4564AA_AS","__strain_id":"36140","Collection Date":"ND","__selected":false,"id":78},"36144":{"13496":"Choleraesuis","comment":null,"secondary_sample_accession":"SRS647323","antigenic_formulas":null,"StrainID":36144,"serotype":null,"antibiotic_resistance":null,"strain":"MDH-2014-00347","postcode":null,"owner":null,"subspecies":"I","continent":"North America","city":null,"collection_date":null,"collection_month":11,"not_editable":true,"admin1":"Minnesota","source_details":"Lung","admin2":null,"longitude":null,"best_assembly":94565,"study_accession":"PRJNA215333","source_niche":"Livestock","barcode":"SAL_DA6144AA","phage_type":null,"latitude":null,"secondary_study_accession":"SRP032981","collection_year":2002,"ID":"SAL_JA4565AA_AS","disease":null,"uberstrain":36144,"country":"United States","release_date":"2014-06-25","created":"2015-08-27","Accession":[{"seq_platform":"ILLUMINA","total_bases":506377530,"accession":"SRR1461795","seq_library":"Paired","experiment_accession":"SRX626719","seq_insert":500,"average_length":235}],"assembly_status":"Assembled","sample_accession":"SAMN02699513","source_type":"Swine","contact":"Food and Drug Administration - Center for Food Safety and Applied Nutrition (US)","collection_time":null,"__Node":"SAL_JA4565AA_AS","__strain_id":"36144","Collection Date":"ND","__selected":false,"id":79},"36153":{"13496":"Choleraesuis","comment":null,"secondary_sample_accession":"SRS647314","antigenic_formulas":null,"StrainID":36153,"serotype":null,"antibiotic_resistance":null,"strain":"MDH-2014-00338","postcode":null,"owner":null,"subspecies":"I","continent":"North America","city":null,"collection_date":null,"collection_month":11,"not_editable":true,"admin1":"Minnesota","source_details":"Liver","admin2":null,"longitude":null,"best_assembly":53995,"study_accession":"PRJNA215333","source_niche":"Livestock","barcode":"SAL_DA6153AA","phage_type":null,"latitude":null,"secondary_study_accession":"SRP032981","collection_year":2002,"ID":"SAL_FA3995AA_AS","disease":null,"uberstrain":36153,"country":"United States","release_date":"2014-06-25","created":"2015-08-27","Accession":[{"seq_platform":"ILLUMINA","total_bases":496642296,"accession":"SRR1461782","seq_library":"Paired","experiment_accession":"SRX626710","seq_insert":500,"average_length":233}],"assembly_status":"Assembled","sample_accession":"SAMN02699504","source_type":"Swine","contact":"Food and Drug Administration - Center for Food Safety and Applied Nutrition (US)","collection_time":null,"__Node":"SAL_FA3995AA_AS","__strain_id":"36153","Collection Date":"ND","__selected":false,"id":80},"36207":{"13496":"Choleraesuis","comment":null,"secondary_sample_accession":"SRS645197","antigenic_formulas":null,"StrainID":36207,"serotype":"Choleraesuis var. Kunzendorf","antibiotic_resistance":null,"strain":"MDH-2014-00330","postcode":null,"owner":null,"subspecies":"I","continent":"North America","city":null,"collection_date":null,"collection_month":10,"not_editable":true,"admin1":"Minnesota","source_details":"liver","admin2":null,"longitude":null,"best_assembly":94566,"study_accession":"PRJNA215333","source_niche":"Livestock","barcode":"SAL_DA6207AA","phage_type":null,"latitude":null,"secondary_study_accession":"SRP032981","collection_year":2002,"ID":"SAL_JA4566AA_AS","disease":null,"uberstrain":36207,"country":"United States","release_date":"2014-06-23","created":"2015-08-27","Accession":[{"seq_platform":"ILLUMINA","total_bases":366100860,"accession":"SRR1448850","seq_library":"Paired","experiment_accession":"SRX620792","seq_insert":500,"average_length":235}],"assembly_status":"Assembled","sample_accession":"SAMN02699496","source_type":"Swine","contact":"Food and Drug Administration - Center for Food Safety and Applied Nutrition (US)","collection_time":null,"__Node":"SAL_JA4566AA_AS","__strain_id":"36207","Collection Date":"ND","__selected":false,"id":81},"37038":{"13496":"Choleraesuis","comment":null,"secondary_sample_accession":"SRS620738","antigenic_formulas":null,"StrainID":37038,"serotype":"Choleraesuis var. Kunzendorf","antibiotic_resistance":null,"strain":"MDH-2014-00035","postcode":null,"owner":null,"subspecies":"I","continent":"North America","city":null,"collection_date":null,"collection_month":9,"not_editable":true,"admin1":"Minnesota","source_details":"Lung","admin2":null,"longitude":null,"best_assembly":54384,"study_accession":"PRJNA215333","source_niche":"ND","barcode":"SAL_DA7038AA","phage_type":null,"latitude":null,"secondary_study_accession":"SRP032981","collection_year":2003,"ID":"SAL_FA4384AA_AS","disease":null,"uberstrain":37038,"country":"United States","release_date":"2014-06-01","created":"2015-08-27","Accession":[{"seq_platform":"ILLUMINA","total_bases":587199258,"accession":"SRR1299426","seq_library":"Paired","experiment_accession":"SRX553445","seq_insert":500,"average_length":237}],"assembly_status":"Assembled","sample_accession":"SAMN02646809","source_type":"ND","contact":"Food and Drug Administration - Center for Food Safety and Applied Nutrition (US)","collection_time":null,"__Node":"SAL_FA4384AA_AS","__strain_id":"37038","Collection Date":"ND","__selected":false,"id":82},"37116":{"13496":"Choleraesuis","comment":null,"secondary_sample_accession":"SRS620599","antigenic_formulas":null,"StrainID":37116,"serotype":"Choleraesuis var. Kunzendorf","antibiotic_resistance":null,"strain":"MDH-2014-00026","postcode":null,"owner":null,"subspecies":"I","continent":"North America","city":null,"collection_date":null,"collection_month":8,"not_editable":true,"admin1":"North Carolina","source_details":"Lung","admin2":null,"longitude":null,"best_assembly":54423,"study_accession":"PRJNA215333","source_niche":"Livestock","barcode":"SAL_DA7116AA","phage_type":null,"latitude":null,"secondary_study_accession":"SRP032981","collection_year":2003,"ID":"SAL_FA4423AA_AS","disease":null,"uberstrain":37116,"country":"United States","release_date":"2014-06-01","created":"2015-08-27","Accession":[{"seq_platform":"ILLUMINA","total_bases":486891832,"accession":"SRR1299288","seq_library":"Paired","experiment_accession":"SRX553305","seq_insert":500,"average_length":238}],"assembly_status":"Assembled","sample_accession":"SAMN02646800","source_type":"Swine","contact":"Food and Drug Administration - Center for Food Safety and Applied Nutrition (US)","collection_time":null,"__Node":"SAL_FA4423AA_AS","__strain_id":"37116","Collection Date":"ND","__selected":false,"id":83},"37341":{"13496":"Choleraesuis","comment":null,"secondary_sample_accession":"SRS602972","antigenic_formulas":null,"StrainID":37341,"serotype":null,"antibiotic_resistance":null,"strain":"MDH-2014-00081","postcode":null,"owner":null,"subspecies":"I","continent":"North America","city":null,"collection_date":null,"collection_month":10,"not_editable":true,"admin1":"North Carolina","source_details":"Tissue","admin2":null,"longitude":null,"best_assembly":54560,"study_accession":"PRJNA215333","source_niche":"Livestock","barcode":"SAL_DA7341AA","phage_type":null,"latitude":null,"secondary_study_accession":"SRP032981","collection_year":2003,"ID":"SAL_FA4560AA_AS","disease":null,"uberstrain":37341,"country":"United States","release_date":"2014-05-06","created":"2015-08-27","Accession":[{"seq_platform":"ILLUMINA","total_bases":338748000,"accession":"SRR1272867","seq_library":"Paired","experiment_accession":"SRX534246","seq_insert":500,"average_length":240}],"assembly_status":"Assembled","sample_accession":"SAMN02646855","source_type":"Swine","contact":"Food and Drug Administration - Center for Food Safety and Applied Nutrition (US)","collection_time":null,"__Node":"SAL_IA6168AA_AS","__strain_id":"37341","Collection Date":"ND","__selected":false,"id":84},"37359":{"13496":"Choleraesuis","comment":null,"secondary_sample_accession":"SRS602943","antigenic_formulas":null,"StrainID":37359,"serotype":"Choleraesuis var. Kunzendorf","antibiotic_resistance":null,"strain":"MDH-2014-00072","postcode":null,"owner":null,"subspecies":"I","continent":"North America","city":null,"collection_date":null,"collection_month":10,"not_editable":true,"admin1":"Minnesota","source_details":"Tissue","admin2":null,"longitude":null,"best_assembly":54572,"study_accession":"PRJNA215333","source_niche":"Livestock","barcode":"SAL_DA7359AA","phage_type":null,"latitude":null,"secondary_study_accession":"SRP032981","collection_year":2003,"ID":"SAL_FA4572AA_AS","disease":null,"uberstrain":37359,"country":"United States","release_date":"2014-05-06","created":"2015-08-27","Accession":[{"seq_platform":"ILLUMINA","total_bases":530908504,"accession":"SRR1272816","seq_library":"Paired","experiment_accession":"SRX534217","seq_insert":500,"average_length":238}],"assembly_status":"Assembled","sample_accession":"SAMN02646846","source_type":"Swine","contact":"Food and Drug Administration - Center for Food Safety and Applied Nutrition (US)","collection_time":null,"__Node":"SAL_FA4572AA_AS","__strain_id":"37359","Collection Date":"ND","__selected":false,"id":85},"37814":{"13496":"Choleraesuis","comment":null,"secondary_sample_accession":"SRS598409","antigenic_formulas":null,"StrainID":37814,"serotype":"Choleraesuis var. Kunzendorf","antibiotic_resistance":null,"strain":"MDH-2014-00099","postcode":null,"owner":null,"subspecies":"I","continent":"North America","city":null,"collection_date":null,"collection_month":10,"not_editable":true,"admin1":"Minnesota","source_details":"Heart","admin2":null,"longitude":null,"best_assembly":54728,"study_accession":"PRJNA215333","source_niche":"ND","barcode":"SAL_DA7814AA","phage_type":null,"latitude":null,"secondary_study_accession":"SRP032981","collection_year":2003,"ID":"SAL_FA4728AA_AS","disease":null,"uberstrain":37814,"country":"United States","release_date":"2014-04-28","created":"2015-08-27","Accession":[{"seq_platform":"ILLUMINA","total_bases":154028148,"accession":"SRR1264955","seq_library":"Paired","experiment_accession":"SRX528674","seq_insert":500,"average_length":229}],"assembly_status":"Assembled","sample_accession":"SAMN02646873","source_type":"ND","contact":"Food and Drug Administration - Center for Food Safety and Applied Nutrition (US)","collection_time":null,"__Node":"SAL_FA4728AA_AS","__strain_id":"37814","Collection Date":"ND","__selected":false,"id":86},"40846":{"13496":"Paratyphi C","comment":"Murray collection. Freeze-dried at NCTC: 21/10/1980; Original name: 43059","secondary_sample_accession":"ERS203068","antigenic_formulas":null,"StrainID":40846,"serotype":"Paratyphi C (Predicted)","antibiotic_resistance":null,"strain":"M436 / NCTC20134","postcode":null,"owner":null,"subspecies":"I","continent":null,"city":null,"collection_date":17,"collection_month":12,"not_editable":true,"admin1":null,"source_details":null,"admin2":null,"longitude":null,"best_assembly":56280,"study_accession":"PRJEB3255","source_niche":null,"barcode":"SAL_EA0846AA","phage_type":null,"latitude":null,"secondary_study_accession":"ERP001784","collection_year":1940,"ID":"SAL_FA6280AA_AS","disease":null,"uberstrain":40846,"country":null,"release_date":"2013-07-22","created":"2015-08-27","Accession":[{"seq_platform":"ILLUMINA","total_bases":486040800,"accession":"ERR314351","seq_library":"Paired","experiment_accession":"ERX287499","seq_insert":217,"average_length":100}],"assembly_status":"Assembled","sample_accession":"SAMEA2003055","source_type":null,"contact":"The Wellcome Trust Sanger Institute","collection_time":null,"__Node":"SAL_FA6280AA_AS","__strain_id":"40846","Collection Date":"ND","__selected":false,"id":87},"40868":{"13496":"Paratyphi C","comment":"Murray collection. Freeze-dried at NCTC: 06/10/1980; Clony variant: Opaque variant; Original name: 43059","secondary_sample_accession":"ERS203021","antigenic_formulas":null,"StrainID":40868,"serotype":"Paratyphi C (Predicted)","antibiotic_resistance":null,"strain":"M280 / NCTC20095","postcode":null,"owner":null,"subspecies":"I","continent":null,"city":null,"collection_date":17,"collection_month":12,"not_editable":true,"admin1":null,"source_details":null,"admin2":null,"longitude":null,"best_assembly":56300,"study_accession":"PRJEB3255","source_niche":null,"barcode":"SAL_EA0868AA","phage_type":null,"latitude":null,"secondary_study_accession":"ERP001784","collection_year":1940,"ID":"SAL_FA6300AA_AS","disease":null,"uberstrain":40868,"country":null,"release_date":"2013-07-22","created":"2015-08-27","Accession":[{"seq_platform":"ILLUMINA","total_bases":492414000,"accession":"ERR314304","seq_library":"Paired","experiment_accession":"ERX287452","seq_insert":217,"average_length":100}],"assembly_status":"Assembled","sample_accession":"SAMEA2046723","source_type":null,"contact":"The Wellcome Trust Sanger Institute","collection_time":null,"__Node":"SAL_FA6300AA_AS","__strain_id":"40868","Collection Date":"ND","__selected":false,"id":88},"40869":{"13496":"Paratyphi C","comment":"Murray collection. Freeze-dried at NCTC: 06/10/1980; Clony variant: Translucent variant; Original name: 43059","secondary_sample_accession":"ERS203020","antigenic_formulas":null,"StrainID":40869,"serotype":"Paratyphi C (Predicted)","antibiotic_resistance":null,"strain":"M279 / NCTC20094","postcode":null,"owner":null,"subspecies":"I","continent":null,"city":null,"collection_date":17,"collection_month":12,"not_editable":true,"admin1":null,"source_details":null,"admin2":null,"longitude":null,"best_assembly":56301,"study_accession":"PRJEB3255","source_niche":null,"barcode":"SAL_EA0869AA","phage_type":null,"latitude":null,"secondary_study_accession":"ERP001784","collection_year":1940,"ID":"SAL_FA6301AA_AS","disease":null,"uberstrain":40869,"country":null,"release_date":"2013-07-22","created":"2015-08-27","Accession":[{"seq_platform":"ILLUMINA","total_bases":430480000,"accession":"ERR314303","seq_library":"Paired","experiment_accession":"ERX287451","seq_insert":217,"average_length":100}],"assembly_status":"Assembled","sample_accession":"SAMEA2003718","source_type":null,"contact":"The Wellcome Trust Sanger Institute","collection_time":null,"__Node":"SAL_FA6301AA_AS","__strain_id":"40869","Collection Date":"ND","__selected":false,"id":89},"41016":{"13496":"Paratyphi C","comment":"Murray collection. Freeze-dried at NCTC: 10/11/1980; Original name: Bagdad 41","secondary_sample_accession":"ERS203208","antigenic_formulas":null,"StrainID":41016,"serotype":"Paratyphi C (Predicted)","antibiotic_resistance":null,"strain":"M555 / NCTC20233","postcode":null,"owner":null,"subspecies":"I","continent":null,"city":null,"collection_date":10,"collection_month":4,"not_editable":true,"admin1":null,"source_details":null,"admin2":null,"longitude":null,"best_assembly":56337,"study_accession":"PRJEB3255","source_niche":null,"barcode":"SAL_EA1016AA","phage_type":null,"latitude":null,"secondary_study_accession":"ERP001784","collection_year":1934,"ID":"SAL_FA6337AA_AS","disease":null,"uberstrain":41016,"country":null,"release_date":"2013-06-19","created":"2015-08-27","Accession":[{"seq_platform":"ILLUMINA","total_bases":905645600,"accession":"ERR298744","seq_library":"Paired","experiment_accession":"ERX272069","seq_insert":245,"average_length":100}],"assembly_status":"Assembled","sample_accession":"SAMEA1920021","source_type":null,"contact":"The Wellcome Trust Sanger Institute","collection_time":null,"__Node":"SAL_FA6337AA_AS","__strain_id":"41016","Collection Date":"ND","__selected":false,"id":90},"41118":{"13496":"Paratyphi C","comment":"Murray collection. Freeze-dried at NCTC: 27/10/1980; Original name: Sali Mustapha","secondary_sample_accession":"ERS203205","antigenic_formulas":null,"StrainID":41118,"serotype":"Paratyphi C (Predicted)","antibiotic_resistance":null,"strain":"M422 / NCTC20229","postcode":null,"owner":null,"subspecies":"I","continent":null,"city":null,"collection_date":null,"collection_month":12,"not_editable":true,"admin1":null,"source_details":null,"admin2":null,"longitude":null,"best_assembly":56378,"study_accession":"PRJEB3255","source_niche":null,"barcode":"SAL_EA1118AA","phage_type":null,"latitude":null,"secondary_study_accession":"ERP001784","collection_year":1935,"ID":"SAL_FA6378AA_AS","disease":null,"uberstrain":41118,"country":null,"release_date":"2013-06-06","created":"2015-08-27","Accession":[{"seq_platform":"ILLUMINA","total_bases":377104800,"accession":"ERR279295","seq_library":"Paired","experiment_accession":"ERX252628","seq_insert":199,"average_length":100}],"assembly_status":"Assembled","sample_accession":"SAMEA1903653","source_type":null,"contact":"The Wellcome Trust Sanger Institute","collection_time":null,"__Node":"SAL_FA6378AA_AS","__strain_id":"41118","Collection Date":"ND","__selected":false,"id":91},"41131":{"13496":"Paratyphi C","comment":"Murray collection. Freeze-dried at NCTC: 15/09/1980; Original name: Witts orig. ","secondary_sample_accession":"ERS203182","antigenic_formulas":null,"StrainID":41131,"serotype":"Paratyphi C","antibiotic_resistance":null,"strain":"M67 / NCTC20173","postcode":null,"owner":null,"subspecies":"I","continent":null,"city":null,"collection_date":30,"collection_month":7,"not_editable":true,"admin1":null,"source_details":null,"admin2":null,"longitude":null,"best_assembly":56392,"study_accession":"PRJEB3255","source_niche":null,"barcode":"SAL_EA1131AA","phage_type":null,"latitude":null,"secondary_study_accession":"ERP001784","collection_year":1925,"ID":"SAL_FA6392AA_AS","disease":null,"uberstrain":41131,"country":null,"release_date":"2013-06-06","created":"2015-08-27","Accession":[{"seq_platform":"ILLUMINA","total_bases":434263000,"accession":"ERR279272","seq_library":"Paired","experiment_accession":"ERX252605","seq_insert":199,"average_length":100}],"assembly_status":"Assembled","sample_accession":"SAMEA1903623","source_type":null,"contact":"The Wellcome Trust Sanger Institute","collection_time":null,"__Node":"SAL_FA6392AA_AS","__strain_id":"41131","Collection Date":"ND","__selected":false,"id":92},"41137":{"13496":"Typhisuis","comment":"Murray collection. 1917 - 1954; Freeze-dried at NCTC: 02/09/1980.","secondary_sample_accession":"ERS203152","antigenic_formulas":null,"StrainID":41137,"serotype":"Typhisuis","antibiotic_resistance":null,"strain":"M80 / NCTC348","postcode":null,"owner":null,"subspecies":"I","continent":null,"city":null,"collection_date":null,"collection_month":null,"not_editable":true,"admin1":null,"source_details":null,"admin2":null,"longitude":null,"best_assembly":56398,"study_accession":"PRJEB3255","source_niche":null,"barcode":"SAL_EA1137AA","phage_type":null,"latitude":null,"secondary_study_accession":"ERP001784","collection_year":null,"ID":"SAL_FA6398AA_AS","disease":null,"uberstrain":41137,"country":null,"release_date":"2013-06-06","created":"2015-08-27","Accession":[{"seq_platform":"ILLUMINA","total_bases":480111800,"accession":"ERR279242","seq_library":"Paired","experiment_accession":"ERX252575","seq_insert":199,"average_length":100}],"assembly_status":"Assembled","sample_accession":"SAMEA1903595","source_type":null,"contact":"The Wellcome Trust Sanger Institute","collection_time":null,"__Node":"SAL_FA6398AA_AS","__strain_id":"41137","Collection Date":"ND","__selected":false,"id":93},"42966":{"13496":"Choleraesuis","comment":null,"secondary_sample_accession":"SRS606064","antigenic_formulas":null,"StrainID":42966,"serotype":"Choleraesuis var. Kunzendorf","antibiotic_resistance":null,"strain":"MDH-2014-00048","postcode":null,"owner":null,"subspecies":"I","continent":"North America","city":null,"collection_date":null,"collection_month":8,"not_editable":true,"admin1":"North Carolina","source_details":"Lung","admin2":null,"longitude":null,"best_assembly":81837,"study_accession":"PRJNA215333","source_niche":"Livestock","barcode":"SAL_EA2966AA","phage_type":null,"latitude":null,"secondary_study_accession":"SRP032981","collection_year":2003,"ID":"SAL_IA1837AA_AS","disease":null,"uberstrain":42966,"country":"United States","release_date":"2015-10-09","created":"2015-10-12","Accession":[{"seq_platform":"ILLUMINA","total_bases":null,"accession":"SRR2584385","seq_library":"Paired","experiment_accession":"SRX1317080","seq_insert":500,"average_length":null},{"seq_platform":"ILLUMINA","total_bases":255384324,"accession":"SRR2584385","seq_library":"Paired","experiment_accession":"SRX1317080","seq_insert":500,"average_length":234}],"assembly_status":"Assembled","sample_accession":"SAMN02646822","source_type":"Swine","contact":"Food and Drug Administration - Center for Food Safety and Applied Nutrition (US)","collection_time":null,"__Node":"SAL_IA1837AA_AS","__strain_id":"42966","Collection Date":"ND","__selected":false,"id":94},"44970":{"13496":"Choleraesuis","comment":null,"secondary_sample_accession":"SRS1157076","antigenic_formulas":null,"StrainID":44970,"serotype":null,"antibiotic_resistance":null,"strain":"ADRDL-14-18151","postcode":null,"owner":null,"subspecies":"I","continent":"North America","city":null,"collection_date":null,"collection_month":10,"not_editable":true,"admin1":"South Dakota","source_details":"lung","admin2":null,"longitude":null,"best_assembly":98483,"study_accession":"PRJNA280335","source_niche":"Livestock","barcode":"SAL_EA4970AA","phage_type":null,"latitude":null,"secondary_study_accession":"SRP059853","collection_year":2014,"ID":"SAL_JA8483AA_AS","disease":null,"uberstrain":44970,"country":"United States","release_date":"2015-01-01","created":"2015-11-11","Accession":[{"seq_platform":"ILLUMINA","total_bases":393893970,"accession":"SRR2911771","seq_library":"Paired","experiment_accession":"SRX1424779","seq_insert":500,"average_length":205}],"assembly_status":"Assembled","sample_accession":"SAMN03734330","source_type":"Swine","contact":"Food and Drug Administration - Center for Food Safety and Applied Nutrition (US)","collection_time":null,"__Node":"SAL_JA8483AA_AS","__strain_id":"44970","Collection Date":"ND","__selected":false,"id":95},"48620":{"13496":"Paratyphi C","comment":null,"secondary_sample_accession":"ERS1791565","antigenic_formulas":null,"StrainID":48620,"serotype":"Paratyphi C","antibiotic_resistance":null,"strain":"65_1bis","postcode":null,"owner":55,"subspecies":null,"continent":"Africa","city":null,"collection_date":null,"collection_month":null,"not_editable":true,"admin1":null,"source_details":"Blood","admin2":null,"longitude":null,"best_assembly":102782,"study_accession":"PRJEB19916","source_niche":"Human","barcode":"SAL_EA8620AA","phage_type":null,"latitude":null,"secondary_study_accession":"ERP021993","collection_year":1965,"ID":"SAL_KA2782AA_AS","disease":null,"uberstrain":48620,"country":"Democratic Republic of the Congo","release_date":"2016-07-08","created":"2016-01-08","Accession":[{"seq_platform":"ILLUMINA","total_bases":168048208,"accession":"ERR2009666","seq_library":"Paired","experiment_accession":"ERX2069345","seq_insert":null,"average_length":206},{"seq_platform":"ILLUMINA","total_bases":107013704,"accession":"traces-0uINbjB","seq_library":"Paired","experiment_accession":"NA","seq_insert":null,"average_length":206}],"assembly_status":"Assembled","sample_accession":"SAMEA104127672","source_type":"Human","contact":"F.X. Weill (Institut Pasteur)","extra_row_info":"martin at m.j.sergeant@warwick.ac.uk","collection_time":null,"__Node":"SAL_KA2729AA_AS","__strain_id":"48620","Collection Date":"ND","__selected":false,"id":96},"48621":{"13496":"Paratyphi C","comment":null,"secondary_sample_accession":"ERS1791510","antigenic_formulas":null,"StrainID":48621,"serotype":"Paratyphi C","antibiotic_resistance":null,"strain":"65_3","postcode":null,"owner":55,"subspecies":null,"continent":"Africa","city":null,"collection_date":null,"collection_month":null,"not_editable":true,"admin1":null,"source_details":"Stool","admin2":null,"longitude":null,"best_assembly":102107,"study_accession":"PRJEB19916","source_niche":"Human","barcode":"SAL_EA8621AA","phage_type":null,"latitude":null,"secondary_study_accession":"ERP021993","collection_year":1965,"ID":"SAL_KA2107AA_AS","disease":null,"uberstrain":48621,"country":"Senegal","release_date":"2016-07-08","created":"2016-01-08","Accession":[{"seq_platform":"ILLUMINA","total_bases":138547736,"accession":"ERR2009611","seq_library":"Paired","experiment_accession":"ERX2069290","seq_insert":null,"average_length":197}],"assembly_status":"Assembled","sample_accession":"SAMEA104127617","source_type":"Human","contact":"F.X. Weill (Institut Pasteur)","extra_row_info":"martin at m.j.sergeant@warwick.ac.uk","collection_time":null,"__Node":"SAL_KA2107AA_AS","__strain_id":"48621","Collection Date":"ND","__selected":false,"id":97},"48623":{"13496":"Paratyphi C","comment":null,"secondary_sample_accession":"ERS1791511","antigenic_formulas":null,"StrainID":48623,"serotype":"Paratyphi C","antibiotic_resistance":null,"strain":"65_7bis","postcode":null,"owner":55,"subspecies":null,"continent":"Africa","city":null,"collection_date":null,"collection_month":null,"not_editable":true,"admin1":null,"source_details":"Blood","admin2":null,"longitude":null,"best_assembly":102109,"study_accession":"PRJEB19916","source_niche":"Human","barcode":"SAL_EA8623AA","phage_type":null,"latitude":null,"secondary_study_accession":"ERP021993","collection_year":1965,"ID":"SAL_KA2109AA_AS","disease":null,"uberstrain":48623,"country":"Senegal","release_date":"2016-07-08","created":"2016-01-08","Accession":[{"seq_platform":"ILLUMINA","total_bases":133615328,"accession":"ERR2009612","seq_library":"Paired","experiment_accession":"ERX2069291","seq_insert":null,"average_length":211}],"assembly_status":"Assembled","sample_accession":"SAMEA104127618","source_type":"Human","contact":"F.X. Weill (Institut Pasteur)","extra_row_info":"martin at m.j.sergeant@warwick.ac.uk","collection_time":null,"__Node":"SAL_KA2109AA_AS","__strain_id":"48623","Collection Date":"ND","__selected":false,"id":98},"48624":{"13496":"Paratyphi C","comment":null,"secondary_sample_accession":"ERS1791512","antigenic_formulas":null,"StrainID":48624,"serotype":"Paratyphi C","antibiotic_resistance":null,"strain":"66_20","postcode":null,"owner":55,"subspecies":null,"continent":"Africa","city":null,"collection_date":null,"collection_month":null,"not_editable":true,"admin1":null,"source_details":"Blood","admin2":null,"longitude":null,"best_assembly":102110,"study_accession":"PRJEB19916","source_niche":"Human","barcode":"SAL_EA8624AA","phage_type":null,"latitude":null,"secondary_study_accession":"ERP021993","collection_year":1966,"ID":"SAL_KA2110AA_AS","disease":null,"uberstrain":48624,"country":"Democratic Republic of the Congo","release_date":"2016-07-08","created":"2016-01-08","Accession":[{"seq_platform":"ILLUMINA","total_bases":104351192,"accession":"ERR2009613","seq_library":"Paired","experiment_accession":"ERX2069292","seq_insert":null,"average_length":209}],"assembly_status":"Assembled","sample_accession":"SAMEA104127619","source_type":"Human","contact":"F.X. Weill (Institut Pasteur)","extra_row_info":"martin at m.j.sergeant@warwick.ac.uk","collection_time":null,"__Node":"SAL_KA2110AA_AS","__strain_id":"48624","Collection Date":"ND","__selected":false,"id":99},"48625":{"13496":"Paratyphi C","comment":null,"secondary_sample_accession":"ERS1791513","antigenic_formulas":null,"StrainID":48625,"serotype":"Paratyphi C","antibiotic_resistance":null,"strain":"67_20","postcode":null,"owner":55,"subspecies":null,"continent":"Africa","city":null,"collection_date":null,"collection_month":null,"not_editable":true,"admin1":null,"source_details":"Blood","admin2":null,"longitude":null,"best_assembly":102111,"study_accession":"PRJEB19916","source_niche":"Human","barcode":"SAL_EA8625AA","phage_type":null,"latitude":null,"secondary_study_accession":"ERP021993","collection_year":1967,"ID":"SAL_KA2111AA_AS","disease":null,"uberstrain":48625,"country":"Senegal","release_date":"2016-07-08","created":"2016-01-08","Accession":[{"seq_platform":"ILLUMINA","total_bases":168526840,"accession":"ERR2009614","seq_library":"Paired","experiment_accession":"ERX2069293","seq_insert":null,"average_length":178}],"assembly_status":"Assembled","sample_accession":"SAMEA104127620","source_type":"Human","contact":"F.X. Weill (Institut Pasteur)","extra_row_info":"martin at m.j.sergeant@warwick.ac.uk","collection_time":null,"__Node":"SAL_KA2111AA_AS","__strain_id":"48625","Collection Date":"ND","__selected":false,"id":100},"48626":{"13496":"Paratyphi C","comment":null,"secondary_sample_accession":"ERS1791514","antigenic_formulas":null,"StrainID":48626,"serotype":"Paratyphi C","antibiotic_resistance":null,"strain":"72_12","postcode":null,"owner":55,"subspecies":null,"continent":"Africa","city":null,"collection_date":null,"collection_month":null,"not_editable":true,"admin1":null,"source_details":"Blood","admin2":null,"longitude":null,"best_assembly":102112,"study_accession":"PRJEB19916","source_niche":"Human","barcode":"SAL_EA8626AA","phage_type":null,"latitude":null,"secondary_study_accession":"ERP021993","collection_year":1972,"ID":"SAL_KA2112AA_AS","disease":null,"uberstrain":48626,"country":"Senegal","release_date":"2016-07-08","created":"2016-01-08","Accession":[{"seq_platform":"ILLUMINA","total_bases":114671368,"accession":"ERR2009615","seq_library":"Paired","experiment_accession":"ERX2069294","seq_insert":null,"average_length":196}],"assembly_status":"Assembled","sample_accession":"SAMEA104127621","source_type":"Human","contact":"F.X. Weill (Institut Pasteur)","extra_row_info":"martin at m.j.sergeant@warwick.ac.uk","collection_time":null,"__Node":"SAL_KA2112AA_AS","__strain_id":"48626","Collection Date":"ND","__selected":false,"id":101},"48627":{"13496":"Paratyphi C","comment":null,"secondary_sample_accession":"ERS1791515","antigenic_formulas":null,"StrainID":48627,"serotype":"Paratyphi C","antibiotic_resistance":null,"strain":"73_3","postcode":null,"owner":55,"subspecies":null,"continent":"Africa","city":null,"collection_date":null,"collection_month":null,"not_editable":true,"admin1":null,"source_details":"Blood","admin2":null,"longitude":null,"best_assembly":102113,"study_accession":"PRJEB19916","source_niche":"Human","barcode":"SAL_EA8627AA","phage_type":null,"latitude":null,"secondary_study_accession":"ERP021993","collection_year":1973,"ID":"SAL_KA2113AA_AS","disease":null,"uberstrain":48627,"country":"Senegal","release_date":"2016-07-08","created":"2016-01-08","Accession":[{"seq_platform":"ILLUMINA","total_bases":139737416,"accession":"ERR2009616","seq_library":"Paired","experiment_accession":"ERX2069295","seq_insert":null,"average_length":196}],"assembly_status":"Assembled","sample_accession":"SAMEA104127622","source_type":"Human","contact":"F.X. Weill (Institut Pasteur)","extra_row_info":"martin at m.j.sergeant@warwick.ac.uk","collection_time":null,"__Node":"SAL_KA2113AA_AS","__strain_id":"48627","Collection Date":"ND","__selected":false,"id":102},"48628":{"13496":"Paratyphi C","comment":null,"secondary_sample_accession":"ERS1791516","antigenic_formulas":null,"StrainID":48628,"serotype":"Paratyphi C","antibiotic_resistance":null,"strain":"74_11","postcode":null,"owner":55,"subspecies":null,"continent":"Europe","city":null,"collection_date":null,"collection_month":null,"not_editable":true,"admin1":null,"source_details":"Urine","admin2":null,"longitude":null,"best_assembly":102114,"study_accession":"PRJEB19916","source_niche":"Human","barcode":"SAL_EA8628AA","phage_type":null,"latitude":null,"secondary_study_accession":"ERP021993","collection_year":1974,"ID":"SAL_KA2114AA_AS","disease":null,"uberstrain":48628,"country":"France","release_date":"2016-07-08","created":"2016-01-08","Accession":[{"seq_platform":"ILLUMINA","total_bases":117954256,"accession":"ERR2009617","seq_library":"Paired","experiment_accession":"ERX2069296","seq_insert":null,"average_length":212}],"assembly_status":"Assembled","sample_accession":"SAMEA104127623","source_type":"Human","contact":"F.X. Weill (Institut Pasteur)","extra_row_info":"martin at m.j.sergeant@warwick.ac.uk","collection_time":null,"__Node":"SAL_KA2114AA_AS","__strain_id":"48628","Collection Date":"ND","__selected":false,"id":103},"48629":{"13496":"Paratyphi C","comment":null,"secondary_sample_accession":"ERS1791517","antigenic_formulas":null,"StrainID":48629,"serotype":"Paratyphi C","antibiotic_resistance":null,"strain":"77_1","postcode":null,"owner":55,"subspecies":null,"continent":"Europe","city":null,"collection_date":null,"collection_month":null,"not_editable":true,"admin1":null,"source_details":"Stool","admin2":null,"longitude":null,"best_assembly":102115,"study_accession":"PRJEB19916","source_niche":"Human","barcode":"SAL_EA8629AA","phage_type":null,"latitude":null,"secondary_study_accession":"ERP021993","collection_year":1977,"ID":"SAL_KA2115AA_AS","disease":null,"uberstrain":48629,"country":"France","release_date":"2016-07-08","created":"2016-01-08","Accession":[{"seq_platform":"ILLUMINA","total_bases":140293464,"accession":"ERR2009618","seq_library":"Paired","experiment_accession":"ERX2069297","seq_insert":null,"average_length":218}],"assembly_status":"Assembled","sample_accession":"SAMEA104127624","source_type":"Human","contact":"F.X. Weill (Institut Pasteur)","extra_row_info":"martin at m.j.sergeant@warwick.ac.uk","collection_time":null,"__Node":"SAL_KA2115AA_AS","__strain_id":"48629","Collection Date":"ND","__selected":false,"id":104},"48630":{"13496":"Paratyphi C","comment":null,"secondary_sample_accession":"ERS1791518","antigenic_formulas":null,"StrainID":48630,"serotype":"Paratyphi C","antibiotic_resistance":null,"strain":"84_3","postcode":null,"owner":55,"subspecies":null,"continent":"Europe","city":null,"collection_date":null,"collection_month":null,"not_editable":true,"admin1":null,"source_details":"Stool","admin2":null,"longitude":null,"best_assembly":102116,"study_accession":"PRJEB19916","source_niche":"Human","barcode":"SAL_EA8630AA","phage_type":null,"latitude":null,"secondary_study_accession":"ERP021993","collection_year":1984,"ID":"SAL_KA2116AA_AS","disease":null,"uberstrain":48630,"country":"France","release_date":"2016-07-08","created":"2016-01-08","Accession":[{"seq_platform":"ILLUMINA","total_bases":173074266,"accession":"ERR2009619","seq_library":"Paired","experiment_accession":"ERX2069298","seq_insert":null,"average_length":201}],"assembly_status":"Assembled","sample_accession":"SAMEA104127625","source_type":"Human","contact":"F.X. Weill (Institut Pasteur)","extra_row_info":"martin at m.j.sergeant@warwick.ac.uk","collection_time":null,"__Node":"SAL_KA2116AA_AS","__strain_id":"48630","Collection Date":"ND","__selected":false,"id":105},"48631":{"13496":"Paratyphi C","comment":null,"secondary_sample_accession":"ERS1791519","antigenic_formulas":null,"StrainID":48631,"serotype":"Paratyphi C","antibiotic_resistance":null,"strain":"85_3","postcode":null,"owner":55,"subspecies":null,"continent":"Europe","city":null,"collection_date":null,"collection_month":null,"not_editable":true,"admin1":null,"source_details":"Abscess","admin2":null,"longitude":null,"best_assembly":102117,"study_accession":"PRJEB19916","source_niche":"Human","barcode":"SAL_EA8631AA","phage_type":null,"latitude":null,"secondary_study_accession":"ERP021993","collection_year":1985,"ID":"SAL_KA2117AA_AS","disease":null,"uberstrain":48631,"country":"France","release_date":"2016-07-08","created":"2016-01-08","Accession":[{"seq_platform":"ILLUMINA","total_bases":199752000,"accession":"ERR2009620","seq_library":"Paired","experiment_accession":"ERX2069299","seq_insert":null,"average_length":175}],"assembly_status":"Assembled","sample_accession":"SAMEA104127626","source_type":"Human","contact":"F.X. Weill (Institut Pasteur)","extra_row_info":"martin at m.j.sergeant@warwick.ac.uk","collection_time":null,"__Node":"SAL_KA2117AA_AS","__strain_id":"48631","Collection Date":"ND","__selected":false,"id":106},"48632":{"13496":"Paratyphi C","comment":null,"secondary_sample_accession":"ERS1791520","antigenic_formulas":null,"StrainID":48632,"serotype":"Paratyphi C","antibiotic_resistance":null,"strain":"85_6","postcode":null,"owner":55,"subspecies":null,"continent":"Europe","city":null,"collection_date":null,"collection_month":null,"not_editable":true,"admin1":null,"source_details":"Blood","admin2":null,"longitude":null,"best_assembly":102118,"study_accession":"PRJEB19916","source_niche":"Human","barcode":"SAL_EA8632AA","phage_type":null,"latitude":null,"secondary_study_accession":"ERP021993","collection_year":1985,"ID":"SAL_KA2118AA_AS","disease":null,"uberstrain":48632,"country":"France","release_date":"2016-07-08","created":"2016-01-08","Accession":[{"seq_platform":"ILLUMINA","total_bases":167504400,"accession":"ERR2009621","seq_library":"Paired","experiment_accession":"ERX2069300","seq_insert":null,"average_length":200}],"assembly_status":"Assembled","sample_accession":"SAMEA104127627","source_type":"Human","contact":"F.X. Weill (Institut Pasteur)","extra_row_info":"martin at m.j.sergeant@warwick.ac.uk","collection_time":null,"__Node":"SAL_KA2118AA_AS","__strain_id":"48632","Collection Date":"ND","__selected":false,"id":107},"48633":{"13496":"Paratyphi C","comment":null,"secondary_sample_accession":"ERS1791521","antigenic_formulas":null,"StrainID":48633,"serotype":"Paratyphi C","antibiotic_resistance":null,"strain":"86_1","postcode":null,"owner":55,"subspecies":null,"continent":"Africa","city":null,"collection_date":null,"collection_month":null,"not_editable":true,"admin1":null,"source_details":"Blood","admin2":null,"longitude":null,"best_assembly":102119,"study_accession":"PRJEB19916","source_niche":"Human","barcode":"SAL_EA8633AA","phage_type":null,"latitude":null,"secondary_study_accession":"ERP021993","collection_year":1986,"ID":"SAL_KA2119AA_AS","disease":null,"uberstrain":48633,"country":"Nigeria","release_date":"2016-07-08","created":"2016-01-08","Accession":[{"seq_platform":"ILLUMINA","total_bases":156784800,"accession":"ERR2009622","seq_library":"Paired","experiment_accession":"ERX2069301","seq_insert":null,"average_length":200}],"assembly_status":"Assembled","sample_accession":"SAMEA104127628","source_type":"Human","contact":"F.X. Weill (Institut Pasteur)","extra_row_info":"martin at m.j.sergeant@warwick.ac.uk","collection_time":null,"__Node":"SAL_KA2119AA_AS","__strain_id":"48633","Collection Date":"ND","__selected":false,"id":108},"48634":{"13496":"Paratyphi C","comment":null,"secondary_sample_accession":"ERS1791522","antigenic_formulas":null,"StrainID":48634,"serotype":"Paratyphi C","antibiotic_resistance":null,"strain":"87_14","postcode":null,"owner":55,"subspecies":null,"continent":"Europe","city":null,"collection_date":null,"collection_month":null,"not_editable":true,"admin1":null,"source_details":"Stool","admin2":null,"longitude":null,"best_assembly":102120,"study_accession":"PRJEB19916","source_niche":"Human","barcode":"SAL_EA8634AA","phage_type":null,"latitude":null,"secondary_study_accession":"ERP021993","collection_year":1987,"ID":"SAL_KA2120AA_AS","disease":null,"uberstrain":48634,"country":"France","release_date":"2016-07-08","created":"2016-01-08","Accession":[{"seq_platform":"ILLUMINA","total_bases":155156820,"accession":"ERR2009623","seq_library":"Paired","experiment_accession":"ERX2069302","seq_insert":null,"average_length":182}],"assembly_status":"Assembled","sample_accession":"SAMEA104127629","source_type":"Human","contact":"F.X. Weill (Institut Pasteur)","extra_row_info":"martin at m.j.sergeant@warwick.ac.uk","collection_time":null,"__Node":"SAL_KA2120AA_AS","__strain_id":"48634","Collection Date":"ND","__selected":false,"id":109},"48636":{"13496":"Paratyphi C","comment":null,"secondary_sample_accession":"ERS1791523","antigenic_formulas":null,"StrainID":48636,"serotype":"Paratyphi C","antibiotic_resistance":null,"strain":"87_3","postcode":null,"owner":55,"subspecies":null,"continent":"Africa","city":null,"collection_date":null,"collection_month":null,"not_editable":true,"admin1":null,"source_details":"Urine","admin2":null,"longitude":null,"best_assembly":102122,"study_accession":"PRJEB19916","source_niche":"Human","barcode":"SAL_EA8636AA","phage_type":null,"latitude":null,"secondary_study_accession":"ERP021993","collection_year":1987,"ID":"SAL_KA2122AA_AS","disease":null,"uberstrain":48636,"country":"Nigeria","release_date":"2016-07-08","created":"2016-01-08","Accession":[{"seq_platform":"ILLUMINA","total_bases":127648530,"accession":"ERR2009624","seq_library":"Paired","experiment_accession":"ERX2069303","seq_insert":null,"average_length":219}],"assembly_status":"Assembled","sample_accession":"SAMEA104127630","source_type":"Human","contact":"F.X. Weill (Institut Pasteur)","extra_row_info":"martin at m.j.sergeant@warwick.ac.uk","collection_time":null,"__Node":"SAL_KA2122AA_AS","__strain_id":"48636","Collection Date":"ND","__selected":false,"id":110},"48637":{"13496":"Paratyphi C","comment":null,"secondary_sample_accession":"ERS1791524","antigenic_formulas":null,"StrainID":48637,"serotype":"Paratyphi C","antibiotic_resistance":null,"strain":"87_4","postcode":null,"owner":55,"subspecies":null,"continent":"Africa","city":null,"collection_date":null,"collection_month":null,"not_editable":true,"admin1":null,"source_details":"Blood","admin2":null,"longitude":null,"best_assembly":102123,"study_accession":"PRJEB19916","source_niche":"Human","barcode":"SAL_EA8637AA","phage_type":null,"latitude":null,"secondary_study_accession":"ERP021993","collection_year":1987,"ID":"SAL_KA2123AA_AS","disease":null,"uberstrain":48637,"country":"Nigeria","release_date":"2016-07-08","created":"2016-01-08","Accession":[{"seq_platform":"ILLUMINA","total_bases":134107380,"accession":"ERR2009625","seq_library":"Paired","experiment_accession":"ERX2069304","seq_insert":null,"average_length":214}],"assembly_status":"Assembled","sample_accession":"SAMEA104127631","source_type":"Human","contact":"F.X. Weill (Institut Pasteur)","extra_row_info":"martin at m.j.sergeant@warwick.ac.uk","collection_time":null,"__Node":"SAL_KA2123AA_AS","__strain_id":"48637","Collection Date":"ND","__selected":false,"id":1},"48638":{"13496":"Paratyphi C","comment":null,"secondary_sample_accession":"ERS1791525","antigenic_formulas":null,"StrainID":48638,"serotype":"Paratyphi C","antibiotic_resistance":null,"strain":"87_5","postcode":null,"owner":55,"subspecies":null,"continent":"Europe","city":null,"collection_date":null,"collection_month":null,"not_editable":true,"admin1":null,"source_details":"Stool","admin2":null,"longitude":null,"best_assembly":102124,"study_accession":"PRJEB19916","source_niche":"Human","barcode":"SAL_EA8638AA","phage_type":null,"latitude":null,"secondary_study_accession":"ERP021993","collection_year":1987,"ID":"SAL_KA2124AA_AS","disease":null,"uberstrain":48638,"country":"France","release_date":"2016-07-08","created":"2016-01-08","Accession":[{"seq_platform":"ILLUMINA","total_bases":167448872,"accession":"ERR2009626","seq_library":"Paired","experiment_accession":"ERX2069305","seq_insert":null,"average_length":178}],"assembly_status":"Assembled","sample_accession":"SAMEA104127632","source_type":"Human","contact":"F.X. Weill (Institut Pasteur)","extra_row_info":"martin at m.j.sergeant@warwick.ac.uk","collection_time":null,"__Node":"SAL_KA2124AA_AS","__strain_id":"48638","Collection Date":"ND","__selected":false,"id":112},"48639":{"13496":"Paratyphi C","comment":null,"secondary_sample_accession":"ERS1791543","antigenic_formulas":null,"StrainID":48639,"serotype":"Paratyphi C","antibiotic_resistance":null,"strain":"88_16","postcode":null,"owner":55,"subspecies":null,"continent":"Africa","city":null,"collection_date":null,"collection_month":null,"not_editable":true,"admin1":null,"source_details":"Osteitis","admin2":null,"longitude":null,"best_assembly":102744,"study_accession":"PRJEB19916","source_niche":"Human","barcode":"SAL_EA8639AA","phage_type":null,"latitude":null,"secondary_study_accession":"ERP021993","collection_year":1988,"ID":"SAL_KA2744AA_AS","disease":null,"uberstrain":48639,"country":"Ivory Coast","release_date":"2016-07-08","created":"2016-01-08","Accession":[{"seq_platform":"ILLUMINA","total_bases":249438670,"accession":"ERR2009644","seq_library":"Paired","experiment_accession":"ERX2069323","seq_insert":null,"average_length":205},{"seq_platform":"ILLUMINA","total_bases":126089350,"accession":"traces-0nvGYwZ","seq_library":"Paired","experiment_accession":"NA","seq_insert":null,"average_length":205}],"assembly_status":"Assembled","sample_accession":"SAMEA104127650","source_type":"Human","contact":"F.X. Weill (Institut Pasteur)","extra_row_info":"martin at m.j.sergeant@warwick.ac.uk","collection_time":null,"__Node":"SAL_KA2744AA_AS","__strain_id":"48639","Collection Date":"ND","__selected":false,"id":113},"48640":{"13496":"Paratyphi C","comment":null,"secondary_sample_accession":"ERS1791526","antigenic_formulas":null,"StrainID":48640,"serotype":"Paratyphi C","antibiotic_resistance":null,"strain":"88_27","postcode":null,"owner":55,"subspecies":null,"continent":"Africa","city":null,"collection_date":null,"collection_month":null,"not_editable":true,"admin1":null,"source_details":null,"admin2":null,"longitude":null,"best_assembly":102126,"study_accession":"PRJEB19916","source_niche":"Human","barcode":"SAL_EA8640AA","phage_type":null,"latitude":null,"secondary_study_accession":"ERP021993","collection_year":1988,"ID":"SAL_KA2126AA_AS","disease":null,"uberstrain":48640,"country":"Madagascar","release_date":"2016-07-08","created":"2016-01-08","Accession":[{"seq_platform":"ILLUMINA","total_bases":164554698,"accession":"ERR2009627","seq_library":"Paired","experiment_accession":"ERX2069306","seq_insert":null,"average_length":183}],"assembly_status":"Assembled","sample_accession":"SAMEA104127633","source_type":"Human","contact":"F.X. Weill (Institut Pasteur)","extra_row_info":"martin at m.j.sergeant@warwick.ac.uk","collection_time":null,"__Node":"SAL_KA2126AA_AS","__strain_id":"48640","Collection Date":"ND","__selected":false,"id":114},"48641":{"13496":"Paratyphi C","comment":null,"secondary_sample_accession":"ERS1791527","antigenic_formulas":null,"StrainID":48641,"serotype":"Paratyphi C","antibiotic_resistance":null,"strain":"88_33","postcode":null,"owner":55,"subspecies":null,"continent":"Africa","city":null,"collection_date":null,"collection_month":null,"not_editable":true,"admin1":null,"source_details":null,"admin2":null,"longitude":null,"best_assembly":102127,"study_accession":"PRJEB19916","source_niche":"Human","barcode":"SAL_EA8641AA","phage_type":null,"latitude":null,"secondary_study_accession":"ERP021993","collection_year":1988,"ID":"SAL_KA2127AA_AS","disease":null,"uberstrain":48641,"country":"Madagascar","release_date":"2016-07-08","created":"2016-01-08","Accession":[{"seq_platform":"ILLUMINA","total_bases":105448906,"accession":"ERR2009628","seq_library":"Paired","experiment_accession":"ERX2069307","seq_insert":null,"average_length":199}],"assembly_status":"Assembled","sample_accession":"SAMEA104127634","source_type":"Human","contact":"F.X. Weill (Institut Pasteur)","extra_row_info":"martin at m.j.sergeant@warwick.ac.uk","collection_time":null,"__Node":"SAL_KA2127AA_AS","__strain_id":"48641","Collection Date":"ND","__selected":false,"id":115},"48643":{"13496":"Paratyphi C","comment":null,"secondary_sample_accession":"ERS1791528","antigenic_formulas":null,"StrainID":48643,"serotype":"Paratyphi C","antibiotic_resistance":null,"strain":"89_2","postcode":null,"owner":55,"subspecies":null,"continent":"Africa","city":null,"collection_date":null,"collection_month":null,"not_editable":true,"admin1":null,"source_details":"Blood","admin2":null,"longitude":null,"best_assembly":102129,"study_accession":"PRJEB19916","source_niche":"Human","barcode":"SAL_EA8643AA","phage_type":null,"latitude":null,"secondary_study_accession":"ERP021993","collection_year":1989,"ID":"SAL_KA2129AA_AS","disease":null,"uberstrain":48643,"country":"Madagascar","release_date":"2016-07-08","created":"2016-01-08","Accession":[{"seq_platform":"ILLUMINA","total_bases":119237376,"accession":"ERR2009629","seq_library":"Paired","experiment_accession":"ERX2069308","seq_insert":null,"average_length":192}],"assembly_status":"Assembled","sample_accession":"SAMEA104127635","source_type":"Human","contact":"F.X. Weill (Institut Pasteur)","extra_row_info":"martin at m.j.sergeant@warwick.ac.uk","collection_time":null,"__Node":"SAL_KA2129AA_AS","__strain_id":"48643","Collection Date":"ND","__selected":false,"id":116},"48645":{"13496":"Paratyphi C","comment":null,"secondary_sample_accession":"ERS1791529","antigenic_formulas":null,"StrainID":48645,"serotype":"Paratyphi C","antibiotic_resistance":null,"strain":"90_25","postcode":null,"owner":55,"subspecies":null,"continent":"Africa","city":null,"collection_date":null,"collection_month":null,"not_editable":true,"admin1":null,"source_details":null,"admin2":null,"longitude":null,"best_assembly":102131,"study_accession":"PRJEB19916","source_niche":"Human","barcode":"SAL_EA8645AA","phage_type":null,"latitude":null,"secondary_study_accession":"ERP021993","collection_year":1990,"ID":"SAL_KA2131AA_AS","disease":null,"uberstrain":48645,"country":"Madagascar","release_date":"2016-07-08","created":"2016-01-08","Accession":[{"seq_platform":"ILLUMINA","total_bases":141716664,"accession":"ERR2009630","seq_library":"Paired","experiment_accession":"ERX2069309","seq_insert":null,"average_length":183}],"assembly_status":"Assembled","sample_accession":"SAMEA104127636","source_type":"Human","contact":"F.X. Weill (Institut Pasteur)","extra_row_info":"martin at m.j.sergeant@warwick.ac.uk","collection_time":null,"__Node":"SAL_KA2131AA_AS","__strain_id":"48645","Collection Date":"ND","__selected":false,"id":117},"48646":{"13496":"Paratyphi C","comment":null,"secondary_sample_accession":"ERS1791530","antigenic_formulas":null,"StrainID":48646,"serotype":"Paratyphi C","antibiotic_resistance":null,"strain":"92_10881","postcode":null,"owner":55,"subspecies":null,"continent":"Europe","city":null,"collection_date":null,"collection_month":null,"not_editable":true,"admin1":null,"source_details":null,"admin2":null,"longitude":null,"best_assembly":102132,"study_accession":"PRJEB19916","source_niche":"Human","barcode":"SAL_EA8646AA","phage_type":null,"latitude":null,"secondary_study_accession":"ERP021993","collection_year":1992,"ID":"SAL_KA2132AA_AS","disease":null,"uberstrain":48646,"country":"France","release_date":"2016-07-08","created":"2016-01-08","Accession":[{"seq_platform":"ILLUMINA","total_bases":216658400,"accession":"ERR2009631","seq_library":"Paired","experiment_accession":"ERX2069310","seq_insert":null,"average_length":196}],"assembly_status":"Assembled","sample_accession":"SAMEA104127637","source_type":"Human","contact":"F.X. Weill (Institut Pasteur)","extra_row_info":"martin at m.j.sergeant@warwick.ac.uk","collection_time":null,"__Node":"SAL_KA2132AA_AS","__strain_id":"48646","Collection Date":"ND","__selected":false,"id":118},"48647":{"13496":"Paratyphi C","comment":null,"secondary_sample_accession":"ERS1791531","antigenic_formulas":null,"StrainID":48647,"serotype":"Paratyphi C","antibiotic_resistance":null,"strain":"92_6210","postcode":null,"owner":55,"subspecies":null,"continent":"Europe","city":null,"collection_date":null,"collection_month":null,"not_editable":true,"admin1":null,"source_details":null,"admin2":null,"longitude":null,"best_assembly":102133,"study_accession":"PRJEB19916","source_niche":"Human","barcode":"SAL_EA8647AA","phage_type":null,"latitude":null,"secondary_study_accession":"ERP021993","collection_year":1992,"ID":"SAL_KA2133AA_AS","disease":null,"uberstrain":48647,"country":"France","release_date":"2016-07-08","created":"2016-01-08","Accession":[{"seq_platform":"ILLUMINA","total_bases":144326476,"accession":"ERR2009632","seq_library":"Paired","experiment_accession":"ERX2069311","seq_insert":null,"average_length":191}],"assembly_status":"Assembled","sample_accession":"SAMEA104127638","source_type":"Human","contact":"F.X. Weill (Institut Pasteur)","extra_row_info":"martin at m.j.sergeant@warwick.ac.uk","collection_time":null,"__Node":"SAL_KA2133AA_AS","__strain_id":"48647","Collection Date":"ND","__selected":false,"id":119},"48648":{"13496":"Paratyphi C","comment":null,"secondary_sample_accession":"ERS1791532","antigenic_formulas":null,"StrainID":48648,"serotype":"Paratyphi C","antibiotic_resistance":null,"strain":"93_6018","postcode":null,"owner":55,"subspecies":null,"continent":"Europe","city":null,"collection_date":null,"collection_month":null,"not_editable":true,"admin1":null,"source_details":null,"admin2":null,"longitude":null,"best_assembly":102134,"study_accession":"PRJEB19916","source_niche":"Human","barcode":"SAL_EA8648AA","phage_type":null,"latitude":null,"secondary_study_accession":"ERP021993","collection_year":1993,"ID":"SAL_KA2134AA_AS","disease":null,"uberstrain":48648,"country":"France","release_date":"2016-07-08","created":"2016-01-08","Accession":[{"seq_platform":"ILLUMINA","total_bases":143245536,"accession":"ERR2009633","seq_library":"Paired","experiment_accession":"ERX2069312","seq_insert":null,"average_length":204}],"assembly_status":"Assembled","sample_accession":"SAMEA104127639","source_type":"Human","contact":"F.X. Weill (Institut Pasteur)","extra_row_info":"martin at m.j.sergeant@warwick.ac.uk","collection_time":null,"__Node":"SAL_KA2134AA_AS","__strain_id":"48648","Collection Date":"ND","__selected":false,"id":120},"49166":{"13496":"Paratyphi C","comment":null,"secondary_sample_accession":"ERS1791533","antigenic_formulas":null,"StrainID":49166,"serotype":"Paratyphi C","antibiotic_resistance":null,"strain":"86_6","postcode":null,"owner":55,"subspecies":null,"continent":"Africa","city":null,"collection_date":null,"collection_month":null,"not_editable":true,"admin1":null,"source_details":null,"admin2":null,"longitude":null,"best_assembly":102719,"study_accession":"PRJEB19916","source_niche":"Human","barcode":"SAL_EA9166AA","phage_type":null,"latitude":null,"secondary_study_accession":"ERP021993","collection_year":1986,"ID":"SAL_KA2719AA_AS","disease":null,"uberstrain":49166,"country":"Madagascar","release_date":"2016-07-28","created":"2016-01-28","Accession":[{"seq_platform":"ILLUMINA","total_bases":87777936,"accession":"ERR2009634","seq_library":"Paired","experiment_accession":"ERX2069313","seq_insert":null,"average_length":207}],"assembly_status":"Assembled","sample_accession":"SAMEA104127640","source_type":"Human","contact":"F.X. Weill (Institut Pasteur)","extra_row_info":"martin at m.j.sergeant@warwick.ac.uk","collection_time":null,"__Node":"SAL_KA2719AA_AS","__strain_id":"49166","Collection Date":"ND","__selected":false,"id":121},"49168":{"13496":"Paratyphi C","comment":null,"secondary_sample_accession":"ERS1791534","antigenic_formulas":null,"StrainID":49168,"serotype":"Paratyphi C","antibiotic_resistance":null,"strain":"58_2","postcode":null,"owner":55,"subspecies":null,"continent":"Africa","city":null,"collection_date":null,"collection_month":null,"not_editable":true,"admin1":null,"source_details":"Blood","admin2":null,"longitude":null,"best_assembly":102721,"study_accession":"PRJEB19916","source_niche":"Human","barcode":"SAL_EA9168AA","phage_type":null,"latitude":null,"secondary_study_accession":"ERP021993","collection_year":1958,"ID":"SAL_KA2721AA_AS","disease":null,"uberstrain":49168,"country":"Senegal","release_date":"2016-07-28","created":"2016-01-28","Accession":[{"seq_platform":"ILLUMINA","total_bases":84530754,"accession":"ERR2009635","seq_library":"Paired","experiment_accession":"ERX2069314","seq_insert":null,"average_length":213}],"assembly_status":"Assembled","sample_accession":"SAMEA104127641","source_type":"Human","contact":"F.X. Weill (Institut Pasteur)","extra_row_info":"martin at m.j.sergeant@warwick.ac.uk","collection_time":null,"__Node":"SAL_KA2721AA_AS","__strain_id":"49168","Collection Date":"ND","__selected":false,"id":122},"49169":{"13496":"Choleraesuis","comment":null,"secondary_sample_accession":"ERS1791725","antigenic_formulas":null,"StrainID":49169,"serotype":"Choleraesuis var. Kunzendorf monophasic","antibiotic_resistance":null,"strain":"05_1616","postcode":null,"owner":55,"subspecies":"I","continent":"Europe","city":null,"collection_date":null,"collection_month":null,"not_editable":true,"admin1":null,"source_details":"Stool","admin2":null,"longitude":null,"best_assembly":102722,"study_accession":"PRJEB19916","source_niche":"Human","barcode":"SAL_EA9169AA","phage_type":null,"latitude":null,"secondary_study_accession":"ERP021993","collection_year":2005,"ID":"SAL_KA2722AA_AS","disease":null,"uberstrain":49169,"country":"France","release_date":"2016-07-28","created":"2016-01-28","Accession":[{"seq_platform":"ILLUMINA","total_bases":88933870,"accession":"ERR2009701","seq_library":"Paired","experiment_accession":"ERX2069380","seq_insert":null,"average_length":235}],"assembly_status":"Assembled","sample_accession":"SAMEA104127832","source_type":"Human","contact":"F.X. Weill (Institut Pasteur)","extra_row_info":"martin at m.j.sergeant@warwick.ac.uk","collection_time":null,"__Node":"SAL_KA2722AA_AS","__strain_id":"49169","Collection Date":"ND","__selected":false,"id":123},"49170":{"13496":"Choleraesuis","comment":null,"secondary_sample_accession":"ERS1791726","antigenic_formulas":null,"StrainID":49170,"serotype":"Choleraesuis var. Kunzendorf","antibiotic_resistance":null,"strain":"08_0694","postcode":null,"owner":55,"subspecies":null,"continent":"Europe","city":null,"collection_date":null,"collection_month":null,"not_editable":true,"admin1":null,"source_details":"Stool","admin2":null,"longitude":null,"best_assembly":102723,"study_accession":"PRJEB19916","source_niche":"Human","barcode":"SAL_EA9170AA","phage_type":null,"latitude":null,"secondary_study_accession":"ERP021993","collection_year":2008,"ID":"SAL_KA2723AA_AS","disease":null,"uberstrain":49170,"country":"France","release_date":"2016-07-28","created":"2016-01-28","Accession":[{"seq_platform":"ILLUMINA","total_bases":86506050,"accession":"ERR2009702","seq_library":"Paired","experiment_accession":"ERX2069381","seq_insert":null,"average_length":239}],"assembly_status":"Assembled","sample_accession":"SAMEA104127833","source_type":"Human","contact":"F.X. Weill (Institut Pasteur)","extra_row_info":"martin at m.j.sergeant@warwick.ac.uk","collection_time":null,"__Node":"SAL_KA2723AA_AS","__strain_id":"49170","Collection Date":"ND","__selected":false,"id":124},"49172":{"13496":"Paratyphi C","comment":null,"secondary_sample_accession":"ERS1791536","antigenic_formulas":null,"StrainID":49172,"serotype":"Paratyphi C","antibiotic_resistance":null,"strain":"00_7798","postcode":null,"owner":55,"subspecies":null,"continent":"Europe","city":null,"collection_date":null,"collection_month":null,"not_editable":true,"admin1":null,"source_details":"Stool","admin2":null,"longitude":null,"best_assembly":102725,"study_accession":"PRJEB19916","source_niche":"Human","barcode":"SAL_EA9172AA","phage_type":null,"latitude":null,"secondary_study_accession":"ERP021993","collection_year":2000,"ID":"SAL_KA2725AA_AS","disease":null,"uberstrain":49172,"country":"France","release_date":"2016-07-29","created":"2016-01-29","Accession":[{"seq_platform":"ILLUMINA","total_bases":101110950,"accession":"ERR2009637","seq_library":"Paired","experiment_accession":"ERX2069316","seq_insert":null,"average_length":225}],"assembly_status":"Assembled","sample_accession":"SAMEA104127643","source_type":"Human","contact":"F.X. Weill (Institut Pasteur)","extra_row_info":"martin at m.j.sergeant@warwick.ac.uk","collection_time":null,"__Node":"SAL_KA2725AA_AS","__strain_id":"49172","Collection Date":"ND","__selected":false,"id":125},"49173":{"13496":"Choleraesuis","comment":null,"secondary_sample_accession":"ERS1791727","antigenic_formulas":null,"StrainID":49173,"serotype":"Choleraesuis var. Kunzendorf","antibiotic_resistance":null,"strain":"55_5","postcode":null,"owner":55,"subspecies":null,"continent":"Africa","city":null,"collection_date":null,"collection_month":null,"not_editable":true,"admin1":null,"source_details":"Stool","admin2":null,"longitude":null,"best_assembly":102726,"study_accession":"PRJEB19916","source_niche":"Human","barcode":"SAL_EA9173AA","phage_type":null,"latitude":null,"secondary_study_accession":"ERP021993","collection_year":1955,"ID":"SAL_KA2726AA_AS","disease":null,"uberstrain":49173,"country":"Madagascar","release_date":"2016-07-29","created":"2016-01-29","Accession":[{"seq_platform":"ILLUMINA","total_bases":95054190,"accession":"ERR2009703","seq_library":"Paired","experiment_accession":"ERX2069382","seq_insert":null,"average_length":231}],"assembly_status":"Assembled","sample_accession":"SAMEA104127834","source_type":"Human","contact":"F.X. Weill (Institut Pasteur)","extra_row_info":"martin at m.j.sergeant@warwick.ac.uk","collection_time":null,"__Node":"SAL_KA2726AA_AS","__strain_id":"49173","Collection Date":"ND","__selected":false,"id":126},"49174":{"13496":"Paratyphi C","comment":null,"secondary_sample_accession":"ERS1791535","antigenic_formulas":null,"StrainID":49174,"serotype":"Paratyphi C","antibiotic_resistance":null,"strain":"65_5","postcode":null,"owner":55,"subspecies":null,"continent":"Africa","city":null,"collection_date":null,"collection_month":null,"not_editable":true,"admin1":null,"source_details":"Blood","admin2":null,"longitude":null,"best_assembly":102727,"study_accession":"PRJEB19916","source_niche":"Human","barcode":"SAL_EA9174AA","phage_type":null,"latitude":null,"secondary_study_accession":"ERP021993","collection_year":1965,"ID":"SAL_KA2727AA_AS","disease":null,"uberstrain":49174,"country":"Senegal","release_date":"2016-07-29","created":"2016-01-29","Accession":[{"seq_platform":"ILLUMINA","total_bases":95009152,"accession":"ERR2009636","seq_library":"Paired","experiment_accession":"ERX2069315","seq_insert":null,"average_length":214}],"assembly_status":"Assembled","sample_accession":"SAMEA104127642","source_type":"Human","contact":"F.X. Weill (Institut Pasteur)","extra_row_info":"martin at m.j.sergeant@warwick.ac.uk","collection_time":null,"__Node":"SAL_KA2727AA_AS","__strain_id":"49174","Collection Date":"ND","__selected":false,"id":127},"49176":{"13496":"Paratyphi C","comment":null,"secondary_sample_accession":"ERS1791538","antigenic_formulas":null,"StrainID":49176,"serotype":"Paratyphi C","antibiotic_resistance":null,"strain":"70_7","postcode":null,"owner":55,"subspecies":null,"continent":"Africa","city":null,"collection_date":null,"collection_month":null,"not_editable":true,"admin1":null,"source_details":"Blood","admin2":null,"longitude":null,"best_assembly":102729,"study_accession":"PRJEB19916","source_niche":"Human","barcode":"SAL_EA9176AA","phage_type":null,"latitude":null,"secondary_study_accession":"ERP021993","collection_year":1970,"ID":"SAL_KA2729AA_AS","disease":null,"uberstrain":49176,"country":"Ivory Coast","release_date":"2016-07-29","created":"2016-01-29","Accession":[{"seq_platform":"ILLUMINA","total_bases":96052272,"accession":"ERR2009639","seq_library":"Paired","experiment_accession":"ERX2069318","seq_insert":null,"average_length":201}],"assembly_status":"Assembled","sample_accession":"SAMEA104127645","source_type":"Human","contact":"F.X. Weill (Institut Pasteur)","extra_row_info":"martin at m.j.sergeant@warwick.ac.uk","collection_time":null,"__Node":"SAL_KA2729AA_AS","__strain_id":"49176","Collection Date":"ND","__selected":false,"id":128},"49177":{"13496":"Paratyphi C","comment":null,"secondary_sample_accession":"ERS1791537","antigenic_formulas":null,"StrainID":49177,"serotype":"Paratyphi C","antibiotic_resistance":null,"strain":"88_17","postcode":null,"owner":55,"subspecies":null,"continent":"Europe","city":null,"collection_date":null,"collection_month":null,"not_editable":true,"admin1":null,"source_details":"Pus","admin2":null,"longitude":null,"best_assembly":102730,"study_accession":"PRJEB19916","source_niche":"Human","barcode":"SAL_EA9177AA","phage_type":null,"latitude":null,"secondary_study_accession":"ERP021993","collection_year":1988,"ID":"SAL_KA2730AA_AS","disease":null,"uberstrain":49177,"country":"France","release_date":"2016-07-29","created":"2016-01-29","Accession":[{"seq_platform":"ILLUMINA","total_bases":95676420,"accession":"ERR2009638","seq_library":"Paired","experiment_accession":"ERX2069317","seq_insert":null,"average_length":210}],"assembly_status":"Assembled","sample_accession":"SAMEA104127644","source_type":"Human","contact":"F.X. Weill (Institut Pasteur)","extra_row_info":"martin at m.j.sergeant@warwick.ac.uk","collection_time":null,"__Node":"SAL_KA2730AA_AS","__strain_id":"49177","Collection Date":"ND","__selected":false,"id":129},"49178":{"13496":"Choleraesuis","comment":null,"secondary_sample_accession":"ERS1791728","antigenic_formulas":null,"StrainID":49178,"serotype":"Choleraesuis var. Kunzendorf","antibiotic_resistance":null,"strain":"09_0197","postcode":null,"owner":55,"subspecies":null,"continent":"Europe","city":null,"collection_date":null,"collection_month":null,"not_editable":true,"admin1":null,"source_details":"Blood","admin2":null,"longitude":null,"best_assembly":102731,"study_accession":"PRJEB19916","source_niche":"Human","barcode":"SAL_EA9178AA","phage_type":null,"latitude":null,"secondary_study_accession":"ERP021993","collection_year":2009,"ID":"SAL_KA2731AA_AS","disease":null,"uberstrain":49178,"country":"France","release_date":"2016-07-29","created":"2016-01-29","Accession":[{"seq_platform":"ILLUMINA","total_bases":100205160,"accession":"ERR2009704","seq_library":"Paired","experiment_accession":"ERX2069383","seq_insert":null,"average_length":220}],"assembly_status":"Assembled","sample_accession":"SAMEA104127835","source_type":"Human","contact":"F.X. Weill (Institut Pasteur)","extra_row_info":"martin at m.j.sergeant@warwick.ac.uk","collection_time":null,"__Node":"SAL_KA2731AA_AS","__strain_id":"49178","Collection Date":"ND","__selected":false,"id":130},"49179":{"13496":"Paratyphi C","comment":null,"secondary_sample_accession":"ERS1791539","antigenic_formulas":null,"StrainID":49179,"serotype":"Paratyphi C","antibiotic_resistance":null,"strain":"09_2819","postcode":null,"owner":55,"subspecies":null,"continent":"Europe","city":null,"collection_date":null,"collection_month":null,"not_editable":true,"admin1":null,"source_details":"Blood","admin2":null,"longitude":null,"best_assembly":102732,"study_accession":"PRJEB19916","source_niche":"Human","barcode":"SAL_EA9179AA","phage_type":null,"latitude":null,"secondary_study_accession":"ERP021993","collection_year":2009,"ID":"SAL_KA2732AA_AS","disease":null,"uberstrain":49179,"country":"France","release_date":"2016-07-29","created":"2016-01-29","Accession":[{"seq_platform":"ILLUMINA","total_bases":101064180,"accession":"ERR2009640","seq_library":"Paired","experiment_accession":"ERX2069319","seq_insert":null,"average_length":205}],"assembly_status":"Assembled","sample_accession":"SAMEA104127646","source_type":"Human","contact":"F.X. Weill (Institut Pasteur)","extra_row_info":"martin at m.j.sergeant@warwick.ac.uk","collection_time":null,"__Node":"SAL_KA2732AA_AS","__strain_id":"49179","Collection Date":"ND","__selected":false,"id":131},"49180":{"13496":"Paratyphi C","comment":null,"secondary_sample_accession":"ERS1791540","antigenic_formulas":null,"StrainID":49180,"serotype":"Paratyphi C","antibiotic_resistance":null,"strain":"65_10","postcode":null,"owner":55,"subspecies":null,"continent":"Africa","city":null,"collection_date":null,"collection_month":null,"not_editable":true,"admin1":null,"source_details":"Human","admin2":null,"longitude":null,"best_assembly":102733,"study_accession":"PRJEB19916","source_niche":"Human","barcode":"SAL_EA9180AA","phage_type":null,"latitude":null,"secondary_study_accession":"ERP021993","collection_year":1965,"ID":"SAL_KA2733AA_AS","disease":null,"uberstrain":49180,"country":"Senegal","release_date":"2016-07-29","created":"2016-01-29","Accession":[{"seq_platform":"ILLUMINA","total_bases":102258564,"accession":"ERR2009641","seq_library":"Paired","experiment_accession":"ERX2069320","seq_insert":null,"average_length":177}],"assembly_status":"Assembled","sample_accession":"SAMEA104127647","source_type":"Human","contact":"F.X. Weill (Institut Pasteur)","extra_row_info":"martin at m.j.sergeant@warwick.ac.uk","collection_time":null,"__Node":"SAL_KA2733AA_AS","__strain_id":"49180","Collection Date":"ND","__selected":false,"id":132},"49181":{"13496":"Paratyphi C","comment":null,"secondary_sample_accession":"ERS1791541","antigenic_formulas":null,"StrainID":49181,"serotype":"Paratyphi C","antibiotic_resistance":null,"strain":"70_9","postcode":null,"owner":55,"subspecies":null,"continent":"Africa","city":null,"collection_date":null,"collection_month":null,"not_editable":true,"admin1":null,"source_details":"Blood","admin2":null,"longitude":null,"best_assembly":102734,"study_accession":"PRJEB19916","source_niche":"Human","barcode":"SAL_EA9181AA","phage_type":null,"latitude":null,"secondary_study_accession":"ERP021993","collection_year":1970,"ID":"SAL_KA2734AA_AS","disease":null,"uberstrain":49181,"country":"Senegal","release_date":"2016-07-29","created":"2016-01-29","Accession":[{"seq_platform":"ILLUMINA","total_bases":112760064,"accession":"ERR2009642","seq_library":"Paired","experiment_accession":"ERX2069321","seq_insert":null,"average_length":218}],"assembly_status":"Assembled","sample_accession":"SAMEA104127648","source_type":"Human","contact":"F.X. Weill (Institut Pasteur)","extra_row_info":"martin at m.j.sergeant@warwick.ac.uk","collection_time":null,"__Node":"SAL_KA2734AA_AS","__strain_id":"49181","Collection Date":"ND","__selected":false,"id":133},"49182":{"13496":"Paratyphi C","comment":null,"secondary_sample_accession":"ERS1791542","antigenic_formulas":null,"StrainID":49182,"serotype":"Paratyphi C","antibiotic_resistance":null,"strain":"90_13","postcode":null,"owner":55,"subspecies":null,"continent":"Africa","city":null,"collection_date":null,"collection_month":null,"not_editable":true,"admin1":null,"source_details":"Pus Osteitis","admin2":null,"longitude":null,"best_assembly":102735,"study_accession":"PRJEB19916","source_niche":"Human","barcode":"SAL_EA9182AA","phage_type":null,"latitude":null,"secondary_study_accession":"ERP021993","collection_year":1990,"ID":"SAL_KA2735AA_AS","disease":null,"uberstrain":49182,"country":"Nigeria","release_date":"2016-07-29","created":"2016-01-29","Accession":[{"seq_platform":"ILLUMINA","total_bases":98633592,"accession":"ERR2009643","seq_library":"Paired","experiment_accession":"ERX2069322","seq_insert":null,"average_length":204}],"assembly_status":"Assembled","sample_accession":"SAMEA104127649","source_type":"Human","contact":"F.X. Weill (Institut Pasteur)","extra_row_info":"martin at m.j.sergeant@warwick.ac.uk","collection_time":null,"__Node":"SAL_KA2735AA_AS","__strain_id":"49182","Collection Date":"ND","__selected":false,"id":134},"49183":{"13496":"Choleraesuis","comment":null,"secondary_sample_accession":"ERS1791729","antigenic_formulas":null,"StrainID":49183,"serotype":"Choleraesuis","antibiotic_resistance":null,"strain":"61_1_CS","postcode":null,"owner":55,"subspecies":null,"continent":"Europe","city":null,"collection_date":null,"collection_month":null,"not_editable":true,"admin1":null,"source_details":"Stool","admin2":null,"longitude":null,"best_assembly":102736,"study_accession":"PRJEB19916","source_niche":"Human","barcode":"SAL_EA9183AA","phage_type":null,"latitude":null,"secondary_study_accession":"ERP021993","collection_year":1961,"ID":"SAL_KA2736AA_AS","disease":null,"uberstrain":49183,"country":"France","release_date":"2016-07-29","created":"2016-01-29","Accession":[{"seq_platform":"ILLUMINA","total_bases":115432192,"accession":"ERR2009705","seq_library":"Paired","experiment_accession":"ERX2069384","seq_insert":null,"average_length":211}],"assembly_status":"Assembled","sample_accession":"SAMEA104127836","source_type":"Human","contact":"F.X. Weill (Institut Pasteur)","extra_row_info":"martin at m.j.sergeant@warwick.ac.uk","collection_time":null,"__Node":"SAL_KA2736AA_AS","__strain_id":"49183","Collection Date":"ND","__selected":false,"id":135},"49190":{"13496":"Paratyphi C","comment":null,"secondary_sample_accession":"ERS1791544","antigenic_formulas":null,"StrainID":49190,"serotype":"Paratyphi C","antibiotic_resistance":null,"strain":"00_3856","postcode":null,"owner":55,"subspecies":null,"continent":"Europe","city":null,"collection_date":null,"collection_month":null,"not_editable":true,"admin1":null,"source_details":"Stool","admin2":null,"longitude":null,"best_assembly":102745,"study_accession":"PRJEB19916","source_niche":"Human","barcode":"SAL_EA9190AA","phage_type":null,"latitude":null,"secondary_study_accession":"ERP021993","collection_year":2000,"ID":"SAL_KA2745AA_AS","disease":null,"uberstrain":49190,"country":"France","release_date":"2016-08-01","created":"2016-02-01","Accession":[{"seq_platform":"ILLUMINA","total_bases":184283440,"accession":"ERR2009645","seq_library":"Paired","experiment_accession":"ERX2069324","seq_insert":null,"average_length":220}],"assembly_status":"Assembled","sample_accession":"SAMEA104127651","source_type":"Human","contact":"F.X. Weill (Institut Pasteur)","extra_row_info":"martin at m.j.sergeant@warwick.ac.uk","collection_time":null,"__Node":"SAL_KA2745AA_AS","__strain_id":"49190","Collection Date":"ND","__selected":false,"id":136},"49191":{"13496":"Paratyphi C","comment":null,"secondary_sample_accession":"ERS1791545","antigenic_formulas":null,"StrainID":49191,"serotype":"Paratyphi C","antibiotic_resistance":null,"strain":"00_7967","postcode":null,"owner":55,"subspecies":null,"continent":"Europe","city":null,"collection_date":null,"collection_month":null,"not_editable":true,"admin1":null,"source_details":"Stool","admin2":null,"longitude":null,"best_assembly":102746,"study_accession":"PRJEB19916","source_niche":"Human","barcode":"SAL_EA9191AA","phage_type":null,"latitude":null,"secondary_study_accession":"ERP021993","collection_year":2000,"ID":"SAL_KA2746AA_AS","disease":null,"uberstrain":49191,"country":"France","release_date":"2016-08-01","created":"2016-02-01","Accession":[{"seq_platform":"ILLUMINA","total_bases":162077760,"accession":"ERR2009646","seq_library":"Paired","experiment_accession":"ERX2069325","seq_insert":null,"average_length":240}],"assembly_status":"Assembled","sample_accession":"SAMEA104127652","source_type":"Human","contact":"F.X. Weill (Institut Pasteur)","extra_row_info":"martin at m.j.sergeant@warwick.ac.uk","collection_time":null,"__Node":"SAL_KA2746AA_AS","__strain_id":"49191","Collection Date":"ND","__selected":false,"id":137},"49192":{"13496":"Paratyphi C","comment":null,"secondary_sample_accession":"ERS1791546","antigenic_formulas":null,"StrainID":49192,"serotype":"Paratyphi C","antibiotic_resistance":null,"strain":"00_0529","postcode":null,"owner":55,"subspecies":null,"continent":"Africa","city":null,"collection_date":null,"collection_month":null,"not_editable":true,"admin1":null,"source_details":"Stool","admin2":null,"longitude":null,"best_assembly":102747,"study_accession":"PRJEB19916","source_niche":"Human","barcode":"SAL_EA9192AA","phage_type":null,"latitude":null,"secondary_study_accession":"ERP021993","collection_year":2000,"ID":"SAL_KA2747AA_AS","disease":null,"uberstrain":49192,"country":"Mali","release_date":"2016-08-01","created":"2016-02-01","Accession":[{"seq_platform":"ILLUMINA","total_bases":238666244,"accession":"ERR2009647","seq_library":"Paired","experiment_accession":"ERX2069326","seq_insert":null,"average_length":206}],"assembly_status":"Assembled","sample_accession":"SAMEA104127653","source_type":"Human","contact":"F.X. Weill (Institut Pasteur)","extra_row_info":"martin at m.j.sergeant@warwick.ac.uk","collection_time":null,"__Node":"SAL_KA2747AA_AS","__strain_id":"49192","Collection Date":"ND","__selected":false,"id":138},"49193":{"13496":"Choleraesuis","comment":null,"secondary_sample_accession":"ERS1791730","antigenic_formulas":null,"StrainID":49193,"serotype":"Choleraesuis","antibiotic_resistance":null,"strain":"04_1262","postcode":null,"owner":55,"subspecies":"I","continent":"North America","city":null,"collection_date":null,"collection_month":null,"not_editable":true,"admin1":" ","source_details":"Stool","admin2":null,"longitude":null,"best_assembly":102748,"study_accession":"PRJEB19916","source_niche":"Human","barcode":"SAL_EA9193AA","phage_type":null,"latitude":null,"secondary_study_accession":"ERP021993","collection_year":2004,"ID":"SAL_KA2748AA_AS","disease":null,"uberstrain":49193,"country":"Dominican Republic","release_date":"2016-08-01","created":"2016-02-01","Accession":[{"seq_platform":"ILLUMINA","total_bases":125215392,"accession":"ERR2009706","seq_library":"Paired","experiment_accession":"ERX2069385","seq_insert":null,"average_length":223}],"assembly_status":"Assembled","sample_accession":"SAMEA104127837","source_type":"Human","contact":"F.X. Weill (Institut Pasteur)","extra_row_info":"martin at m.j.sergeant@warwick.ac.uk","collection_time":null,"__Node":"SAL_KA2748AA_AS","__strain_id":"49193","Collection Date":"ND","__selected":false,"id":139},"49194":{"13496":"Choleraesuis","comment":null,"secondary_sample_accession":"ERS1791731","antigenic_formulas":null,"StrainID":49194,"serotype":"Choleraesuis var. Kunzendorf","antibiotic_resistance":null,"strain":"04_3622","postcode":null,"owner":55,"subspecies":null,"continent":"Europe","city":null,"collection_date":null,"collection_month":null,"not_editable":true,"admin1":null,"source_details":"Stool","admin2":null,"longitude":null,"best_assembly":102749,"study_accession":"PRJEB19916","source_niche":"Human","barcode":"SAL_EA9194AA","phage_type":null,"latitude":null,"secondary_study_accession":"ERP021993","collection_year":2004,"ID":"SAL_KA2749AA_AS","disease":null,"uberstrain":49194,"country":"France","release_date":"2016-08-01","created":"2016-02-01","Accession":[{"seq_platform":"ILLUMINA","total_bases":138543372,"accession":"ERR2009707","seq_library":"Paired","experiment_accession":"ERX2069386","seq_insert":null,"average_length":198}],"assembly_status":"Assembled","sample_accession":"SAMEA104127838","source_type":"Human","contact":"F.X. Weill (Institut Pasteur)","extra_row_info":"martin at m.j.sergeant@warwick.ac.uk","collection_time":null,"__Node":"SAL_KA2749AA_AS","__strain_id":"49194","Collection Date":"ND","__selected":false,"id":140},"49195":{"13496":"Paratyphi C","comment":null,"secondary_sample_accession":"ERS1792055","antigenic_formulas":null,"StrainID":49195,"serotype":"Paratyphi C","antibiotic_resistance":null,"strain":"05_1894","postcode":null,"owner":55,"subspecies":null,"continent":"Europe","city":null,"collection_date":null,"collection_month":null,"not_editable":true,"admin1":null,"source_details":"Human","admin2":null,"longitude":null,"best_assembly":102750,"study_accession":"PRJEB19916","source_niche":"Human","barcode":"SAL_EA9195AA","phage_type":null,"latitude":null,"secondary_study_accession":"ERP021993","collection_year":2005,"ID":"SAL_KA2750AA_AS","disease":null,"uberstrain":49195,"country":"France","release_date":"2016-08-01","created":"2016-02-01","Accession":[{"seq_platform":"ILLUMINA","total_bases":null,"accession":"ERR2010791","seq_library":"Paired","experiment_accession":"ERX2070470","seq_insert":500,"average_length":null},{"seq_platform":"ILLUMINA","total_bases":149580360,"accession":"ERR2010791 ","seq_library":"Paired","experiment_accession":"ERX2070470","seq_insert":null,"average_length":180}],"assembly_status":"Assembled","sample_accession":"SAMEA104128162","source_type":"Human","contact":"F.X. Weill (Institut Pasteur)","extra_row_info":"martin at m.j.sergeant@warwick.ac.uk","collection_time":null,"__Node":"SAL_KA2750AA_AS","__strain_id":"49195","Collection Date":"ND","__selected":false,"id":141},"49196":{"13496":"Paratyphi C","comment":null,"secondary_sample_accession":"ERS1791548","antigenic_formulas":"6,7:c:-","StrainID":49196,"serotype":"Paratyphi C","antibiotic_resistance":null,"strain":"20110645","postcode":null,"owner":55,"subspecies":"I","continent":"Europe","city":null,"collection_date":null,"collection_month":null,"not_editable":true,"admin1":null,"source_details":"Biopsy","admin2":null,"longitude":null,"best_assembly":102751,"study_accession":"PRJEB19916","source_niche":"Human","barcode":"SAL_EA9196AA","phage_type":null,"latitude":null,"secondary_study_accession":"ERP021993","collection_year":2011,"ID":"SAL_KA2751AA_AS","disease":null,"uberstrain":49196,"country":"France","release_date":"2016-08-01","created":"2016-02-01","Accession":[{"seq_platform":"ILLUMINA","total_bases":171194064,"accession":"ERR2009649","seq_library":"Paired","experiment_accession":"ERX2069328","seq_insert":null,"average_length":263},{"seq_platform":"ILLUMINA","total_bases":null,"accession":"ERR2009648","seq_library":"Paired","experiment_accession":"ERX2069327","seq_insert":500,"average_length":null}],"assembly_status":"Assembled","sample_accession":"SAMEA104127655","source_type":"Human","contact":"F.X. Weill (Institut Pasteur)","extra_row_info":"martin at m.j.sergeant@warwick.ac.uk","collection_time":null,"__Node":"SAL_KA2751AA_AS","__strain_id":"49196","Collection Date":"ND","__selected":false,"id":142},"49197":{"13496":"Choleraesuis","comment":null,"secondary_sample_accession":"ERS1791732","antigenic_formulas":null,"StrainID":49197,"serotype":"Choleraesuis","antibiotic_resistance":null,"strain":"57_1_CS","postcode":null,"owner":55,"subspecies":null,"continent":"Africa","city":null,"collection_date":null,"collection_month":null,"not_editable":true,"admin1":null,"source_details":"Bone marrow","admin2":null,"longitude":null,"best_assembly":102752,"study_accession":"PRJEB19916","source_niche":"Human","barcode":"SAL_EA9197AA","phage_type":null,"latitude":null,"secondary_study_accession":"ERP021993","collection_year":1957,"ID":"SAL_KA2752AA_AS","disease":null,"uberstrain":49197,"country":"Algeria","release_date":"2016-08-01","created":"2016-02-01","Accession":[{"seq_platform":"ILLUMINA","total_bases":133501500,"accession":"ERR2009708","seq_library":"Paired","experiment_accession":"ERX2069387","seq_insert":null,"average_length":225}],"assembly_status":"Assembled","sample_accession":"SAMEA104127839","source_type":"Human","contact":"F.X. Weill (Institut Pasteur)","extra_row_info":"martin at m.j.sergeant@warwick.ac.uk","collection_time":null,"__Node":"SAL_KA2752AA_AS","__strain_id":"49197","Collection Date":"ND","__selected":false,"id":143},"49200":{"13496":"Choleraesuis","comment":null,"secondary_sample_accession":"ERS1791733","antigenic_formulas":null,"StrainID":49200,"serotype":"Choleraesuis","antibiotic_resistance":null,"strain":"65_15","postcode":null,"owner":55,"subspecies":null,"continent":"Asia","city":null,"collection_date":null,"collection_month":null,"not_editable":true,"admin1":null,"source_details":"Blood","admin2":null,"longitude":null,"best_assembly":102755,"study_accession":"PRJEB19916","source_niche":"Human","barcode":"SAL_EA9200AA","phage_type":null,"latitude":null,"secondary_study_accession":"ERP021993","collection_year":1965,"ID":"SAL_KA2755AA_AS","disease":null,"uberstrain":49200,"country":"Vietnam","release_date":"2016-08-01","created":"2016-02-01","Accession":[{"seq_platform":"ILLUMINA","total_bases":145917216,"accession":"ERR2009709","seq_library":"Paired","experiment_accession":"ERX2069388","seq_insert":null,"average_length":206}],"assembly_status":"Assembled","sample_accession":"SAMEA104127840","source_type":"Human","contact":"F.X. Weill (Institut Pasteur)","extra_row_info":"martin at m.j.sergeant@warwick.ac.uk","collection_time":null,"__Node":"SAL_KA2755AA_AS","__strain_id":"49200","Collection Date":"ND","__selected":false,"id":144},"49203":{"13496":"Choleraesuis","comment":null,"secondary_sample_accession":"ERS1791734","antigenic_formulas":null,"StrainID":49203,"serotype":"Choleraesuis var. Kunzendorf monophasic","antibiotic_resistance":null,"strain":"67_11","postcode":null,"owner":55,"subspecies":null,"continent":"Europe","city":null,"collection_date":null,"collection_month":null,"not_editable":true,"admin1":null,"source_details":"Pus","admin2":null,"longitude":null,"best_assembly":102758,"study_accession":"PRJEB19916","source_niche":"Human","barcode":"SAL_EA9203AA","phage_type":null,"latitude":null,"secondary_study_accession":"ERP021993","collection_year":1967,"ID":"SAL_KA2758AA_AS","disease":null,"uberstrain":49203,"country":"France","release_date":"2016-08-01","created":"2016-02-01","Accession":[{"seq_platform":"ILLUMINA","total_bases":125287680,"accession":"ERR2009710","seq_library":"Paired","experiment_accession":"ERX2069389","seq_insert":null,"average_length":224}],"assembly_status":"Assembled","sample_accession":"SAMEA104127841","source_type":"Human","contact":"F.X. Weill (Institut Pasteur)","extra_row_info":"martin at m.j.sergeant@warwick.ac.uk","collection_time":null,"__Node":"SAL_KA2758AA_AS","__strain_id":"49203","Collection Date":"ND","__selected":false,"id":145},"49204":{"13496":"Paratyphi C","comment":null,"secondary_sample_accession":"ERS1791549","antigenic_formulas":null,"StrainID":49204,"serotype":"Paratyphi C","antibiotic_resistance":null,"strain":"67_12","postcode":null,"owner":55,"subspecies":null,"continent":"Africa","city":null,"collection_date":null,"collection_month":null,"not_editable":true,"admin1":null,"source_details":"Blood","admin2":null,"longitude":null,"best_assembly":102759,"study_accession":"PRJEB19916","source_niche":"Human","barcode":"SAL_EA9204AA","phage_type":null,"latitude":null,"secondary_study_accession":"ERP021993","collection_year":1967,"ID":"SAL_KA2759AA_AS","disease":null,"uberstrain":49204,"country":"Senegal","release_date":"2016-08-01","created":"2016-02-01","Accession":[{"seq_platform":"ILLUMINA","total_bases":165003360,"accession":"ERR2009650","seq_library":"Paired","experiment_accession":"ERX2069329","seq_insert":null,"average_length":219}],"assembly_status":"Assembled","sample_accession":"SAMEA104127656","source_type":"Human","contact":"F.X. Weill (Institut Pasteur)","extra_row_info":"martin at m.j.sergeant@warwick.ac.uk","collection_time":null,"__Node":"SAL_KA2759AA_AS","__strain_id":"49204","Collection Date":"ND","__selected":false,"id":146},"49206":{"13496":"Choleraesuis","comment":null,"secondary_sample_accession":"ERS1791735","antigenic_formulas":null,"StrainID":49206,"serotype":"Choleraesuis var. Kunzendorf monophasic","antibiotic_resistance":null,"strain":"68_3","postcode":null,"owner":55,"subspecies":"I","continent":"South America","city":null,"collection_date":null,"collection_month":null,"not_editable":true,"admin1":null,"source_details":"Human","admin2":null,"longitude":null,"best_assembly":102761,"study_accession":"PRJEB19916","source_niche":"Human","barcode":"SAL_EA9206AA","phage_type":null,"latitude":null,"secondary_study_accession":"ERP021993","collection_year":1968,"ID":"SAL_KA2761AA_AS","disease":null,"uberstrain":49206,"country":"Argentina","release_date":"2016-08-01","created":"2016-02-01","Accession":[{"seq_platform":"ILLUMINA","total_bases":121147644,"accession":"ERR2009711","seq_library":"Paired","experiment_accession":"ERX2069390","seq_insert":null,"average_length":193}],"assembly_status":"Assembled","sample_accession":"SAMEA104127842","source_type":"Human","contact":"F.X. Weill (Institut Pasteur)","extra_row_info":"martin at m.j.sergeant@warwick.ac.uk","collection_time":null,"__Node":"SAL_KA2761AA_AS","__strain_id":"49206","Collection Date":"ND","__selected":false,"id":147},"49209":{"13496":"Paratyphi C","comment":null,"secondary_sample_accession":"ERS1791550","antigenic_formulas":null,"StrainID":49209,"serotype":"Paratyphi C","antibiotic_resistance":null,"strain":"87_6","postcode":null,"owner":55,"subspecies":null,"continent":"Africa","city":null,"collection_date":null,"collection_month":null,"not_editable":true,"admin1":null,"source_details":"Blood","admin2":null,"longitude":null,"best_assembly":102764,"study_accession":"PRJEB19916","source_niche":"Human","barcode":"SAL_EA9209AA","phage_type":null,"latitude":null,"secondary_study_accession":"ERP021993","collection_year":1987,"ID":"SAL_KA2764AA_AS","disease":null,"uberstrain":49209,"country":"Madagascar","release_date":"2016-08-01","created":"2016-02-01","Accession":[{"seq_platform":"ILLUMINA","total_bases":136382400,"accession":"ERR2009651","seq_library":"Paired","experiment_accession":"ERX2069330","seq_insert":null,"average_length":224}],"assembly_status":"Assembled","sample_accession":"SAMEA104127657","source_type":"Human","contact":"F.X. Weill (Institut Pasteur)","extra_row_info":"martin at m.j.sergeant@warwick.ac.uk","collection_time":null,"__Node":"SAL_KA2764AA_AS","__strain_id":"49209","Collection Date":"ND","__selected":false,"id":148},"49210":{"13496":"Paratyphi C","comment":null,"secondary_sample_accession":"ERS1791551","antigenic_formulas":null,"StrainID":49210,"serotype":"Paratyphi C","antibiotic_resistance":null,"strain":"88_11","postcode":null,"owner":55,"subspecies":null,"continent":"Africa","city":null,"collection_date":null,"collection_month":null,"not_editable":true,"admin1":null,"source_details":null,"admin2":null,"longitude":null,"best_assembly":102765,"study_accession":"PRJEB19916","source_niche":"Human","barcode":"SAL_EA9210AA","phage_type":null,"latitude":null,"secondary_study_accession":"ERP021993","collection_year":1988,"ID":"SAL_KA2765AA_AS","disease":null,"uberstrain":49210,"country":"Madagascar","release_date":"2016-08-01","created":"2016-02-01","Accession":[{"seq_platform":"ILLUMINA","total_bases":176753050,"accession":"ERR2009652","seq_library":"Paired","experiment_accession":"ERX2069331","seq_insert":null,"average_length":205}],"assembly_status":"Assembled","sample_accession":"SAMEA104127658","source_type":"Human","contact":"F.X. Weill (Institut Pasteur)","extra_row_info":"martin at m.j.sergeant@warwick.ac.uk","collection_time":null,"__Node":"SAL_KA2765AA_AS","__strain_id":"49210","Collection Date":"ND","__selected":false,"id":149},"49211":{"13496":"Paratyphi C","comment":null,"secondary_sample_accession":"ERS1791552","antigenic_formulas":null,"StrainID":49211,"serotype":"Paratyphi C","antibiotic_resistance":null,"strain":"88_15","postcode":null,"owner":55,"subspecies":null,"continent":"Africa","city":null,"collection_date":null,"collection_month":null,"not_editable":true,"admin1":null,"source_details":"Blood","admin2":null,"longitude":null,"best_assembly":102766,"study_accession":"PRJEB19916","source_niche":"Human","barcode":"SAL_EA9211AA","phage_type":null,"latitude":null,"secondary_study_accession":"ERP021993","collection_year":1988,"ID":"SAL_KA2766AA_AS","disease":null,"uberstrain":49211,"country":"Ivory Coast","release_date":"2016-08-01","created":"2016-02-01","Accession":[{"seq_platform":"ILLUMINA","total_bases":254257922,"accession":"ERR2009653","seq_library":"Paired","experiment_accession":"ERX2069332","seq_insert":null,"average_length":199}],"assembly_status":"Assembled","sample_accession":"SAMEA104127659","source_type":"Human","contact":"F.X. Weill (Institut Pasteur)","extra_row_info":"martin at m.j.sergeant@warwick.ac.uk","collection_time":null,"__Node":"SAL_KA2766AA_AS","__strain_id":"49211","Collection Date":"ND","__selected":false,"id":150},"49212":{"13496":"Paratyphi C","comment":null,"secondary_sample_accession":"ERS1791553","antigenic_formulas":null,"StrainID":49212,"serotype":"Paratyphi C","antibiotic_resistance":null,"strain":"88_31","postcode":null,"owner":55,"subspecies":null,"continent":"Africa","city":null,"collection_date":null,"collection_month":null,"not_editable":true,"admin1":null,"source_details":null,"admin2":null,"longitude":null,"best_assembly":102767,"study_accession":"PRJEB19916","source_niche":"Human","barcode":"SAL_EA9212AA","phage_type":null,"latitude":null,"secondary_study_accession":"ERP021993","collection_year":1988,"ID":"SAL_KA2767AA_AS","disease":null,"uberstrain":49212,"country":"Madagascar","release_date":"2016-08-01","created":"2016-02-01","Accession":[{"seq_platform":"ILLUMINA","total_bases":225318280,"accession":"ERR2009654","seq_library":"Paired","experiment_accession":"ERX2069333","seq_insert":null,"average_length":215}],"assembly_status":"Assembled","sample_accession":"SAMEA104127660","source_type":"Human","contact":"F.X. Weill (Institut Pasteur)","extra_row_info":"martin at m.j.sergeant@warwick.ac.uk","collection_time":null,"__Node":"SAL_KA2767AA_AS","__strain_id":"49212","Collection Date":"ND","__selected":false,"id":151},"49215":{"13496":"Paratyphi C","comment":null,"secondary_sample_accession":"ERS1791554","antigenic_formulas":null,"StrainID":49215,"serotype":"Paratyphi C","antibiotic_resistance":null,"strain":"89_12","postcode":null,"owner":55,"subspecies":null,"continent":"Europe","city":null,"collection_date":null,"collection_month":null,"not_editable":true,"admin1":null,"source_details":"Cerebrospinal Fluid Blood","admin2":null,"longitude":null,"best_assembly":102770,"study_accession":"PRJEB19916","source_niche":"Human","barcode":"SAL_EA9215AA","phage_type":null,"latitude":null,"secondary_study_accession":"ERP021993","collection_year":1989,"ID":"SAL_KA2770AA_AS","disease":null,"uberstrain":49215,"country":"France","release_date":"2016-08-01","created":"2016-02-01","Accession":[{"seq_platform":"ILLUMINA","total_bases":207572040,"accession":"ERR2009655","seq_library":"Paired","experiment_accession":"ERX2069334","seq_insert":null,"average_length":221}],"assembly_status":"Assembled","sample_accession":"SAMEA104127661","source_type":"Human","contact":"F.X. Weill (Institut Pasteur)","extra_row_info":"martin at m.j.sergeant@warwick.ac.uk","collection_time":null,"__Node":"SAL_KA2770AA_AS","__strain_id":"49215","Collection Date":"ND","__selected":false,"id":152},"49216":{"13496":"Paratyphi C","comment":null,"secondary_sample_accession":"ERS1791555","antigenic_formulas":null,"StrainID":49216,"serotype":"Paratyphi C","antibiotic_resistance":null,"strain":"89_13","postcode":null,"owner":55,"subspecies":null,"continent":"Africa","city":null,"collection_date":null,"collection_month":null,"not_editable":true,"admin1":null,"source_details":"Blood","admin2":null,"longitude":null,"best_assembly":102771,"study_accession":"PRJEB19916","source_niche":"ND","barcode":"SAL_EA9216AA","phage_type":null,"latitude":null,"secondary_study_accession":"ERP021993","collection_year":1989,"ID":"SAL_KA2771AA_AS","disease":null,"uberstrain":49216,"country":"Ivory Coast","release_date":"2016-08-01","created":"2016-02-01","Accession":[{"seq_platform":"ILLUMINA","total_bases":176297850,"accession":"ERR2009656","seq_library":"Paired","experiment_accession":"ERX2069335","seq_insert":null,"average_length":215}],"assembly_status":"Assembled","sample_accession":"SAMEA104127662","source_type":"ND","contact":"F.X. Weill (Institut Pasteur)","extra_row_info":"martin at m.j.sergeant@warwick.ac.uk","collection_time":null,"__Node":"SAL_KA2771AA_AS","__strain_id":"49216","Collection Date":"ND","__selected":false,"id":153},"49217":{"13496":"Paratyphi C","comment":null,"secondary_sample_accession":"ERS1791556","antigenic_formulas":null,"StrainID":49217,"serotype":"Paratyphi C","antibiotic_resistance":null,"strain":"90_15","postcode":null,"owner":55,"subspecies":null,"continent":"Africa","city":null,"collection_date":null,"collection_month":null,"not_editable":true,"admin1":null,"source_details":"Blood","admin2":null,"longitude":null,"best_assembly":102772,"study_accession":"PRJEB19916","source_niche":"Human","barcode":"SAL_EA9217AA","phage_type":null,"latitude":null,"secondary_study_accession":"ERP021993","collection_year":1990,"ID":"SAL_KA2772AA_AS","disease":null,"uberstrain":49217,"country":"Nigeria","release_date":"2016-08-01","created":"2016-02-01","Accession":[{"seq_platform":"ILLUMINA","total_bases":166663152,"accession":"ERR2009657","seq_library":"Paired","experiment_accession":"ERX2069336","seq_insert":null,"average_length":207}],"assembly_status":"Assembled","sample_accession":"SAMEA104127663","source_type":"Human","contact":"F.X. Weill (Institut Pasteur)","extra_row_info":"martin at m.j.sergeant@warwick.ac.uk","collection_time":null,"__Node":"SAL_KA2772AA_AS","__strain_id":"49217","Collection Date":"ND","__selected":false,"id":154},"49218":{"13496":"Paratyphi C","comment":null,"secondary_sample_accession":"ERS1791557","antigenic_formulas":null,"StrainID":49218,"serotype":"Paratyphi C","antibiotic_resistance":null,"strain":"90_26","postcode":null,"owner":55,"subspecies":null,"continent":"Africa","city":null,"collection_date":null,"collection_month":null,"not_editable":true,"admin1":null,"source_details":null,"admin2":null,"longitude":null,"best_assembly":102773,"study_accession":"PRJEB19916","source_niche":"Human","barcode":"SAL_EA9218AA","phage_type":null,"latitude":null,"secondary_study_accession":"ERP021993","collection_year":1990,"ID":"SAL_KA2773AA_AS","disease":null,"uberstrain":49218,"country":"Madagascar","release_date":"2016-08-01","created":"2016-02-01","Accession":[{"seq_platform":"ILLUMINA","total_bases":244585600,"accession":"ERR2009658","seq_library":"Paired","experiment_accession":"ERX2069337","seq_insert":null,"average_length":224}],"assembly_status":"Assembled","sample_accession":"SAMEA104127664","source_type":"Human","contact":"F.X. Weill (Institut Pasteur)","extra_row_info":"martin at m.j.sergeant@warwick.ac.uk","collection_time":null,"__Node":"SAL_KA2773AA_AS","__strain_id":"49218","Collection Date":"ND","__selected":false,"id":155},"49219":{"13496":"Paratyphi C","comment":null,"secondary_sample_accession":"ERS1791558","antigenic_formulas":null,"StrainID":49219,"serotype":"Paratyphi C","antibiotic_resistance":null,"strain":"92_0113","postcode":null,"owner":55,"subspecies":null,"continent":"Europe","city":null,"collection_date":null,"collection_month":null,"not_editable":true,"admin1":null,"source_details":null,"admin2":null,"longitude":null,"best_assembly":102774,"study_accession":"PRJEB19916","source_niche":"Human","barcode":"SAL_EA9219AA","phage_type":null,"latitude":null,"secondary_study_accession":"ERP021993","collection_year":1992,"ID":"SAL_KA2774AA_AS","disease":null,"uberstrain":49219,"country":"France","release_date":"2016-08-01","created":"2016-02-01","Accession":[{"seq_platform":"ILLUMINA","total_bases":174694784,"accession":"ERR2009659","seq_library":"Paired","experiment_accession":"ERX2069338","seq_insert":null,"average_length":212}],"assembly_status":"Assembled","sample_accession":"SAMEA104127665","source_type":"Human","contact":"F.X. Weill (Institut Pasteur)","extra_row_info":"martin at m.j.sergeant@warwick.ac.uk","collection_time":null,"__Node":"SAL_KA2774AA_AS","__strain_id":"49219","Collection Date":"ND","__selected":false,"id":156},"49220":{"13496":"Paratyphi C","comment":null,"secondary_sample_accession":"ERS1791559","antigenic_formulas":null,"StrainID":49220,"serotype":"Paratyphi C","antibiotic_resistance":null,"strain":"92_7897","postcode":null,"owner":55,"subspecies":null,"continent":"Europe","city":null,"collection_date":null,"collection_month":null,"not_editable":true,"admin1":null,"source_details":null,"admin2":null,"longitude":null,"best_assembly":102775,"study_accession":"PRJEB19916","source_niche":"Human","barcode":"SAL_EA9220AA","phage_type":null,"latitude":null,"secondary_study_accession":"ERP021993","collection_year":1992,"ID":"SAL_KA2775AA_AS","disease":null,"uberstrain":49220,"country":"France","release_date":"2016-08-01","created":"2016-02-01","Accession":[{"seq_platform":"ILLUMINA","total_bases":210261168,"accession":"ERR2009660","seq_library":"Paired","experiment_accession":"ERX2069339","seq_insert":null,"average_length":204}],"assembly_status":"Assembled","sample_accession":"SAMEA104127666","source_type":"Human","contact":"F.X. Weill (Institut Pasteur)","extra_row_info":"martin at m.j.sergeant@warwick.ac.uk","collection_time":null,"__Node":"SAL_KA2775AA_AS","__strain_id":"49220","Collection Date":"ND","__selected":false,"id":157},"49221":{"13496":"Paratyphi C","comment":null,"secondary_sample_accession":"ERS1791560","antigenic_formulas":null,"StrainID":49221,"serotype":"Paratyphi C","antibiotic_resistance":null,"strain":"93_11347","postcode":null,"owner":55,"subspecies":null,"continent":"Europe","city":null,"collection_date":null,"collection_month":null,"not_editable":true,"admin1":null,"source_details":null,"admin2":null,"longitude":null,"best_assembly":102776,"study_accession":"PRJEB19916","source_niche":"Human","barcode":"SAL_EA9221AA","phage_type":null,"latitude":null,"secondary_study_accession":"ERP021993","collection_year":1993,"ID":"SAL_KA2776AA_AS","disease":null,"uberstrain":49221,"country":"France","release_date":"2016-08-01","created":"2016-02-01","Accession":[{"seq_platform":"ILLUMINA","total_bases":185408232,"accession":"ERR2009661","seq_library":"Paired","experiment_accession":"ERX2069340","seq_insert":null,"average_length":211}],"assembly_status":"Assembled","sample_accession":"SAMEA104127667","source_type":"Human","contact":"F.X. Weill (Institut Pasteur)","extra_row_info":"martin at m.j.sergeant@warwick.ac.uk","collection_time":null,"__Node":"SAL_KA2776AA_AS","__strain_id":"49221","Collection Date":"ND","__selected":false,"id":158},"49222":{"13496":"Paratyphi C","comment":null,"secondary_sample_accession":"ERS1791561","antigenic_formulas":null,"StrainID":49222,"serotype":"Paratyphi C","antibiotic_resistance":null,"strain":"99_7322","postcode":null,"owner":55,"subspecies":null,"continent":"Africa","city":null,"collection_date":null,"collection_month":null,"not_editable":true,"admin1":null,"source_details":null,"admin2":null,"longitude":null,"best_assembly":102777,"study_accession":"PRJEB19916","source_niche":"Human","barcode":"SAL_EA9222AA","phage_type":null,"latitude":null,"secondary_study_accession":"ERP021993","collection_year":1999,"ID":"SAL_KA2777AA_AS","disease":null,"uberstrain":49222,"country":"Guinea","release_date":"2016-08-01","created":"2016-02-01","Accession":[{"seq_platform":"ILLUMINA","total_bases":173332478,"accession":"ERR2009662","seq_library":"Paired","experiment_accession":"ERX2069341","seq_insert":null,"average_length":209}],"assembly_status":"Assembled","sample_accession":"SAMEA104127668","source_type":"Human","contact":"F.X. Weill (Institut Pasteur)","extra_row_info":"martin at m.j.sergeant@warwick.ac.uk","collection_time":null,"__Node":"SAL_KA2777AA_AS","__strain_id":"49222","Collection Date":"ND","__selected":false,"id":159},"49223":{"13496":"Paratyphi C","comment":null,"secondary_sample_accession":"ERS1791562","antigenic_formulas":null,"StrainID":49223,"serotype":"Paratyphi C","antibiotic_resistance":null,"strain":"99_8508","postcode":null,"owner":55,"subspecies":null,"continent":"Europe","city":null,"collection_date":null,"collection_month":null,"not_editable":true,"admin1":null,"source_details":null,"admin2":null,"longitude":null,"best_assembly":102778,"study_accession":"PRJEB19916","source_niche":"Human","barcode":"SAL_EA9223AA","phage_type":null,"latitude":null,"secondary_study_accession":"ERP021993","collection_year":1999,"ID":"SAL_KA2778AA_AS","disease":null,"uberstrain":49223,"country":"France","release_date":"2016-08-01","created":"2016-02-01","Accession":[{"seq_platform":"ILLUMINA","total_bases":118006728,"accession":"ERR2009663","seq_library":"Paired","experiment_accession":"ERX2069342","seq_insert":null,"average_length":239}],"assembly_status":"Assembled","sample_accession":"SAMEA104127669","source_type":"Human","contact":"F.X. Weill (Institut Pasteur)","extra_row_info":"martin at m.j.sergeant@warwick.ac.uk","collection_time":null,"__Node":"SAL_KA2778AA_AS","__strain_id":"49223","Collection Date":"ND","__selected":false,"id":160},"49224":{"13496":"Paratyphi C","comment":null,"secondary_sample_accession":"ERS1791563","antigenic_formulas":null,"StrainID":49224,"serotype":"Paratyphi C","antibiotic_resistance":null,"strain":"02_4526","postcode":null,"owner":55,"subspecies":null,"continent":"Africa","city":null,"collection_date":null,"collection_month":null,"not_editable":true,"admin1":null,"source_details":"Human","admin2":null,"longitude":null,"best_assembly":102779,"study_accession":"PRJEB19916","source_niche":"Human","barcode":"SAL_EA9224AA","phage_type":null,"latitude":null,"secondary_study_accession":"ERP021993","collection_year":2002,"ID":"SAL_KA2779AA_AS","disease":null,"uberstrain":49224,"country":null,"release_date":"2016-08-01","created":"2016-02-01","Accession":[{"seq_platform":"ILLUMINA","total_bases":138852896,"accession":"ERR2009664","seq_library":"Paired","experiment_accession":"ERX2069343","seq_insert":null,"average_length":208}],"assembly_status":"Assembled","sample_accession":"SAMEA104127670","source_type":"Human","contact":"F.X. Weill (Institut Pasteur)","extra_row_info":"martin at m.j.sergeant@warwick.ac.uk","collection_time":null,"__Node":"SAL_KA2779AA_AS","__strain_id":"49224","Collection Date":"ND","__selected":false,"id":161},"49226":{"13496":"Paratyphi C","comment":null,"secondary_sample_accession":"ERS1791564","antigenic_formulas":null,"StrainID":49226,"serotype":"Paratyphi C","antibiotic_resistance":null,"strain":"65_11bis","postcode":null,"owner":55,"subspecies":null,"continent":"Africa","city":null,"collection_date":null,"collection_month":null,"not_editable":true,"admin1":null,"source_details":"Stool","admin2":null,"longitude":null,"best_assembly":102781,"study_accession":"PRJEB19916","source_niche":"Human","barcode":"SAL_EA9226AA","phage_type":null,"latitude":null,"secondary_study_accession":"ERP021993","collection_year":1965,"ID":"SAL_KA2781AA_AS","disease":null,"uberstrain":49226,"country":"Senegal","release_date":"2016-08-01","created":"2016-02-01","Accession":[{"seq_platform":"ILLUMINA","total_bases":165206860,"accession":"ERR2009665","seq_library":"Paired","experiment_accession":"ERX2069344","seq_insert":null,"average_length":215}],"assembly_status":"Assembled","sample_accession":"SAMEA104127671","source_type":"Human","contact":"F.X. Weill (Institut Pasteur)","extra_row_info":"martin at m.j.sergeant@warwick.ac.uk","collection_time":null,"__Node":"SAL_KA2781AA_AS","__strain_id":"49226","Collection Date":"ND","__selected":false,"id":162},"49761":{"13496":"Choleraesuis","comment":null,"secondary_sample_accession":null,"antigenic_formulas":null,"StrainID":49761,"serotype":"Choleraesuis","antibiotic_resistance":null,"strain":"C500","postcode":null,"owner":null,"subspecies":"I","continent":"Asia","city":"Yangzhou","collection_date":null,"collection_month":1,"not_editable":true,"admin1":"Jiangsu","source_details":"intestinal","admin2":null,"longitude":null,"best_assembly":103451,"study_accession":"PRJNA224116","source_niche":"Poultry","barcode":"SAL_EA9761AA","phage_type":null,"latitude":null,"secondary_study_accession":"Paratyphi C","collection_year":2010,"ID":"SAL_KA3451AA_AS","disease":null,"uberstrain":49761,"country":"China","release_date":"2014-08-21","created":"2016-02-08","Accession":[{"seq_platform":"Complete Genome","total_bases":null,"accession":"GCF_000742815","seq_library":null,"experiment_accession":null,"seq_insert":null,"average_length":null}],"assembly_status":"Assembled","sample_accession":"SAMN02741042","source_type":"Avian","contact":"Yangzhou University","collection_time":null,"__Node":"SAL_KA3451AA_AS","__strain_id":"49761","Collection Date":"ND","__selected":false,"id":163},"49779":{"13496":"Paratyphi C","comment":null,"secondary_sample_accession":null,"antigenic_formulas":"6,7:c:1,5","StrainID":49779,"serotype":"Paratyphi C","antibiotic_resistance":null,"strain":" SARB49 /RKS4594 / IP2/88","postcode":null,"owner":null,"subspecies":"I","continent":"Europe","city":null,"collection_date":null,"collection_month":null,"not_editable":true,"admin1":null,"source_details":null,"admin2":null,"longitude":null,"best_assembly":103519,"study_accession":"PRJNA20993","source_niche":"Human","barcode":"SAL_EA9779AA","phage_type":null,"latitude":null,"secondary_study_accession":"Paratyphi C","collection_year":1988,"ID":"SAL_KA3519AA_AS","disease":null,"uberstrain":49779,"country":"France","release_date":"2009-03-03","created":"2016-02-08","Accession":[{"seq_platform":"Complete Genome","total_bases":null,"accession":"GCF_000018385","seq_library":null,"experiment_accession":null,"seq_insert":null,"average_length":null}],"assembly_status":"Assembled","sample_accession":"SAMN02603245","source_type":"Human","contact":"Ken Sanderson","collection_time":null,"__Node":"SAL_KA3519AA_AS","__strain_id":"49779","Collection Date":"ND","__selected":false,"id":164},"49784":{"13496":"Choleraesuis","comment":null,"secondary_sample_accession":null,"antigenic_formulas":null,"StrainID":49784,"serotype":"Choleraesuis var. Kunzendorf","antibiotic_resistance":null,"strain":"SC-B67","postcode":null,"owner":null,"subspecies":"I","continent":"Asia","city":null,"collection_date":null,"collection_month":null,"not_editable":true,"admin1":null,"source_details":"sepsis","admin2":null,"longitude":null,"best_assembly":103524,"study_accession":"PRJNA9618","source_niche":"Human","barcode":"SAL_EA9784AA","phage_type":null,"latitude":null,"secondary_study_accession":"Paratyphi C","collection_year":2002,"ID":"SAL_KA3524AA_AS","disease":"sepsis","uberstrain":49784,"country":"Taiwan","release_date":"2005-04-01","created":"2016-02-08","Accession":[{"seq_platform":"Complete Genome","total_bases":null,"accession":"GCF_000008105","seq_library":null,"experiment_accession":null,"seq_insert":null,"average_length":null}],"assembly_status":"Assembled","sample_accession":"SAMN02603109","source_type":"Human","contact":"Cheng-Hsun Chiu","collection_time":null,"__Node":"SAL_KA3524AA_AS","__strain_id":"49784","Collection Date":"ND","__selected":false,"id":165},"50920":{"13496":"Paratyphi C","comment":null,"secondary_sample_accession":"ERS1791566","antigenic_formulas":null,"StrainID":50920,"serotype":"Paratyphi C","antibiotic_resistance":null,"strain":"98_5390","postcode":null,"owner":55,"subspecies":null,"continent":"Europe","city":null,"collection_date":null,"collection_month":null,"not_editable":true,"admin1":null,"source_details":null,"admin2":null,"longitude":null,"best_assembly":104602,"study_accession":"PRJEB19916","source_niche":"Human","barcode":"SAL_FA0920AA","phage_type":null,"latitude":null,"secondary_study_accession":"ERP021993","collection_year":1998,"ID":"SAL_KA4602AA_AS","disease":null,"uberstrain":50920,"country":"France","release_date":"2016-08-24","created":"2016-02-24","Accession":[{"seq_platform":"ILLUMINA","total_bases":393076806,"accession":"ERR2009667","seq_library":"Paired","experiment_accession":"ERX2069346","seq_insert":null,"average_length":201}],"assembly_status":"Assembled","sample_accession":"SAMEA104127673","source_type":"Human","contact":"F.X. Weill (Institut Pasteur)","extra_row_info":"martin at m.j.sergeant@warwick.ac.uk","collection_time":null,"__Node":"SAL_KA4602AA_AS","__strain_id":"50920","Collection Date":"ND","__selected":false,"id":166},"51014":{"13496":"Paratyphi C","comment":null,"secondary_sample_accession":"ERS1791597","antigenic_formulas":null,"StrainID":51014,"serotype":"Paratyphi C","antibiotic_resistance":null,"strain":"02_4889","postcode":null,"owner":55,"subspecies":null,"continent":"Europe","city":null,"collection_date":null,"collection_month":null,"not_editable":true,"admin1":null,"source_details":"Urine","admin2":null,"longitude":null,"best_assembly":105411,"study_accession":"PRJEB19916","source_niche":"Human","barcode":"SAL_FA1014AA","phage_type":null,"latitude":null,"secondary_study_accession":"ERP021993","collection_year":2002,"ID":"SAL_KA5411AA_AS","disease":null,"uberstrain":51014,"country":"France","release_date":"2016-08-24","created":"2016-02-24","Accession":[{"seq_platform":"ILLUMINA","total_bases":55791716,"accession":"traces-0VjVFiJ","seq_library":"Paired","experiment_accession":"NA","seq_insert":null,"average_length":226},{"seq_platform":"ILLUMINA","total_bases":205389704,"accession":"ERR2009698","seq_library":"Paired","experiment_accession":"ERX2069377","seq_insert":null,"average_length":226}],"assembly_status":"Assembled","sample_accession":"SAMEA104127704","source_type":"Human","contact":"F.X. Weill (Institut Pasteur)","extra_row_info":"martin at m.j.sergeant@warwick.ac.uk","collection_time":null,"__Node":"SAL_KA5411AA_AS","__strain_id":"51014","Collection Date":"ND","__selected":false,"id":167},"51015":{"13496":"Paratyphi C","comment":null,"secondary_sample_accession":"ERS1791567","antigenic_formulas":null,"StrainID":51015,"serotype":"Paratyphi C","antibiotic_resistance":null,"strain":"00_5112","postcode":null,"owner":55,"subspecies":null,"continent":"Europe","city":null,"collection_date":null,"collection_month":null,"not_editable":true,"admin1":null,"source_details":"Stool","admin2":null,"longitude":null,"best_assembly":104624,"study_accession":"PRJEB19916","source_niche":"Human","barcode":"SAL_FA1015AA","phage_type":null,"latitude":null,"secondary_study_accession":"ERP021993","collection_year":2000,"ID":"SAL_KA4624AA_AS","disease":null,"uberstrain":51015,"country":"France","release_date":"2016-08-24","created":"2016-02-24","Accession":[{"seq_platform":"ILLUMINA","total_bases":77469184,"accession":"ERR2009668","seq_library":"Paired","experiment_accession":"ERX2069347","seq_insert":null,"average_length":226}],"assembly_status":"Assembled","sample_accession":"SAMEA104127674","source_type":"Human","contact":"F.X. Weill (Institut Pasteur)","extra_row_info":"martin at m.j.sergeant@warwick.ac.uk","collection_time":null,"__Node":"SAL_KA4624AA_AS","__strain_id":"51015","Collection Date":"ND","__selected":false,"id":168},"51016":{"13496":"Choleraesuis","comment":null,"secondary_sample_accession":"ERS1791749","antigenic_formulas":null,"StrainID":51016,"serotype":"Choleraesuis var. Kunzendorf","antibiotic_resistance":null,"strain":"0200_2011","postcode":null,"owner":55,"subspecies":null,"continent":"Europe","city":null,"collection_date":null,"collection_month":null,"not_editable":true,"admin1":null,"source_details":"lungs","admin2":null,"longitude":null,"best_assembly":105409,"study_accession":"PRJEB19916","source_niche":"Livestock","barcode":"SAL_FA1016AA","phage_type":null,"latitude":null,"secondary_study_accession":"ERP021993","collection_year":2011,"ID":"SAL_KA5409AA_AS","disease":null,"uberstrain":51016,"country":"Poland","release_date":"2016-08-24","created":"2016-02-24","Accession":[{"seq_platform":"ILLUMINA","total_bases":285982320,"accession":"ERR2009725","seq_library":"Paired","experiment_accession":"ERX2069404","seq_insert":null,"average_length":195},{"seq_platform":"ILLUMINA","total_bases":25993912,"accession":"traces-0VaUiaf","seq_library":"Paired","experiment_accession":"NA","seq_insert":null,"average_length":196}],"assembly_status":"Assembled","sample_accession":"SAMEA104127856","source_type":"Swine","contact":"F.X. Weill (Institut Pasteur)","extra_row_info":"martin at m.j.sergeant@warwick.ac.uk","collection_time":null,"__Node":"SAL_KA5409AA_AS","__strain_id":"51016","Collection Date":"ND","__selected":false,"id":169},"51017":{"13496":"Choleraesuis","comment":null,"secondary_sample_accession":"ERS1791736","antigenic_formulas":null,"StrainID":51017,"serotype":"Choleraesuis var. Kunzendorf","antibiotic_resistance":null,"strain":"0115_2009","postcode":null,"owner":55,"subspecies":null,"continent":"Europe","city":null,"collection_date":null,"collection_month":null,"not_editable":true,"admin1":null,"source_details":"Pig","admin2":null,"longitude":null,"best_assembly":104626,"study_accession":"PRJEB19916","source_niche":"Livestock","barcode":"SAL_FA1017AA","phage_type":null,"latitude":null,"secondary_study_accession":"ERP021993","collection_year":2009,"ID":"SAL_KA4626AA_AS","disease":null,"uberstrain":51017,"country":"Poland","release_date":"2016-08-24","created":"2016-02-24","Accession":[{"seq_platform":"ILLUMINA","total_bases":156819960,"accession":"ERR2009712","seq_library":"Paired","experiment_accession":"ERX2069391","seq_insert":null,"average_length":198}],"assembly_status":"Assembled","sample_accession":"SAMEA104127843","source_type":"Swine","contact":"F.X. Weill (Institut Pasteur)","extra_row_info":"martin at m.j.sergeant@warwick.ac.uk","collection_time":null,"__Node":"SAL_KA4626AA_AS","__strain_id":"51017","Collection Date":"ND","__selected":false,"id":170},"51018":{"13496":"Paratyphi C","comment":null,"secondary_sample_accession":"ERS1791599","antigenic_formulas":null,"StrainID":51018,"serotype":"Paratyphi C","antibiotic_resistance":null,"strain":"03_2639","postcode":null,"owner":55,"subspecies":null,"continent":"Europe","city":null,"collection_date":null,"collection_month":null,"not_editable":true,"admin1":null,"source_details":"pus","admin2":null,"longitude":null,"best_assembly":105413,"study_accession":"PRJEB19916","source_niche":"Human","barcode":"SAL_FA1018AA","phage_type":null,"latitude":null,"secondary_study_accession":"ERP021993","collection_year":2003,"ID":"SAL_KA5413AA_AS","disease":null,"uberstrain":51018,"country":"France","release_date":"2016-08-02","created":"2016-02-24","Accession":[{"seq_platform":"ILLUMINA","total_bases":63298644,"accession":"traces-0NKgDlN","seq_library":"Paired","experiment_accession":"NA","seq_insert":null,"average_length":233},{"seq_platform":"ILLUMINA","total_bases":192308880,"accession":"ERR2009700","seq_library":"Paired","experiment_accession":"ERX2069379","seq_insert":null,"average_length":233}],"assembly_status":"Assembled","sample_accession":"SAMEA104127706","source_type":"Human","contact":"F.X. Weill (Institut Pasteur)","extra_row_info":"martin at m.j.sergeant@warwick.ac.uk","collection_time":null,"__Node":"SAL_KA5413AA_AS","__strain_id":"51018","Collection Date":"ND","__selected":false,"id":171},"51019":{"13496":"Paratyphi C","comment":null,"secondary_sample_accession":"ERS1791569","antigenic_formulas":null,"StrainID":51019,"serotype":"Paratyphi C","antibiotic_resistance":null,"strain":"03_5313","postcode":null,"owner":55,"subspecies":null,"continent":"Europe","city":null,"collection_date":null,"collection_month":null,"not_editable":true,"admin1":null,"source_details":"Human","admin2":null,"longitude":null,"best_assembly":104628,"study_accession":"PRJEB19916","source_niche":"Human","barcode":"SAL_FA1019AA","phage_type":null,"latitude":null,"secondary_study_accession":"ERP021993","collection_year":2003,"ID":"SAL_KA4628AA_AS","disease":null,"uberstrain":51019,"country":"France","release_date":"2016-08-24","created":"2016-02-24","Accession":[{"seq_platform":"ILLUMINA","total_bases":125570044,"accession":"ERR2009670","seq_library":"Paired","experiment_accession":"ERX2069349","seq_insert":null,"average_length":227}],"assembly_status":"Assembled","sample_accession":"SAMEA104127676","source_type":"Human","contact":"F.X. Weill (Institut Pasteur)","extra_row_info":"martin at m.j.sergeant@warwick.ac.uk","collection_time":null,"__Node":"SAL_KA4628AA_AS","__strain_id":"51019","Collection Date":"ND","__selected":false,"id":172},"51020":{"13496":"Paratyphi C","comment":null,"secondary_sample_accession":"ERS1791568","antigenic_formulas":null,"StrainID":51020,"serotype":"Paratyphi C","antibiotic_resistance":null,"strain":"03_9548","postcode":null,"owner":55,"subspecies":null,"continent":"Europe","city":null,"collection_date":null,"collection_month":null,"not_editable":true,"admin1":null,"source_details":"Blood","admin2":null,"longitude":null,"best_assembly":104629,"study_accession":"PRJEB19916","source_niche":"Human","barcode":"SAL_FA1020AA","phage_type":null,"latitude":null,"secondary_study_accession":"ERP021993","collection_year":2003,"ID":"SAL_KA4629AA_AS","disease":null,"uberstrain":51020,"country":"France","release_date":"2016-08-24","created":"2016-02-24","Accession":[{"seq_platform":"ILLUMINA","total_bases":134354576,"accession":"ERR2009669","seq_library":"Paired","experiment_accession":"ERX2069348","seq_insert":null,"average_length":188}],"assembly_status":"Assembled","sample_accession":"SAMEA104127675","source_type":"Human","contact":"F.X. Weill (Institut Pasteur)","extra_row_info":"martin at m.j.sergeant@warwick.ac.uk","collection_time":null,"__Node":"SAL_KA4629AA_AS","__strain_id":"51020","Collection Date":"ND","__selected":false,"id":173},"51021":{"13496":"Paratyphi C","comment":null,"secondary_sample_accession":"ERS1791570","antigenic_formulas":null,"StrainID":51021,"serotype":"Paratyphi C","antibiotic_resistance":null,"strain":"05_1970","postcode":null,"owner":55,"subspecies":null,"continent":"Europe","city":null,"collection_date":null,"collection_month":null,"not_editable":true,"admin1":null,"source_details":"Wound","admin2":null,"longitude":null,"best_assembly":104630,"study_accession":"PRJEB19916","source_niche":"Human","barcode":"SAL_FA1021AA","phage_type":null,"latitude":null,"secondary_study_accession":"ERP021993","collection_year":2005,"ID":"SAL_KA4630AA_AS","disease":null,"uberstrain":51021,"country":"France","release_date":"2016-08-24","created":"2016-02-24","Accession":[{"seq_platform":"ILLUMINA","total_bases":157873038,"accession":"ERR2009671","seq_library":"Paired","experiment_accession":"ERX2069350","seq_insert":null,"average_length":201}],"assembly_status":"Assembled","sample_accession":"SAMEA104127677","source_type":"Human","contact":"F.X. Weill (Institut Pasteur)","extra_row_info":"martin at m.j.sergeant@warwick.ac.uk","collection_time":null,"__Node":"SAL_KA4630AA_AS","__strain_id":"51021","Collection Date":"ND","__selected":false,"id":174},"51022":{"13496":"Paratyphi C","comment":null,"secondary_sample_accession":"ERS1791571","antigenic_formulas":null,"StrainID":51022,"serotype":"Paratyphi C","antibiotic_resistance":null,"strain":"09_1655","postcode":null,"owner":55,"subspecies":null,"continent":"Africa","city":null,"collection_date":null,"collection_month":null,"not_editable":true,"admin1":null,"source_details":"Blood","admin2":null,"longitude":null,"best_assembly":104631,"study_accession":"PRJEB19916","source_niche":"Human","barcode":"SAL_FA1022AA","phage_type":null,"latitude":null,"secondary_study_accession":"ERP021993","collection_year":2009,"ID":"SAL_KA4631AA_AS","disease":null,"uberstrain":51022,"country":"Mali","release_date":"2016-08-24","created":"2016-02-24","Accession":[{"seq_platform":"ILLUMINA","total_bases":151643824,"accession":"ERR2009672","seq_library":"Paired","experiment_accession":"ERX2069351","seq_insert":null,"average_length":202}],"assembly_status":"Assembled","sample_accession":"SAMEA104127678","source_type":"Human","contact":"F.X. Weill (Institut Pasteur)","extra_row_info":"martin at m.j.sergeant@warwick.ac.uk","collection_time":null,"__Node":"SAL_KA4631AA_AS","__strain_id":"51022","Collection Date":"ND","__selected":false,"id":175},"51023":{"13496":"Paratyphi C","comment":null,"secondary_sample_accession":"ERS1791596","antigenic_formulas":null,"StrainID":51023,"serotype":"Paratyphi C","antibiotic_resistance":null,"strain":"201000563","postcode":null,"owner":55,"subspecies":null,"continent":"Europe","city":null,"collection_date":null,"collection_month":null,"not_editable":true,"admin1":null,"source_details":"Blood","admin2":null,"longitude":null,"best_assembly":105408,"study_accession":"PRJEB19916","source_niche":"Human","barcode":"SAL_FA1023AA","phage_type":null,"latitude":null,"secondary_study_accession":"ERP021993","collection_year":2010,"ID":"SAL_KA5408AA_AS","disease":null,"uberstrain":51023,"country":"France","release_date":"2016-08-24","created":"2016-02-24","Accession":[{"seq_platform":"ILLUMINA","total_bases":236811696,"accession":"ERR2009697","seq_library":"Paired","experiment_accession":"ERX2069376","seq_insert":null,"average_length":213},{"seq_platform":"ILLUMINA","total_bases":41247568,"accession":"traces-0dLDmlF","seq_library":"Paired","experiment_accession":"NA","seq_insert":null,"average_length":212}],"assembly_status":"Assembled","sample_accession":"SAMEA104127703","source_type":"Human","contact":"F.X. Weill (Institut Pasteur)","extra_row_info":"martin at m.j.sergeant@warwick.ac.uk","collection_time":null,"__Node":"SAL_KA5408AA_AS","__strain_id":"51023","Collection Date":"ND","__selected":false,"id":176},"51024":{"13496":"Paratyphi C","comment":null,"secondary_sample_accession":"ERS1791572","antigenic_formulas":null,"StrainID":51024,"serotype":"Paratyphi C","antibiotic_resistance":null,"strain":"1435K / WS740","postcode":null,"owner":55,"subspecies":null,"continent":null,"city":null,"collection_date":null,"collection_month":null,"not_editable":true,"admin1":null,"source_details":null,"admin2":null,"longitude":null,"best_assembly":104633,"study_accession":"PRJEB19916","source_niche":"Human","barcode":"SAL_FA1024AA","phage_type":null,"latitude":null,"secondary_study_accession":"ERP021993","collection_year":1965,"ID":"SAL_KA4633AA_AS","disease":null,"uberstrain":51024,"country":null,"release_date":"2016-08-24","created":"2016-02-24","Accession":[{"seq_platform":"ILLUMINA","total_bases":310512216,"accession":"ERR2009673","seq_library":"Paired","experiment_accession":"ERX2069352","seq_insert":null,"average_length":196}],"assembly_status":"Assembled","sample_accession":"SAMEA104127679","source_type":"Human","contact":"F.X. Weill (Institut Pasteur)","extra_row_info":"martin at m.j.sergeant@warwick.ac.uk","collection_time":null,"__Node":"SAL_KA4633AA_AS","__strain_id":"51024","Collection Date":"ND","__selected":false,"id":177},"51025":{"13496":"Choleraesuis","comment":null,"secondary_sample_accession":"ERS1791737","antigenic_formulas":null,"StrainID":51025,"serotype":"Choleraesuis var. Kunzendorf","antibiotic_resistance":null,"strain":"201008276","postcode":null,"owner":55,"subspecies":null,"continent":"Europe","city":null,"collection_date":null,"collection_month":null,"not_editable":true,"admin1":null,"source_details":"Blood","admin2":null,"longitude":null,"best_assembly":104634,"study_accession":"PRJEB19916","source_niche":"Human","barcode":"SAL_FA1025AA","phage_type":null,"latitude":null,"secondary_study_accession":"ERP021993","collection_year":2010,"ID":"SAL_KA4634AA_AS","disease":null,"uberstrain":51025,"country":"France","release_date":"2016-08-24","created":"2016-02-24","Accession":[{"seq_platform":"ILLUMINA","total_bases":382446756,"accession":"ERR2009713","seq_library":"Paired","experiment_accession":"ERX2069392","seq_insert":null,"average_length":241}],"assembly_status":"Assembled","sample_accession":"SAMEA104127844","source_type":"Human","contact":"F.X. Weill (Institut Pasteur)","extra_row_info":"martin at m.j.sergeant@warwick.ac.uk","collection_time":null,"__Node":"SAL_KA4634AA_AS","__strain_id":"51025","Collection Date":"ND","__selected":false,"id":178},"51029":{"13496":"Choleraesuis","comment":null,"secondary_sample_accession":"ERS1791738","antigenic_formulas":null,"StrainID":51029,"serotype":"Choleraesuis","antibiotic_resistance":null,"strain":"201209171","postcode":null,"owner":55,"subspecies":null,"continent":"Europe","city":null,"collection_date":null,"collection_month":null,"not_editable":true,"admin1":null,"source_details":"Blood","admin2":null,"longitude":null,"best_assembly":104638,"study_accession":"PRJEB19916","source_niche":"Human","barcode":"SAL_FA1029AA","phage_type":null,"latitude":null,"secondary_study_accession":"ERP021993","collection_year":2012,"ID":"SAL_KA4638AA_AS","disease":null,"uberstrain":51029,"country":"France","release_date":"2016-08-24","created":"2016-02-24","Accession":[{"seq_platform":"ILLUMINA","total_bases":204843728,"accession":"ERR2009714","seq_library":"Paired","experiment_accession":"ERX2069393","seq_insert":null,"average_length":212}],"assembly_status":"Assembled","sample_accession":"SAMEA104127845","source_type":"Human","contact":"F.X. Weill (Institut Pasteur)","extra_row_info":"martin at m.j.sergeant@warwick.ac.uk","collection_time":null,"__Node":"SAL_KA4638AA_AS","__strain_id":"51029","Collection Date":"ND","__selected":false,"id":179},"51030":{"13496":"Paratyphi C","comment":null,"secondary_sample_accession":"ERS1792349","antigenic_formulas":null,"StrainID":51030,"serotype":"Paratyphi C","antibiotic_resistance":null,"strain":"20157827","postcode":null,"owner":55,"subspecies":null,"continent":"Europe","city":null,"collection_date":null,"collection_month":null,"not_editable":true,"admin1":null,"source_details":"Urine","admin2":null,"longitude":null,"best_assembly":105414,"study_accession":"PRJEB19916","source_niche":"Human","barcode":"SAL_FA1030AA","phage_type":null,"latitude":null,"secondary_study_accession":"ERP021993","collection_year":2015,"ID":"SAL_KA5414AA_AS","disease":null,"uberstrain":51030,"country":"France","release_date":"2016-08-24","created":"2016-02-24","Accession":[{"seq_platform":"ILLUMINA","total_bases":194829560,"accession":"ERR2011064","seq_library":"Paired","experiment_accession":"ERX2070736","seq_insert":null,"average_length":215},{"seq_platform":"ILLUMINA","total_bases":62343120,"accession":"traces-0JVDFFG","seq_library":"Paired","experiment_accession":"NA","seq_insert":null,"average_length":215}],"assembly_status":"Assembled","sample_accession":"SAMEA104128456","source_type":"Human","contact":"F.X. Weill (Institut Pasteur)","extra_row_info":"martin at m.j.sergeant@warwick.ac.uk","collection_time":null,"__Node":"SAL_KA5414AA_AS","__strain_id":"51030","Collection Date":"ND","__selected":false,"id":180},"51031":{"13496":"Paratyphi C","comment":null,"secondary_sample_accession":"ERS1791573","antigenic_formulas":null,"StrainID":51031,"serotype":"Paratyphi C","antibiotic_resistance":null,"strain":"20124063","postcode":null,"owner":55,"subspecies":null,"continent":"Europe","city":null,"collection_date":null,"collection_month":null,"not_editable":true,"admin1":null,"source_details":"Stool","admin2":null,"longitude":null,"best_assembly":104640,"study_accession":"PRJEB19916","source_niche":"Human","barcode":"SAL_FA1031AA","phage_type":null,"latitude":null,"secondary_study_accession":"ERP021993","collection_year":2012,"ID":"SAL_KA4640AA_AS","disease":null,"uberstrain":51031,"country":"France","release_date":"2016-08-24","created":"2016-02-24","Accession":[{"seq_platform":"ILLUMINA","total_bases":108547152,"accession":"ERR2009674","seq_library":"Paired","experiment_accession":"ERX2069353","seq_insert":null,"average_length":228}],"assembly_status":"Assembled","sample_accession":"SAMEA104127680","source_type":"Human","contact":"F.X. Weill (Institut Pasteur)","extra_row_info":"martin at m.j.sergeant@warwick.ac.uk","collection_time":null,"__Node":"SAL_KA4640AA_AS","__strain_id":"51031","Collection Date":"ND","__selected":false,"id":181},"51032":{"13496":"Paratyphi C","comment":null,"secondary_sample_accession":"ERS1791574","antigenic_formulas":null,"StrainID":51032,"serotype":"Paratyphi C","antibiotic_resistance":null,"strain":"32K_WS302","postcode":null,"owner":55,"subspecies":null,"continent":"Asia","city":null,"collection_date":null,"collection_month":null,"not_editable":true,"admin1":null,"source_details":"Blood","admin2":null,"longitude":null,"best_assembly":104641,"study_accession":"PRJEB19916","source_niche":"ND","barcode":"SAL_FA1032AA","phage_type":null,"latitude":null,"secondary_study_accession":"ERP021993","collection_year":1914,"ID":"SAL_KA4641AA_AS","disease":null,"uberstrain":51032,"country":"India","release_date":"2016-08-24","created":"2016-02-24","Accession":[{"seq_platform":"ILLUMINA","total_bases":174196068,"accession":"ERR2009675","seq_library":"Paired","experiment_accession":"ERX2069354","seq_insert":null,"average_length":186}],"assembly_status":"Assembled","sample_accession":"SAMEA104127681","source_type":"ND","contact":"F.X. Weill (Institut Pasteur)","extra_row_info":"martin at m.j.sergeant@warwick.ac.uk","collection_time":null,"__Node":"SAL_KA4641AA_AS","__strain_id":"51032","Collection Date":"ND","__selected":false,"id":182},"51033":{"13496":"Paratyphi C","comment":null,"secondary_sample_accession":"ERS1791575","antigenic_formulas":null,"StrainID":51033,"serotype":"Paratyphi C","antibiotic_resistance":null,"strain":"4827_84 / WS845","postcode":null,"owner":55,"subspecies":null,"continent":"Africa","city":null,"collection_date":null,"collection_month":null,"not_editable":true,"admin1":null,"source_details":"Blood","admin2":null,"longitude":null,"best_assembly":104642,"study_accession":"PRJEB19916","source_niche":"Human","barcode":"SAL_FA1033AA","phage_type":null,"latitude":null,"secondary_study_accession":"ERP021993","collection_year":1984,"ID":"SAL_KA4642AA_AS","disease":null,"uberstrain":51033,"country":"Madagascar","release_date":"2016-08-24","created":"2016-02-24","Accession":[{"seq_platform":"ILLUMINA","total_bases":81409020,"accession":"ERR2009676","seq_library":"Paired","experiment_accession":"ERX2069355","seq_insert":null,"average_length":201}],"assembly_status":"Assembled","sample_accession":"SAMEA104127682","source_type":"Human","contact":"F.X. Weill (Institut Pasteur)","extra_row_info":"martin at m.j.sergeant@warwick.ac.uk","collection_time":null,"__Node":"SAL_KA4642AA_AS","__strain_id":"51033","Collection Date":"ND","__selected":false,"id":183},"51034":{"13496":"Paratyphi C","comment":null,"secondary_sample_accession":"ERS1792335","antigenic_formulas":null,"StrainID":51034,"serotype":"Paratyphi C (Predicted)","antibiotic_resistance":null,"strain":"58_2_CS","postcode":null,"owner":55,"subspecies":"I","continent":"Asia","city":null,"collection_date":null,"collection_month":null,"not_editable":true,"admin1":null,"source_details":"Blood","admin2":null,"longitude":null,"best_assembly":105407,"study_accession":"PRJEB19916","source_niche":"ND","barcode":"SAL_FA1034AA","phage_type":null,"latitude":null,"secondary_study_accession":"ERP021993","collection_year":1958,"ID":"SAL_KA5407AA_AS","disease":null,"uberstrain":51034,"country":"Cambodia","release_date":"2016-08-24","created":"2016-02-24","Accession":[{"seq_platform":"ILLUMINA","total_bases":230743408,"accession":"ERR2011050 ","seq_library":"Paired","experiment_accession":"ERX2070722","seq_insert":null,"average_length":218},{"seq_platform":"ILLUMINA","total_bases":9084096,"accession":"traces-0wllrTD","seq_library":"Paired","experiment_accession":"NA","seq_insert":null,"average_length":216},{"seq_platform":"ILLUMINA","total_bases":null,"accession":"ERR2011050","seq_library":"Paired","experiment_accession":"ERX2070722","seq_insert":500,"average_length":null}],"assembly_status":"Assembled","sample_accession":"SAMEA104128442","source_type":"ND","contact":"F.X. Weill (Institut Pasteur)","extra_row_info":"martin at m.j.sergeant@warwick.ac.uk","collection_time":null,"__Node":"SAL_KA2721AA_AS","__strain_id":"51034","Collection Date":"ND","__selected":false,"id":184},"51035":{"13496":"Paratyphi C","comment":null,"secondary_sample_accession":"ERS1791576","antigenic_formulas":null,"StrainID":51035,"serotype":"Paratyphi C","antibiotic_resistance":null,"strain":"57_1","postcode":null,"owner":55,"subspecies":null,"continent":"Africa","city":null,"collection_date":null,"collection_month":null,"not_editable":true,"admin1":null,"source_details":null,"admin2":null,"longitude":null,"best_assembly":104644,"study_accession":"PRJEB19916","source_niche":"Human","barcode":"SAL_FA1035AA","phage_type":null,"latitude":null,"secondary_study_accession":"ERP021993","collection_year":1957,"ID":"SAL_KA4644AA_AS","disease":null,"uberstrain":51035,"country":"Rwanda","release_date":"2016-08-24","created":"2016-02-24","Accession":[{"seq_platform":"ILLUMINA","total_bases":201747840,"accession":"ERR2009677","seq_library":"Paired","experiment_accession":"ERX2069356","seq_insert":null,"average_length":192}],"assembly_status":"Assembled","sample_accession":"SAMEA104127683","source_type":"Human","contact":"F.X. Weill (Institut Pasteur)","extra_row_info":"martin at m.j.sergeant@warwick.ac.uk","collection_time":null,"__Node":"SAL_KA4644AA_AS","__strain_id":"51035","Collection Date":"ND","__selected":false,"id":185},"51036":{"13496":"Paratyphi C","comment":null,"secondary_sample_accession":"ERS1791577","antigenic_formulas":null,"StrainID":51036,"serotype":"Paratyphi C","antibiotic_resistance":null,"strain":"57_2","postcode":null,"owner":55,"subspecies":null,"continent":"Africa","city":null,"collection_date":null,"collection_month":null,"not_editable":true,"admin1":null,"source_details":null,"admin2":null,"longitude":null,"best_assembly":104645,"study_accession":"PRJEB19916","source_niche":"Human","barcode":"SAL_FA1036AA","phage_type":null,"latitude":null,"secondary_study_accession":"ERP021993","collection_year":1957,"ID":"SAL_KA4645AA_AS","disease":null,"uberstrain":51036,"country":"Rwanda","release_date":"2016-08-24","created":"2016-02-24","Accession":[{"seq_platform":"ILLUMINA","total_bases":79146990,"accession":"ERR2009678","seq_library":"Paired","experiment_accession":"ERX2069357","seq_insert":null,"average_length":195}],"assembly_status":"Assembled","sample_accession":"SAMEA104127684","source_type":"Human","contact":"F.X. Weill (Institut Pasteur)","extra_row_info":"martin at m.j.sergeant@warwick.ac.uk","collection_time":null,"__Node":"SAL_KA4645AA_AS","__strain_id":"51036","Collection Date":"ND","__selected":false,"id":186},"51037":{"13496":"Choleraesuis","comment":null,"secondary_sample_accession":"ERS1791739","antigenic_formulas":null,"StrainID":51037,"serotype":"Choleraesuis","antibiotic_resistance":null,"strain":"55_9","postcode":null,"owner":55,"subspecies":null,"continent":"Europe","city":null,"collection_date":null,"collection_month":null,"not_editable":true,"admin1":null,"source_details":"Horse meat","admin2":null,"longitude":null,"best_assembly":104646,"study_accession":"PRJEB19916","source_niche":"Livestock","barcode":"SAL_FA1037AA","phage_type":null,"latitude":null,"secondary_study_accession":"ERP021993","collection_year":1955,"ID":"SAL_KA4646AA_AS","disease":null,"uberstrain":51037,"country":"Italy","release_date":"2016-08-24","created":"2016-02-24","Accession":[{"seq_platform":"ILLUMINA","total_bases":169764936,"accession":"ERR2009715","seq_library":"Paired","experiment_accession":"ERX2069394","seq_insert":null,"average_length":212}],"assembly_status":"Assembled","sample_accession":"SAMEA104127846","source_type":"Equine","contact":"F.X. Weill (Institut Pasteur)","extra_row_info":"martin at m.j.sergeant@warwick.ac.uk","collection_time":null,"__Node":"SAL_KA4646AA_AS","__strain_id":"51037","Collection Date":"ND","__selected":false,"id":187},"51038":{"13496":"Paratyphi C","comment":null,"secondary_sample_accession":"ERS1791578","antigenic_formulas":null,"StrainID":51038,"serotype":"Paratyphi C","antibiotic_resistance":null,"strain":"58_3","postcode":null,"owner":55,"subspecies":null,"continent":"Africa","city":null,"collection_date":null,"collection_month":null,"not_editable":true,"admin1":null,"source_details":"Blood","admin2":null,"longitude":null,"best_assembly":104647,"study_accession":"PRJEB19916","source_niche":"Human","barcode":"SAL_FA1038AA","phage_type":null,"latitude":null,"secondary_study_accession":"ERP021993","collection_year":1958,"ID":"SAL_KA4647AA_AS","disease":null,"uberstrain":51038,"country":"Senegal","release_date":"2016-08-24","created":"2016-02-24","Accession":[{"seq_platform":"ILLUMINA","total_bases":264846516,"accession":"ERR2009679","seq_library":"Paired","experiment_accession":"ERX2069358","seq_insert":null,"average_length":186}],"assembly_status":"Assembled","sample_accession":"SAMEA104127685","source_type":"Human","contact":"F.X. Weill (Institut Pasteur)","extra_row_info":"martin at m.j.sergeant@warwick.ac.uk","collection_time":null,"__Node":"SAL_KA4647AA_AS","__strain_id":"51038","Collection Date":"ND","__selected":false,"id":188},"51039":{"13496":"Paratyphi C","comment":null,"secondary_sample_accession":"ERS1791579","antigenic_formulas":null,"StrainID":51039,"serotype":"Paratyphi C","antibiotic_resistance":null,"strain":"59_5","postcode":null,"owner":55,"subspecies":null,"continent":"Africa","city":null,"collection_date":null,"collection_month":null,"not_editable":true,"admin1":null,"source_details":"Blood","admin2":null,"longitude":null,"best_assembly":104648,"study_accession":"PRJEB19916","source_niche":"ND","barcode":"SAL_FA1039AA","phage_type":null,"latitude":null,"secondary_study_accession":"ERP021993","collection_year":1959,"ID":"SAL_KA4648AA_AS","disease":null,"uberstrain":51039,"country":"Senegal","release_date":"2016-08-24","created":"2016-02-24","Accession":[{"seq_platform":"ILLUMINA","total_bases":252385202,"accession":"ERR2009680","seq_library":"Paired","experiment_accession":"ERX2069359","seq_insert":null,"average_length":173}],"assembly_status":"Assembled","sample_accession":"SAMEA104127686","source_type":"ND","contact":"F.X. Weill (Institut Pasteur)","extra_row_info":"martin at m.j.sergeant@warwick.ac.uk","collection_time":null,"__Node":"SAL_KA4648AA_AS","__strain_id":"51039","Collection Date":"ND","__selected":false,"id":189},"51040":{"13496":"Paratyphi C","comment":null,"secondary_sample_accession":"ERS1791580","antigenic_formulas":null,"StrainID":51040,"serotype":"Paratyphi C","antibiotic_resistance":null,"strain":"59_6","postcode":null,"owner":55,"subspecies":null,"continent":"Africa","city":null,"collection_date":null,"collection_month":null,"not_editable":true,"admin1":null,"source_details":"Blood","admin2":null,"longitude":null,"best_assembly":104649,"study_accession":"PRJEB19916","source_niche":"ND","barcode":"SAL_FA1040AA","phage_type":null,"latitude":null,"secondary_study_accession":"ERP021993","collection_year":1959,"ID":"SAL_KA4649AA_AS","disease":null,"uberstrain":51040,"country":"Senegal","release_date":"2016-08-24","created":"2016-02-24","Accession":[{"seq_platform":"ILLUMINA","total_bases":146020104,"accession":"ERR2009681","seq_library":"Paired","experiment_accession":"ERX2069360","seq_insert":null,"average_length":108}],"assembly_status":"Assembled","sample_accession":"SAMEA104127687","source_type":"ND","contact":"F.X. Weill (Institut Pasteur)","extra_row_info":"martin at m.j.sergeant@warwick.ac.uk","collection_time":null,"__Node":"SAL_KA4649AA_AS","__strain_id":"51040","Collection Date":"ND","__selected":false,"id":190},"51041":{"13496":"Paratyphi C","comment":null,"secondary_sample_accession":"ERS1791581","antigenic_formulas":null,"StrainID":51041,"serotype":"Paratyphi C","antibiotic_resistance":null,"strain":"59_4","postcode":null,"owner":55,"subspecies":null,"continent":"Africa","city":null,"collection_date":null,"collection_month":null,"not_editable":true,"admin1":null,"source_details":"Blood","admin2":null,"longitude":null,"best_assembly":104650,"study_accession":"PRJEB19916","source_niche":"Human","barcode":"SAL_FA1041AA","phage_type":null,"latitude":null,"secondary_study_accession":"ERP021993","collection_year":1959,"ID":"SAL_KA4650AA_AS","disease":null,"uberstrain":51041,"country":"Senegal","release_date":"2016-08-24","created":"2016-02-24","Accession":[{"seq_platform":"ILLUMINA","total_bases":234724808,"accession":"ERR2009682","seq_library":"Paired","experiment_accession":"ERX2069361","seq_insert":null,"average_length":202}],"assembly_status":"Assembled","sample_accession":"SAMEA104127688","source_type":"Human","contact":"F.X. Weill (Institut Pasteur)","extra_row_info":"martin at m.j.sergeant@warwick.ac.uk","collection_time":null,"__Node":"SAL_KA4650AA_AS","__strain_id":"51041","Collection Date":"ND","__selected":false,"id":191},"51042":{"13496":"Paratyphi C","comment":null,"secondary_sample_accession":"ERS1791582","antigenic_formulas":null,"StrainID":51042,"serotype":"Paratyphi C","antibiotic_resistance":null,"strain":"60_1","postcode":null,"owner":55,"subspecies":null,"continent":"Asia","city":null,"collection_date":null,"collection_month":null,"not_editable":true,"admin1":null,"source_details":null,"admin2":null,"longitude":null,"best_assembly":104651,"study_accession":"PRJEB19916","source_niche":"Human","barcode":"SAL_FA1042AA","phage_type":null,"latitude":null,"secondary_study_accession":"ERP021993","collection_year":1960,"ID":"SAL_KA4651AA_AS","disease":null,"uberstrain":51042,"country":"Cambodia","release_date":"2016-08-24","created":"2016-02-24","Accession":[{"seq_platform":"ILLUMINA","total_bases":269773110,"accession":"ERR2009683","seq_library":"Paired","experiment_accession":"ERX2069362","seq_insert":null,"average_length":183}],"assembly_status":"Assembled","sample_accession":"SAMEA104127689","source_type":"Human","contact":"F.X. Weill (Institut Pasteur)","extra_row_info":"martin at m.j.sergeant@warwick.ac.uk","collection_time":null,"__Node":"SAL_KA4651AA_AS","__strain_id":"51042","Collection Date":"ND","__selected":false,"id":192},"51043":{"13496":"Choleraesuis","comment":null,"secondary_sample_accession":"ERS1791740","antigenic_formulas":null,"StrainID":51043,"serotype":"Choleraesuis","antibiotic_resistance":null,"strain":"60_2","postcode":null,"owner":55,"subspecies":null,"continent":"Asia","city":null,"collection_date":null,"collection_month":null,"not_editable":true,"admin1":null,"source_details":null,"admin2":null,"longitude":null,"best_assembly":104652,"study_accession":"PRJEB19916","source_niche":"Human","barcode":"SAL_FA1043AA","phage_type":null,"latitude":null,"secondary_study_accession":"ERP021993","collection_year":1960,"ID":"SAL_KA4652AA_AS","disease":null,"uberstrain":51043,"country":"Vietnam","release_date":"2016-08-24","created":"2016-02-24","Accession":[{"seq_platform":"ILLUMINA","total_bases":156064684,"accession":"ERR2009716","seq_library":"Paired","experiment_accession":"ERX2069395","seq_insert":null,"average_length":173}],"assembly_status":"Assembled","sample_accession":"SAMEA104127847","source_type":"Human","contact":"F.X. Weill (Institut Pasteur)","extra_row_info":"martin at m.j.sergeant@warwick.ac.uk","collection_time":null,"__Node":"SAL_KA4652AA_AS","__strain_id":"51043","Collection Date":"ND","__selected":false,"id":193},"51044":{"13496":"Paratyphi C","comment":null,"secondary_sample_accession":"ERS1791583","antigenic_formulas":null,"StrainID":51044,"serotype":"Paratyphi C","antibiotic_resistance":null,"strain":"61_4","postcode":null,"owner":55,"subspecies":null,"continent":"Asia","city":null,"collection_date":null,"collection_month":null,"not_editable":true,"admin1":null,"source_details":"Pus","admin2":null,"longitude":null,"best_assembly":104663,"study_accession":"PRJEB19916","source_niche":"Human","barcode":"SAL_FA1044AA","phage_type":null,"latitude":null,"secondary_study_accession":"ERP021993","collection_year":1961,"ID":"SAL_KA4663AA_AS","disease":null,"uberstrain":51044,"country":"Turkey","release_date":"2016-08-24","created":"2016-02-24","Accession":[{"seq_platform":"ILLUMINA","total_bases":111284186,"accession":"ERR2009684","seq_library":"Paired","experiment_accession":"ERX2069363","seq_insert":null,"average_length":193}],"assembly_status":"Assembled","sample_accession":"SAMEA104127690","source_type":"Human","contact":"F.X. Weill (Institut Pasteur)","extra_row_info":"martin at m.j.sergeant@warwick.ac.uk","collection_time":null,"__Node":"SAL_KA4663AA_AS","__strain_id":"51044","Collection Date":"ND","__selected":false,"id":194},"51045":{"13496":"Choleraesuis","comment":null,"secondary_sample_accession":"ERS1791750","antigenic_formulas":null,"StrainID":51045,"serotype":"Choleraesuis var. Kunzendorf","antibiotic_resistance":null,"strain":"62_4","postcode":null,"owner":55,"subspecies":null,"continent":"Africa","city":null,"collection_date":null,"collection_month":null,"not_editable":true,"admin1":null,"source_details":"Hemoculture","admin2":null,"longitude":null,"best_assembly":105410,"study_accession":"PRJEB19916","source_niche":"Human","barcode":"SAL_FA1045AA","phage_type":null,"latitude":null,"secondary_study_accession":"ERP021993","collection_year":1962,"ID":"SAL_KA5410AA_AS","disease":null,"uberstrain":51045,"country":"Cameroon","release_date":"2016-08-24","created":"2016-02-24","Accession":[{"seq_platform":"ILLUMINA","total_bases":69616584,"accession":"traces-0rsRaTZ","seq_library":"Paired","experiment_accession":"NA","seq_insert":null,"average_length":207},{"seq_platform":"ILLUMINA","total_bases":377408610,"accession":"ERR2009726","seq_library":"Paired","experiment_accession":"ERX2069405","seq_insert":null,"average_length":207}],"assembly_status":"Assembled","sample_accession":"SAMEA104127857","source_type":"Human","contact":"F.X. Weill (Institut Pasteur)","extra_row_info":"martin at m.j.sergeant@warwick.ac.uk","collection_time":null,"__Node":"SAL_KA5410AA_AS","__strain_id":"51045","Collection Date":"ND","__selected":false,"id":195},"51046":{"13496":"Choleraesuis","comment":null,"secondary_sample_accession":"ERS1791741","antigenic_formulas":null,"StrainID":51046,"serotype":"Choleraesuis","antibiotic_resistance":null,"strain":"62_2","postcode":null,"owner":55,"subspecies":null,"continent":"Europe","city":null,"collection_date":null,"collection_month":null,"not_editable":true,"admin1":null,"source_details":"Moelle osseuse de porc","admin2":null,"longitude":null,"best_assembly":104665,"study_accession":"PRJEB19916","source_niche":"Livestock","barcode":"SAL_FA1046AA","phage_type":null,"latitude":null,"secondary_study_accession":"ERP021993","collection_year":1962,"ID":"SAL_KA4665AA_AS","disease":null,"uberstrain":51046,"country":"France","release_date":"2016-08-24","created":"2016-02-24","Accession":[{"seq_platform":"ILLUMINA","total_bases":98027988,"accession":"ERR2009717","seq_library":"Paired","experiment_accession":"ERX2069396","seq_insert":null,"average_length":197}],"assembly_status":"Assembled","sample_accession":"SAMEA104127848","source_type":"Swine","contact":"F.X. Weill (Institut Pasteur)","extra_row_info":"martin at m.j.sergeant@warwick.ac.uk","collection_time":null,"__Node":"SAL_KA4665AA_AS","__strain_id":"51046","Collection Date":"ND","__selected":false,"id":196},"51047":{"13496":"Choleraesuis","comment":null,"secondary_sample_accession":"ERS1791742","antigenic_formulas":null,"StrainID":51047,"serotype":"Choleraesuis","antibiotic_resistance":null,"strain":"60_3","postcode":null,"owner":55,"subspecies":null,"continent":"Africa","city":null,"collection_date":null,"collection_month":null,"not_editable":true,"admin1":null,"source_details":"Reisolated from 1956 cobaye","admin2":null,"longitude":null,"best_assembly":104666,"study_accession":"PRJEB19916","source_niche":"Wild Animal","barcode":"SAL_FA1047AA","phage_type":null,"latitude":null,"secondary_study_accession":"ERP021993","collection_year":1960,"ID":"SAL_KA4666AA_AS","disease":null,"uberstrain":51047,"country":"Senegal","release_date":"2016-08-24","created":"2016-02-24","Accession":[{"seq_platform":"ILLUMINA","total_bases":231160230,"accession":"ERR2009718","seq_library":"Paired","experiment_accession":"ERX2069397","seq_insert":null,"average_length":189}],"assembly_status":"Assembled","sample_accession":"SAMEA104127849","source_type":"Rodent","contact":"F.X. Weill (Institut Pasteur)","extra_row_info":"martin at m.j.sergeant@warwick.ac.uk","collection_time":null,"__Node":"SAL_KA4666AA_AS","__strain_id":"51047","Collection Date":"ND","__selected":false,"id":197},"51048":{"13496":"Choleraesuis","comment":null,"secondary_sample_accession":"ERS1791743","antigenic_formulas":null,"StrainID":51048,"serotype":"Choleraesuis","antibiotic_resistance":null,"strain":"62_6","postcode":null,"owner":55,"subspecies":null,"continent":"Asia","city":null,"collection_date":null,"collection_month":null,"not_editable":true,"admin1":null,"source_details":"Stool","admin2":null,"longitude":null,"best_assembly":104667,"study_accession":"PRJEB19916","source_niche":"Human","barcode":"SAL_FA1048AA","phage_type":null,"latitude":null,"secondary_study_accession":"ERP021993","collection_year":1962,"ID":"SAL_KA4667AA_AS","disease":null,"uberstrain":51048,"country":"Vietnam","release_date":"2016-08-24","created":"2016-02-24","Accession":[{"seq_platform":"ILLUMINA","total_bases":119923146,"accession":"ERR2009719","seq_library":"Paired","experiment_accession":"ERX2069398","seq_insert":null,"average_length":189}],"assembly_status":"Assembled","sample_accession":"SAMEA104127850","source_type":"Human","contact":"F.X. Weill (Institut Pasteur)","extra_row_info":"martin at m.j.sergeant@warwick.ac.uk","collection_time":null,"__Node":"SAL_KA4667AA_AS","__strain_id":"51048","Collection Date":"ND","__selected":false,"id":198},"51049":{"13496":"Choleraesuis","comment":null,"secondary_sample_accession":"ERS1791745","antigenic_formulas":null,"StrainID":51049,"serotype":"Choleraesuis","antibiotic_resistance":null,"strain":"63_3","postcode":null,"owner":55,"subspecies":null,"continent":"Asia","city":null,"collection_date":null,"collection_month":null,"not_editable":true,"admin1":null,"source_details":"Blood","admin2":null,"longitude":null,"best_assembly":104668,"study_accession":"PRJEB19916","source_niche":"ND","barcode":"SAL_FA1049AA","phage_type":null,"latitude":null,"secondary_study_accession":"ERP021993","collection_year":1963,"ID":"SAL_KA4668AA_AS","disease":null,"uberstrain":51049,"country":"Vietnam","release_date":"2016-08-24","created":"2016-02-24","Accession":[{"seq_platform":"ILLUMINA","total_bases":364177944,"accession":"ERR2009721","seq_library":"Paired","experiment_accession":"ERX2069400","seq_insert":null,"average_length":221}],"assembly_status":"Assembled","sample_accession":"SAMEA104127852","source_type":"ND","contact":"F.X. Weill (Institut Pasteur)","extra_row_info":"martin at m.j.sergeant@warwick.ac.uk","collection_time":null,"__Node":"SAL_KA4668AA_AS","__strain_id":"51049","Collection Date":"ND","__selected":false,"id":199},"51050":{"13496":"Paratyphi C","comment":null,"secondary_sample_accession":"ERS1791584","antigenic_formulas":null,"StrainID":51050,"serotype":"Paratyphi C","antibiotic_resistance":null,"strain":"65_10bis","postcode":null,"owner":55,"subspecies":null,"continent":"Africa","city":null,"collection_date":null,"collection_month":null,"not_editable":true,"admin1":null,"source_details":"Blood","admin2":null,"longitude":null,"best_assembly":104669,"study_accession":"PRJEB19916","source_niche":"ND","barcode":"SAL_FA1050AA","phage_type":null,"latitude":null,"secondary_study_accession":"ERP021993","collection_year":1965,"ID":"SAL_KA4669AA_AS","disease":null,"uberstrain":51050,"country":"Ivory Coast","release_date":"2016-08-24","created":"2016-02-24","Accession":[{"seq_platform":"ILLUMINA","total_bases":209455806,"accession":"ERR2009685","seq_library":"Paired","experiment_accession":"ERX2069364","seq_insert":null,"average_length":203}],"assembly_status":"Assembled","sample_accession":"SAMEA104127691","source_type":"ND","contact":"F.X. Weill (Institut Pasteur)","extra_row_info":"martin at m.j.sergeant@warwick.ac.uk","collection_time":null,"__Node":"SAL_KA4669AA_AS","__strain_id":"51050","Collection Date":"ND","__selected":false,"id":200},"51051":{"13496":"Choleraesuis","comment":null,"secondary_sample_accession":"ERS1791744","antigenic_formulas":null,"StrainID":51051,"serotype":"Choleraesuis","antibiotic_resistance":null,"strain":"63_2","postcode":null,"owner":55,"subspecies":null,"continent":"Africa","city":null,"collection_date":null,"collection_month":null,"not_editable":true,"admin1":null,"source_details":"Blood","admin2":null,"longitude":null,"best_assembly":104670,"study_accession":"PRJEB19916","source_niche":"Human","barcode":"SAL_FA1051AA","phage_type":null,"latitude":null,"secondary_study_accession":"ERP021993","collection_year":1963,"ID":"SAL_KA4670AA_AS","disease":null,"uberstrain":51051,"country":"Cameroon","release_date":"2016-08-24","created":"2016-02-24","Accession":[{"seq_platform":"ILLUMINA","total_bases":377096428,"accession":"ERR2009720","seq_library":"Paired","experiment_accession":"ERX2069399","seq_insert":null,"average_length":202}],"assembly_status":"Assembled","sample_accession":"SAMEA104127851","source_type":"Human","contact":"F.X. Weill (Institut Pasteur)","extra_row_info":"martin at m.j.sergeant@warwick.ac.uk","collection_time":null,"__Node":"SAL_KA4670AA_AS","__strain_id":"51051","Collection Date":"ND","__selected":false,"id":201},"51052":{"13496":"Paratyphi C","comment":null,"secondary_sample_accession":"ERS1792334","antigenic_formulas":null,"StrainID":51052,"serotype":"Paratyphi C (Predicted)","antibiotic_resistance":null,"strain":"67_14","postcode":null,"owner":55,"subspecies":null,"continent":"Asia","city":null,"collection_date":null,"collection_month":null,"not_editable":true,"admin1":null,"source_details":"Blood","admin2":null,"longitude":null,"best_assembly":104671,"study_accession":"PRJEB19916","source_niche":"ND","barcode":"SAL_FA1052AA","phage_type":null,"latitude":null,"secondary_study_accession":"ERP021173","collection_year":1967,"ID":"SAL_KA4671AA_AS","disease":null,"uberstrain":51052,"country":"Vietnam","release_date":"2016-08-24","created":"2016-02-24","Accession":[{"seq_platform":"ILLUMINA","total_bases":292237920,"accession":"ERR2011049","seq_library":"Paired","experiment_accession":"ERX2070721","seq_insert":null,"average_length":208}],"assembly_status":"Assembled","sample_accession":"SAMEA104128441","source_type":"ND","contact":"F.X. Weill (Institut Pasteur)","extra_row_info":"martin at m.j.sergeant@warwick.ac.uk","collection_time":null,"__Node":"SAL_KA4671AA_AS","__strain_id":"51052","Collection Date":"ND","__selected":false,"id":202},"51053":{"13496":"Paratyphi C","comment":null,"secondary_sample_accession":"ERS1791598","antigenic_formulas":null,"StrainID":51053,"serotype":"Paratyphi C","antibiotic_resistance":null,"strain":"71_12","postcode":null,"owner":55,"subspecies":null,"continent":"Africa","city":null,"collection_date":null,"collection_month":null,"not_editable":true,"admin1":null,"source_details":"Urine","admin2":null,"longitude":null,"best_assembly":105412,"study_accession":"PRJEB19916","source_niche":"Human","barcode":"SAL_FA1053AA","phage_type":null,"latitude":null,"secondary_study_accession":"ERP021993","collection_year":1971,"ID":"SAL_KA5412AA_AS","disease":null,"uberstrain":51053,"country":null,"release_date":"2016-08-24","created":"2016-02-24","Accession":[{"seq_platform":"ILLUMINA","total_bases":39092928,"accession":"traces-0InxlUG","seq_library":"Paired","experiment_accession":"NA","seq_insert":null,"average_length":232},{"seq_platform":"ILLUMINA","total_bases":169274952,"accession":"ERR2009699","seq_library":"Paired","experiment_accession":"ERX2069378","seq_insert":null,"average_length":231}],"assembly_status":"Assembled","sample_accession":"SAMEA104127705","source_type":"Human","contact":"F.X. Weill (Institut Pasteur)","extra_row_info":"martin at m.j.sergeant@warwick.ac.uk","collection_time":null,"__Node":"SAL_KA5412AA_AS","__strain_id":"51053","Collection Date":"ND","__selected":false,"id":203},"51054":{"13496":"Choleraesuis","comment":null,"secondary_sample_accession":"ERS1791746","antigenic_formulas":null,"StrainID":51054,"serotype":"Choleraesuis","antibiotic_resistance":null,"strain":"67_1","postcode":null,"owner":55,"subspecies":null,"continent":"South America","city":null,"collection_date":null,"collection_month":null,"not_editable":true,"admin1":null,"source_details":"marrow","admin2":null,"longitude":null,"best_assembly":104673,"study_accession":"PRJEB19916","source_niche":"Livestock","barcode":"SAL_FA1054AA","phage_type":null,"latitude":null,"secondary_study_accession":"ERP021993","collection_year":1967,"ID":"SAL_KA4673AA_AS","disease":null,"uberstrain":51054,"country":"Brazil","release_date":"2016-08-24","created":"2016-02-24","Accession":[{"seq_platform":"ILLUMINA","total_bases":268272632,"accession":"ERR2009722","seq_library":"Paired","experiment_accession":"ERX2069401","seq_insert":null,"average_length":244}],"assembly_status":"Assembled","sample_accession":"SAMEA104127853","source_type":"Swine","contact":"F.X. Weill (Institut Pasteur)","extra_row_info":"martin at m.j.sergeant@warwick.ac.uk","collection_time":null,"__Node":"SAL_KA4673AA_AS","__strain_id":"51054","Collection Date":"ND","__selected":false,"id":204},"51055":{"13496":"Paratyphi C","comment":null,"secondary_sample_accession":"ERS1791585","antigenic_formulas":null,"StrainID":51055,"serotype":"Paratyphi C","antibiotic_resistance":null,"strain":"69_10","postcode":null,"owner":55,"subspecies":null,"continent":"Africa","city":null,"collection_date":null,"collection_month":null,"not_editable":true,"admin1":null,"source_details":"Blood","admin2":null,"longitude":null,"best_assembly":104674,"study_accession":"PRJEB19916","source_niche":"ND","barcode":"SAL_FA1055AA","phage_type":null,"latitude":null,"secondary_study_accession":"ERP021993","collection_year":1969,"ID":"SAL_KA4674AA_AS","disease":null,"uberstrain":51055,"country":"Senegal","release_date":"2016-08-24","created":"2016-02-24","Accession":[{"seq_platform":"ILLUMINA","total_bases":154148850,"accession":"ERR2009686","seq_library":"Paired","experiment_accession":"ERX2069365","seq_insert":null,"average_length":225}],"assembly_status":"Assembled","sample_accession":"SAMEA104127692","source_type":"ND","contact":"F.X. Weill (Institut Pasteur)","extra_row_info":"martin at m.j.sergeant@warwick.ac.uk","collection_time":null,"__Node":"SAL_KA4674AA_AS","__strain_id":"51055","Collection Date":"ND","__selected":false,"id":205},"51056":{"13496":"Choleraesuis","comment":null,"secondary_sample_accession":"ERS1791747","antigenic_formulas":null,"StrainID":51056,"serotype":"Choleraesuis var. Kunzendorf","antibiotic_resistance":null,"strain":"73_1","postcode":null,"owner":55,"subspecies":null,"continent":"Africa","city":null,"collection_date":null,"collection_month":null,"not_editable":true,"admin1":null,"source_details":"Blood","admin2":null,"longitude":null,"best_assembly":104675,"study_accession":"PRJEB19916","source_niche":"Human","barcode":"SAL_FA1056AA","phage_type":null,"latitude":null,"secondary_study_accession":"ERP021993","collection_year":1973,"ID":"SAL_KA4675AA_AS","disease":null,"uberstrain":51056,"country":"Madagascar","release_date":"2016-08-24","created":"2016-02-24","Accession":[{"seq_platform":"ILLUMINA","total_bases":324478880,"accession":"ERR2009723","seq_library":"Paired","experiment_accession":"ERX2069402","seq_insert":null,"average_length":220}],"assembly_status":"Assembled","sample_accession":"SAMEA104127854","source_type":"Human","contact":"F.X. Weill (Institut Pasteur)","extra_row_info":"martin at m.j.sergeant@warwick.ac.uk","collection_time":null,"__Node":"SAL_KA4675AA_AS","__strain_id":"51056","Collection Date":"ND","__selected":false,"id":206},"51057":{"13496":"Choleraesuis","comment":null,"secondary_sample_accession":"ERS1791748","antigenic_formulas":null,"StrainID":51057,"serotype":"Choleraesuis","antibiotic_resistance":null,"strain":"74_8","postcode":null,"owner":55,"subspecies":null,"continent":"Asia","city":null,"collection_date":null,"collection_month":null,"not_editable":true,"admin1":null,"source_details":"Blood","admin2":null,"longitude":null,"best_assembly":104676,"study_accession":"PRJEB19916","source_niche":"ND","barcode":"SAL_FA1057AA","phage_type":null,"latitude":null,"secondary_study_accession":"ERP021993","collection_year":1974,"ID":"SAL_KA4676AA_AS","disease":null,"uberstrain":51057,"country":"Vietnam","release_date":"2016-08-24","created":"2016-02-24","Accession":[{"seq_platform":"ILLUMINA","total_bases":186905880,"accession":"ERR2009724","seq_library":"Paired","experiment_accession":"ERX2069403","seq_insert":null,"average_length":189}],"assembly_status":"Assembled","sample_accession":"SAMEA104127855","source_type":"ND","contact":"F.X. Weill (Institut Pasteur)","extra_row_info":"martin at m.j.sergeant@warwick.ac.uk","collection_time":null,"__Node":"SAL_KA4676AA_AS","__strain_id":"51057","Collection Date":"ND","__selected":false,"id":207},"51058":{"13496":"Paratyphi C","comment":null,"secondary_sample_accession":"ERS1791586","antigenic_formulas":null,"StrainID":51058,"serotype":"Paratyphi C","antibiotic_resistance":null,"strain":"87_1","postcode":null,"owner":55,"subspecies":null,"continent":"Africa","city":null,"collection_date":null,"collection_month":null,"not_editable":true,"admin1":null,"source_details":"Pus","admin2":null,"longitude":null,"best_assembly":104677,"study_accession":"PRJEB19916","source_niche":"Human","barcode":"SAL_FA1058AA","phage_type":null,"latitude":null,"secondary_study_accession":"ERP021993","collection_year":1987,"ID":"SAL_KA4677AA_AS","disease":null,"uberstrain":51058,"country":"Democratic Republic of the Congo","release_date":"2016-08-24","created":"2016-02-24","Accession":[{"seq_platform":"ILLUMINA","total_bases":213392370,"accession":"ERR2009687","seq_library":"Paired","experiment_accession":"ERX2069366","seq_insert":null,"average_length":197}],"assembly_status":"Assembled","sample_accession":"SAMEA104127693","source_type":"Human","contact":"F.X. Weill (Institut Pasteur)","extra_row_info":"martin at m.j.sergeant@warwick.ac.uk","collection_time":null,"__Node":"SAL_KA4677AA_AS","__strain_id":"51058","Collection Date":"ND","__selected":false,"id":208},"51060":{"13496":"Paratyphi C","comment":null,"secondary_sample_accession":"ERS1791587","antigenic_formulas":null,"StrainID":51060,"serotype":"Paratyphi C","antibiotic_resistance":null,"strain":"89_10","postcode":null,"owner":55,"subspecies":null,"continent":"Africa","city":null,"collection_date":null,"collection_month":null,"not_editable":true,"admin1":null,"source_details":null,"admin2":null,"longitude":null,"best_assembly":104679,"study_accession":"PRJEB19916","source_niche":"Human","barcode":"SAL_FA1060AA","phage_type":null,"latitude":null,"secondary_study_accession":"ERP021993","collection_year":1989,"ID":"SAL_KA4679AA_AS","disease":null,"uberstrain":51060,"country":"Madagascar","release_date":"2016-08-24","created":"2016-02-24","Accession":[{"seq_platform":"ILLUMINA","total_bases":137605806,"accession":"ERR2009688","seq_library":"Paired","experiment_accession":"ERX2069367","seq_insert":null,"average_length":201}],"assembly_status":"Assembled","sample_accession":"SAMEA104127694","source_type":"Human","contact":"F.X. Weill (Institut Pasteur)","extra_row_info":"martin at m.j.sergeant@warwick.ac.uk","collection_time":null,"__Node":"SAL_KA4679AA_AS","__strain_id":"51060","Collection Date":"ND","__selected":false,"id":209},"51061":{"13496":"Paratyphi C","comment":null,"secondary_sample_accession":"ERS1791588","antigenic_formulas":null,"StrainID":51061,"serotype":"Paratyphi C","antibiotic_resistance":null,"strain":"95_1073","postcode":null,"owner":55,"subspecies":null,"continent":"Europe","city":null,"collection_date":null,"collection_month":null,"not_editable":true,"admin1":null,"source_details":null,"admin2":null,"longitude":null,"best_assembly":104680,"study_accession":"PRJEB19916","source_niche":"Human","barcode":"SAL_FA1061AA","phage_type":null,"latitude":null,"secondary_study_accession":"ERP021993","collection_year":1995,"ID":"SAL_KA4680AA_AS","disease":null,"uberstrain":51061,"country":"France","release_date":"2016-08-24","created":"2016-02-24","Accession":[{"seq_platform":"ILLUMINA","total_bases":112164576,"accession":"ERR2009689","seq_library":"Paired","experiment_accession":"ERX2069368","seq_insert":null,"average_length":232}],"assembly_status":"Assembled","sample_accession":"SAMEA104127695","source_type":"Human","contact":"F.X. Weill (Institut Pasteur)","extra_row_info":"martin at m.j.sergeant@warwick.ac.uk","collection_time":null,"__Node":"SAL_KA4680AA_AS","__strain_id":"51061","Collection Date":"ND","__selected":false,"id":210},"51062":{"13496":"Paratyphi C","comment":null,"secondary_sample_accession":"ERS1791589","antigenic_formulas":null,"StrainID":51062,"serotype":"Paratyphi C","antibiotic_resistance":null,"strain":"96_1087","postcode":null,"owner":55,"subspecies":null,"continent":"Europe","city":null,"collection_date":null,"collection_month":null,"not_editable":true,"admin1":null,"source_details":null,"admin2":null,"longitude":null,"best_assembly":104681,"study_accession":"PRJEB19916","source_niche":"Human","barcode":"SAL_FA1062AA","phage_type":null,"latitude":null,"secondary_study_accession":"ERP021993","collection_year":1996,"ID":"SAL_KA4681AA_AS","disease":null,"uberstrain":51062,"country":"France","release_date":"2016-08-24","created":"2016-02-24","Accession":[{"seq_platform":"ILLUMINA","total_bases":104420088,"accession":"ERR2009690","seq_library":"Paired","experiment_accession":"ERX2069369","seq_insert":null,"average_length":236}],"assembly_status":"Assembled","sample_accession":"SAMEA104127696","source_type":"Human","contact":"F.X. Weill (Institut Pasteur)","extra_row_info":"martin at m.j.sergeant@warwick.ac.uk","collection_time":null,"__Node":"SAL_KA4681AA_AS","__strain_id":"51062","Collection Date":"ND","__selected":false,"id":211},"51063":{"13496":"Paratyphi C","comment":null,"secondary_sample_accession":"ERS1791590","antigenic_formulas":null,"StrainID":51063,"serotype":"Paratyphi C","antibiotic_resistance":null,"strain":"88_18","postcode":null,"owner":55,"subspecies":null,"continent":"Africa","city":null,"collection_date":null,"collection_month":null,"not_editable":true,"admin1":null,"source_details":null,"admin2":null,"longitude":null,"best_assembly":104682,"study_accession":"PRJEB19916","source_niche":"Human","barcode":"SAL_FA1063AA","phage_type":null,"latitude":null,"secondary_study_accession":"ERP021993","collection_year":1988,"ID":"SAL_KA4682AA_AS","disease":null,"uberstrain":51063,"country":"Madagascar","release_date":"2016-08-24","created":"2016-02-24","Accession":[{"seq_platform":"ILLUMINA","total_bases":206133488,"accession":"ERR2009691","seq_library":"Paired","experiment_accession":"ERX2069370","seq_insert":null,"average_length":206}],"assembly_status":"Assembled","sample_accession":"SAMEA104127697","source_type":"Human","contact":"F.X. Weill (Institut Pasteur)","extra_row_info":"martin at m.j.sergeant@warwick.ac.uk","collection_time":null,"__Node":"SAL_KA4682AA_AS","__strain_id":"51063","Collection Date":"ND","__selected":false,"id":212},"51064":{"13496":"Paratyphi C","comment":null,"secondary_sample_accession":"ERS1791591","antigenic_formulas":null,"StrainID":51064,"serotype":"Paratyphi C","antibiotic_resistance":null,"strain":"96_2734","postcode":null,"owner":55,"subspecies":null,"continent":"Europe","city":null,"collection_date":null,"collection_month":null,"not_editable":true,"admin1":null,"source_details":null,"admin2":null,"longitude":null,"best_assembly":104683,"study_accession":"PRJEB19916","source_niche":"Human","barcode":"SAL_FA1064AA","phage_type":null,"latitude":null,"secondary_study_accession":"ERP021993","collection_year":1996,"ID":"SAL_KA4683AA_AS","disease":null,"uberstrain":51064,"country":"France","release_date":"2016-08-02","created":"2016-02-24","Accession":[{"seq_platform":"ILLUMINA","total_bases":124393716,"accession":"ERR2009692","seq_library":"Paired","experiment_accession":"ERX2069371","seq_insert":null,"average_length":229}],"assembly_status":"Assembled","sample_accession":"SAMEA104127698","source_type":"Human","contact":"F.X. Weill (Institut Pasteur)","extra_row_info":"martin at m.j.sergeant@warwick.ac.uk","collection_time":null,"__Node":"SAL_KA4683AA_AS","__strain_id":"51064","Collection Date":"ND","__selected":false,"id":213},"51065":{"13496":"Paratyphi C","comment":null,"secondary_sample_accession":"ERS1791592","antigenic_formulas":null,"StrainID":51065,"serotype":"Paratyphi C","antibiotic_resistance":null,"strain":"94_2162","postcode":null,"owner":55,"subspecies":null,"continent":"Europe","city":null,"collection_date":null,"collection_month":null,"not_editable":true,"admin1":null,"source_details":null,"admin2":null,"longitude":null,"best_assembly":104684,"study_accession":"PRJEB19916","source_niche":"Human","barcode":"SAL_FA1065AA","phage_type":null,"latitude":null,"secondary_study_accession":"ERP021993","collection_year":1994,"ID":"SAL_KA4684AA_AS","disease":null,"uberstrain":51065,"country":"France","release_date":"2016-08-24","created":"2016-02-24","Accession":[{"seq_platform":"ILLUMINA","total_bases":183075360,"accession":"ERR2009693","seq_library":"Paired","experiment_accession":"ERX2069372","seq_insert":null,"average_length":195}],"assembly_status":"Assembled","sample_accession":"SAMEA104127699","source_type":"Human","contact":"F.X. Weill (Institut Pasteur)","extra_row_info":"martin at m.j.sergeant@warwick.ac.uk","collection_time":null,"__Node":"SAL_KA4684AA_AS","__strain_id":"51065","Collection Date":"ND","__selected":false,"id":214},"51066":{"13496":"Paratyphi C","comment":null,"secondary_sample_accession":"ERS1791593","antigenic_formulas":null,"StrainID":51066,"serotype":"Paratyphi C","antibiotic_resistance":null,"strain":"97_13124","postcode":null,"owner":55,"subspecies":null,"continent":"Europe","city":null,"collection_date":null,"collection_month":null,"not_editable":true,"admin1":null,"source_details":null,"admin2":null,"longitude":null,"best_assembly":104685,"study_accession":"PRJEB19916","source_niche":"Human","barcode":"SAL_FA1066AA","phage_type":null,"latitude":null,"secondary_study_accession":"ERP021993","collection_year":1997,"ID":"SAL_KA4685AA_AS","disease":null,"uberstrain":51066,"country":"France","release_date":"2016-08-24","created":"2016-02-24","Accession":[{"seq_platform":"ILLUMINA","total_bases":163365200,"accession":"ERR2009694","seq_library":"Paired","experiment_accession":"ERX2069373","seq_insert":null,"average_length":200}],"assembly_status":"Assembled","sample_accession":"SAMEA104127700","source_type":"Human","contact":"F.X. Weill (Institut Pasteur)","extra_row_info":"martin at m.j.sergeant@warwick.ac.uk","collection_time":null,"__Node":"SAL_KA4685AA_AS","__strain_id":"51066","Collection Date":"ND","__selected":false,"id":215},"51067":{"13496":"Paratyphi C","comment":null,"secondary_sample_accession":"ERS1791594","antigenic_formulas":null,"StrainID":51067,"serotype":"Paratyphi C","antibiotic_resistance":null,"strain":"99_07269","postcode":null,"owner":55,"subspecies":null,"continent":"Africa","city":null,"collection_date":null,"collection_month":null,"not_editable":true,"admin1":null,"source_details":null,"admin2":null,"longitude":null,"best_assembly":104686,"study_accession":"PRJEB19916","source_niche":"Human","barcode":"SAL_FA1067AA","phage_type":null,"latitude":null,"secondary_study_accession":"ERP021993","collection_year":1999,"ID":"SAL_KA4686AA_AS","disease":null,"uberstrain":51067,"country":"Senegal","release_date":"2016-08-02","created":"2016-02-24","Accession":[{"seq_platform":"ILLUMINA","total_bases":168401750,"accession":"ERR2009695","seq_library":"Paired","experiment_accession":"ERX2069374","seq_insert":null,"average_length":209}],"assembly_status":"Assembled","sample_accession":"SAMEA104127701","source_type":"Human","contact":"F.X. Weill (Institut Pasteur)","extra_row_info":"martin at m.j.sergeant@warwick.ac.uk","collection_time":null,"__Node":"SAL_KA4686AA_AS","__strain_id":"51067","Collection Date":"ND","__selected":false,"id":216},"51068":{"13496":"Paratyphi C","comment":null,"secondary_sample_accession":"ERS1791595","antigenic_formulas":null,"StrainID":51068,"serotype":"Paratyphi C","antibiotic_resistance":null,"strain":"98_1896","postcode":null,"owner":55,"subspecies":null,"continent":"Europe","city":null,"collection_date":null,"collection_month":null,"not_editable":true,"admin1":null,"source_details":null,"admin2":null,"longitude":null,"best_assembly":104687,"study_accession":"PRJEB19916","source_niche":"Human","barcode":"SAL_FA1068AA","phage_type":null,"latitude":null,"secondary_study_accession":"ERP021993","collection_year":1998,"ID":"SAL_KA4687AA_AS","disease":null,"uberstrain":51068,"country":"France","release_date":"2016-08-02","created":"2016-02-24","Accession":[{"seq_platform":"ILLUMINA","total_bases":325739040,"accession":"ERR2009696","seq_library":"Paired","experiment_accession":"ERX2069375","seq_insert":null,"average_length":220}],"assembly_status":"Assembled","sample_accession":"SAMEA104127702","source_type":"Human","contact":"F.X. Weill (Institut Pasteur)","extra_row_info":"martin at m.j.sergeant@warwick.ac.uk","collection_time":null,"__Node":"SAL_KA4687AA_AS","__strain_id":"51068","Collection Date":"ND","__selected":false,"id":217},"71701":{"13496":"Ragna","comment":"Reconstructed genome from SK152 buried in 1200 +- 50 CE","secondary_sample_accession":null,"antigenic_formulas":null,"StrainID":71701,"serotype":"Paratyphi C","antibiotic_resistance":null,"strain":"Ragna","postcode":null,"owner":55,"subspecies":"I","continent":"Europe","city":"Trondheim","collection_date":null,"collection_month":null,"not_editable":true,"admin1":"Sør-Trøndelag","source_details":"Teeth, long bone","admin2":"Trondheim","longitude":null,"best_assembly":132838,"study_accession":null,"source_niche":"Human","barcode":"SAL_HA1701AA","phage_type":null,"latitude":null,"secondary_study_accession":null,"collection_year":1200,"ID":"SAL_NA2838AA_AS","disease":null,"uberstrain":71701,"country":"Norway","release_date":"2017-02-04","created":"2016-10-28","Accession":[{"seq_platform":"Complete Genome","total_bases":null,"accession":"traces-0EalRNH","seq_library":"Single","experiment_accession":"NA","seq_insert":null,"average_length":null}],"assembly_status":"Assembled","sample_accession":null,"source_type":"Human","contact":"Thomas Gilbert","extra_row_info":"martin at m.j.sergeant@warwick.ac.uk","collection_time":null,"__Node":"SAL_NA2838AA_AS","__strain_id":"71701","Collection Date":"ND","__selected":false,"id":218},"142137":{"13496":"Choleraesuis","comment":null,"secondary_sample_accession":null,"antigenic_formulas":"6,7:c:1;5","StrainID":142137,"serotype":"Choleraesuis s.s.","antibiotic_resistance":null,"strain":"93506","postcode":null,"owner":381,"subspecies":"I","continent":"Europe","city":"Bristol","collection_date":24,"collection_month":2,"not_editable":true,"admin1":"England","source_details":"Blood Culture","admin2":"Bristol","longitude":null,"best_assembly":253194,"study_accession":null,"source_niche":"Human","barcode":"SAL_OA2137AA","phage_type":null,"latitude":null,"secondary_study_accession":null,"collection_year":2015,"ID":"SAL_ZA3194AA_AS","disease":null,"uberstrain":142137,"country":"United Kingdom","release_date":"2018-09-03","created":"2018-03-01","Accession":[{"seq_platform":"ILLUMINA","total_bases":null,"accession":"traces-0xpxnVW","seq_library":"Paired","experiment_accession":"NA","seq_insert":null,"average_length":null}],"assembly_status":"Assembled","sample_accession":null,"source_type":"Human","contact":"Public Health England (M.Chattaway)","extra_row_info":"mchattaway at marie.chattaway@phe.gov.uk","collection_time":null,"__Node":"SAL_ZA3194AA_AS","__strain_id":"142137","Collection Date":"ND","__selected":false,"id":219},"150126":{"13496":"Choleraesuis","comment":null,"secondary_sample_accession":null,"antigenic_formulas":null,"StrainID":150126,"serotype":"Choleraesuis var Kunzendorf","antibiotic_resistance":null,"strain":"SARB4 (Fidelma Boyd)","postcode":null,"owner":76,"subspecies":"I","continent":"North America","city":null,"collection_date":null,"collection_month":null,"not_editable":true,"admin1":null,"source_details":"Pig","admin2":null,"longitude":null,"best_assembly":261333,"study_accession":null,"source_niche":null,"barcode":"SAL_PA0126AA","phage_type":null,"latitude":null,"secondary_study_accession":null,"collection_year":1986,"ID":"SAL_AB1333AA_AS","disease":null,"uberstrain":150126,"country":"USA","release_date":"2018-10-04","created":"2018-04-05","Accession":[{"seq_platform":"ILLUMINA","total_bases":null,"accession":"traces-0Swbrvq","seq_library":"Paired","experiment_accession":null,"seq_insert":null,"average_length":null}],"assembly_status":"Assembled","sample_accession":null,"source_type":"Swine","contact":"M. Achtman","extra_row_info":"nabil at nabil@happykhan.com","collection_time":null,"__Node":"SAL_AB1333AA_AS","__strain_id":"150126","Collection Date":"ND","__selected":false,"id":220},"_hypo_0":{"ID":"_hypo_0","__Node":"_hypo_0","__strain_id":"_hypo_0"},"_hypo_1":{"ID":"_hypo_1","__Node":"_hypo_1","__strain_id":"_hypo_1"},"_hypo_2":{"ID":"_hypo_2","__Node":"_hypo_2","__strain_id":"_hypo_2"},"_hypo_3":{"ID":"_hypo_3","__Node":"_hypo_3","__strain_id":"_hypo_3"},"_hypo_7":{"ID":"_hypo_7","__Node":"_hypo_7","__strain_id":"_hypo_7"},"_hypo_8":{"ID":"_hypo_8","__Node":"_hypo_8","__strain_id":"_hypo_8"},"_hypo_11":{"ID":"_hypo_11","__Node":"_hypo_11","__strain_id":"_hypo_11"},"_hypo_12":{"ID":"_hypo_12","__Node":"_hypo_12","__strain_id":"_hypo_12"},"_hypo_14":{"ID":"_hypo_14","__Node":"_hypo_14","__strain_id":"_hypo_14"},"_hypo_18":{"ID":"_hypo_18","__Node":"_hypo_18","__strain_id":"_hypo_18"},"_hypo_19":{"ID":"_hypo_19","__Node":"_hypo_19","__strain_id":"_hypo_19"},"_hypo_20":{"ID":"_hypo_20","__Node":"_hypo_20","__strain_id":"_hypo_20"},"_hypo_21":{"ID":"_hypo_21","__Node":"_hypo_21","__strain_id":"_hypo_21"},"_hypo_22":{"ID":"_hypo_22","__Node":"_hypo_22","__strain_id":"_hypo_22"},"_hypo_23":{"ID":"_hypo_23","__Node":"_hypo_23","__strain_id":"_hypo_23"},"_hypo_24":{"ID":"_hypo_24","__Node":"_hypo_24","__strain_id":"_hypo_24"},"_hypo_25":{"ID":"_hypo_25","__Node":"_hypo_25","__strain_id":"_hypo_25"},"_hypo_27":{"ID":"_hypo_27","__Node":"_hypo_27","__strain_id":"_hypo_27"},"_hypo_29":{"ID":"_hypo_29","__Node":"_hypo_29","__strain_id":"_hypo_29"},"_hypo_31":{"ID":"_hypo_31","__Node":"_hypo_31","__strain_id":"_hypo_31"},"_hypo_32":{"ID":"_hypo_32","__Node":"_hypo_32","__strain_id":"_hypo_32"},"_hypo_36":{"ID":"_hypo_36","__Node":"_hypo_36","__strain_id":"_hypo_36"},"_hypo_39":{"ID":"_hypo_39","__Node":"_hypo_39","__strain_id":"_hypo_39"},"_hypo_40":{"ID":"_hypo_40","__Node":"_hypo_40","__strain_id":"_hypo_40"},"_hypo_41":{"ID":"_hypo_41","__Node":"_hypo_41","__strain_id":"_hypo_41"},"_hypo_45":{"ID":"_hypo_45","__Node":"_hypo_45","__strain_id":"_hypo_45"},"_hypo_47":{"ID":"_hypo_47","__Node":"_hypo_47","__strain_id":"_hypo_47"},"_hypo_48":{"ID":"_hypo_48","__Node":"_hypo_48","__strain_id":"_hypo_48"},"_hypo_50":{"ID":"_hypo_50","__Node":"_hypo_50","__strain_id":"_hypo_50"},"_hypo_52":{"ID":"_hypo_52","__Node":"_hypo_52","__strain_id":"_hypo_52"},"_hypo_53":{"ID":"_hypo_53","__Node":"_hypo_53","__strain_id":"_hypo_53"},"_hypo_56":{"ID":"_hypo_56","__Node":"_hypo_56","__strain_id":"_hypo_56"},"_hypo_57":{"ID":"_hypo_57","__Node":"_hypo_57","__strain_id":"_hypo_57"},"_hypo_60":{"ID":"_hypo_60","__Node":"_hypo_60","__strain_id":"_hypo_60"},"_hypo_62":{"ID":"_hypo_62","__Node":"_hypo_62","__strain_id":"_hypo_62"},"_hypo_63":{"ID":"_hypo_63","__Node":"_hypo_63","__strain_id":"_hypo_63"},"_hypo_64":{"ID":"_hypo_64","__Node":"_hypo_64","__strain_id":"_hypo_64"},"_hypo_67":{"ID":"_hypo_67","__Node":"_hypo_67","__strain_id":"_hypo_67"},"_hypo_69":{"ID":"_hypo_69","__Node":"_hypo_69","__strain_id":"_hypo_69"},"_hypo_71":{"ID":"_hypo_71","__Node":"_hypo_71","__strain_id":"_hypo_71"},"_hypo_75":{"ID":"_hypo_75","__Node":"_hypo_75","__strain_id":"_hypo_75"},"_hypo_76":{"ID":"_hypo_76","__Node":"_hypo_76","__strain_id":"_hypo_76"},"_hypo_78":{"ID":"_hypo_78","__Node":"_hypo_78","__strain_id":"_hypo_78"},"_hypo_79":{"ID":"_hypo_79","__Node":"_hypo_79","__strain_id":"_hypo_79"},"_hypo_81":{"ID":"_hypo_81","__Node":"_hypo_81","__strain_id":"_hypo_81"},"_hypo_84":{"ID":"_hypo_84","__Node":"_hypo_84","__strain_id":"_hypo_84"},"_hypo_87":{"ID":"_hypo_87","__Node":"_hypo_87","__strain_id":"_hypo_87"},"_hypo_88":{"ID":"_hypo_88","__Node":"_hypo_88","__strain_id":"_hypo_88"},"_hypo_90":{"ID":"_hypo_90","__Node":"_hypo_90","__strain_id":"_hypo_90"},"_hypo_92":{"ID":"_hypo_92","__Node":"_hypo_92","__strain_id":"_hypo_92"},"_hypo_94":{"ID":"_hypo_94","__Node":"_hypo_94","__strain_id":"_hypo_94"},"_hypo_97":{"ID":"_hypo_97","__Node":"_hypo_97","__strain_id":"_hypo_97"},"_hypo_99":{"ID":"_hypo_99","__Node":"_hypo_99","__strain_id":"_hypo_99"},"_hypo_101":{"ID":"_hypo_101","__Node":"_hypo_101","__strain_id":"_hypo_101"},"_hypo_102":{"ID":"_hypo_102","__Node":"_hypo_102","__strain_id":"_hypo_102"},"_hypo_104":{"ID":"_hypo_104","__Node":"_hypo_104","__strain_id":"_hypo_104"},"_hypo_106":{"ID":"_hypo_106","__Node":"_hypo_106","__strain_id":"_hypo_106"},"_hypo_109":{"ID":"_hypo_109","__Node":"_hypo_109","__strain_id":"_hypo_109"},"_hypo_111":{"ID":"_hypo_111","__Node":"_hypo_111","__strain_id":"_hypo_111"},"_hypo_113":{"ID":"_hypo_113","__Node":"_hypo_113","__strain_id":"_hypo_113"},"_hypo_114":{"ID":"_hypo_114","__Node":"_hypo_114","__strain_id":"_hypo_114"},"_hypo_115":{"ID":"_hypo_115","__Node":"_hypo_115","__strain_id":"_hypo_115"},"_hypo_117":{"ID":"_hypo_117","__Node":"_hypo_117","__strain_id":"_hypo_117"},"_hypo_119":{"ID":"_hypo_119","__Node":"_hypo_119","__strain_id":"_hypo_119"},"_hypo_120":{"ID":"_hypo_120","__Node":"_hypo_120","__strain_id":"_hypo_120"},"_hypo_121":{"ID":"_hypo_121","__Node":"_hypo_121","__strain_id":"_hypo_121"},"_hypo_125":{"ID":"_hypo_125","__Node":"_hypo_125","__strain_id":"_hypo_125"},"_hypo_127":{"ID":"_hypo_127","__Node":"_hypo_127","__strain_id":"_hypo_127"},"_hypo_130":{"ID":"_hypo_130","__Node":"_hypo_130","__strain_id":"_hypo_130"},"_hypo_134":{"ID":"_hypo_134","__Node":"_hypo_134","__strain_id":"_hypo_134"},"_hypo_135":{"ID":"_hypo_135","__Node":"_hypo_135","__strain_id":"_hypo_135"},"_hypo_136":{"ID":"_hypo_136","__Node":"_hypo_136","__strain_id":"_hypo_136"},"_hypo_137":{"ID":"_hypo_137","__Node":"_hypo_137","__strain_id":"_hypo_137"},"_hypo_138":{"ID":"_hypo_138","__Node":"_hypo_138","__strain_id":"_hypo_138"},"_hypo_139":{"ID":"_hypo_139","__Node":"_hypo_139","__strain_id":"_hypo_139"},"_hypo_140":{"ID":"_hypo_140","__Node":"_hypo_140","__strain_id":"_hypo_140"},"_hypo_141":{"ID":"_hypo_141","__Node":"_hypo_141","__strain_id":"_hypo_141"},"_hypo_147":{"ID":"_hypo_147","__Node":"_hypo_147","__strain_id":"_hypo_147"},"_hypo_151":{"ID":"_hypo_151","__Node":"_hypo_151","__strain_id":"_hypo_151"},"_hypo_153":{"ID":"_hypo_153","__Node":"_hypo_153","__strain_id":"_hypo_153"},"_hypo_154":{"ID":"_hypo_154","__Node":"_hypo_154","__strain_id":"_hypo_154"},"_hypo_157":{"ID":"_hypo_157","__Node":"_hypo_157","__strain_id":"_hypo_157"},"_hypo_160":{"ID":"_hypo_160","__Node":"_hypo_160","__strain_id":"_hypo_160"},"_hypo_162":{"ID":"_hypo_162","__Node":"_hypo_162","__strain_id":"_hypo_162"},"_hypo_164":{"ID":"_hypo_164","__Node":"_hypo_164","__strain_id":"_hypo_164"},"_hypo_168":{"ID":"_hypo_168","__Node":"_hypo_168","__strain_id":"_hypo_168"},"_hypo_169":{"ID":"_hypo_169","__Node":"_hypo_169","__strain_id":"_hypo_169"},"_hypo_171":{"ID":"_hypo_171","__Node":"_hypo_171","__strain_id":"_hypo_171"},"_hypo_173":{"ID":"_hypo_173","__Node":"_hypo_173","__strain_id":"_hypo_173"},"_hypo_175":{"ID":"_hypo_175","__Node":"_hypo_175","__strain_id":"_hypo_175"},"_hypo_176":{"ID":"_hypo_176","__Node":"_hypo_176","__strain_id":"_hypo_176"},"_hypo_180":{"ID":"_hypo_180","__Node":"_hypo_180","__strain_id":"_hypo_180"},"_hypo_181":{"ID":"_hypo_181","__Node":"_hypo_181","__strain_id":"_hypo_181"},"_hypo_184":{"ID":"_hypo_184","__Node":"_hypo_184","__strain_id":"_hypo_184"},"_hypo_186":{"ID":"_hypo_186","__Node":"_hypo_186","__strain_id":"_hypo_186"},"_hypo_188":{"ID":"_hypo_188","__Node":"_hypo_188","__strain_id":"_hypo_188"},"_hypo_189":{"ID":"_hypo_189","__Node":"_hypo_189","__strain_id":"_hypo_189"},"_hypo_190":{"ID":"_hypo_190","__Node":"_hypo_190","__strain_id":"_hypo_190"},"_hypo_192":{"ID":"_hypo_192","__Node":"_hypo_192","__strain_id":"_hypo_192"},"_hypo_193":{"ID":"_hypo_193","__Node":"_hypo_193","__strain_id":"_hypo_193"},"_hypo_200":{"ID":"_hypo_200","__Node":"_hypo_200","__strain_id":"_hypo_200"},"_hypo_202":{"ID":"_hypo_202","__Node":"_hypo_202","__strain_id":"_hypo_202"},"_hypo_203":{"ID":"_hypo_203","__Node":"_hypo_203","__strain_id":"_hypo_203"},"_hypo_204":{"ID":"_hypo_204","__Node":"_hypo_204","__strain_id":"_hypo_204"},"_hypo_205":{"ID":"_hypo_205","__Node":"_hypo_205","__strain_id":"_hypo_205"},"_hypo_206":{"ID":"_hypo_206","__Node":"_hypo_206","__strain_id":"_hypo_206"},"_hypo_210":{"ID":"_hypo_210","__Node":"_hypo_210","__strain_id":"_hypo_210"},"_hypo_212":{"ID":"_hypo_212","__Node":"_hypo_212","__strain_id":"_hypo_212"},"_hypo_215":{"ID":"_hypo_215","__Node":"_hypo_215","__strain_id":"_hypo_215"},"_hypo_216":{"ID":"_hypo_216","__Node":"_hypo_216","__strain_id":"_hypo_216"},"_hypo_218":{"ID":"_hypo_218","__Node":"_hypo_218","__strain_id":"_hypo_218"},"_hypo_220":{"ID":"_hypo_220","__Node":"_hypo_220","__strain_id":"_hypo_220"},"_hypo_221":{"ID":"_hypo_221","__Node":"_hypo_221","__strain_id":"_hypo_221"},"_hypo_223":{"ID":"_hypo_223","__Node":"_hypo_223","__strain_id":"_hypo_223"},"_hypo_225":{"ID":"_hypo_225","__Node":"_hypo_225","__strain_id":"_hypo_225"},"_hypo_226":{"ID":"_hypo_226","__Node":"_hypo_226","__strain_id":"_hypo_226"},"_hypo_229":{"ID":"_hypo_229","__Node":"_hypo_229","__strain_id":"_hypo_229"},"_hypo_230":{"ID":"_hypo_230","__Node":"_hypo_230","__strain_id":"_hypo_230"},"_hypo_232":{"ID":"_hypo_232","__Node":"_hypo_232","__strain_id":"_hypo_232"},"_hypo_235":{"ID":"_hypo_235","__Node":"_hypo_235","__strain_id":"_hypo_235"},"_hypo_237":{"ID":"_hypo_237","__Node":"_hypo_237","__strain_id":"_hypo_237"},"_hypo_240":{"ID":"_hypo_240","__Node":"_hypo_240","__strain_id":"_hypo_240"},"_hypo_243":{"ID":"_hypo_243","__Node":"_hypo_243","__strain_id":"_hypo_243"},"_hypo_244":{"ID":"_hypo_244","__Node":"_hypo_244","__strain_id":"_hypo_244"},"_hypo_246":{"ID":"_hypo_246","__Node":"_hypo_246","__strain_id":"_hypo_246"},"_hypo_247":{"ID":"_hypo_247","__Node":"_hypo_247","__strain_id":"_hypo_247"},"_hypo_250":{"ID":"_hypo_250","__Node":"_hypo_250","__strain_id":"_hypo_250"},"_hypo_252":{"ID":"_hypo_252","__Node":"_hypo_252","__strain_id":"_hypo_252"},"_hypo_255":{"ID":"_hypo_255","__Node":"_hypo_255","__strain_id":"_hypo_255"},"_hypo_256":{"ID":"_hypo_256","__Node":"_hypo_256","__strain_id":"_hypo_256"},"_hypo_257":{"ID":"_hypo_257","__Node":"_hypo_257","__strain_id":"_hypo_257"},"_hypo_258":{"ID":"_hypo_258","__Node":"_hypo_258","__strain_id":"_hypo_258"},"_hypo_263":{"ID":"_hypo_263","__Node":"_hypo_263","__strain_id":"_hypo_263"},"_hypo_264":{"ID":"_hypo_264","__Node":"_hypo_264","__strain_id":"_hypo_264"},"_hypo_265":{"ID":"_hypo_265","__Node":"_hypo_265","__strain_id":"_hypo_265"},"_hypo_266":{"ID":"_hypo_266","__Node":"_hypo_266","__strain_id":"_hypo_266"},"_hypo_267":{"ID":"_hypo_267","__Node":"_hypo_267","__strain_id":"_hypo_267"},"_hypo_268":{"ID":"_hypo_268","__Node":"_hypo_268","__strain_id":"_hypo_268"},"_hypo_273":{"ID":"_hypo_273","__Node":"_hypo_273","__strain_id":"_hypo_273"},"_hypo_276":{"ID":"_hypo_276","__Node":"_hypo_276","__strain_id":"_hypo_276"},"_hypo_279":{"ID":"_hypo_279","__Node":"_hypo_279","__strain_id":"_hypo_279"},"_hypo_282":{"ID":"_hypo_282","__Node":"_hypo_282","__strain_id":"_hypo_282"},"_hypo_283":{"ID":"_hypo_283","__Node":"_hypo_283","__strain_id":"_hypo_283"},"_hypo_286":{"ID":"_hypo_286","__Node":"_hypo_286","__strain_id":"_hypo_286"},"_hypo_288":{"ID":"_hypo_288","__Node":"_hypo_288","__strain_id":"_hypo_288"},"_hypo_289":{"ID":"_hypo_289","__Node":"_hypo_289","__strain_id":"_hypo_289"},"_hypo_291":{"ID":"_hypo_291","__Node":"_hypo_291","__strain_id":"_hypo_291"},"_hypo_293":{"ID":"_hypo_293","__Node":"_hypo_293","__strain_id":"_hypo_293"},"_hypo_294":{"ID":"_hypo_294","__Node":"_hypo_294","__strain_id":"_hypo_294"},"_hypo_295":{"ID":"_hypo_295","__Node":"_hypo_295","__strain_id":"_hypo_295"},"_hypo_296":{"ID":"_hypo_296","__Node":"_hypo_296","__strain_id":"_hypo_296"},"_hypo_299":{"ID":"_hypo_299","__Node":"_hypo_299","__strain_id":"_hypo_299"},"_hypo_302":{"ID":"_hypo_302","__Node":"_hypo_302","__strain_id":"_hypo_302"},"_hypo_304":{"ID":"_hypo_304","__Node":"_hypo_304","__strain_id":"_hypo_304"},"_hypo_306":{"ID":"_hypo_306","__Node":"_hypo_306","__strain_id":"_hypo_306"},"_hypo_309":{"ID":"_hypo_309","__Node":"_hypo_309","__strain_id":"_hypo_309"},"_hypo_311":{"ID":"_hypo_311","__Node":"_hypo_311","__strain_id":"_hypo_311"},"_hypo_313":{"ID":"_hypo_313","__Node":"_hypo_313","__strain_id":"_hypo_313"},"_hypo_316":{"ID":"_hypo_316","__Node":"_hypo_316","__strain_id":"_hypo_316"},"_hypo_317":{"ID":"_hypo_317","__Node":"_hypo_317","__strain_id":"_hypo_317"},"_hypo_318":{"ID":"_hypo_318","__Node":"_hypo_318","__strain_id":"_hypo_318"},"_hypo_320":{"ID":"_hypo_320","__Node":"_hypo_320","__strain_id":"_hypo_320"},"_hypo_321":{"ID":"_hypo_321","__Node":"_hypo_321","__strain_id":"_hypo_321"},"_hypo_324":{"ID":"_hypo_324","__Node":"_hypo_324","__strain_id":"_hypo_324"},"_hypo_326":{"ID":"_hypo_326","__Node":"_hypo_326","__strain_id":"_hypo_326"},"_hypo_329":{"ID":"_hypo_329","__Node":"_hypo_329","__strain_id":"_hypo_329"},"_hypo_330":{"ID":"_hypo_330","__Node":"_hypo_330","__strain_id":"_hypo_330"},"_hypo_334":{"ID":"_hypo_334","__Node":"_hypo_334","__strain_id":"_hypo_334"},"_hypo_335":{"ID":"_hypo_335","__Node":"_hypo_335","__strain_id":"_hypo_335"},"_hypo_336":{"ID":"_hypo_336","__Node":"_hypo_336","__strain_id":"_hypo_336"},"_hypo_339":{"ID":"_hypo_339","__Node":"_hypo_339","__strain_id":"_hypo_339"},"_hypo_341":{"ID":"_hypo_341","__Node":"_hypo_341","__strain_id":"_hypo_341"},"_hypo_342":{"ID":"_hypo_342","__Node":"_hypo_342","__strain_id":"_hypo_342"},"_hypo_345":{"ID":"_hypo_345","__Node":"_hypo_345","__strain_id":"_hypo_345"},"_hypo_348":{"ID":"_hypo_348","__Node":"_hypo_348","__strain_id":"_hypo_348"},"_hypo_349":{"ID":"_hypo_349","__Node":"_hypo_349","__strain_id":"_hypo_349"},"_hypo_350":{"ID":"_hypo_350","__Node":"_hypo_350","__strain_id":"_hypo_350"},"_hypo_352":{"ID":"_hypo_352","__Node":"_hypo_352","__strain_id":"_hypo_352"},"_hypo_354":{"ID":"_hypo_354","__Node":"_hypo_354","__strain_id":"_hypo_354"},"_hypo_355":{"ID":"_hypo_355","__Node":"_hypo_355","__strain_id":"_hypo_355"},"_hypo_357":{"ID":"_hypo_357","__Node":"_hypo_357","__strain_id":"_hypo_357"},"_hypo_358":{"ID":"_hypo_358","__Node":"_hypo_358","__strain_id":"_hypo_358"},"_hypo_359":{"ID":"_hypo_359","__Node":"_hypo_359","__strain_id":"_hypo_359"},"_hypo_363":{"ID":"_hypo_363","__Node":"_hypo_363","__strain_id":"_hypo_363"},"_hypo_364":{"ID":"_hypo_364","__Node":"_hypo_364","__strain_id":"_hypo_364"},"_hypo_366":{"ID":"_hypo_366","__Node":"_hypo_366","__strain_id":"_hypo_366"},"_hypo_370":{"ID":"_hypo_370","__Node":"_hypo_370","__strain_id":"_hypo_370"},"_hypo_371":{"ID":"_hypo_371","__Node":"_hypo_371","__strain_id":"_hypo_371"},"_hypo_375":{"ID":"_hypo_375","__Node":"_hypo_375","__strain_id":"_hypo_375"},"_hypo_377":{"ID":"_hypo_377","__Node":"_hypo_377","__strain_id":"_hypo_377"},"_hypo_379":{"ID":"_hypo_379","__Node":"_hypo_379","__strain_id":"_hypo_379"},"_hypo_382":{"ID":"_hypo_382","__Node":"_hypo_382","__strain_id":"_hypo_382"},"_hypo_383":{"ID":"_hypo_383","__Node":"_hypo_383","__strain_id":"_hypo_383"},"_hypo_386":{"ID":"_hypo_386","__Node":"_hypo_386","__strain_id":"_hypo_386"},"_hypo_387":{"ID":"_hypo_387","__Node":"_hypo_387","__strain_id":"_hypo_387"},"_hypo_389":{"ID":"_hypo_389","__Node":"_hypo_389","__strain_id":"_hypo_389"},"_hypo_390":{"ID":"_hypo_390","__Node":"_hypo_390","__strain_id":"_hypo_390"},"_hypo_394":{"ID":"_hypo_394","__Node":"_hypo_394","__strain_id":"_hypo_394"},"_hypo_396":{"ID":"_hypo_396","__Node":"_hypo_396","__strain_id":"_hypo_396"},"_hypo_397":{"ID":"_hypo_397","__Node":"_hypo_397","__strain_id":"_hypo_397"},"_hypo_400":{"ID":"_hypo_400","__Node":"_hypo_400","__strain_id":"_hypo_400"},"_hypo_401":{"ID":"_hypo_401","__Node":"_hypo_401","__strain_id":"_hypo_401"},"_hypo_403":{"ID":"_hypo_403","__Node":"_hypo_403","__strain_id":"_hypo_403"},"_hypo_405":{"ID":"_hypo_405","__Node":"_hypo_405","__strain_id":"_hypo_405"},"_hypo_407":{"ID":"_hypo_407","__Node":"_hypo_407","__strain_id":"_hypo_407"},"_hypo_408":{"ID":"_hypo_408","__Node":"_hypo_408","__strain_id":"_hypo_408"},"_hypo_410":{"ID":"_hypo_410","__Node":"_hypo_410","__strain_id":"_hypo_410"},"_hypo_412":{"ID":"_hypo_412","__Node":"_hypo_412","__strain_id":"_hypo_412"},"_hypo_413":{"ID":"_hypo_413","__Node":"_hypo_413","__strain_id":"_hypo_413"},"_hypo_415":{"ID":"_hypo_415","__Node":"_hypo_415","__strain_id":"_hypo_415"},"_hypo_417":{"ID":"_hypo_417","__Node":"_hypo_417","__strain_id":"_hypo_417"},"_hypo_419":{"ID":"_hypo_419","__Node":"_hypo_419","__strain_id":"_hypo_419"},"_hypo_421":{"ID":"_hypo_421","__Node":"_hypo_421","__strain_id":"_hypo_421"},"_hypo_422":{"ID":"_hypo_422","__Node":"_hypo_422","__strain_id":"_hypo_422"},"_hypo_425":{"ID":"_hypo_425","__Node":"_hypo_425","__strain_id":"_hypo_425"},"_hypo_428":{"ID":"_hypo_428","__Node":"_hypo_428","__strain_id":"_hypo_428"},"_hypo_431":{"ID":"_hypo_431","__Node":"_hypo_431","__strain_id":"_hypo_431"},"_hypo_432":{"ID":"_hypo_432","__Node":"_hypo_432","__strain_id":"_hypo_432"},"_hypo_436":{"ID":"_hypo_436","__Node":"_hypo_436","__strain_id":"_hypo_436"}},"initial_category":"13496","newickTree":"((((SAL_FA6398AA_AS:4.23667e-06,SAL_JA4446AA_AS:2.9593e-06)1:9.41669e-07,SAL_EA6427AA_AS:2.97392e-05)1:0.000246421,((SAL_EA6869AA_AS:1.61649e-05,SAL_EA6432AA_AS:2.60376e-06)1:2.02462e-05,((SAL_JA4443AA_AS:4.73356e-06,(SAL_JA4445AA_AS:2.27247e-06,SAL_JA4444AA_AS:3.21888e-06)1:1.32538e-06)1:1.14486e-06,SAL_JA4442AA_AS:2.65098e-06)1:2.31744e-05)1:0.000184983)1:0.000158283,((((((((SAL_KA4626AA_AS:2.80188e-05,(SAL_JA4560AA_AS:7.57273e-06,(SAL_KA4646AA_AS:3.97507e-06,((SAL_KA2731AA_AS:2.46115e-06,SAL_KA2723AA_AS:9.46694e-07)1:1.89128e-07,SAL_KA4634AA_AS:2.65011e-06)1:1.38181e-05)1:5.88705e-07)1:4.71111e-06)1:1e-09,(SAL_JA4556AA_AS:9.46415e-07,SAL_AB1333AA_AS:1e-09)1:1.57109e-05)1:2.64994e-06,(((SAL_JA4439AA_AS:3.21792e-06,SAL_IA1837AA_AS:8.70814e-06)1:6.81442e-06,SAL_JA4553AA_AS:3.78585e-06)1:2.46067e-06,(SAL_JA4557AA_AS:8.13936e-06,((SAL_JA4558AA_AS:6.43583e-06,(SAL_KA4665AA_AS:2.65079e-06,((SAL_KA2748AA_AS:3.65964e-06,SAL_KA2722AA_AS:4.92379e-06)1:7.31901e-06,((SAL_FA4560AA_AS:1e-09,SAL_IA6168AA_AS:1e-09)1:1.04107e-05,(SAL_FA3019AA_AS:4.73202e-06,(((SAL_BA3624AA_AS:3.78547e-07,SAL_JA4563AA_AS:3.78547e-07)1:1e-09,(SAL_IA6171AA_AS:1e-09,(SAL_FA3194AA_AS:1e-09,(SAL_FA4728AA_AS:1e-09,SAL_FA4572AA_AS:3.78548e-07)1:1e-09)1:1.89273e-07)1:1e-09)1:1e-09,SAL_BA5451AA_AS:5.67821e-07)1:7.94981e-06)1:1e-09)1:1.13564e-06)1:2.83922e-06)1:9.46341e-07)1:2.65e-06,((SAL_IA5709AA_AS:1.89276e-07,((SAL_JA8483AA_AS:1.89275e-07,(SAL_JA4562AA_AS:1e-09,SAL_FA2136AA_AS:1e-09)1:1e-09)1:3.78551e-07,(SAL_IA6169AA_AS:1e-09,SAL_EA3564AA_AS:1e-09)1:1e-09)1:1e-09)1:6.24628e-06,((SAL_JA4448AA_AS:5.33754e-06,(SAL_JA4457AA_AS:4.50577e-06,(SAL_JA4478AA_AS:5.30093e-06,(SAL_JA4455AA_AS:1.89283e-06,SAL_KA3524AA_AS:1.74145e-05)1:1.89126e-07)1:4.5797e-06)1:3.8383e-07)1:1.26401e-05,(SAL_EA6577AA_AS:4.35343e-06,(SAL_FA4423AA_AS:7.57115e-06,((SAL_JA4552AA_AS:3.40706e-06,(SAL_JA4561AA_AS:6.05687e-06,(SAL_FA3039AA_AS:1e-09,SAL_FA2918AA_AS:9.46364e-07)1:4.54265e-06)1:6.24635e-06)1:1.89234e-07,(SAL_CA0747AA_AS:6.24621e-06,(SAL_BA2933AA_AS:4.54273e-06,(((SAL_JA4564AA_AS:3.21766e-06,(SAL_JA4565AA_AS:1.13564e-06,(((SAL_FA3995AA_AS:3.78547e-07,SAL_FA3911AA_AS:5.67818e-07)1:5.6782e-07,SAL_JA4438AA_AS:1.70346e-06)1:1e-09,(SAL_FA2979AA_AS:3.78546e-07,(SAL_FA4384AA_AS:1.89273e-07,SAL_FA1993AA_AS:1.89273e-07)1:3.78546e-07)1:5.6782e-07)1:1e-09)1:1.32491e-06)1:1e-09,(SAL_FA3889AA_AS:3.21767e-06,SAL_FA2360AA_AS:1.51419e-06)1:1e-09)1:1e-09,SAL_JA4566AA_AS:2.08202e-06)1:3.78503e-07)1:3.02848e-06)1:3.21774e-06)1:1e-09)1:5.67803e-07)1:1.70339e-06)1:4.54292e-06)1:1.13565e-06)1:2.83923e-06)1:1e-09)1:3.21782e-06)1:9.46466e-06,((((((((SAL_JA4554AA_AS:5.67849e-06,SAL_KA2736AA_AS:6.05766e-06)1:1.89279e-06,SAL_FA3249AA_AS:3.59643e-06)1:5.67764e-07,SAL_EA6573AA_AS:5.86778e-06)1:4.35363e-06,SAL_KA2749AA_AS:1.49541e-05)1:1.70348e-06,(SAL_EA5152AA_AS:9.46396e-07,SAL_EA6434AA_AS:5.6784e-07)1:5.11064e-06)1:1.89264e-07,SAL_KA5409AA_AS:1.53325e-05)1:1e-09,(SAL_KA4666AA_AS:1.17359e-05,((SAL_LA4011AA_AS:5.78609e-06,SAL_KA4638AA_AS:7.57151e-06)1:4.43583e-06,(SAL_KA4675AA_AS:4.3535e-06,SAL_KA2726AA_AS:9.46539e-07)1:4.73212e-06)1:3.97516e-06)1:1.89091e-07)1:1e-09,(SAL_CA1224AA_AS:1.70364e-05,(SAL_KA4670AA_AS:8.1393e-06,(SAL_KA5410AA_AS:8.55662e-06,SAL_KA2761AA_AS:9.46864e-06)1:5.63968e-06)1:5.67877e-06)1:1.89087e-07)1:9.84305e-06)1:5.09974e-06,SAL_CA3925AA_AS:2.91636e-05)1:0.000147897,((SAL_ZA3194AA_AS:4.67607e-05,(SAL_EA6435AA_AS:1.13573e-05,(SAL_EA6440AA_AS:1.24928e-05,((SAL_LA4012AA_AS:1.76039e-05,SAL_FA2332AA_AS:6.24648e-06)1:3.78078e-07,SAL_EA6429AA_AS:7.95064e-06)1:1.51422e-06)1:1.89262e-06)1:5.48816e-06)1:1.03053e-05,((SAL_KA3451AA_AS:8.3289e-06,SAL_JA4441AA_AS:1.13572e-05)1:4.92124e-06,(SAL_KA4668AA_AS:9.2748e-06,(SAL_JA4440AA_AS:7.1926e-06,(((SAL_KA2755AA_AS:8.89805e-06,((SAL_KA4676AA_AS:3.40703e-06,SAL_KA2758AA_AS:1.51425e-06)1:3.9749e-06,SAL_KA4667AA_AS:6.05811e-06)1:2.06487e-06)1:2.06421e-07,SAL_KA4673AA_AS:7.38244e-06)1:1.13568e-06,SAL_KA4652AA_AS:5.86799e-06)1:1e-09)1:1.89224e-07)1:4.54301e-06)1:1.94154e-05)1:0.000147718)1:0.000138152,SAL_KA2752AA_AS:0.000178659)1:0.000209606,(SAL_NA2838AA_AS:4.68862e-05,(((((SAL_KA5407AA_AS:1e-09,SAL_KA2721AA_AS:1e-09)1:4.92262e-06,SAL_KA2774AA_AS:6.81613e-06)1:2.46126e-06,(SAL_KA2776AA_AS:1.89329e-06,(SAL_KA2730AA_AS:2.84026e-06,SAL_KA4640AA_AS:2.84096e-06)1:1e-09)1:4.9228e-06)1:2.36695e-05,((SAL_JA4549AA_AS:9.65618e-06,(SAL_KA2129AA_AS:1.32569e-06,((SAL_KA2719AA_AS:2.08303e-06,(SAL_KA2767AA_AS:1.32528e-06,((SAL_KA4682AA_AS:3.40794e-06,SAL_KA2765AA_AS:2.27196e-06)1:1.89317e-07,((SAL_KA4679AA_AS:3.02979e-06,(SAL_KA2133AA_AS:1.70397e-06,SAL_KA2126AA_AS:2.65061e-06)1:3.78644e-07)1:1e-09,(SAL_KA2764AA_AS:3.40795e-06,(SAL_KA2127AA_AS:7.57371e-07,SAL_KA2773AA_AS:9.4663e-07)1:1.89324e-07)1:1e-09)1:1e-09)1:3.7865e-07)1:1e-09)1:7.57305e-07,(SAL_KA2131AA_AS:1.51466e-06,SAL_KA4642AA_AS:2.46281e-06)1:1.89319e-07)1:5.67957e-07)1:1.83669e-05)1:1.36338e-05,((SAL_KA2122AA_AS:2.06404e-05,((SAL_KA2778AA_AS:2.24921e-05,SAL_KA2734AA_AS:1.64748e-05)1:2.8825e-06,(SAL_KA2111AA_AS:9.46849e-07,(SAL_KA2733AA_AS:3.78712e-06,SAL_KA2107AA_AS:9.46654e-07)1:7.57305e-07)1:7.38405e-06)1:7.38393e-06)1:1.17398e-05,((((SAL_KA4633AA_AS:3.4081e-06,SAL_JA4461AA_AS:1.89334e-07)1:1.136e-06,SAL_JA4512AA_AS:5.67984e-07)1:9.27755e-06,SAL_KA4663AA_AS:5.68096e-06)1:1e-09,((((((SAL_FA6300AA_AS:1.8933e-07,SAL_FA6301AA_AS:1e-09)1:7.57326e-07,SAL_FA6280AA_AS:3.78659e-07)1:9.46639e-07,SAL_JA4509AA_AS:6.24832e-06)1:3.02937e-06,(SAL_JA4452AA_AS:5.4908e-06,SAL_FA6378AA_AS:2.27201e-06)1:4.16537e-06)1:2.27207e-06,(SAL_KA2117AA_AS:7.38416e-06,SAL_FA6392AA_AS:2.83994e-06)1:6.24822e-06)1:1.89098e-07,(SAL_FA6337AA_AS:3.02935e-06,SAL_JA4450AA_AS:6.05889e-06)1:1.51484e-06)1:1.8933e-07)1:4.92249e-06)1:7.57386e-06)1:8.33141e-06)1:4.7331e-06,((SAL_KA4651AA_AS:3.78666e-07,SAL_KA2770AA_AS:1e-09)1:2.21549e-05,(SAL_KA2134AA_AS:3.82544e-05,((SAL_KA2744AA_AS:1.01692e-05,(SAL_KA5412AA_AS:3.1379e-05,((((SAL_KA2745AA_AS:3.06683e-05,SAL_KA2725AA_AS:1.1741e-05)1:1.52312e-06,(SAL_KA2115AA_AS:6.05886e-06,SAL_KA2114AA_AS:7.19511e-06)1:4.16536e-06)1:1.51465e-06,(SAL_KA2759AA_AS:2.65065e-06,(SAL_KA4647AA_AS:3.02929e-06,(SAL_KA4650AA_AS:1.8931e-07,SAL_KA4648AA_AS:4.1653e-06)1:1.32532e-06)1:2.4613e-06)1:5.11205e-06)1:1.1739e-06,(SAL_KA4649AA_AS:2.40847e-05,(SAL_KA2112AA_AS:2.95471e-05,(SAL_KA2779AA_AS:5.14235e-06,SAL_KA4628AA_AS:2.84016e-06)1:8.2035e-06)1:1.76386e-06)1:1.51466e-06)1:2.28963e-06)1:7.56861e-07)1:1.04696e-05,(((SAL_JA4550AA_AS:1.24967e-05,((SAL_KA2772AA_AS:1.83104e-05,SAL_KA2771AA_AS:4.03179e-06)1:1.32518e-06,(SAL_KA5411AA_AS:3.21867e-06,(SAL_KA2123AA_AS:1.32537e-06,SAL_KA2119AA_AS:9.46709e-07)1:4.7334e-06)1:4.2991e-06)1:4.59977e-06)1:4.35482e-06,((SAL_KA4677AA_AS:1.51466e-06,SAL_JA4490AA_AS:9.46686e-07)1:1.89318e-07,SAL_KA2732AA_AS:1.70414e-06)1:7.00547e-06)1:1.89289e-06,(((SAL_KA2110AA_AS:1.89358e-06,SAL_KA2781AA_AS:7.71341e-07)1:9.64232e-06,(SAL_KA4602AA_AS:3.02925e-06,((SAL_KA4624AA_AS:3.60012e-06,SAL_JA4499AA_AS:5.67991e-07)1:7.57308e-07,(SAL_KA4680AA_AS:1.32581e-06,SAL_KA4687AA_AS:3.97594e-06)1:2.08262e-06)1:1e-09)1:1.23071e-05)1:1.32512e-06,(((SAL_KA2746AA_AS:1.51476e-05,(SAL_KA5408AA_AS:2.83991e-06,((SAL_KA2109AA_AS:5.68033e-06,(((SAL_JA4486AA_AS:7.57316e-07,SAL_JA4495AA_AS:2.65067e-06)1:3.78647e-07,SAL_KA2113AA_AS:1.57151e-05)1:1e-09,((SAL_KA4671AA_AS:1.13596e-06,(SAL_KA2782AA_AS:1e-09,SAL_KA2729AA_AS:1e-09)1:9.46437e-07)1:1.32528e-06,SAL_KA4674AA_AS:3.02936e-06)1:1e-09)1:1.32529e-06)1:1.89328e-06,((SAL_KA4629AA_AS:3.78721e-07,SAL_KA5414AA_AS:5.67996e-07)1:3.59722e-06,SAL_KA2727AA_AS:4.92342e-06)1:7.19465e-06)1:1e-09)1:7.7627e-06)1:6.81628e-06,(SAL_JA4548AA_AS:1.89353e-07,(SAL_JA4551AA_AS:1e-09,(SAL_JA4504AA_AS:5.67994e-07,SAL_KA4641AA_AS:3.97609e-06)1:2.46135e-06)1:1.89324e-07)1:7.57345e-06)1:1.13594e-06,((SAL_KA4645AA_AS:2.08412e-06,SAL_KA4644AA_AS:9.4203e-07)1:8.71411e-06,((SAL_KA2735AA_AS:1.13611e-06,((SAL_BA8961AA_AS:1e-09,SAL_BA9023AA_AS:5.67984e-07)1:5.67987e-07,SAL_BA9002AA_AS:9.46639e-07)1:3.21864e-06)1:6.81614e-06,(SAL_JA4470AA_AS:3.27568e-05,((SAL_KA4684AA_AS:1.28748e-05,SAL_KA4669AA_AS:1.04135e-05)1:1e-09,((SAL_JA4465AA_AS:1.43898e-05,(SAL_KA2751AA_AS:5.67989e-06,(SAL_KA2116AA_AS:1.24963e-05,((SAL_KA2766AA_AS:4.35455e-06,(SAL_KA5413AA_AS:7.00537e-06,((SAL_KA4683AA_AS:1.04154e-05,(SAL_KA2747AA_AS:2.46134e-06,(SAL_KA2120AA_AS:7.57438e-07,(SAL_KA4685AA_AS:5.86959e-06,((SAL_KA4681AA_AS:1.70435e-06,SAL_KA4686AA_AS:6.89199e-06)1:2.9535e-06,(SAL_KA2132AA_AS:7.57537e-07,SAL_KA2775AA_AS:5.67964e-07)1:1.32527e-06)1:1.32526e-06)1:9.46624e-07)1:1e-09)1:1.51421e-06)1:1e-09,(SAL_KA4631AA_AS:1.32535e-06,SAL_KA2118AA_AS:3.59732e-06)1:1e-09)1:1e-09)1:1.89314e-06)1:3.78658e-06,((SAL_KA2750AA_AS:3.78648e-07,SAL_KA4630AA_AS:1.32531e-06)1:1.8932e-06,SAL_KA2777AA_AS:3.21859e-06)1:9.27728e-06)1:1.70384e-06)1:3.408e-06)1:3.78482e-07)1:2.65071e-06,(SAL_KA2124AA_AS:1.136e-05,SAL_KA3519AA_AS:5.30131e-06)1:6.43723e-06)1:1e-09)1:1.88245e-07)1:7.95307e-06)1:5.86952e-06)1:5.67915e-07)1:1e-09)1:1.15502e-05)1:1.57161e-05)1:1e-09)1:5.67998e-06)1:8.33208e-06)1:6.76878e-05)1:0.000182865)1:0.000158283);","metadata_options":{"13496":{"label":"ParaC serovars","category":"Custom","coltype":"character","grouptype":"size","colorscheme":"custom","minnum":0},"nothing":{"label":"No Category"},"comment":{"category":"Metadata","label":"Comment","coltype":"character","grouptype":"size","colorscheme":"category","minnum":0},"secondary_sample_accession":{"category":"Metadata","label":"Secondary Sample ID","coltype":"character","grouptype":"size","colorscheme":"category","minnum":0},"antigenic_formulas":{"category":"Metadata","label":"Antigenic Formulas","coltype":"character","grouptype":"size","colorscheme":"category","minnum":0},"total_bases":{"category":"Metadata","label":"Bases","coltype":"character","grouptype":"size","colorscheme":"category","minnum":0},"accession":{"category":"Metadata","label":"Accession No.","coltype":"character","grouptype":"size","colorscheme":"category","minnum":0},"antibiotic_resistance":{"category":"Metadata","label":"Antibiotic Resistance","coltype":"character","grouptype":"size","colorscheme":"category","minnum":0},"strain":{"category":"Metadata","label":"Name","coltype":"character","grouptype":"size","colorscheme":"category","minnum":0},"seq_library":{"category":"Metadata","label":"Sequencing Library","coltype":"character","grouptype":"size","colorscheme":"category","minnum":0},"postcode":{"category":"Metadata","label":"Post Code","coltype":"character","grouptype":"size","colorscheme":"category","minnum":0},"subspecies":{"category":"Metadata","label":"Subspecies","coltype":"character","grouptype":"size","colorscheme":"category","minnum":0},"seq_insert":{"category":"Metadata","label":"Insert Size","coltype":"character","grouptype":"size","colorscheme":"category","minnum":0},"city":{"category":"Metadata","label":"City","coltype":"character","grouptype":"size","colorscheme":"category","minnum":0},"collection_date":{"category":"Metadata","label":"Collection Day","coltype":"character","grouptype":"size","colorscheme":"category","minnum":0},"collection_month":{"category":"Metadata","label":"Collection Month","coltype":"character","grouptype":"size","colorscheme":"category","minnum":0},"average_length":{"category":"Metadata","label":"Average Length","coltype":"character","grouptype":"size","colorscheme":"category","minnum":0},"continent":{"category":"Metadata","label":"Continent","coltype":"character","grouptype":"size","colorscheme":"category","minnum":0},"admin1":{"category":"Metadata","label":"Region","coltype":"character","grouptype":"size","colorscheme":"category","minnum":0},"source_details":{"category":"Metadata","label":"Source Details","coltype":"character","grouptype":"size","colorscheme":"category","minnum":0},"admin2":{"category":"Metadata","label":"District","coltype":"character","grouptype":"size","colorscheme":"category","minnum":0},"latitude":{"category":"Metadata","label":"Latitude","coltype":"character","grouptype":"size","colorscheme":"category","minnum":0},"experiment_accession":{"category":"Metadata","label":"Experiment","coltype":"character","grouptype":"size","colorscheme":"category","minnum":0},"study_accession":{"category":"Metadata","label":"Bio Project ID","coltype":"character","grouptype":"size","colorscheme":"category","minnum":0},"source_niche":{"category":"Metadata","label":"Source Niche","coltype":"character","grouptype":"size","colorscheme":"category","minnum":0},"barcode":{"category":"Metadata","label":"Barcode","coltype":"character","grouptype":"size","colorscheme":"category","minnum":0},"phage_type":{"category":"Metadata","label":"Phage Type","coltype":"character","grouptype":"size","colorscheme":"category","minnum":0},"serotype":{"category":"Metadata","label":"Serovar","coltype":"character","grouptype":"size","colorscheme":"category","minnum":0},"uberstrain":{"category":"Metadata","label":"Uberstrain","coltype":"character","grouptype":"size","colorscheme":"category","minnum":0},"secondary_study_accession":{"category":"Metadata","label":"Project ID","coltype":"character","grouptype":"size","colorscheme":"category","minnum":0},"collection_year":{"category":"Metadata","label":"Collection Year","coltype":"character","grouptype":"size","colorscheme":"category","minnum":0},"seq_platform":{"category":"Metadata","label":"Sequencing Platform","coltype":"character","grouptype":"size","colorscheme":"category","minnum":0},"created":{"category":"Metadata","label":"Date Entered","coltype":"character","grouptype":"size","colorscheme":"category","minnum":0},"country":{"category":"Metadata","label":"Country","coltype":"character","grouptype":"size","colorscheme":"category","minnum":0},"release_date":{"category":"Metadata","label":"Release Date","coltype":"character","grouptype":"size","colorscheme":"category","minnum":0},"disease":{"category":"Metadata","label":"Disease","coltype":"character","grouptype":"size","colorscheme":"category","minnum":0},"longitude":{"category":"Metadata","label":"Longitude","coltype":"character","grouptype":"size","colorscheme":"category","minnum":0},"sample_accession":{"category":"Metadata","label":"Sample ID","coltype":"character","grouptype":"size","colorscheme":"category","minnum":0},"source_type":{"category":"Metadata","label":"Source Type","coltype":"character","grouptype":"size","colorscheme":"category","minnum":0},"contact":{"category":"Metadata","label":"Lab Contact","coltype":"character","grouptype":"size","colorscheme":"category","minnum":0},"collection_time":{"category":"Metadata","label":"Collection Time","coltype":"character","grouptype":"size","colorscheme":"category","minnum":0},"ID":{"label":"ID","coltype":"character","grouptype":"size","colorscheme":"category","minnum":0}}}
