# Supplementary material for: GrapeTree: visualization of core genomic relationships among 100,000 bacterial pathogens
Source: Genome Res. 2018 Sep;28(9):1395–404. doi: 10.1101/gr.232397.117 (PMC6120633; doi:10.1101/gr.232397.117)
Supplement: Supplemental Material [file supp_gr.232397.117_Supplemental_data_S2.zip › figures/Fig_5B.json]

{"links":[{"source":0,"target":1,"distance":0},{"source":0,"target":2,"distance":2662},{"source":2,"target":3,"distance":0},{"source":2,"target":4,"distance":174},{"source":4,"target":5,"distance":0},{"source":5,"target":6,"distance":0},{"source":5,"target":7,"distance":42},{"source":4,"target":8,"distance":54},{"source":8,"target":9,"distance":0},{"source":9,"target":10,"distance":0},{"source":10,"target":11,"distance":0},{"source":10,"target":12,"distance":196},{"source":12,"target":13,"distance":0},{"source":13,"target":14,"distance":0},{"source":14,"target":15,"distance":0},{"source":15,"target":16,"distance":0},{"source":16,"target":17,"distance":0},{"source":17,"target":18,"distance":0},{"source":18,"target":19,"distance":0},{"source":19,"target":20,"distance":0},{"source":20,"target":21,"distance":0},{"source":21,"target":22,"distance":0},{"source":22,"target":23,"distance":0},{"source":22,"target":24,"distance":1377},{"source":24,"target":25,"distance":0},{"source":24,"target":26,"distance":1148},{"source":26,"target":27,"distance":0},{"source":27,"target":28,"distance":0},{"source":28,"target":29,"distance":0},{"source":29,"target":30,"distance":0},{"source":30,"target":31,"distance":0},{"source":31,"target":32,"distance":0},{"source":32,"target":33,"distance":0},{"source":33,"target":34,"distance":0},{"source":34,"target":35,"distance":0},{"source":35,"target":36,"distance":0},{"source":36,"target":37,"distance":0},{"source":36,"target":38,"distance":6},{"source":35,"target":39,"distance":53},{"source":39,"target":40,"distance":0},{"source":40,"target":41,"distance":0},{"source":41,"target":42,"distance":0},{"source":41,"target":43,"distance":61},{"source":40,"target":44,"distance":67},{"source":39,"target":45,"distance":42},{"source":34,"target":46,"distance":62},{"source":33,"target":47,"distance":63},{"source":47,"target":48,"distance":0},{"source":48,"target":49,"distance":0},{"source":48,"target":50,"distance":30},{"source":47,"target":51,"distance":59},{"source":51,"target":52,"distance":0},{"source":51,"target":53,"distance":72},{"source":32,"target":54,"distance":70},{"source":54,"target":55,"distance":0},{"source":54,"target":56,"distance":94},{"source":56,"target":57,"distance":0},{"source":56,"target":58,"distance":120},{"source":31,"target":59,"distance":75},{"source":30,"target":60,"distance":81},{"source":29,"target":61,"distance":91},{"source":28,"target":62,"distance":122},{"source":62,"target":63,"distance":0},{"source":63,"target":64,"distance":0},{"source":64,"target":65,"distance":0},{"source":65,"target":66,"distance":0},{"source":66,"target":67,"distance":0},{"source":66,"target":68,"distance":148},{"source":65,"target":69,"distance":84},{"source":69,"target":70,"distance":0},{"source":70,"target":71,"distance":0},{"source":70,"target":72,"distance":46},{"source":69,"target":73,"distance":58},{"source":64,"target":74,"distance":86},{"source":74,"target":75,"distance":0},{"source":75,"target":76,"distance":0},{"source":76,"target":77,"distance":0},{"source":77,"target":78,"distance":0},{"source":78,"target":79,"distance":0},{"source":79,"target":80,"distance":0},{"source":79,"target":81,"distance":91},{"source":78,"target":82,"distance":96},{"source":82,"target":83,"distance":0},{"source":82,"target":84,"distance":69},{"source":77,"target":85,"distance":97},{"source":76,"target":86,"distance":1},{"source":86,"target":87,"distance":0},{"source":87,"target":88,"distance":0},{"source":87,"target":89,"distance":0},{"source":86,"target":90,"distance":1},{"source":75,"target":91,"distance":4},{"source":91,"target":92,"distance":0},{"source":92,"target":93,"distance":0},{"source":92,"target":94,"distance":60},{"source":94,"target":95,"distance":0},{"source":95,"target":96,"distance":0},{"source":96,"target":97,"distance":0},{"source":97,"target":98,"distance":0},{"source":98,"target":99,"distance":0},{"source":98,"target":100,"distance":83},{"source":97,"target":101,"distance":100},{"source":101,"target":102,"distance":0},{"source":102,"target":103,"distance":0},{"source":102,"target":104,"distance":62},{"source":104,"target":105,"distance":0},{"source":105,"target":106,"distance":0},{"source":105,"target":107,"distance":77},{"source":104,"target":108,"distance":95},{"source":101,"target":109,"distance":96},{"source":96,"target":110,"distance":46},{"source":95,"target":111,"distance":46},{"source":111,"target":112,"distance":0},{"source":112,"target":113,"distance":0},{"source":113,"target":114,"distance":0},{"source":114,"target":115,"distance":0},{"source":115,"target":116,"distance":0},{"source":116,"target":117,"distance":0},{"source":117,"target":118,"distance":0},{"source":118,"target":119,"distance":0},{"source":119,"target":120,"distance":0},{"source":120,"target":121,"distance":0},{"source":121,"target":122,"distance":0},{"source":121,"target":123,"distance":0},{"source":120,"target":124,"distance":2},{"source":119,"target":125,"distance":3},{"source":125,"target":126,"distance":0},{"source":125,"target":127,"distance":1},{"source":118,"target":128,"distance":4},{"source":117,"target":129,"distance":5},{"source":116,"target":130,"distance":12},{"source":115,"target":131,"distance":14},{"source":114,"target":132,"distance":16},{"source":113,"target":133,"distance":17},{"source":112,"target":134,"distance":24},{"source":111,"target":135,"distance":44},{"source":94,"target":136,"distance":58},{"source":136,"target":137,"distance":0},{"source":137,"target":138,"distance":0},{"source":137,"target":139,"distance":3},{"source":136,"target":140,"distance":39},{"source":91,"target":141,"distance":1},{"source":74,"target":142,"distance":66},{"source":142,"target":143,"distance":0},{"source":143,"target":144,"distance":0},{"source":144,"target":145,"distance":0},{"source":145,"target":146,"distance":0},{"source":146,"target":147,"distance":0},{"source":146,"target":148,"distance":72},{"source":148,"target":149,"distance":0},{"source":148,"target":150,"distance":100},{"source":145,"target":151,"distance":81},{"source":144,"target":152,"distance":109},{"source":143,"target":153,"distance":45},{"source":153,"target":154,"distance":0},{"source":154,"target":155,"distance":0},{"source":154,"target":156,"distance":3},{"source":156,"target":157,"distance":0},{"source":156,"target":158,"distance":4},{"source":158,"target":159,"distance":0},{"source":159,"target":160,"distance":0},{"source":160,"target":161,"distance":0},{"source":160,"target":162,"distance":5},{"source":159,"target":163,"distance":8},{"source":158,"target":164,"distance":3},{"source":153,"target":165,"distance":4},{"source":142,"target":166,"distance":60},{"source":166,"target":167,"distance":0},{"source":166,"target":168,"distance":3},{"source":63,"target":169,"distance":94},{"source":62,"target":170,"distance":96},{"source":170,"target":171,"distance":0},{"source":170,"target":172,"distance":25},{"source":27,"target":173,"distance":165},{"source":26,"target":174,"distance":885},{"source":174,"target":175,"distance":0},{"source":175,"target":176,"distance":0},{"source":176,"target":177,"distance":0},{"source":177,"target":178,"distance":0},{"source":178,"target":179,"distance":0},{"source":179,"target":180,"distance":0},{"source":179,"target":181,"distance":86},{"source":178,"target":182,"distance":89},{"source":177,"target":183,"distance":94},{"source":176,"target":184,"distance":106},{"source":175,"target":185,"distance":194},{"source":185,"target":186,"distance":0},{"source":186,"target":187,"distance":0},{"source":187,"target":188,"distance":0},{"source":188,"target":189,"distance":0},{"source":188,"target":190,"distance":48},{"source":190,"target":191,"distance":0},{"source":191,"target":192,"distance":0},{"source":192,"target":193,"distance":0},{"source":193,"target":194,"distance":0},{"source":193,"target":195,"distance":57},{"source":192,"target":196,"distance":68},{"source":191,"target":197,"distance":73},{"source":190,"target":198,"distance":22},{"source":187,"target":199,"distance":52},{"source":186,"target":200,"distance":54},{"source":185,"target":201,"distance":88},{"source":201,"target":202,"distance":0},{"source":201,"target":203,"distance":80},{"source":174,"target":204,"distance":220},{"source":21,"target":205,"distance":1602},{"source":205,"target":206,"distance":0},{"source":206,"target":207,"distance":0},{"source":207,"target":208,"distance":0},{"source":207,"target":209,"distance":134},{"source":206,"target":210,"distance":169},{"source":210,"target":211,"distance":0},{"source":211,"target":212,"distance":0},{"source":212,"target":213,"distance":0},{"source":212,"target":214,"distance":50},{"source":211,"target":215,"distance":60},{"source":210,"target":216,"distance":62},{"source":205,"target":217,"distance":1165},{"source":217,"target":218,"distance":0},{"source":218,"target":219,"distance":0},{"source":218,"target":220,"distance":94},{"source":217,"target":221,"distance":158},{"source":20,"target":222,"distance":39},{"source":222,"target":223,"distance":0},{"source":223,"target":224,"distance":0},{"source":224,"target":225,"distance":0},{"source":224,"target":226,"distance":43},{"source":226,"target":227,"distance":0},{"source":226,"target":228,"distance":41},{"source":223,"target":229,"distance":52},{"source":222,"target":230,"distance":6},{"source":230,"target":231,"distance":0},{"source":230,"target":232,"distance":3},{"source":19,"target":233,"distance":45},{"source":18,"target":234,"distance":49},{"source":234,"target":235,"distance":0},{"source":234,"target":236,"distance":33},{"source":17,"target":237,"distance":63},{"source":16,"target":238,"distance":67},{"source":238,"target":239,"distance":0},{"source":239,"target":240,"distance":0},{"source":239,"target":241,"distance":31},{"source":238,"target":242,"distance":38},{"source":15,"target":243,"distance":151},{"source":243,"target":244,"distance":0},{"source":243,"target":245,"distance":113},{"source":245,"target":246,"distance":0},{"source":246,"target":247,"distance":0},{"source":247,"target":248,"distance":0},{"source":248,"target":249,"distance":0},{"source":249,"target":250,"distance":0},{"source":250,"target":251,"distance":0},{"source":251,"target":252,"distance":0},{"source":252,"target":253,"distance":0},{"source":253,"target":254,"distance":0},{"source":254,"target":255,"distance":0},{"source":255,"target":256,"distance":0},{"source":256,"target":257,"distance":0},{"source":256,"target":258,"distance":171},{"source":255,"target":259,"distance":12},{"source":254,"target":260,"distance":15},{"source":253,"target":261,"distance":17},{"source":252,"target":262,"distance":18},{"source":251,"target":263,"distance":19},{"source":250,"target":264,"distance":22},{"source":249,"target":265,"distance":25},{"source":248,"target":266,"distance":26},{"source":247,"target":267,"distance":57},{"source":246,"target":268,"distance":62},{"source":245,"target":269,"distance":77},{"source":14,"target":270,"distance":156},{"source":270,"target":271,"distance":0},{"source":271,"target":272,"distance":0},{"source":272,"target":273,"distance":0},{"source":273,"target":274,"distance":0},{"source":273,"target":275,"distance":158},{"source":272,"target":276,"distance":71},{"source":271,"target":277,"distance":77},{"source":270,"target":278,"distance":150},{"source":13,"target":279,"distance":163},{"source":12,"target":280,"distance":195},{"source":280,"target":281,"distance":0},{"source":281,"target":282,"distance":0},{"source":281,"target":283,"distance":2},{"source":280,"target":284,"distance":161},{"source":284,"target":285,"distance":0},{"source":285,"target":286,"distance":0},{"source":286,"target":287,"distance":0},{"source":287,"target":288,"distance":0},{"source":288,"target":289,"distance":0},{"source":289,"target":290,"distance":0},{"source":290,"target":291,"distance":0},{"source":291,"target":292,"distance":0},{"source":292,"target":293,"distance":0},{"source":293,"target":294,"distance":0},{"source":293,"target":295,"distance":173},{"source":295,"target":296,"distance":0},{"source":296,"target":297,"distance":0},{"source":297,"target":298,"distance":0},{"source":298,"target":299,"distance":0},{"source":298,"target":300,"distance":34},{"source":297,"target":301,"distance":46},{"source":296,"target":302,"distance":80},{"source":302,"target":303,"distance":0},{"source":303,"target":304,"distance":0},{"source":304,"target":305,"distance":0},{"source":304,"target":306,"distance":81},{"source":303,"target":307,"distance":87},{"source":302,"target":308,"distance":44},{"source":308,"target":309,"distance":0},{"source":308,"target":310,"distance":36},{"source":310,"target":311,"distance":0},{"source":310,"target":312,"distance":29},{"source":295,"target":313,"distance":122},{"source":313,"target":314,"distance":0},{"source":314,"target":315,"distance":0},{"source":315,"target":316,"distance":0},{"source":316,"target":317,"distance":0},{"source":317,"target":318,"distance":0},{"source":317,"target":319,"distance":201},{"source":316,"target":320,"distance":88},{"source":320,"target":321,"distance":0},{"source":321,"target":322,"distance":0},{"source":322,"target":323,"distance":0},{"source":322,"target":324,"distance":45},{"source":321,"target":325,"distance":55},{"source":320,"target":326,"distance":66},{"source":315,"target":327,"distance":88},{"source":327,"target":328,"distance":0},{"source":328,"target":329,"distance":0},{"source":328,"target":330,"distance":101},{"source":330,"target":331,"distance":0},{"source":331,"target":332,"distance":0},{"source":332,"target":333,"distance":0},{"source":332,"target":334,"distance":136},{"source":331,"target":335,"distance":29},{"source":335,"target":336,"distance":0},{"source":335,"target":337,"distance":77},{"source":330,"target":338,"distance":39},{"source":327,"target":339,"distance":39},{"source":314,"target":340,"distance":89},{"source":340,"target":341,"distance":0},{"source":341,"target":342,"distance":0},{"source":342,"target":343,"distance":0},{"source":343,"target":344,"distance":0},{"source":343,"target":345,"distance":102},{"source":345,"target":346,"distance":0},{"source":346,"target":347,"distance":0},{"source":347,"target":348,"distance":0},{"source":348,"target":349,"distance":0},{"source":349,"target":350,"distance":0},{"source":350,"target":351,"distance":0},{"source":350,"target":352,"distance":153},{"source":349,"target":353,"distance":73},{"source":353,"target":354,"distance":0},{"source":354,"target":355,"distance":0},{"source":355,"target":356,"distance":0},{"source":355,"target":357,"distance":78},{"source":354,"target":358,"distance":78},{"source":358,"target":359,"distance":0},{"source":358,"target":360,"distance":30},{"source":360,"target":361,"distance":0},{"source":360,"target":362,"distance":14},{"source":353,"target":363,"distance":33},{"source":363,"target":364,"distance":0},{"source":364,"target":365,"distance":0},{"source":365,"target":366,"distance":0},{"source":366,"target":367,"distance":0},{"source":366,"target":368,"distance":36},{"source":368,"target":369,"distance":0},{"source":369,"target":370,"distance":0},{"source":370,"target":371,"distance":0},{"source":371,"target":372,"distance":0},{"source":372,"target":373,"distance":0},{"source":373,"target":374,"distance":0},{"source":373,"target":375,"distance":39},{"source":372,"target":376,"distance":43},{"source":371,"target":377,"distance":48},{"source":370,"target":378,"distance":48},{"source":369,"target":379,"distance":56},{"source":368,"target":380,"distance":36},{"source":365,"target":381,"distance":37},{"source":364,"target":382,"distance":45},{"source":363,"target":383,"distance":74},{"source":348,"target":384,"distance":79},{"source":347,"target":385,"distance":92},{"source":346,"target":386,"distance":92},{"source":345,"target":387,"distance":98},{"source":387,"target":388,"distance":0},{"source":387,"target":389,"distance":85},{"source":342,"target":390,"distance":2},{"source":341,"target":391,"distance":8},{"source":340,"target":392,"distance":53},{"source":313,"target":393,"distance":96},{"source":393,"target":394,"distance":0},{"source":394,"target":395,"distance":0},{"source":395,"target":396,"distance":0},{"source":395,"target":397,"distance":27},{"source":397,"target":398,"distance":0},{"source":398,"target":399,"distance":0},{"source":399,"target":400,"distance":0},{"source":399,"target":401,"distance":67},{"source":398,"target":402,"distance":125},{"source":397,"target":403,"distance":9},{"source":403,"target":404,"distance":0},{"source":404,"target":405,"distance":0},{"source":405,"target":406,"distance":0},{"source":405,"target":407,"distance":27},{"source":407,"target":408,"distance":0},{"source":407,"target":409,"distance":44},{"source":404,"target":410,"distance":29},{"source":403,"target":411,"distance":38},{"source":394,"target":412,"distance":52},{"source":412,"target":413,"distance":0},{"source":413,"target":414,"distance":0},{"source":413,"target":415,"distance":64},{"source":412,"target":416,"distance":104},{"source":393,"target":417,"distance":95},{"source":292,"target":418,"distance":175},{"source":291,"target":419,"distance":226},{"source":290,"target":420,"distance":28},{"source":420,"target":421,"distance":0},{"source":421,"target":422,"distance":0},{"source":421,"target":423,"distance":32},{"source":420,"target":424,"distance":23},{"source":289,"target":425,"distance":79},{"source":425,"target":426,"distance":0},{"source":425,"target":427,"distance":63},{"source":288,"target":428,"distance":86},{"source":287,"target":429,"distance":96},{"source":429,"target":430,"distance":0},{"source":429,"target":431,"distance":73},{"source":431,"target":432,"distance":0},{"source":431,"target":433,"distance":174},{"source":286,"target":434,"distance":123},{"source":285,"target":435,"distance":124},{"source":284,"target":436,"distance":158},{"source":9,"target":437,"distance":44},{"source":8,"target":438,"distance":49}],"nodes":["_hypo_0","SAL_NA2838AA_AS","_hypo_2","SAL_KA2721AA_AS","_hypo_4","_hypo_5","SAL_KA5407AA_AS","SAL_KA2774AA_AS","_hypo_8","_hypo_9","_hypo_10","SAL_KA2776AA_AS","_hypo_12","_hypo_13","_hypo_14","_hypo_15","_hypo_16","_hypo_17","_hypo_18","_hypo_19","_hypo_20","_hypo_21","_hypo_22","SAL_FA6337AA_AS","_hypo_24","SAL_KA2752AA_AS","_hypo_26","_hypo_27","_hypo_28","_hypo_29","_hypo_30","_hypo_31","_hypo_32","_hypo_33","_hypo_34","_hypo_35","_hypo_36","SAL_EA5152AA_AS","SAL_EA6434AA_AS","_hypo_39","_hypo_40","_hypo_41","SAL_EA6573AA_AS","SAL_JA4554AA_AS","SAL_KA2736AA_AS","SAL_FA3249AA_AS","SAL_KA4666AA_AS","_hypo_47","_hypo_48","SAL_KA4675AA_AS","SAL_KA2726AA_AS","_hypo_51","SAL_KA4638AA_AS","SAL_LA4011AA_AS","_hypo_54","SAL_KA4670AA_AS","_hypo_56","SAL_KA5410AA_AS","SAL_KA2761AA_AS","SAL_KA2749AA_AS","SAL_KA5409AA_AS","SAL_CA1224AA_AS","_hypo_62","_hypo_63","_hypo_64","_hypo_65","_hypo_66","SAL_KA4646AA_AS","SAL_KA4626AA_AS","_hypo_69","_hypo_70","SAL_KA4634AA_AS","SAL_KA2731AA_AS","SAL_KA2723AA_AS","_hypo_74","_hypo_75","_hypo_76","_hypo_77","_hypo_78","_hypo_79","SAL_IA6169AA_AS","SAL_JA4557AA_AS","_hypo_82","SAL_JA4439AA_AS","SAL_IA1837AA_AS","SAL_JA4553AA_AS","_hypo_86","_hypo_87","SAL_JA4562AA_AS","SAL_FA2136AA_AS","SAL_JA8483AA_AS","_hypo_91","_hypo_92","SAL_EA3564AA_AS","_hypo_94","_hypo_95","_hypo_96","_hypo_97","_hypo_98","SAL_EA6577AA_AS","SAL_JA4552AA_AS","_hypo_101","_hypo_102","SAL_JA4457AA_AS","_hypo_104","_hypo_105","SAL_JA4455AA_AS","SAL_JA4478AA_AS","SAL_KA3524AA_AS","SAL_JA4448AA_AS","SAL_FA4423AA_AS","_hypo_111","_hypo_112","_hypo_113","_hypo_114","_hypo_115","_hypo_116","_hypo_117","_hypo_118","_hypo_119","_hypo_120","_hypo_121","SAL_FA1993AA_AS","SAL_FA4384AA_AS","SAL_FA2979AA_AS","_hypo_125","SAL_FA3995AA_AS","SAL_FA3911AA_AS","SAL_JA4565AA_AS","SAL_JA4438AA_AS","SAL_FA2360AA_AS","SAL_JA4566AA_AS","SAL_FA3889AA_AS","SAL_JA4564AA_AS","SAL_BA2933AA_AS","SAL_CA0747AA_AS","_hypo_136","_hypo_137","SAL_FA3039AA_AS","SAL_FA2918AA_AS","SAL_JA4561AA_AS","SAL_IA5709AA_AS","_hypo_142","_hypo_143","_hypo_144","_hypo_145","_hypo_146","SAL_FA3019AA_AS","_hypo_148","SAL_KA2748AA_AS","SAL_KA2722AA_AS","SAL_JA4558AA_AS","SAL_KA4665AA_AS","_hypo_153","_hypo_154","SAL_BA3624AA_AS","_hypo_156","SAL_JA4563AA_AS","_hypo_158","_hypo_159","_hypo_160","SAL_FA3194AA_AS","SAL_FA4728AA_AS","SAL_IA6171AA_AS","SAL_FA4572AA_AS","SAL_BA5451AA_AS","_hypo_166","SAL_FA4560AA_AS","SAL_IA6168AA_AS","SAL_JA4560AA_AS","_hypo_170","SAL_JA4556AA_AS","SAL_AB1333AA_AS","SAL_CA3925AA_AS","_hypo_174","_hypo_175","_hypo_176","_hypo_177","_hypo_178","_hypo_179","SAL_FA2332AA_AS","SAL_EA6435AA_AS","SAL_EA6440AA_AS","SAL_EA6429AA_AS","SAL_LA4012AA_AS","_hypo_185","_hypo_186","_hypo_187","_hypo_188","SAL_JA4440AA_AS","_hypo_190","_hypo_191","_hypo_192","_hypo_193","SAL_KA2758AA_AS","SAL_KA4673AA_AS","SAL_KA4667AA_AS","SAL_KA2755AA_AS","SAL_KA4676AA_AS","SAL_KA4652AA_AS","SAL_KA4668AA_AS","_hypo_201","SAL_KA3451AA_AS","SAL_JA4441AA_AS","SAL_ZA3194AA_AS","_hypo_205","_hypo_206","_hypo_207","SAL_EA6432AA_AS","SAL_EA6869AA_AS","_hypo_210","_hypo_211","_hypo_212","SAL_JA4443AA_AS","SAL_JA4442AA_AS","SAL_JA4445AA_AS","SAL_JA4444AA_AS","_hypo_217","_hypo_218","SAL_FA6398AA_AS","SAL_JA4446AA_AS","SAL_EA6427AA_AS","_hypo_222","_hypo_223","_hypo_224","SAL_FA6280AA_AS","_hypo_226","SAL_FA6378AA_AS","SAL_JA4452AA_AS","SAL_JA4509AA_AS","_hypo_230","SAL_FA6301AA_AS","SAL_FA6300AA_AS","SAL_JA4450AA_AS","_hypo_234","SAL_FA6392AA_AS","SAL_KA2117AA_AS","SAL_KA4663AA_AS","_hypo_238","_hypo_239","SAL_JA4461AA_AS","SAL_JA4512AA_AS","SAL_KA4633AA_AS","_hypo_243","SAL_JA4549AA_AS","_hypo_245","_hypo_246","_hypo_247","_hypo_248","_hypo_249","_hypo_250","_hypo_251","_hypo_252","_hypo_253","_hypo_254","_hypo_255","_hypo_256","SAL_KA2773AA_AS","SAL_KA4642AA_AS","SAL_KA2767AA_AS","SAL_KA2765AA_AS","SAL_KA2133AA_AS","SAL_KA4682AA_AS","SAL_KA2126AA_AS","SAL_KA2131AA_AS","SAL_KA2764AA_AS","SAL_KA2127AA_AS","SAL_KA4679AA_AS","SAL_KA2719AA_AS","SAL_KA2129AA_AS","_hypo_270","_hypo_271","_hypo_272","_hypo_273","SAL_KA2107AA_AS","SAL_KA2778AA_AS","SAL_KA2733AA_AS","SAL_KA2111AA_AS","SAL_KA2734AA_AS","SAL_KA2122AA_AS","_hypo_280","_hypo_281","SAL_KA2770AA_AS","SAL_KA4651AA_AS","_hypo_284","_hypo_285","_hypo_286","_hypo_287","_hypo_288","_hypo_289","_hypo_290","_hypo_291","_hypo_292","_hypo_293","SAL_KA2759AA_AS","_hypo_295","_hypo_296","_hypo_297","_hypo_298","SAL_KA4677AA_AS","SAL_KA2732AA_AS","SAL_JA4490AA_AS","_hypo_302","_hypo_303","_hypo_304","SAL_KA2771AA_AS","SAL_JA4550AA_AS","SAL_KA2772AA_AS","_hypo_308","SAL_KA5411AA_AS","_hypo_310","SAL_KA2119AA_AS","SAL_KA2123AA_AS","_hypo_313","_hypo_314","_hypo_315","_hypo_316","_hypo_317","SAL_KA4644AA_AS","SAL_KA4645AA_AS","_hypo_320","_hypo_321","_hypo_322","SAL_JA4551AA_AS","SAL_JA4548AA_AS","SAL_KA4641AA_AS","SAL_JA4504AA_AS","_hypo_327","_hypo_328","SAL_KA2781AA_AS","_hypo_330","_hypo_331","_hypo_332","SAL_KA4602AA_AS","SAL_KA4624AA_AS","_hypo_335","SAL_KA4687AA_AS","SAL_KA4680AA_AS","SAL_JA4499AA_AS","SAL_KA2110AA_AS","_hypo_340","_hypo_341","_hypo_342","_hypo_343","SAL_BA8961AA_AS","_hypo_345","_hypo_346","_hypo_347","_hypo_348","_hypo_349","_hypo_350","SAL_KA2751AA_AS","SAL_JA4470AA_AS","_hypo_353","_hypo_354","_hypo_355","SAL_KA2766AA_AS","SAL_KA2116AA_AS","_hypo_358","SAL_KA2777AA_AS","_hypo_360","SAL_KA4630AA_AS","SAL_KA2750AA_AS","_hypo_363","_hypo_364","_hypo_365","_hypo_366","SAL_KA4631AA_AS","_hypo_368","_hypo_369","_hypo_370","_hypo_371","_hypo_372","_hypo_373","SAL_KA2775AA_AS","SAL_KA4681AA_AS","SAL_KA2747AA_AS","SAL_KA2132AA_AS","SAL_KA4685AA_AS","SAL_KA4686AA_AS","SAL_KA2120AA_AS","SAL_KA2118AA_AS","SAL_KA5413AA_AS","SAL_KA4683AA_AS","SAL_KA4669AA_AS","SAL_KA4684AA_AS","SAL_JA4465AA_AS","_hypo_387","SAL_KA3519AA_AS","SAL_KA2124AA_AS","SAL_BA9023AA_AS","SAL_BA9002AA_AS","SAL_KA2735AA_AS","_hypo_393","_hypo_394","_hypo_395","SAL_KA5408AA_AS","_hypo_397","_hypo_398","_hypo_399","SAL_KA2782AA_AS","SAL_KA2113AA_AS","SAL_KA2729AA_AS","_hypo_403","_hypo_404","_hypo_405","SAL_KA4671AA_AS","_hypo_407","SAL_JA4486AA_AS","SAL_JA4495AA_AS","SAL_KA4674AA_AS","SAL_KA2109AA_AS","_hypo_412","_hypo_413","SAL_KA5414AA_AS","SAL_KA4629AA_AS","SAL_KA2727AA_AS","SAL_KA2746AA_AS","SAL_KA5412AA_AS","SAL_KA2134AA_AS","_hypo_420","_hypo_421","SAL_KA4650AA_AS","SAL_KA4647AA_AS","SAL_KA4648AA_AS","_hypo_425","SAL_KA2114AA_AS","SAL_KA2115AA_AS","SAL_KA2744AA_AS","_hypo_429","SAL_KA4628AA_AS","_hypo_431","SAL_KA2779AA_AS","SAL_KA2112AA_AS","SAL_KA2725AA_AS","SAL_KA4649AA_AS","SAL_KA2745AA_AS","SAL_KA2730AA_AS","SAL_KA4640AA_AS"],"layout_data":{"node_positions":{"SAL_NA2838AA_AS":[1044.6315260049996,673.1098442054908],"SAL_KA2721AA_AS":[2467.5713503882043,-871.31310828657],"SAL_KA5407AA_AS":[2525.801372352703,-1094.5731188565262],"SAL_KA2774AA_AS":[2556.123536173677,-966.5600620169907],"SAL_KA2776AA_AS":[2549.9483198083085,-1233.05463660655],"SAL_FA6337AA_AS":[2554.5010582373693,-1480.2704194058767],"SAL_KA2752AA_AS":[1468.605602226306,-1151.5478261729418],"SAL_EA5152AA_AS":[547.3813993948679,-872.6745633488215],"SAL_EA6434AA_AS":[473.38683874347,-798.8727759953274],"SAL_EA6573AA_AS":[550.5907376088402,-732.8917163778636],"SAL_JA4554AA_AS":[533.332959795987,-588.086270452334],"SAL_KA2736AA_AS":[566.0758848760586,-583.3532530374742],"SAL_FA3249AA_AS":[592.2077073203193,-608.0926612042698],"SAL_KA4666AA_AS":[568.1826668590968,-1017.7726287742014],"SAL_KA4675AA_AS":[643.8157230094048,-761.2861225268525],"SAL_KA2726AA_AS":[703.6340096775923,-654.3389957653524],"SAL_KA4638AA_AS":[762.1342791946587,-678.635244350073],"SAL_LA4011AA_AS":[888.4598173185319,-590.3911261092746],"SAL_KA4670AA_AS":[683.5832217341273,-803.8749044735828],"SAL_KA5410AA_AS":[835.8797941282565,-726.9453006795623],"SAL_KA2761AA_AS":[1005.6123457484805,-641.2082565568437],"SAL_KA2749AA_AS":[475.59295400965283,-1011.5677128532193],"SAL_KA5409AA_AS":[702.0413555324913,-828.4579239785979],"SAL_CA1224AA_AS":[687.0557869283477,-966.6926651076318],"SAL_KA4646AA_AS":[356.9876318319645,-850.6762818222824],"SAL_KA4626AA_AS":[436.64576379217044,-655.0804304266196],"SAL_KA4634AA_AS":[353.9245972792412,-687.5946012909155],"SAL_KA2731AA_AS":[342.5567488779786,-553.5151657796692],"SAL_KA2723AA_AS":[383.2089428854849,-547.0365382223976],"SAL_IA6169AA_AS":[193.07465931629469,-865.8420723807349],"SAL_JA4557AA_AS":[118.89561863130439,-1016.9903701357473],"SAL_JA4439AA_AS":[150.53453016143658,-1032.6286825392685],"SAL_IA1837AA_AS":[113.00786013876032,-1179.7590793661548],"SAL_JA4553AA_AS":[80.54722629627983,-997.0831450801476],"SAL_FA2136AA_AS":[165.1269547976395,-747.639104837071],"SAL_JA4562AA_AS":[165.1269547976395,-747.639104837071],"SAL_JA8483AA_AS":[137.17925027901066,-629.4361372934006],"SAL_EA3564AA_AS":[90.77600040826444,-877.8864822550678],"SAL_EA6577AA_AS":[-45.3858070671738,-927.9648802329801],"SAL_JA4552AA_AS":[-56.16157136885471,-1089.9660206697727],"SAL_JA4457AA_AS":[-155.20520827575314,-1064.386045880982],"SAL_JA4455AA_AS":[-241.95891455894787,-1182.5382179491858],"SAL_JA4478AA_AS":[-329.58797544420196,-1313.832397384312],"SAL_KA3524AA_AS":[-350.56846895351356,-1315.102629199264],"SAL_JA4448AA_AS":[-305.24729892077943,-1148.7353609437287],"SAL_FA4423AA_AS":[-171.67275183453455,-974.4205643374679],"SAL_FA4384AA_AS":[-166.26201209727503,-830.5068079026578],"SAL_FA1993AA_AS":[-166.26201209727503,-830.5068079026578],"SAL_FA2979AA_AS":[-196.71512531483316,-712.1484517154618],"SAL_FA3995AA_AS":[-150.07506895652824,-708.6122581328721],"SAL_FA3911AA_AS":[-136.81226400828427,-608.7377096281853],"SAL_JA4565AA_AS":[-288.3764490724675,-850.3486180458316],"SAL_JA4438AA_AS":[-288.58548317285795,-807.5053889222565],"SAL_FA2360AA_AS":[-237.32992917395183,-721.9789106664409],"SAL_JA4566AA_AS":[-283.3090954304874,-889.8452703032885],"SAL_FA3889AA_AS":[-265.4513561663756,-742.3071357251497],"SAL_JA4564AA_AS":[-284.726867580165,-768.994229982515],"SAL_BA2933AA_AS":[-108.1863659463223,-704.5043212748003],"SAL_CA0747AA_AS":[-286.22786835956424,-926.6990838518007],"SAL_FA3039AA_AS":[-84.76733401159333,-1066.0345630988609],"SAL_FA2918AA_AS":[-104.20253101023644,-1166.4245141075958],"SAL_JA4561AA_AS":[-146.03686071779902,-1179.8979259151838],"SAL_IA5709AA_AS":[27.51812900885787,-799.4692064790851],"SAL_FA3019AA_AS":[203.54564093406566,-1015.0619180956195],"SAL_KA2748AA_AS":[275.6240702632661,-1151.2598109274072],"SAL_KA2722AA_AS":[357.5425582039596,-1306.0512727464566],"SAL_JA4558AA_AS":[265.81260243089065,-1163.3779278034162],"SAL_KA4665AA_AS":[300.9403219732752,-1168.6830544274917],"SAL_BA3624AA_AS":[184.67232115325965,-1147.5333894278513],"SAL_JA4563AA_AS":[191.38826907881202,-1249.5665467316048],"SAL_FA3194AA_AS":[198.1535626908177,-1352.3493965945358],"SAL_FA4728AA_AS":[164.63799281782303,-1450.543761123467],"SAL_IA6171AA_AS":[247.18851564093086,-1446.337711837151],"SAL_FA4572AA_AS":[206.95902817128177,-1454.2234998965187],"SAL_BA5451AA_AS":[131.92768540746226,-1236.0098655310821],"SAL_FA4560AA_AS":[241.4306887748965,-1155.1069355332688],"SAL_IA6168AA_AS":[268.1326826181646,-1253.8129265910889],"SAL_JA4560AA_AS":[290.032337738369,-693.7387194105238],"SAL_JA4556AA_AS":[376.9726324974215,-1021.638370207653],"SAL_AB1333AA_AS":[403.05209237882457,-1137.522933386215],"SAL_CA3925AA_AS":[771.2876566734823,-877.8879237764371],"SAL_FA2332AA_AS":[990.1882342907347,-1496.3851697966006],"SAL_EA6435AA_AS":[1090.825217495719,-1626.652822625631],"SAL_EA6440AA_AS":[1146.2921698039308,-1555.3441620988388],"SAL_EA6429AA_AS":[1160.811626298404,-1496.6459430712323],"SAL_LA4012AA_AS":[1159.937408912564,-1437.6014937257341],"SAL_JA4440AA_AS":[925.0858284089686,-1733.3603411856955],"SAL_KA2758AA_AS":[1037.0204540486625,-1810.715428971831],"SAL_KA4673AA_AS":[1132.4332113118485,-1916.9951084992863],"SAL_KA4667AA_AS":[1171.5503645581334,-1879.4883300531742],"SAL_KA2755AA_AS":[1191.8662388217772,-1810.469249326706],"SAL_KA4676AA_AS":[1034.2797001146077,-1927.2121189419165],"SAL_KA4652AA_AS":[858.257157831051,-1855.319105631015],"SAL_KA4668AA_AS":[921.6479984058738,-1873.8892960478306],"SAL_KA3451AA_AS":[760.5569966098211,-1756.2664564611705],"SAL_JA4441AA_AS":[601.9812659160348,-1778.3437661183668],"SAL_ZA3194AA_AS":[1184.5982833985568,-1676.8931260206],"SAL_EA6432AA_AS":[3058.580561634859,-278.06691398379326],"SAL_EA6869AA_AS":[2981.2329244785924,-92.89598327773172],"SAL_JA4443AA_AS":[3280.8187577989033,-231.95222703384331],"SAL_JA4442AA_AS":[3417.9685170393514,-221.2622141976916],"SAL_JA4445AA_AS":[3324.512790366846,-93.60948137306309],"SAL_JA4444AA_AS":[3335.244770155281,-368.0549474228577],"SAL_FA6398AA_AS":[3100.0672294750375,696.3320467703835],"SAL_JA4446AA_AS":[2997.3165701095463,832.5477283304049],"SAL_EA6427AA_AS":[3119.236450346695,914.1980970616696],"SAL_FA6280AA_AS":[2682.712533670679,-1497.0226688625187],"SAL_FA6378AA_AS":[2804.932234061093,-1547.6918352351722],"SAL_JA4452AA_AS":[2925.7638628968207,-1597.7855425916714],"SAL_JA4509AA_AS":[2820.61832043531,-1479.0781595889425],"SAL_FA6301AA_AS":[2786.287911127847,-1510.9524932393365],"SAL_FA6300AA_AS":[2887.6294558576847,-1524.5818900595118],"SAL_JA4450AA_AS":[2493.3304362573276,-1361.2618149982625],"SAL_FA6392AA_AS":[2644.80278916064,-1583.0506915749827],"SAL_KA2117AA_AS":[2727.1702658567156,-1676.8002973261546],"SAL_KA4663AA_AS":[2463.90651578544,-1596.4581657377005],"SAL_JA4461AA_AS":[2408.0641999166255,-1514.2967082020828],"SAL_JA4512AA_AS":[2302.351907257537,-1577.7437128053878],"SAL_KA4633AA_AS":[2279.541237789365,-1511.6621213492463],"SAL_JA4549AA_AS":[2607.6958319802084,-1686.984214574055],"SAL_KA2773AA_AS":[2653.775500470573,-1866.0488572734175],"SAL_KA4642AA_AS":[2831.7084616206007,-2009.3688130225064],"SAL_KA2767AA_AS":[2700.4150131110364,-1964.5841079644838],"SAL_KA2765AA_AS":[2669.3697891576257,-1976.2204016817273],"SAL_KA2133AA_AS":[2587.8231412469504,-1957.5250268570271],"SAL_KA4682AA_AS":[2729.692040919562,-1950.4544360158236],"SAL_KA2126AA_AS":[2752.879742254136,-1922.944556519325],"SAL_KA2131AA_AS":[2563.8058783070383,-1940.105981129697],"SAL_KA2764AA_AS":[2625.333136489537,-1981.3762267134705],"SAL_KA2127AA_AS":[2768.6284024003994,-1899.1733536424506],"SAL_KA4679AA_AS":[2595.357415832694,-1996.380326674576],"SAL_KA2719AA_AS":[2644.0745866595385,-2012.3090144917692],"SAL_KA2129AA_AS":[2810.5438491004807,-1884.5068835228242],"SAL_KA2107AA_AS":[2507.391763110362,-1692.3052600867327],"SAL_KA2778AA_AS":[2369.497437337375,-1862.0645891911008],"SAL_KA2733AA_AS":[2369.038986816162,-1758.4315978493053],"SAL_KA2111AA_AS":[2520.9224722117283,-1849.5755172124427],"SAL_KA2734AA_AS":[2447.232713398234,-1896.3175052853767],"SAL_KA2122AA_AS":[2746.491201477173,-1592.654382922692],"SAL_KA2770AA_AS":[2767.9174896879213,-1356.9058166530322],"SAL_KA4651AA_AS":[2735.3941986214686,-1260.7547929752402],"SAL_KA2759AA_AS":[2979.074356617052,-1291.8147813361209],"SAL_KA4677AA_AS":[3207.683707646492,-1266.766887499047],"SAL_KA2732AA_AS":[3242.280161636503,-1146.0831774111098],"SAL_JA4490AA_AS":[3269.885368059184,-1386.087784437485],"SAL_KA2771AA_AS":[3349.0854107893697,-1341.8616830248584],"SAL_JA4550AA_AS":[3498.9799666695726,-1400.2263585329595],"SAL_KA2772AA_AS":[3467.813177531755,-1456.9664097593902],"SAL_KA5411AA_AS":[3400.134277523181,-1464.7372500905353],"SAL_KA2119AA_AS":[3448.8771536648455,-1582.0622551204926],"SAL_KA2123AA_AS":[3495.602288038366,-1694.530518369198],"SAL_KA4644AA_AS":[3395.214065215212,-1227.1932080256129],"SAL_KA4645AA_AS":[3548.8157041681347,-1028.6618433616852],"SAL_JA4551AA_AS":[3431.1541918083103,-1065.0120318346744],"SAL_JA4548AA_AS":[3458.97432325928,-934.1268409133027],"SAL_KA4641AA_AS":[3480.4867939116007,-932.5798196729477],"SAL_JA4504AA_AS":[3441.7554202476504,-915.8013828621839],"SAL_KA2781AA_AS":[3328.5778799831282,-1075.0286739583119],"SAL_KA4602AA_AS":[3244.350204287672,-920.625124175181],"SAL_KA4624AA_AS":[3173.865775775674,-731.1304864353913],"SAL_KA4687AA_AS":[3173.6742031423746,-821.4422058751297],"SAL_KA4680AA_AS":[3082.0700832125435,-692.8898854874643],"SAL_JA4499AA_AS":[3185.1192972383305,-805.6880981793929],"SAL_KA2110AA_AS":[3337.24077816354,-946.0179205702336],"SAL_BA8961AA_AS":[3551.809484988407,-1284.8341306592913],"SAL_KA2751AA_AS":[3727.141626493848,-1263.4273826160636],"SAL_JA4470AA_AS":[3916.7132585408526,-1162.1031532370403],"SAL_KA2766AA_AS":[3881.3784196412416,-1277.1492376666015],"SAL_KA2116AA_AS":[4027.9628338508146,-1216.587039924534],"SAL_KA2777AA_AS":[4033.9783458609563,-1233.9284926215335],"SAL_KA4630AA_AS":[4151.880041580677,-1200.5352973735278],"SAL_KA2750AA_AS":[4258.215660467078,-1170.4179520578869],"SAL_KA4631AA_AS":[4003.5707380957747,-1302.4953834581445],"SAL_KA2775AA_AS":[4124.2419050080325,-1342.238235090534],"SAL_KA4681AA_AS":[4233.9264555746495,-1410.7080799979378],"SAL_KA2747AA_AS":[4255.826144624218,-1356.044301476498],"SAL_KA2132AA_AS":[4226.534335035753,-1431.9568439881443],"SAL_KA4685AA_AS":[4249.7698442651445,-1394.7349634587094],"SAL_KA4686AA_AS":[4261.783443303785,-1377.8365673265391],"SAL_KA2120AA_AS":[4250.996949685763,-1333.6252548521086],"SAL_KA2118AA_AS":[4127.434519421406,-1271.0270181903006],"SAL_KA5413AA_AS":[4136.94726340683,-1291.7438527568538],"SAL_KA4683AA_AS":[4123.303959772313,-1401.8657710053046],"SAL_KA4669AA_AS":[3830.8951806104624,-1142.4775762504366],"SAL_KA4684AA_AS":[3887.5196535471878,-1209.75440879271],"SAL_JA4465AA_AS":[3854.7805543678473,-1374.378740299241],"SAL_KA3519AA_AS":[3802.3926288256,-1419.9018673411279],"SAL_KA2124AA_AS":[3873.4105587631,-1567.5742391218973],"SAL_BA9023AA_AS":[3606.325080177129,-1370.4544185430618],"SAL_BA9002AA_AS":[3646.8294377464786,-1331.8387962874992],"SAL_KA2735AA_AS":[3657.9828432340037,-1375.8108428329579],"SAL_KA5408AA_AS":[3535.738574116741,-1127.7935183144762],"SAL_KA2782AA_AS":[3641.955777793742,-1071.3443636448528],"SAL_KA2113AA_AS":[3749.814006184348,-966.615454682076],"SAL_KA2729AA_AS":[3793.225741952645,-950.0176430801112],"SAL_KA4671AA_AS":[3740.545675726175,-1030.3794877677135],"SAL_JA4486AA_AS":[3840.775521865734,-963.8770114023978],"SAL_JA4495AA_AS":[3951.648137426726,-890.3130603449546],"SAL_KA4674AA_AS":[3859.134118265921,-1002.6462997720382],"SAL_KA2109AA_AS":[3857.8320667807993,-977.7582438140394],"SAL_KA5414AA_AS":[3626.781978650386,-1022.6692588537595],"SAL_KA4629AA_AS":[3718.98929346887,-906.7955096134506],"SAL_KA2727AA_AS":[3751.4145163170506,-895.3922835558601],"SAL_KA2746AA_AS":[3630.598908396696,-985.0669425965698],"SAL_KA5412AA_AS":[3084.0788978459327,-1085.5211109030072],"SAL_KA2134AA_AS":[3111.043280472735,-1527.1330819175928],"SAL_KA4650AA_AS":[3002.746418766332,-1410.5141660009667],"SAL_KA4647AA_AS":[3041.165336038875,-1528.456621570408],"SAL_KA4648AA_AS":[3014.3150740974834,-1527.222439088068],"SAL_KA2114AA_AS":[2993.7471095366573,-1133.137858081756],"SAL_KA2115AA_AS":[3007.313006979069,-986.4309054642174],"SAL_KA2744AA_AS":[2848.351678240668,-1191.769565956825],"SAL_KA4628AA_AS":[3100.843902893258,-1413.468443493793],"SAL_KA2779AA_AS":[3210.388658404066,-1522.9089488220168],"SAL_KA2112AA_AS":[3373.61619075422,-1685.981142836079],"SAL_KA2725AA_AS":[2944.2757719819983,-1102.5759674068413],"SAL_KA4649AA_AS":[3135.841863521459,-1178.9613055817472],"SAL_KA2745AA_AS":[2863.674794265742,-1106.0299167548578],"SAL_KA2730AA_AS":[2622.498145717469,-1121.5157889476793],"SAL_KA4640AA_AS":[2416.468180500377,-1203.0339876257271]},"nodes_links":{"max_link_length":10000,"max_link_scale":2000,"base_node_size":50,"size_power":0.5,"link_font_size":14,"show_link_labels":false,"show_node_labels":false,"node_font_size":12,"custom_colours":{},"hide_link_length":10000,"show_individual_segments":false,"node_collapsed_value":0,"manual_collapsing":{},"custom_color_scheme":["#c7eae5","#dbe8c3","#f5f5f5","#ff0000","#2ca02c","#98df8a","#d62728","#ff9896","#9467bd","#c5b0d5","#8c564b","#c49c94","#e377c2","#f7b6d2","#7f7f7f","#c7c7c7","#bcbd22","#dbdb8d","#17becf","#9edae5","#393b79","#5254a3","#6b6ecf","#9c9ede","#637939","#8ca252","#b5cf6b","#cedb9c","#8c6d31","#bd9e39","#e7ba52","#e7cb94","#843c39","#ad494a","#d6616b","#e7969c","#7b4173","#a55194","#ce6dbd","#de9ed6","#3182bd","#6baed6","#9ecae1","#c6dbef","#e6550d","#fd8d3c","#fdae6b","#fdd0a2","#31a354","#74c476","#a1d99b","#c7e9c0","#756bb1","#9e9ac8","#bcbddc","#dadaeb","#636363","#969696","#bdbdbd","#d9d9d9"]},"scale":0.2479161438509046,"translate":[588.3425878949392,835.7857437757458],"display_category":"ParaC serovars"},"metadata":{"_hypo_0":{"ID":"_hypo_0","__Node":"_hypo_0","__strain_id":"_hypo_0"},"SAL_NA2838AA_AS":{"ID":"SAL_NA2838AA_AS","__Node":"SAL_NA2838AA_AS","__strain_id":"SAL_NA2838AA_AS","__selected":false,"id":2,"Selected":"","index":"218","Accession No.":"","Region":"Sør-Trøndelag","District":"Trondheim","Antibiotic Resistance":"","Antigenic Formulas":"","Average Length":"","Barcode":"SAL_HA1701AA","City":"Trondheim","Collection Day":"","Collection Month":"","Collection Time":"","Collection Year":"1200","Comment":"Reconstructed genome from SK152 buried in 1200 +- 50 CE","Lab Contact":"Thomas Gilbert","Continent":"Europe","Country":"Norway","Date Entered":"2016-10-28","Disease":"","Experiment":"","Latitude":"","Longitude":"","Phage Type":"","Post Code":"","Release Date":"2017-02-04","Sample ID":"","Secondary Sample ID":"","Project ID":"","Insert Size":"","Sequencing Library":"","Sequencing Platform":"","Serovar":"Paratyphi C","Source Details":"Teeth, long bone","Source Niche":"Human","Source Type":"Human","Name":"Ragna","Bio Project ID":"","Subspecies":"I","Bases":"","Uberstrain":"71701","ParaC serovars":"Ragna"},"_hypo_2":{"ID":"_hypo_2","__Node":"_hypo_2","__strain_id":"_hypo_2"},"SAL_KA2721AA_AS":{"ID":"SAL_KA2721AA_AS","__Node":"SAL_KA2721AA_AS","__strain_id":"SAL_KA2721AA_AS","__selected":false,"id":111,"Selected":"","index":"122","Accession No.":"","Region":"","District":"","Antibiotic Resistance":"","Antigenic Formulas":"","Average Length":"","Barcode":"SAL_EA9168AA","City":"","Collection Day":"","Collection Month":"","Collection Time":"","Collection Year":"1958","Comment":"","Lab Contact":"F.X. Weill (Institut Pasteur)","Continent":"Africa","Country":"Senegal","Date Entered":"2016-01-28","Disease":"","Experiment":"","Latitude":"","Longitude":"","Phage Type":"","Post Code":"","Release Date":"2016-07-28","Sample ID":"SAMEA104127641","Secondary Sample ID":"ERS1791534","Project ID":"ERP021993","Insert Size":"","Sequencing Library":"","Sequencing Platform":"","Serovar":"Paratyphi C","Source Details":"Blood","Source Niche":"Human","Source Type":"Human","Name":"58_2","Bio Project ID":"PRJEB19916","Subspecies":"","Bases":"","Uberstrain":"49168","ParaC serovars":"Paratyphi C"},"_hypo_4":{"ID":"_hypo_4","__Node":"_hypo_4","__strain_id":"_hypo_4"},"_hypo_5":{"ID":"_hypo_5","__Node":"_hypo_5","__strain_id":"_hypo_5"},"SAL_KA5407AA_AS":{"ID":"SAL_KA5407AA_AS","__Node":"SAL_KA5407AA_AS","__strain_id":"SAL_KA5407AA_AS","__selected":false,"id":3,"Selected":"","index":"184","Accession No.":"","Region":"","District":"","Antibiotic Resistance":"","Antigenic Formulas":"","Average Length":"","Barcode":"SAL_FA1034AA","City":"","Collection Day":"","Collection Month":"","Collection Time":"","Collection Year":"1958","Comment":"","Lab Contact":"F.X. Weill (Institut Pasteur)","Continent":"Asia","Country":"Cambodia","Date Entered":"2016-02-24","Disease":"","Experiment":"","Latitude":"","Longitude":"","Phage Type":"","Post Code":"","Release Date":"2016-08-24","Sample ID":"SAMEA104128442","Secondary Sample ID":"ERS1792335","Project ID":"ERP021993","Insert Size":"","Sequencing Library":"","Sequencing Platform":"","Serovar":"Paratyphi C (Predicted)","Source Details":"Blood","Source Niche":"ND","Source Type":"ND","Name":"58_2_CS","Bio Project ID":"PRJEB19916","Subspecies":"I","Bases":"","Uberstrain":"51034","ParaC serovars":"Paratyphi C"},"SAL_KA2774AA_AS":{"ID":"SAL_KA2774AA_AS","__Node":"SAL_KA2774AA_AS","__strain_id":"SAL_KA2774AA_AS","__selected":false,"id":4,"Selected":"","index":"156","Accession No.":"","Region":"","District":"","Antibiotic Resistance":"","Antigenic Formulas":"","Average Length":"","Barcode":"SAL_EA9219AA","City":"","Collection Day":"","Collection Month":"","Collection Time":"","Collection Year":"1992","Comment":"","Lab Contact":"F.X. Weill (Institut Pasteur)","Continent":"Europe","Country":"France","Date Entered":"2016-02-01","Disease":"","Experiment":"","Latitude":"","Longitude":"","Phage Type":"","Post Code":"","Release Date":"2016-08-01","Sample ID":"SAMEA104127665","Secondary Sample ID":"ERS1791558","Project ID":"ERP021993","Insert Size":"","Sequencing Library":"","Sequencing Platform":"","Serovar":"Paratyphi C","Source Details":"","Source Niche":"Human","Source Type":"Human","Name":"92_0113","Bio Project ID":"PRJEB19916","Subspecies":"","Bases":"","Uberstrain":"49219","ParaC serovars":"Paratyphi C"},"_hypo_8":{"ID":"_hypo_8","__Node":"_hypo_8","__strain_id":"_hypo_8"},"_hypo_9":{"ID":"_hypo_9","__Node":"_hypo_9","__strain_id":"_hypo_9"},"_hypo_10":{"ID":"_hypo_10","__Node":"_hypo_10","__strain_id":"_hypo_10"},"SAL_KA2776AA_AS":{"ID":"SAL_KA2776AA_AS","__Node":"SAL_KA2776AA_AS","__strain_id":"SAL_KA2776AA_AS","__selected":false,"id":5,"Selected":"","index":"158","Accession No.":"","Region":"","District":"","Antibiotic Resistance":"","Antigenic Formulas":"","Average Length":"","Barcode":"SAL_EA9221AA","City":"","Collection Day":"","Collection Month":"","Collection Time":"","Collection Year":"1993","Comment":"","Lab Contact":"F.X. Weill (Institut Pasteur)","Continent":"Europe","Country":"France","Date Entered":"2016-02-01","Disease":"","Experiment":"","Latitude":"","Longitude":"","Phage Type":"","Post Code":"","Release Date":"2016-08-01","Sample ID":"SAMEA104127667","Secondary Sample ID":"ERS1791560","Project ID":"ERP021993","Insert Size":"","Sequencing Library":"","Sequencing Platform":"","Serovar":"Paratyphi C","Source Details":"","Source Niche":"Human","Source Type":"Human","Name":"93_11347","Bio Project ID":"PRJEB19916","Subspecies":"","Bases":"","Uberstrain":"49221","ParaC serovars":"Paratyphi C"},"_hypo_12":{"ID":"_hypo_12","__Node":"_hypo_12","__strain_id":"_hypo_12"},"_hypo_13":{"ID":"_hypo_13","__Node":"_hypo_13","__strain_id":"_hypo_13"},"_hypo_14":{"ID":"_hypo_14","__Node":"_hypo_14","__strain_id":"_hypo_14"},"_hypo_15":{"ID":"_hypo_15","__Node":"_hypo_15","__strain_id":"_hypo_15"},"_hypo_16":{"ID":"_hypo_16","__Node":"_hypo_16","__strain_id":"_hypo_16"},"_hypo_17":{"ID":"_hypo_17","__Node":"_hypo_17","__strain_id":"_hypo_17"},"_hypo_18":{"ID":"_hypo_18","__Node":"_hypo_18","__strain_id":"_hypo_18"},"_hypo_19":{"ID":"_hypo_19","__Node":"_hypo_19","__strain_id":"_hypo_19"},"_hypo_20":{"ID":"_hypo_20","__Node":"_hypo_20","__strain_id":"_hypo_20"},"_hypo_21":{"ID":"_hypo_21","__Node":"_hypo_21","__strain_id":"_hypo_21"},"_hypo_22":{"ID":"_hypo_22","__Node":"_hypo_22","__strain_id":"_hypo_22"},"SAL_FA6337AA_AS":{"ID":"SAL_FA6337AA_AS","__Node":"SAL_FA6337AA_AS","__strain_id":"SAL_FA6337AA_AS","__selected":false,"id":6,"Selected":"","index":"90","Accession No.":"","Region":"","District":"","Antibiotic Resistance":"","Antigenic Formulas":"","Average Length":"","Barcode":"SAL_EA1016AA","City":"","Collection Day":"10","Collection Month":"4","Collection Time":"","Collection Year":"1934","Comment":"Murray collection. Freeze-dried at NCTC: 10/11/1980; Original name: Bagdad 41","Lab Contact":"The Wellcome Trust Sanger Institute","Continent":"","Country":"","Date Entered":"2015-08-27","Disease":"","Experiment":"","Latitude":"","Longitude":"","Phage Type":"","Post Code":"","Release Date":"2013-06-19","Sample ID":"SAMEA1920021","Secondary Sample ID":"ERS203208","Project ID":"ERP001784","Insert Size":"","Sequencing Library":"","Sequencing Platform":"","Serovar":"Paratyphi C (Predicted)","Source Details":"","Source Niche":"","Source Type":"","Name":"M555 / NCTC20233","Bio Project ID":"PRJEB3255","Subspecies":"I","Bases":"","Uberstrain":"41016","ParaC serovars":"Paratyphi C"},"_hypo_24":{"ID":"_hypo_24","__Node":"_hypo_24","__strain_id":"_hypo_24"},"SAL_KA2752AA_AS":{"ID":"SAL_KA2752AA_AS","__Node":"SAL_KA2752AA_AS","__strain_id":"SAL_KA2752AA_AS","__selected":false,"id":7,"Selected":"","index":"143","Accession No.":"","Region":"","District":"","Antibiotic Resistance":"","Antigenic Formulas":"","Average Length":"","Barcode":"SAL_EA9197AA","City":"","Collection Day":"","Collection Month":"","Collection Time":"","Collection Year":"1957","Comment":"","Lab Contact":"F.X. Weill (Institut Pasteur)","Continent":"Africa","Country":"Algeria","Date Entered":"2016-02-01","Disease":"","Experiment":"","Latitude":"","Longitude":"","Phage Type":"","Post Code":"","Release Date":"2016-08-01","Sample ID":"SAMEA104127839","Secondary Sample ID":"ERS1791732","Project ID":"ERP021993","Insert Size":"","Sequencing Library":"","Sequencing Platform":"","Serovar":"Choleraesuis","Source Details":"Bone marrow","Source Niche":"Human","Source Type":"Human","Name":"57_1_CS","Bio Project ID":"PRJEB19916","Subspecies":"","Bases":"","Uberstrain":"49197","ParaC serovars":"Choleraesuis"},"_hypo_26":{"ID":"_hypo_26","__Node":"_hypo_26","__strain_id":"_hypo_26"},"_hypo_27":{"ID":"_hypo_27","__Node":"_hypo_27","__strain_id":"_hypo_27"},"_hypo_28":{"ID":"_hypo_28","__Node":"_hypo_28","__strain_id":"_hypo_28"},"_hypo_29":{"ID":"_hypo_29","__Node":"_hypo_29","__strain_id":"_hypo_29"},"_hypo_30":{"ID":"_hypo_30","__Node":"_hypo_30","__strain_id":"_hypo_30"},"_hypo_31":{"ID":"_hypo_31","__Node":"_hypo_31","__strain_id":"_hypo_31"},"_hypo_32":{"ID":"_hypo_32","__Node":"_hypo_32","__strain_id":"_hypo_32"},"_hypo_33":{"ID":"_hypo_33","__Node":"_hypo_33","__strain_id":"_hypo_33"},"_hypo_34":{"ID":"_hypo_34","__Node":"_hypo_34","__strain_id":"_hypo_34"},"_hypo_35":{"ID":"_hypo_35","__Node":"_hypo_35","__strain_id":"_hypo_35"},"_hypo_36":{"ID":"_hypo_36","__Node":"_hypo_36","__strain_id":"_hypo_36"},"SAL_EA5152AA_AS":{"ID":"SAL_EA5152AA_AS","__Node":"SAL_EA5152AA_AS","__strain_id":"SAL_EA5152AA_AS","__selected":false,"id":8,"Selected":"","index":"9","Accession No.":"","Region":"","District":"","Antibiotic Resistance":"","Antigenic Formulas":"","Average Length":"","Barcode":"SAL_BA5794AA","City":"","Collection Day":"13","Collection Month":"12","Collection Time":"","Collection Year":"1946","Comment":"Murray collection. Freeze-dried at NCTC: 02/09/1980; Original name: European Sui SF 8 ","Lab Contact":"The Wellcome Trust Sanger Institute","Continent":"Europe","Country":"","Date Entered":"2015-08-27","Disease":"","Experiment":"","Latitude":"","Longitude":"","Phage Type":"","Post Code":"","Release Date":"2013-02-25","Sample ID":"SAMEA1711453","Secondary Sample ID":"ERS179731","Project ID":"ERP001784","Insert Size":"","Sequencing Library":"","Sequencing Platform":"","Serovar":"Choleraesuis var. Kunzendorf","Source Details":"","Source Niche":"","Source Type":"","Name":"M55 / NCTC20033","Bio Project ID":"PRJEB3255","Subspecies":"I","Bases":"","Uberstrain":"15794","ParaC serovars":"Choleraesuis"},"SAL_EA6434AA_AS":{"ID":"SAL_EA6434AA_AS","__Node":"SAL_EA6434AA_AS","__strain_id":"SAL_EA6434AA_AS","__selected":false,"id":9,"Selected":"","index":"14","Accession No.":"","Region":"","District":"","Antibiotic Resistance":"","Antigenic Formulas":"","Average Length":"","Barcode":"SAL_BA9147AA","City":"","Collection Day":"","Collection Month":"12","Collection Time":"","Collection Year":"1935","Comment":"Murray collection. Freeze-dried at NCTC: 17/09/1980; Original name: European SF 8 ","Lab Contact":"The Wellcome Trust Sanger Institute","Continent":"Europe","Country":"","Date Entered":"2015-08-27","Disease":"","Experiment":"","Latitude":"","Longitude":"","Phage Type":"","Post Code":"","Release Date":"2013-08-10","Sample ID":"SAMEA2059655","Secondary Sample ID":"ERS222802","Project ID":"ERP001784","Insert Size":"","Sequencing Library":"","Sequencing Platform":"","Serovar":"Choleraesuis var. Kunzendorf","Source Details":"","Source Niche":"","Source Type":"","Name":"M179 / NCTC20332","Bio Project ID":"PRJEB3255","Subspecies":"I","Bases":"","Uberstrain":"19147","ParaC serovars":"Choleraesuis"},"_hypo_39":{"ID":"_hypo_39","__Node":"_hypo_39","__strain_id":"_hypo_39"},"_hypo_40":{"ID":"_hypo_40","__Node":"_hypo_40","__strain_id":"_hypo_40"},"_hypo_41":{"ID":"_hypo_41","__Node":"_hypo_41","__strain_id":"_hypo_41"},"SAL_EA6573AA_AS":{"ID":"SAL_EA6573AA_AS","__Node":"SAL_EA6573AA_AS","__strain_id":"SAL_EA6573AA_AS","__selected":false,"id":10,"Selected":"","index":"17","Accession No.":"","Region":"","District":"","Antibiotic Resistance":"","Antigenic Formulas":"","Average Length":"","Barcode":"SAL_BA9503AA","City":"","Collection Day":"","Collection Month":"","Collection Time":"","Collection Year":"","Comment":"","Lab Contact":"The Wellcome Trust Sanger Institute","Continent":"","Country":"","Date Entered":"2015-08-27","Disease":"","Experiment":"","Latitude":"","Longitude":"","Phage Type":"","Post Code":"","Release Date":"2013-02-05","Sample ID":"SAMEA1687825","Secondary Sample ID":"ERS168187","Project ID":"ERP001028","Insert Size":"","Sequencing Library":"","Sequencing Platform":"","Serovar":"Choleraesuis","Source Details":"","Source Niche":"","Source Type":"","Name":"A50","Bio Project ID":"PRJEB2770","Subspecies":"I","Bases":"","Uberstrain":"19503","ParaC serovars":"Choleraesuis"},"SAL_JA4554AA_AS":{"ID":"SAL_JA4554AA_AS","__Node":"SAL_JA4554AA_AS","__strain_id":"SAL_JA4554AA_AS","__selected":false,"id":11,"Selected":"","index":"63","Accession No.":"","Region":"","District":"","Antibiotic Resistance":"","Antigenic Formulas":"","Average Length":"","Barcode":"SAL_DA4548AA","City":"","Collection Day":"","Collection Month":"","Collection Time":"","Collection Year":"1974","Comment":"","Lab Contact":"R. Helmuth","Continent":"Europe","Country":"Switzerland","Date Entered":"2015-08-27","Disease":"","Experiment":"","Latitude":"","Longitude":"","Phage Type":"","Post Code":"","Release Date":"2011-03-18","Sample ID":"SAMEA717183","Secondary Sample ID":"ERS007164","Project ID":"ERP000143","Insert Size":"","Sequencing Library":"","Sequencing Platform":"","Serovar":"Choleraesuis var. Kunzendorf","Source Details":"","Source Niche":"","Source Type":"","Name":"RKS1235","Bio Project ID":"PRJEB2089","Subspecies":"I","Bases":"","Uberstrain":"34548","ParaC serovars":"Choleraesuis"},"SAL_KA2736AA_AS":{"ID":"SAL_KA2736AA_AS","__Node":"SAL_KA2736AA_AS","__strain_id":"SAL_KA2736AA_AS","__selected":false,"id":12,"Selected":"","index":"135","Accession No.":"","Region":"","District":"","Antibiotic Resistance":"","Antigenic Formulas":"","Average Length":"","Barcode":"SAL_EA9183AA","City":"","Collection Day":"","Collection Month":"","Collection Time":"","Collection Year":"1961","Comment":"","Lab Contact":"F.X. Weill (Institut Pasteur)","Continent":"Europe","Country":"France","Date Entered":"2016-01-29","Disease":"","Experiment":"","Latitude":"","Longitude":"","Phage Type":"","Post Code":"","Release Date":"2016-07-29","Sample ID":"SAMEA104127836","Secondary Sample ID":"ERS1791729","Project ID":"ERP021993","Insert Size":"","Sequencing Library":"","Sequencing Platform":"","Serovar":"Choleraesuis","Source Details":"Stool","Source Niche":"Human","Source Type":"Human","Name":"61_1_CS","Bio Project ID":"PRJEB19916","Subspecies":"","Bases":"","Uberstrain":"49183","ParaC serovars":"Choleraesuis"},"SAL_FA3249AA_AS":{"ID":"SAL_FA3249AA_AS","__Node":"SAL_FA3249AA_AS","__strain_id":"SAL_FA3249AA_AS","__selected":false,"id":13,"Selected":"","index":"39","Accession No.":"","Region":"","District":"","Antibiotic Resistance":"","Antigenic Formulas":"","Average Length":"","Barcode":"SAL_DA4518AA","City":"","Collection Day":"","Collection Month":"","Collection Time":"","Collection Year":"1976","Comment":"","Lab Contact":"The Wellcome Trust Sanger Institute","Continent":"Europe","Country":"Switzerland","Date Entered":"2015-08-27","Disease":"","Experiment":"","Latitude":"","Longitude":"","Phage Type":"","Post Code":"","Release Date":"2011-03-18","Sample ID":"SAMEA717193","Secondary Sample ID":"ERS007183","Project ID":"ERP000143","Insert Size":"","Sequencing Library":"","Sequencing Platform":"","Serovar":"Choleraesuis var. Kunzendorf","Source Details":"","Source Niche":"","Source Type":"","Name":"RKS1237","Bio Project ID":"PRJEB2089","Subspecies":"I","Bases":"","Uberstrain":"34518","ParaC serovars":"Choleraesuis"},"SAL_KA4666AA_AS":{"ID":"SAL_KA4666AA_AS","__Node":"SAL_KA4666AA_AS","__strain_id":"SAL_KA4666AA_AS","__selected":false,"id":14,"Selected":"","index":"197","Accession No.":"","Region":"","District":"","Antibiotic Resistance":"","Antigenic Formulas":"","Average Length":"","Barcode":"SAL_FA1047AA","City":"","Collection Day":"","Collection Month":"","Collection Time":"","Collection Year":"1960","Comment":"","Lab Contact":"F.X. Weill (Institut Pasteur)","Continent":"Africa","Country":"Senegal","Date Entered":"2016-02-24","Disease":"","Experiment":"","Latitude":"","Longitude":"","Phage Type":"","Post Code":"","Release Date":"2016-08-24","Sample ID":"SAMEA104127849","Secondary Sample ID":"ERS1791742","Project ID":"ERP021993","Insert Size":"","Sequencing Library":"","Sequencing Platform":"","Serovar":"Choleraesuis","Source Details":"Reisolated from 1956 cobaye","Source Niche":"Wild Animal","Source Type":"Rodent","Name":"60_3","Bio Project ID":"PRJEB19916","Subspecies":"","Bases":"","Uberstrain":"51047","ParaC serovars":"Choleraesuis"},"_hypo_47":{"ID":"_hypo_47","__Node":"_hypo_47","__strain_id":"_hypo_47"},"_hypo_48":{"ID":"_hypo_48","__Node":"_hypo_48","__strain_id":"_hypo_48"},"SAL_KA4675AA_AS":{"ID":"SAL_KA4675AA_AS","__Node":"SAL_KA4675AA_AS","__strain_id":"SAL_KA4675AA_AS","__selected":false,"id":15,"Selected":"","index":"206","Accession No.":"","Region":"","District":"","Antibiotic Resistance":"","Antigenic Formulas":"","Average Length":"","Barcode":"SAL_FA1056AA","City":"","Collection Day":"","Collection Month":"","Collection Time":"","Collection Year":"1973","Comment":"","Lab Contact":"F.X. Weill (Institut Pasteur)","Continent":"Africa","Country":"Madagascar","Date Entered":"2016-02-24","Disease":"","Experiment":"","Latitude":"","Longitude":"","Phage Type":"","Post Code":"","Release Date":"2016-08-24","Sample ID":"SAMEA104127854","Secondary Sample ID":"ERS1791747","Project ID":"ERP021993","Insert Size":"","Sequencing Library":"","Sequencing Platform":"","Serovar":"Choleraesuis var. Kunzendorf","Source Details":"Blood","Source Niche":"Human","Source Type":"Human","Name":"73_1","Bio Project ID":"PRJEB19916","Subspecies":"","Bases":"","Uberstrain":"51056","ParaC serovars":"Choleraesuis"},"SAL_KA2726AA_AS":{"ID":"SAL_KA2726AA_AS","__Node":"SAL_KA2726AA_AS","__strain_id":"SAL_KA2726AA_AS","__selected":false,"id":16,"Selected":"","index":"126","Accession No.":"","Region":"","District":"","Antibiotic Resistance":"","Antigenic Formulas":"","Average Length":"","Barcode":"SAL_EA9173AA","City":"","Collection Day":"","Collection Month":"","Collection Time":"","Collection Year":"1955","Comment":"","Lab Contact":"F.X. Weill (Institut Pasteur)","Continent":"Africa","Country":"Madagascar","Date Entered":"2016-01-29","Disease":"","Experiment":"","Latitude":"","Longitude":"","Phage Type":"","Post Code":"","Release Date":"2016-07-29","Sample ID":"SAMEA104127834","Secondary Sample ID":"ERS1791727","Project ID":"ERP021993","Insert Size":"","Sequencing Library":"","Sequencing Platform":"","Serovar":"Choleraesuis var. Kunzendorf","Source Details":"Stool","Source Niche":"Human","Source Type":"Human","Name":"55_5","Bio Project ID":"PRJEB19916","Subspecies":"","Bases":"","Uberstrain":"49173","ParaC serovars":"Choleraesuis"},"_hypo_51":{"ID":"_hypo_51","__Node":"_hypo_51","__strain_id":"_hypo_51"},"SAL_KA4638AA_AS":{"ID":"SAL_KA4638AA_AS","__Node":"SAL_KA4638AA_AS","__strain_id":"SAL_KA4638AA_AS","__selected":false,"id":17,"Selected":"","index":"179","Accession No.":"","Region":"","District":"","Antibiotic Resistance":"","Antigenic Formulas":"","Average Length":"","Barcode":"SAL_FA1029AA","City":"","Collection Day":"","Collection Month":"","Collection Time":"","Collection Year":"2012","Comment":"","Lab Contact":"F.X. Weill (Institut Pasteur)","Continent":"Europe","Country":"France","Date Entered":"2016-02-24","Disease":"","Experiment":"","Latitude":"","Longitude":"","Phage Type":"","Post Code":"","Release Date":"2016-08-24","Sample ID":"SAMEA104127845","Secondary Sample ID":"ERS1791738","Project ID":"ERP021993","Insert Size":"","Sequencing Library":"","Sequencing Platform":"","Serovar":"Choleraesuis","Source Details":"Blood","Source Niche":"Human","Source Type":"Human","Name":"201209171","Bio Project ID":"PRJEB19916","Subspecies":"","Bases":"","Uberstrain":"51029","ParaC serovars":"Choleraesuis"},"SAL_LA4011AA_AS":{"ID":"SAL_LA4011AA_AS","__Node":"SAL_LA4011AA_AS","__strain_id":"SAL_LA4011AA_AS","__selected":false,"id":18,"Selected":"","index":"65","Accession No.":"","Region":"","District":"","Antibiotic Resistance":"","Antigenic Formulas":"","Average Length":"","Barcode":"SAL_DA4550AA","City":"","Collection Day":"","Collection Month":"","Collection Time":"","Collection Year":"","Comment":"","Lab Contact":"W. Rabsch (Robert Koch-Institut, Wernigerode)","Continent":"Europe","Country":"Germany","Date Entered":"2015-08-27","Disease":"","Experiment":"","Latitude":"","Longitude":"","Phage Type":"","Post Code":"","Release Date":"2011-03-18","Sample ID":"SAMEA717178","Secondary Sample ID":"ERS007162","Project ID":"ERP000143","Insert Size":"","Sequencing Library":"","Sequencing Platform":"","Serovar":"Choleraesuis var. Kunzendorf","Source Details":"Pig","Source Niche":"Livestock","Source Type":"Swine","Name":"06-01706","Bio Project ID":"PRJEB2089","Subspecies":"I","Bases":"","Uberstrain":"34550","ParaC serovars":"Choleraesuis"},"_hypo_54":{"ID":"_hypo_54","__Node":"_hypo_54","__strain_id":"_hypo_54"},"SAL_KA4670AA_AS":{"ID":"SAL_KA4670AA_AS","__Node":"SAL_KA4670AA_AS","__strain_id":"SAL_KA4670AA_AS","__selected":false,"id":19,"Selected":"","index":"201","Accession No.":"","Region":"","District":"","Antibiotic Resistance":"","Antigenic Formulas":"","Average Length":"","Barcode":"SAL_FA1051AA","City":"","Collection Day":"","Collection Month":"","Collection Time":"","Collection Year":"1963","Comment":"","Lab Contact":"F.X. Weill (Institut Pasteur)","Continent":"Africa","Country":"Cameroon","Date Entered":"2016-02-24","Disease":"","Experiment":"","Latitude":"","Longitude":"","Phage Type":"","Post Code":"","Release Date":"2016-08-24","Sample ID":"SAMEA104127851","Secondary Sample ID":"ERS1791744","Project ID":"ERP021993","Insert Size":"","Sequencing Library":"","Sequencing Platform":"","Serovar":"Choleraesuis","Source Details":"Blood","Source Niche":"Human","Source Type":"Human","Name":"63_2","Bio Project ID":"PRJEB19916","Subspecies":"","Bases":"","Uberstrain":"51051","ParaC serovars":"Choleraesuis"},"_hypo_56":{"ID":"_hypo_56","__Node":"_hypo_56","__strain_id":"_hypo_56"},"SAL_KA5410AA_AS":{"ID":"SAL_KA5410AA_AS","__Node":"SAL_KA5410AA_AS","__strain_id":"SAL_KA5410AA_AS","__selected":false,"id":20,"Selected":"","index":"195","Accession No.":"","Region":"","District":"","Antibiotic Resistance":"","Antigenic Formulas":"","Average Length":"","Barcode":"SAL_FA1045AA","City":"","Collection Day":"","Collection Month":"","Collection Time":"","Collection Year":"1962","Comment":"","Lab Contact":"F.X. Weill (Institut Pasteur)","Continent":"Africa","Country":"Cameroon","Date Entered":"2016-02-24","Disease":"","Experiment":"","Latitude":"","Longitude":"","Phage Type":"","Post Code":"","Release Date":"2016-08-24","Sample ID":"SAMEA104127857","Secondary Sample ID":"ERS1791750","Project ID":"ERP021993","Insert Size":"","Sequencing Library":"","Sequencing Platform":"","Serovar":"Choleraesuis var. Kunzendorf","Source Details":"Hemoculture","Source Niche":"Human","Source Type":"Human","Name":"62_4","Bio Project ID":"PRJEB19916","Subspecies":"","Bases":"","Uberstrain":"51045","ParaC serovars":"Choleraesuis"},"SAL_KA2761AA_AS":{"ID":"SAL_KA2761AA_AS","__Node":"SAL_KA2761AA_AS","__strain_id":"SAL_KA2761AA_AS","__selected":false,"id":21,"Selected":"","index":"147","Accession No.":"","Region":"","District":"","Antibiotic Resistance":"","Antigenic Formulas":"","Average Length":"","Barcode":"SAL_EA9206AA","City":"","Collection Day":"","Collection Month":"","Collection Time":"","Collection Year":"1968","Comment":"","Lab Contact":"F.X. Weill (Institut Pasteur)","Continent":"South America","Country":"Argentina","Date Entered":"2016-02-01","Disease":"","Experiment":"","Latitude":"","Longitude":"","Phage Type":"","Post Code":"","Release Date":"2016-08-01","Sample ID":"SAMEA104127842","Secondary Sample ID":"ERS1791735","Project ID":"ERP021993","Insert Size":"","Sequencing Library":"","Sequencing Platform":"","Serovar":"Choleraesuis var. Kunzendorf monophasic","Source Details":"Human","Source Niche":"Human","Source Type":"Human","Name":"68_3","Bio Project ID":"PRJEB19916","Subspecies":"I","Bases":"","Uberstrain":"49206","ParaC serovars":"Choleraesuis"},"SAL_KA2749AA_AS":{"ID":"SAL_KA2749AA_AS","__Node":"SAL_KA2749AA_AS","__strain_id":"SAL_KA2749AA_AS","__selected":false,"id":22,"Selected":"","index":"140","Accession No.":"","Region":"","District":"","Antibiotic Resistance":"","Antigenic Formulas":"","Average Length":"","Barcode":"SAL_EA9194AA","City":"","Collection Day":"","Collection Month":"","Collection Time":"","Collection Year":"2004","Comment":"","Lab Contact":"F.X. Weill (Institut Pasteur)","Continent":"Europe","Country":"France","Date Entered":"2016-02-01","Disease":"","Experiment":"","Latitude":"","Longitude":"","Phage Type":"","Post Code":"","Release Date":"2016-08-01","Sample ID":"SAMEA104127838","Secondary Sample ID":"ERS1791731","Project ID":"ERP021993","Insert Size":"","Sequencing Library":"","Sequencing Platform":"","Serovar":"Choleraesuis var. Kunzendorf","Source Details":"Stool","Source Niche":"Human","Source Type":"Human","Name":"04_3622","Bio Project ID":"PRJEB19916","Subspecies":"","Bases":"","Uberstrain":"49194","ParaC serovars":"Choleraesuis"},"SAL_KA5409AA_AS":{"ID":"SAL_KA5409AA_AS","__Node":"SAL_KA5409AA_AS","__strain_id":"SAL_KA5409AA_AS","__selected":false,"id":23,"Selected":"","index":"169","Accession No.":"","Region":"","District":"","Antibiotic Resistance":"","Antigenic Formulas":"","Average Length":"","Barcode":"SAL_FA1016AA","City":"","Collection Day":"","Collection Month":"","Collection Time":"","Collection Year":"2011","Comment":"","Lab Contact":"F.X. Weill (Institut Pasteur)","Continent":"Europe","Country":"Poland","Date Entered":"2016-02-24","Disease":"","Experiment":"","Latitude":"","Longitude":"","Phage Type":"","Post Code":"","Release Date":"2016-08-24","Sample ID":"SAMEA104127856","Secondary Sample ID":"ERS1791749","Project ID":"ERP021993","Insert Size":"","Sequencing Library":"","Sequencing Platform":"","Serovar":"Choleraesuis var. Kunzendorf","Source Details":"lungs","Source Niche":"Livestock","Source Type":"Swine","Name":"0200_2011","Bio Project ID":"PRJEB19916","Subspecies":"","Bases":"","Uberstrain":"51016","ParaC serovars":"Choleraesuis"},"SAL_CA1224AA_AS":{"ID":"SAL_CA1224AA_AS","__Node":"SAL_CA1224AA_AS","__strain_id":"SAL_CA1224AA_AS","__selected":false,"id":24,"Selected":"","index":"40","Accession No.":"","Region":"","District":"","Antibiotic Resistance":"","Antigenic Formulas":"","Average Length":"","Barcode":"SAL_DA4519AA","City":"","Collection Day":"","Collection Month":"","Collection Time":"","Collection Year":"","Comment":"","Lab Contact":"The Wellcome Trust Sanger Institute","Continent":"Europe","Country":"Romania","Date Entered":"2015-08-27","Disease":"","Experiment":"","Latitude":"","Longitude":"","Phage Type":"","Post Code":"","Release Date":"2011-03-18","Sample ID":"SAMEA717176","Secondary Sample ID":"ERS007184","Project ID":"ERP000143","Insert Size":"","Sequencing Library":"","Sequencing Platform":"","Serovar":"Choleraesuis var. Kunzendorf","Source Details":"","Source Niche":"","Source Type":"","Name":"RKS1264","Bio Project ID":"PRJEB2089","Subspecies":"I","Bases":"","Uberstrain":"34519","ParaC serovars":"Choleraesuis"},"_hypo_62":{"ID":"_hypo_62","__Node":"_hypo_62","__strain_id":"_hypo_62"},"_hypo_63":{"ID":"_hypo_63","__Node":"_hypo_63","__strain_id":"_hypo_63"},"_hypo_64":{"ID":"_hypo_64","__Node":"_hypo_64","__strain_id":"_hypo_64"},"_hypo_65":{"ID":"_hypo_65","__Node":"_hypo_65","__strain_id":"_hypo_65"},"_hypo_66":{"ID":"_hypo_66","__Node":"_hypo_66","__strain_id":"_hypo_66"},"SAL_KA4646AA_AS":{"ID":"SAL_KA4646AA_AS","__Node":"SAL_KA4646AA_AS","__strain_id":"SAL_KA4646AA_AS","__selected":false,"id":25,"Selected":"","index":"187","Accession No.":"","Region":"","District":"","Antibiotic Resistance":"","Antigenic Formulas":"","Average Length":"","Barcode":"SAL_FA1037AA","City":"","Collection Day":"","Collection Month":"","Collection Time":"","Collection Year":"1955","Comment":"","Lab Contact":"F.X. Weill (Institut Pasteur)","Continent":"Europe","Country":"Italy","Date Entered":"2016-02-24","Disease":"","Experiment":"","Latitude":"","Longitude":"","Phage Type":"","Post Code":"","Release Date":"2016-08-24","Sample ID":"SAMEA104127846","Secondary Sample ID":"ERS1791739","Project ID":"ERP021993","Insert Size":"","Sequencing Library":"","Sequencing Platform":"","Serovar":"Choleraesuis","Source Details":"Horse meat","Source Niche":"Livestock","Source Type":"Equine","Name":"55_9","Bio Project ID":"PRJEB19916","Subspecies":"","Bases":"","Uberstrain":"51037","ParaC serovars":"Choleraesuis"},"SAL_KA4626AA_AS":{"ID":"SAL_KA4626AA_AS","__Node":"SAL_KA4626AA_AS","__strain_id":"SAL_KA4626AA_AS","__selected":false,"id":26,"Selected":"","index":"170","Accession No.":"","Region":"","District":"","Antibiotic Resistance":"","Antigenic Formulas":"","Average Length":"","Barcode":"SAL_FA1017AA","City":"","Collection Day":"","Collection Month":"","Collection Time":"","Collection Year":"2009","Comment":"","Lab Contact":"F.X. Weill (Institut Pasteur)","Continent":"Europe","Country":"Poland","Date Entered":"2016-02-24","Disease":"","Experiment":"","Latitude":"","Longitude":"","Phage Type":"","Post Code":"","Release Date":"2016-08-24","Sample ID":"SAMEA104127843","Secondary Sample ID":"ERS1791736","Project ID":"ERP021993","Insert Size":"","Sequencing Library":"","Sequencing Platform":"","Serovar":"Choleraesuis var. Kunzendorf","Source Details":"Pig","Source Niche":"Livestock","Source Type":"Swine","Name":"0115_2009","Bio Project ID":"PRJEB19916","Subspecies":"","Bases":"","Uberstrain":"51017","ParaC serovars":"Choleraesuis"},"_hypo_69":{"ID":"_hypo_69","__Node":"_hypo_69","__strain_id":"_hypo_69"},"_hypo_70":{"ID":"_hypo_70","__Node":"_hypo_70","__strain_id":"_hypo_70"},"SAL_KA4634AA_AS":{"ID":"SAL_KA4634AA_AS","__Node":"SAL_KA4634AA_AS","__strain_id":"SAL_KA4634AA_AS","__selected":false,"id":27,"Selected":"","index":"178","Accession No.":"","Region":"","District":"","Antibiotic Resistance":"","Antigenic Formulas":"","Average Length":"","Barcode":"SAL_FA1025AA","City":"","Collection Day":"","Collection Month":"","Collection Time":"","Collection Year":"2010","Comment":"","Lab Contact":"F.X. Weill (Institut Pasteur)","Continent":"Europe","Country":"France","Date Entered":"2016-02-24","Disease":"","Experiment":"","Latitude":"","Longitude":"","Phage Type":"","Post Code":"","Release Date":"2016-08-24","Sample ID":"SAMEA104127844","Secondary Sample ID":"ERS1791737","Project ID":"ERP021993","Insert Size":"","Sequencing Library":"","Sequencing Platform":"","Serovar":"Choleraesuis var. Kunzendorf","Source Details":"Blood","Source Niche":"Human","Source Type":"Human","Name":"201008276","Bio Project ID":"PRJEB19916","Subspecies":"","Bases":"","Uberstrain":"51025","ParaC serovars":"Choleraesuis"},"SAL_KA2731AA_AS":{"ID":"SAL_KA2731AA_AS","__Node":"SAL_KA2731AA_AS","__strain_id":"SAL_KA2731AA_AS","__selected":false,"id":28,"Selected":"","index":"130","Accession No.":"","Region":"","District":"","Antibiotic Resistance":"","Antigenic Formulas":"","Average Length":"","Barcode":"SAL_EA9178AA","City":"","Collection Day":"","Collection Month":"","Collection Time":"","Collection Year":"2009","Comment":"","Lab Contact":"F.X. Weill (Institut Pasteur)","Continent":"Europe","Country":"France","Date Entered":"2016-01-29","Disease":"","Experiment":"","Latitude":"","Longitude":"","Phage Type":"","Post Code":"","Release Date":"2016-07-29","Sample ID":"SAMEA104127835","Secondary Sample ID":"ERS1791728","Project ID":"ERP021993","Insert Size":"","Sequencing Library":"","Sequencing Platform":"","Serovar":"Choleraesuis var. Kunzendorf","Source Details":"Blood","Source Niche":"Human","Source Type":"Human","Name":"09_0197","Bio Project ID":"PRJEB19916","Subspecies":"","Bases":"","Uberstrain":"49178","ParaC serovars":"Choleraesuis"},"SAL_KA2723AA_AS":{"ID":"SAL_KA2723AA_AS","__Node":"SAL_KA2723AA_AS","__strain_id":"SAL_KA2723AA_AS","__selected":false,"id":29,"Selected":"","index":"124","Accession No.":"","Region":"","District":"","Antibiotic Resistance":"","Antigenic Formulas":"","Average Length":"","Barcode":"SAL_EA9170AA","City":"","Collection Day":"","Collection Month":"","Collection Time":"","Collection Year":"2008","Comment":"","Lab Contact":"F.X. Weill (Institut Pasteur)","Continent":"Europe","Country":"France","Date Entered":"2016-01-28","Disease":"","Experiment":"","Latitude":"","Longitude":"","Phage Type":"","Post Code":"","Release Date":"2016-07-28","Sample ID":"SAMEA104127833","Secondary Sample ID":"ERS1791726","Project ID":"ERP021993","Insert Size":"","Sequencing Library":"","Sequencing Platform":"","Serovar":"Choleraesuis var. Kunzendorf","Source Details":"Stool","Source Niche":"Human","Source Type":"Human","Name":"08_0694","Bio Project ID":"PRJEB19916","Subspecies":"","Bases":"","Uberstrain":"49170","ParaC serovars":"Choleraesuis"},"_hypo_74":{"ID":"_hypo_74","__Node":"_hypo_74","__strain_id":"_hypo_74"},"_hypo_75":{"ID":"_hypo_75","__Node":"_hypo_75","__strain_id":"_hypo_75"},"_hypo_76":{"ID":"_hypo_76","__Node":"_hypo_76","__strain_id":"_hypo_76"},"_hypo_77":{"ID":"_hypo_77","__Node":"_hypo_77","__strain_id":"_hypo_77"},"_hypo_78":{"ID":"_hypo_78","__Node":"_hypo_78","__strain_id":"_hypo_78"},"_hypo_79":{"ID":"_hypo_79","__Node":"_hypo_79","__strain_id":"_hypo_79"},"SAL_IA6169AA_AS":{"ID":"SAL_IA6169AA_AS","__Node":"SAL_IA6169AA_AS","__strain_id":"SAL_IA6169AA_AS","__selected":false,"id":30,"Selected":"","index":"7","Accession No.":"","Region":"South Dakota","District":"","Antibiotic Resistance":"","Antigenic Formulas":"","Average Length":"","Barcode":"SAL_BA4843AA","City":"","Collection Day":"","Collection Month":"","Collection Time":"","Collection Year":"","Comment":"","Lab Contact":"Food and Drug Administration - Center for Food Safety and Applied Nutrition (US)","Continent":"North America","Country":"United States","Date Entered":"2015-08-27","Disease":"","Experiment":"","Latitude":"","Longitude":"","Phage Type":"","Post Code":"","Release Date":"2015-05-12","Sample ID":"SAMN03652123","Secondary Sample ID":"SRS933494","Project ID":"SRP018785","Insert Size":"","Sequencing Library":"","Sequencing Platform":"","Serovar":"Choleraesuis var. Kunzendorf","Source Details":" ","Source Niche":"Livestock","Source Type":"Swine","Name":"CFSAN022623","Bio Project ID":"PRJNA186035","Subspecies":"I","Bases":"","Uberstrain":"14843","ParaC serovars":"Choleraesuis"},"SAL_JA4557AA_AS":{"ID":"SAL_JA4557AA_AS","__Node":"SAL_JA4557AA_AS","__strain_id":"SAL_JA4557AA_AS","__selected":false,"id":31,"Selected":"","index":"67","Accession No.":"","Region":"Atlanta","District":"","Antibiotic Resistance":"","Antigenic Formulas":"","Average Length":"","Barcode":"SAL_DA4552AA","City":"","Collection Day":"","Collection Month":"","Collection Time":"","Collection Year":"1981","Comment":"","Lab Contact":"R. Helmuth","Continent":"North America","Country":"United States","Date Entered":"2015-08-27","Disease":"","Experiment":"","Latitude":"","Longitude":"","Phage Type":"","Post Code":"","Release Date":"2011-03-18","Sample ID":"SAMEA717158","Secondary Sample ID":"ERS007115","Project ID":"ERP000143","Insert Size":"","Sequencing Library":"","Sequencing Platform":"","Serovar":"Choleraesuis var. Kunzendorf","Source Details":"","Source Niche":"","Source Type":"","Name":"RKS1229","Bio Project ID":"PRJEB2089","Subspecies":"I","Bases":"","Uberstrain":"34552","ParaC serovars":"Choleraesuis"},"_hypo_82":{"ID":"_hypo_82","__Node":"_hypo_82","__strain_id":"_hypo_82"},"SAL_JA4439AA_AS":{"ID":"SAL_JA4439AA_AS","__Node":"SAL_JA4439AA_AS","__strain_id":"SAL_JA4439AA_AS","__selected":false,"id":32,"Selected":"","index":"31","Accession No.":"","Region":"","District":"","Antibiotic Resistance":"","Antigenic Formulas":"","Average Length":"","Barcode":"SAL_DA4450AA","City":"","Collection Day":"","Collection Month":"","Collection Time":"","Collection Year":"1979","Comment":"","Lab Contact":"R. Helmuth","Continent":"Europe","Country":"Norway","Date Entered":"2015-08-27","Disease":"","Experiment":"","Latitude":"","Longitude":"","Phage Type":"","Post Code":"","Release Date":"2011-03-18","Sample ID":"SAMEA717147","Secondary Sample ID":"ERS007175","Project ID":"ERP000143","Insert Size":"","Sequencing Library":"","Sequencing Platform":"","Serovar":"Choleraesuis","Source Details":"","Source Niche":"","Source Type":"","Name":"RKS1252","Bio Project ID":"PRJEB2089","Subspecies":"I","Bases":"","Uberstrain":"34450","ParaC serovars":"Choleraesuis"},"SAL_IA1837AA_AS":{"ID":"SAL_IA1837AA_AS","__Node":"SAL_IA1837AA_AS","__strain_id":"SAL_IA1837AA_AS","__selected":false,"id":33,"Selected":"","index":"94","Accession No.":"","Region":"North Carolina","District":"","Antibiotic Resistance":"","Antigenic Formulas":"","Average Length":"","Barcode":"SAL_EA2966AA","City":"","Collection Day":"","Collection Month":"8","Collection Time":"","Collection Year":"2003","Comment":"","Lab Contact":"Food and Drug Administration - Center for Food Safety and Applied Nutrition (US)","Continent":"North America","Country":"United States","Date Entered":"2015-10-12","Disease":"","Experiment":"","Latitude":"","Longitude":"","Phage Type":"","Post Code":"","Release Date":"2015-10-09","Sample ID":"SAMN02646822","Secondary Sample ID":"SRS606064","Project ID":"SRP032981","Insert Size":"","Sequencing Library":"","Sequencing Platform":"","Serovar":"Choleraesuis var. Kunzendorf","Source Details":"Lung","Source Niche":"Livestock","Source Type":"Swine","Name":"MDH-2014-00048","Bio Project ID":"PRJNA215333","Subspecies":"I","Bases":"","Uberstrain":"42966","ParaC serovars":"Choleraesuis"},"SAL_JA4553AA_AS":{"ID":"SAL_JA4553AA_AS","__Node":"SAL_JA4553AA_AS","__strain_id":"SAL_JA4553AA_AS","__selected":false,"id":34,"Selected":"","index":"62","Accession No.":"","Region":"","District":"","Antibiotic Resistance":"","Antigenic Formulas":"","Average Length":"","Barcode":"SAL_DA4545AA","City":"","Collection Day":"","Collection Month":"","Collection Time":"","Collection Year":"1948","Comment":"","Lab Contact":"S. Porwollik","Continent":"","Country":"","Date Entered":"2015-08-27","Disease":"","Experiment":"","Latitude":"","Longitude":"","Phage Type":"","Post Code":"","Release Date":"2011-03-18","Sample ID":"SAMEA717156","Secondary Sample ID":"ERS007110","Project ID":"ERP000143","Insert Size":"","Sequencing Library":"","Sequencing Platform":"","Serovar":"Choleraesuis var. Kunzendorf","Source Details":"","Source Niche":"Human","Source Type":"Human","Name":"48-0391","Bio Project ID":"PRJEB2089","Subspecies":"I","Bases":"","Uberstrain":"34545","ParaC serovars":"Choleraesuis"},"_hypo_86":{"ID":"_hypo_86","__Node":"_hypo_86","__strain_id":"_hypo_86"},"_hypo_87":{"ID":"_hypo_87","__Node":"_hypo_87","__strain_id":"_hypo_87"},"SAL_JA4562AA_AS":{"ID":"SAL_JA4562AA_AS","__Node":"SAL_FA2136AA_AS","__strain_id":"SAL_JA4562AA_AS","__selected":false,"id":35,"Selected":"","index":"72","Accession No.":"","Region":"Iowa","District":"","Antibiotic Resistance":"","Antigenic Formulas":"","Average Length":"","Barcode":"SAL_DA5727AA","City":"","Collection Day":"","Collection Month":"12","Collection Time":"","Collection Year":"2002","Comment":"","Lab Contact":"Food and Drug Administration - Center for Food Safety and Applied Nutrition (US)","Continent":"North America","Country":"United States","Date Entered":"2015-08-27","Disease":"","Experiment":"","Latitude":"","Longitude":"","Phage Type":"","Post Code":"","Release Date":"2014-07-10","Sample ID":"SAMN02699539","Secondary Sample ID":"SRS657359","Project ID":"SRP032981","Insert Size":"","Sequencing Library":"","Sequencing Platform":"","Serovar":"","Source Details":"Spleen","Source Niche":"Livestock","Source Type":"Swine","Name":"MDH-2014-00373","Bio Project ID":"PRJNA215333","Subspecies":"I","Bases":"","Uberstrain":"35727","ParaC serovars":"Choleraesuis"},"SAL_FA2136AA_AS":{"ID":"SAL_FA2136AA_AS","__Node":"SAL_FA2136AA_AS","__strain_id":"SAL_FA2136AA_AS","__selected":false,"id":36,"Selected":"","index":"22","Accession No.":"","Region":"Minnesota","District":"","Antibiotic Resistance":"","Antigenic Formulas":"","Average Length":"","Barcode":"SAL_DA2688AA","City":"","Collection Day":"","Collection Month":"8","Collection Time":"","Collection Year":"2003","Comment":"","Lab Contact":"Food and Drug Administration - Center for Food Safety and Applied Nutrition (US)","Continent":"North America","Country":"United States","Date Entered":"2015-08-27","Disease":"","Experiment":"","Latitude":"","Longitude":"","Phage Type":"","Post Code":"","Release Date":"2014-09-26","Sample ID":"SAMN02699697","Secondary Sample ID":"SRS709607","Project ID":"SRP032981","Insert Size":"","Sequencing Library":"","Sequencing Platform":"","Serovar":"Choleraesuis var. Kunzendorf","Source Details":"Liver","Source Niche":"Livestock","Source Type":"Swine","Name":"MDH-2014-00531","Bio Project ID":"PRJNA215333","Subspecies":"I","Bases":"","Uberstrain":"32688","ParaC serovars":"Choleraesuis"},"SAL_JA8483AA_AS":{"ID":"SAL_JA8483AA_AS","__Node":"SAL_JA8483AA_AS","__strain_id":"SAL_JA8483AA_AS","__selected":false,"id":37,"Selected":"","index":"95","Accession No.":"","Region":"South Dakota","District":"","Antibiotic Resistance":"","Antigenic Formulas":"","Average Length":"","Barcode":"SAL_EA4970AA","City":"","Collection Day":"","Collection Month":"10","Collection Time":"","Collection Year":"2014","Comment":"","Lab Contact":"Food and Drug Administration - Center for Food Safety and Applied Nutrition (US)","Continent":"North America","Country":"United States","Date Entered":"2015-11-11","Disease":"","Experiment":"","Latitude":"","Longitude":"","Phage Type":"","Post Code":"","Release Date":"2015-01-01","Sample ID":"SAMN03734330","Secondary Sample ID":"SRS1157076","Project ID":"SRP059853","Insert Size":"","Sequencing Library":"","Sequencing Platform":"","Serovar":"","Source Details":"lung","Source Niche":"Livestock","Source Type":"Swine","Name":"ADRDL-14-18151","Bio Project ID":"PRJNA280335","Subspecies":"I","Bases":"","Uberstrain":"44970","ParaC serovars":"Choleraesuis"},"_hypo_91":{"ID":"_hypo_91","__Node":"_hypo_91","__strain_id":"_hypo_91"},"_hypo_92":{"ID":"_hypo_92","__Node":"_hypo_92","__strain_id":"_hypo_92"},"SAL_EA3564AA_AS":{"ID":"SAL_EA3564AA_AS","__Node":"SAL_EA3564AA_AS","__strain_id":"SAL_EA3564AA_AS","__selected":false,"id":38,"Selected":"","index":"5","Accession No.":"","Region":"Iowa","District":"","Antibiotic Resistance":"","Antigenic Formulas":"","Average Length":"","Barcode":"SAL_BA1962AA","City":"","Collection Day":"","Collection Month":"4","Collection Time":"","Collection Year":"2014","Comment":"","Lab Contact":"Food and Drug Administration - Center for Food Safety and Applied Nutrition (US)","Continent":"North America","Country":"United States","Date Entered":"2015-08-27","Disease":"","Experiment":"","Latitude":"","Longitude":"","Phage Type":"","Post Code":"","Release Date":"2015-07-14","Sample ID":"SAMN03734296","Secondary Sample ID":"SRS992308","Project ID":"SRP059853","Insert Size":"","Sequencing Library":"","Sequencing Platform":"","Serovar":"","Source Details":" ","Source Niche":"Environment","Source Type":"ND","Name":"ADRDL-14-7194","Bio Project ID":"PRJNA280335","Subspecies":"I","Bases":"","Uberstrain":"11962","ParaC serovars":"Choleraesuis"},"_hypo_94":{"ID":"_hypo_94","__Node":"_hypo_94","__strain_id":"_hypo_94"},"_hypo_95":{"ID":"_hypo_95","__Node":"_hypo_95","__strain_id":"_hypo_95"},"_hypo_96":{"ID":"_hypo_96","__Node":"_hypo_96","__strain_id":"_hypo_96"},"_hypo_97":{"ID":"_hypo_97","__Node":"_hypo_97","__strain_id":"_hypo_97"},"_hypo_98":{"ID":"_hypo_98","__Node":"_hypo_98","__strain_id":"_hypo_98"},"SAL_EA6577AA_AS":{"ID":"SAL_EA6577AA_AS","__Node":"SAL_EA6577AA_AS","__strain_id":"SAL_EA6577AA_AS","__selected":false,"id":39,"Selected":"","index":"18","Accession No.":"","Region":"Minnesota","District":"","Antibiotic Resistance":"","Antigenic Formulas":"6,7:c:1,5","Average Length":"","Barcode":"SAL_BA9511AA","City":"","Collection Day":"","Collection Month":"","Collection Time":"","Collection Year":"1986","Comment":"","Lab Contact":"The Wellcome Trust Sanger Institute","Continent":"North America","Country":"United States","Date Entered":"2015-08-27","Disease":"","Experiment":"","Latitude":"","Longitude":"","Phage Type":"","Post Code":"","Release Date":"2013-02-05","Sample ID":"SAMEA1687849","Secondary Sample ID":"ERS168185","Project ID":"ERP001028","Insert Size":"","Sequencing Library":"","Sequencing Platform":"","Serovar":"Choleraesuis var. Kunzendorf","Source Details":"Pig","Source Niche":"Livestock","Source Type":"Swine","Name":"SARB4","Bio Project ID":"PRJEB2770","Subspecies":"I","Bases":"","Uberstrain":"19511","ParaC serovars":"Choleraesuis"},"SAL_JA4552AA_AS":{"ID":"SAL_JA4552AA_AS","__Node":"SAL_JA4552AA_AS","__strain_id":"SAL_JA4552AA_AS","__selected":false,"id":40,"Selected":"","index":"61","Accession No.":"","Region":"Atlanta","District":"","Antibiotic Resistance":"","Antigenic Formulas":"","Average Length":"","Barcode":"SAL_DA4544AA","City":"","Collection Day":"","Collection Month":"","Collection Time":"","Collection Year":"1982","Comment":"","Lab Contact":"R. Helmuth","Continent":"North America","Country":"United States","Date Entered":"2015-08-27","Disease":"","Experiment":"","Latitude":"","Longitude":"","Phage Type":"","Post Code":"","Release Date":"2011-03-18","Sample ID":"SAMEA717191","Secondary Sample ID":"ERS007106","Project ID":"ERP000143","Insert Size":"","Sequencing Library":"","Sequencing Platform":"","Serovar":"Choleraesuis var. Kunzendorf","Source Details":"","Source Niche":"","Source Type":"","Name":"RKS1228","Bio Project ID":"PRJEB2089","Subspecies":"I","Bases":"","Uberstrain":"34544","ParaC serovars":"Choleraesuis"},"_hypo_101":{"ID":"_hypo_101","__Node":"_hypo_101","__strain_id":"_hypo_101"},"_hypo_102":{"ID":"_hypo_102","__Node":"_hypo_102","__strain_id":"_hypo_102"},"SAL_JA4457AA_AS":{"ID":"SAL_JA4457AA_AS","__Node":"SAL_JA4457AA_AS","__strain_id":"SAL_JA4457AA_AS","__selected":false,"id":41,"Selected":"","index":"45","Accession No.":"","Region":"","District":"","Antibiotic Resistance":"","Antigenic Formulas":"","Average Length":"","Barcode":"SAL_DA4526AA","City":"","Collection Day":"","Collection Month":"","Collection Time":"","Collection Year":"1998","Comment":"","Lab Contact":"Cheng-Hsun Chiu","Continent":"Asia","Country":"Taiwan","Date Entered":"2015-08-27","Disease":"","Experiment":"","Latitude":"","Longitude":"","Phage Type":"","Post Code":"","Release Date":"2011-03-18","Sample ID":"SAMEA717145","Secondary Sample ID":"ERS007090","Project ID":"ERP000143","Insert Size":"","Sequencing Library":"","Sequencing Platform":"","Serovar":"Choleraesuis var. Kunzendorf","Source Details":"Pig","Source Niche":"Livestock","Source Type":"Swine","Name":"CN101","Bio Project ID":"PRJEB2089","Subspecies":"I","Bases":"","Uberstrain":"34526","ParaC serovars":"Choleraesuis"},"_hypo_104":{"ID":"_hypo_104","__Node":"_hypo_104","__strain_id":"_hypo_104"},"_hypo_105":{"ID":"_hypo_105","__Node":"_hypo_105","__strain_id":"_hypo_105"},"SAL_JA4455AA_AS":{"ID":"SAL_JA4455AA_AS","__Node":"SAL_JA4455AA_AS","__strain_id":"SAL_JA4455AA_AS","__selected":false,"id":42,"Selected":"","index":"44","Accession No.":"","Region":"","District":"","Antibiotic Resistance":"","Antigenic Formulas":"","Average Length":"","Barcode":"SAL_DA4525AA","City":"","Collection Day":"","Collection Month":"","Collection Time":"","Collection Year":"2001","Comment":"","Lab Contact":"Cheng-Hsun Chiu","Continent":"Asia","Country":"Taiwan","Date Entered":"2015-08-27","Disease":"","Experiment":"","Latitude":"","Longitude":"","Phage Type":"","Post Code":"","Release Date":"2011-03-18","Sample ID":"SAMEA717144","Secondary Sample ID":"ERS007091","Project ID":"ERP000143","Insert Size":"","Sequencing Library":"","Sequencing Platform":"","Serovar":"Choleraesuis var. Kunzendorf","Source Details":"","Source Niche":"Human","Source Type":"Human","Name":"B27","Bio Project ID":"PRJEB2089","Subspecies":"I","Bases":"","Uberstrain":"34525","ParaC serovars":"Choleraesuis"},"SAL_JA4478AA_AS":{"ID":"SAL_JA4478AA_AS","__Node":"SAL_JA4478AA_AS","__strain_id":"SAL_JA4478AA_AS","__selected":false,"id":43,"Selected":"","index":"49","Accession No.":"","Region":"","District":"","Antibiotic Resistance":"","Antigenic Formulas":"","Average Length":"","Barcode":"SAL_DA4531AA","City":"","Collection Day":"","Collection Month":"","Collection Time":"","Collection Year":"2002","Comment":"","Lab Contact":"Cheng-Hsun Chiu","Continent":"Asia","Country":"Taiwan","Date Entered":"2015-08-27","Disease":"","Experiment":"","Latitude":"","Longitude":"","Phage Type":"","Post Code":"","Release Date":"2011-03-18","Sample ID":"SAMEA717167","Secondary Sample ID":"ERS007085","Project ID":"ERP000143","Insert Size":"","Sequencing Library":"","Sequencing Platform":"","Serovar":"Choleraesuis var. Kunzendorf","Source Details":"","Source Niche":"Human","Source Type":"Human","Name":"CY1","Bio Project ID":"PRJEB2089","Subspecies":"I","Bases":"","Uberstrain":"34531","ParaC serovars":"Choleraesuis"},"SAL_KA3524AA_AS":{"ID":"SAL_KA3524AA_AS","__Node":"SAL_KA3524AA_AS","__strain_id":"SAL_KA3524AA_AS","__selected":false,"id":44,"Selected":"","index":"165","Accession No.":"","Region":"","District":"","Antibiotic Resistance":"","Antigenic Formulas":"","Average Length":"","Barcode":"SAL_EA9784AA","City":"","Collection Day":"","Collection Month":"","Collection Time":"","Collection Year":"2002","Comment":"","Lab Contact":"Cheng-Hsun Chiu","Continent":"Asia","Country":"Taiwan","Date Entered":"2016-02-08","Disease":"sepsis","Experiment":"","Latitude":"","Longitude":"","Phage Type":"","Post Code":"","Release Date":"2005-04-01","Sample ID":"SAMN02603109","Secondary Sample ID":"","Project ID":"Paratyphi C","Insert Size":"","Sequencing Library":"","Sequencing Platform":"","Serovar":"Choleraesuis var. Kunzendorf","Source Details":"sepsis","Source Niche":"Human","Source Type":"Human","Name":"SC-B67","Bio Project ID":"PRJNA9618","Subspecies":"I","Bases":"","Uberstrain":"49784","ParaC serovars":"Choleraesuis"},"SAL_JA4448AA_AS":{"ID":"SAL_JA4448AA_AS","__Node":"SAL_JA4448AA_AS","__strain_id":"SAL_JA4448AA_AS","__selected":false,"id":45,"Selected":"","index":"41","Accession No.":"","Region":"","District":"","Antibiotic Resistance":"","Antigenic Formulas":"","Average Length":"","Barcode":"SAL_DA4522AA","City":"","Collection Day":"","Collection Month":"","Collection Time":"","Collection Year":"2000","Comment":"","Lab Contact":"Cheng-Hsun Chiu","Continent":"Asia","Country":"Taiwan","Date Entered":"2015-08-27","Disease":"","Experiment":"","Latitude":"","Longitude":"","Phage Type":"","Post Code":"","Release Date":"2011-03-18","Sample ID":"SAMEA717165","Secondary Sample ID":"ERS007083","Project ID":"ERP000143","Insert Size":"","Sequencing Library":"","Sequencing Platform":"","Serovar":"Choleraesuis var. Kunzendorf","Source Details":"Pig","Source Niche":"Livestock","Source Type":"Swine","Name":"CN182","Bio Project ID":"PRJEB2089","Subspecies":"I","Bases":"","Uberstrain":"34522","ParaC serovars":"Choleraesuis"},"SAL_FA4423AA_AS":{"ID":"SAL_FA4423AA_AS","__Node":"SAL_FA4423AA_AS","__strain_id":"SAL_FA4423AA_AS","__selected":false,"id":46,"Selected":"","index":"83","Accession No.":"","Region":"North Carolina","District":"","Antibiotic Resistance":"","Antigenic Formulas":"","Average Length":"","Barcode":"SAL_DA7116AA","City":"","Collection Day":"","Collection Month":"8","Collection Time":"","Collection Year":"2003","Comment":"","Lab Contact":"Food and Drug Administration - Center for Food Safety and Applied Nutrition (US)","Continent":"North America","Country":"United States","Date Entered":"2015-08-27","Disease":"","Experiment":"","Latitude":"","Longitude":"","Phage Type":"","Post Code":"","Release Date":"2014-06-01","Sample ID":"SAMN02646800","Secondary Sample ID":"SRS620599","Project ID":"SRP032981","Insert Size":"","Sequencing Library":"","Sequencing Platform":"","Serovar":"Choleraesuis var. Kunzendorf","Source Details":"Lung","Source Niche":"Livestock","Source Type":"Swine","Name":"MDH-2014-00026","Bio Project ID":"PRJNA215333","Subspecies":"I","Bases":"","Uberstrain":"37116","ParaC serovars":"Choleraesuis"},"_hypo_111":{"ID":"_hypo_111","__Node":"_hypo_111","__strain_id":"_hypo_111"},"_hypo_112":{"ID":"_hypo_112","__Node":"_hypo_112","__strain_id":"_hypo_112"},"_hypo_113":{"ID":"_hypo_113","__Node":"_hypo_113","__strain_id":"_hypo_113"},"_hypo_114":{"ID":"_hypo_114","__Node":"_hypo_114","__strain_id":"_hypo_114"},"_hypo_115":{"ID":"_hypo_115","__Node":"_hypo_115","__strain_id":"_hypo_115"},"_hypo_116":{"ID":"_hypo_116","__Node":"_hypo_116","__strain_id":"_hypo_116"},"_hypo_117":{"ID":"_hypo_117","__Node":"_hypo_117","__strain_id":"_hypo_117"},"_hypo_118":{"ID":"_hypo_118","__Node":"_hypo_118","__strain_id":"_hypo_118"},"_hypo_119":{"ID":"_hypo_119","__Node":"_hypo_119","__strain_id":"_hypo_119"},"_hypo_120":{"ID":"_hypo_120","__Node":"_hypo_120","__strain_id":"_hypo_120"},"_hypo_121":{"ID":"_hypo_121","__Node":"_hypo_121","__strain_id":"_hypo_121"},"SAL_FA1993AA_AS":{"ID":"SAL_FA1993AA_AS","__Node":"SAL_FA4384AA_AS","__strain_id":"SAL_FA1993AA_AS","__selected":false,"id":47,"Selected":"","index":"20","Accession No.":"","Region":"Minnesota","District":"","Antibiotic Resistance":"","Antigenic Formulas":"","Average Length":"","Barcode":"SAL_DA2445AA","City":"","Collection Day":"","Collection Month":"9","Collection Time":"","Collection Year":"2003","Comment":"","Lab Contact":"Food and Drug Administration - Center for Food Safety and Applied Nutrition (US)","Continent":"North America","Country":"United States","Date Entered":"2015-08-27","Disease":"","Experiment":"","Latitude":"","Longitude":"","Phage Type":"","Post Code":"","Release Date":"2014-10-06","Sample ID":"SAMN02699721","Secondary Sample ID":"SRS716305","Project ID":"SRP032981","Insert Size":"","Sequencing Library":"","Sequencing Platform":"","Serovar":"Choleraesuis var. Kunzendorf","Source Details":"Liver","Source Niche":"Livestock","Source Type":"Swine","Name":"MDH-2014-00555","Bio Project ID":"PRJNA215333","Subspecies":"I","Bases":"","Uberstrain":"32445","ParaC serovars":"Choleraesuis"},"SAL_FA4384AA_AS":{"ID":"SAL_FA4384AA_AS","__Node":"SAL_FA4384AA_AS","__strain_id":"SAL_FA4384AA_AS","__selected":false,"id":48,"Selected":"","index":"82","Accession No.":"","Region":"Minnesota","District":"","Antibiotic Resistance":"","Antigenic Formulas":"","Average Length":"","Barcode":"SAL_DA7038AA","City":"","Collection Day":"","Collection Month":"9","Collection Time":"","Collection Year":"2003","Comment":"","Lab Contact":"Food and Drug Administration - Center for Food Safety and Applied Nutrition (US)","Continent":"North America","Country":"United States","Date Entered":"2015-08-27","Disease":"","Experiment":"","Latitude":"","Longitude":"","Phage Type":"","Post Code":"","Release Date":"2014-06-01","Sample ID":"SAMN02646809","Secondary Sample ID":"SRS620738","Project ID":"SRP032981","Insert Size":"","Sequencing Library":"","Sequencing Platform":"","Serovar":"Choleraesuis var. Kunzendorf","Source Details":"Lung","Source Niche":"ND","Source Type":"ND","Name":"MDH-2014-00035","Bio Project ID":"PRJNA215333","Subspecies":"I","Bases":"","Uberstrain":"37038","ParaC serovars":"Choleraesuis"},"SAL_FA2979AA_AS":{"ID":"SAL_FA2979AA_AS","__Node":"SAL_FA2979AA_AS","__strain_id":"SAL_FA2979AA_AS","__selected":false,"id":49,"Selected":"","index":"27","Accession No.":"","Region":"Iowa","District":"","Antibiotic Resistance":"","Antigenic Formulas":"","Average Length":"","Barcode":"SAL_DA4094AA","City":"","Collection Day":"","Collection Month":"4","Collection Time":"","Collection Year":"2003","Comment":"","Lab Contact":"Food and Drug Administration - Center for Food Safety and Applied Nutrition (US)","Continent":"North America","Country":"United States","Date Entered":"2015-08-27","Disease":"","Experiment":"","Latitude":"","Longitude":"","Phage Type":"","Post Code":"","Release Date":"2014-08-22","Sample ID":"SAMN02699609","Secondary Sample ID":"SRS688094","Project ID":"SRP032981","Insert Size":"","Sequencing Library":"","Sequencing Platform":"","Serovar":"Choleraesuis var. Kunzendorf","Source Details":"Lung","Source Niche":"Livestock","Source Type":"Swine","Name":"MDH-2014-00443","Bio Project ID":"PRJNA215333","Subspecies":"I","Bases":"","Uberstrain":"34094","ParaC serovars":"Choleraesuis"},"_hypo_125":{"ID":"_hypo_125","__Node":"_hypo_125","__strain_id":"_hypo_125"},"SAL_FA3995AA_AS":{"ID":"SAL_FA3995AA_AS","__Node":"SAL_FA3995AA_AS","__strain_id":"SAL_FA3995AA_AS","__selected":false,"id":50,"Selected":"","index":"80","Accession No.":"","Region":"Minnesota","District":"","Antibiotic Resistance":"","Antigenic Formulas":"","Average Length":"","Barcode":"SAL_DA6153AA","City":"","Collection Day":"","Collection Month":"11","Collection Time":"","Collection Year":"2002","Comment":"","Lab Contact":"Food and Drug Administration - Center for Food Safety and Applied Nutrition (US)","Continent":"North America","Country":"United States","Date Entered":"2015-08-27","Disease":"","Experiment":"","Latitude":"","Longitude":"","Phage Type":"","Post Code":"","Release Date":"2014-06-25","Sample ID":"SAMN02699504","Secondary Sample ID":"SRS647314","Project ID":"SRP032981","Insert Size":"","Sequencing Library":"","Sequencing Platform":"","Serovar":"","Source Details":"Liver","Source Niche":"Livestock","Source Type":"Swine","Name":"MDH-2014-00338","Bio Project ID":"PRJNA215333","Subspecies":"I","Bases":"","Uberstrain":"36153","ParaC serovars":"Choleraesuis"},"SAL_FA3911AA_AS":{"ID":"SAL_FA3911AA_AS","__Node":"SAL_FA3911AA_AS","__strain_id":"SAL_FA3911AA_AS","__selected":false,"id":51,"Selected":"","index":"75","Accession No.":"","Region":"Minnesota","District":"","Antibiotic Resistance":"","Antigenic Formulas":"","Average Length":"","Barcode":"SAL_DA5984AA","City":"","Collection Day":"","Collection Month":"11","Collection Time":"","Collection Year":"2002","Comment":"","Lab Contact":"Food and Drug Administration - Center for Food Safety and Applied Nutrition (US)","Continent":"North America","Country":"United States","Date Entered":"2015-08-27","Disease":"","Experiment":"","Latitude":"","Longitude":"","Phage Type":"","Post Code":"","Release Date":"2014-06-30","Sample ID":"SAMN02699518","Secondary Sample ID":"SRS650570","Project ID":"SRP032981","Insert Size":"","Sequencing Library":"","Sequencing Platform":"","Serovar":"","Source Details":"Tissue","Source Niche":"Livestock","Source Type":"Swine","Name":"MDH-2014-00352","Bio Project ID":"PRJNA215333","Subspecies":"I","Bases":"","Uberstrain":"35984","ParaC serovars":"Choleraesuis"},"SAL_JA4565AA_AS":{"ID":"SAL_JA4565AA_AS","__Node":"SAL_JA4565AA_AS","__strain_id":"SAL_JA4565AA_AS","__selected":false,"id":52,"Selected":"","index":"79","Accession No.":"","Region":"Minnesota","District":"","Antibiotic Resistance":"","Antigenic Formulas":"","Average Length":"","Barcode":"SAL_DA6144AA","City":"","Collection Day":"","Collection Month":"11","Collection Time":"","Collection Year":"2002","Comment":"","Lab Contact":"Food and Drug Administration - Center for Food Safety and Applied Nutrition (US)","Continent":"North America","Country":"United States","Date Entered":"2015-08-27","Disease":"","Experiment":"","Latitude":"","Longitude":"","Phage Type":"","Post Code":"","Release Date":"2014-06-25","Sample ID":"SAMN02699513","Secondary Sample ID":"SRS647323","Project ID":"SRP032981","Insert Size":"","Sequencing Library":"","Sequencing Platform":"","Serovar":"","Source Details":"Lung","Source Niche":"Livestock","Source Type":"Swine","Name":"MDH-2014-00347","Bio Project ID":"PRJNA215333","Subspecies":"I","Bases":"","Uberstrain":"36144","ParaC serovars":"Choleraesuis"},"SAL_JA4438AA_AS":{"ID":"SAL_JA4438AA_AS","__Node":"SAL_JA4438AA_AS","__strain_id":"SAL_JA4438AA_AS","__selected":false,"id":53,"Selected":"","index":"23","Accession No.":"","Region":"Minnesota","District":"","Antibiotic Resistance":"","Antigenic Formulas":"","Average Length":"","Barcode":"SAL_DA2718AA","City":"","Collection Day":"","Collection Month":"7","Collection Time":"","Collection Year":"2003","Comment":"","Lab Contact":"Food and Drug Administration - Center for Food Safety and Applied Nutrition (US)","Continent":"North America","Country":"United States","Date Entered":"2015-08-27","Disease":"","Experiment":"","Latitude":"","Longitude":"","Phage Type":"","Post Code":"","Release Date":"2014-09-26","Sample ID":"SAMN02699685","Secondary Sample ID":"SRS709575","Project ID":"SRP032981","Insert Size":"","Sequencing Library":"","Sequencing Platform":"","Serovar":"Choleraesuis var. Kunzendorf","Source Details":"Liver","Source Niche":"Livestock","Source Type":"Swine","Name":"MDH-2014-00519","Bio Project ID":"PRJNA215333","Subspecies":"I","Bases":"","Uberstrain":"32718","ParaC serovars":"Choleraesuis"},"SAL_FA2360AA_AS":{"ID":"SAL_FA2360AA_AS","__Node":"SAL_FA2360AA_AS","__strain_id":"SAL_FA2360AA_AS","__selected":false,"id":54,"Selected":"","index":"25","Accession No.":"","Region":"Minnesota","District":"","Antibiotic Resistance":"","Antigenic Formulas":"","Average Length":"","Barcode":"SAL_DA3019AA","City":"","Collection Day":"","Collection Month":"3","Collection Time":"","Collection Year":"2003","Comment":"","Lab Contact":"Food and Drug Administration - Center for Food Safety and Applied Nutrition (US)","Continent":"North America","Country":"United States","Date Entered":"2015-08-27","Disease":"","Experiment":"","Latitude":"","Longitude":"","Phage Type":"","Post Code":"","Release Date":"2014-09-17","Sample ID":"SAMN02699581","Secondary Sample ID":"SRS702187","Project ID":"SRP032981","Insert Size":"","Sequencing Library":"","Sequencing Platform":"","Serovar":"Choleraesuis var. Kunzendorf","Source Details":"Lung","Source Niche":"Livestock","Source Type":"Swine","Name":"MDH-2014-00415","Bio Project ID":"PRJNA215333","Subspecies":"I","Bases":"","Uberstrain":"33019","ParaC serovars":"Choleraesuis"},"SAL_JA4566AA_AS":{"ID":"SAL_JA4566AA_AS","__Node":"SAL_JA4566AA_AS","__strain_id":"SAL_JA4566AA_AS","__selected":false,"id":55,"Selected":"","index":"81","Accession No.":"","Region":"Minnesota","District":"","Antibiotic Resistance":"","Antigenic Formulas":"","Average Length":"","Barcode":"SAL_DA6207AA","City":"","Collection Day":"","Collection Month":"10","Collection Time":"","Collection Year":"2002","Comment":"","Lab Contact":"Food and Drug Administration - Center for Food Safety and Applied Nutrition (US)","Continent":"North America","Country":"United States","Date Entered":"2015-08-27","Disease":"","Experiment":"","Latitude":"","Longitude":"","Phage Type":"","Post Code":"","Release Date":"2014-06-23","Sample ID":"SAMN02699496","Secondary Sample ID":"SRS645197","Project ID":"SRP032981","Insert Size":"","Sequencing Library":"","Sequencing Platform":"","Serovar":"Choleraesuis var. Kunzendorf","Source Details":"liver","Source Niche":"Livestock","Source Type":"Swine","Name":"MDH-2014-00330","Bio Project ID":"PRJNA215333","Subspecies":"I","Bases":"","Uberstrain":"36207","ParaC serovars":"Choleraesuis"},"SAL_FA3889AA_AS":{"ID":"SAL_FA3889AA_AS","__Node":"SAL_FA3889AA_AS","__strain_id":"SAL_FA3889AA_AS","__selected":false,"id":56,"Selected":"","index":"74","Accession No.":"","Region":"Nebraska","District":"","Antibiotic Resistance":"","Antigenic Formulas":"","Average Length":"","Barcode":"SAL_DA5947AA","City":"","Collection Day":"","Collection Month":"12","Collection Time":"","Collection Year":"2002","Comment":"","Lab Contact":"Food and Drug Administration - Center for Food Safety and Applied Nutrition (US)","Continent":"North America","Country":"United States","Date Entered":"2015-08-27","Disease":"","Experiment":"","Latitude":"","Longitude":"","Phage Type":"","Post Code":"","Release Date":"2014-06-30","Sample ID":"SAMN02699520","Secondary Sample ID":"SRS650607","Project ID":"SRP032981","Insert Size":"","Sequencing Library":"","Sequencing Platform":"","Serovar":"","Source Details":"Liver","Source Niche":"Livestock","Source Type":"Swine","Name":"MDH-2014-00354","Bio Project ID":"PRJNA215333","Subspecies":"I","Bases":"","Uberstrain":"35947","ParaC serovars":"Choleraesuis"},"SAL_JA4564AA_AS":{"ID":"SAL_JA4564AA_AS","__Node":"SAL_JA4564AA_AS","__strain_id":"SAL_JA4564AA_AS","__selected":false,"id":57,"Selected":"","index":"78","Accession No.":"","Region":"Minnesota","District":"","Antibiotic Resistance":"","Antigenic Formulas":"","Average Length":"","Barcode":"SAL_DA6140AA","City":"","Collection Day":"","Collection Month":"11","Collection Time":"","Collection Year":"2002","Comment":"","Lab Contact":"Food and Drug Administration - Center for Food Safety and Applied Nutrition (US)","Continent":"North America","Country":"United States","Date Entered":"2015-08-27","Disease":"","Experiment":"","Latitude":"","Longitude":"","Phage Type":"","Post Code":"","Release Date":"2014-06-25","Sample ID":"SAMN02699508","Secondary Sample ID":"SRS647327","Project ID":"SRP032981","Insert Size":"","Sequencing Library":"","Sequencing Platform":"","Serovar":"","Source Details":"Spleen","Source Niche":"Livestock","Source Type":"Swine","Name":"MDH-2014-00342","Bio Project ID":"PRJNA215333","Subspecies":"I","Bases":"","Uberstrain":"36140","ParaC serovars":"Choleraesuis"},"SAL_BA2933AA_AS":{"ID":"SAL_BA2933AA_AS","__Node":"SAL_BA2933AA_AS","__strain_id":"SAL_BA2933AA_AS","__selected":false,"id":58,"Selected":"","index":"21","Accession No.":"","Region":"Wisconsin","District":"","Antibiotic Resistance":"","Antigenic Formulas":"","Average Length":"","Barcode":"SAL_DA2567AA","City":"","Collection Day":"","Collection Month":"8","Collection Time":"","Collection Year":"2003","Comment":"","Lab Contact":"Food and Drug Administration - Center for Food Safety and Applied Nutrition (US)","Continent":"North America","Country":"United States","Date Entered":"2015-08-27","Disease":"","Experiment":"","Latitude":"","Longitude":"","Phage Type":"","Post Code":"","Release Date":"2014-09-30","Sample ID":"SAMN02699703","Secondary Sample ID":"SRS713590","Project ID":"SRP032981","Insert Size":"","Sequencing Library":"","Sequencing Platform":"","Serovar":"Choleraesuis var. Kunzendorf","Source Details":"Brain","Source Niche":"Livestock","Source Type":"Swine","Name":"MDH-2014-00537","Bio Project ID":"PRJNA215333","Subspecies":"I","Bases":"","Uberstrain":"32567","ParaC serovars":"Choleraesuis"},"SAL_CA0747AA_AS":{"ID":"SAL_CA0747AA_AS","__Node":"SAL_CA0747AA_AS","__strain_id":"SAL_CA0747AA_AS","__selected":false,"id":59,"Selected":"","index":"73","Accession No.":"","Region":"Minnesota","District":"","Antibiotic Resistance":"","Antigenic Formulas":"","Average Length":"","Barcode":"SAL_DA5919AA","City":"","Collection Day":"","Collection Month":"11","Collection Time":"","Collection Year":"2002","Comment":"","Lab Contact":"Food and Drug Administration - Center for Food Safety and Applied Nutrition (US)","Continent":"North America","Country":"United States","Date Entered":"2015-08-27","Disease":"","Experiment":"","Latitude":"","Longitude":"","Phage Type":"","Post Code":"","Release Date":"2014-06-30","Sample ID":"SAMN02699516","Secondary Sample ID":"SRS650635","Project ID":"SRP032981","Insert Size":"","Sequencing Library":"","Sequencing Platform":"","Serovar":"","Source Details":"Lung","Source Niche":"Livestock","Source Type":"Swine","Name":"MDH-2014-00350","Bio Project ID":"PRJNA215333","Subspecies":"I","Bases":"","Uberstrain":"35919","ParaC serovars":"Choleraesuis"},"_hypo_136":{"ID":"_hypo_136","__Node":"_hypo_136","__strain_id":"_hypo_136"},"_hypo_137":{"ID":"_hypo_137","__Node":"_hypo_137","__strain_id":"_hypo_137"},"SAL_FA3039AA_AS":{"ID":"SAL_FA3039AA_AS","__Node":"SAL_FA3039AA_AS","__strain_id":"SAL_FA3039AA_AS","__selected":false,"id":60,"Selected":"","index":"29","Accession No.":"","Region":"Washington","District":"","Antibiotic Resistance":"","Antigenic Formulas":"","Average Length":"","Barcode":"SAL_DA4196AA","City":"","Collection Day":"","Collection Month":"1","Collection Time":"","Collection Year":"2007","Comment":"","Lab Contact":"Food and Drug Administration - Center for Food Safety and Applied Nutrition (US)","Continent":"North America","Country":"United States","Date Entered":"2015-08-27","Disease":"","Experiment":"","Latitude":"","Longitude":"","Phage Type":"","Post Code":"","Release Date":"2014-08-19","Sample ID":"SAMN02952692","Secondary Sample ID":"SRS686553","Project ID":"SRP018785","Insert Size":"","Sequencing Library":"","Sequencing Platform":"","Serovar":"","Source Details":"necropsy-lung-spleen","Source Niche":"Livestock","Source Type":"Swine","Name":"CFSAN023106","Bio Project ID":"PRJNA186035","Subspecies":"","Bases":"","Uberstrain":"34196","ParaC serovars":"Choleraesuis"},"SAL_FA2918AA_AS":{"ID":"SAL_FA2918AA_AS","__Node":"SAL_FA2918AA_AS","__strain_id":"SAL_FA2918AA_AS","__selected":false,"id":61,"Selected":"","index":"26","Accession No.":"","Region":"Washington","District":"","Antibiotic Resistance":"","Antigenic Formulas":"","Average Length":"","Barcode":"SAL_DA4000AA","City":"","Collection Day":"","Collection Month":"1","Collection Time":"","Collection Year":"2007","Comment":"","Lab Contact":"Food and Drug Administration - Center for Food Safety and Applied Nutrition (US)","Continent":"North America","Country":"United States","Date Entered":"2015-08-27","Disease":"","Experiment":"","Latitude":"","Longitude":"","Phage Type":"","Post Code":"","Release Date":"2014-08-26","Sample ID":"SAMN02952746","Secondary Sample ID":"SRS690206","Project ID":"SRP018785","Insert Size":"","Sequencing Library":"","Sequencing Platform":"","Serovar":"","Source Details":"necropsy","Source Niche":"Livestock","Source Type":"Swine","Name":"CFSAN023160","Bio Project ID":"PRJNA186035","Subspecies":"","Bases":"","Uberstrain":"34000","ParaC serovars":"Choleraesuis"},"SAL_JA4561AA_AS":{"ID":"SAL_JA4561AA_AS","__Node":"SAL_JA4561AA_AS","__strain_id":"SAL_JA4561AA_AS","__selected":false,"id":62,"Selected":"","index":"70","Accession No.":"","Region":"Minnesota","District":"","Antibiotic Resistance":"","Antigenic Formulas":"","Average Length":"","Barcode":"SAL_DA5119AA","City":"","Collection Day":"","Collection Month":"1","Collection Time":"","Collection Year":"2003","Comment":"","Lab Contact":"Food and Drug Administration - Center for Food Safety and Applied Nutrition (US)","Continent":"North America","Country":"United States","Date Entered":"2015-08-27","Disease":"","Experiment":"","Latitude":"","Longitude":"","Phage Type":"","Post Code":"","Release Date":"2014-08-08","Sample ID":"SAMN02699560","Secondary Sample ID":"SRS677024","Project ID":"SRP032981","Insert Size":"","Sequencing Library":"","Sequencing Platform":"","Serovar":"Choleraesuis var. Kunzendorf","Source Details":"Lung","Source Niche":"Livestock","Source Type":"Swine","Name":"MDH-2014-00394","Bio Project ID":"PRJNA215333","Subspecies":"I","Bases":"","Uberstrain":"35119","ParaC serovars":"Choleraesuis"},"SAL_IA5709AA_AS":{"ID":"SAL_IA5709AA_AS","__Node":"SAL_IA5709AA_AS","__strain_id":"SAL_IA5709AA_AS","__selected":false,"id":63,"Selected":"","index":"4","Accession No.":"","Region":"Iowa","District":"","Antibiotic Resistance":"","Antigenic Formulas":"","Average Length":"","Barcode":"SAL_BA1953AA","City":"","Collection Day":"","Collection Month":"7","Collection Time":"","Collection Year":"2014","Comment":"","Lab Contact":"Food and Drug Administration - Center for Food Safety and Applied Nutrition (US)","Continent":"North America","Country":"United States","Date Entered":"2015-08-27","Disease":"","Experiment":"","Latitude":"","Longitude":"","Phage Type":"","Post Code":"","Release Date":"2015-07-14","Sample ID":"SAMN03734302","Secondary Sample ID":"SRS992318","Project ID":"SRP059853","Insert Size":"","Sequencing Library":"","Sequencing Platform":"","Serovar":"","Source Details":" ","Source Niche":"Environment","Source Type":"ND","Name":"ADRDL-14-13296","Bio Project ID":"PRJNA280335","Subspecies":"I","Bases":"","Uberstrain":"11953","ParaC serovars":"Choleraesuis"},"_hypo_142":{"ID":"_hypo_142","__Node":"_hypo_142","__strain_id":"_hypo_142"},"_hypo_143":{"ID":"_hypo_143","__Node":"_hypo_143","__strain_id":"_hypo_143"},"_hypo_144":{"ID":"_hypo_144","__Node":"_hypo_144","__strain_id":"_hypo_144"},"_hypo_145":{"ID":"_hypo_145","__Node":"_hypo_145","__strain_id":"_hypo_145"},"_hypo_146":{"ID":"_hypo_146","__Node":"_hypo_146","__strain_id":"_hypo_146"},"SAL_FA3019AA_AS":{"ID":"SAL_FA3019AA_AS","__Node":"SAL_FA3019AA_AS","__strain_id":"SAL_FA3019AA_AS","__selected":false,"id":64,"Selected":"","index":"28","Accession No.":"","Region":"Washington","District":"","Antibiotic Resistance":"","Antigenic Formulas":"","Average Length":"","Barcode":"SAL_DA4149AA","City":"","Collection Day":"","Collection Month":"11","Collection Time":"","Collection Year":"2006","Comment":"","Lab Contact":"Food and Drug Administration - Center for Food Safety and Applied Nutrition (US)","Continent":"North America","Country":"United States","Date Entered":"2015-08-27","Disease":"","Experiment":"","Latitude":"","Longitude":"","Phage Type":"","Post Code":"","Release Date":"2014-08-21","Sample ID":"SAMN02742072","Secondary Sample ID":"SRS614047","Project ID":"SRP018785","Insert Size":"","Sequencing Library":"","Sequencing Platform":"","Serovar":"Choleraesuis","Source Details":"necropsy-lung","Source Niche":"Livestock","Source Type":"Bovine","Name":"CFSAN012639","Bio Project ID":"PRJNA186035","Subspecies":"I","Bases":"","Uberstrain":"34149","ParaC serovars":"Choleraesuis"},"_hypo_148":{"ID":"_hypo_148","__Node":"_hypo_148","__strain_id":"_hypo_148"},"SAL_KA2748AA_AS":{"ID":"SAL_KA2748AA_AS","__Node":"SAL_KA2748AA_AS","__strain_id":"SAL_KA2748AA_AS","__selected":false,"id":65,"Selected":"","index":"139","Accession No.":"","Region":" ","District":"","Antibiotic Resistance":"","Antigenic Formulas":"","Average Length":"","Barcode":"SAL_EA9193AA","City":"","Collection Day":"","Collection Month":"","Collection Time":"","Collection Year":"2004","Comment":"","Lab Contact":"F.X. Weill (Institut Pasteur)","Continent":"North America","Country":"Dominican Republic","Date Entered":"2016-02-01","Disease":"","Experiment":"","Latitude":"","Longitude":"","Phage Type":"","Post Code":"","Release Date":"2016-08-01","Sample ID":"SAMEA104127837","Secondary Sample ID":"ERS1791730","Project ID":"ERP021993","Insert Size":"","Sequencing Library":"","Sequencing Platform":"","Serovar":"Choleraesuis","Source Details":"Stool","Source Niche":"Human","Source Type":"Human","Name":"04_1262","Bio Project ID":"PRJEB19916","Subspecies":"I","Bases":"","Uberstrain":"49193","ParaC serovars":"Choleraesuis"},"SAL_KA2722AA_AS":{"ID":"SAL_KA2722AA_AS","__Node":"SAL_KA2722AA_AS","__strain_id":"SAL_KA2722AA_AS","__selected":false,"id":66,"Selected":"","index":"123","Accession No.":"","Region":"","District":"","Antibiotic Resistance":"","Antigenic Formulas":"","Average Length":"","Barcode":"SAL_EA9169AA","City":"","Collection Day":"","Collection Month":"","Collection Time":"","Collection Year":"2005","Comment":"","Lab Contact":"F.X. Weill (Institut Pasteur)","Continent":"Europe","Country":"France","Date Entered":"2016-01-28","Disease":"","Experiment":"","Latitude":"","Longitude":"","Phage Type":"","Post Code":"","Release Date":"2016-07-28","Sample ID":"SAMEA104127832","Secondary Sample ID":"ERS1791725","Project ID":"ERP021993","Insert Size":"","Sequencing Library":"","Sequencing Platform":"","Serovar":"Choleraesuis var. Kunzendorf monophasic","Source Details":"Stool","Source Niche":"Human","Source Type":"Human","Name":"05_1616","Bio Project ID":"PRJEB19916","Subspecies":"I","Bases":"","Uberstrain":"49169","ParaC serovars":"Choleraesuis"},"SAL_JA4558AA_AS":{"ID":"SAL_JA4558AA_AS","__Node":"SAL_JA4558AA_AS","__strain_id":"SAL_JA4558AA_AS","__selected":false,"id":67,"Selected":"","index":"68","Accession No.":"","Region":"","District":"","Antibiotic Resistance":"","Antigenic Formulas":"","Average Length":"","Barcode":"SAL_DA4553AA","City":"","Collection Day":"","Collection Month":"","Collection Time":"","Collection Year":"1977","Comment":"","Lab Contact":"R. Helmuth","Continent":"Europe","Country":"Sweden","Date Entered":"2015-08-27","Disease":"","Experiment":"","Latitude":"","Longitude":"","Phage Type":"","Post Code":"","Release Date":"2011-03-18","Sample ID":"SAMEA717157","Secondary Sample ID":"ERS007114","Project ID":"ERP000143","Insert Size":"","Sequencing Library":"","Sequencing Platform":"","Serovar":"Choleraesuis var. Kunzendorf","Source Details":"","Source Niche":"","Source Type":"","Name":"RKS1241","Bio Project ID":"PRJEB2089","Subspecies":"I","Bases":"","Uberstrain":"34553","ParaC serovars":"Choleraesuis"},"SAL_KA4665AA_AS":{"ID":"SAL_KA4665AA_AS","__Node":"SAL_KA4665AA_AS","__strain_id":"SAL_KA4665AA_AS","__selected":false,"id":68,"Selected":"","index":"196","Accession No.":"","Region":"","District":"","Antibiotic Resistance":"","Antigenic Formulas":"","Average Length":"","Barcode":"SAL_FA1046AA","City":"","Collection Day":"","Collection Month":"","Collection Time":"","Collection Year":"1962","Comment":"","Lab Contact":"F.X. Weill (Institut Pasteur)","Continent":"Europe","Country":"France","Date Entered":"2016-02-24","Disease":"","Experiment":"","Latitude":"","Longitude":"","Phage Type":"","Post Code":"","Release Date":"2016-08-24","Sample ID":"SAMEA104127848","Secondary Sample ID":"ERS1791741","Project ID":"ERP021993","Insert Size":"","Sequencing Library":"","Sequencing Platform":"","Serovar":"Choleraesuis","Source Details":"Moelle osseuse de porc","Source Niche":"Livestock","Source Type":"Swine","Name":"62_2","Bio Project ID":"PRJEB19916","Subspecies":"","Bases":"","Uberstrain":"51046","ParaC serovars":"Choleraesuis"},"_hypo_153":{"ID":"_hypo_153","__Node":"_hypo_153","__strain_id":"_hypo_153"},"_hypo_154":{"ID":"_hypo_154","__Node":"_hypo_154","__strain_id":"_hypo_154"},"SAL_BA3624AA_AS":{"ID":"SAL_BA3624AA_AS","__Node":"SAL_BA3624AA_AS","__strain_id":"SAL_BA3624AA_AS","__selected":false,"id":69,"Selected":"","index":"71","Accession No.":"","Region":"Minnesota","District":"","Antibiotic Resistance":"","Antigenic Formulas":"","Average Length":"","Barcode":"SAL_DA5161AA","City":"","Collection Day":"","Collection Month":"1","Collection Time":"","Collection Year":"2003","Comment":"","Lab Contact":"Food and Drug Administration - Center for Food Safety and Applied Nutrition (US)","Continent":"North America","Country":"United States","Date Entered":"2015-08-27","Disease":"","Experiment":"","Latitude":"","Longitude":"","Phage Type":"","Post Code":"","Release Date":"2014-08-08","Sample ID":"SAMN02699553","Secondary Sample ID":"SRS676982","Project ID":"SRP032981","Insert Size":"","Sequencing Library":"","Sequencing Platform":"","Serovar":"Choleraesuis var. Kunzendorf","Source Details":"Tissue","Source Niche":"Livestock","Source Type":"Swine","Name":"MDH-2014-00387","Bio Project ID":"PRJNA215333","Subspecies":"I","Bases":"","Uberstrain":"35161","ParaC serovars":"Choleraesuis"},"_hypo_156":{"ID":"_hypo_156","__Node":"_hypo_156","__strain_id":"_hypo_156"},"SAL_JA4563AA_AS":{"ID":"SAL_JA4563AA_AS","__Node":"SAL_JA4563AA_AS","__strain_id":"SAL_JA4563AA_AS","__selected":false,"id":70,"Selected":"","index":"76","Accession No.":"","Region":"North Carolina","District":"","Antibiotic Resistance":"","Antigenic Formulas":"","Average Length":"","Barcode":"SAL_DA6034AA","City":"","Collection Day":"","Collection Month":"12","Collection Time":"","Collection Year":"2002","Comment":"","Lab Contact":"Food and Drug Administration - Center for Food Safety and Applied Nutrition (US)","Continent":"North America","Country":"United States","Date Entered":"2015-08-27","Disease":"","Experiment":"","Latitude":"","Longitude":"","Phage Type":"","Post Code":"","Release Date":"2014-06-30","Sample ID":"SAMN02699525","Secondary Sample ID":"SRS650457","Project ID":"SRP032981","Insert Size":"","Sequencing Library":"","Sequencing Platform":"","Serovar":"Choleraesuis var. Kunzendorf","Source Details":"Lung","Source Niche":"Livestock","Source Type":"Swine","Name":"MDH-2014-00359","Bio Project ID":"PRJNA215333","Subspecies":"I","Bases":"","Uberstrain":"36034","ParaC serovars":"Choleraesuis"},"_hypo_158":{"ID":"_hypo_158","__Node":"_hypo_158","__strain_id":"_hypo_158"},"_hypo_159":{"ID":"_hypo_159","__Node":"_hypo_159","__strain_id":"_hypo_159"},"_hypo_160":{"ID":"_hypo_160","__Node":"_hypo_160","__strain_id":"_hypo_160"},"SAL_FA3194AA_AS":{"ID":"SAL_FA3194AA_AS","__Node":"SAL_FA3194AA_AS","__strain_id":"SAL_FA3194AA_AS","__selected":false,"id":71,"Selected":"","index":"30","Accession No.":"","Region":"Minnesota","District":"","Antibiotic Resistance":"","Antigenic Formulas":"","Average Length":"","Barcode":"SAL_DA4430AA","City":"","Collection Day":"","Collection Month":"2","Collection Time":"","Collection Year":"2003","Comment":"","Lab Contact":"Food and Drug Administration - Center for Food Safety and Applied Nutrition (US)","Continent":"North America","Country":"United States","Date Entered":"2015-08-27","Disease":"","Experiment":"","Latitude":"","Longitude":"","Phage Type":"","Post Code":"","Release Date":"2014-08-12","Sample ID":"SAMN02699566","Secondary Sample ID":"SRS679395","Project ID":"SRP032981","Insert Size":"","Sequencing Library":"","Sequencing Platform":"","Serovar":"Choleraesuis var. Kunzendorf","Source Details":"Spleen","Source Niche":"Livestock","Source Type":"Swine","Name":"MDH-2014-00400","Bio Project ID":"PRJNA215333","Subspecies":"I","Bases":"","Uberstrain":"34430","ParaC serovars":"Choleraesuis"},"SAL_FA4728AA_AS":{"ID":"SAL_FA4728AA_AS","__Node":"SAL_FA4728AA_AS","__strain_id":"SAL_FA4728AA_AS","__selected":false,"id":72,"Selected":"","index":"86","Accession No.":"","Region":"Minnesota","District":"","Antibiotic Resistance":"","Antigenic Formulas":"","Average Length":"","Barcode":"SAL_DA7814AA","City":"","Collection Day":"","Collection Month":"10","Collection Time":"","Collection Year":"2003","Comment":"","Lab Contact":"Food and Drug Administration - Center for Food Safety and Applied Nutrition (US)","Continent":"North America","Country":"United States","Date Entered":"2015-08-27","Disease":"","Experiment":"","Latitude":"","Longitude":"","Phage Type":"","Post Code":"","Release Date":"2014-04-28","Sample ID":"SAMN02646873","Secondary Sample ID":"SRS598409","Project ID":"SRP032981","Insert Size":"","Sequencing Library":"","Sequencing Platform":"","Serovar":"Choleraesuis var. Kunzendorf","Source Details":"Heart","Source Niche":"ND","Source Type":"ND","Name":"MDH-2014-00099","Bio Project ID":"PRJNA215333","Subspecies":"I","Bases":"","Uberstrain":"37814","ParaC serovars":"Choleraesuis"},"SAL_IA6171AA_AS":{"ID":"SAL_IA6171AA_AS","__Node":"SAL_IA6171AA_AS","__strain_id":"SAL_IA6171AA_AS","__selected":false,"id":73,"Selected":"","index":"8","Accession No.":"","Region":"Minnesota","District":"","Antibiotic Resistance":"","Antigenic Formulas":"","Average Length":"","Barcode":"SAL_BA4849AA","City":"","Collection Day":"","Collection Month":"","Collection Time":"","Collection Year":"","Comment":"","Lab Contact":"Food and Drug Administration - Center for Food Safety and Applied Nutrition (US)","Continent":"North America","Country":"United States","Date Entered":"2015-08-27","Disease":"","Experiment":"","Latitude":"","Longitude":"","Phage Type":"","Post Code":"","Release Date":"2015-05-12","Sample ID":"SAMN03652128","Secondary Sample ID":"SRS933486","Project ID":"SRP018785","Insert Size":"","Sequencing Library":"","Sequencing Platform":"","Serovar":"Choleraesuis","Source Details":"ND","Source Niche":"Livestock","Source Type":"Swine","Name":"CFSAN022628","Bio Project ID":"PRJNA186035","Subspecies":"I","Bases":"","Uberstrain":"14849","ParaC serovars":"Choleraesuis"},"SAL_FA4572AA_AS":{"ID":"SAL_FA4572AA_AS","__Node":"SAL_FA4572AA_AS","__strain_id":"SAL_FA4572AA_AS","__selected":false,"id":74,"Selected":"","index":"85","Accession No.":"","Region":"Minnesota","District":"","Antibiotic Resistance":"","Antigenic Formulas":"","Average Length":"","Barcode":"SAL_DA7359AA","City":"","Collection Day":"","Collection Month":"10","Collection Time":"","Collection Year":"2003","Comment":"","Lab Contact":"Food and Drug Administration - Center for Food Safety and Applied Nutrition (US)","Continent":"North America","Country":"United States","Date Entered":"2015-08-27","Disease":"","Experiment":"","Latitude":"","Longitude":"","Phage Type":"","Post Code":"","Release Date":"2014-05-06","Sample ID":"SAMN02646846","Secondary Sample ID":"SRS602943","Project ID":"SRP032981","Insert Size":"","Sequencing Library":"","Sequencing Platform":"","Serovar":"Choleraesuis var. Kunzendorf","Source Details":"Tissue","Source Niche":"Livestock","Source Type":"Swine","Name":"MDH-2014-00072","Bio Project ID":"PRJNA215333","Subspecies":"I","Bases":"","Uberstrain":"37359","ParaC serovars":"Choleraesuis"},"SAL_BA5451AA_AS":{"ID":"SAL_BA5451AA_AS","__Node":"SAL_BA5451AA_AS","__strain_id":"SAL_BA5451AA_AS","__selected":false,"id":75,"Selected":"","index":"77","Accession No.":"","Region":"Minnesota","District":"","Antibiotic Resistance":"","Antigenic Formulas":"","Average Length":"","Barcode":"SAL_DA6035AA","City":"","Collection Day":"","Collection Month":"11","Collection Time":"","Collection Year":"2002","Comment":"","Lab Contact":"Food and Drug Administration - Center for Food Safety and Applied Nutrition (US)","Continent":"North America","Country":"United States","Date Entered":"2015-08-27","Disease":"","Experiment":"","Latitude":"","Longitude":"","Phage Type":"","Post Code":"","Release Date":"2014-06-30","Sample ID":"SAMN02699519","Secondary Sample ID":"SRS650456","Project ID":"SRP032981","Insert Size":"","Sequencing Library":"","Sequencing Platform":"","Serovar":"","Source Details":"Lung","Source Niche":"Livestock","Source Type":"Swine","Name":"MDH-2014-00353","Bio Project ID":"PRJNA215333","Subspecies":"I","Bases":"","Uberstrain":"36035","ParaC serovars":"Choleraesuis"},"_hypo_166":{"ID":"_hypo_166","__Node":"_hypo_166","__strain_id":"_hypo_166"},"SAL_FA4560AA_AS":{"ID":"SAL_FA4560AA_AS","__Node":"SAL_FA4560AA_AS","__strain_id":"SAL_FA4560AA_AS","__selected":false,"id":76,"Selected":"","index":"84","Accession No.":"","Region":"North Carolina","District":"","Antibiotic Resistance":"","Antigenic Formulas":"","Average Length":"","Barcode":"SAL_DA7341AA","City":"","Collection Day":"","Collection Month":"10","Collection Time":"","Collection Year":"2003","Comment":"","Lab Contact":"Food and Drug Administration - Center for Food Safety and Applied Nutrition (US)","Continent":"North America","Country":"United States","Date Entered":"2015-08-27","Disease":"","Experiment":"","Latitude":"","Longitude":"","Phage Type":"","Post Code":"","Release Date":"2014-05-06","Sample ID":"SAMN02646855","Secondary Sample ID":"SRS602972","Project ID":"SRP032981","Insert Size":"","Sequencing Library":"","Sequencing Platform":"","Serovar":"","Source Details":"Tissue","Source Niche":"Livestock","Source Type":"Swine","Name":"MDH-2014-00081","Bio Project ID":"PRJNA215333","Subspecies":"I","Bases":"","Uberstrain":"37341","ParaC serovars":"Choleraesuis"},"SAL_IA6168AA_AS":{"ID":"SAL_IA6168AA_AS","__Node":"SAL_IA6168AA_AS","__strain_id":"SAL_IA6168AA_AS","__selected":false,"id":77,"Selected":"","index":"6","Accession No.":"","Region":"Missouri","District":"","Antibiotic Resistance":"","Antigenic Formulas":"","Average Length":"","Barcode":"SAL_BA4830AA","City":"","Collection Day":"","Collection Month":"","Collection Time":"","Collection Year":"","Comment":"","Lab Contact":"Food and Drug Administration - Center for Food Safety and Applied Nutrition (US)","Continent":"North America","Country":"United States","Date Entered":"2015-08-27","Disease":"","Experiment":"","Latitude":"","Longitude":"","Phage Type":"","Post Code":"","Release Date":"2015-05-12","Sample ID":"SAMN03652131","Secondary Sample ID":"SRS933503","Project ID":"SRP018785","Insert Size":"","Sequencing Library":"","Sequencing Platform":"","Serovar":"Choleraesuis var. Kunzendorf","Source Details":"ND","Source Niche":"Livestock","Source Type":"Swine","Name":"CFSAN022631","Bio Project ID":"PRJNA186035","Subspecies":"I","Bases":"","Uberstrain":"14830","ParaC serovars":"Choleraesuis"},"SAL_JA4560AA_AS":{"ID":"SAL_JA4560AA_AS","__Node":"SAL_JA4560AA_AS","__strain_id":"SAL_JA4560AA_AS","__selected":false,"id":78,"Selected":"","index":"69","Accession No.":"","Region":"","District":"","Antibiotic Resistance":"","Antigenic Formulas":"6,7:-:1,5","Average Length":"","Barcode":"SAL_DA4554AA","City":"","Collection Day":"","Collection Month":"","Collection Time":"","Collection Year":"","Comment":"","Lab Contact":"R. Helmuth","Continent":"Asia","Country":"Thailand","Date Entered":"2015-08-27","Disease":"","Experiment":"","Latitude":"","Longitude":"","Phage Type":"","Post Code":"","Release Date":"2011-03-18","Sample ID":"SAMEA717155","Secondary Sample ID":"ERS007113","Project ID":"ERP000143","Insert Size":"","Sequencing Library":"","Sequencing Platform":"","Serovar":"Choleraesuis var. Kunzendorf monophasic","Source Details":"","Source Niche":"","Source Type":"","Name":"RKS1253","Bio Project ID":"PRJEB2089","Subspecies":"I","Bases":"","Uberstrain":"34554","ParaC serovars":"Choleraesuis"},"_hypo_170":{"ID":"_hypo_170","__Node":"_hypo_170","__strain_id":"_hypo_170"},"SAL_JA4556AA_AS":{"ID":"SAL_JA4556AA_AS","__Node":"SAL_JA4556AA_AS","__strain_id":"SAL_JA4556AA_AS","__selected":false,"id":79,"Selected":"","index":"64","Accession No.":"","Region":"","District":"","Antibiotic Resistance":"","Antigenic Formulas":"","Average Length":"","Barcode":"SAL_DA4549AA","City":"","Collection Day":"","Collection Month":"","Collection Time":"","Collection Year":"","Comment":"","Lab Contact":"W. Rabsch (Robert Koch-Institut, Wernigerode)","Continent":"Europe","Country":"Germany","Date Entered":"2015-08-27","Disease":"","Experiment":"","Latitude":"","Longitude":"","Phage Type":"","Post Code":"","Release Date":"2011-03-18","Sample ID":"SAMEA717177","Secondary Sample ID":"ERS007163","Project ID":"ERP000143","Insert Size":"","Sequencing Library":"","Sequencing Platform":"","Serovar":"Choleraesuis var. Kunzendorf","Source Details":"","Source Niche":"Human","Source Type":"Human","Name":"05-03241","Bio Project ID":"PRJEB2089","Subspecies":"I","Bases":"","Uberstrain":"34549","ParaC serovars":"Choleraesuis"},"SAL_AB1333AA_AS":{"ID":"SAL_AB1333AA_AS","__Node":"SAL_AB1333AA_AS","__strain_id":"SAL_AB1333AA_AS","__selected":false,"id":80,"Selected":"","index":"220","Accession No.":"","Region":"","District":"","Antibiotic Resistance":"","Antigenic Formulas":"","Average Length":"","Barcode":"SAL_PA0126AA","City":"","Collection Day":"","Collection Month":"","Collection Time":"","Collection Year":"1986","Comment":"","Lab Contact":"M. Achtman","Continent":"North America","Country":"USA","Date Entered":"2018-04-05","Disease":"","Experiment":"","Latitude":"","Longitude":"","Phage Type":"","Post Code":"","Release Date":"2018-10-04","Sample ID":"","Secondary Sample ID":"","Project ID":"","Insert Size":"","Sequencing Library":"","Sequencing Platform":"","Serovar":"Choleraesuis var Kunzendorf","Source Details":"Pig","Source Niche":"","Source Type":"Swine","Name":"SARB4 (Fidelma Boyd)","Bio Project ID":"","Subspecies":"I","Bases":"","Uberstrain":"150126","ParaC serovars":"Choleraesuis"},"SAL_CA3925AA_AS":{"ID":"SAL_CA3925AA_AS","__Node":"SAL_CA3925AA_AS","__strain_id":"SAL_CA3925AA_AS","__selected":false,"id":81,"Selected":"","index":"10","Accession No.":"","Region":"","District":"","Antibiotic Resistance":"","Antigenic Formulas":"","Average Length":"","Barcode":"SAL_BA8292AA","City":"","Collection Day":"","Collection Month":"","Collection Time":"","Collection Year":"","Comment":"","Lab Contact":"The Wellcome Trust Sanger Institute","Continent":"Asia","Country":"Laos","Date Entered":"2015-08-27","Disease":"","Experiment":"","Latitude":"","Longitude":"","Phage Type":"","Post Code":"","Release Date":"2013-08-22","Sample ID":"SAMEA2059370","Secondary Sample ID":"ERS223492","Project ID":"ERP001718","Insert Size":"","Sequencing Library":"","Sequencing Platform":"","Serovar":"","Source Details":"","Source Niche":"","Source Type":"","Name":"LNT182","Bio Project ID":"PRJEB3215","Subspecies":"I","Bases":"","Uberstrain":"18292","ParaC serovars":"Choleraesuis"},"_hypo_174":{"ID":"_hypo_174","__Node":"_hypo_174","__strain_id":"_hypo_174"},"_hypo_175":{"ID":"_hypo_175","__Node":"_hypo_175","__strain_id":"_hypo_175"},"_hypo_176":{"ID":"_hypo_176","__Node":"_hypo_176","__strain_id":"_hypo_176"},"_hypo_177":{"ID":"_hypo_177","__Node":"_hypo_177","__strain_id":"_hypo_177"},"_hypo_178":{"ID":"_hypo_178","__Node":"_hypo_178","__strain_id":"_hypo_178"},"_hypo_179":{"ID":"_hypo_179","__Node":"_hypo_179","__strain_id":"_hypo_179"},"SAL_FA2332AA_AS":{"ID":"SAL_FA2332AA_AS","__Node":"SAL_FA2332AA_AS","__strain_id":"SAL_FA2332AA_AS","__selected":false,"id":82,"Selected":"","index":"24","Accession No.":"","Region":"Minnesota","District":"","Antibiotic Resistance":"","Antigenic Formulas":"","Average Length":"","Barcode":"SAL_DA2987AA","City":"","Collection Day":"","Collection Month":"7","Collection Time":"","Collection Year":"2011","Comment":"","Lab Contact":"Food and Drug Administration - Center for Food Safety and Applied Nutrition (US)","Continent":"North America","Country":"United States","Date Entered":"2015-08-27","Disease":"","Experiment":"","Latitude":"","Longitude":"","Phage Type":"","Post Code":"","Release Date":"2014-09-17","Sample ID":"SAMN03002091","Secondary Sample ID":"SRS702225","Project ID":"SRP018785","Insert Size":"","Sequencing Library":"","Sequencing Platform":"","Serovar":"","Source Details":"","Source Niche":"","Source Type":"","Name":"CFSAN023669","Bio Project ID":"PRJNA186035","Subspecies":"","Bases":"","Uberstrain":"32987","ParaC serovars":"Choleraesuis"},"SAL_EA6435AA_AS":{"ID":"SAL_EA6435AA_AS","__Node":"SAL_EA6435AA_AS","__strain_id":"SAL_EA6435AA_AS","__selected":false,"id":83,"Selected":"","index":"15","Accession No.":"","Region":"","District":"","Antibiotic Resistance":"","Antigenic Formulas":"","Average Length":"","Barcode":"SAL_BA9149AA","City":"","Collection Day":"","Collection Month":"12","Collection Time":"","Collection Year":"1935","Comment":"Murray collection. Freeze-dried at NCTC: 06/10/1980; Original name: Indiana 49 ","Lab Contact":"The Wellcome Trust Sanger Institute","Continent":"","Country":"","Date Entered":"2015-08-27","Disease":"","Experiment":"","Latitude":"","Longitude":"","Phage Type":"","Post Code":"","Release Date":"2013-08-10","Sample ID":"SAMEA2057057","Secondary Sample ID":"ERS222797","Project ID":"ERP001784","Insert Size":"","Sequencing Library":"","Sequencing Platform":"","Serovar":"","Source Details":"","Source Niche":"","Source Type":"","Name":"M227 / NCTC20343","Bio Project ID":"PRJEB3255","Subspecies":"I","Bases":"","Uberstrain":"19149","ParaC serovars":"Choleraesuis"},"SAL_EA6440AA_AS":{"ID":"SAL_EA6440AA_AS","__Node":"SAL_EA6440AA_AS","__strain_id":"SAL_EA6440AA_AS","__selected":false,"id":84,"Selected":"","index":"16","Accession No.":"","Region":"","District":"","Antibiotic Resistance":"","Antigenic Formulas":"","Average Length":"","Barcode":"SAL_BA9158AA","City":"","Collection Day":"","Collection Month":"","Collection Time":"","Collection Year":"","Comment":"Murray collection. 1917 - 1954; Freeze-dried at NCTC: 06/10/1980. Original name: Jordan 168","Lab Contact":"The Wellcome Trust Sanger Institute","Continent":"","Country":"","Date Entered":"2015-08-27","Disease":"","Experiment":"","Latitude":"","Longitude":"","Phage Type":"","Post Code":"","Release Date":"2013-08-10","Sample ID":"SAMEA2059503","Secondary Sample ID":"ERS222751","Project ID":"ERP001784","Insert Size":"","Sequencing Library":"","Sequencing Platform":"","Serovar":"","Source Details":"","Source Niche":"","Source Type":"","Name":"M263 / NCTC20356","Bio Project ID":"PRJEB3255","Subspecies":"I","Bases":"","Uberstrain":"19158","ParaC serovars":"Choleraesuis"},"SAL_EA6429AA_AS":{"ID":"SAL_EA6429AA_AS","__Node":"SAL_EA6429AA_AS","__strain_id":"SAL_EA6429AA_AS","__selected":false,"id":85,"Selected":"","index":"12","Accession No.":"","Region":"","District":"","Antibiotic Resistance":"","Antigenic Formulas":"","Average Length":"","Barcode":"SAL_BA9141AA","City":"","Collection Day":"","Collection Month":"12","Collection Time":"","Collection Year":"1935","Comment":"Murray collection. Freeze-dried at NCTC: 07/10/1980; Original name: Hog cholera XII","Lab Contact":"The Wellcome Trust Sanger Institute","Continent":"","Country":"","Date Entered":"2015-08-27","Disease":"","Experiment":"","Latitude":"","Longitude":"","Phage Type":"","Post Code":"","Release Date":"2013-08-10","Sample ID":"SAMEA2059661","Secondary Sample ID":"ERS222820","Project ID":"ERP001784","Insert Size":"","Sequencing Library":"","Sequencing Platform":"","Serovar":"","Source Details":"","Source Niche":"","Source Type":"","Name":"M244 / NCTC20350","Bio Project ID":"PRJEB3255","Subspecies":"I","Bases":"","Uberstrain":"19141","ParaC serovars":"Choleraesuis"},"SAL_LA4012AA_AS":{"ID":"SAL_LA4012AA_AS","__Node":"SAL_LA4012AA_AS","__strain_id":"SAL_LA4012AA_AS","__selected":false,"id":86,"Selected":"","index":"66","Accession No.":"","Region":"","District":"","Antibiotic Resistance":"","Antigenic Formulas":"6,7:c:1,5","Average Length":"","Barcode":"SAL_DA4551AA","City":"","Collection Day":"","Collection Month":"","Collection Time":"","Collection Year":"","Comment":"","Lab Contact":"R. Helmuth","Continent":"North America","Country":"United States","Date Entered":"2015-08-27","Disease":"","Experiment":"","Latitude":"","Longitude":"","Phage Type":"","Post Code":"","Release Date":"2011-03-18","Sample ID":"SAMEA717179","Secondary Sample ID":"ERS007161","Project ID":"ERP000143","Insert Size":"","Sequencing Library":"","Sequencing Platform":"","Serovar":"","Source Details":"","Source Niche":"","Source Type":"","Name":"RKS1256","Bio Project ID":"PRJEB2089","Subspecies":"I","Bases":"","Uberstrain":"34551","ParaC serovars":"Choleraesuis"},"_hypo_185":{"ID":"_hypo_185","__Node":"_hypo_185","__strain_id":"_hypo_185"},"_hypo_186":{"ID":"_hypo_186","__Node":"_hypo_186","__strain_id":"_hypo_186"},"_hypo_187":{"ID":"_hypo_187","__Node":"_hypo_187","__strain_id":"_hypo_187"},"_hypo_188":{"ID":"_hypo_188","__Node":"_hypo_188","__strain_id":"_hypo_188"},"SAL_JA4440AA_AS":{"ID":"SAL_JA4440AA_AS","__Node":"SAL_JA4440AA_AS","__strain_id":"SAL_JA4440AA_AS","__selected":false,"id":87,"Selected":"","index":"32","Accession No.":"","Region":"","District":"","Antibiotic Resistance":"","Antigenic Formulas":"","Average Length":"","Barcode":"SAL_DA4453AA","City":"","Collection Day":"","Collection Month":"","Collection Time":"","Collection Year":"1966","Comment":"","Lab Contact":"R. Helmuth","Continent":"North America","Country":"United States","Date Entered":"2015-08-27","Disease":"","Experiment":"","Latitude":"","Longitude":"","Phage Type":"","Post Code":"","Release Date":"2011-03-18","Sample ID":"SAMEA717180","Secondary Sample ID":"ERS007167","Project ID":"ERP000143","Insert Size":"","Sequencing Library":"","Sequencing Platform":"","Serovar":"Choleraesuis s.s.","Source Details":"","Source Niche":"","Source Type":"","Name":"RKS1245","Bio Project ID":"PRJEB2089","Subspecies":"I","Bases":"","Uberstrain":"34453","ParaC serovars":"Choleraesuis"},"_hypo_190":{"ID":"_hypo_190","__Node":"_hypo_190","__strain_id":"_hypo_190"},"_hypo_191":{"ID":"_hypo_191","__Node":"_hypo_191","__strain_id":"_hypo_191"},"_hypo_192":{"ID":"_hypo_192","__Node":"_hypo_192","__strain_id":"_hypo_192"},"_hypo_193":{"ID":"_hypo_193","__Node":"_hypo_193","__strain_id":"_hypo_193"},"SAL_KA2758AA_AS":{"ID":"SAL_KA2758AA_AS","__Node":"SAL_KA2758AA_AS","__strain_id":"SAL_KA2758AA_AS","__selected":false,"id":88,"Selected":"","index":"145","Accession No.":"","Region":"","District":"","Antibiotic Resistance":"","Antigenic Formulas":"","Average Length":"","Barcode":"SAL_EA9203AA","City":"","Collection Day":"","Collection Month":"","Collection Time":"","Collection Year":"1967","Comment":"","Lab Contact":"F.X. Weill (Institut Pasteur)","Continent":"Europe","Country":"France","Date Entered":"2016-02-01","Disease":"","Experiment":"","Latitude":"","Longitude":"","Phage Type":"","Post Code":"","Release Date":"2016-08-01","Sample ID":"SAMEA104127841","Secondary Sample ID":"ERS1791734","Project ID":"ERP021993","Insert Size":"","Sequencing Library":"","Sequencing Platform":"","Serovar":"Choleraesuis var. Kunzendorf monophasic","Source Details":"Pus","Source Niche":"Human","Source Type":"Human","Name":"67_11","Bio Project ID":"PRJEB19916","Subspecies":"","Bases":"","Uberstrain":"49203","ParaC serovars":"Choleraesuis"},"SAL_KA4673AA_AS":{"ID":"SAL_KA4673AA_AS","__Node":"SAL_KA4673AA_AS","__strain_id":"SAL_KA4673AA_AS","__selected":false,"id":89,"Selected":"","index":"204","Accession No.":"","Region":"","District":"","Antibiotic Resistance":"","Antigenic Formulas":"","Average Length":"","Barcode":"SAL_FA1054AA","City":"","Collection Day":"","Collection Month":"","Collection Time":"","Collection Year":"1967","Comment":"","Lab Contact":"F.X. Weill (Institut Pasteur)","Continent":"South America","Country":"Brazil","Date Entered":"2016-02-24","Disease":"","Experiment":"","Latitude":"","Longitude":"","Phage Type":"","Post Code":"","Release Date":"2016-08-24","Sample ID":"SAMEA104127853","Secondary Sample ID":"ERS1791746","Project ID":"ERP021993","Insert Size":"","Sequencing Library":"","Sequencing Platform":"","Serovar":"Choleraesuis","Source Details":"marrow","Source Niche":"Livestock","Source Type":"Swine","Name":"67_1","Bio Project ID":"PRJEB19916","Subspecies":"","Bases":"","Uberstrain":"51054","ParaC serovars":"Choleraesuis"},"SAL_KA4667AA_AS":{"ID":"SAL_KA4667AA_AS","__Node":"SAL_KA4667AA_AS","__strain_id":"SAL_KA4667AA_AS","__selected":false,"id":90,"Selected":"","index":"198","Accession No.":"","Region":"","District":"","Antibiotic Resistance":"","Antigenic Formulas":"","Average Length":"","Barcode":"SAL_FA1048AA","City":"","Collection Day":"","Collection Month":"","Collection Time":"","Collection Year":"1962","Comment":"","Lab Contact":"F.X. Weill (Institut Pasteur)","Continent":"Asia","Country":"Vietnam","Date Entered":"2016-02-24","Disease":"","Experiment":"","Latitude":"","Longitude":"","Phage Type":"","Post Code":"","Release Date":"2016-08-24","Sample ID":"SAMEA104127850","Secondary Sample ID":"ERS1791743","Project ID":"ERP021993","Insert Size":"","Sequencing Library":"","Sequencing Platform":"","Serovar":"Choleraesuis","Source Details":"Stool","Source Niche":"Human","Source Type":"Human","Name":"62_6","Bio Project ID":"PRJEB19916","Subspecies":"","Bases":"","Uberstrain":"51048","ParaC serovars":"Choleraesuis"},"SAL_KA2755AA_AS":{"ID":"SAL_KA2755AA_AS","__Node":"SAL_KA2755AA_AS","__strain_id":"SAL_KA2755AA_AS","__selected":false,"id":91,"Selected":"","index":"144","Accession No.":"","Region":"","District":"","Antibiotic Resistance":"","Antigenic Formulas":"","Average Length":"","Barcode":"SAL_EA9200AA","City":"","Collection Day":"","Collection Month":"","Collection Time":"","Collection Year":"1965","Comment":"","Lab Contact":"F.X. Weill (Institut Pasteur)","Continent":"Asia","Country":"Vietnam","Date Entered":"2016-02-01","Disease":"","Experiment":"","Latitude":"","Longitude":"","Phage Type":"","Post Code":"","Release Date":"2016-08-01","Sample ID":"SAMEA104127840","Secondary Sample ID":"ERS1791733","Project ID":"ERP021993","Insert Size":"","Sequencing Library":"","Sequencing Platform":"","Serovar":"Choleraesuis","Source Details":"Blood","Source Niche":"Human","Source Type":"Human","Name":"65_15","Bio Project ID":"PRJEB19916","Subspecies":"","Bases":"","Uberstrain":"49200","ParaC serovars":"Choleraesuis"},"SAL_KA4676AA_AS":{"ID":"SAL_KA4676AA_AS","__Node":"SAL_KA4676AA_AS","__strain_id":"SAL_KA4676AA_AS","__selected":false,"id":92,"Selected":"","index":"207","Accession No.":"","Region":"","District":"","Antibiotic Resistance":"","Antigenic Formulas":"","Average Length":"","Barcode":"SAL_FA1057AA","City":"","Collection Day":"","Collection Month":"","Collection Time":"","Collection Year":"1974","Comment":"","Lab Contact":"F.X. Weill (Institut Pasteur)","Continent":"Asia","Country":"Vietnam","Date Entered":"2016-02-24","Disease":"","Experiment":"","Latitude":"","Longitude":"","Phage Type":"","Post Code":"","Release Date":"2016-08-24","Sample ID":"SAMEA104127855","Secondary Sample ID":"ERS1791748","Project ID":"ERP021993","Insert Size":"","Sequencing Library":"","Sequencing Platform":"","Serovar":"Choleraesuis","Source Details":"Blood","Source Niche":"ND","Source Type":"ND","Name":"74_8","Bio Project ID":"PRJEB19916","Subspecies":"","Bases":"","Uberstrain":"51057","ParaC serovars":"Choleraesuis"},"SAL_KA4652AA_AS":{"ID":"SAL_KA4652AA_AS","__Node":"SAL_KA4652AA_AS","__strain_id":"SAL_KA4652AA_AS","__selected":false,"id":93,"Selected":"","index":"193","Accession No.":"","Region":"","District":"","Antibiotic Resistance":"","Antigenic Formulas":"","Average Length":"","Barcode":"SAL_FA1043AA","City":"","Collection Day":"","Collection Month":"","Collection Time":"","Collection Year":"1960","Comment":"","Lab Contact":"F.X. Weill (Institut Pasteur)","Continent":"Asia","Country":"Vietnam","Date Entered":"2016-02-24","Disease":"","Experiment":"","Latitude":"","Longitude":"","Phage Type":"","Post Code":"","Release Date":"2016-08-24","Sample ID":"SAMEA104127847","Secondary Sample ID":"ERS1791740","Project ID":"ERP021993","Insert Size":"","Sequencing Library":"","Sequencing Platform":"","Serovar":"Choleraesuis","Source Details":"","Source Niche":"Human","Source Type":"Human","Name":"60_2","Bio Project ID":"PRJEB19916","Subspecies":"","Bases":"","Uberstrain":"51043","ParaC serovars":"Choleraesuis"},"SAL_KA4668AA_AS":{"ID":"SAL_KA4668AA_AS","__Node":"SAL_KA4668AA_AS","__strain_id":"SAL_KA4668AA_AS","__selected":false,"id":94,"Selected":"","index":"199","Accession No.":"","Region":"","District":"","Antibiotic Resistance":"","Antigenic Formulas":"","Average Length":"","Barcode":"SAL_FA1049AA","City":"","Collection Day":"","Collection Month":"","Collection Time":"","Collection Year":"1963","Comment":"","Lab Contact":"F.X. Weill (Institut Pasteur)","Continent":"Asia","Country":"Vietnam","Date Entered":"2016-02-24","Disease":"","Experiment":"","Latitude":"","Longitude":"","Phage Type":"","Post Code":"","Release Date":"2016-08-24","Sample ID":"SAMEA104127852","Secondary Sample ID":"ERS1791745","Project ID":"ERP021993","Insert Size":"","Sequencing Library":"","Sequencing Platform":"","Serovar":"Choleraesuis","Source Details":"Blood","Source Niche":"ND","Source Type":"ND","Name":"63_3","Bio Project ID":"PRJEB19916","Subspecies":"","Bases":"","Uberstrain":"51049","ParaC serovars":"Choleraesuis"},"_hypo_201":{"ID":"_hypo_201","__Node":"_hypo_201","__strain_id":"_hypo_201"},"SAL_KA3451AA_AS":{"ID":"SAL_KA3451AA_AS","__Node":"SAL_KA3451AA_AS","__strain_id":"SAL_KA3451AA_AS","__selected":false,"id":95,"Selected":"","index":"163","Accession No.":"","Region":"Jiangsu","District":"","Antibiotic Resistance":"","Antigenic Formulas":"","Average Length":"","Barcode":"SAL_EA9761AA","City":"Yangzhou","Collection Day":"","Collection Month":"1","Collection Time":"","Collection Year":"2010","Comment":"","Lab Contact":"Yangzhou University","Continent":"Asia","Country":"China","Date Entered":"2016-02-08","Disease":"","Experiment":"","Latitude":"","Longitude":"","Phage Type":"","Post Code":"","Release Date":"2014-08-21","Sample ID":"SAMN02741042","Secondary Sample ID":"","Project ID":"Paratyphi C","Insert Size":"","Sequencing Library":"","Sequencing Platform":"","Serovar":"Choleraesuis","Source Details":"intestinal","Source Niche":"Poultry","Source Type":"Avian","Name":"C500","Bio Project ID":"PRJNA224116","Subspecies":"I","Bases":"","Uberstrain":"49761","ParaC serovars":"Choleraesuis"},"SAL_JA4441AA_AS":{"ID":"SAL_JA4441AA_AS","__Node":"SAL_JA4441AA_AS","__strain_id":"SAL_JA4441AA_AS","__selected":false,"id":96,"Selected":"","index":"33","Accession No.":"","Region":"","District":"","Antibiotic Resistance":"","Antigenic Formulas":"","Average Length":"","Barcode":"SAL_DA4459AA","City":"","Collection Day":"","Collection Month":"","Collection Time":"","Collection Year":"1981","Comment":"","Lab Contact":"R. Helmuth","Continent":"Europe","Country":"Sweden","Date Entered":"2015-08-27","Disease":"","Experiment":"","Latitude":"","Longitude":"","Phage Type":"","Post Code":"","Release Date":"2011-03-18","Sample ID":"SAMEA717161","Secondary Sample ID":"ERS007173","Project ID":"ERP000143","Insert Size":"","Sequencing Library":"","Sequencing Platform":"","Serovar":"Choleraesuis s.s.","Source Details":"","Source Niche":"","Source Type":"","Name":"RKS1233","Bio Project ID":"PRJEB2089","Subspecies":"I","Bases":"","Uberstrain":"34459","ParaC serovars":"Choleraesuis"},"SAL_ZA3194AA_AS":{"ID":"SAL_ZA3194AA_AS","__Node":"SAL_ZA3194AA_AS","__strain_id":"SAL_ZA3194AA_AS","__selected":false,"id":97,"Selected":"","index":"219","Accession No.":"","Region":"England","District":"Bristol","Antibiotic Resistance":"","Antigenic Formulas":"6,7:c:1;5","Average Length":"","Barcode":"SAL_OA2137AA","City":"Bristol","Collection Day":"24","Collection Month":"2","Collection Time":"","Collection Year":"2015","Comment":"","Lab Contact":"Public Health England (M.Chattaway)","Continent":"Europe","Country":"United Kingdom","Date Entered":"2018-03-01","Disease":"","Experiment":"","Latitude":"","Longitude":"","Phage Type":"","Post Code":"","Release Date":"2018-09-03","Sample ID":"","Secondary Sample ID":"","Project ID":"","Insert Size":"","Sequencing Library":"","Sequencing Platform":"","Serovar":"Choleraesuis s.s.","Source Details":"Blood Culture","Source Niche":"Human","Source Type":"Human","Name":"93506","Bio Project ID":"","Subspecies":"I","Bases":"","Uberstrain":"142137","ParaC serovars":"Choleraesuis"},"_hypo_205":{"ID":"_hypo_205","__Node":"_hypo_205","__strain_id":"_hypo_205"},"_hypo_206":{"ID":"_hypo_206","__Node":"_hypo_206","__strain_id":"_hypo_206"},"_hypo_207":{"ID":"_hypo_207","__Node":"_hypo_207","__strain_id":"_hypo_207"},"SAL_EA6432AA_AS":{"ID":"SAL_EA6432AA_AS","__Node":"SAL_EA6432AA_AS","__strain_id":"SAL_EA6432AA_AS","__selected":false,"id":98,"Selected":"","index":"13","Accession No.":"","Region":"Lower Saxony","District":"","Antibiotic Resistance":"","Antigenic Formulas":"","Average Length":"","Barcode":"SAL_BA9145AA","City":"Voldagsen","Collection Day":"","Collection Month":"12","Collection Time":"","Collection Year":"1935","Comment":"Murray collection. Freeze-dried at NCTC: 04/11/1980; Original name: Voldagsen","Lab Contact":"The Wellcome Trust Sanger Institute","Continent":"Europe","Country":"Germany","Date Entered":"2015-08-27","Disease":"","Experiment":"","Latitude":"","Longitude":"","Phage Type":"","Post Code":"","Release Date":"2013-08-10","Sample ID":"SAMEA2057061","Secondary Sample ID":"ERS222809","Project ID":"ERP001784","Insert Size":"","Sequencing Library":"","Sequencing Platform":"","Serovar":"","Source Details":"","Source Niche":"","Source Type":"","Name":"M554 / NCTC20376","Bio Project ID":"PRJEB3255","Subspecies":"I","Bases":"","Uberstrain":"19145","ParaC serovars":"Typhisuis"},"SAL_EA6869AA_AS":{"ID":"SAL_EA6869AA_AS","__Node":"SAL_EA6869AA_AS","__strain_id":"SAL_EA6869AA_AS","__selected":false,"id":99,"Selected":"","index":"19","Accession No.":"","Region":"","District":"","Antibiotic Resistance":"","Antigenic Formulas":"","Average Length":"","Barcode":"SAL_CA0681AA","City":"","Collection Day":"","Collection Month":"","Collection Time":"","Collection Year":"","Comment":"","Lab Contact":"The Wellcome Trust Sanger Institute","Continent":"","Country":"","Date Entered":"2015-08-27","Disease":"","Experiment":"","Latitude":"","Longitude":"","Phage Type":"","Post Code":"","Release Date":"2010-12-16","Sample ID":"SAMEA657255","Secondary Sample ID":"ERS013914","Project ID":"ERP000311","Insert Size":"","Sequencing Library":"","Sequencing Platform":"","Serovar":"Typhisuis","Source Details":"","Source Niche":"","Source Type":"","Name":"61-1","Bio Project ID":"PRJEB2256","Subspecies":"I","Bases":"","Uberstrain":"20681","ParaC serovars":"Typhisuis"},"_hypo_210":{"ID":"_hypo_210","__Node":"_hypo_210","__strain_id":"_hypo_210"},"_hypo_211":{"ID":"_hypo_211","__Node":"_hypo_211","__strain_id":"_hypo_211"},"_hypo_212":{"ID":"_hypo_212","__Node":"_hypo_212","__strain_id":"_hypo_212"},"SAL_JA4443AA_AS":{"ID":"SAL_JA4443AA_AS","__Node":"SAL_JA4443AA_AS","__strain_id":"SAL_JA4443AA_AS","__selected":false,"id":100,"Selected":"","index":"35","Accession No.":"","Region":"","District":"","Antibiotic Resistance":"","Antigenic Formulas":"6,7:c:1,5","Average Length":"","Barcode":"SAL_DA4514AA","City":"","Collection Day":"","Collection Month":"","Collection Time":"","Collection Year":"1994","Comment":"","Lab Contact":"F.X. Weill (Institut Pasteur)","Continent":"North America","Country":"United States","Date Entered":"2015-08-27","Disease":"","Experiment":"","Latitude":"","Longitude":"","Phage Type":"","Post Code":"","Release Date":"2011-03-18","Sample ID":"SAMEA717194","Secondary Sample ID":"ERS007179","Project ID":"ERP000143","Insert Size":"","Sequencing Library":"","Sequencing Platform":"","Serovar":"Typhisuis","Source Details":"Pig","Source Niche":"Livestock","Source Type":"Swine","Name":"8719/97","Bio Project ID":"PRJEB2089","Subspecies":"I","Bases":"","Uberstrain":"34514","ParaC serovars":"Typhisuis"},"SAL_JA4442AA_AS":{"ID":"SAL_JA4442AA_AS","__Node":"SAL_JA4442AA_AS","__strain_id":"SAL_JA4442AA_AS","__selected":false,"id":101,"Selected":"","index":"34","Accession No.":"","Region":"California","District":"","Antibiotic Resistance":"","Antigenic Formulas":"6,7:c:-","Average Length":"","Barcode":"SAL_DA4513AA","City":"","Collection Day":"","Collection Month":"","Collection Time":"","Collection Year":"1968","Comment":"","Lab Contact":"Ken Sanderson","Continent":"North America","Country":"United States","Date Entered":"2015-08-27","Disease":"","Experiment":"","Latitude":"","Longitude":"","Phage Type":"","Post Code":"","Release Date":"2011-03-18","Sample ID":"SAMEA717159","Secondary Sample ID":"ERS007178","Project ID":"ERP000143","Insert Size":"","Sequencing Library":"","Sequencing Platform":"","Serovar":"Typhisuis","Source Details":"Pig","Source Niche":"Livestock","Source Type":"Swine","Name":"SARB69/CDC277/68","Bio Project ID":"PRJEB2089","Subspecies":"I","Bases":"","Uberstrain":"34513","ParaC serovars":"Typhisuis"},"SAL_JA4445AA_AS":{"ID":"SAL_JA4445AA_AS","__Node":"SAL_JA4445AA_AS","__strain_id":"SAL_JA4445AA_AS","__selected":false,"id":102,"Selected":"","index":"37","Accession No.":"","Region":"","District":"","Antibiotic Resistance":"","Antigenic Formulas":"6,7:c:1,5","Average Length":"","Barcode":"SAL_DA4516AA","City":"","Collection Day":"","Collection Month":"","Collection Time":"","Collection Year":"1994","Comment":"","Lab Contact":"F.X. Weill (Institut Pasteur)","Continent":"North America","Country":"United States","Date Entered":"2015-08-27","Disease":"","Experiment":"","Latitude":"","Longitude":"","Phage Type":"","Post Code":"","Release Date":"2011-03-18","Sample ID":"SAMEA717170","Secondary Sample ID":"ERS007181","Project ID":"ERP000143","Insert Size":"","Sequencing Library":"","Sequencing Platform":"","Serovar":"Typhisuis","Source Details":"Pig","Source Niche":"Livestock","Source Type":"Swine","Name":"8723/97","Bio Project ID":"PRJEB2089","Subspecies":"I","Bases":"","Uberstrain":"34516","ParaC serovars":"Typhisuis"},"SAL_JA4444AA_AS":{"ID":"SAL_JA4444AA_AS","__Node":"SAL_JA4444AA_AS","__strain_id":"SAL_JA4444AA_AS","__selected":false,"id":103,"Selected":"","index":"36","Accession No.":"","Region":"","District":"","Antibiotic Resistance":"","Antigenic Formulas":"6,7:c:1,5","Average Length":"","Barcode":"SAL_DA4515AA","City":"","Collection Day":"","Collection Month":"","Collection Time":"","Collection Year":"1994","Comment":"","Lab Contact":"F.X. Weill (Institut Pasteur)","Continent":"North America","Country":"United States","Date Entered":"2015-08-27","Disease":"","Experiment":"","Latitude":"","Longitude":"","Phage Type":"","Post Code":"","Release Date":"2011-03-18","Sample ID":"SAMEA717171","Secondary Sample ID":"ERS007180","Project ID":"ERP000143","Insert Size":"","Sequencing Library":"","Sequencing Platform":"","Serovar":"Typhisuis","Source Details":"Pig","Source Niche":"Livestock","Source Type":"Swine","Name":"8722/97","Bio Project ID":"PRJEB2089","Subspecies":"I","Bases":"","Uberstrain":"34515","ParaC serovars":"Typhisuis"},"_hypo_217":{"ID":"_hypo_217","__Node":"_hypo_217","__strain_id":"_hypo_217"},"_hypo_218":{"ID":"_hypo_218","__Node":"_hypo_218","__strain_id":"_hypo_218"},"SAL_FA6398AA_AS":{"ID":"SAL_FA6398AA_AS","__Node":"SAL_FA6398AA_AS","__strain_id":"SAL_FA6398AA_AS","__selected":false,"id":104,"Selected":"","index":"93","Accession No.":"","Region":"","District":"","Antibiotic Resistance":"","Antigenic Formulas":"","Average Length":"","Barcode":"SAL_EA1137AA","City":"","Collection Day":"","Collection Month":"","Collection Time":"","Collection Year":"","Comment":"Murray collection. 1917 - 1954; Freeze-dried at NCTC: 02/09/1980.","Lab Contact":"The Wellcome Trust Sanger Institute","Continent":"","Country":"","Date Entered":"2015-08-27","Disease":"","Experiment":"","Latitude":"","Longitude":"","Phage Type":"","Post Code":"","Release Date":"2013-06-06","Sample ID":"SAMEA1903595","Secondary Sample ID":"ERS203152","Project ID":"ERP001784","Insert Size":"","Sequencing Library":"","Sequencing Platform":"","Serovar":"Typhisuis","Source Details":"","Source Niche":"","Source Type":"","Name":"M80 / NCTC348","Bio Project ID":"PRJEB3255","Subspecies":"I","Bases":"","Uberstrain":"41137","ParaC serovars":"Typhisuis"},"SAL_JA4446AA_AS":{"ID":"SAL_JA4446AA_AS","__Node":"SAL_JA4446AA_AS","__strain_id":"SAL_JA4446AA_AS","__selected":false,"id":105,"Selected":"","index":"38","Accession No.":"","Region":"","District":"","Antibiotic Resistance":"","Antigenic Formulas":"6,7:c:1,5","Average Length":"","Barcode":"SAL_DA4517AA","City":"","Collection Day":"","Collection Month":"","Collection Time":"","Collection Year":"","Comment":"","Lab Contact":"F.X. Weill (Institut Pasteur)","Continent":"","Country":"","Date Entered":"2015-08-27","Disease":"","Experiment":"","Latitude":"","Longitude":"","Phage Type":"","Post Code":"","Release Date":"2011-03-18","Sample ID":"SAMEA717192","Secondary Sample ID":"ERS007182","Project ID":"ERP000143","Insert Size":"","Sequencing Library":"","Sequencing Platform":"","Serovar":"Typhisuis","Source Details":"Pig","Source Niche":"Livestock","Source Type":"Swine","Name":"38K","Bio Project ID":"PRJEB2089","Subspecies":"I","Bases":"","Uberstrain":"34517","ParaC serovars":"Typhisuis"},"SAL_EA6427AA_AS":{"ID":"SAL_EA6427AA_AS","__Node":"SAL_EA6427AA_AS","__strain_id":"SAL_EA6427AA_AS","__selected":false,"id":106,"Selected":"","index":"11","Accession No.":"","Region":"","District":"","Antibiotic Resistance":"","Antigenic Formulas":"","Average Length":"","Barcode":"SAL_BA9139AA","City":"","Collection Day":"10","Collection Month":"4","Collection Time":"","Collection Year":"1934","Comment":"Murray collection. Freeze-dried at NCTC: 06/11/1980; Original name: Glasser Pfeiler","Lab Contact":"The Wellcome Trust Sanger Institute","Continent":"","Country":"","Date Entered":"2015-08-27","Disease":"","Experiment":"","Latitude":"","Longitude":"","Phage Type":"","Post Code":"","Release Date":"2013-08-10","Sample ID":"SAMEA1964358","Secondary Sample ID":"ERS222823","Project ID":"ERP001784","Insert Size":"","Sequencing Library":"","Sequencing Platform":"","Serovar":"","Source Details":"","Source Niche":"","Source Type":"","Name":"M595 / NCTC20379","Bio Project ID":"PRJEB3255","Subspecies":"I","Bases":"","Uberstrain":"19139","ParaC serovars":"Typhisuis"},"_hypo_222":{"ID":"_hypo_222","__Node":"_hypo_222","__strain_id":"_hypo_222"},"_hypo_223":{"ID":"_hypo_223","__Node":"_hypo_223","__strain_id":"_hypo_223"},"_hypo_224":{"ID":"_hypo_224","__Node":"_hypo_224","__strain_id":"_hypo_224"},"SAL_FA6280AA_AS":{"ID":"SAL_FA6280AA_AS","__Node":"SAL_FA6280AA_AS","__strain_id":"SAL_FA6280AA_AS","__selected":false,"id":107,"Selected":"","index":"87","Accession No.":"","Region":"","District":"","Antibiotic Resistance":"","Antigenic Formulas":"","Average Length":"","Barcode":"SAL_EA0846AA","City":"","Collection Day":"17","Collection Month":"12","Collection Time":"","Collection Year":"1940","Comment":"Murray collection. Freeze-dried at NCTC: 21/10/1980; Original name: 43059","Lab Contact":"The Wellcome Trust Sanger Institute","Continent":"","Country":"","Date Entered":"2015-08-27","Disease":"","Experiment":"","Latitude":"","Longitude":"","Phage Type":"","Post Code":"","Release Date":"2013-07-22","Sample ID":"SAMEA2003055","Secondary Sample ID":"ERS203068","Project ID":"ERP001784","Insert Size":"","Sequencing Library":"","Sequencing Platform":"","Serovar":"Paratyphi C (Predicted)","Source Details":"","Source Niche":"","Source Type":"","Name":"M436 / NCTC20134","Bio Project ID":"PRJEB3255","Subspecies":"I","Bases":"","Uberstrain":"40846","ParaC serovars":"Paratyphi C"},"_hypo_226":{"ID":"_hypo_226","__Node":"_hypo_226","__strain_id":"_hypo_226"},"SAL_FA6378AA_AS":{"ID":"SAL_FA6378AA_AS","__Node":"SAL_FA6378AA_AS","__strain_id":"SAL_FA6378AA_AS","__selected":false,"id":108,"Selected":"","index":"91","Accession No.":"","Region":"","District":"","Antibiotic Resistance":"","Antigenic Formulas":"","Average Length":"","Barcode":"SAL_EA1118AA","City":"","Collection Day":"","Collection Month":"12","Collection Time":"","Collection Year":"1935","Comment":"Murray collection. Freeze-dried at NCTC: 27/10/1980; Original name: Sali Mustapha","Lab Contact":"The Wellcome Trust Sanger Institute","Continent":"","Country":"","Date Entered":"2015-08-27","Disease":"","Experiment":"","Latitude":"","Longitude":"","Phage Type":"","Post Code":"","Release Date":"2013-06-06","Sample ID":"SAMEA1903653","Secondary Sample ID":"ERS203205","Project ID":"ERP001784","Insert Size":"","Sequencing Library":"","Sequencing Platform":"","Serovar":"Paratyphi C (Predicted)","Source Details":"","Source Niche":"","Source Type":"","Name":"M422 / NCTC20229","Bio Project ID":"PRJEB3255","Subspecies":"I","Bases":"","Uberstrain":"41118","ParaC serovars":"Paratyphi C"},"SAL_JA4452AA_AS":{"ID":"SAL_JA4452AA_AS","__Node":"SAL_JA4452AA_AS","__strain_id":"SAL_JA4452AA_AS","__selected":false,"id":109,"Selected":"","index":"43","Accession No.":"","Region":"","District":"","Antibiotic Resistance":"","Antigenic Formulas":"","Average Length":"","Barcode":"SAL_DA4524AA","City":"","Collection Day":"","Collection Month":"","Collection Time":"","Collection Year":"1961","Comment":"","Lab Contact":"W. Rabsch (Robert Koch-Institut, Wernigerode)","Continent":"Europe","Country":"Germany","Date Entered":"2015-08-27","Disease":"","Experiment":"","Latitude":"","Longitude":"","Phage Type":"","Post Code":"","Release Date":"2011-03-18","Sample ID":"SAMEA717143","Secondary Sample ID":"ERS007092","Project ID":"ERP000143","Insert Size":"","Sequencing Library":"","Sequencing Platform":"","Serovar":"Paratyphi C","Source Details":"","Source Niche":"Human","Source Type":"Human","Name":"61-2","Bio Project ID":"PRJEB2089","Subspecies":"I","Bases":"","Uberstrain":"34524","ParaC serovars":"Paratyphi C"},"SAL_JA4509AA_AS":{"ID":"SAL_JA4509AA_AS","__Node":"SAL_JA4509AA_AS","__strain_id":"SAL_JA4509AA_AS","__selected":false,"id":110,"Selected":"","index":"55","Accession No.":"","Region":"","District":"","Antibiotic Resistance":"","Antigenic Formulas":"6,7:c:1,5","Average Length":"","Barcode":"SAL_DA4538AA","City":"","Collection Day":"","Collection Month":"","Collection Time":"","Collection Year":"1918","Comment":"","Lab Contact":"Hart/Kariuki","Continent":"Asia","Country":"Iraq","Date Entered":"2015-08-27","Disease":"","Experiment":"","Latitude":"","Longitude":"","Phage Type":"","Post Code":"","Release Date":"2011-03-18","Sample ID":"SAMEA717188","Secondary Sample ID":"ERS007102","Project ID":"ERP000143","Insert Size":"","Sequencing Library":"","Sequencing Platform":"","Serovar":"Paratyphi C","Source Details":"","Source Niche":"Human","Source Type":"Human","Name":"E701","Bio Project ID":"PRJEB2089","Subspecies":"I","Bases":"","Uberstrain":"34538","ParaC serovars":"Paratyphi C"},"_hypo_230":{"ID":"_hypo_230","__Node":"_hypo_230","__strain_id":"_hypo_230"},"SAL_FA6301AA_AS":{"ID":"SAL_FA6301AA_AS","__Node":"SAL_FA6301AA_AS","__strain_id":"SAL_FA6301AA_AS","__selected":false,"id":1,"Selected":"","index":"89","Accession No.":"","Region":"","District":"","Antibiotic Resistance":"","Antigenic Formulas":"","Average Length":"","Barcode":"SAL_EA0869AA","City":"","Collection Day":"17","Collection Month":"12","Collection Time":"","Collection Year":"1940","Comment":"Murray collection. Freeze-dried at NCTC: 06/10/1980; Clony variant: Translucent variant; Original name: 43059","Lab Contact":"The Wellcome Trust Sanger Institute","Continent":"","Country":"","Date Entered":"2015-08-27","Disease":"","Experiment":"","Latitude":"","Longitude":"","Phage Type":"","Post Code":"","Release Date":"2013-07-22","Sample ID":"SAMEA2003718","Secondary Sample ID":"ERS203020","Project ID":"ERP001784","Insert Size":"","Sequencing Library":"","Sequencing Platform":"","Serovar":"Paratyphi C (Predicted)","Source Details":"","Source Niche":"","Source Type":"","Name":"M279 / NCTC20094","Bio Project ID":"PRJEB3255","Subspecies":"I","Bases":"","Uberstrain":"40869","ParaC serovars":"Paratyphi C"},"SAL_FA6300AA_AS":{"ID":"SAL_FA6300AA_AS","__Node":"SAL_FA6300AA_AS","__strain_id":"SAL_FA6300AA_AS","__selected":false,"id":112,"Selected":"","index":"88","Accession No.":"","Region":"","District":"","Antibiotic Resistance":"","Antigenic Formulas":"","Average Length":"","Barcode":"SAL_EA0868AA","City":"","Collection Day":"17","Collection Month":"12","Collection Time":"","Collection Year":"1940","Comment":"Murray collection. Freeze-dried at NCTC: 06/10/1980; Clony variant: Opaque variant; Original name: 43059","Lab Contact":"The Wellcome Trust Sanger Institute","Continent":"","Country":"","Date Entered":"2015-08-27","Disease":"","Experiment":"","Latitude":"","Longitude":"","Phage Type":"","Post Code":"","Release Date":"2013-07-22","Sample ID":"SAMEA2046723","Secondary Sample ID":"ERS203021","Project ID":"ERP001784","Insert Size":"","Sequencing Library":"","Sequencing Platform":"","Serovar":"Paratyphi C (Predicted)","Source Details":"","Source Niche":"","Source Type":"","Name":"M280 / NCTC20095","Bio Project ID":"PRJEB3255","Subspecies":"I","Bases":"","Uberstrain":"40868","ParaC serovars":"Paratyphi C"},"SAL_JA4450AA_AS":{"ID":"SAL_JA4450AA_AS","__Node":"SAL_JA4450AA_AS","__strain_id":"SAL_JA4450AA_AS","__selected":false,"id":113,"Selected":"","index":"42","Accession No.":"","Region":"","District":"","Antibiotic Resistance":"","Antigenic Formulas":"6,7,[Vi]:c:1,5","Average Length":"","Barcode":"SAL_DA4523AA","City":"","Collection Day":"","Collection Month":"","Collection Time":"","Collection Year":"","Comment":"","Lab Contact":"Ken Sanderson","Continent":"Europe","Country":"France","Date Entered":"2015-08-27","Disease":"","Experiment":"","Latitude":"","Longitude":"","Phage Type":"","Post Code":"","Release Date":"2011-03-18","Sample ID":"SAMEA717142","Secondary Sample ID":"ERS007093","Project ID":"ERP000143","Insert Size":"","Sequencing Library":"","Sequencing Platform":"","Serovar":"Paratyphi C","Source Details":"","Source Niche":"","Source Type":"","Name":"SARB48 / RKS4587 / IP33K","Bio Project ID":"PRJEB2089","Subspecies":"I","Bases":"","Uberstrain":"34523","ParaC serovars":"Paratyphi C"},"_hypo_234":{"ID":"_hypo_234","__Node":"_hypo_234","__strain_id":"_hypo_234"},"SAL_FA6392AA_AS":{"ID":"SAL_FA6392AA_AS","__Node":"SAL_FA6392AA_AS","__strain_id":"SAL_FA6392AA_AS","__selected":false,"id":114,"Selected":"","index":"92","Accession No.":"","Region":"","District":"","Antibiotic Resistance":"","Antigenic Formulas":"","Average Length":"","Barcode":"SAL_EA1131AA","City":"","Collection Day":"30","Collection Month":"7","Collection Time":"","Collection Year":"1925","Comment":"Murray collection. Freeze-dried at NCTC: 15/09/1980; Original name: Witts orig. ","Lab Contact":"The Wellcome Trust Sanger Institute","Continent":"","Country":"","Date Entered":"2015-08-27","Disease":"","Experiment":"","Latitude":"","Longitude":"","Phage Type":"","Post Code":"","Release Date":"2013-06-06","Sample ID":"SAMEA1903623","Secondary Sample ID":"ERS203182","Project ID":"ERP001784","Insert Size":"","Sequencing Library":"","Sequencing Platform":"","Serovar":"Paratyphi C","Source Details":"","Source Niche":"","Source Type":"","Name":"M67 / NCTC20173","Bio Project ID":"PRJEB3255","Subspecies":"I","Bases":"","Uberstrain":"41131","ParaC serovars":"Paratyphi C"},"SAL_KA2117AA_AS":{"ID":"SAL_KA2117AA_AS","__Node":"SAL_KA2117AA_AS","__strain_id":"SAL_KA2117AA_AS","__selected":false,"id":115,"Selected":"","index":"106","Accession No.":"","Region":"","District":"","Antibiotic Resistance":"","Antigenic Formulas":"","Average Length":"","Barcode":"SAL_EA8631AA","City":"","Collection Day":"","Collection Month":"","Collection Time":"","Collection Year":"1985","Comment":"","Lab Contact":"F.X. Weill (Institut Pasteur)","Continent":"Europe","Country":"France","Date Entered":"2016-01-08","Disease":"","Experiment":"","Latitude":"","Longitude":"","Phage Type":"","Post Code":"","Release Date":"2016-07-08","Sample ID":"SAMEA104127626","Secondary Sample ID":"ERS1791519","Project ID":"ERP021993","Insert Size":"","Sequencing Library":"","Sequencing Platform":"","Serovar":"Paratyphi C","Source Details":"Abscess","Source Niche":"Human","Source Type":"Human","Name":"85_3","Bio Project ID":"PRJEB19916","Subspecies":"","Bases":"","Uberstrain":"48631","ParaC serovars":"Paratyphi C"},"SAL_KA4663AA_AS":{"ID":"SAL_KA4663AA_AS","__Node":"SAL_KA4663AA_AS","__strain_id":"SAL_KA4663AA_AS","__selected":false,"id":116,"Selected":"","index":"194","Accession No.":"","Region":"","District":"","Antibiotic Resistance":"","Antigenic Formulas":"","Average Length":"","Barcode":"SAL_FA1044AA","City":"","Collection Day":"","Collection Month":"","Collection Time":"","Collection Year":"1961","Comment":"","Lab Contact":"F.X. Weill (Institut Pasteur)","Continent":"Asia","Country":"Turkey","Date Entered":"2016-02-24","Disease":"","Experiment":"","Latitude":"","Longitude":"","Phage Type":"","Post Code":"","Release Date":"2016-08-24","Sample ID":"SAMEA104127690","Secondary Sample ID":"ERS1791583","Project ID":"ERP021993","Insert Size":"","Sequencing Library":"","Sequencing Platform":"","Serovar":"Paratyphi C","Source Details":"Pus","Source Niche":"Human","Source Type":"Human","Name":"61_4","Bio Project ID":"PRJEB19916","Subspecies":"","Bases":"","Uberstrain":"51044","ParaC serovars":"Paratyphi C"},"_hypo_238":{"ID":"_hypo_238","__Node":"_hypo_238","__strain_id":"_hypo_238"},"_hypo_239":{"ID":"_hypo_239","__Node":"_hypo_239","__strain_id":"_hypo_239"},"SAL_JA4461AA_AS":{"ID":"SAL_JA4461AA_AS","__Node":"SAL_JA4461AA_AS","__strain_id":"SAL_JA4461AA_AS","__selected":false,"id":117,"Selected":"","index":"46","Accession No.":"","Region":"","District":"","Antibiotic Resistance":"","Antigenic Formulas":"","Average Length":"","Barcode":"SAL_DA4527AA","City":"","Collection Day":"","Collection Month":"","Collection Time":"","Collection Year":"1966","Comment":"","Lab Contact":"W. Rabsch (Robert Koch-Institut, Wernigerode)","Continent":"Europe","Country":"Germany","Date Entered":"2015-08-27","Disease":"","Experiment":"","Latitude":"","Longitude":"","Phage Type":"","Post Code":"","Release Date":"2011-03-18","Sample ID":"SAMEA717163","Secondary Sample ID":"ERS007089","Project ID":"ERP000143","Insert Size":"","Sequencing Library":"","Sequencing Platform":"","Serovar":"Paratyphi C","Source Details":"","Source Niche":"Human","Source Type":"Human","Name":"66-4","Bio Project ID":"PRJEB2089","Subspecies":"I","Bases":"","Uberstrain":"34527","ParaC serovars":"Paratyphi C"},"SAL_JA4512AA_AS":{"ID":"SAL_JA4512AA_AS","__Node":"SAL_JA4512AA_AS","__strain_id":"SAL_JA4512AA_AS","__selected":false,"id":118,"Selected":"","index":"54","Accession No.":"","Region":"","District":"","Antibiotic Resistance":"","Antigenic Formulas":"6,7:c:1,5","Average Length":"","Barcode":"SAL_DA4537AA","City":"","Collection Day":"","Collection Month":"","Collection Time":"","Collection Year":"1916","Comment":"","Lab Contact":"Hart/Kariuki","Continent":"Europe","Country":"Greece","Date Entered":"2015-08-27","Disease":"","Experiment":"","Latitude":"","Longitude":"","Phage Type":"","Post Code":"","Release Date":"2011-03-18","Sample ID":"SAMEA717187","Secondary Sample ID":"ERS007103","Project ID":"ERP000143","Insert Size":"","Sequencing Library":"","Sequencing Platform":"","Serovar":"Paratyphi C","Source Details":"","Source Niche":"Human","Source Type":"Human","Name":"E700","Bio Project ID":"PRJEB2089","Subspecies":"I","Bases":"","Uberstrain":"34537","ParaC serovars":"Paratyphi C"},"SAL_KA4633AA_AS":{"ID":"SAL_KA4633AA_AS","__Node":"SAL_KA4633AA_AS","__strain_id":"SAL_KA4633AA_AS","__selected":false,"id":119,"Selected":"","index":"177","Accession No.":"","Region":"","District":"","Antibiotic Resistance":"","Antigenic Formulas":"","Average Length":"","Barcode":"SAL_FA1024AA","City":"","Collection Day":"","Collection Month":"","Collection Time":"","Collection Year":"1965","Comment":"","Lab Contact":"F.X. Weill (Institut Pasteur)","Continent":"","Country":"","Date Entered":"2016-02-24","Disease":"","Experiment":"","Latitude":"","Longitude":"","Phage Type":"","Post Code":"","Release Date":"2016-08-24","Sample ID":"SAMEA104127679","Secondary Sample ID":"ERS1791572","Project ID":"ERP021993","Insert Size":"","Sequencing Library":"","Sequencing Platform":"","Serovar":"Paratyphi C","Source Details":"","Source Niche":"Human","Source Type":"Human","Name":"1435K / WS740","Bio Project ID":"PRJEB19916","Subspecies":"","Bases":"","Uberstrain":"51024","ParaC serovars":"Paratyphi C"},"_hypo_243":{"ID":"_hypo_243","__Node":"_hypo_243","__strain_id":"_hypo_243"},"SAL_JA4549AA_AS":{"ID":"SAL_JA4549AA_AS","__Node":"SAL_JA4549AA_AS","__strain_id":"SAL_JA4549AA_AS","__selected":false,"id":120,"Selected":"","index":"58","Accession No.":"","Region":"","District":"","Antibiotic Resistance":"","Antigenic Formulas":"6,7:c:1,5","Average Length":"","Barcode":"SAL_DA4541AA","City":"","Collection Day":"","Collection Month":"","Collection Time":"","Collection Year":"1941","Comment":"","Lab Contact":"Hart/Kariuki","Continent":"Asia","Country":"Iraq","Date Entered":"2015-08-27","Disease":"","Experiment":"","Latitude":"","Longitude":"","Phage Type":"","Post Code":"","Release Date":"2011-03-18","Sample ID":"SAMEA717160","Secondary Sample ID":"ERS007099","Project ID":"ERP000143","Insert Size":"","Sequencing Library":"","Sequencing Platform":"","Serovar":"Paratyphi C","Source Details":"","Source Niche":"Human","Source Type":"Human","Name":"E702","Bio Project ID":"PRJEB2089","Subspecies":"I","Bases":"","Uberstrain":"34541","ParaC serovars":"Paratyphi C"},"_hypo_245":{"ID":"_hypo_245","__Node":"_hypo_245","__strain_id":"_hypo_245"},"_hypo_246":{"ID":"_hypo_246","__Node":"_hypo_246","__strain_id":"_hypo_246"},"_hypo_247":{"ID":"_hypo_247","__Node":"_hypo_247","__strain_id":"_hypo_247"},"_hypo_248":{"ID":"_hypo_248","__Node":"_hypo_248","__strain_id":"_hypo_248"},"_hypo_249":{"ID":"_hypo_249","__Node":"_hypo_249","__strain_id":"_hypo_249"},"_hypo_250":{"ID":"_hypo_250","__Node":"_hypo_250","__strain_id":"_hypo_250"},"_hypo_251":{"ID":"_hypo_251","__Node":"_hypo_251","__strain_id":"_hypo_251"},"_hypo_252":{"ID":"_hypo_252","__Node":"_hypo_252","__strain_id":"_hypo_252"},"_hypo_253":{"ID":"_hypo_253","__Node":"_hypo_253","__strain_id":"_hypo_253"},"_hypo_254":{"ID":"_hypo_254","__Node":"_hypo_254","__strain_id":"_hypo_254"},"_hypo_255":{"ID":"_hypo_255","__Node":"_hypo_255","__strain_id":"_hypo_255"},"_hypo_256":{"ID":"_hypo_256","__Node":"_hypo_256","__strain_id":"_hypo_256"},"SAL_KA2773AA_AS":{"ID":"SAL_KA2773AA_AS","__Node":"SAL_KA2773AA_AS","__strain_id":"SAL_KA2773AA_AS","__selected":false,"id":121,"Selected":"","index":"155","Accession No.":"","Region":"","District":"","Antibiotic Resistance":"","Antigenic Formulas":"","Average Length":"","Barcode":"SAL_EA9218AA","City":"","Collection Day":"","Collection Month":"","Collection Time":"","Collection Year":"1990","Comment":"","Lab Contact":"F.X. Weill (Institut Pasteur)","Continent":"Africa","Country":"Madagascar","Date Entered":"2016-02-01","Disease":"","Experiment":"","Latitude":"","Longitude":"","Phage Type":"","Post Code":"","Release Date":"2016-08-01","Sample ID":"SAMEA104127664","Secondary Sample ID":"ERS1791557","Project ID":"ERP021993","Insert Size":"","Sequencing Library":"","Sequencing Platform":"","Serovar":"Paratyphi C","Source Details":"","Source Niche":"Human","Source Type":"Human","Name":"90_26","Bio Project ID":"PRJEB19916","Subspecies":"","Bases":"","Uberstrain":"49218","ParaC serovars":"Paratyphi C"},"SAL_KA4642AA_AS":{"ID":"SAL_KA4642AA_AS","__Node":"SAL_KA4642AA_AS","__strain_id":"SAL_KA4642AA_AS","__selected":false,"id":122,"Selected":"","index":"183","Accession No.":"","Region":"","District":"","Antibiotic Resistance":"","Antigenic Formulas":"","Average Length":"","Barcode":"SAL_FA1033AA","City":"","Collection Day":"","Collection Month":"","Collection Time":"","Collection Year":"1984","Comment":"","Lab Contact":"F.X. Weill (Institut Pasteur)","Continent":"Africa","Country":"Madagascar","Date Entered":"2016-02-24","Disease":"","Experiment":"","Latitude":"","Longitude":"","Phage Type":"","Post Code":"","Release Date":"2016-08-24","Sample ID":"SAMEA104127682","Secondary Sample ID":"ERS1791575","Project ID":"ERP021993","Insert Size":"","Sequencing Library":"","Sequencing Platform":"","Serovar":"Paratyphi C","Source Details":"Blood","Source Niche":"Human","Source Type":"Human","Name":"4827_84 / WS845","Bio Project ID":"PRJEB19916","Subspecies":"","Bases":"","Uberstrain":"51033","ParaC serovars":"Paratyphi C"},"SAL_KA2767AA_AS":{"ID":"SAL_KA2767AA_AS","__Node":"SAL_KA2767AA_AS","__strain_id":"SAL_KA2767AA_AS","__selected":false,"id":123,"Selected":"","index":"151","Accession No.":"","Region":"","District":"","Antibiotic Resistance":"","Antigenic Formulas":"","Average Length":"","Barcode":"SAL_EA9212AA","City":"","Collection Day":"","Collection Month":"","Collection Time":"","Collection Year":"1988","Comment":"","Lab Contact":"F.X. Weill (Institut Pasteur)","Continent":"Africa","Country":"Madagascar","Date Entered":"2016-02-01","Disease":"","Experiment":"","Latitude":"","Longitude":"","Phage Type":"","Post Code":"","Release Date":"2016-08-01","Sample ID":"SAMEA104127660","Secondary Sample ID":"ERS1791553","Project ID":"ERP021993","Insert Size":"","Sequencing Library":"","Sequencing Platform":"","Serovar":"Paratyphi C","Source Details":"","Source Niche":"Human","Source Type":"Human","Name":"88_31","Bio Project ID":"PRJEB19916","Subspecies":"","Bases":"","Uberstrain":"49212","ParaC serovars":"Paratyphi C"},"SAL_KA2765AA_AS":{"ID":"SAL_KA2765AA_AS","__Node":"SAL_KA2765AA_AS","__strain_id":"SAL_KA2765AA_AS","__selected":false,"id":124,"Selected":"","index":"149","Accession No.":"","Region":"","District":"","Antibiotic Resistance":"","Antigenic Formulas":"","Average Length":"","Barcode":"SAL_EA9210AA","City":"","Collection Day":"","Collection Month":"","Collection Time":"","Collection Year":"1988","Comment":"","Lab Contact":"F.X. Weill (Institut Pasteur)","Continent":"Africa","Country":"Madagascar","Date Entered":"2016-02-01","Disease":"","Experiment":"","Latitude":"","Longitude":"","Phage Type":"","Post Code":"","Release Date":"2016-08-01","Sample ID":"SAMEA104127658","Secondary Sample ID":"ERS1791551","Project ID":"ERP021993","Insert Size":"","Sequencing Library":"","Sequencing Platform":"","Serovar":"Paratyphi C","Source Details":"","Source Niche":"Human","Source Type":"Human","Name":"88_11","Bio Project ID":"PRJEB19916","Subspecies":"","Bases":"","Uberstrain":"49210","ParaC serovars":"Paratyphi C"},"SAL_KA2133AA_AS":{"ID":"SAL_KA2133AA_AS","__Node":"SAL_KA2133AA_AS","__strain_id":"SAL_KA2133AA_AS","__selected":false,"id":125,"Selected":"","index":"119","Accession No.":"","Region":"","District":"","Antibiotic Resistance":"","Antigenic Formulas":"","Average Length":"","Barcode":"SAL_EA8647AA","City":"","Collection Day":"","Collection Month":"","Collection Time":"","Collection Year":"1992","Comment":"","Lab Contact":"F.X. Weill (Institut Pasteur)","Continent":"Europe","Country":"France","Date Entered":"2016-01-08","Disease":"","Experiment":"","Latitude":"","Longitude":"","Phage Type":"","Post Code":"","Release Date":"2016-07-08","Sample ID":"SAMEA104127638","Secondary Sample ID":"ERS1791531","Project ID":"ERP021993","Insert Size":"","Sequencing Library":"","Sequencing Platform":"","Serovar":"Paratyphi C","Source Details":"","Source Niche":"Human","Source Type":"Human","Name":"92_6210","Bio Project ID":"PRJEB19916","Subspecies":"","Bases":"","Uberstrain":"48647","ParaC serovars":"Paratyphi C"},"SAL_KA4682AA_AS":{"ID":"SAL_KA4682AA_AS","__Node":"SAL_KA4682AA_AS","__strain_id":"SAL_KA4682AA_AS","__selected":false,"id":126,"Selected":"","index":"212","Accession No.":"","Region":"","District":"","Antibiotic Resistance":"","Antigenic Formulas":"","Average Length":"","Barcode":"SAL_FA1063AA","City":"","Collection Day":"","Collection Month":"","Collection Time":"","Collection Year":"1988","Comment":"","Lab Contact":"F.X. Weill (Institut Pasteur)","Continent":"Africa","Country":"Madagascar","Date Entered":"2016-02-24","Disease":"","Experiment":"","Latitude":"","Longitude":"","Phage Type":"","Post Code":"","Release Date":"2016-08-24","Sample ID":"SAMEA104127697","Secondary Sample ID":"ERS1791590","Project ID":"ERP021993","Insert Size":"","Sequencing Library":"","Sequencing Platform":"","Serovar":"Paratyphi C","Source Details":"","Source Niche":"Human","Source Type":"Human","Name":"88_18","Bio Project ID":"PRJEB19916","Subspecies":"","Bases":"","Uberstrain":"51063","ParaC serovars":"Paratyphi C"},"SAL_KA2126AA_AS":{"ID":"SAL_KA2126AA_AS","__Node":"SAL_KA2126AA_AS","__strain_id":"SAL_KA2126AA_AS","__selected":false,"id":127,"Selected":"","index":"114","Accession No.":"","Region":"","District":"","Antibiotic Resistance":"","Antigenic Formulas":"","Average Length":"","Barcode":"SAL_EA8640AA","City":"","Collection Day":"","Collection Month":"","Collection Time":"","Collection Year":"1988","Comment":"","Lab Contact":"F.X. Weill (Institut Pasteur)","Continent":"Africa","Country":"Madagascar","Date Entered":"2016-01-08","Disease":"","Experiment":"","Latitude":"","Longitude":"","Phage Type":"","Post Code":"","Release Date":"2016-07-08","Sample ID":"SAMEA104127633","Secondary Sample ID":"ERS1791526","Project ID":"ERP021993","Insert Size":"","Sequencing Library":"","Sequencing Platform":"","Serovar":"Paratyphi C","Source Details":"","Source Niche":"Human","Source Type":"Human","Name":"88_27","Bio Project ID":"PRJEB19916","Subspecies":"","Bases":"","Uberstrain":"48640","ParaC serovars":"Paratyphi C"},"SAL_KA2131AA_AS":{"ID":"SAL_KA2131AA_AS","__Node":"SAL_KA2131AA_AS","__strain_id":"SAL_KA2131AA_AS","__selected":false,"id":128,"Selected":"","index":"117","Accession No.":"","Region":"","District":"","Antibiotic Resistance":"","Antigenic Formulas":"","Average Length":"","Barcode":"SAL_EA8645AA","City":"","Collection Day":"","Collection Month":"","Collection Time":"","Collection Year":"1990","Comment":"","Lab Contact":"F.X. Weill (Institut Pasteur)","Continent":"Africa","Country":"Madagascar","Date Entered":"2016-01-08","Disease":"","Experiment":"","Latitude":"","Longitude":"","Phage Type":"","Post Code":"","Release Date":"2016-07-08","Sample ID":"SAMEA104127636","Secondary Sample ID":"ERS1791529","Project ID":"ERP021993","Insert Size":"","Sequencing Library":"","Sequencing Platform":"","Serovar":"Paratyphi C","Source Details":"","Source Niche":"Human","Source Type":"Human","Name":"90_25","Bio Project ID":"PRJEB19916","Subspecies":"","Bases":"","Uberstrain":"48645","ParaC serovars":"Paratyphi C"},"SAL_KA2764AA_AS":{"ID":"SAL_KA2764AA_AS","__Node":"SAL_KA2764AA_AS","__strain_id":"SAL_KA2764AA_AS","__selected":false,"id":129,"Selected":"","index":"148","Accession No.":"","Region":"","District":"","Antibiotic Resistance":"","Antigenic Formulas":"","Average Length":"","Barcode":"SAL_EA9209AA","City":"","Collection Day":"","Collection Month":"","Collection Time":"","Collection Year":"1987","Comment":"","Lab Contact":"F.X. Weill (Institut Pasteur)","Continent":"Africa","Country":"Madagascar","Date Entered":"2016-02-01","Disease":"","Experiment":"","Latitude":"","Longitude":"","Phage Type":"","Post Code":"","Release Date":"2016-08-01","Sample ID":"SAMEA104127657","Secondary Sample ID":"ERS1791550","Project ID":"ERP021993","Insert Size":"","Sequencing Library":"","Sequencing Platform":"","Serovar":"Paratyphi C","Source Details":"Blood","Source Niche":"Human","Source Type":"Human","Name":"87_6","Bio Project ID":"PRJEB19916","Subspecies":"","Bases":"","Uberstrain":"49209","ParaC serovars":"Paratyphi C"},"SAL_KA2127AA_AS":{"ID":"SAL_KA2127AA_AS","__Node":"SAL_KA2127AA_AS","__strain_id":"SAL_KA2127AA_AS","__selected":false,"id":130,"Selected":"","index":"115","Accession No.":"","Region":"","District":"","Antibiotic Resistance":"","Antigenic Formulas":"","Average Length":"","Barcode":"SAL_EA8641AA","City":"","Collection Day":"","Collection Month":"","Collection Time":"","Collection Year":"1988","Comment":"","Lab Contact":"F.X. Weill (Institut Pasteur)","Continent":"Africa","Country":"Madagascar","Date Entered":"2016-01-08","Disease":"","Experiment":"","Latitude":"","Longitude":"","Phage Type":"","Post Code":"","Release Date":"2016-07-08","Sample ID":"SAMEA104127634","Secondary Sample ID":"ERS1791527","Project ID":"ERP021993","Insert Size":"","Sequencing Library":"","Sequencing Platform":"","Serovar":"Paratyphi C","Source Details":"","Source Niche":"Human","Source Type":"Human","Name":"88_33","Bio Project ID":"PRJEB19916","Subspecies":"","Bases":"","Uberstrain":"48641","ParaC serovars":"Paratyphi C"},"SAL_KA4679AA_AS":{"ID":"SAL_KA4679AA_AS","__Node":"SAL_KA4679AA_AS","__strain_id":"SAL_KA4679AA_AS","__selected":false,"id":131,"Selected":"","index":"209","Accession No.":"","Region":"","District":"","Antibiotic Resistance":"","Antigenic Formulas":"","Average Length":"","Barcode":"SAL_FA1060AA","City":"","Collection Day":"","Collection Month":"","Collection Time":"","Collection Year":"1989","Comment":"","Lab Contact":"F.X. Weill (Institut Pasteur)","Continent":"Africa","Country":"Madagascar","Date Entered":"2016-02-24","Disease":"","Experiment":"","Latitude":"","Longitude":"","Phage Type":"","Post Code":"","Release Date":"2016-08-24","Sample ID":"SAMEA104127694","Secondary Sample ID":"ERS1791587","Project ID":"ERP021993","Insert Size":"","Sequencing Library":"","Sequencing Platform":"","Serovar":"Paratyphi C","Source Details":"","Source Niche":"Human","Source Type":"Human","Name":"89_10","Bio Project ID":"PRJEB19916","Subspecies":"","Bases":"","Uberstrain":"51060","ParaC serovars":"Paratyphi C"},"SAL_KA2719AA_AS":{"ID":"SAL_KA2719AA_AS","__Node":"SAL_KA2719AA_AS","__strain_id":"SAL_KA2719AA_AS","__selected":false,"id":132,"Selected":"","index":"121","Accession No.":"","Region":"","District":"","Antibiotic Resistance":"","Antigenic Formulas":"","Average Length":"","Barcode":"SAL_EA9166AA","City":"","Collection Day":"","Collection Month":"","Collection Time":"","Collection Year":"1986","Comment":"","Lab Contact":"F.X. Weill (Institut Pasteur)","Continent":"Africa","Country":"Madagascar","Date Entered":"2016-01-28","Disease":"","Experiment":"","Latitude":"","Longitude":"","Phage Type":"","Post Code":"","Release Date":"2016-07-28","Sample ID":"SAMEA104127640","Secondary Sample ID":"ERS1791533","Project ID":"ERP021993","Insert Size":"","Sequencing Library":"","Sequencing Platform":"","Serovar":"Paratyphi C","Source Details":"","Source Niche":"Human","Source Type":"Human","Name":"86_6","Bio Project ID":"PRJEB19916","Subspecies":"","Bases":"","Uberstrain":"49166","ParaC serovars":"Paratyphi C"},"SAL_KA2129AA_AS":{"ID":"SAL_KA2129AA_AS","__Node":"SAL_KA2129AA_AS","__strain_id":"SAL_KA2129AA_AS","__selected":false,"id":133,"Selected":"","index":"116","Accession No.":"","Region":"","District":"","Antibiotic Resistance":"","Antigenic Formulas":"","Average Length":"","Barcode":"SAL_EA8643AA","City":"","Collection Day":"","Collection Month":"","Collection Time":"","Collection Year":"1989","Comment":"","Lab Contact":"F.X. Weill (Institut Pasteur)","Continent":"Africa","Country":"Madagascar","Date Entered":"2016-01-08","Disease":"","Experiment":"","Latitude":"","Longitude":"","Phage Type":"","Post Code":"","Release Date":"2016-07-08","Sample ID":"SAMEA104127635","Secondary Sample ID":"ERS1791528","Project ID":"ERP021993","Insert Size":"","Sequencing Library":"","Sequencing Platform":"","Serovar":"Paratyphi C","Source Details":"Blood","Source Niche":"Human","Source Type":"Human","Name":"89_2","Bio Project ID":"PRJEB19916","Subspecies":"","Bases":"","Uberstrain":"48643","ParaC serovars":"Paratyphi C"},"_hypo_270":{"ID":"_hypo_270","__Node":"_hypo_270","__strain_id":"_hypo_270"},"_hypo_271":{"ID":"_hypo_271","__Node":"_hypo_271","__strain_id":"_hypo_271"},"_hypo_272":{"ID":"_hypo_272","__Node":"_hypo_272","__strain_id":"_hypo_272"},"_hypo_273":{"ID":"_hypo_273","__Node":"_hypo_273","__strain_id":"_hypo_273"},"SAL_KA2107AA_AS":{"ID":"SAL_KA2107AA_AS","__Node":"SAL_KA2107AA_AS","__strain_id":"SAL_KA2107AA_AS","__selected":false,"id":134,"Selected":"","index":"97","Accession No.":"","Region":"","District":"","Antibiotic Resistance":"","Antigenic Formulas":"","Average Length":"","Barcode":"SAL_EA8621AA","City":"","Collection Day":"","Collection Month":"","Collection Time":"","Collection Year":"1965","Comment":"","Lab Contact":"F.X. Weill (Institut Pasteur)","Continent":"Africa","Country":"Senegal","Date Entered":"2016-01-08","Disease":"","Experiment":"","Latitude":"","Longitude":"","Phage Type":"","Post Code":"","Release Date":"2016-07-08","Sample ID":"SAMEA104127617","Secondary Sample ID":"ERS1791510","Project ID":"ERP021993","Insert Size":"","Sequencing Library":"","Sequencing Platform":"","Serovar":"Paratyphi C","Source Details":"Stool","Source Niche":"Human","Source Type":"Human","Name":"65_3","Bio Project ID":"PRJEB19916","Subspecies":"","Bases":"","Uberstrain":"48621","ParaC serovars":"Paratyphi C"},"SAL_KA2778AA_AS":{"ID":"SAL_KA2778AA_AS","__Node":"SAL_KA2778AA_AS","__strain_id":"SAL_KA2778AA_AS","__selected":false,"id":135,"Selected":"","index":"160","Accession No.":"","Region":"","District":"","Antibiotic Resistance":"","Antigenic Formulas":"","Average Length":"","Barcode":"SAL_EA9223AA","City":"","Collection Day":"","Collection Month":"","Collection Time":"","Collection Year":"1999","Comment":"","Lab Contact":"F.X. Weill (Institut Pasteur)","Continent":"Europe","Country":"France","Date Entered":"2016-02-01","Disease":"","Experiment":"","Latitude":"","Longitude":"","Phage Type":"","Post Code":"","Release Date":"2016-08-01","Sample ID":"SAMEA104127669","Secondary Sample ID":"ERS1791562","Project ID":"ERP021993","Insert Size":"","Sequencing Library":"","Sequencing Platform":"","Serovar":"Paratyphi C","Source Details":"","Source Niche":"Human","Source Type":"Human","Name":"99_8508","Bio Project ID":"PRJEB19916","Subspecies":"","Bases":"","Uberstrain":"49223","ParaC serovars":"Paratyphi C"},"SAL_KA2733AA_AS":{"ID":"SAL_KA2733AA_AS","__Node":"SAL_KA2733AA_AS","__strain_id":"SAL_KA2733AA_AS","__selected":false,"id":136,"Selected":"","index":"132","Accession No.":"","Region":"","District":"","Antibiotic Resistance":"","Antigenic Formulas":"","Average Length":"","Barcode":"SAL_EA9180AA","City":"","Collection Day":"","Collection Month":"","Collection Time":"","Collection Year":"1965","Comment":"","Lab Contact":"F.X. Weill (Institut Pasteur)","Continent":"Africa","Country":"Senegal","Date Entered":"2016-01-29","Disease":"","Experiment":"","Latitude":"","Longitude":"","Phage Type":"","Post Code":"","Release Date":"2016-07-29","Sample ID":"SAMEA104127647","Secondary Sample ID":"ERS1791540","Project ID":"ERP021993","Insert Size":"","Sequencing Library":"","Sequencing Platform":"","Serovar":"Paratyphi C","Source Details":"Human","Source Niche":"Human","Source Type":"Human","Name":"65_10","Bio Project ID":"PRJEB19916","Subspecies":"","Bases":"","Uberstrain":"49180","ParaC serovars":"Paratyphi C"},"SAL_KA2111AA_AS":{"ID":"SAL_KA2111AA_AS","__Node":"SAL_KA2111AA_AS","__strain_id":"SAL_KA2111AA_AS","__selected":false,"id":137,"Selected":"","index":"100","Accession No.":"","Region":"","District":"","Antibiotic Resistance":"","Antigenic Formulas":"","Average Length":"","Barcode":"SAL_EA8625AA","City":"","Collection Day":"","Collection Month":"","Collection Time":"","Collection Year":"1967","Comment":"","Lab Contact":"F.X. Weill (Institut Pasteur)","Continent":"Africa","Country":"Senegal","Date Entered":"2016-01-08","Disease":"","Experiment":"","Latitude":"","Longitude":"","Phage Type":"","Post Code":"","Release Date":"2016-07-08","Sample ID":"SAMEA104127620","Secondary Sample ID":"ERS1791513","Project ID":"ERP021993","Insert Size":"","Sequencing Library":"","Sequencing Platform":"","Serovar":"Paratyphi C","Source Details":"Blood","Source Niche":"Human","Source Type":"Human","Name":"67_20","Bio Project ID":"PRJEB19916","Subspecies":"","Bases":"","Uberstrain":"48625","ParaC serovars":"Paratyphi C"},"SAL_KA2734AA_AS":{"ID":"SAL_KA2734AA_AS","__Node":"SAL_KA2734AA_AS","__strain_id":"SAL_KA2734AA_AS","__selected":false,"id":138,"Selected":"","index":"133","Accession No.":"","Region":"","District":"","Antibiotic Resistance":"","Antigenic Formulas":"","Average Length":"","Barcode":"SAL_EA9181AA","City":"","Collection Day":"","Collection Month":"","Collection Time":"","Collection Year":"1970","Comment":"","Lab Contact":"F.X. Weill (Institut Pasteur)","Continent":"Africa","Country":"Senegal","Date Entered":"2016-01-29","Disease":"","Experiment":"","Latitude":"","Longitude":"","Phage Type":"","Post Code":"","Release Date":"2016-07-29","Sample ID":"SAMEA104127648","Secondary Sample ID":"ERS1791541","Project ID":"ERP021993","Insert Size":"","Sequencing Library":"","Sequencing Platform":"","Serovar":"Paratyphi C","Source Details":"Blood","Source Niche":"Human","Source Type":"Human","Name":"70_9","Bio Project ID":"PRJEB19916","Subspecies":"","Bases":"","Uberstrain":"49181","ParaC serovars":"Paratyphi C"},"SAL_KA2122AA_AS":{"ID":"SAL_KA2122AA_AS","__Node":"SAL_KA2122AA_AS","__strain_id":"SAL_KA2122AA_AS","__selected":false,"id":139,"Selected":"","index":"110","Accession No.":"","Region":"","District":"","Antibiotic Resistance":"","Antigenic Formulas":"","Average Length":"","Barcode":"SAL_EA8636AA","City":"","Collection Day":"","Collection Month":"","Collection Time":"","Collection Year":"1987","Comment":"","Lab Contact":"F.X. Weill (Institut Pasteur)","Continent":"Africa","Country":"Nigeria","Date Entered":"2016-01-08","Disease":"","Experiment":"","Latitude":"","Longitude":"","Phage Type":"","Post Code":"","Release Date":"2016-07-08","Sample ID":"SAMEA104127630","Secondary Sample ID":"ERS1791523","Project ID":"ERP021993","Insert Size":"","Sequencing Library":"","Sequencing Platform":"","Serovar":"Paratyphi C","Source Details":"Urine","Source Niche":"Human","Source Type":"Human","Name":"87_3","Bio Project ID":"PRJEB19916","Subspecies":"","Bases":"","Uberstrain":"48636","ParaC serovars":"Paratyphi C"},"_hypo_280":{"ID":"_hypo_280","__Node":"_hypo_280","__strain_id":"_hypo_280"},"_hypo_281":{"ID":"_hypo_281","__Node":"_hypo_281","__strain_id":"_hypo_281"},"SAL_KA2770AA_AS":{"ID":"SAL_KA2770AA_AS","__Node":"SAL_KA2770AA_AS","__strain_id":"SAL_KA2770AA_AS","__selected":false,"id":140,"Selected":"","index":"152","Accession No.":"","Region":"","District":"","Antibiotic Resistance":"","Antigenic Formulas":"","Average Length":"","Barcode":"SAL_EA9215AA","City":"","Collection Day":"","Collection Month":"","Collection Time":"","Collection Year":"1989","Comment":"","Lab Contact":"F.X. Weill (Institut Pasteur)","Continent":"Europe","Country":"France","Date Entered":"2016-02-01","Disease":"","Experiment":"","Latitude":"","Longitude":"","Phage Type":"","Post Code":"","Release Date":"2016-08-01","Sample ID":"SAMEA104127661","Secondary Sample ID":"ERS1791554","Project ID":"ERP021993","Insert Size":"","Sequencing Library":"","Sequencing Platform":"","Serovar":"Paratyphi C","Source Details":"Cerebrospinal Fluid Blood","Source Niche":"Human","Source Type":"Human","Name":"89_12","Bio Project ID":"PRJEB19916","Subspecies":"","Bases":"","Uberstrain":"49215","ParaC serovars":"Paratyphi C"},"SAL_KA4651AA_AS":{"ID":"SAL_KA4651AA_AS","__Node":"SAL_KA4651AA_AS","__strain_id":"SAL_KA4651AA_AS","__selected":false,"id":141,"Selected":"","index":"192","Accession No.":"","Region":"","District":"","Antibiotic Resistance":"","Antigenic Formulas":"","Average Length":"","Barcode":"SAL_FA1042AA","City":"","Collection Day":"","Collection Month":"","Collection Time":"","Collection Year":"1960","Comment":"","Lab Contact":"F.X. Weill (Institut Pasteur)","Continent":"Asia","Country":"Cambodia","Date Entered":"2016-02-24","Disease":"","Experiment":"","Latitude":"","Longitude":"","Phage Type":"","Post Code":"","Release Date":"2016-08-24","Sample ID":"SAMEA104127689","Secondary Sample ID":"ERS1791582","Project ID":"ERP021993","Insert Size":"","Sequencing Library":"","Sequencing Platform":"","Serovar":"Paratyphi C","Source Details":"","Source Niche":"Human","Source Type":"Human","Name":"60_1","Bio Project ID":"PRJEB19916","Subspecies":"","Bases":"","Uberstrain":"51042","ParaC serovars":"Paratyphi C"},"_hypo_284":{"ID":"_hypo_284","__Node":"_hypo_284","__strain_id":"_hypo_284"},"_hypo_285":{"ID":"_hypo_285","__Node":"_hypo_285","__strain_id":"_hypo_285"},"_hypo_286":{"ID":"_hypo_286","__Node":"_hypo_286","__strain_id":"_hypo_286"},"_hypo_287":{"ID":"_hypo_287","__Node":"_hypo_287","__strain_id":"_hypo_287"},"_hypo_288":{"ID":"_hypo_288","__Node":"_hypo_288","__strain_id":"_hypo_288"},"_hypo_289":{"ID":"_hypo_289","__Node":"_hypo_289","__strain_id":"_hypo_289"},"_hypo_290":{"ID":"_hypo_290","__Node":"_hypo_290","__strain_id":"_hypo_290"},"_hypo_291":{"ID":"_hypo_291","__Node":"_hypo_291","__strain_id":"_hypo_291"},"_hypo_292":{"ID":"_hypo_292","__Node":"_hypo_292","__strain_id":"_hypo_292"},"_hypo_293":{"ID":"_hypo_293","__Node":"_hypo_293","__strain_id":"_hypo_293"},"SAL_KA2759AA_AS":{"ID":"SAL_KA2759AA_AS","__Node":"SAL_KA2759AA_AS","__strain_id":"SAL_KA2759AA_AS","__selected":false,"id":142,"Selected":"","index":"146","Accession No.":"","Region":"","District":"","Antibiotic Resistance":"","Antigenic Formulas":"","Average Length":"","Barcode":"SAL_EA9204AA","City":"","Collection Day":"","Collection Month":"","Collection Time":"","Collection Year":"1967","Comment":"","Lab Contact":"F.X. Weill (Institut Pasteur)","Continent":"Africa","Country":"Senegal","Date Entered":"2016-02-01","Disease":"","Experiment":"","Latitude":"","Longitude":"","Phage Type":"","Post Code":"","Release Date":"2016-08-01","Sample ID":"SAMEA104127656","Secondary Sample ID":"ERS1791549","Project ID":"ERP021993","Insert Size":"","Sequencing Library":"","Sequencing Platform":"","Serovar":"Paratyphi C","Source Details":"Blood","Source Niche":"Human","Source Type":"Human","Name":"67_12","Bio Project ID":"PRJEB19916","Subspecies":"","Bases":"","Uberstrain":"49204","ParaC serovars":"Paratyphi C"},"_hypo_295":{"ID":"_hypo_295","__Node":"_hypo_295","__strain_id":"_hypo_295"},"_hypo_296":{"ID":"_hypo_296","__Node":"_hypo_296","__strain_id":"_hypo_296"},"_hypo_297":{"ID":"_hypo_297","__Node":"_hypo_297","__strain_id":"_hypo_297"},"_hypo_298":{"ID":"_hypo_298","__Node":"_hypo_298","__strain_id":"_hypo_298"},"SAL_KA4677AA_AS":{"ID":"SAL_KA4677AA_AS","__Node":"SAL_KA4677AA_AS","__strain_id":"SAL_KA4677AA_AS","__selected":false,"id":143,"Selected":"","index":"208","Accession No.":"","Region":"","District":"","Antibiotic Resistance":"","Antigenic Formulas":"","Average Length":"","Barcode":"SAL_FA1058AA","City":"","Collection Day":"","Collection Month":"","Collection Time":"","Collection Year":"1987","Comment":"","Lab Contact":"F.X. Weill (Institut Pasteur)","Continent":"Africa","Country":"Democratic Republic of the Congo","Date Entered":"2016-02-24","Disease":"","Experiment":"","Latitude":"","Longitude":"","Phage Type":"","Post Code":"","Release Date":"2016-08-24","Sample ID":"SAMEA104127693","Secondary Sample ID":"ERS1791586","Project ID":"ERP021993","Insert Size":"","Sequencing Library":"","Sequencing Platform":"","Serovar":"Paratyphi C","Source Details":"Pus","Source Niche":"Human","Source Type":"Human","Name":"87_1","Bio Project ID":"PRJEB19916","Subspecies":"","Bases":"","Uberstrain":"51058","ParaC serovars":"Paratyphi C"},"SAL_KA2732AA_AS":{"ID":"SAL_KA2732AA_AS","__Node":"SAL_KA2732AA_AS","__strain_id":"SAL_KA2732AA_AS","__selected":false,"id":144,"Selected":"","index":"131","Accession No.":"","Region":"","District":"","Antibiotic Resistance":"","Antigenic Formulas":"","Average Length":"","Barcode":"SAL_EA9179AA","City":"","Collection Day":"","Collection Month":"","Collection Time":"","Collection Year":"2009","Comment":"","Lab Contact":"F.X. Weill (Institut Pasteur)","Continent":"Europe","Country":"France","Date Entered":"2016-01-29","Disease":"","Experiment":"","Latitude":"","Longitude":"","Phage Type":"","Post Code":"","Release Date":"2016-07-29","Sample ID":"SAMEA104127646","Secondary Sample ID":"ERS1791539","Project ID":"ERP021993","Insert Size":"","Sequencing Library":"","Sequencing Platform":"","Serovar":"Paratyphi C","Source Details":"Blood","Source Niche":"Human","Source Type":"Human","Name":"09_2819","Bio Project ID":"PRJEB19916","Subspecies":"","Bases":"","Uberstrain":"49179","ParaC serovars":"Paratyphi C"},"SAL_JA4490AA_AS":{"ID":"SAL_JA4490AA_AS","__Node":"SAL_JA4490AA_AS","__strain_id":"SAL_JA4490AA_AS","__selected":false,"id":145,"Selected":"","index":"52","Accession No.":"","Region":"","District":"","Antibiotic Resistance":"","Antigenic Formulas":"","Average Length":"","Barcode":"SAL_DA4535AA","City":"","Collection Day":"","Collection Month":"","Collection Time":"","Collection Year":"1992","Comment":"","Lab Contact":"Hart/Kariuki","Continent":"Africa","Country":"Democratic Republic of the Congo","Date Entered":"2015-08-27","Disease":"","Experiment":"","Latitude":"","Longitude":"","Phage Type":"","Post Code":"","Release Date":"2011-03-18","Sample ID":"SAMEA717189","Secondary Sample ID":"ERS007105","Project ID":"ERP000143","Insert Size":"","Sequencing Library":"","Sequencing Platform":"","Serovar":"Paratyphi C","Source Details":"","Source Niche":"Human","Source Type":"Human","Name":"E44","Bio Project ID":"PRJEB2089","Subspecies":"I","Bases":"","Uberstrain":"34535","ParaC serovars":"Paratyphi C"},"_hypo_302":{"ID":"_hypo_302","__Node":"_hypo_302","__strain_id":"_hypo_302"},"_hypo_303":{"ID":"_hypo_303","__Node":"_hypo_303","__strain_id":"_hypo_303"},"_hypo_304":{"ID":"_hypo_304","__Node":"_hypo_304","__strain_id":"_hypo_304"},"SAL_KA2771AA_AS":{"ID":"SAL_KA2771AA_AS","__Node":"SAL_KA2771AA_AS","__strain_id":"SAL_KA2771AA_AS","__selected":false,"id":146,"Selected":"","index":"153","Accession No.":"","Region":"","District":"","Antibiotic Resistance":"","Antigenic Formulas":"","Average Length":"","Barcode":"SAL_EA9216AA","City":"","Collection Day":"","Collection Month":"","Collection Time":"","Collection Year":"1989","Comment":"","Lab Contact":"F.X. Weill (Institut Pasteur)","Continent":"Africa","Country":"Ivory Coast","Date Entered":"2016-02-01","Disease":"","Experiment":"","Latitude":"","Longitude":"","Phage Type":"","Post Code":"","Release Date":"2016-08-01","Sample ID":"SAMEA104127662","Secondary Sample ID":"ERS1791555","Project ID":"ERP021993","Insert Size":"","Sequencing Library":"","Sequencing Platform":"","Serovar":"Paratyphi C","Source Details":"Blood","Source Niche":"ND","Source Type":"ND","Name":"89_13","Bio Project ID":"PRJEB19916","Subspecies":"","Bases":"","Uberstrain":"49216","ParaC serovars":"Paratyphi C"},"SAL_JA4550AA_AS":{"ID":"SAL_JA4550AA_AS","__Node":"SAL_JA4550AA_AS","__strain_id":"SAL_JA4550AA_AS","__selected":false,"id":147,"Selected":"","index":"60","Accession No.":"","Region":"","District":"","Antibiotic Resistance":"","Antigenic Formulas":"","Average Length":"","Barcode":"SAL_DA4543AA","City":"","Collection Day":"","Collection Month":"","Collection Time":"","Collection Year":"1966","Comment":"","Lab Contact":"W. Rabsch (Robert Koch-Institut, Wernigerode)","Continent":"Europe","Country":"Germany","Date Entered":"2015-08-27","Disease":"","Experiment":"","Latitude":"","Longitude":"","Phage Type":"","Post Code":"","Release Date":"2011-03-18","Sample ID":"SAMEA717138","Secondary Sample ID":"ERS007097","Project ID":"ERP000143","Insert Size":"","Sequencing Library":"","Sequencing Platform":"","Serovar":"Paratyphi C","Source Details":"","Source Niche":"Human","Source Type":"Human","Name":"66-8","Bio Project ID":"PRJEB2089","Subspecies":"I","Bases":"","Uberstrain":"34543","ParaC serovars":"Paratyphi C"},"SAL_KA2772AA_AS":{"ID":"SAL_KA2772AA_AS","__Node":"SAL_KA2772AA_AS","__strain_id":"SAL_KA2772AA_AS","__selected":false,"id":148,"Selected":"","index":"154","Accession No.":"","Region":"","District":"","Antibiotic Resistance":"","Antigenic Formulas":"","Average Length":"","Barcode":"SAL_EA9217AA","City":"","Collection Day":"","Collection Month":"","Collection Time":"","Collection Year":"1990","Comment":"","Lab Contact":"F.X. Weill (Institut Pasteur)","Continent":"Africa","Country":"Nigeria","Date Entered":"2016-02-01","Disease":"","Experiment":"","Latitude":"","Longitude":"","Phage Type":"","Post Code":"","Release Date":"2016-08-01","Sample ID":"SAMEA104127663","Secondary Sample ID":"ERS1791556","Project ID":"ERP021993","Insert Size":"","Sequencing Library":"","Sequencing Platform":"","Serovar":"Paratyphi C","Source Details":"Blood","Source Niche":"Human","Source Type":"Human","Name":"90_15","Bio Project ID":"PRJEB19916","Subspecies":"","Bases":"","Uberstrain":"49217","ParaC serovars":"Paratyphi C"},"_hypo_308":{"ID":"_hypo_308","__Node":"_hypo_308","__strain_id":"_hypo_308"},"SAL_KA5411AA_AS":{"ID":"SAL_KA5411AA_AS","__Node":"SAL_KA5411AA_AS","__strain_id":"SAL_KA5411AA_AS","__selected":false,"id":149,"Selected":"","index":"167","Accession No.":"","Region":"","District":"","Antibiotic Resistance":"","Antigenic Formulas":"","Average Length":"","Barcode":"SAL_FA1014AA","City":"","Collection Day":"","Collection Month":"","Collection Time":"","Collection Year":"2002","Comment":"","Lab Contact":"F.X. Weill (Institut Pasteur)","Continent":"Europe","Country":"France","Date Entered":"2016-02-24","Disease":"","Experiment":"","Latitude":"","Longitude":"","Phage Type":"","Post Code":"","Release Date":"2016-08-24","Sample ID":"SAMEA104127704","Secondary Sample ID":"ERS1791597","Project ID":"ERP021993","Insert Size":"","Sequencing Library":"","Sequencing Platform":"","Serovar":"Paratyphi C","Source Details":"Urine","Source Niche":"Human","Source Type":"Human","Name":"02_4889","Bio Project ID":"PRJEB19916","Subspecies":"","Bases":"","Uberstrain":"51014","ParaC serovars":"Paratyphi C"},"_hypo_310":{"ID":"_hypo_310","__Node":"_hypo_310","__strain_id":"_hypo_310"},"SAL_KA2119AA_AS":{"ID":"SAL_KA2119AA_AS","__Node":"SAL_KA2119AA_AS","__strain_id":"SAL_KA2119AA_AS","__selected":false,"id":150,"Selected":"","index":"108","Accession No.":"","Region":"","District":"","Antibiotic Resistance":"","Antigenic Formulas":"","Average Length":"","Barcode":"SAL_EA8633AA","City":"","Collection Day":"","Collection Month":"","Collection Time":"","Collection Year":"1986","Comment":"","Lab Contact":"F.X. Weill (Institut Pasteur)","Continent":"Africa","Country":"Nigeria","Date Entered":"2016-01-08","Disease":"","Experiment":"","Latitude":"","Longitude":"","Phage Type":"","Post Code":"","Release Date":"2016-07-08","Sample ID":"SAMEA104127628","Secondary Sample ID":"ERS1791521","Project ID":"ERP021993","Insert Size":"","Sequencing Library":"","Sequencing Platform":"","Serovar":"Paratyphi C","Source Details":"Blood","Source Niche":"Human","Source Type":"Human","Name":"86_1","Bio Project ID":"PRJEB19916","Subspecies":"","Bases":"","Uberstrain":"48633","ParaC serovars":"Paratyphi C"},"SAL_KA2123AA_AS":{"ID":"SAL_KA2123AA_AS","__Node":"SAL_KA2123AA_AS","__strain_id":"SAL_KA2123AA_AS","__selected":false,"id":151,"Selected":"","index":"1","Accession No.":"","Region":"","District":"","Antibiotic Resistance":"","Antigenic Formulas":"","Average Length":"","Barcode":"SAL_EA8637AA","City":"","Collection Day":"","Collection Month":"","Collection Time":"","Collection Year":"1987","Comment":"","Lab Contact":"F.X. Weill (Institut Pasteur)","Continent":"Africa","Country":"Nigeria","Date Entered":"2016-01-08","Disease":"","Experiment":"","Latitude":"","Longitude":"","Phage Type":"","Post Code":"","Release Date":"2016-07-08","Sample ID":"SAMEA104127631","Secondary Sample ID":"ERS1791524","Project ID":"ERP021993","Insert Size":"","Sequencing Library":"","Sequencing Platform":"","Serovar":"Paratyphi C","Source Details":"Blood","Source Niche":"Human","Source Type":"Human","Name":"87_4","Bio Project ID":"PRJEB19916","Subspecies":"","Bases":"","Uberstrain":"48637","ParaC serovars":"Paratyphi C"},"_hypo_313":{"ID":"_hypo_313","__Node":"_hypo_313","__strain_id":"_hypo_313"},"_hypo_314":{"ID":"_hypo_314","__Node":"_hypo_314","__strain_id":"_hypo_314"},"_hypo_315":{"ID":"_hypo_315","__Node":"_hypo_315","__strain_id":"_hypo_315"},"_hypo_316":{"ID":"_hypo_316","__Node":"_hypo_316","__strain_id":"_hypo_316"},"_hypo_317":{"ID":"_hypo_317","__Node":"_hypo_317","__strain_id":"_hypo_317"},"SAL_KA4644AA_AS":{"ID":"SAL_KA4644AA_AS","__Node":"SAL_KA4644AA_AS","__strain_id":"SAL_KA4644AA_AS","__selected":false,"id":152,"Selected":"","index":"185","Accession No.":"","Region":"","District":"","Antibiotic Resistance":"","Antigenic Formulas":"","Average Length":"","Barcode":"SAL_FA1035AA","City":"","Collection Day":"","Collection Month":"","Collection Time":"","Collection Year":"1957","Comment":"","Lab Contact":"F.X. Weill (Institut Pasteur)","Continent":"Africa","Country":"Rwanda","Date Entered":"2016-02-24","Disease":"","Experiment":"","Latitude":"","Longitude":"","Phage Type":"","Post Code":"","Release Date":"2016-08-24","Sample ID":"SAMEA104127683","Secondary Sample ID":"ERS1791576","Project ID":"ERP021993","Insert Size":"","Sequencing Library":"","Sequencing Platform":"","Serovar":"Paratyphi C","Source Details":"","Source Niche":"Human","Source Type":"Human","Name":"57_1","Bio Project ID":"PRJEB19916","Subspecies":"","Bases":"","Uberstrain":"51035","ParaC serovars":"Paratyphi C"},"SAL_KA4645AA_AS":{"ID":"SAL_KA4645AA_AS","__Node":"SAL_KA4645AA_AS","__strain_id":"SAL_KA4645AA_AS","__selected":false,"id":153,"Selected":"","index":"186","Accession No.":"","Region":"","District":"","Antibiotic Resistance":"","Antigenic Formulas":"","Average Length":"","Barcode":"SAL_FA1036AA","City":"","Collection Day":"","Collection Month":"","Collection Time":"","Collection Year":"1957","Comment":"","Lab Contact":"F.X. Weill (Institut Pasteur)","Continent":"Africa","Country":"Rwanda","Date Entered":"2016-02-24","Disease":"","Experiment":"","Latitude":"","Longitude":"","Phage Type":"","Post Code":"","Release Date":"2016-08-24","Sample ID":"SAMEA104127684","Secondary Sample ID":"ERS1791577","Project ID":"ERP021993","Insert Size":"","Sequencing Library":"","Sequencing Platform":"","Serovar":"Paratyphi C","Source Details":"","Source Niche":"Human","Source Type":"Human","Name":"57_2","Bio Project ID":"PRJEB19916","Subspecies":"","Bases":"","Uberstrain":"51036","ParaC serovars":"Paratyphi C"},"_hypo_320":{"ID":"_hypo_320","__Node":"_hypo_320","__strain_id":"_hypo_320"},"_hypo_321":{"ID":"_hypo_321","__Node":"_hypo_321","__strain_id":"_hypo_321"},"_hypo_322":{"ID":"_hypo_322","__Node":"_hypo_322","__strain_id":"_hypo_322"},"SAL_JA4551AA_AS":{"ID":"SAL_JA4551AA_AS","__Node":"SAL_JA4551AA_AS","__strain_id":"SAL_JA4551AA_AS","__selected":false,"id":154,"Selected":"","index":"59","Accession No.":"","Region":"","District":"","Antibiotic Resistance":"","Antigenic Formulas":"","Average Length":"","Barcode":"SAL_DA4542AA","City":"","Collection Day":"","Collection Month":"","Collection Time":"","Collection Year":"1961","Comment":"","Lab Contact":"W. Rabsch (Robert Koch-Institut, Wernigerode)","Continent":"Europe","Country":"Germany","Date Entered":"2015-08-27","Disease":"","Experiment":"","Latitude":"","Longitude":"","Phage Type":"","Post Code":"","Release Date":"2011-03-18","Sample ID":"SAMEA717153","Secondary Sample ID":"ERS007098","Project ID":"ERP000143","Insert Size":"","Sequencing Library":"","Sequencing Platform":"","Serovar":"Paratyphi C","Source Details":"","Source Niche":"Human","Source Type":"Human","Name":"61-7","Bio Project ID":"PRJEB2089","Subspecies":"I","Bases":"","Uberstrain":"34542","ParaC serovars":"Paratyphi C"},"SAL_JA4548AA_AS":{"ID":"SAL_JA4548AA_AS","__Node":"SAL_JA4548AA_AS","__strain_id":"SAL_JA4548AA_AS","__selected":false,"id":155,"Selected":"","index":"57","Accession No.":"","Region":"","District":"","Antibiotic Resistance":"","Antigenic Formulas":"6,7:c:1,5","Average Length":"","Barcode":"SAL_DA4540AA","City":"","Collection Day":"","Collection Month":"","Collection Time":"","Collection Year":"1939","Comment":"","Lab Contact":"Hart/Kariuki","Continent":"Africa","Country":"","Date Entered":"2015-08-27","Disease":"","Experiment":"","Latitude":"","Longitude":"","Phage Type":"","Post Code":"","Release Date":"2011-03-18","Sample ID":"SAMEA717186","Secondary Sample ID":"ERS007100","Project ID":"ERP000143","Insert Size":"","Sequencing Library":"","Sequencing Platform":"","Serovar":"Paratyphi C","Source Details":"","Source Niche":"Human","Source Type":"Human","Name":"E699","Bio Project ID":"PRJEB2089","Subspecies":"I","Bases":"","Uberstrain":"34540","ParaC serovars":"Paratyphi C"},"SAL_KA4641AA_AS":{"ID":"SAL_KA4641AA_AS","__Node":"SAL_KA4641AA_AS","__strain_id":"SAL_KA4641AA_AS","__selected":false,"id":156,"Selected":"","index":"182","Accession No.":"","Region":"","District":"","Antibiotic Resistance":"","Antigenic Formulas":"","Average Length":"","Barcode":"SAL_FA1032AA","City":"","Collection Day":"","Collection Month":"","Collection Time":"","Collection Year":"1914","Comment":"","Lab Contact":"F.X. Weill (Institut Pasteur)","Continent":"Asia","Country":"India","Date Entered":"2016-02-24","Disease":"","Experiment":"","Latitude":"","Longitude":"","Phage Type":"","Post Code":"","Release Date":"2016-08-24","Sample ID":"SAMEA104127681","Secondary Sample ID":"ERS1791574","Project ID":"ERP021993","Insert Size":"","Sequencing Library":"","Sequencing Platform":"","Serovar":"Paratyphi C","Source Details":"Blood","Source Niche":"ND","Source Type":"ND","Name":"32K_WS302","Bio Project ID":"PRJEB19916","Subspecies":"","Bases":"","Uberstrain":"51032","ParaC serovars":"Paratyphi C"},"SAL_JA4504AA_AS":{"ID":"SAL_JA4504AA_AS","__Node":"SAL_JA4504AA_AS","__strain_id":"SAL_JA4504AA_AS","__selected":false,"id":157,"Selected":"","index":"56","Accession No.":"","Region":"","District":"","Antibiotic Resistance":"","Antigenic Formulas":"6,7:c:1,5","Average Length":"","Barcode":"SAL_DA4539AA","City":"","Collection Day":"","Collection Month":"","Collection Time":"","Collection Year":"1996","Comment":"","Lab Contact":"Hart/Kariuki","Continent":"Africa","Country":"Democratic Republic of the Congo","Date Entered":"2015-08-27","Disease":"","Experiment":"","Latitude":"","Longitude":"","Phage Type":"","Post Code":"","Release Date":"2011-03-18","Sample ID":"SAMEA717185","Secondary Sample ID":"ERS007101","Project ID":"ERP000143","Insert Size":"","Sequencing Library":"","Sequencing Platform":"","Serovar":"Paratyphi C","Source Details":"","Source Niche":"Human","Source Type":"Human","Name":"E279","Bio Project ID":"PRJEB2089","Subspecies":"I","Bases":"","Uberstrain":"34539","ParaC serovars":"Paratyphi C"},"_hypo_327":{"ID":"_hypo_327","__Node":"_hypo_327","__strain_id":"_hypo_327"},"_hypo_328":{"ID":"_hypo_328","__Node":"_hypo_328","__strain_id":"_hypo_328"},"SAL_KA2781AA_AS":{"ID":"SAL_KA2781AA_AS","__Node":"SAL_KA2781AA_AS","__strain_id":"SAL_KA2781AA_AS","__selected":false,"id":158,"Selected":"","index":"162","Accession No.":"","Region":"","District":"","Antibiotic Resistance":"","Antigenic Formulas":"","Average Length":"","Barcode":"SAL_EA9226AA","City":"","Collection Day":"","Collection Month":"","Collection Time":"","Collection Year":"1965","Comment":"","Lab Contact":"F.X. Weill (Institut Pasteur)","Continent":"Africa","Country":"Senegal","Date Entered":"2016-02-01","Disease":"","Experiment":"","Latitude":"","Longitude":"","Phage Type":"","Post Code":"","Release Date":"2016-08-01","Sample ID":"SAMEA104127671","Secondary Sample ID":"ERS1791564","Project ID":"ERP021993","Insert Size":"","Sequencing Library":"","Sequencing Platform":"","Serovar":"Paratyphi C","Source Details":"Stool","Source Niche":"Human","Source Type":"Human","Name":"65_11bis","Bio Project ID":"PRJEB19916","Subspecies":"","Bases":"","Uberstrain":"49226","ParaC serovars":"Paratyphi C"},"_hypo_330":{"ID":"_hypo_330","__Node":"_hypo_330","__strain_id":"_hypo_330"},"_hypo_331":{"ID":"_hypo_331","__Node":"_hypo_331","__strain_id":"_hypo_331"},"_hypo_332":{"ID":"_hypo_332","__Node":"_hypo_332","__strain_id":"_hypo_332"},"SAL_KA4602AA_AS":{"ID":"SAL_KA4602AA_AS","__Node":"SAL_KA4602AA_AS","__strain_id":"SAL_KA4602AA_AS","__selected":false,"id":159,"Selected":"","index":"166","Accession No.":"","Region":"","District":"","Antibiotic Resistance":"","Antigenic Formulas":"","Average Length":"","Barcode":"SAL_FA0920AA","City":"","Collection Day":"","Collection Month":"","Collection Time":"","Collection Year":"1998","Comment":"","Lab Contact":"F.X. Weill (Institut Pasteur)","Continent":"Europe","Country":"France","Date Entered":"2016-02-24","Disease":"","Experiment":"","Latitude":"","Longitude":"","Phage Type":"","Post Code":"","Release Date":"2016-08-24","Sample ID":"SAMEA104127673","Secondary Sample ID":"ERS1791566","Project ID":"ERP021993","Insert Size":"","Sequencing Library":"","Sequencing Platform":"","Serovar":"Paratyphi C","Source Details":"","Source Niche":"Human","Source Type":"Human","Name":"98_5390","Bio Project ID":"PRJEB19916","Subspecies":"","Bases":"","Uberstrain":"50920","ParaC serovars":"Paratyphi C"},"SAL_KA4624AA_AS":{"ID":"SAL_KA4624AA_AS","__Node":"SAL_KA4624AA_AS","__strain_id":"SAL_KA4624AA_AS","__selected":false,"id":160,"Selected":"","index":"168","Accession No.":"","Region":"","District":"","Antibiotic Resistance":"","Antigenic Formulas":"","Average Length":"","Barcode":"SAL_FA1015AA","City":"","Collection Day":"","Collection Month":"","Collection Time":"","Collection Year":"2000","Comment":"","Lab Contact":"F.X. Weill (Institut Pasteur)","Continent":"Europe","Country":"France","Date Entered":"2016-02-24","Disease":"","Experiment":"","Latitude":"","Longitude":"","Phage Type":"","Post Code":"","Release Date":"2016-08-24","Sample ID":"SAMEA104127674","Secondary Sample ID":"ERS1791567","Project ID":"ERP021993","Insert Size":"","Sequencing Library":"","Sequencing Platform":"","Serovar":"Paratyphi C","Source Details":"Stool","Source Niche":"Human","Source Type":"Human","Name":"00_5112","Bio Project ID":"PRJEB19916","Subspecies":"","Bases":"","Uberstrain":"51015","ParaC serovars":"Paratyphi C"},"_hypo_335":{"ID":"_hypo_335","__Node":"_hypo_335","__strain_id":"_hypo_335"},"SAL_KA4687AA_AS":{"ID":"SAL_KA4687AA_AS","__Node":"SAL_KA4687AA_AS","__strain_id":"SAL_KA4687AA_AS","__selected":false,"id":161,"Selected":"","index":"217","Accession No.":"","Region":"","District":"","Antibiotic Resistance":"","Antigenic Formulas":"","Average Length":"","Barcode":"SAL_FA1068AA","City":"","Collection Day":"","Collection Month":"","Collection Time":"","Collection Year":"1998","Comment":"","Lab Contact":"F.X. Weill (Institut Pasteur)","Continent":"Europe","Country":"France","Date Entered":"2016-02-24","Disease":"","Experiment":"","Latitude":"","Longitude":"","Phage Type":"","Post Code":"","Release Date":"2016-08-02","Sample ID":"SAMEA104127702","Secondary Sample ID":"ERS1791595","Project ID":"ERP021993","Insert Size":"","Sequencing Library":"","Sequencing Platform":"","Serovar":"Paratyphi C","Source Details":"","Source Niche":"Human","Source Type":"Human","Name":"98_1896","Bio Project ID":"PRJEB19916","Subspecies":"","Bases":"","Uberstrain":"51068","ParaC serovars":"Paratyphi C"},"SAL_KA4680AA_AS":{"ID":"SAL_KA4680AA_AS","__Node":"SAL_KA4680AA_AS","__strain_id":"SAL_KA4680AA_AS","__selected":false,"id":162,"Selected":"","index":"210","Accession No.":"","Region":"","District":"","Antibiotic Resistance":"","Antigenic Formulas":"","Average Length":"","Barcode":"SAL_FA1061AA","City":"","Collection Day":"","Collection Month":"","Collection Time":"","Collection Year":"1995","Comment":"","Lab Contact":"F.X. Weill (Institut Pasteur)","Continent":"Europe","Country":"France","Date Entered":"2016-02-24","Disease":"","Experiment":"","Latitude":"","Longitude":"","Phage Type":"","Post Code":"","Release Date":"2016-08-24","Sample ID":"SAMEA104127695","Secondary Sample ID":"ERS1791588","Project ID":"ERP021993","Insert Size":"","Sequencing Library":"","Sequencing Platform":"","Serovar":"Paratyphi C","Source Details":"","Source Niche":"Human","Source Type":"Human","Name":"95_1073","Bio Project ID":"PRJEB19916","Subspecies":"","Bases":"","Uberstrain":"51061","ParaC serovars":"Paratyphi C"},"SAL_JA4499AA_AS":{"ID":"SAL_JA4499AA_AS","__Node":"SAL_JA4499AA_AS","__strain_id":"SAL_JA4499AA_AS","__selected":false,"id":163,"Selected":"","index":"53","Accession No.":"","Region":"","District":"","Antibiotic Resistance":"","Antigenic Formulas":"6,7:c:1,5","Average Length":"","Barcode":"SAL_DA4536AA","City":"","Collection Day":"","Collection Month":"","Collection Time":"","Collection Year":"1992","Comment":"","Lab Contact":"Hart/Kariuki","Continent":"Africa","Country":"Democratic Republic of the Congo","Date Entered":"2015-08-27","Disease":"","Experiment":"","Latitude":"","Longitude":"","Phage Type":"","Post Code":"","Release Date":"2011-03-18","Sample ID":"SAMEA717190","Secondary Sample ID":"ERS007104","Project ID":"ERP000143","Insert Size":"","Sequencing Library":"","Sequencing Platform":"","Serovar":"Paratyphi C","Source Details":"","Source Niche":"Human","Source Type":"Human","Name":"E48","Bio Project ID":"PRJEB2089","Subspecies":"I","Bases":"","Uberstrain":"34536","ParaC serovars":"Paratyphi C"},"SAL_KA2110AA_AS":{"ID":"SAL_KA2110AA_AS","__Node":"SAL_KA2110AA_AS","__strain_id":"SAL_KA2110AA_AS","__selected":false,"id":164,"Selected":"","index":"99","Accession No.":"","Region":"","District":"","Antibiotic Resistance":"","Antigenic Formulas":"","Average Length":"","Barcode":"SAL_EA8624AA","City":"","Collection Day":"","Collection Month":"","Collection Time":"","Collection Year":"1966","Comment":"","Lab Contact":"F.X. Weill (Institut Pasteur)","Continent":"Africa","Country":"Democratic Republic of the Congo","Date Entered":"2016-01-08","Disease":"","Experiment":"","Latitude":"","Longitude":"","Phage Type":"","Post Code":"","Release Date":"2016-07-08","Sample ID":"SAMEA104127619","Secondary Sample ID":"ERS1791512","Project ID":"ERP021993","Insert Size":"","Sequencing Library":"","Sequencing Platform":"","Serovar":"Paratyphi C","Source Details":"Blood","Source Niche":"Human","Source Type":"Human","Name":"66_20","Bio Project ID":"PRJEB19916","Subspecies":"","Bases":"","Uberstrain":"48624","ParaC serovars":"Paratyphi C"},"_hypo_340":{"ID":"_hypo_340","__Node":"_hypo_340","__strain_id":"_hypo_340"},"_hypo_341":{"ID":"_hypo_341","__Node":"_hypo_341","__strain_id":"_hypo_341"},"_hypo_342":{"ID":"_hypo_342","__Node":"_hypo_342","__strain_id":"_hypo_342"},"_hypo_343":{"ID":"_hypo_343","__Node":"_hypo_343","__strain_id":"_hypo_343"},"SAL_BA8961AA_AS":{"ID":"SAL_BA8961AA_AS","__Node":"SAL_BA8961AA_AS","__strain_id":"SAL_BA8961AA_AS","__selected":false,"id":165,"Selected":"","index":"2","Accession No.":"","Region":"","District":"","Antibiotic Resistance":"","Antigenic Formulas":"","Average Length":"","Barcode":"SAL_AA8703AA","City":"","Collection Day":"","Collection Month":"","Collection Time":"","Collection Year":"","Comment":"","Lab Contact":"The Wellcome Trust Sanger Institute","Continent":"Africa","Country":"Nigeria","Date Entered":"2015-08-26","Disease":"","Experiment":"","Latitude":"","Longitude":"","Phage Type":"","Post Code":"","Release Date":"2014-08-05","Sample ID":"SAMEA2547741","Secondary Sample ID":"ERS462554","Project ID":"ERP005877","Insert Size":"","Sequencing Library":"","Sequencing Platform":"","Serovar":"Paratyphi C (Predicted)","Source Details":"","Source Niche":"","Source Type":"","Name":"PO628","Bio Project ID":"PRJEB6352","Subspecies":"I","Bases":"","Uberstrain":"8703","ParaC serovars":"Paratyphi C"},"_hypo_345":{"ID":"_hypo_345","__Node":"_hypo_345","__strain_id":"_hypo_345"},"_hypo_346":{"ID":"_hypo_346","__Node":"_hypo_346","__strain_id":"_hypo_346"},"_hypo_347":{"ID":"_hypo_347","__Node":"_hypo_347","__strain_id":"_hypo_347"},"_hypo_348":{"ID":"_hypo_348","__Node":"_hypo_348","__strain_id":"_hypo_348"},"_hypo_349":{"ID":"_hypo_349","__Node":"_hypo_349","__strain_id":"_hypo_349"},"_hypo_350":{"ID":"_hypo_350","__Node":"_hypo_350","__strain_id":"_hypo_350"},"SAL_KA2751AA_AS":{"ID":"SAL_KA2751AA_AS","__Node":"SAL_KA2751AA_AS","__strain_id":"SAL_KA2751AA_AS","__selected":false,"id":166,"Selected":"","index":"142","Accession No.":"","Region":"","District":"","Antibiotic Resistance":"","Antigenic Formulas":"6,7:c:-","Average Length":"","Barcode":"SAL_EA9196AA","City":"","Collection Day":"","Collection Month":"","Collection Time":"","Collection Year":"2011","Comment":"","Lab Contact":"F.X. Weill (Institut Pasteur)","Continent":"Europe","Country":"France","Date Entered":"2016-02-01","Disease":"","Experiment":"","Latitude":"","Longitude":"","Phage Type":"","Post Code":"","Release Date":"2016-08-01","Sample ID":"SAMEA104127655","Secondary Sample ID":"ERS1791548","Project ID":"ERP021993","Insert Size":"","Sequencing Library":"","Sequencing Platform":"","Serovar":"Paratyphi C","Source Details":"Biopsy","Source Niche":"Human","Source Type":"Human","Name":"20110645","Bio Project ID":"PRJEB19916","Subspecies":"I","Bases":"","Uberstrain":"49196","ParaC serovars":"Paratyphi C"},"SAL_JA4470AA_AS":{"ID":"SAL_JA4470AA_AS","__Node":"SAL_JA4470AA_AS","__strain_id":"SAL_JA4470AA_AS","__selected":false,"id":167,"Selected":"","index":"48","Accession No.":"","Region":"","District":"","Antibiotic Resistance":"","Antigenic Formulas":"","Average Length":"","Barcode":"SAL_DA4530AA","City":"","Collection Day":"","Collection Month":"","Collection Time":"","Collection Year":"1996","Comment":"","Lab Contact":"Ken Sanderson","Continent":"Africa","Country":"Democratic Republic of the Congo","Date Entered":"2015-08-27","Disease":"","Experiment":"","Latitude":"","Longitude":"","Phage Type":"","Post Code":"","Release Date":"2011-03-18","Sample ID":"SAMEA717168","Secondary Sample ID":"ERS007086","Project ID":"ERP000143","Insert Size":"","Sequencing Library":"","Sequencing Platform":"","Serovar":"Paratyphi C","Source Details":"","Source Niche":"","Source Type":"","Name":"E279 / RKS4595","Bio Project ID":"PRJEB2089","Subspecies":"I","Bases":"","Uberstrain":"34530","ParaC serovars":"Paratyphi C"},"_hypo_353":{"ID":"_hypo_353","__Node":"_hypo_353","__strain_id":"_hypo_353"},"_hypo_354":{"ID":"_hypo_354","__Node":"_hypo_354","__strain_id":"_hypo_354"},"_hypo_355":{"ID":"_hypo_355","__Node":"_hypo_355","__strain_id":"_hypo_355"},"SAL_KA2766AA_AS":{"ID":"SAL_KA2766AA_AS","__Node":"SAL_KA2766AA_AS","__strain_id":"SAL_KA2766AA_AS","__selected":false,"id":168,"Selected":"","index":"150","Accession No.":"","Region":"","District":"","Antibiotic Resistance":"","Antigenic Formulas":"","Average Length":"","Barcode":"SAL_EA9211AA","City":"","Collection Day":"","Collection Month":"","Collection Time":"","Collection Year":"1988","Comment":"","Lab Contact":"F.X. Weill (Institut Pasteur)","Continent":"Africa","Country":"Ivory Coast","Date Entered":"2016-02-01","Disease":"","Experiment":"","Latitude":"","Longitude":"","Phage Type":"","Post Code":"","Release Date":"2016-08-01","Sample ID":"SAMEA104127659","Secondary Sample ID":"ERS1791552","Project ID":"ERP021993","Insert Size":"","Sequencing Library":"","Sequencing Platform":"","Serovar":"Paratyphi C","Source Details":"Blood","Source Niche":"Human","Source Type":"Human","Name":"88_15","Bio Project ID":"PRJEB19916","Subspecies":"","Bases":"","Uberstrain":"49211","ParaC serovars":"Paratyphi C"},"SAL_KA2116AA_AS":{"ID":"SAL_KA2116AA_AS","__Node":"SAL_KA2116AA_AS","__strain_id":"SAL_KA2116AA_AS","__selected":false,"id":169,"Selected":"","index":"105","Accession No.":"","Region":"","District":"","Antibiotic Resistance":"","Antigenic Formulas":"","Average Length":"","Barcode":"SAL_EA8630AA","City":"","Collection Day":"","Collection Month":"","Collection Time":"","Collection Year":"1984","Comment":"","Lab Contact":"F.X. Weill (Institut Pasteur)","Continent":"Europe","Country":"France","Date Entered":"2016-01-08","Disease":"","Experiment":"","Latitude":"","Longitude":"","Phage Type":"","Post Code":"","Release Date":"2016-07-08","Sample ID":"SAMEA104127625","Secondary Sample ID":"ERS1791518","Project ID":"ERP021993","Insert Size":"","Sequencing Library":"","Sequencing Platform":"","Serovar":"Paratyphi C","Source Details":"Stool","Source Niche":"Human","Source Type":"Human","Name":"84_3","Bio Project ID":"PRJEB19916","Subspecies":"","Bases":"","Uberstrain":"48630","ParaC serovars":"Paratyphi C"},"_hypo_358":{"ID":"_hypo_358","__Node":"_hypo_358","__strain_id":"_hypo_358"},"SAL_KA2777AA_AS":{"ID":"SAL_KA2777AA_AS","__Node":"SAL_KA2777AA_AS","__strain_id":"SAL_KA2777AA_AS","__selected":false,"id":170,"Selected":"","index":"159","Accession No.":"","Region":"","District":"","Antibiotic Resistance":"","Antigenic Formulas":"","Average Length":"","Barcode":"SAL_EA9222AA","City":"","Collection Day":"","Collection Month":"","Collection Time":"","Collection Year":"1999","Comment":"","Lab Contact":"F.X. Weill (Institut Pasteur)","Continent":"Africa","Country":"Guinea","Date Entered":"2016-02-01","Disease":"","Experiment":"","Latitude":"","Longitude":"","Phage Type":"","Post Code":"","Release Date":"2016-08-01","Sample ID":"SAMEA104127668","Secondary Sample ID":"ERS1791561","Project ID":"ERP021993","Insert Size":"","Sequencing Library":"","Sequencing Platform":"","Serovar":"Paratyphi C","Source Details":"","Source Niche":"Human","Source Type":"Human","Name":"99_7322","Bio Project ID":"PRJEB19916","Subspecies":"","Bases":"","Uberstrain":"49222","ParaC serovars":"Paratyphi C"},"_hypo_360":{"ID":"_hypo_360","__Node":"_hypo_360","__strain_id":"_hypo_360"},"SAL_KA4630AA_AS":{"ID":"SAL_KA4630AA_AS","__Node":"SAL_KA4630AA_AS","__strain_id":"SAL_KA4630AA_AS","__selected":false,"id":171,"Selected":"","index":"174","Accession No.":"","Region":"","District":"","Antibiotic Resistance":"","Antigenic Formulas":"","Average Length":"","Barcode":"SAL_FA1021AA","City":"","Collection Day":"","Collection Month":"","Collection Time":"","Collection Year":"2005","Comment":"","Lab Contact":"F.X. Weill (Institut Pasteur)","Continent":"Europe","Country":"France","Date Entered":"2016-02-24","Disease":"","Experiment":"","Latitude":"","Longitude":"","Phage Type":"","Post Code":"","Release Date":"2016-08-24","Sample ID":"SAMEA104127677","Secondary Sample ID":"ERS1791570","Project ID":"ERP021993","Insert Size":"","Sequencing Library":"","Sequencing Platform":"","Serovar":"Paratyphi C","Source Details":"Wound","Source Niche":"Human","Source Type":"Human","Name":"05_1970","Bio Project ID":"PRJEB19916","Subspecies":"","Bases":"","Uberstrain":"51021","ParaC serovars":"Paratyphi C"},"SAL_KA2750AA_AS":{"ID":"SAL_KA2750AA_AS","__Node":"SAL_KA2750AA_AS","__strain_id":"SAL_KA2750AA_AS","__selected":false,"id":172,"Selected":"","index":"141","Accession No.":"","Region":"","District":"","Antibiotic Resistance":"","Antigenic Formulas":"","Average Length":"","Barcode":"SAL_EA9195AA","City":"","Collection Day":"","Collection Month":"","Collection Time":"","Collection Year":"2005","Comment":"","Lab Contact":"F.X. Weill (Institut Pasteur)","Continent":"Europe","Country":"France","Date Entered":"2016-02-01","Disease":"","Experiment":"","Latitude":"","Longitude":"","Phage Type":"","Post Code":"","Release Date":"2016-08-01","Sample ID":"SAMEA104128162","Secondary Sample ID":"ERS1792055","Project ID":"ERP021993","Insert Size":"","Sequencing Library":"","Sequencing Platform":"","Serovar":"Paratyphi C","Source Details":"Human","Source Niche":"Human","Source Type":"Human","Name":"05_1894","Bio Project ID":"PRJEB19916","Subspecies":"","Bases":"","Uberstrain":"49195","ParaC serovars":"Paratyphi C"},"_hypo_363":{"ID":"_hypo_363","__Node":"_hypo_363","__strain_id":"_hypo_363"},"_hypo_364":{"ID":"_hypo_364","__Node":"_hypo_364","__strain_id":"_hypo_364"},"_hypo_365":{"ID":"_hypo_365","__Node":"_hypo_365","__strain_id":"_hypo_365"},"_hypo_366":{"ID":"_hypo_366","__Node":"_hypo_366","__strain_id":"_hypo_366"},"SAL_KA4631AA_AS":{"ID":"SAL_KA4631AA_AS","__Node":"SAL_KA4631AA_AS","__strain_id":"SAL_KA4631AA_AS","__selected":false,"id":173,"Selected":"","index":"175","Accession No.":"","Region":"","District":"","Antibiotic Resistance":"","Antigenic Formulas":"","Average Length":"","Barcode":"SAL_FA1022AA","City":"","Collection Day":"","Collection Month":"","Collection Time":"","Collection Year":"2009","Comment":"","Lab Contact":"F.X. Weill (Institut Pasteur)","Continent":"Africa","Country":"Mali","Date Entered":"2016-02-24","Disease":"","Experiment":"","Latitude":"","Longitude":"","Phage Type":"","Post Code":"","Release Date":"2016-08-24","Sample ID":"SAMEA104127678","Secondary Sample ID":"ERS1791571","Project ID":"ERP021993","Insert Size":"","Sequencing Library":"","Sequencing Platform":"","Serovar":"Paratyphi C","Source Details":"Blood","Source Niche":"Human","Source Type":"Human","Name":"09_1655","Bio Project ID":"PRJEB19916","Subspecies":"","Bases":"","Uberstrain":"51022","ParaC serovars":"Paratyphi C"},"_hypo_368":{"ID":"_hypo_368","__Node":"_hypo_368","__strain_id":"_hypo_368"},"_hypo_369":{"ID":"_hypo_369","__Node":"_hypo_369","__strain_id":"_hypo_369"},"_hypo_370":{"ID":"_hypo_370","__Node":"_hypo_370","__strain_id":"_hypo_370"},"_hypo_371":{"ID":"_hypo_371","__Node":"_hypo_371","__strain_id":"_hypo_371"},"_hypo_372":{"ID":"_hypo_372","__Node":"_hypo_372","__strain_id":"_hypo_372"},"_hypo_373":{"ID":"_hypo_373","__Node":"_hypo_373","__strain_id":"_hypo_373"},"SAL_KA2775AA_AS":{"ID":"SAL_KA2775AA_AS","__Node":"SAL_KA2775AA_AS","__strain_id":"SAL_KA2775AA_AS","__selected":false,"id":174,"Selected":"","index":"157","Accession No.":"","Region":"","District":"","Antibiotic Resistance":"","Antigenic Formulas":"","Average Length":"","Barcode":"SAL_EA9220AA","City":"","Collection Day":"","Collection Month":"","Collection Time":"","Collection Year":"1992","Comment":"","Lab Contact":"F.X. Weill (Institut Pasteur)","Continent":"Europe","Country":"France","Date Entered":"2016-02-01","Disease":"","Experiment":"","Latitude":"","Longitude":"","Phage Type":"","Post Code":"","Release Date":"2016-08-01","Sample ID":"SAMEA104127666","Secondary Sample ID":"ERS1791559","Project ID":"ERP021993","Insert Size":"","Sequencing Library":"","Sequencing Platform":"","Serovar":"Paratyphi C","Source Details":"","Source Niche":"Human","Source Type":"Human","Name":"92_7897","Bio Project ID":"PRJEB19916","Subspecies":"","Bases":"","Uberstrain":"49220","ParaC serovars":"Paratyphi C"},"SAL_KA4681AA_AS":{"ID":"SAL_KA4681AA_AS","__Node":"SAL_KA4681AA_AS","__strain_id":"SAL_KA4681AA_AS","__selected":false,"id":175,"Selected":"","index":"211","Accession No.":"","Region":"","District":"","Antibiotic Resistance":"","Antigenic Formulas":"","Average Length":"","Barcode":"SAL_FA1062AA","City":"","Collection Day":"","Collection Month":"","Collection Time":"","Collection Year":"1996","Comment":"","Lab Contact":"F.X. Weill (Institut Pasteur)","Continent":"Europe","Country":"France","Date Entered":"2016-02-24","Disease":"","Experiment":"","Latitude":"","Longitude":"","Phage Type":"","Post Code":"","Release Date":"2016-08-24","Sample ID":"SAMEA104127696","Secondary Sample ID":"ERS1791589","Project ID":"ERP021993","Insert Size":"","Sequencing Library":"","Sequencing Platform":"","Serovar":"Paratyphi C","Source Details":"","Source Niche":"Human","Source Type":"Human","Name":"96_1087","Bio Project ID":"PRJEB19916","Subspecies":"","Bases":"","Uberstrain":"51062","ParaC serovars":"Paratyphi C"},"SAL_KA2747AA_AS":{"ID":"SAL_KA2747AA_AS","__Node":"SAL_KA2747AA_AS","__strain_id":"SAL_KA2747AA_AS","__selected":false,"id":176,"Selected":"","index":"138","Accession No.":"","Region":"","District":"","Antibiotic Resistance":"","Antigenic Formulas":"","Average Length":"","Barcode":"SAL_EA9192AA","City":"","Collection Day":"","Collection Month":"","Collection Time":"","Collection Year":"2000","Comment":"","Lab Contact":"F.X. Weill (Institut Pasteur)","Continent":"Africa","Country":"Mali","Date Entered":"2016-02-01","Disease":"","Experiment":"","Latitude":"","Longitude":"","Phage Type":"","Post Code":"","Release Date":"2016-08-01","Sample ID":"SAMEA104127653","Secondary Sample ID":"ERS1791546","Project ID":"ERP021993","Insert Size":"","Sequencing Library":"","Sequencing Platform":"","Serovar":"Paratyphi C","Source Details":"Stool","Source Niche":"Human","Source Type":"Human","Name":"00_0529","Bio Project ID":"PRJEB19916","Subspecies":"","Bases":"","Uberstrain":"49192","ParaC serovars":"Paratyphi C"},"SAL_KA2132AA_AS":{"ID":"SAL_KA2132AA_AS","__Node":"SAL_KA2132AA_AS","__strain_id":"SAL_KA2132AA_AS","__selected":false,"id":177,"Selected":"","index":"118","Accession No.":"","Region":"","District":"","Antibiotic Resistance":"","Antigenic Formulas":"","Average Length":"","Barcode":"SAL_EA8646AA","City":"","Collection Day":"","Collection Month":"","Collection Time":"","Collection Year":"1992","Comment":"","Lab Contact":"F.X. Weill (Institut Pasteur)","Continent":"Europe","Country":"France","Date Entered":"2016-01-08","Disease":"","Experiment":"","Latitude":"","Longitude":"","Phage Type":"","Post Code":"","Release Date":"2016-07-08","Sample ID":"SAMEA104127637","Secondary Sample ID":"ERS1791530","Project ID":"ERP021993","Insert Size":"","Sequencing Library":"","Sequencing Platform":"","Serovar":"Paratyphi C","Source Details":"","Source Niche":"Human","Source Type":"Human","Name":"92_10881","Bio Project ID":"PRJEB19916","Subspecies":"","Bases":"","Uberstrain":"48646","ParaC serovars":"Paratyphi C"},"SAL_KA4685AA_AS":{"ID":"SAL_KA4685AA_AS","__Node":"SAL_KA4685AA_AS","__strain_id":"SAL_KA4685AA_AS","__selected":false,"id":178,"Selected":"","index":"215","Accession No.":"","Region":"","District":"","Antibiotic Resistance":"","Antigenic Formulas":"","Average Length":"","Barcode":"SAL_FA1066AA","City":"","Collection Day":"","Collection Month":"","Collection Time":"","Collection Year":"1997","Comment":"","Lab Contact":"F.X. Weill (Institut Pasteur)","Continent":"Europe","Country":"France","Date Entered":"2016-02-24","Disease":"","Experiment":"","Latitude":"","Longitude":"","Phage Type":"","Post Code":"","Release Date":"2016-08-24","Sample ID":"SAMEA104127700","Secondary Sample ID":"ERS1791593","Project ID":"ERP021993","Insert Size":"","Sequencing Library":"","Sequencing Platform":"","Serovar":"Paratyphi C","Source Details":"","Source Niche":"Human","Source Type":"Human","Name":"97_13124","Bio Project ID":"PRJEB19916","Subspecies":"","Bases":"","Uberstrain":"51066","ParaC serovars":"Paratyphi C"},"SAL_KA4686AA_AS":{"ID":"SAL_KA4686AA_AS","__Node":"SAL_KA4686AA_AS","__strain_id":"SAL_KA4686AA_AS","__selected":false,"id":179,"Selected":"","index":"216","Accession No.":"","Region":"","District":"","Antibiotic Resistance":"","Antigenic Formulas":"","Average Length":"","Barcode":"SAL_FA1067AA","City":"","Collection Day":"","Collection Month":"","Collection Time":"","Collection Year":"1999","Comment":"","Lab Contact":"F.X. Weill (Institut Pasteur)","Continent":"Africa","Country":"Senegal","Date Entered":"2016-02-24","Disease":"","Experiment":"","Latitude":"","Longitude":"","Phage Type":"","Post Code":"","Release Date":"2016-08-02","Sample ID":"SAMEA104127701","Secondary Sample ID":"ERS1791594","Project ID":"ERP021993","Insert Size":"","Sequencing Library":"","Sequencing Platform":"","Serovar":"Paratyphi C","Source Details":"","Source Niche":"Human","Source Type":"Human","Name":"99_07269","Bio Project ID":"PRJEB19916","Subspecies":"","Bases":"","Uberstrain":"51067","ParaC serovars":"Paratyphi C"},"SAL_KA2120AA_AS":{"ID":"SAL_KA2120AA_AS","__Node":"SAL_KA2120AA_AS","__strain_id":"SAL_KA2120AA_AS","__selected":false,"id":180,"Selected":"","index":"109","Accession No.":"","Region":"","District":"","Antibiotic Resistance":"","Antigenic Formulas":"","Average Length":"","Barcode":"SAL_EA8634AA","City":"","Collection Day":"","Collection Month":"","Collection Time":"","Collection Year":"1987","Comment":"","Lab Contact":"F.X. Weill (Institut Pasteur)","Continent":"Europe","Country":"France","Date Entered":"2016-01-08","Disease":"","Experiment":"","Latitude":"","Longitude":"","Phage Type":"","Post Code":"","Release Date":"2016-07-08","Sample ID":"SAMEA104127629","Secondary Sample ID":"ERS1791522","Project ID":"ERP021993","Insert Size":"","Sequencing Library":"","Sequencing Platform":"","Serovar":"Paratyphi C","Source Details":"Stool","Source Niche":"Human","Source Type":"Human","Name":"87_14","Bio Project ID":"PRJEB19916","Subspecies":"","Bases":"","Uberstrain":"48634","ParaC serovars":"Paratyphi C"},"SAL_KA2118AA_AS":{"ID":"SAL_KA2118AA_AS","__Node":"SAL_KA2118AA_AS","__strain_id":"SAL_KA2118AA_AS","__selected":false,"id":181,"Selected":"","index":"107","Accession No.":"","Region":"","District":"","Antibiotic Resistance":"","Antigenic Formulas":"","Average Length":"","Barcode":"SAL_EA8632AA","City":"","Collection Day":"","Collection Month":"","Collection Time":"","Collection Year":"1985","Comment":"","Lab Contact":"F.X. Weill (Institut Pasteur)","Continent":"Europe","Country":"France","Date Entered":"2016-01-08","Disease":"","Experiment":"","Latitude":"","Longitude":"","Phage Type":"","Post Code":"","Release Date":"2016-07-08","Sample ID":"SAMEA104127627","Secondary Sample ID":"ERS1791520","Project ID":"ERP021993","Insert Size":"","Sequencing Library":"","Sequencing Platform":"","Serovar":"Paratyphi C","Source Details":"Blood","Source Niche":"Human","Source Type":"Human","Name":"85_6","Bio Project ID":"PRJEB19916","Subspecies":"","Bases":"","Uberstrain":"48632","ParaC serovars":"Paratyphi C"},"SAL_KA5413AA_AS":{"ID":"SAL_KA5413AA_AS","__Node":"SAL_KA5413AA_AS","__strain_id":"SAL_KA5413AA_AS","__selected":false,"id":182,"Selected":"","index":"171","Accession No.":"","Region":"","District":"","Antibiotic Resistance":"","Antigenic Formulas":"","Average Length":"","Barcode":"SAL_FA1018AA","City":"","Collection Day":"","Collection Month":"","Collection Time":"","Collection Year":"2003","Comment":"","Lab Contact":"F.X. Weill (Institut Pasteur)","Continent":"Europe","Country":"France","Date Entered":"2016-02-24","Disease":"","Experiment":"","Latitude":"","Longitude":"","Phage Type":"","Post Code":"","Release Date":"2016-08-02","Sample ID":"SAMEA104127706","Secondary Sample ID":"ERS1791599","Project ID":"ERP021993","Insert Size":"","Sequencing Library":"","Sequencing Platform":"","Serovar":"Paratyphi C","Source Details":"pus","Source Niche":"Human","Source Type":"Human","Name":"03_2639","Bio Project ID":"PRJEB19916","Subspecies":"","Bases":"","Uberstrain":"51018","ParaC serovars":"Paratyphi C"},"SAL_KA4683AA_AS":{"ID":"SAL_KA4683AA_AS","__Node":"SAL_KA4683AA_AS","__strain_id":"SAL_KA4683AA_AS","__selected":false,"id":183,"Selected":"","index":"213","Accession No.":"","Region":"","District":"","Antibiotic Resistance":"","Antigenic Formulas":"","Average Length":"","Barcode":"SAL_FA1064AA","City":"","Collection Day":"","Collection Month":"","Collection Time":"","Collection Year":"1996","Comment":"","Lab Contact":"F.X. Weill (Institut Pasteur)","Continent":"Europe","Country":"France","Date Entered":"2016-02-24","Disease":"","Experiment":"","Latitude":"","Longitude":"","Phage Type":"","Post Code":"","Release Date":"2016-08-02","Sample ID":"SAMEA104127698","Secondary Sample ID":"ERS1791591","Project ID":"ERP021993","Insert Size":"","Sequencing Library":"","Sequencing Platform":"","Serovar":"Paratyphi C","Source Details":"","Source Niche":"Human","Source Type":"Human","Name":"96_2734","Bio Project ID":"PRJEB19916","Subspecies":"","Bases":"","Uberstrain":"51064","ParaC serovars":"Paratyphi C"},"SAL_KA4669AA_AS":{"ID":"SAL_KA4669AA_AS","__Node":"SAL_KA4669AA_AS","__strain_id":"SAL_KA4669AA_AS","__selected":false,"id":184,"Selected":"","index":"200","Accession No.":"","Region":"","District":"","Antibiotic Resistance":"","Antigenic Formulas":"","Average Length":"","Barcode":"SAL_FA1050AA","City":"","Collection Day":"","Collection Month":"","Collection Time":"","Collection Year":"1965","Comment":"","Lab Contact":"F.X. Weill (Institut Pasteur)","Continent":"Africa","Country":"Ivory Coast","Date Entered":"2016-02-24","Disease":"","Experiment":"","Latitude":"","Longitude":"","Phage Type":"","Post Code":"","Release Date":"2016-08-24","Sample ID":"SAMEA104127691","Secondary Sample ID":"ERS1791584","Project ID":"ERP021993","Insert Size":"","Sequencing Library":"","Sequencing Platform":"","Serovar":"Paratyphi C","Source Details":"Blood","Source Niche":"ND","Source Type":"ND","Name":"65_10bis","Bio Project ID":"PRJEB19916","Subspecies":"","Bases":"","Uberstrain":"51050","ParaC serovars":"Paratyphi C"},"SAL_KA4684AA_AS":{"ID":"SAL_KA4684AA_AS","__Node":"SAL_KA4684AA_AS","__strain_id":"SAL_KA4684AA_AS","__selected":false,"id":185,"Selected":"","index":"214","Accession No.":"","Region":"","District":"","Antibiotic Resistance":"","Antigenic Formulas":"","Average Length":"","Barcode":"SAL_FA1065AA","City":"","Collection Day":"","Collection Month":"","Collection Time":"","Collection Year":"1994","Comment":"","Lab Contact":"F.X. Weill (Institut Pasteur)","Continent":"Europe","Country":"France","Date Entered":"2016-02-24","Disease":"","Experiment":"","Latitude":"","Longitude":"","Phage Type":"","Post Code":"","Release Date":"2016-08-24","Sample ID":"SAMEA104127699","Secondary Sample ID":"ERS1791592","Project ID":"ERP021993","Insert Size":"","Sequencing Library":"","Sequencing Platform":"","Serovar":"Paratyphi C","Source Details":"","Source Niche":"Human","Source Type":"Human","Name":"94_2162","Bio Project ID":"PRJEB19916","Subspecies":"","Bases":"","Uberstrain":"51065","ParaC serovars":"Paratyphi C"},"SAL_JA4465AA_AS":{"ID":"SAL_JA4465AA_AS","__Node":"SAL_JA4465AA_AS","__strain_id":"SAL_JA4465AA_AS","__selected":false,"id":186,"Selected":"","index":"47","Accession No.":"","Region":"","District":"","Antibiotic Resistance":"","Antigenic Formulas":"","Average Length":"","Barcode":"SAL_DA4529AA","City":"","Collection Day":"","Collection Month":"","Collection Time":"","Collection Year":"1939","Comment":"","Lab Contact":"Ken Sanderson","Continent":"Africa","Country":"","Date Entered":"2015-08-27","Disease":"","Experiment":"","Latitude":"","Longitude":"","Phage Type":"","Post Code":"","Release Date":"2011-03-18","Sample ID":"SAMEA717169","Secondary Sample ID":"ERS007087","Project ID":"ERP000143","Insert Size":"","Sequencing Library":"","Sequencing Platform":"","Serovar":"Paratyphi C","Source Details":"","Source Niche":"","Source Type":"","Name":"RKS4585 / E699","Bio Project ID":"PRJEB2089","Subspecies":"I","Bases":"","Uberstrain":"34529","ParaC serovars":"Paratyphi C"},"_hypo_387":{"ID":"_hypo_387","__Node":"_hypo_387","__strain_id":"_hypo_387"},"SAL_KA3519AA_AS":{"ID":"SAL_KA3519AA_AS","__Node":"SAL_KA3519AA_AS","__strain_id":"SAL_KA3519AA_AS","__selected":false,"id":187,"Selected":"","index":"164","Accession No.":"","Region":"","District":"","Antibiotic Resistance":"","Antigenic Formulas":"6,7:c:1,5","Average Length":"","Barcode":"SAL_EA9779AA","City":"","Collection Day":"","Collection Month":"","Collection Time":"","Collection Year":"1988","Comment":"","Lab Contact":"Ken Sanderson","Continent":"Europe","Country":"France","Date Entered":"2016-02-08","Disease":"","Experiment":"","Latitude":"","Longitude":"","Phage Type":"","Post Code":"","Release Date":"2009-03-03","Sample ID":"SAMN02603245","Secondary Sample ID":"","Project ID":"Paratyphi C","Insert Size":"","Sequencing Library":"","Sequencing Platform":"","Serovar":"Paratyphi C","Source Details":"","Source Niche":"Human","Source Type":"Human","Name":" SARB49 /RKS4594 / IP2/88","Bio Project ID":"PRJNA20993","Subspecies":"I","Bases":"","Uberstrain":"49779","ParaC serovars":"Paratyphi C"},"SAL_KA2124AA_AS":{"ID":"SAL_KA2124AA_AS","__Node":"SAL_KA2124AA_AS","__strain_id":"SAL_KA2124AA_AS","__selected":false,"id":188,"Selected":"","index":"112","Accession No.":"","Region":"","District":"","Antibiotic Resistance":"","Antigenic Formulas":"","Average Length":"","Barcode":"SAL_EA8638AA","City":"","Collection Day":"","Collection Month":"","Collection Time":"","Collection Year":"1987","Comment":"","Lab Contact":"F.X. Weill (Institut Pasteur)","Continent":"Europe","Country":"France","Date Entered":"2016-01-08","Disease":"","Experiment":"","Latitude":"","Longitude":"","Phage Type":"","Post Code":"","Release Date":"2016-07-08","Sample ID":"SAMEA104127632","Secondary Sample ID":"ERS1791525","Project ID":"ERP021993","Insert Size":"","Sequencing Library":"","Sequencing Platform":"","Serovar":"Paratyphi C","Source Details":"Stool","Source Niche":"Human","Source Type":"Human","Name":"87_5","Bio Project ID":"PRJEB19916","Subspecies":"","Bases":"","Uberstrain":"48638","ParaC serovars":"Paratyphi C"},"SAL_BA9023AA_AS":{"ID":"SAL_BA9023AA_AS","__Node":"SAL_BA9023AA_AS","__strain_id":"SAL_BA9023AA_AS","__selected":false,"id":189,"Selected":"","index":"3","Accession No.":"","Region":"","District":"","Antibiotic Resistance":"","Antigenic Formulas":"","Average Length":"","Barcode":"SAL_AA8710AA","City":"","Collection Day":"","Collection Month":"","Collection Time":"","Collection Year":"","Comment":"","Lab Contact":"The Wellcome Trust Sanger Institute","Continent":"Africa","Country":"Nigeria","Date Entered":"2015-08-26","Disease":"","Experiment":"","Latitude":"","Longitude":"","Phage Type":"","Post Code":"","Release Date":"2014-08-05","Sample ID":"SAMEA2547734","Secondary Sample ID":"ERS462547","Project ID":"ERP005877","Insert Size":"","Sequencing Library":"","Sequencing Platform":"","Serovar":"Paratyphi C (Predicted)","Source Details":"","Source Niche":"","Source Type":"","Name":"PO418","Bio Project ID":"PRJEB6352","Subspecies":"I","Bases":"","Uberstrain":"8710","ParaC serovars":"Paratyphi C"},"SAL_BA9002AA_AS":{"ID":"SAL_BA9002AA_AS","__Node":"SAL_BA9002AA_AS","__strain_id":"SAL_BA9002AA_AS","__selected":false,"id":190,"Selected":"","index":"111","Accession No.":"","Region":"","District":"","Antibiotic Resistance":"","Antigenic Formulas":"","Average Length":"","Barcode":"SAL_AA8708AA","City":"","Collection Day":"","Collection Month":"","Collection Time":"","Collection Year":"","Comment":"","Lab Contact":"The Wellcome Trust Sanger Institute","Continent":"Africa","Country":"Nigeria","Date Entered":"2015-08-26","Disease":"","Experiment":"","Latitude":"","Longitude":"","Phage Type":"","Post Code":"","Release Date":"2014-08-05","Sample ID":"SAMEA2547736","Secondary Sample ID":"ERS462549","Project ID":"ERP005877","Insert Size":"","Sequencing Library":"","Sequencing Platform":"","Serovar":"Paratyphi C (Predicted)","Source Details":"","Source Niche":"","Source Type":"","Name":"PO530","Bio Project ID":"PRJEB6352","Subspecies":"I","Bases":"","Uberstrain":"8708","ParaC serovars":"Paratyphi C"},"SAL_KA2735AA_AS":{"ID":"SAL_KA2735AA_AS","__Node":"SAL_KA2735AA_AS","__strain_id":"SAL_KA2735AA_AS","__selected":false,"id":191,"Selected":"","index":"134","Accession No.":"","Region":"","District":"","Antibiotic Resistance":"","Antigenic Formulas":"","Average Length":"","Barcode":"SAL_EA9182AA","City":"","Collection Day":"","Collection Month":"","Collection Time":"","Collection Year":"1990","Comment":"","Lab Contact":"F.X. Weill (Institut Pasteur)","Continent":"Africa","Country":"Nigeria","Date Entered":"2016-01-29","Disease":"","Experiment":"","Latitude":"","Longitude":"","Phage Type":"","Post Code":"","Release Date":"2016-07-29","Sample ID":"SAMEA104127649","Secondary Sample ID":"ERS1791542","Project ID":"ERP021993","Insert Size":"","Sequencing Library":"","Sequencing Platform":"","Serovar":"Paratyphi C","Source Details":"Pus Osteitis","Source Niche":"Human","Source Type":"Human","Name":"90_13","Bio Project ID":"PRJEB19916","Subspecies":"","Bases":"","Uberstrain":"49182","ParaC serovars":"Paratyphi C"},"_hypo_393":{"ID":"_hypo_393","__Node":"_hypo_393","__strain_id":"_hypo_393"},"_hypo_394":{"ID":"_hypo_394","__Node":"_hypo_394","__strain_id":"_hypo_394"},"_hypo_395":{"ID":"_hypo_395","__Node":"_hypo_395","__strain_id":"_hypo_395"},"SAL_KA5408AA_AS":{"ID":"SAL_KA5408AA_AS","__Node":"SAL_KA5408AA_AS","__strain_id":"SAL_KA5408AA_AS","__selected":false,"id":192,"Selected":"","index":"176","Accession No.":"","Region":"","District":"","Antibiotic Resistance":"","Antigenic Formulas":"","Average Length":"","Barcode":"SAL_FA1023AA","City":"","Collection Day":"","Collection Month":"","Collection Time":"","Collection Year":"2010","Comment":"","Lab Contact":"F.X. Weill (Institut Pasteur)","Continent":"Europe","Country":"France","Date Entered":"2016-02-24","Disease":"","Experiment":"","Latitude":"","Longitude":"","Phage Type":"","Post Code":"","Release Date":"2016-08-24","Sample ID":"SAMEA104127703","Secondary Sample ID":"ERS1791596","Project ID":"ERP021993","Insert Size":"","Sequencing Library":"","Sequencing Platform":"","Serovar":"Paratyphi C","Source Details":"Blood","Source Niche":"Human","Source Type":"Human","Name":"201000563","Bio Project ID":"PRJEB19916","Subspecies":"","Bases":"","Uberstrain":"51023","ParaC serovars":"Paratyphi C"},"_hypo_397":{"ID":"_hypo_397","__Node":"_hypo_397","__strain_id":"_hypo_397"},"_hypo_398":{"ID":"_hypo_398","__Node":"_hypo_398","__strain_id":"_hypo_398"},"_hypo_399":{"ID":"_hypo_399","__Node":"_hypo_399","__strain_id":"_hypo_399"},"SAL_KA2782AA_AS":{"ID":"SAL_KA2782AA_AS","__Node":"SAL_KA2782AA_AS","__strain_id":"SAL_KA2782AA_AS","__selected":false,"id":193,"Selected":"","index":"96","Accession No.":"","Region":"","District":"","Antibiotic Resistance":"","Antigenic Formulas":"","Average Length":"","Barcode":"SAL_EA8620AA","City":"","Collection Day":"","Collection Month":"","Collection Time":"","Collection Year":"1965","Comment":"","Lab Contact":"F.X. Weill (Institut Pasteur)","Continent":"Africa","Country":"Democratic Republic of the Congo","Date Entered":"2016-01-08","Disease":"","Experiment":"","Latitude":"","Longitude":"","Phage Type":"","Post Code":"","Release Date":"2016-07-08","Sample ID":"SAMEA104127672","Secondary Sample ID":"ERS1791565","Project ID":"ERP021993","Insert Size":"","Sequencing Library":"","Sequencing Platform":"","Serovar":"Paratyphi C","Source Details":"Blood","Source Niche":"Human","Source Type":"Human","Name":"65_1bis","Bio Project ID":"PRJEB19916","Subspecies":"","Bases":"","Uberstrain":"48620","ParaC serovars":"Paratyphi C"},"SAL_KA2113AA_AS":{"ID":"SAL_KA2113AA_AS","__Node":"SAL_KA2113AA_AS","__strain_id":"SAL_KA2113AA_AS","__selected":false,"id":194,"Selected":"","index":"102","Accession No.":"","Region":"","District":"","Antibiotic Resistance":"","Antigenic Formulas":"","Average Length":"","Barcode":"SAL_EA8627AA","City":"","Collection Day":"","Collection Month":"","Collection Time":"","Collection Year":"1973","Comment":"","Lab Contact":"F.X. Weill (Institut Pasteur)","Continent":"Africa","Country":"Senegal","Date Entered":"2016-01-08","Disease":"","Experiment":"","Latitude":"","Longitude":"","Phage Type":"","Post Code":"","Release Date":"2016-07-08","Sample ID":"SAMEA104127622","Secondary Sample ID":"ERS1791515","Project ID":"ERP021993","Insert Size":"","Sequencing Library":"","Sequencing Platform":"","Serovar":"Paratyphi C","Source Details":"Blood","Source Niche":"Human","Source Type":"Human","Name":"73_3","Bio Project ID":"PRJEB19916","Subspecies":"","Bases":"","Uberstrain":"48627","ParaC serovars":"Paratyphi C"},"SAL_KA2729AA_AS":{"ID":"SAL_KA2729AA_AS","__Node":"SAL_KA2729AA_AS","__strain_id":"SAL_KA2729AA_AS","__selected":false,"id":195,"Selected":"","index":"128","Accession No.":"","Region":"","District":"","Antibiotic Resistance":"","Antigenic Formulas":"","Average Length":"","Barcode":"SAL_EA9176AA","City":"","Collection Day":"","Collection Month":"","Collection Time":"","Collection Year":"1970","Comment":"","Lab Contact":"F.X. Weill (Institut Pasteur)","Continent":"Africa","Country":"Ivory Coast","Date Entered":"2016-01-29","Disease":"","Experiment":"","Latitude":"","Longitude":"","Phage Type":"","Post Code":"","Release Date":"2016-07-29","Sample ID":"SAMEA104127645","Secondary Sample ID":"ERS1791538","Project ID":"ERP021993","Insert Size":"","Sequencing Library":"","Sequencing Platform":"","Serovar":"Paratyphi C","Source Details":"Blood","Source Niche":"Human","Source Type":"Human","Name":"70_7","Bio Project ID":"PRJEB19916","Subspecies":"","Bases":"","Uberstrain":"49176","ParaC serovars":"Paratyphi C"},"_hypo_403":{"ID":"_hypo_403","__Node":"_hypo_403","__strain_id":"_hypo_403"},"_hypo_404":{"ID":"_hypo_404","__Node":"_hypo_404","__strain_id":"_hypo_404"},"_hypo_405":{"ID":"_hypo_405","__Node":"_hypo_405","__strain_id":"_hypo_405"},"SAL_KA4671AA_AS":{"ID":"SAL_KA4671AA_AS","__Node":"SAL_KA4671AA_AS","__strain_id":"SAL_KA4671AA_AS","__selected":false,"id":196,"Selected":"","index":"202","Accession No.":"","Region":"","District":"","Antibiotic Resistance":"","Antigenic Formulas":"","Average Length":"","Barcode":"SAL_FA1052AA","City":"","Collection Day":"","Collection Month":"","Collection Time":"","Collection Year":"1967","Comment":"","Lab Contact":"F.X. Weill (Institut Pasteur)","Continent":"Asia","Country":"Vietnam","Date Entered":"2016-02-24","Disease":"","Experiment":"","Latitude":"","Longitude":"","Phage Type":"","Post Code":"","Release Date":"2016-08-24","Sample ID":"SAMEA104128441","Secondary Sample ID":"ERS1792334","Project ID":"ERP021173","Insert Size":"","Sequencing Library":"","Sequencing Platform":"","Serovar":"Paratyphi C (Predicted)","Source Details":"Blood","Source Niche":"ND","Source Type":"ND","Name":"67_14","Bio Project ID":"PRJEB19916","Subspecies":"","Bases":"","Uberstrain":"51052","ParaC serovars":"Paratyphi C"},"_hypo_407":{"ID":"_hypo_407","__Node":"_hypo_407","__strain_id":"_hypo_407"},"SAL_JA4486AA_AS":{"ID":"SAL_JA4486AA_AS","__Node":"SAL_JA4486AA_AS","__strain_id":"SAL_JA4486AA_AS","__selected":false,"id":197,"Selected":"","index":"50","Accession No.":"","Region":"","District":"","Antibiotic Resistance":"","Antigenic Formulas":"","Average Length":"","Barcode":"SAL_DA4533AA","City":"","Collection Day":"","Collection Month":"","Collection Time":"","Collection Year":"1966","Comment":"","Lab Contact":"W. Rabsch (Robert Koch-Institut, Wernigerode)","Continent":"Europe","Country":"Germany","Date Entered":"2015-08-27","Disease":"","Experiment":"","Latitude":"","Longitude":"","Phage Type":"","Post Code":"","Release Date":"2011-03-18","Sample ID":"SAMEA717139","Secondary Sample ID":"ERS007096","Project ID":"ERP000143","Insert Size":"","Sequencing Library":"","Sequencing Platform":"","Serovar":"Paratyphi C","Source Details":"","Source Niche":"Human","Source Type":"Human","Name":"66-10","Bio Project ID":"PRJEB2089","Subspecies":"I","Bases":"","Uberstrain":"34533","ParaC serovars":"Paratyphi C"},"SAL_JA4495AA_AS":{"ID":"SAL_JA4495AA_AS","__Node":"SAL_JA4495AA_AS","__strain_id":"SAL_JA4495AA_AS","__selected":false,"id":198,"Selected":"","index":"51","Accession No.":"","Region":"","District":"","Antibiotic Resistance":"","Antigenic Formulas":"","Average Length":"","Barcode":"SAL_DA4534AA","City":"","Collection Day":"","Collection Month":"","Collection Time":"","Collection Year":"1972","Comment":"","Lab Contact":"R. Helmuth","Continent":"Africa","Country":"Senegal","Date Entered":"2015-08-27","Disease":"","Experiment":"","Latitude":"","Longitude":"","Phage Type":"","Post Code":"","Release Date":"2011-03-18","Sample ID":"SAMEA717140","Secondary Sample ID":"ERS007095","Project ID":"ERP000143","Insert Size":"","Sequencing Library":"","Sequencing Platform":"","Serovar":"Paratyphi C","Source Details":"","Source Niche":"","Source Type":"","Name":"RKS1234","Bio Project ID":"PRJEB2089","Subspecies":"I","Bases":"","Uberstrain":"34534","ParaC serovars":"Paratyphi C"},"SAL_KA4674AA_AS":{"ID":"SAL_KA4674AA_AS","__Node":"SAL_KA4674AA_AS","__strain_id":"SAL_KA4674AA_AS","__selected":false,"id":199,"Selected":"","index":"205","Accession No.":"","Region":"","District":"","Antibiotic Resistance":"","Antigenic Formulas":"","Average Length":"","Barcode":"SAL_FA1055AA","City":"","Collection Day":"","Collection Month":"","Collection Time":"","Collection Year":"1969","Comment":"","Lab Contact":"F.X. Weill (Institut Pasteur)","Continent":"Africa","Country":"Senegal","Date Entered":"2016-02-24","Disease":"","Experiment":"","Latitude":"","Longitude":"","Phage Type":"","Post Code":"","Release Date":"2016-08-24","Sample ID":"SAMEA104127692","Secondary Sample ID":"ERS1791585","Project ID":"ERP021993","Insert Size":"","Sequencing Library":"","Sequencing Platform":"","Serovar":"Paratyphi C","Source Details":"Blood","Source Niche":"ND","Source Type":"ND","Name":"69_10","Bio Project ID":"PRJEB19916","Subspecies":"","Bases":"","Uberstrain":"51055","ParaC serovars":"Paratyphi C"},"SAL_KA2109AA_AS":{"ID":"SAL_KA2109AA_AS","__Node":"SAL_KA2109AA_AS","__strain_id":"SAL_KA2109AA_AS","__selected":false,"id":200,"Selected":"","index":"98","Accession No.":"","Region":"","District":"","Antibiotic Resistance":"","Antigenic Formulas":"","Average Length":"","Barcode":"SAL_EA8623AA","City":"","Collection Day":"","Collection Month":"","Collection Time":"","Collection Year":"1965","Comment":"","Lab Contact":"F.X. Weill (Institut Pasteur)","Continent":"Africa","Country":"Senegal","Date Entered":"2016-01-08","Disease":"","Experiment":"","Latitude":"","Longitude":"","Phage Type":"","Post Code":"","Release Date":"2016-07-08","Sample ID":"SAMEA104127618","Secondary Sample ID":"ERS1791511","Project ID":"ERP021993","Insert Size":"","Sequencing Library":"","Sequencing Platform":"","Serovar":"Paratyphi C","Source Details":"Blood","Source Niche":"Human","Source Type":"Human","Name":"65_7bis","Bio Project ID":"PRJEB19916","Subspecies":"","Bases":"","Uberstrain":"48623","ParaC serovars":"Paratyphi C"},"_hypo_412":{"ID":"_hypo_412","__Node":"_hypo_412","__strain_id":"_hypo_412"},"_hypo_413":{"ID":"_hypo_413","__Node":"_hypo_413","__strain_id":"_hypo_413"},"SAL_KA5414AA_AS":{"ID":"SAL_KA5414AA_AS","__Node":"SAL_KA5414AA_AS","__strain_id":"SAL_KA5414AA_AS","__selected":false,"id":201,"Selected":"","index":"180","Accession No.":"","Region":"","District":"","Antibiotic Resistance":"","Antigenic Formulas":"","Average Length":"","Barcode":"SAL_FA1030AA","City":"","Collection Day":"","Collection Month":"","Collection Time":"","Collection Year":"2015","Comment":"","Lab Contact":"F.X. Weill (Institut Pasteur)","Continent":"Europe","Country":"France","Date Entered":"2016-02-24","Disease":"","Experiment":"","Latitude":"","Longitude":"","Phage Type":"","Post Code":"","Release Date":"2016-08-24","Sample ID":"SAMEA104128456","Secondary Sample ID":"ERS1792349","Project ID":"ERP021993","Insert Size":"","Sequencing Library":"","Sequencing Platform":"","Serovar":"Paratyphi C","Source Details":"Urine","Source Niche":"Human","Source Type":"Human","Name":"20157827","Bio Project ID":"PRJEB19916","Subspecies":"","Bases":"","Uberstrain":"51030","ParaC serovars":"Paratyphi C"},"SAL_KA4629AA_AS":{"ID":"SAL_KA4629AA_AS","__Node":"SAL_KA4629AA_AS","__strain_id":"SAL_KA4629AA_AS","__selected":false,"id":202,"Selected":"","index":"173","Accession No.":"","Region":"","District":"","Antibiotic Resistance":"","Antigenic Formulas":"","Average Length":"","Barcode":"SAL_FA1020AA","City":"","Collection Day":"","Collection Month":"","Collection Time":"","Collection Year":"2003","Comment":"","Lab Contact":"F.X. Weill (Institut Pasteur)","Continent":"Europe","Country":"France","Date Entered":"2016-02-24","Disease":"","Experiment":"","Latitude":"","Longitude":"","Phage Type":"","Post Code":"","Release Date":"2016-08-24","Sample ID":"SAMEA104127675","Secondary Sample ID":"ERS1791568","Project ID":"ERP021993","Insert Size":"","Sequencing Library":"","Sequencing Platform":"","Serovar":"Paratyphi C","Source Details":"Blood","Source Niche":"Human","Source Type":"Human","Name":"03_9548","Bio Project ID":"PRJEB19916","Subspecies":"","Bases":"","Uberstrain":"51020","ParaC serovars":"Paratyphi C"},"SAL_KA2727AA_AS":{"ID":"SAL_KA2727AA_AS","__Node":"SAL_KA2727AA_AS","__strain_id":"SAL_KA2727AA_AS","__selected":false,"id":203,"Selected":"","index":"127","Accession No.":"","Region":"","District":"","Antibiotic Resistance":"","Antigenic Formulas":"","Average Length":"","Barcode":"SAL_EA9174AA","City":"","Collection Day":"","Collection Month":"","Collection Time":"","Collection Year":"1965","Comment":"","Lab Contact":"F.X. Weill (Institut Pasteur)","Continent":"Africa","Country":"Senegal","Date Entered":"2016-01-29","Disease":"","Experiment":"","Latitude":"","Longitude":"","Phage Type":"","Post Code":"","Release Date":"2016-07-29","Sample ID":"SAMEA104127642","Secondary Sample ID":"ERS1791535","Project ID":"ERP021993","Insert Size":"","Sequencing Library":"","Sequencing Platform":"","Serovar":"Paratyphi C","Source Details":"Blood","Source Niche":"Human","Source Type":"Human","Name":"65_5","Bio Project ID":"PRJEB19916","Subspecies":"","Bases":"","Uberstrain":"49174","ParaC serovars":"Paratyphi C"},"SAL_KA2746AA_AS":{"ID":"SAL_KA2746AA_AS","__Node":"SAL_KA2746AA_AS","__strain_id":"SAL_KA2746AA_AS","__selected":false,"id":204,"Selected":"","index":"137","Accession No.":"","Region":"","District":"","Antibiotic Resistance":"","Antigenic Formulas":"","Average Length":"","Barcode":"SAL_EA9191AA","City":"","Collection Day":"","Collection Month":"","Collection Time":"","Collection Year":"2000","Comment":"","Lab Contact":"F.X. Weill (Institut Pasteur)","Continent":"Europe","Country":"France","Date Entered":"2016-02-01","Disease":"","Experiment":"","Latitude":"","Longitude":"","Phage Type":"","Post Code":"","Release Date":"2016-08-01","Sample ID":"SAMEA104127652","Secondary Sample ID":"ERS1791545","Project ID":"ERP021993","Insert Size":"","Sequencing Library":"","Sequencing Platform":"","Serovar":"Paratyphi C","Source Details":"Stool","Source Niche":"Human","Source Type":"Human","Name":"00_7967","Bio Project ID":"PRJEB19916","Subspecies":"","Bases":"","Uberstrain":"49191","ParaC serovars":"Paratyphi C"},"SAL_KA5412AA_AS":{"ID":"SAL_KA5412AA_AS","__Node":"SAL_KA5412AA_AS","__strain_id":"SAL_KA5412AA_AS","__selected":false,"id":205,"Selected":"","index":"203","Accession No.":"","Region":"","District":"","Antibiotic Resistance":"","Antigenic Formulas":"","Average Length":"","Barcode":"SAL_FA1053AA","City":"","Collection Day":"","Collection Month":"","Collection Time":"","Collection Year":"1971","Comment":"","Lab Contact":"F.X. Weill (Institut Pasteur)","Continent":"Africa","Country":"","Date Entered":"2016-02-24","Disease":"","Experiment":"","Latitude":"","Longitude":"","Phage Type":"","Post Code":"","Release Date":"2016-08-24","Sample ID":"SAMEA104127705","Secondary Sample ID":"ERS1791598","Project ID":"ERP021993","Insert Size":"","Sequencing Library":"","Sequencing Platform":"","Serovar":"Paratyphi C","Source Details":"Urine","Source Niche":"Human","Source Type":"Human","Name":"71_12","Bio Project ID":"PRJEB19916","Subspecies":"","Bases":"","Uberstrain":"51053","ParaC serovars":"Paratyphi C"},"SAL_KA2134AA_AS":{"ID":"SAL_KA2134AA_AS","__Node":"SAL_KA2134AA_AS","__strain_id":"SAL_KA2134AA_AS","__selected":false,"id":206,"Selected":"","index":"120","Accession No.":"","Region":"","District":"","Antibiotic Resistance":"","Antigenic Formulas":"","Average Length":"","Barcode":"SAL_EA8648AA","City":"","Collection Day":"","Collection Month":"","Collection Time":"","Collection Year":"1993","Comment":"","Lab Contact":"F.X. Weill (Institut Pasteur)","Continent":"Europe","Country":"France","Date Entered":"2016-01-08","Disease":"","Experiment":"","Latitude":"","Longitude":"","Phage Type":"","Post Code":"","Release Date":"2016-07-08","Sample ID":"SAMEA104127639","Secondary Sample ID":"ERS1791532","Project ID":"ERP021993","Insert Size":"","Sequencing Library":"","Sequencing Platform":"","Serovar":"Paratyphi C","Source Details":"","Source Niche":"Human","Source Type":"Human","Name":"93_6018","Bio Project ID":"PRJEB19916","Subspecies":"","Bases":"","Uberstrain":"48648","ParaC serovars":"Paratyphi C"},"_hypo_420":{"ID":"_hypo_420","__Node":"_hypo_420","__strain_id":"_hypo_420"},"_hypo_421":{"ID":"_hypo_421","__Node":"_hypo_421","__strain_id":"_hypo_421"},"SAL_KA4650AA_AS":{"ID":"SAL_KA4650AA_AS","__Node":"SAL_KA4650AA_AS","__strain_id":"SAL_KA4650AA_AS","__selected":false,"id":207,"Selected":"","index":"191","Accession No.":"","Region":"","District":"","Antibiotic Resistance":"","Antigenic Formulas":"","Average Length":"","Barcode":"SAL_FA1041AA","City":"","Collection Day":"","Collection Month":"","Collection Time":"","Collection Year":"1959","Comment":"","Lab Contact":"F.X. Weill (Institut Pasteur)","Continent":"Africa","Country":"Senegal","Date Entered":"2016-02-24","Disease":"","Experiment":"","Latitude":"","Longitude":"","Phage Type":"","Post Code":"","Release Date":"2016-08-24","Sample ID":"SAMEA104127688","Secondary Sample ID":"ERS1791581","Project ID":"ERP021993","Insert Size":"","Sequencing Library":"","Sequencing Platform":"","Serovar":"Paratyphi C","Source Details":"Blood","Source Niche":"Human","Source Type":"Human","Name":"59_4","Bio Project ID":"PRJEB19916","Subspecies":"","Bases":"","Uberstrain":"51041","ParaC serovars":"Paratyphi C"},"SAL_KA4647AA_AS":{"ID":"SAL_KA4647AA_AS","__Node":"SAL_KA4647AA_AS","__strain_id":"SAL_KA4647AA_AS","__selected":false,"id":208,"Selected":"","index":"188","Accession No.":"","Region":"","District":"","Antibiotic Resistance":"","Antigenic Formulas":"","Average Length":"","Barcode":"SAL_FA1038AA","City":"","Collection Day":"","Collection Month":"","Collection Time":"","Collection Year":"1958","Comment":"","Lab Contact":"F.X. Weill (Institut Pasteur)","Continent":"Africa","Country":"Senegal","Date Entered":"2016-02-24","Disease":"","Experiment":"","Latitude":"","Longitude":"","Phage Type":"","Post Code":"","Release Date":"2016-08-24","Sample ID":"SAMEA104127685","Secondary Sample ID":"ERS1791578","Project ID":"ERP021993","Insert Size":"","Sequencing Library":"","Sequencing Platform":"","Serovar":"Paratyphi C","Source Details":"Blood","Source Niche":"Human","Source Type":"Human","Name":"58_3","Bio Project ID":"PRJEB19916","Subspecies":"","Bases":"","Uberstrain":"51038","ParaC serovars":"Paratyphi C"},"SAL_KA4648AA_AS":{"ID":"SAL_KA4648AA_AS","__Node":"SAL_KA4648AA_AS","__strain_id":"SAL_KA4648AA_AS","__selected":false,"id":209,"Selected":"","index":"189","Accession No.":"","Region":"","District":"","Antibiotic Resistance":"","Antigenic Formulas":"","Average Length":"","Barcode":"SAL_FA1039AA","City":"","Collection Day":"","Collection Month":"","Collection Time":"","Collection Year":"1959","Comment":"","Lab Contact":"F.X. Weill (Institut Pasteur)","Continent":"Africa","Country":"Senegal","Date Entered":"2016-02-24","Disease":"","Experiment":"","Latitude":"","Longitude":"","Phage Type":"","Post Code":"","Release Date":"2016-08-24","Sample ID":"SAMEA104127686","Secondary Sample ID":"ERS1791579","Project ID":"ERP021993","Insert Size":"","Sequencing Library":"","Sequencing Platform":"","Serovar":"Paratyphi C","Source Details":"Blood","Source Niche":"ND","Source Type":"ND","Name":"59_5","Bio Project ID":"PRJEB19916","Subspecies":"","Bases":"","Uberstrain":"51039","ParaC serovars":"Paratyphi C"},"_hypo_425":{"ID":"_hypo_425","__Node":"_hypo_425","__strain_id":"_hypo_425"},"SAL_KA2114AA_AS":{"ID":"SAL_KA2114AA_AS","__Node":"SAL_KA2114AA_AS","__strain_id":"SAL_KA2114AA_AS","__selected":false,"id":210,"Selected":"","index":"103","Accession No.":"","Region":"","District":"","Antibiotic Resistance":"","Antigenic Formulas":"","Average Length":"","Barcode":"SAL_EA8628AA","City":"","Collection Day":"","Collection Month":"","Collection Time":"","Collection Year":"1974","Comment":"","Lab Contact":"F.X. Weill (Institut Pasteur)","Continent":"Europe","Country":"France","Date Entered":"2016-01-08","Disease":"","Experiment":"","Latitude":"","Longitude":"","Phage Type":"","Post Code":"","Release Date":"2016-07-08","Sample ID":"SAMEA104127623","Secondary Sample ID":"ERS1791516","Project ID":"ERP021993","Insert Size":"","Sequencing Library":"","Sequencing Platform":"","Serovar":"Paratyphi C","Source Details":"Urine","Source Niche":"Human","Source Type":"Human","Name":"74_11","Bio Project ID":"PRJEB19916","Subspecies":"","Bases":"","Uberstrain":"48628","ParaC serovars":"Paratyphi C"},"SAL_KA2115AA_AS":{"ID":"SAL_KA2115AA_AS","__Node":"SAL_KA2115AA_AS","__strain_id":"SAL_KA2115AA_AS","__selected":false,"id":211,"Selected":"","index":"104","Accession No.":"","Region":"","District":"","Antibiotic Resistance":"","Antigenic Formulas":"","Average Length":"","Barcode":"SAL_EA8629AA","City":"","Collection Day":"","Collection Month":"","Collection Time":"","Collection Year":"1977","Comment":"","Lab Contact":"F.X. Weill (Institut Pasteur)","Continent":"Europe","Country":"France","Date Entered":"2016-01-08","Disease":"","Experiment":"","Latitude":"","Longitude":"","Phage Type":"","Post Code":"","Release Date":"2016-07-08","Sample ID":"SAMEA104127624","Secondary Sample ID":"ERS1791517","Project ID":"ERP021993","Insert Size":"","Sequencing Library":"","Sequencing Platform":"","Serovar":"Paratyphi C","Source Details":"Stool","Source Niche":"Human","Source Type":"Human","Name":"77_1","Bio Project ID":"PRJEB19916","Subspecies":"","Bases":"","Uberstrain":"48629","ParaC serovars":"Paratyphi C"},"SAL_KA2744AA_AS":{"ID":"SAL_KA2744AA_AS","__Node":"SAL_KA2744AA_AS","__strain_id":"SAL_KA2744AA_AS","__selected":false,"id":212,"Selected":"","index":"113","Accession No.":"","Region":"","District":"","Antibiotic Resistance":"","Antigenic Formulas":"","Average Length":"","Barcode":"SAL_EA8639AA","City":"","Collection Day":"","Collection Month":"","Collection Time":"","Collection Year":"1988","Comment":"","Lab Contact":"F.X. Weill (Institut Pasteur)","Continent":"Africa","Country":"Ivory Coast","Date Entered":"2016-01-08","Disease":"","Experiment":"","Latitude":"","Longitude":"","Phage Type":"","Post Code":"","Release Date":"2016-07-08","Sample ID":"SAMEA104127650","Secondary Sample ID":"ERS1791543","Project ID":"ERP021993","Insert Size":"","Sequencing Library":"","Sequencing Platform":"","Serovar":"Paratyphi C","Source Details":"Osteitis","Source Niche":"Human","Source Type":"Human","Name":"88_16","Bio Project ID":"PRJEB19916","Subspecies":"","Bases":"","Uberstrain":"48639","ParaC serovars":"Paratyphi C"},"_hypo_429":{"ID":"_hypo_429","__Node":"_hypo_429","__strain_id":"_hypo_429"},"SAL_KA4628AA_AS":{"ID":"SAL_KA4628AA_AS","__Node":"SAL_KA4628AA_AS","__strain_id":"SAL_KA4628AA_AS","__selected":false,"id":213,"Selected":"","index":"172","Accession No.":"","Region":"","District":"","Antibiotic Resistance":"","Antigenic Formulas":"","Average Length":"","Barcode":"SAL_FA1019AA","City":"","Collection Day":"","Collection Month":"","Collection Time":"","Collection Year":"2003","Comment":"","Lab Contact":"F.X. Weill (Institut Pasteur)","Continent":"Europe","Country":"France","Date Entered":"2016-02-24","Disease":"","Experiment":"","Latitude":"","Longitude":"","Phage Type":"","Post Code":"","Release Date":"2016-08-24","Sample ID":"SAMEA104127676","Secondary Sample ID":"ERS1791569","Project ID":"ERP021993","Insert Size":"","Sequencing Library":"","Sequencing Platform":"","Serovar":"Paratyphi C","Source Details":"Human","Source Niche":"Human","Source Type":"Human","Name":"03_5313","Bio Project ID":"PRJEB19916","Subspecies":"","Bases":"","Uberstrain":"51019","ParaC serovars":"Paratyphi C"},"_hypo_431":{"ID":"_hypo_431","__Node":"_hypo_431","__strain_id":"_hypo_431"},"SAL_KA2779AA_AS":{"ID":"SAL_KA2779AA_AS","__Node":"SAL_KA2779AA_AS","__strain_id":"SAL_KA2779AA_AS","__selected":false,"id":214,"Selected":"","index":"161","Accession No.":"","Region":"","District":"","Antibiotic Resistance":"","Antigenic Formulas":"","Average Length":"","Barcode":"SAL_EA9224AA","City":"","Collection Day":"","Collection Month":"","Collection Time":"","Collection Year":"2002","Comment":"","Lab Contact":"F.X. Weill (Institut Pasteur)","Continent":"Africa","Country":"","Date Entered":"2016-02-01","Disease":"","Experiment":"","Latitude":"","Longitude":"","Phage Type":"","Post Code":"","Release Date":"2016-08-01","Sample ID":"SAMEA104127670","Secondary Sample ID":"ERS1791563","Project ID":"ERP021993","Insert Size":"","Sequencing Library":"","Sequencing Platform":"","Serovar":"Paratyphi C","Source Details":"Human","Source Niche":"Human","Source Type":"Human","Name":"02_4526","Bio Project ID":"PRJEB19916","Subspecies":"","Bases":"","Uberstrain":"49224","ParaC serovars":"Paratyphi C"},"SAL_KA2112AA_AS":{"ID":"SAL_KA2112AA_AS","__Node":"SAL_KA2112AA_AS","__strain_id":"SAL_KA2112AA_AS","__selected":false,"id":215,"Selected":"","index":"101","Accession No.":"","Region":"","District":"","Antibiotic Resistance":"","Antigenic Formulas":"","Average Length":"","Barcode":"SAL_EA8626AA","City":"","Collection Day":"","Collection Month":"","Collection Time":"","Collection Year":"1972","Comment":"","Lab Contact":"F.X. Weill (Institut Pasteur)","Continent":"Africa","Country":"Senegal","Date Entered":"2016-01-08","Disease":"","Experiment":"","Latitude":"","Longitude":"","Phage Type":"","Post Code":"","Release Date":"2016-07-08","Sample ID":"SAMEA104127621","Secondary Sample ID":"ERS1791514","Project ID":"ERP021993","Insert Size":"","Sequencing Library":"","Sequencing Platform":"","Serovar":"Paratyphi C","Source Details":"Blood","Source Niche":"Human","Source Type":"Human","Name":"72_12","Bio Project ID":"PRJEB19916","Subspecies":"","Bases":"","Uberstrain":"48626","ParaC serovars":"Paratyphi C"},"SAL_KA2725AA_AS":{"ID":"SAL_KA2725AA_AS","__Node":"SAL_KA2725AA_AS","__strain_id":"SAL_KA2725AA_AS","__selected":false,"id":216,"Selected":"","index":"125","Accession No.":"","Region":"","District":"","Antibiotic Resistance":"","Antigenic Formulas":"","Average Length":"","Barcode":"SAL_EA9172AA","City":"","Collection Day":"","Collection Month":"","Collection Time":"","Collection Year":"2000","Comment":"","Lab Contact":"F.X. Weill (Institut Pasteur)","Continent":"Europe","Country":"France","Date Entered":"2016-01-29","Disease":"","Experiment":"","Latitude":"","Longitude":"","Phage Type":"","Post Code":"","Release Date":"2016-07-29","Sample ID":"SAMEA104127643","Secondary Sample ID":"ERS1791536","Project ID":"ERP021993","Insert Size":"","Sequencing Library":"","Sequencing Platform":"","Serovar":"Paratyphi C","Source Details":"Stool","Source Niche":"Human","Source Type":"Human","Name":"00_7798","Bio Project ID":"PRJEB19916","Subspecies":"","Bases":"","Uberstrain":"49172","ParaC serovars":"Paratyphi C"},"SAL_KA4649AA_AS":{"ID":"SAL_KA4649AA_AS","__Node":"SAL_KA4649AA_AS","__strain_id":"SAL_KA4649AA_AS","__selected":false,"id":217,"Selected":"","index":"190","Accession No.":"","Region":"","District":"","Antibiotic Resistance":"","Antigenic Formulas":"","Average Length":"","Barcode":"SAL_FA1040AA","City":"","Collection Day":"","Collection Month":"","Collection Time":"","Collection Year":"1959","Comment":"","Lab Contact":"F.X. Weill (Institut Pasteur)","Continent":"Africa","Country":"Senegal","Date Entered":"2016-02-24","Disease":"","Experiment":"","Latitude":"","Longitude":"","Phage Type":"","Post Code":"","Release Date":"2016-08-24","Sample ID":"SAMEA104127687","Secondary Sample ID":"ERS1791580","Project ID":"ERP021993","Insert Size":"","Sequencing Library":"","Sequencing Platform":"","Serovar":"Paratyphi C","Source Details":"Blood","Source Niche":"ND","Source Type":"ND","Name":"59_6","Bio Project ID":"PRJEB19916","Subspecies":"","Bases":"","Uberstrain":"51040","ParaC serovars":"Paratyphi C"},"SAL_KA2745AA_AS":{"ID":"SAL_KA2745AA_AS","__Node":"SAL_KA2745AA_AS","__strain_id":"SAL_KA2745AA_AS","__selected":false,"id":218,"Selected":"","index":"136","Accession No.":"","Region":"","District":"","Antibiotic Resistance":"","Antigenic Formulas":"","Average Length":"","Barcode":"SAL_EA9190AA","City":"","Collection Day":"","Collection Month":"","Collection Time":"","Collection Year":"2000","Comment":"","Lab Contact":"F.X. Weill (Institut Pasteur)","Continent":"Europe","Country":"France","Date Entered":"2016-02-01","Disease":"","Experiment":"","Latitude":"","Longitude":"","Phage Type":"","Post Code":"","Release Date":"2016-08-01","Sample ID":"SAMEA104127651","Secondary Sample ID":"ERS1791544","Project ID":"ERP021993","Insert Size":"","Sequencing Library":"","Sequencing Platform":"","Serovar":"Paratyphi C","Source Details":"Stool","Source Niche":"Human","Source Type":"Human","Name":"00_3856","Bio Project ID":"PRJEB19916","Subspecies":"","Bases":"","Uberstrain":"49190","ParaC serovars":"Paratyphi C"},"SAL_KA2730AA_AS":{"ID":"SAL_KA2730AA_AS","__Node":"SAL_KA2730AA_AS","__strain_id":"SAL_KA2730AA_AS","__selected":false,"id":219,"Selected":"","index":"129","Accession No.":"","Region":"","District":"","Antibiotic Resistance":"","Antigenic Formulas":"","Average Length":"","Barcode":"SAL_EA9177AA","City":"","Collection Day":"","Collection Month":"","Collection Time":"","Collection Year":"1988","Comment":"","Lab Contact":"F.X. Weill (Institut Pasteur)","Continent":"Europe","Country":"France","Date Entered":"2016-01-29","Disease":"","Experiment":"","Latitude":"","Longitude":"","Phage Type":"","Post Code":"","Release Date":"2016-07-29","Sample ID":"SAMEA104127644","Secondary Sample ID":"ERS1791537","Project ID":"ERP021993","Insert Size":"","Sequencing Library":"","Sequencing Platform":"","Serovar":"Paratyphi C","Source Details":"Pus","Source Niche":"Human","Source Type":"Human","Name":"88_17","Bio Project ID":"PRJEB19916","Subspecies":"","Bases":"","Uberstrain":"49177","ParaC serovars":"Paratyphi C"},"SAL_KA4640AA_AS":{"ID":"SAL_KA4640AA_AS","__Node":"SAL_KA4640AA_AS","__strain_id":"SAL_KA4640AA_AS","__selected":false,"id":220,"Selected":"","index":"181","Accession No.":"","Region":"","District":"","Antibiotic Resistance":"","Antigenic Formulas":"","Average Length":"","Barcode":"SAL_FA1031AA","City":"","Collection Day":"","Collection Month":"","Collection Time":"","Collection Year":"2012","Comment":"","Lab Contact":"F.X. Weill (Institut Pasteur)","Continent":"Europe","Country":"France","Date Entered":"2016-02-24","Disease":"","Experiment":"","Latitude":"","Longitude":"","Phage Type":"","Post Code":"","Release Date":"2016-08-24","Sample ID":"SAMEA104127680","Secondary Sample ID":"ERS1791573","Project ID":"ERP021993","Insert Size":"","Sequencing Library":"","Sequencing Platform":"","Serovar":"Paratyphi C","Source Details":"Stool","Source Niche":"Human","Source Type":"Human","Name":"20124063","Bio Project ID":"PRJEB19916","Subspecies":"","Bases":"","Uberstrain":"51031","ParaC serovars":"Paratyphi C"}},"initial_category":"ParaC serovars","newickTree":"(SAL_NA2838AA_AS:0.0,(SAL_KA2721AA_AS:0.0,((SAL_KA5407AA_AS:0.0,SAL_KA2774AA_AS:42):0.0,(((SAL_KA2776AA_AS:0.0,(((((((((((SAL_FA6337AA_AS:0.0,(SAL_KA2752AA_AS:0.0,(((((((((((SAL_EA5152AA_AS:0.0,SAL_EA6434AA_AS:6):0.0,(((SAL_EA6573AA_AS:0.0,SAL_JA4554AA_AS:61):0.0,SAL_KA2736AA_AS:67):0.0,SAL_FA3249AA_AS:42):53):0.0,SAL_KA4666AA_AS:62):0.0,((SAL_KA4675AA_AS:0.0,SAL_KA2726AA_AS:30):0.0,(SAL_KA4638AA_AS:0.0,SAL_LA4011AA_AS:72):59):63):0.0,(SAL_KA4670AA_AS:0.0,(SAL_KA5410AA_AS:0.0,SAL_KA2761AA_AS:120):94):70):0.0,SAL_KA2749AA_AS:75):0.0,SAL_KA5409AA_AS:81):0.0,SAL_CA1224AA_AS:91):0.0,(((((SAL_KA4646AA_AS:0.0,SAL_KA4626AA_AS:148):0.0,((SAL_KA4634AA_AS:0.0,SAL_KA2731AA_AS:46):0.0,SAL_KA2723AA_AS:58):84):0.0,((((((SAL_IA6169AA_AS:0.0,SAL_JA4557AA_AS:91):0.0,(SAL_JA4439AA_AS:0.0,SAL_IA1837AA_AS:69):96):0.0,SAL_JA4553AA_AS:97):0.0,((SAL_JA4562AA_AS:0,SAL_FA2136AA_AS:0):0.0,SAL_JA8483AA_AS:1):1):0.0,((SAL_EA3564AA_AS:0.0,(((((SAL_EA6577AA_AS:0.0,SAL_JA4552AA_AS:83):0.0,((SAL_JA4457AA_AS:0.0,((SAL_JA4455AA_AS:0.0,SAL_JA4478AA_AS:77):0.0,SAL_KA3524AA_AS:95):62):0.0,SAL_JA4448AA_AS:96):100):0.0,SAL_FA4423AA_AS:46):0.0,(((((((((((SAL_FA1993AA_AS:0,SAL_FA4384AA_AS:0):0.0,SAL_FA2979AA_AS:2):0.0,(SAL_FA3995AA_AS:0.0,SAL_FA3911AA_AS:1):3):0.0,SAL_JA4565AA_AS:4):0.0,SAL_JA4438AA_AS:5):0.0,SAL_FA2360AA_AS:12):0.0,SAL_JA4566AA_AS:14):0.0,SAL_FA3889AA_AS:16):0.0,SAL_JA4564AA_AS:17):0.0,SAL_BA2933AA_AS:24):0.0,SAL_CA0747AA_AS:44):46):0.0,((SAL_FA3039AA_AS:0.0,SAL_FA2918AA_AS:3):0.0,SAL_JA4561AA_AS:39):58):60):0.0,SAL_IA5709AA_AS:1):4):0.0,(((((SAL_FA3019AA_AS:0.0,(SAL_KA2748AA_AS:0.0,SAL_KA2722AA_AS:100):72):0.0,SAL_JA4558AA_AS:81):0.0,SAL_KA4665AA_AS:109):0.0,((SAL_BA3624AA_AS:0.0,(SAL_JA4563AA_AS:0.0,(((SAL_FA3194AA_AS:0.0,SAL_FA4728AA_AS:5):0.0,SAL_IA6171AA_AS:8):0.0,SAL_FA4572AA_AS:3):4):3):0.0,SAL_BA5451AA_AS:4):45):0.0,(SAL_FA4560AA_AS:0.0,SAL_IA6168AA_AS:3):60):66):86):0.0,SAL_JA4560AA_AS:94):0.0,(SAL_JA4556AA_AS:0.0,SAL_AB1333AA_AS:25):96):122):0.0,SAL_CA3925AA_AS:165):0.0,((((((SAL_FA2332AA_AS:0.0,SAL_EA6435AA_AS:86):0.0,SAL_EA6440AA_AS:89):0.0,SAL_EA6429AA_AS:94):0.0,SAL_LA4012AA_AS:106):0.0,((((SAL_JA4440AA_AS:0.0,((((SAL_KA2758AA_AS:0.0,SAL_KA4673AA_AS:57):0.0,SAL_KA4667AA_AS:68):0.0,SAL_KA2755AA_AS:73):0.0,SAL_KA4676AA_AS:22):48):0.0,SAL_KA4652AA_AS:52):0.0,SAL_KA4668AA_AS:54):0.0,(SAL_KA3451AA_AS:0.0,SAL_JA4441AA_AS:80):88):194):0.0,SAL_ZA3194AA_AS:220):885):1148):1377):0.0,(((SAL_EA6432AA_AS:0.0,SAL_EA6869AA_AS:134):0.0,(((SAL_JA4443AA_AS:0.0,SAL_JA4442AA_AS:50):0.0,SAL_JA4445AA_AS:60):0.0,SAL_JA4444AA_AS:62):169):0.0,((SAL_FA6398AA_AS:0.0,SAL_JA4446AA_AS:94):0.0,SAL_EA6427AA_AS:158):1165):1602):0.0,(((SAL_FA6280AA_AS:0.0,(SAL_FA6378AA_AS:0.0,SAL_JA4452AA_AS:41):43):0.0,SAL_JA4509AA_AS:52):0.0,(SAL_FA6301AA_AS:0.0,SAL_FA6300AA_AS:3):6):39):0.0,SAL_JA4450AA_AS:45):0.0,(SAL_FA6392AA_AS:0.0,SAL_KA2117AA_AS:33):49):0.0,SAL_KA4663AA_AS:63):0.0,((SAL_JA4461AA_AS:0.0,SAL_JA4512AA_AS:31):0.0,SAL_KA4633AA_AS:38):67):0.0,(SAL_JA4549AA_AS:0.0,((((((((((((SAL_KA2773AA_AS:0.0,SAL_KA4642AA_AS:171):0.0,SAL_KA2767AA_AS:12):0.0,SAL_KA2765AA_AS:15):0.0,SAL_KA2133AA_AS:17):0.0,SAL_KA4682AA_AS:18):0.0,SAL_KA2126AA_AS:19):0.0,SAL_KA2131AA_AS:22):0.0,SAL_KA2764AA_AS:25):0.0,SAL_KA2127AA_AS:26):0.0,SAL_KA4679AA_AS:57):0.0,SAL_KA2719AA_AS:62):0.0,SAL_KA2129AA_AS:77):113):151):0.0,((((SAL_KA2107AA_AS:0.0,SAL_KA2778AA_AS:158):0.0,SAL_KA2733AA_AS:71):0.0,SAL_KA2111AA_AS:77):0.0,SAL_KA2734AA_AS:150):156):0.0,SAL_KA2122AA_AS:163):0.0,((SAL_KA2770AA_AS:0.0,SAL_KA4651AA_AS:2):0.0,((((((((((SAL_KA2759AA_AS:0.0,((((SAL_KA4677AA_AS:0.0,SAL_KA2732AA_AS:34):0.0,SAL_JA4490AA_AS:46):0.0,(((SAL_KA2771AA_AS:0.0,SAL_JA4550AA_AS:81):0.0,SAL_KA2772AA_AS:87):0.0,(SAL_KA5411AA_AS:0.0,(SAL_KA2119AA_AS:0.0,SAL_KA2123AA_AS:29):36):44):80):0.0,(((((SAL_KA4644AA_AS:0.0,SAL_KA4645AA_AS:201):0.0,(((SAL_JA4551AA_AS:0.0,SAL_JA4548AA_AS:45):0.0,SAL_KA4641AA_AS:55):0.0,SAL_JA4504AA_AS:66):88):0.0,((SAL_KA2781AA_AS:0.0,(((SAL_KA4602AA_AS:0.0,SAL_KA4624AA_AS:136):0.0,(SAL_KA4687AA_AS:0.0,SAL_KA4680AA_AS:77):29):0.0,SAL_JA4499AA_AS:39):101):0.0,SAL_KA2110AA_AS:39):88):0.0,((((SAL_BA8961AA_AS:0.0,((((((SAL_KA2751AA_AS:0.0,SAL_JA4470AA_AS:153):0.0,(((SAL_KA2766AA_AS:0.0,SAL_KA2116AA_AS:78):0.0,(SAL_KA2777AA_AS:0.0,(SAL_KA4630AA_AS:0.0,SAL_KA2750AA_AS:14):30):78):0.0,((((SAL_KA4631AA_AS:0.0,((((((SAL_KA2775AA_AS:0.0,SAL_KA4681AA_AS:39):0.0,SAL_KA2747AA_AS:43):0.0,SAL_KA2132AA_AS:48):0.0,SAL_KA4685AA_AS:48):0.0,SAL_KA4686AA_AS:56):0.0,SAL_KA2120AA_AS:36):36):0.0,SAL_KA2118AA_AS:37):0.0,SAL_KA5413AA_AS:45):0.0,SAL_KA4683AA_AS:74):33):73):0.0,SAL_KA4669AA_AS:79):0.0,SAL_KA4684AA_AS:92):0.0,SAL_JA4465AA_AS:92):0.0,(SAL_KA3519AA_AS:0.0,SAL_KA2124AA_AS:85):98):102):0.0,SAL_BA9023AA_AS:2):0.0,SAL_BA9002AA_AS:8):0.0,SAL_KA2735AA_AS:53):89):0.0,(((SAL_KA5408AA_AS:0.0,(((SAL_KA2782AA_AS:0.0,SAL_KA2113AA_AS:67):0.0,SAL_KA2729AA_AS:125):0.0,(((SAL_KA4671AA_AS:0.0,(SAL_JA4486AA_AS:0.0,SAL_JA4495AA_AS:44):27):0.0,SAL_KA4674AA_AS:29):0.0,SAL_KA2109AA_AS:38):9):27):0.0,((SAL_KA5414AA_AS:0.0,SAL_KA4629AA_AS:64):0.0,SAL_KA2727AA_AS:104):52):0.0,SAL_KA2746AA_AS:95):96):122):173):0.0,SAL_KA5412AA_AS:175):0.0,SAL_KA2134AA_AS:226):0.0,((SAL_KA4650AA_AS:0.0,SAL_KA4647AA_AS:32):0.0,SAL_KA4648AA_AS:23):28):0.0,(SAL_KA2114AA_AS:0.0,SAL_KA2115AA_AS:63):79):0.0,SAL_KA2744AA_AS:86):0.0,(SAL_KA4628AA_AS:0.0,(SAL_KA2779AA_AS:0.0,SAL_KA2112AA_AS:174):73):96):0.0,SAL_KA2725AA_AS:123):0.0,SAL_KA4649AA_AS:124):0.0,SAL_KA2745AA_AS:158):161):195):196):0.0,SAL_KA2730AA_AS:44):0.0,SAL_KA4640AA_AS:49):54):174):2662);\n","metadata_options":{"nothing":{"label":"No Category"},"ID":{"label":"ID","coltype":"character","grouptype":"size","colorscheme":"category","minnum":0},"Selected":{"label":"Selected","coltype":"character","grouptype":"size","colorscheme":"category","minnum":0},"index":{"label":"index","coltype":"character","grouptype":"size","colorscheme":"category","minnum":0},"Accession No.":{"label":"Accession No.","coltype":"character","grouptype":"size","colorscheme":"category","minnum":0},"Region":{"label":"Region","coltype":"character","grouptype":"size","colorscheme":"category","minnum":0},"District":{"label":"District","coltype":"character","grouptype":"size","colorscheme":"category","minnum":0},"Antibiotic Resistance":{"label":"Antibiotic Resistance","coltype":"character","grouptype":"size","colorscheme":"category","minnum":0},"Antigenic Formulas":{"label":"Antigenic Formulas","coltype":"character","grouptype":"size","colorscheme":"category","minnum":0},"Average Length":{"label":"Average Length","coltype":"character","grouptype":"size","colorscheme":"category","minnum":0},"Barcode":{"label":"Barcode","coltype":"character","grouptype":"size","colorscheme":"category","minnum":0},"City":{"label":"City","coltype":"character","grouptype":"size","colorscheme":"category","minnum":0},"Collection Day":{"label":"Collection Day","coltype":"character","grouptype":"size","colorscheme":"category","minnum":0},"Collection Month":{"label":"Collection Month","coltype":"character","grouptype":"size","colorscheme":"category","minnum":0},"Collection Time":{"label":"Collection Time","coltype":"character","grouptype":"size","colorscheme":"category","minnum":0},"Collection Year":{"label":"Collection Year","coltype":"character","grouptype":"size","colorscheme":"category","minnum":0},"Comment":{"label":"Comment","coltype":"character","grouptype":"size","colorscheme":"category","minnum":0},"Lab Contact":{"label":"Lab Contact","coltype":"character","grouptype":"size","colorscheme":"category","minnum":0},"Continent":{"label":"Continent","coltype":"character","grouptype":"size","colorscheme":"category","minnum":0},"Country":{"label":"Country","coltype":"character","grouptype":"size","colorscheme":"category","minnum":0},"Date Entered":{"label":"Date Entered","coltype":"character","grouptype":"size","colorscheme":"category","minnum":0},"Disease":{"label":"Disease","coltype":"character","grouptype":"size","colorscheme":"category","minnum":0},"Experiment":{"label":"Experiment","coltype":"character","grouptype":"size","colorscheme":"category","minnum":0},"Latitude":{"label":"Latitude","coltype":"character","grouptype":"size","colorscheme":"category","minnum":0},"Longitude":{"label":"Longitude","coltype":"character","grouptype":"size","colorscheme":"category","minnum":0},"Phage Type":{"label":"Phage Type","coltype":"character","grouptype":"size","colorscheme":"category","minnum":0},"Post Code":{"label":"Post Code","coltype":"character","grouptype":"size","colorscheme":"category","minnum":0},"Release Date":{"label":"Release Date","coltype":"character","grouptype":"size","colorscheme":"category","minnum":0},"Sample ID":{"label":"Sample ID","coltype":"character","grouptype":"size","colorscheme":"category","minnum":0},"Secondary Sample ID":{"label":"Secondary Sample ID","coltype":"character","grouptype":"size","colorscheme":"category","minnum":0},"Project ID":{"label":"Project ID","coltype":"character","grouptype":"size","colorscheme":"category","minnum":0},"Insert Size":{"label":"Insert Size","coltype":"character","grouptype":"size","colorscheme":"category","minnum":0},"Sequencing Library":{"label":"Sequencing Library","coltype":"character","grouptype":"size","colorscheme":"category","minnum":0},"Sequencing Platform":{"label":"Sequencing Platform","coltype":"character","grouptype":"size","colorscheme":"category","minnum":0},"Serovar":{"label":"Serovar","coltype":"character","grouptype":"size","colorscheme":"category","minnum":0},"Source Details":{"label":"Source Details","coltype":"character","grouptype":"size","colorscheme":"category","minnum":0},"Source Niche":{"label":"Source Niche","coltype":"character","grouptype":"size","colorscheme":"category","minnum":0},"Source Type":{"label":"Source Type","coltype":"character","grouptype":"size","colorscheme":"category","minnum":0},"Name":{"label":"Name","coltype":"character","grouptype":"size","colorscheme":"category","minnum":0},"Bio Project ID":{"label":"Bio Project ID","coltype":"character","grouptype":"size","colorscheme":"category","minnum":0},"Subspecies":{"label":"Subspecies","coltype":"character","grouptype":"size","colorscheme":"category","minnum":0},"Bases":{"label":"Bases","coltype":"character","grouptype":"size","colorscheme":"category","minnum":0},"Uberstrain":{"label":"Uberstrain","coltype":"character","grouptype":"size","colorscheme":"category","minnum":0},"ParaC serovars":{"label":"ParaC serovars","coltype":"character","grouptype":"size","colorscheme":"custom","minnum":0}}}
