# Supplementary material for: GrapeTree: visualization of core genomic relationships among 100,000 bacterial pathogens
Source: Genome Res. 2018 Sep;28(9):1395–404. doi: 10.1101/gr.232397.117 (PMC6120633; doi:10.1101/gr.232397.117)
Supplement: Supplemental Material [file supp_gr.232397.117_Supplemental_data_S2.zip › figures/Fig_5C.json]

{"links":[{"source":0,"target":1,"distance":0},{"source":1,"target":2,"distance":0},{"source":2,"target":3,"distance":0},{"source":3,"target":4,"distance":0},{"source":4,"target":5,"distance":0},{"source":5,"target":6,"distance":0},{"source":5,"target":7,"distance":59},{"source":4,"target":8,"distance":85},{"source":3,"target":9,"distance":87},{"source":2,"target":10,"distance":93},{"source":1,"target":11,"distance":193},{"source":11,"target":12,"distance":0},{"source":12,"target":13,"distance":0},{"source":13,"target":14,"distance":0},{"source":14,"target":15,"distance":0},{"source":14,"target":16,"distance":47},{"source":13,"target":17,"distance":48},{"source":17,"target":18,"distance":0},{"source":18,"target":19,"distance":0},{"source":19,"target":20,"distance":0},{"source":20,"target":21,"distance":0},{"source":20,"target":22,"distance":54},{"source":22,"target":23,"distance":0},{"source":22,"target":24,"distance":50},{"source":24,"target":25,"distance":0},{"source":25,"target":26,"distance":0},{"source":26,"target":27,"distance":0},{"source":27,"target":28,"distance":0},{"source":28,"target":29,"distance":0},{"source":28,"target":30,"distance":55},{"source":30,"target":31,"distance":0},{"source":31,"target":32,"distance":0},{"source":32,"target":33,"distance":0},{"source":32,"target":34,"distance":157},{"source":34,"target":35,"distance":0},{"source":34,"target":36,"distance":65},{"source":31,"target":37,"distance":25},{"source":37,"target":38,"distance":0},{"source":37,"target":39,"distance":29},{"source":30,"target":40,"distance":27},{"source":27,"target":41,"distance":57},{"source":41,"target":42,"distance":0},{"source":42,"target":43,"distance":0},{"source":43,"target":44,"distance":0},{"source":44,"target":45,"distance":0},{"source":45,"target":46,"distance":0},{"source":46,"target":47,"distance":0},{"source":47,"target":48,"distance":0},{"source":48,"target":49,"distance":0},{"source":49,"target":50,"distance":0},{"source":50,"target":51,"distance":0},{"source":50,"target":52,"distance":68},{"source":49,"target":53,"distance":68},{"source":53,"target":54,"distance":0},{"source":53,"target":55,"distance":89},{"source":55,"target":56,"distance":0},{"source":55,"target":57,"distance":81},{"source":48,"target":58,"distance":72},{"source":47,"target":59,"distance":77},{"source":46,"target":60,"distance":119},{"source":60,"target":61,"distance":0},{"source":61,"target":62,"distance":0},{"source":62,"target":63,"distance":0},{"source":63,"target":64,"distance":0},{"source":64,"target":65,"distance":0},{"source":64,"target":66,"distance":135},{"source":63,"target":67,"distance":46},{"source":62,"target":68,"distance":72},{"source":68,"target":69,"distance":0},{"source":69,"target":70,"distance":0},{"source":69,"target":71,"distance":21},{"source":68,"target":72,"distance":21},{"source":61,"target":73,"distance":84},{"source":73,"target":74,"distance":0},{"source":74,"target":75,"distance":0},{"source":75,"target":76,"distance":0},{"source":76,"target":77,"distance":0},{"source":77,"target":78,"distance":0},{"source":78,"target":79,"distance":0},{"source":78,"target":80,"distance":0},{"source":80,"target":81,"distance":0},{"source":80,"target":82,"distance":1},{"source":77,"target":83,"distance":1},{"source":83,"target":84,"distance":0},{"source":84,"target":85,"distance":0},{"source":84,"target":86,"distance":0},{"source":83,"target":87,"distance":1},{"source":76,"target":88,"distance":60},{"source":88,"target":89,"distance":0},{"source":89,"target":90,"distance":0},{"source":90,"target":91,"distance":0},{"source":91,"target":92,"distance":0},{"source":92,"target":93,"distance":0},{"source":92,"target":94,"distance":86},{"source":94,"target":95,"distance":0},{"source":95,"target":96,"distance":0},{"source":95,"target":97,"distance":42},{"source":97,"target":98,"distance":0},{"source":98,"target":99,"distance":0},{"source":98,"target":100,"distance":78},{"source":97,"target":101,"distance":34},{"source":94,"target":102,"distance":43},{"source":91,"target":103,"distance":31},{"source":90,"target":104,"distance":41},{"source":89,"target":105,"distance":42},{"source":105,"target":106,"distance":0},{"source":106,"target":107,"distance":0},{"source":107,"target":108,"distance":0},{"source":108,"target":109,"distance":0},{"source":109,"target":110,"distance":0},{"source":110,"target":111,"distance":0},{"source":111,"target":112,"distance":0},{"source":112,"target":113,"distance":0},{"source":113,"target":114,"distance":0},{"source":114,"target":115,"distance":0},{"source":115,"target":116,"distance":0},{"source":115,"target":117,"distance":0},{"source":114,"target":118,"distance":44},{"source":113,"target":119,"distance":2},{"source":112,"target":120,"distance":3},{"source":120,"target":121,"distance":0},{"source":120,"target":122,"distance":1},{"source":111,"target":123,"distance":4},{"source":110,"target":124,"distance":5},{"source":109,"target":125,"distance":12},{"source":108,"target":126,"distance":14},{"source":107,"target":127,"distance":16},{"source":106,"target":128,"distance":16},{"source":105,"target":129,"distance":24},{"source":88,"target":130,"distance":54},{"source":130,"target":131,"distance":0},{"source":131,"target":132,"distance":0},{"source":131,"target":133,"distance":3},{"source":130,"target":134,"distance":39},{"source":75,"target":135,"distance":63},{"source":135,"target":136,"distance":0},{"source":136,"target":137,"distance":0},{"source":136,"target":138,"distance":54},{"source":138,"target":139,"distance":0},{"source":139,"target":140,"distance":0},{"source":140,"target":141,"distance":0},{"source":140,"target":142,"distance":55},{"source":142,"target":143,"distance":0},{"source":142,"target":144,"distance":2},{"source":139,"target":145,"distance":59},{"source":145,"target":146,"distance":0},{"source":145,"target":147,"distance":39},{"source":138,"target":148,"distance":42},{"source":148,"target":149,"distance":0},{"source":149,"target":150,"distance":0},{"source":149,"target":151,"distance":3},{"source":151,"target":152,"distance":0},{"source":151,"target":153,"distance":4},{"source":153,"target":154,"distance":0},{"source":154,"target":155,"distance":0},{"source":155,"target":156,"distance":0},{"source":155,"target":157,"distance":5},{"source":154,"target":158,"distance":3},{"source":153,"target":159,"distance":3},{"source":148,"target":160,"distance":4},{"source":135,"target":161,"distance":60},{"source":74,"target":162,"distance":67},{"source":162,"target":163,"distance":0},{"source":162,"target":164,"distance":65},{"source":164,"target":165,"distance":0},{"source":164,"target":166,"distance":43},{"source":73,"target":167,"distance":75},{"source":60,"target":168,"distance":86},{"source":168,"target":169,"distance":0},{"source":168,"target":170,"distance":15},{"source":45,"target":171,"distance":159},{"source":44,"target":172,"distance":5},{"source":43,"target":173,"distance":49},{"source":173,"target":174,"distance":0},{"source":174,"target":175,"distance":0},{"source":174,"target":176,"distance":14},{"source":173,"target":177,"distance":43},{"source":177,"target":178,"distance":0},{"source":177,"target":179,"distance":41},{"source":42,"target":180,"distance":52},{"source":180,"target":181,"distance":0},{"source":180,"target":182,"distance":33},{"source":182,"target":183,"distance":0},{"source":183,"target":184,"distance":0},{"source":183,"target":185,"distance":51},{"source":182,"target":186,"distance":52},{"source":41,"target":187,"distance":56},{"source":26,"target":188,"distance":67},{"source":188,"target":189,"distance":0},{"source":188,"target":190,"distance":41},{"source":190,"target":191,"distance":0},{"source":190,"target":192,"distance":142},{"source":25,"target":193,"distance":14},{"source":193,"target":194,"distance":0},{"source":194,"target":195,"distance":0},{"source":194,"target":196,"distance":73},{"source":196,"target":197,"distance":0},{"source":197,"target":198,"distance":0},{"source":198,"target":199,"distance":0},{"source":199,"target":200,"distance":0},{"source":200,"target":201,"distance":0},{"source":200,"target":202,"distance":83},{"source":199,"target":203,"distance":88},{"source":198,"target":204,"distance":91},{"source":204,"target":205,"distance":0},{"source":205,"target":206,"distance":0},{"source":205,"target":207,"distance":18},{"source":207,"target":208,"distance":0},{"source":208,"target":209,"distance":0},{"source":208,"target":210,"distance":2},{"source":207,"target":211,"distance":7},{"source":204,"target":212,"distance":76},{"source":212,"target":213,"distance":0},{"source":213,"target":214,"distance":0},{"source":213,"target":215,"distance":54},{"source":212,"target":216,"distance":66},{"source":216,"target":217,"distance":0},{"source":217,"target":218,"distance":0},{"source":218,"target":219,"distance":0},{"source":219,"target":220,"distance":0},{"source":220,"target":221,"distance":0},{"source":221,"target":222,"distance":0},{"source":221,"target":223,"distance":75},{"source":223,"target":224,"distance":0},{"source":223,"target":225,"distance":15},{"source":220,"target":226,"distance":80},{"source":226,"target":227,"distance":0},{"source":227,"target":228,"distance":0},{"source":228,"target":229,"distance":0},{"source":228,"target":230,"distance":90},{"source":227,"target":231,"distance":26},{"source":231,"target":232,"distance":0},{"source":232,"target":233,"distance":0},{"source":233,"target":234,"distance":0},{"source":233,"target":235,"distance":6},{"source":232,"target":236,"distance":8},{"source":231,"target":237,"distance":18},{"source":237,"target":238,"distance":0},{"source":238,"target":239,"distance":0},{"source":239,"target":240,"distance":0},{"source":240,"target":241,"distance":0},{"source":240,"target":242,"distance":22},{"source":239,"target":243,"distance":25},{"source":238,"target":244,"distance":27},{"source":237,"target":245,"distance":60},{"source":226,"target":246,"distance":52},{"source":246,"target":247,"distance":0},{"source":247,"target":248,"distance":0},{"source":247,"target":249,"distance":13},{"source":246,"target":250,"distance":45},{"source":219,"target":251,"distance":91},{"source":251,"target":252,"distance":0},{"source":252,"target":253,"distance":0},{"source":252,"target":254,"distance":17},{"source":254,"target":255,"distance":0},{"source":254,"target":256,"distance":44},{"source":251,"target":257,"distance":26},{"source":257,"target":258,"distance":0},{"source":257,"target":259,"distance":32},{"source":218,"target":260,"distance":109},{"source":260,"target":261,"distance":0},{"source":261,"target":262,"distance":0},{"source":261,"target":263,"distance":166},{"source":263,"target":264,"distance":0},{"source":264,"target":265,"distance":0},{"source":265,"target":266,"distance":0},{"source":266,"target":267,"distance":0},{"source":267,"target":268,"distance":0},{"source":268,"target":269,"distance":0},{"source":269,"target":270,"distance":0},{"source":270,"target":271,"distance":0},{"source":271,"target":272,"distance":0},{"source":272,"target":273,"distance":0},{"source":272,"target":274,"distance":203},{"source":271,"target":275,"distance":22},{"source":275,"target":276,"distance":0},{"source":276,"target":277,"distance":0},{"source":276,"target":278,"distance":27},{"source":275,"target":279,"distance":19},{"source":270,"target":280,"distance":71},{"source":280,"target":281,"distance":0},{"source":280,"target":282,"distance":48},{"source":269,"target":283,"distance":85},{"source":268,"target":284,"distance":86},{"source":284,"target":285,"distance":0},{"source":285,"target":286,"distance":0},{"source":285,"target":287,"distance":138},{"source":284,"target":288,"distance":34},{"source":267,"target":289,"distance":87},{"source":266,"target":290,"distance":115},{"source":265,"target":291,"distance":136},{"source":264,"target":292,"distance":155},{"source":292,"target":293,"distance":0},{"source":293,"target":294,"distance":0},{"source":293,"target":295,"distance":189},{"source":295,"target":296,"distance":0},{"source":296,"target":297,"distance":0},{"source":297,"target":298,"distance":0},{"source":298,"target":299,"distance":0},{"source":299,"target":300,"distance":0},{"source":300,"target":301,"distance":0},{"source":301,"target":302,"distance":0},{"source":302,"target":303,"distance":0},{"source":302,"target":304,"distance":192},{"source":304,"target":305,"distance":0},{"source":305,"target":306,"distance":0},{"source":306,"target":307,"distance":0},{"source":306,"target":308,"distance":22},{"source":305,"target":309,"distance":27},{"source":304,"target":310,"distance":52},{"source":310,"target":311,"distance":0},{"source":311,"target":312,"distance":0},{"source":311,"target":313,"distance":25},{"source":310,"target":314,"distance":42},{"source":301,"target":315,"distance":35},{"source":300,"target":316,"distance":37},{"source":316,"target":317,"distance":0},{"source":317,"target":318,"distance":0},{"source":318,"target":319,"distance":0},{"source":318,"target":320,"distance":37},{"source":317,"target":321,"distance":43},{"source":321,"target":322,"distance":0},{"source":321,"target":323,"distance":27},{"source":316,"target":324,"distance":6},{"source":324,"target":325,"distance":0},{"source":324,"target":326,"distance":3},{"source":299,"target":327,"distance":44},{"source":298,"target":328,"distance":46},{"source":328,"target":329,"distance":0},{"source":328,"target":330,"distance":31},{"source":297,"target":331,"distance":52},{"source":331,"target":332,"distance":0},{"source":331,"target":333,"distance":9},{"source":333,"target":334,"distance":0},{"source":333,"target":335,"distance":16},{"source":296,"target":336,"distance":132},{"source":336,"target":337,"distance":0},{"source":337,"target":338,"distance":0},{"source":338,"target":339,"distance":0},{"source":339,"target":340,"distance":0},{"source":339,"target":341,"distance":139},{"source":338,"target":342,"distance":16},{"source":342,"target":343,"distance":0},{"source":342,"target":344,"distance":30},{"source":337,"target":345,"distance":104},{"source":336,"target":346,"distance":123},{"source":295,"target":347,"distance":136},{"source":347,"target":348,"distance":0},{"source":347,"target":349,"distance":98},{"source":349,"target":350,"distance":0},{"source":350,"target":351,"distance":0},{"source":351,"target":352,"distance":0},{"source":352,"target":353,"distance":0},{"source":353,"target":354,"distance":0},{"source":354,"target":355,"distance":0},{"source":355,"target":356,"distance":0},{"source":356,"target":357,"distance":0},{"source":357,"target":358,"distance":0},{"source":358,"target":359,"distance":0},{"source":359,"target":360,"distance":0},{"source":359,"target":361,"distance":5},{"source":358,"target":362,"distance":8},{"source":357,"target":363,"distance":13},{"source":356,"target":364,"distance":13},{"source":355,"target":365,"distance":13},{"source":365,"target":366,"distance":0},{"source":365,"target":367,"distance":46},{"source":354,"target":368,"distance":15},{"source":353,"target":369,"distance":16},{"source":352,"target":370,"distance":16},{"source":351,"target":371,"distance":17},{"source":350,"target":372,"distance":19},{"source":349,"target":373,"distance":20},{"source":292,"target":374,"distance":2},{"source":263,"target":375,"distance":159},{"source":260,"target":376,"distance":17},{"source":376,"target":377,"distance":0},{"source":377,"target":378,"distance":0},{"source":377,"target":379,"distance":19},{"source":376,"target":380,"distance":74},{"source":380,"target":381,"distance":0},{"source":381,"target":382,"distance":0},{"source":382,"target":383,"distance":0},{"source":382,"target":384,"distance":81},{"source":381,"target":385,"distance":38},{"source":385,"target":386,"distance":0},{"source":385,"target":387,"distance":27},{"source":387,"target":388,"distance":0},{"source":387,"target":389,"distance":7},{"source":380,"target":390,"distance":64},{"source":217,"target":391,"distance":9},{"source":216,"target":392,"distance":28},{"source":392,"target":393,"distance":0},{"source":392,"target":394,"distance":31},{"source":197,"target":395,"distance":95},{"source":395,"target":396,"distance":0},{"source":395,"target":397,"distance":84},{"source":196,"target":398,"distance":70},{"source":398,"target":399,"distance":0},{"source":399,"target":400,"distance":0},{"source":400,"target":401,"distance":0},{"source":401,"target":402,"distance":0},{"source":402,"target":403,"distance":0},{"source":403,"target":404,"distance":0},{"source":404,"target":405,"distance":0},{"source":405,"target":406,"distance":0},{"source":406,"target":407,"distance":0},{"source":406,"target":408,"distance":16},{"source":405,"target":409,"distance":19},{"source":409,"target":410,"distance":0},{"source":410,"target":411,"distance":0},{"source":410,"target":412,"distance":24},{"source":412,"target":413,"distance":0},{"source":412,"target":414,"distance":32},{"source":409,"target":415,"distance":5},{"source":404,"target":416,"distance":22},{"source":416,"target":417,"distance":0},{"source":416,"target":418,"distance":73},{"source":403,"target":419,"distance":23},{"source":402,"target":420,"distance":25},{"source":401,"target":421,"distance":33},{"source":400,"target":422,"distance":36},{"source":399,"target":423,"distance":47},{"source":398,"target":424,"distance":69},{"source":424,"target":425,"distance":0},{"source":424,"target":426,"distance":24},{"source":426,"target":427,"distance":0},{"source":426,"target":428,"distance":5},{"source":193,"target":429,"distance":144},{"source":24,"target":430,"distance":41},{"source":19,"target":431,"distance":59},{"source":18,"target":432,"distance":16},{"source":17,"target":433,"distance":45},{"source":12,"target":434,"distance":53},{"source":11,"target":435,"distance":82},{"source":435,"target":436,"distance":0},{"source":435,"target":437,"distance":71},{"source":0,"target":438,"distance":218}],"nodes":["_hypo_0","_hypo_1","_hypo_2","_hypo_3","_hypo_4","_hypo_5","SAL_FA2332AA_AS","SAL_EA6429AA_AS","SAL_EA6435AA_AS","SAL_EA6440AA_AS","SAL_LA4012AA_AS","_hypo_11","_hypo_12","_hypo_13","_hypo_14","SAL_JA4440AA_AS","SAL_KA4652AA_AS","_hypo_17","_hypo_18","_hypo_19","_hypo_20","SAL_KA2758AA_AS","_hypo_22","SAL_KA4673AA_AS","_hypo_24","_hypo_25","_hypo_26","_hypo_27","_hypo_28","SAL_NA2838AA_AS","_hypo_30","_hypo_31","_hypo_32","SAL_JA4442AA_AS","_hypo_34","SAL_EA6432AA_AS","SAL_EA6869AA_AS","_hypo_37","SAL_JA4445AA_AS","SAL_JA4444AA_AS","SAL_JA4443AA_AS","_hypo_41","_hypo_42","_hypo_43","_hypo_44","_hypo_45","_hypo_46","_hypo_47","_hypo_48","_hypo_49","_hypo_50","SAL_EA5152AA_AS","SAL_KA2749AA_AS","_hypo_53","SAL_KA4670AA_AS","_hypo_55","SAL_KA2761AA_AS","SAL_KA5410AA_AS","SAL_KA5409AA_AS","SAL_CA1224AA_AS","_hypo_60","_hypo_61","_hypo_62","_hypo_63","_hypo_64","SAL_KA4646AA_AS","SAL_KA4626AA_AS","SAL_JA4560AA_AS","_hypo_68","_hypo_69","SAL_KA4634AA_AS","SAL_KA2723AA_AS","SAL_KA2731AA_AS","_hypo_73","_hypo_74","_hypo_75","_hypo_76","_hypo_77","_hypo_78","SAL_EA3564AA_AS","_hypo_80","SAL_IA6169AA_AS","SAL_IA5709AA_AS","_hypo_83","_hypo_84","SAL_JA4562AA_AS","SAL_FA2136AA_AS","SAL_JA8483AA_AS","_hypo_88","_hypo_89","_hypo_90","_hypo_91","_hypo_92","SAL_EA6577AA_AS","_hypo_94","_hypo_95","SAL_JA4457AA_AS","_hypo_97","_hypo_98","SAL_JA4455AA_AS","SAL_KA3524AA_AS","SAL_JA4478AA_AS","SAL_JA4448AA_AS","SAL_JA4552AA_AS","SAL_FA4423AA_AS","_hypo_105","_hypo_106","_hypo_107","_hypo_108","_hypo_109","_hypo_110","_hypo_111","_hypo_112","_hypo_113","_hypo_114","_hypo_115","SAL_FA1993AA_AS","SAL_FA4384AA_AS","SAL_CA0747AA_AS","SAL_FA2979AA_AS","_hypo_120","SAL_FA3995AA_AS","SAL_FA3911AA_AS","SAL_JA4565AA_AS","SAL_JA4438AA_AS","SAL_FA2360AA_AS","SAL_JA4566AA_AS","SAL_FA3889AA_AS","SAL_JA4564AA_AS","SAL_BA2933AA_AS","_hypo_130","_hypo_131","SAL_FA3039AA_AS","SAL_FA2918AA_AS","SAL_JA4561AA_AS","_hypo_135","_hypo_136","SAL_KA4665AA_AS","_hypo_138","_hypo_139","_hypo_140","SAL_FA3019AA_AS","_hypo_142","SAL_FA4560AA_AS","SAL_IA6168AA_AS","_hypo_145","SAL_KA2748AA_AS","SAL_KA2722AA_AS","_hypo_148","_hypo_149","SAL_BA3624AA_AS","_hypo_151","SAL_JA4563AA_AS","_hypo_153","_hypo_154","_hypo_155","SAL_FA3194AA_AS","SAL_IA6171AA_AS","SAL_FA4572AA_AS","SAL_FA4728AA_AS","SAL_BA5451AA_AS","SAL_JA4558AA_AS","_hypo_162","SAL_JA4553AA_AS","_hypo_164","SAL_JA4439AA_AS","SAL_IA1837AA_AS","SAL_JA4557AA_AS","_hypo_168","SAL_JA4556AA_AS","SAL_AB1333AA_AS","SAL_CA3925AA_AS","SAL_EA6434AA_AS","_hypo_173","_hypo_174","SAL_KA2726AA_AS","SAL_KA4675AA_AS","_hypo_177","SAL_LA4011AA_AS","SAL_KA4638AA_AS","_hypo_180","SAL_EA6573AA_AS","_hypo_182","_hypo_183","SAL_FA3249AA_AS","SAL_JA4554AA_AS","SAL_KA2736AA_AS","SAL_KA4666AA_AS","_hypo_188","SAL_FA6398AA_AS","_hypo_190","SAL_JA4446AA_AS","SAL_EA6427AA_AS","_hypo_193","_hypo_194","SAL_KA4669AA_AS","_hypo_196","_hypo_197","_hypo_198","_hypo_199","_hypo_200","SAL_KA2751AA_AS","SAL_JA4465AA_AS","SAL_KA4684AA_AS","_hypo_204","_hypo_205","SAL_KA2735AA_AS","_hypo_207","_hypo_208","SAL_BA8961AA_AS","SAL_BA9023AA_AS","SAL_BA9002AA_AS","_hypo_212","_hypo_213","SAL_KA4644AA_AS","SAL_KA4645AA_AS","_hypo_216","_hypo_217","_hypo_218","_hypo_219","_hypo_220","_hypo_221","SAL_JA4551AA_AS","_hypo_223","SAL_KA2781AA_AS","SAL_KA2110AA_AS","_hypo_226","_hypo_227","_hypo_228","SAL_KA5408AA_AS","SAL_KA2746AA_AS","_hypo_231","_hypo_232","_hypo_233","SAL_KA2782AA_AS","SAL_KA2729AA_AS","SAL_KA4671AA_AS","_hypo_237","_hypo_238","_hypo_239","_hypo_240","SAL_JA4486AA_AS","SAL_JA4495AA_AS","SAL_KA4674AA_AS","SAL_KA2109AA_AS","SAL_KA2113AA_AS","_hypo_246","_hypo_247","SAL_KA5414AA_AS","SAL_KA4629AA_AS","SAL_KA2727AA_AS","_hypo_251","_hypo_252","SAL_KA4602AA_AS","_hypo_254","SAL_JA4499AA_AS","SAL_KA4624AA_AS","_hypo_257","SAL_KA4687AA_AS","SAL_KA4680AA_AS","_hypo_260","_hypo_261","SAL_KA2732AA_AS","_hypo_263","_hypo_264","_hypo_265","_hypo_266","_hypo_267","_hypo_268","_hypo_269","_hypo_270","_hypo_271","_hypo_272","SAL_KA2759AA_AS","SAL_KA2134AA_AS","_hypo_275","_hypo_276","SAL_KA4650AA_AS","SAL_KA4647AA_AS","SAL_KA4648AA_AS","_hypo_280","SAL_KA2114AA_AS","SAL_KA2115AA_AS","SAL_KA2744AA_AS","_hypo_284","_hypo_285","SAL_KA4628AA_AS","SAL_KA2112AA_AS","SAL_KA2779AA_AS","SAL_KA2725AA_AS","SAL_KA4649AA_AS","SAL_KA2745AA_AS","_hypo_292","_hypo_293","SAL_KA2770AA_AS","_hypo_295","_hypo_296","_hypo_297","_hypo_298","_hypo_299","_hypo_300","_hypo_301","_hypo_302","SAL_FA6337AA_AS","_hypo_304","_hypo_305","_hypo_306","SAL_KA2776AA_AS","SAL_KA2730AA_AS","SAL_KA4640AA_AS","_hypo_310","_hypo_311","SAL_KA5407AA_AS","SAL_KA2721AA_AS","SAL_KA2774AA_AS","SAL_JA4450AA_AS","_hypo_316","_hypo_317","_hypo_318","SAL_FA6280AA_AS","SAL_JA4509AA_AS","_hypo_321","SAL_FA6378AA_AS","SAL_JA4452AA_AS","_hypo_324","SAL_FA6301AA_AS","SAL_FA6300AA_AS","SAL_KA4663AA_AS","_hypo_328","SAL_FA6392AA_AS","SAL_KA2117AA_AS","_hypo_331","SAL_JA4512AA_AS","_hypo_333","SAL_JA4461AA_AS","SAL_KA4633AA_AS","_hypo_336","_hypo_337","_hypo_338","_hypo_339","SAL_KA2111AA_AS","SAL_KA2122AA_AS","_hypo_342","SAL_KA2107AA_AS","SAL_KA2733AA_AS","SAL_KA2734AA_AS","SAL_KA2778AA_AS","_hypo_347","SAL_JA4549AA_AS","_hypo_349","_hypo_350","_hypo_351","_hypo_352","_hypo_353","_hypo_354","_hypo_355","_hypo_356","_hypo_357","_hypo_358","_hypo_359","SAL_KA2773AA_AS","SAL_KA2127AA_AS","SAL_KA2767AA_AS","SAL_KA2765AA_AS","SAL_KA2133AA_AS","_hypo_365","SAL_KA2131AA_AS","SAL_KA4642AA_AS","SAL_KA2126AA_AS","SAL_KA2719AA_AS","SAL_KA4682AA_AS","SAL_KA2129AA_AS","SAL_KA2764AA_AS","SAL_KA4679AA_AS","SAL_KA4651AA_AS","SAL_KA5412AA_AS","_hypo_376","_hypo_377","SAL_KA4677AA_AS","SAL_JA4490AA_AS","_hypo_380","_hypo_381","_hypo_382","SAL_KA2771AA_AS","SAL_KA2772AA_AS","_hypo_385","SAL_KA5411AA_AS","_hypo_387","SAL_KA2123AA_AS","SAL_KA2119AA_AS","SAL_JA4550AA_AS","SAL_JA4548AA_AS","_hypo_392","SAL_JA4504AA_AS","SAL_KA4641AA_AS","_hypo_395","SAL_KA2124AA_AS","SAL_KA3519AA_AS","_hypo_398","_hypo_399","_hypo_400","_hypo_401","_hypo_402","_hypo_403","_hypo_404","_hypo_405","_hypo_406","SAL_KA2120AA_AS","SAL_KA4631AA_AS","_hypo_409","_hypo_410","SAL_KA2775AA_AS","_hypo_412","SAL_KA4681AA_AS","SAL_KA4686AA_AS","SAL_KA2132AA_AS","_hypo_416","SAL_KA2766AA_AS","SAL_KA2116AA_AS","SAL_KA2747AA_AS","SAL_KA2118AA_AS","SAL_KA4685AA_AS","SAL_KA5413AA_AS","SAL_KA4683AA_AS","_hypo_424","SAL_KA2777AA_AS","_hypo_426","SAL_KA2750AA_AS","SAL_KA4630AA_AS","SAL_JA4470AA_AS","SAL_KA2752AA_AS","SAL_KA2755AA_AS","SAL_KA4676AA_AS","SAL_KA4667AA_AS","SAL_KA4668AA_AS","_hypo_435","SAL_KA3451AA_AS","SAL_JA4441AA_AS","SAL_ZA3194AA_AS"],"layout_data":{"node_positions":{"SAL_FA2332AA_AS":[2995.3690247740037,2695.8086003070384],"SAL_EA6429AA_AS":[2864.4580604152566,2607.0066522713946],"SAL_EA6435AA_AS":[3007.2551842094203,2512.3629971850846],"SAL_EA6440AA_AS":[2862.010764891616,2566.4322605806024],"SAL_LA4012AA_AS":[3071.423532895517,2519.818996777763],"SAL_JA4440AA_AS":[3050.037055794513,2980.959553365228],"SAL_KA4652AA_AS":[2930.0398924194014,2897.1744523351367],"SAL_KA2758AA_AS":[3067.9937482642363,3127.2006918546294],"SAL_KA4673AA_AS":[3082.3057367511997,3279.787842289545],"SAL_NA2838AA_AS":[3096.2493232597544,3428.4472779871367],"SAL_JA4442AA_AS":[3154.346682131239,3571.3305755872398],"SAL_EA6432AA_AS":[3229.848212568997,3814.728734873751],"SAL_EA6869AA_AS":[3278.467909291363,3971.466546924418],"SAL_JA4445AA_AS":[3166.67220348731,3695.3756912115105],"SAL_JA4444AA_AS":[3180.1772981959493,3823.2655202873793],"SAL_JA4443AA_AS":[3246.709186813265,3657.9558007738715],"SAL_EA5152AA_AS":[2941.6075475246125,3406.3286493156747],"SAL_KA2749AA_AS":[2914.2771287405435,3241.515112630717],"SAL_KA4670AA_AS":[2915.470749412597,3571.335683862594],"SAL_KA2761AA_AS":[2886.0937633962603,3756.798697568751],"SAL_KA5410AA_AS":[2857.9511346768,3934.4689573094806],"SAL_KA5409AA_AS":[2788.749482166155,3483.000349138471],"SAL_CA1224AA_AS":[2965.335855418879,3580.661606999772],"SAL_KA4646AA_AS":[2748.4047801126103,3306.733984715498],"SAL_KA4626AA_AS":[2811.332269017397,3082.2447479656144],"SAL_JA4560AA_AS":[2826.9623702576278,3184.421836023086],"SAL_KA4634AA_AS":[2662.217639854745,3454.436098962443],"SAL_KA2723AA_AS":[2607.6303563202914,3562.0993527318233],"SAL_KA2731AA_AS":[2568.265204831922,3530.225858753348],"SAL_IA6169AA_AS":[2577.193645754114,3196.6373480935686],"SAL_EA3564AA_AS":[2577.193645754114,3196.6373480935686],"SAL_IA5709AA_AS":[2558.7632124831994,3076.344128618199],"SAL_FA2136AA_AS":[2685.1556061469873,3103.771110115825],"SAL_JA4562AA_AS":[2685.1556061469873,3103.771110115825],"SAL_JA8483AA_AS":[2727.3093954561305,2989.608079457108],"SAL_EA6577AA_AS":[2404.068889342258,3147.7862645752043],"SAL_JA4457AA_AS":[2331.661223752779,2977.744288219879],"SAL_JA4455AA_AS":[2302.7079060230667,2839.317799908424],"SAL_KA3524AA_AS":[2273.2645718816157,2664.8583094528726],"SAL_JA4478AA_AS":[2229.0826674876557,2727.9169530707245],"SAL_JA4448AA_AS":[2247.1828165528427,2863.099138541528],"SAL_JA4552AA_AS":[2470.5438011376555,3035.4007786268453],"SAL_FA4423AA_AS":[2392.0452142833674,3007.866146326431],"SAL_FA4384AA_AS":[2242.459291339593,3160.7996844626914],"SAL_FA1993AA_AS":[2242.459291339593,3160.7996844626914],"SAL_CA0747AA_AS":[2219.4476397109324,2998.315925677006],"SAL_FA2979AA_AS":[2136.629660872077,3222.8580914736167],"SAL_FA3995AA_AS":[2197.982986249506,3276.194559684106],"SAL_FA3911AA_AS":[2161.6644225375467,3370.423972835011],"SAL_JA4565AA_AS":[2173.7344210755264,3056.8000745686613],"SAL_JA4438AA_AS":[2135.0577085108553,3095.60168066825],"SAL_FA2360AA_AS":[2110.224716604104,3169.8736886512997],"SAL_JA4566AA_AS":[2208.089432896289,3030.7465803818395],"SAL_FA3889AA_AS":[2106.7841936874065,3145.9026041423463],"SAL_JA4564AA_AS":[2110.7229167618184,3125.0899835663627],"SAL_BA2933AA_AS":[2258.870501376751,3304.2443529714665],"SAL_FA3039AA_AS":[2424.8174452307644,2995.9403923203417],"SAL_FA2918AA_AS":[2442.23333605791,2894.465351724421],"SAL_JA4561AA_AS":[2400.774025227438,2859.580573592032],"SAL_KA4665AA_AS":[2465.0974907510367,3341.088975728133],"SAL_FA3019AA_AS":[2353.552781207397,3446.1863080687967],"SAL_FA4560AA_AS":[2226.0531456458916,3532.989434582796],"SAL_IA6168AA_AS":[2141.761193273188,3590.3763045428377],"SAL_KA2748AA_AS":[2199.838968983812,3483.5431079311215],"SAL_KA2722AA_AS":[2065.292023298177,3516.241817626465],"SAL_BA3624AA_AS":[2332.6039344328415,3586.0481437946833],"SAL_JA4563AA_AS":[2292.278386492021,3680.781175523423],"SAL_FA3194AA_AS":[2251.5665613042793,3776.421652198555],"SAL_IA6171AA_AS":[2161.9838169484615,3831.0612633505893],"SAL_FA4572AA_AS":[2202.3668160806674,3866.8643533257223],"SAL_FA4728AA_AS":[2264.14190684034,3878.609507650633],"SAL_BA5451AA_AS":[2363.4263116759853,3685.3181521045694],"SAL_JA4558AA_AS":[2448.7563489874788,3499.42225922586],"SAL_JA4553AA_AS":[2630.7868497916015,3017.7022428188347],"SAL_JA4439AA_AS":[2677.8718270158092,2860.4965763955106],"SAL_IA1837AA_AS":[2718.73145295362,2724.0758939605107],"SAL_JA4557AA_AS":[2396.4493835099925,3268.9647738381404],"SAL_JA4556AA_AS":[2689.4966854053196,3481.9109813129376],"SAL_AB1333AA_AS":[2652.90757967064,3590.717244401816],"SAL_CA3925AA_AS":[2938.5983546866896,3663.122945212792],"SAL_EA6434AA_AS":[2836.6917880372707,3404.529037035166],"SAL_KA2726AA_AS":[2877.151640839432,3539.917368284896],"SAL_KA4675AA_AS":[2814.870590985931,3635.1706167425127],"SAL_LA4011AA_AS":[2826.9868135860265,3673.197530853994],"SAL_KA4638AA_AS":[2777.5168124147203,3804.631648330329],"SAL_EA6573AA_AS":[2836.2452145375114,3514.8908415430797],"SAL_FA3249AA_AS":[2743.93337064236,3610.0062006822823],"SAL_JA4554AA_AS":[2636.5047652109242,3715.1186793838656],"SAL_KA2736AA_AS":[2669.8334686948106,3741.9007620753437],"SAL_KA4666AA_AS":[2963.3110510638217,3252.6240252585108],"SAL_FA6398AA_AS":[3106.8066150694485,3594.189365517853],"SAL_JA4446AA_AS":[3115.733876186795,3734.3411127835025],"SAL_EA6427AA_AS":[3130.9931796089986,3973.9014895403725],"SAL_KA4669AA_AS":[3206.0175242108803,3398.3964448450033],"SAL_KA2751AA_AS":[3368.7001574597994,3342.5682899535127],"SAL_JA4465AA_AS":[3359.4249847279366,3160.9471735483266],"SAL_KA4684AA_AS":[3248.224788596602,3199.824419363722],"SAL_KA2735AA_AS":[3521.844217547624,3230.5366473152244],"SAL_BA8961AA_AS":[3485.657927212225,3118.4823969066047],"SAL_BA9023AA_AS":[3470.567253894886,3017.6327183873254],"SAL_BA9002AA_AS":[3415.879887495692,3037.4921519758686],"SAL_KA4644AA_AS":[3671.5412948734865,3139.984275184929],"SAL_KA4645AA_AS":[3653.1878731668967,3292.138221581199],"SAL_JA4551AA_AS":[3830.2462010149857,3094.508606825075],"SAL_KA2781AA_AS":[3751.302139206758,2939.4838932328535],"SAL_KA2110AA_AS":[3699.210507123678,2837.190064422165],"SAL_KA5408AA_AS":[3907.783290378236,2933.2855268487992],"SAL_KA2746AA_AS":[4053.5086942989196,2813.3063686082683],"SAL_KA2782AA_AS":[3952.9283154107716,2816.0341319883382],"SAL_KA2729AA_AS":[3990.8172790705007,2717.1254434759344],"SAL_KA4671AA_AS":[3956.545036449232,2708.2048612284534],"SAL_JA4486AA_AS":[4039.724746992624,2736.4603793588944],"SAL_JA4495AA_AS":[4127.866624533963,2652.54834492517],"SAL_KA4674AA_AS":[4041.9310303871507,2611.8239420681857],"SAL_KA2109AA_AS":[4157.545856498566,2690.0605079737184],"SAL_KA2113AA_AS":[4197.691773143653,2716.893053882271],"SAL_KA5414AA_AS":[3875.9848360397814,2785.3807294438825],"SAL_KA4629AA_AS":[3855.562760798612,2674.42335179343],"SAL_KA2727AA_AS":[3796.6630359972633,2664.741397663164],"SAL_KA4602AA_AS":[3798.83049170724,3281.6375604936816],"SAL_JA4499AA_AS":[3775.5533949367823,3396.0599725330812],"SAL_KA4624AA_AS":[3746.9679679069454,3536.5763583257217],"SAL_KA4687AA_AS":[3815.007101642521,3406.2340298373742],"SAL_KA4680AA_AS":[3831.9455891541693,3536.6986790077713],"SAL_KA2732AA_AS":[4036.9484326560614,3076.330668696666],"SAL_KA2759AA_AS":[4242.700891852046,3241.2907889761964],"SAL_KA2134AA_AS":[4463.154257105111,3037.515889713166],"SAL_KA4650AA_AS":[4144.135136585794,3312.6701416498604],"SAL_KA4647AA_AS":[4036.7901912850175,3379.840258726915],"SAL_KA4648AA_AS":[4034.3756501959515,3267.374511009613],"SAL_KA2114AA_AS":[4202.517840526079,3406.4970875163003],"SAL_KA2115AA_AS":[4167.6957817485245,3549.662507969777],"SAL_KA2744AA_AS":[4064.113935205047,3197.698713934236],"SAL_KA4628AA_AS":[4349.060477487363,3090.1458839928446],"SAL_KA2112AA_AS":[4492.357661396701,2902.5037770565177],"SAL_KA2779AA_AS":[4366.5288041359145,2957.761285229797],"SAL_KA2725AA_AS":[4415.859312885446,3173.9199942273644],"SAL_KA4649AA_AS":[4455.7693149143215,3253.4910771133455],"SAL_KA2745AA_AS":[4273.692008017011,3473.359048993632],"SAL_KA2770AA_AS":[4457.124965018161,3375.320720769691],"SAL_FA6337AA_AS":[4610.902088123227,3616.934112173778],"SAL_KA2776AA_AS":[4892.50466329467,3683.476767784958],"SAL_KA2730AA_AS":[4965.590040729661,3780.7842582700355],"SAL_KA4640AA_AS":[4966.4427683746635,3580.676385845247],"SAL_KA5407AA_AS":[5034.845272508172,3734.7224677258682],"SAL_KA2721AA_AS":[5137.621378597598,3805.2645204606133],"SAL_KA2774AA_AS":[5172.29660055344,3701.446054271441],"SAL_JA4450AA_AS":[4742.527938179424,3589.18845100897],"SAL_FA6280AA_AS":[4542.238759833522,3734.8963639545595],"SAL_JA4509AA_AS":[4406.725115016618,3751.1996631743395],"SAL_FA6378AA_AS":[4412.004298556861,3792.507966291123],"SAL_JA4452AA_AS":[4304.449254281082,3859.3411493711446],"SAL_FA6301AA_AS":[4515.923102571707,3837.492603716698],"SAL_FA6300AA_AS":[4488.06616863797,3936.6111607534995],"SAL_KA4663AA_AS":[4736.433531877534,3547.6243874328525],"SAL_FA6392AA_AS":[4669.348107378436,3483.8340764098198],"SAL_KA2117AA_AS":[4723.3268130461065,3364.9403815202336],"SAL_JA4512AA_AS":[4461.271556622596,3639.242739127103],"SAL_JA4461AA_AS":[4352.407042251821,3640.8342322729663],"SAL_KA4633AA_AS":[4237.886236100083,3657.8621760806386],"SAL_KA2111AA_AS":[4644.398697368777,3844.667321227653],"SAL_KA2122AA_AS":[4514.714374929814,4043.142246687553],"SAL_KA2107AA_AS":[4652.896493217286,3960.1348637566125],"SAL_KA2733AA_AS":[4638.16599081895,4088.882070676803],"SAL_KA2734AA_AS":[4598.988930648147,4042.0807827577737],"SAL_KA2778AA_AS":[4705.77479031489,4057.293551286184],"SAL_JA4549AA_AS":[4750.105628801213,3805.18527645008],"SAL_KA2773AA_AS":[4862.977626427657,3966.2184279818107],"SAL_KA2127AA_AS":[4839.426428511952,4068.472505014959],"SAL_KA2767AA_AS":[4891.290795688618,4070.327009520889],"SAL_KA2765AA_AS":[4909.24446147518,4069.1163423771286],"SAL_KA2133AA_AS":[4902.143336007219,3860.413664358663],"SAL_KA2131AA_AS":[4970.596196924174,4000.0835146716017],"SAL_KA4642AA_AS":[5109.868765422323,4041.733344816227],"SAL_KA2126AA_AS":[4856.683962634366,4080.839348157348],"SAL_KA2719AA_AS":[4926.639187618529,4062.9250541182932],"SAL_KA4682AA_AS":[4876.888573825427,4081.1595061673625],"SAL_KA2129AA_AS":[4817.856588599628,4073.91431256566],"SAL_KA2764AA_AS":[4967.541861178792,3909.9586748845177],"SAL_KA4679AA_AS":[4957.605863742165,4039.5636214717556],"SAL_KA4651AA_AS":[4531.507886744851,3305.5671041321766],"SAL_KA5412AA_AS":[4359.11233534621,3470.202871379977],"SAL_KA4677AA_AS":[4126.532797202871,3001.437723503413],"SAL_JA4490AA_AS":[4172.311945274889,2891.8790241251377],"SAL_KA2771AA_AS":[4253.815477751957,2884.2977604461453],"SAL_KA2772AA_AS":[4378.916882196676,2755.036910404306],"SAL_KA5411AA_AS":[4372.733851420566,2815.316867507501],"SAL_KA2123AA_AS":[4482.268109182401,2751.779411732685],"SAL_KA2119AA_AS":[4574.740338022808,2698.1391144375593],"SAL_JA4550AA_AS":[4309.8887230114215,2731.1191518729875],"SAL_JA4548AA_AS":[3828.095960964286,2985.6536950969307],"SAL_JA4504AA_AS":[3722.4872826413975,3026.145445828303],"SAL_KA4641AA_AS":[3612.229999697319,2956.1973014079977],"SAL_KA2124AA_AS":[3307.7916941974277,3158.7014744208254],"SAL_KA3519AA_AS":[3250.2946818673345,2985.132942339524],"SAL_KA2120AA_AS":[3462.6937999077945,3483.0624186414116],"SAL_KA4631AA_AS":[3564.6065649906313,3538.0056095310083],"SAL_KA2775AA_AS":[3483.6921036564277,3599.929480927324],"SAL_KA4681AA_AS":[3479.144834516604,3723.5155771041036],"SAL_KA4686AA_AS":[3474.30745770168,3854.986246182369],"SAL_KA2132AA_AS":[3518.014089503047,3699.088729011957],"SAL_KA2766AA_AS":[3535.5156183033782,3580.567305005525],"SAL_KA2116AA_AS":[3638.435108719614,3718.371515869534],"SAL_KA2747AA_AS":[3386.4269579241586,3579.1592792013894],"SAL_KA2118AA_AS":[3341.6905728162214,3453.106981399357],"SAL_KA4685AA_AS":[3593.575594612891,3462.125277425965],"SAL_KA5413AA_AS":[3333.8050383091727,3524.88562121943],"SAL_KA4683AA_AS":[3569.5106058346532,3383.0152680359124],"SAL_KA2777AA_AS":[3424.389137418029,3646.689157000604],"SAL_KA2750AA_AS":[3392.3564726701047,3766.1383479312804],"SAL_KA4630AA_AS":[3365.177421998402,3867.488505295493],"SAL_JA4470AA_AS":[3166.70830145223,3159.5917839258154],"SAL_KA2752AA_AS":[3018.8919188621653,3545.6566642901976],"SAL_KA2755AA_AS":[2931.7374583171545,3046.8409381583947],"SAL_KA4676AA_AS":[3117.052341524739,3022.328291580481],"SAL_KA4667AA_AS":[2990.558894079508,3005.3415941562066],"SAL_KA4668AA_AS":[3122.340566428961,2846.950035693929],"SAL_KA3451AA_AS":[3061.9458827459857,2800.4804661425687],"SAL_JA4441AA_AS":[3073.1404216999917,2630.8264623914197],"SAL_ZA3194AA_AS":[2934.2389783609146,2386.79708365186]},"nodes_links":{"max_link_length":10000,"max_link_scale":215,"base_node_size":50,"size_power":0.5,"link_font_size":14,"show_link_labels":false,"show_node_labels":false,"node_font_size":12,"custom_colours":{},"hide_link_length":10000,"show_individual_segments":false,"node_collapsed_value":0.1,"manual_collapsing":{},"custom_color_scheme":["#c7eae5","#dbe8c3","#f5f5f5","#ff0000","#2ca02c","#98df8a","#d62728","#ff9896","#9467bd","#c5b0d5","#8c564b","#c49c94","#e377c2","#f7b6d2","#7f7f7f","#c7c7c7","#bcbd22","#dbdb8d","#17becf","#9edae5","#393b79","#5254a3","#6b6ecf","#9c9ede","#637939","#8ca252","#b5cf6b","#cedb9c","#8c6d31","#bd9e39","#e7ba52","#e7cb94","#843c39","#ad494a","#d6616b","#e7969c","#7b4173","#a55194","#ce6dbd","#de9ed6","#3182bd","#6baed6","#9ecae1","#c6dbef","#e6550d","#fd8d3c","#fdae6b","#fdd0a2","#31a354","#74c476","#a1d99b","#c7e9c0","#756bb1","#9e9ac8","#bcbddc","#dadaeb","#636363","#969696","#bdbdbd","#d9d9d9"]},"scale":0.1787653074982656,"translate":[336.94052755248265,-230.12089583062914],"display_category":"13496"},"metadata":{"8703":{"13496":"Paratyphi C","comment":null,"secondary_sample_accession":"ERS462554","antigenic_formulas":null,"StrainID":8703,"serotype":"Paratyphi C (Predicted)","antibiotic_resistance":null,"strain":"PO628","postcode":null,"owner":null,"subspecies":"I","sample_accession":"SAMEA2547741","continent":"Africa","city":null,"collection_date":null,"collection_month":null,"not_editable":true,"admin1":null,"source_details":null,"admin2":null,"longitude":null,"best_assembly":18961,"study_accession":"PRJEB6352","source_niche":null,"barcode":"SAL_AA8703AA","phage_type":null,"latitude":null,"secondary_study_accession":"ERP005877","collection_year":null,"ID":"SAL_BA8961AA_AS","disease":null,"uberstrain":8703,"country":"Nigeria","release_date":"2014-08-05","created":"2015-08-26","Accession":[{"seq_platform":"ILLUMINA","total_bases":345136200,"accession":"ERR573936","seq_library":"Paired","experiment_accession":"ERX532706","seq_insert":489,"average_length":150}],"assembly_status":"Assembled","ST":"ST38501","source_type":null,"contact":"The Wellcome Trust Sanger Institute","collection_time":null,"__Node":"SAL_BA8961AA_AS","__strain_id":"8703","Collection Date":"ND","__selected":false,"id":2},"8708":{"13496":"Paratyphi C","comment":null,"secondary_sample_accession":"ERS462549","antigenic_formulas":null,"StrainID":8708,"serotype":"Paratyphi C (Predicted)","antibiotic_resistance":null,"strain":"PO530","postcode":null,"owner":null,"subspecies":"I","sample_accession":"SAMEA2547736","continent":"Africa","city":null,"collection_date":null,"collection_month":null,"not_editable":true,"admin1":null,"source_details":null,"admin2":null,"longitude":null,"best_assembly":19002,"study_accession":"PRJEB6352","source_niche":null,"barcode":"SAL_AA8708AA","phage_type":null,"latitude":null,"secondary_study_accession":"ERP005877","collection_year":null,"ID":"SAL_BA9002AA_AS","disease":null,"uberstrain":8708,"country":"Nigeria","release_date":"2014-08-05","created":"2015-08-26","Accession":[{"seq_platform":"ILLUMINA","total_bases":368142300,"accession":"ERR573931","seq_library":"Paired","experiment_accession":"ERX532701","seq_insert":489,"average_length":150}],"assembly_status":"Assembled","ST":"ST38496","source_type":null,"contact":"The Wellcome Trust Sanger Institute","collection_time":null,"__Node":"SAL_BA9002AA_AS","__strain_id":"8708","Collection Date":"ND","__selected":false,"id":111},"8710":{"13496":"Paratyphi C","comment":null,"secondary_sample_accession":"ERS462547","antigenic_formulas":null,"StrainID":8710,"serotype":"Paratyphi C (Predicted)","antibiotic_resistance":null,"strain":"PO418","postcode":null,"owner":null,"subspecies":"I","sample_accession":"SAMEA2547734","continent":"Africa","city":null,"collection_date":null,"collection_month":null,"not_editable":true,"admin1":null,"source_details":null,"admin2":null,"longitude":null,"best_assembly":19023,"study_accession":"PRJEB6352","source_niche":null,"barcode":"SAL_AA8710AA","phage_type":null,"latitude":null,"secondary_study_accession":"ERP005877","collection_year":null,"ID":"SAL_BA9023AA_AS","disease":null,"uberstrain":8710,"country":"Nigeria","release_date":"2014-08-05","created":"2015-08-26","Accession":[{"seq_platform":"ILLUMINA","total_bases":360369900,"accession":"ERR573929","seq_library":"Paired","experiment_accession":"ERX532699","seq_insert":489,"average_length":150}],"assembly_status":"Assembled","ST":"ST38494","source_type":null,"contact":"The Wellcome Trust Sanger Institute","collection_time":null,"__Node":"SAL_BA9023AA_AS","__strain_id":"8710","Collection Date":"ND","__selected":false,"id":3},"11953":{"13496":"Choleraesuis","comment":null,"secondary_sample_accession":"SRS992318","antigenic_formulas":null,"StrainID":11953,"serotype":null,"antibiotic_resistance":null,"strain":"ADRDL-14-13296","postcode":null,"owner":null,"subspecies":"I","sample_accession":"SAMN03734302","continent":"North America","city":null,"collection_date":null,"collection_month":7,"not_editable":true,"admin1":"Iowa","source_details":" ","admin2":null,"longitude":null,"best_assembly":85709,"study_accession":"PRJNA280335","source_niche":"Environment","barcode":"SAL_BA1953AA","phage_type":null,"latitude":null,"secondary_study_accession":"SRP059853","collection_year":2014,"ID":"SAL_IA5709AA_AS","disease":null,"uberstrain":11953,"country":"United States","release_date":"2015-07-14","created":"2015-08-27","Accession":[{"seq_platform":"ILLUMINA","total_bases":697865934,"accession":"SRR2102424","seq_library":"Paired","experiment_accession":"SRX1097029","seq_insert":500,"average_length":237}],"assembly_status":"Assembled","ST":"ST35995","source_type":"ND","contact":"Food and Drug Administration - Center for Food Safety and Applied Nutrition (US)","collection_time":null,"__Node":"SAL_IA5709AA_AS","__strain_id":"11953","Collection Date":"ND","__selected":false,"id":4},"11962":{"13496":"Choleraesuis","comment":null,"secondary_sample_accession":"SRS992308","antigenic_formulas":null,"StrainID":11962,"serotype":null,"antibiotic_resistance":null,"strain":"ADRDL-14-7194","postcode":null,"owner":null,"subspecies":"I","sample_accession":"SAMN03734296","continent":"North America","city":null,"collection_date":null,"collection_month":4,"not_editable":true,"admin1":"Iowa","source_details":" ","admin2":null,"longitude":null,"best_assembly":43564,"study_accession":"PRJNA280335","source_niche":"Environment","barcode":"SAL_BA1962AA","phage_type":null,"latitude":null,"secondary_study_accession":"SRP059853","collection_year":2014,"ID":"SAL_EA3564AA_AS","disease":null,"uberstrain":11962,"country":"United States","release_date":"2015-07-14","created":"2015-08-27","Accession":[{"seq_platform":"ILLUMINA","total_bases":398628960,"accession":"SRR2102414","seq_library":"Paired","experiment_accession":"SRX1097018","seq_insert":500,"average_length":240}],"assembly_status":"Assembled","ST":"ST35988","source_type":"ND","contact":"Food and Drug Administration - Center for Food Safety and Applied Nutrition (US)","collection_time":null,"__Node":"SAL_IA6169AA_AS","__strain_id":"11962","Collection Date":"ND","__selected":false,"id":5},"14830":{"13496":"Choleraesuis","comment":null,"secondary_sample_accession":"SRS933503","antigenic_formulas":null,"StrainID":14830,"serotype":"Choleraesuis var. Kunzendorf","antibiotic_resistance":null,"strain":"CFSAN022631","postcode":null,"owner":null,"subspecies":"I","sample_accession":"SAMN03652131","continent":"North America","city":null,"collection_date":null,"collection_month":null,"not_editable":true,"admin1":"Missouri","source_details":"ND","admin2":null,"longitude":null,"best_assembly":86168,"study_accession":"PRJNA186035","source_niche":"Livestock","barcode":"SAL_BA4830AA","phage_type":null,"latitude":null,"secondary_study_accession":"SRP018785","collection_year":null,"ID":"SAL_IA6168AA_AS","disease":null,"uberstrain":14830,"country":"United States","release_date":"2015-05-12","created":"2015-08-27","Accession":[{"seq_platform":"ILLUMINA","total_bases":286617540,"accession":"SRR2016691","seq_library":"Paired","experiment_accession":"SRX1023775","seq_insert":500,"average_length":185}],"assembly_status":"Assembled","ST":"ST33868","source_type":"Swine","contact":"Food and Drug Administration - Center for Food Safety and Applied Nutrition (US)","collection_time":null,"__Node":"SAL_IA6168AA_AS","__strain_id":"14830","Collection Date":"ND","__selected":false,"id":6},"14843":{"13496":"Choleraesuis","comment":null,"secondary_sample_accession":"SRS933494","antigenic_formulas":null,"StrainID":14843,"serotype":"Choleraesuis var. Kunzendorf","antibiotic_resistance":null,"strain":"CFSAN022623","postcode":null,"owner":null,"subspecies":"I","sample_accession":"SAMN03652123","continent":"North America","city":null,"collection_date":null,"collection_month":null,"not_editable":true,"admin1":"South Dakota","source_details":" ","admin2":null,"longitude":null,"best_assembly":86169,"study_accession":"PRJNA186035","source_niche":"Livestock","barcode":"SAL_BA4843AA","phage_type":null,"latitude":null,"secondary_study_accession":"SRP018785","collection_year":null,"ID":"SAL_IA6169AA_AS","disease":null,"uberstrain":14843,"country":"United States","release_date":"2015-05-12","created":"2015-08-27","Accession":[{"seq_platform":"ILLUMINA","total_bases":307466324,"accession":"SRR2016684","seq_library":"Paired","experiment_accession":"SRX1023767","seq_insert":500,"average_length":242}],"assembly_status":"Assembled","ST":"ST33858","source_type":"Swine","contact":"Food and Drug Administration - Center for Food Safety and Applied Nutrition (US)","collection_time":null,"__Node":"SAL_IA6169AA_AS","__strain_id":"14843","Collection Date":"ND","__selected":false,"id":7},"14849":{"13496":"Choleraesuis","comment":null,"secondary_sample_accession":"SRS933486","antigenic_formulas":null,"StrainID":14849,"serotype":"Choleraesuis","antibiotic_resistance":null,"strain":"CFSAN022628","postcode":null,"owner":null,"subspecies":"I","sample_accession":"SAMN03652128","continent":"North America","city":null,"collection_date":null,"collection_month":null,"not_editable":true,"admin1":"Minnesota","source_details":"ND","admin2":null,"longitude":null,"best_assembly":86171,"study_accession":"PRJNA186035","source_niche":"Livestock","barcode":"SAL_BA4849AA","phage_type":null,"latitude":null,"secondary_study_accession":"SRP018785","collection_year":null,"ID":"SAL_IA6171AA_AS","disease":null,"uberstrain":14849,"country":"United States","release_date":"2015-05-12","created":"2015-08-27","Accession":[{"seq_platform":"ILLUMINA","total_bases":224170608,"accession":"SRR2016681","seq_library":"Paired","experiment_accession":"SRX1023764","seq_insert":500,"average_length":183}],"assembly_status":"Assembled","ST":"ST33854","source_type":"Swine","contact":"Food and Drug Administration - Center for Food Safety and Applied Nutrition (US)","collection_time":null,"__Node":"SAL_IA6171AA_AS","__strain_id":"14849","Collection Date":"ND","__selected":false,"id":8},"15794":{"13496":"Choleraesuis","comment":"Murray collection. Freeze-dried at NCTC: 02/09/1980; Original name: European Sui SF 8 ","secondary_sample_accession":"ERS179731","antigenic_formulas":null,"StrainID":15794,"serotype":"Choleraesuis var. Kunzendorf","antibiotic_resistance":null,"strain":"M55 / NCTC20033","postcode":null,"owner":null,"subspecies":"I","sample_accession":"SAMEA1711453","continent":"Europe","city":null,"collection_date":13,"collection_month":12,"not_editable":true,"admin1":null,"source_details":null,"admin2":null,"longitude":null,"best_assembly":45152,"study_accession":"PRJEB3255","source_niche":null,"barcode":"SAL_BA5794AA","phage_type":null,"latitude":null,"secondary_study_accession":"ERP001784","collection_year":1946,"ID":"SAL_EA5152AA_AS","disease":null,"uberstrain":15794,"country":null,"release_date":"2013-02-25","created":"2015-08-27","Accession":[{"seq_platform":"ILLUMINA","total_bases":335882000,"accession":"ERR230431","seq_library":"Paired","experiment_accession":"ERX204982","seq_insert":233,"average_length":100}],"assembly_status":"Assembled","ST":"ST33093","source_type":null,"contact":"The Wellcome Trust Sanger Institute","collection_time":null,"__Node":"SAL_EA5152AA_AS","__strain_id":"15794","Collection Date":"ND","__selected":false,"id":9},"18292":{"13496":"Choleraesuis","comment":null,"secondary_sample_accession":"ERS223492","antigenic_formulas":null,"StrainID":18292,"serotype":null,"antibiotic_resistance":null,"strain":"LNT182","postcode":null,"owner":null,"subspecies":"I","sample_accession":"SAMEA2059370","continent":"Asia","city":null,"collection_date":null,"collection_month":null,"not_editable":true,"admin1":null,"source_details":null,"admin2":null,"longitude":null,"best_assembly":23925,"study_accession":"PRJEB3215","source_niche":null,"barcode":"SAL_BA8292AA","phage_type":null,"latitude":null,"secondary_study_accession":"ERP001718","collection_year":null,"ID":"SAL_CA3925AA_AS","disease":null,"uberstrain":18292,"country":"Laos","release_date":"2013-08-22","created":"2015-08-27","Accession":[{"seq_platform":"ILLUMINA","total_bases":343218400,"accession":"ERR326675","seq_library":"Paired","experiment_accession":"ERX299775","seq_insert":221,"average_length":100}],"assembly_status":"Assembled","ST":"ST96360","source_type":null,"contact":"The Wellcome Trust Sanger Institute","collection_time":null,"__Node":"SAL_CA3925AA_AS","__strain_id":"18292","Collection Date":"ND","__selected":false,"id":10},"19139":{"13496":"Typhisuis","comment":"Murray collection. Freeze-dried at NCTC: 06/11/1980; Original name: Glasser Pfeiler","secondary_sample_accession":"ERS222823","antigenic_formulas":null,"StrainID":19139,"serotype":null,"antibiotic_resistance":null,"strain":"M595 / NCTC20379","postcode":null,"owner":null,"subspecies":"I","sample_accession":"SAMEA1964358","continent":null,"city":null,"collection_date":10,"collection_month":4,"not_editable":true,"admin1":null,"source_details":null,"admin2":null,"longitude":null,"best_assembly":46427,"study_accession":"PRJEB3255","source_niche":null,"barcode":"SAL_BA9139AA","phage_type":null,"latitude":null,"secondary_study_accession":"ERP001784","collection_year":1934,"ID":"SAL_EA6427AA_AS","disease":null,"uberstrain":19139,"country":null,"release_date":"2013-08-10","created":"2015-08-27","Accession":[{"seq_platform":"ILLUMINA","total_bases":266988800,"accession":"ERR317019","seq_library":"Paired","experiment_accession":"ERX290167","seq_insert":246,"average_length":100}],"assembly_status":"Assembled","ST":"ST30688","source_type":null,"contact":"The Wellcome Trust Sanger Institute","collection_time":null,"__Node":"SAL_EA6427AA_AS","__strain_id":"19139","Collection Date":"ND","__selected":false,"id":11},"19141":{"13496":"Choleraesuis","comment":"Murray collection. Freeze-dried at NCTC: 07/10/1980; Original name: Hog cholera XII","secondary_sample_accession":"ERS222820","antigenic_formulas":null,"StrainID":19141,"serotype":null,"antibiotic_resistance":null,"strain":"M244 / NCTC20350","postcode":null,"owner":null,"subspecies":"I","sample_accession":"SAMEA2059661","continent":null,"city":null,"collection_date":null,"collection_month":12,"not_editable":true,"admin1":null,"source_details":null,"admin2":null,"longitude":null,"best_assembly":46429,"study_accession":"PRJEB3255","source_niche":null,"barcode":"SAL_BA9141AA","phage_type":null,"latitude":null,"secondary_study_accession":"ERP001784","collection_year":1935,"ID":"SAL_EA6429AA_AS","disease":null,"uberstrain":19141,"country":null,"release_date":"2013-08-10","created":"2015-08-27","Accession":[{"seq_platform":"ILLUMINA","total_bases":245494000,"accession":"ERR317016","seq_library":"Paired","experiment_accession":"ERX290164","seq_insert":246,"average_length":100}],"assembly_status":"Assembled","ST":"ST30686","source_type":null,"contact":"The Wellcome Trust Sanger Institute","collection_time":null,"__Node":"SAL_EA6429AA_AS","__strain_id":"19141","Collection Date":"ND","__selected":false,"id":12},"19145":{"13496":"Typhisuis","comment":"Murray collection. Freeze-dried at NCTC: 04/11/1980; Original name: Voldagsen","secondary_sample_accession":"ERS222809","antigenic_formulas":null,"StrainID":19145,"serotype":null,"antibiotic_resistance":null,"strain":"M554 / NCTC20376","postcode":null,"owner":null,"subspecies":"I","sample_accession":"SAMEA2057061","continent":"Europe","city":"Voldagsen","collection_date":null,"collection_month":12,"not_editable":true,"admin1":"Lower Saxony","source_details":null,"admin2":null,"longitude":null,"best_assembly":46432,"study_accession":"PRJEB3255","source_niche":null,"barcode":"SAL_BA9145AA","phage_type":null,"latitude":null,"secondary_study_accession":"ERP001784","collection_year":1935,"ID":"SAL_EA6432AA_AS","disease":null,"uberstrain":19145,"country":"Germany","release_date":"2013-08-10","created":"2015-08-27","Accession":[{"seq_platform":"ILLUMINA","total_bases":315946800,"accession":"ERR317005","seq_library":"Paired","experiment_accession":"ERX290153","seq_insert":246,"average_length":100}],"assembly_status":"Assembled","ST":"ST30682","source_type":null,"contact":"The Wellcome Trust Sanger Institute","collection_time":null,"__Node":"SAL_EA6432AA_AS","__strain_id":"19145","Collection Date":"ND","__selected":false,"id":13},"19147":{"13496":"Choleraesuis","comment":"Murray collection. Freeze-dried at NCTC: 17/09/1980; Original name: European SF 8 ","secondary_sample_accession":"ERS222802","antigenic_formulas":null,"StrainID":19147,"serotype":"Choleraesuis var. Kunzendorf","antibiotic_resistance":null,"strain":"M179 / NCTC20332","postcode":null,"owner":null,"subspecies":"I","sample_accession":"SAMEA2059655","continent":"Europe","city":null,"collection_date":null,"collection_month":12,"not_editable":true,"admin1":null,"source_details":null,"admin2":null,"longitude":null,"best_assembly":46434,"study_accession":"PRJEB3255","source_niche":null,"barcode":"SAL_BA9147AA","phage_type":null,"latitude":null,"secondary_study_accession":"ERP001784","collection_year":1935,"ID":"SAL_EA6434AA_AS","disease":null,"uberstrain":19147,"country":null,"release_date":"2013-08-10","created":"2015-08-27","Accession":[{"seq_platform":"ILLUMINA","total_bases":316224400,"accession":"ERR316998","seq_library":"Paired","experiment_accession":"ERX290146","seq_insert":246,"average_length":100}],"assembly_status":"Assembled","ST":"ST30679","source_type":null,"contact":"The Wellcome Trust Sanger Institute","collection_time":null,"__Node":"SAL_EA6434AA_AS","__strain_id":"19147","Collection Date":"ND","__selected":false,"id":14},"19149":{"13496":"Choleraesuis","comment":"Murray collection. Freeze-dried at NCTC: 06/10/1980; Original name: Indiana 49 ","secondary_sample_accession":"ERS222797","antigenic_formulas":null,"StrainID":19149,"serotype":null,"antibiotic_resistance":null,"strain":"M227 / NCTC20343","postcode":null,"owner":null,"subspecies":"I","sample_accession":"SAMEA2057057","continent":null,"city":null,"collection_date":null,"collection_month":12,"not_editable":true,"admin1":null,"source_details":null,"admin2":null,"longitude":null,"best_assembly":46435,"study_accession":"PRJEB3255","source_niche":null,"barcode":"SAL_BA9149AA","phage_type":null,"latitude":null,"secondary_study_accession":"ERP001784","collection_year":1935,"ID":"SAL_EA6435AA_AS","disease":null,"uberstrain":19149,"country":null,"release_date":"2013-08-10","created":"2015-08-27","Accession":[{"seq_platform":"ILLUMINA","total_bases":415378400,"accession":"ERR316993","seq_library":"Paired","experiment_accession":"ERX290141","seq_insert":246,"average_length":100}],"assembly_status":"Assembled","ST":"ST30678","source_type":null,"contact":"The Wellcome Trust Sanger Institute","collection_time":null,"__Node":"SAL_EA6435AA_AS","__strain_id":"19149","Collection Date":"ND","__selected":false,"id":15},"19158":{"13496":"Choleraesuis","comment":"Murray collection. 1917 - 1954; Freeze-dried at NCTC: 06/10/1980. Original name: Jordan 168","secondary_sample_accession":"ERS222751","antigenic_formulas":null,"StrainID":19158,"serotype":null,"antibiotic_resistance":null,"strain":"M263 / NCTC20356","postcode":null,"owner":null,"subspecies":"I","sample_accession":"SAMEA2059503","continent":null,"city":null,"collection_date":null,"collection_month":null,"not_editable":true,"admin1":null,"source_details":null,"admin2":null,"longitude":null,"best_assembly":46440,"study_accession":"PRJEB3255","source_niche":null,"barcode":"SAL_BA9158AA","phage_type":null,"latitude":null,"secondary_study_accession":"ERP001784","collection_year":null,"ID":"SAL_EA6440AA_AS","disease":null,"uberstrain":19158,"country":null,"release_date":"2013-08-10","created":"2015-08-27","Accession":[{"seq_platform":"ILLUMINA","total_bases":329707800,"accession":"ERR316947","seq_library":"Paired","experiment_accession":"ERX290095","seq_insert":246,"average_length":100}],"assembly_status":"Assembled","ST":"ST30669","source_type":null,"contact":"The Wellcome Trust Sanger Institute","collection_time":null,"__Node":"SAL_EA6440AA_AS","__strain_id":"19158","Collection Date":"ND","__selected":false,"id":16},"19503":{"13496":"Choleraesuis","comment":null,"secondary_sample_accession":"ERS168187","antigenic_formulas":null,"StrainID":19503,"serotype":"Choleraesuis","antibiotic_resistance":null,"strain":"A50","postcode":null,"owner":null,"subspecies":"I","sample_accession":"SAMEA1687825","continent":null,"city":null,"collection_date":null,"collection_month":null,"not_editable":true,"admin1":null,"source_details":null,"admin2":null,"longitude":null,"best_assembly":46573,"study_accession":"PRJEB2770","source_niche":null,"barcode":"SAL_BA9503AA","phage_type":null,"latitude":null,"secondary_study_accession":"ERP001028","collection_year":null,"ID":"SAL_EA6573AA_AS","disease":null,"uberstrain":19503,"country":null,"release_date":"2013-02-05","created":"2015-08-27","Accession":[{"seq_platform":"ILLUMINA","total_bases":814600000,"accession":"ERR226478","seq_library":"Paired","experiment_accession":"ERX201137","seq_insert":250,"average_length":100}],"assembly_status":"Assembled","ST":"ST30381","source_type":null,"contact":"The Wellcome Trust Sanger Institute","collection_time":null,"__Node":"SAL_EA6573AA_AS","__strain_id":"19503","Collection Date":"ND","__selected":false,"id":17},"19511":{"13496":"Choleraesuis","comment":null,"secondary_sample_accession":"ERS168185","antigenic_formulas":"6,7:c:1,5","StrainID":19511,"serotype":"Choleraesuis var. Kunzendorf","antibiotic_resistance":null,"strain":"SARB4","postcode":null,"owner":null,"subspecies":"I","sample_accession":"SAMEA1687849","continent":"North America","city":null,"collection_date":null,"collection_month":null,"not_editable":true,"admin1":"Minnesota","source_details":"Pig","admin2":null,"longitude":null,"best_assembly":46577,"study_accession":"PRJEB2770","source_niche":"Livestock","barcode":"SAL_BA9511AA","phage_type":null,"latitude":null,"secondary_study_accession":"ERP001028","collection_year":1986,"ID":"SAL_EA6577AA_AS","disease":null,"uberstrain":19511,"country":"United States","release_date":"2013-02-05","created":"2015-08-27","Accession":[{"seq_platform":"ILLUMINA","total_bases":600203000,"accession":"ERR226474","seq_library":"Paired","experiment_accession":"ERX201133","seq_insert":250,"average_length":100}],"assembly_status":"Assembled","ST":"ST30373","source_type":"Swine","contact":"The Wellcome Trust Sanger Institute","collection_time":null,"__Node":"SAL_EA6577AA_AS","__strain_id":"19511","Collection Date":"ND","__selected":false,"id":18},"20681":{"13496":"Typhisuis","comment":null,"secondary_sample_accession":"ERS013914","antigenic_formulas":null,"StrainID":20681,"serotype":"Typhisuis","antibiotic_resistance":null,"strain":"61-1","postcode":null,"owner":null,"subspecies":"I","sample_accession":"SAMEA657255","continent":null,"city":null,"collection_date":null,"collection_month":null,"not_editable":true,"admin1":null,"source_details":null,"admin2":null,"longitude":null,"best_assembly":46869,"study_accession":"PRJEB2256","source_niche":null,"barcode":"SAL_CA0681AA","phage_type":null,"latitude":null,"secondary_study_accession":"ERP000311","collection_year":null,"ID":"SAL_EA6869AA_AS","disease":null,"uberstrain":20681,"country":null,"release_date":"2010-12-16","created":"2015-08-27","Accession":[{"seq_platform":"ILLUMINA","total_bases":629945572,"accession":"ERR019407","seq_library":"Paired","experiment_accession":"ERX007840","seq_insert":200,"average_length":37}],"assembly_status":"Assembled","ST":"ST29442","source_type":null,"contact":"The Wellcome Trust Sanger Institute","collection_time":null,"__Node":"SAL_EA6869AA_AS","__strain_id":"20681","Collection Date":"ND","__selected":false,"id":19},"32445":{"13496":"Choleraesuis","comment":null,"secondary_sample_accession":"SRS716305","antigenic_formulas":null,"StrainID":32445,"serotype":"Choleraesuis var. Kunzendorf","antibiotic_resistance":null,"strain":"MDH-2014-00555","postcode":null,"owner":null,"subspecies":"I","sample_accession":"SAMN02699721","continent":"North America","city":null,"collection_date":null,"collection_month":9,"not_editable":true,"admin1":"Minnesota","source_details":"Liver","admin2":null,"longitude":null,"best_assembly":51993,"study_accession":"PRJNA215333","source_niche":"Livestock","barcode":"SAL_DA2445AA","phage_type":null,"latitude":null,"secondary_study_accession":"SRP032981","collection_year":2003,"ID":"SAL_FA1993AA_AS","disease":null,"uberstrain":32445,"country":"United States","release_date":"2014-10-06","created":"2015-08-27","Accession":[{"seq_platform":"ILLUMINA","total_bases":493506804,"accession":"SRR1598966","seq_library":"Paired","experiment_accession":"SRX722096","seq_insert":500,"average_length":238}],"assembly_status":"Assembled","ST":"ST15976","source_type":"Swine","contact":"Food and Drug Administration - Center for Food Safety and Applied Nutrition (US)","collection_time":null,"__Node":"SAL_FA4384AA_AS","__strain_id":"32445","Collection Date":"ND","__selected":false,"id":20},"32567":{"13496":"Choleraesuis","comment":null,"secondary_sample_accession":"SRS713590","antigenic_formulas":null,"StrainID":32567,"serotype":"Choleraesuis var. Kunzendorf","antibiotic_resistance":null,"strain":"MDH-2014-00537","postcode":null,"owner":null,"subspecies":"I","sample_accession":"SAMN02699703","continent":"North America","city":null,"collection_date":null,"collection_month":8,"not_editable":true,"admin1":"Wisconsin","source_details":"Brain","admin2":null,"longitude":null,"best_assembly":12933,"study_accession":"PRJNA215333","source_niche":"Livestock","barcode":"SAL_DA2567AA","phage_type":null,"latitude":null,"secondary_study_accession":"SRP032981","collection_year":2003,"ID":"SAL_BA2933AA_AS","disease":null,"uberstrain":32567,"country":"United States","release_date":"2014-09-30","created":"2015-08-27","Accession":[{"seq_platform":"ILLUMINA","total_bases":410393114,"accession":"SRR1593399","seq_library":"Paired","experiment_accession":"SRX717722","seq_insert":500,"average_length":239}],"assembly_status":"Assembled","ST":"ST19563","source_type":"Swine","contact":"Food and Drug Administration - Center for Food Safety and Applied Nutrition (US)","collection_time":null,"__Node":"SAL_BA2933AA_AS","__strain_id":"32567","Collection Date":"ND","__selected":false,"id":21},"32688":{"13496":"Choleraesuis","comment":null,"secondary_sample_accession":"SRS709607","antigenic_formulas":null,"StrainID":32688,"serotype":"Choleraesuis var. Kunzendorf","antibiotic_resistance":null,"strain":"MDH-2014-00531","postcode":null,"owner":null,"subspecies":"I","sample_accession":"SAMN02699697","continent":"North America","city":null,"collection_date":null,"collection_month":8,"not_editable":true,"admin1":"Minnesota","source_details":"Liver","admin2":null,"longitude":null,"best_assembly":52136,"study_accession":"PRJNA215333","source_niche":"Livestock","barcode":"SAL_DA2688AA","phage_type":null,"latitude":null,"secondary_study_accession":"SRP032981","collection_year":2003,"ID":"SAL_FA2136AA_AS","disease":null,"uberstrain":32688,"country":"United States","release_date":"2014-09-26","created":"2015-08-27","Accession":[{"seq_platform":"ILLUMINA","total_bases":724367760,"accession":"SRR1586583","seq_library":"Paired","experiment_accession":"SRX710861","seq_insert":500,"average_length":235}],"assembly_status":"Assembled","ST":"ST17090","source_type":"Swine","contact":"Food and Drug Administration - Center for Food Safety and Applied Nutrition (US)","collection_time":null,"__Node":"SAL_FA2136AA_AS","__strain_id":"32688","Collection Date":"ND","__selected":false,"id":22},"32718":{"13496":"Choleraesuis","comment":null,"secondary_sample_accession":"SRS709575","antigenic_formulas":null,"StrainID":32718,"serotype":"Choleraesuis var. Kunzendorf","antibiotic_resistance":null,"strain":"MDH-2014-00519","postcode":null,"owner":null,"subspecies":"I","sample_accession":"SAMN02699685","continent":"North America","city":null,"collection_date":null,"collection_month":7,"not_editable":true,"admin1":"Minnesota","source_details":"Liver","admin2":null,"longitude":null,"best_assembly":94438,"study_accession":"PRJNA215333","source_niche":"Livestock","barcode":"SAL_DA2718AA","phage_type":null,"latitude":null,"secondary_study_accession":"SRP032981","collection_year":2003,"ID":"SAL_JA4438AA_AS","disease":null,"uberstrain":32718,"country":"United States","release_date":"2014-09-26","created":"2015-08-27","Accession":[{"seq_platform":"ILLUMINA","total_bases":526037616,"accession":"SRR1586552","seq_library":"Paired","experiment_accession":"SRX710829","seq_insert":500,"average_length":234}],"assembly_status":"Assembled","ST":"ST19461","source_type":"Swine","contact":"Food and Drug Administration - Center for Food Safety and Applied Nutrition (US)","collection_time":null,"__Node":"SAL_JA4438AA_AS","__strain_id":"32718","Collection Date":"ND","__selected":false,"id":23},"32987":{"13496":"Choleraesuis","comment":null,"secondary_sample_accession":"SRS702225","antigenic_formulas":null,"StrainID":32987,"serotype":null,"antibiotic_resistance":null,"strain":"CFSAN023669","postcode":null,"owner":null,"subspecies":null,"sample_accession":"SAMN03002091","continent":"North America","city":null,"collection_date":null,"collection_month":7,"not_editable":true,"admin1":"Minnesota","source_details":null,"admin2":null,"longitude":null,"best_assembly":52332,"study_accession":"PRJNA186035","source_niche":null,"barcode":"SAL_DA2987AA","phage_type":null,"latitude":null,"secondary_study_accession":"SRP018785","collection_year":2011,"ID":"SAL_FA2332AA_AS","disease":null,"uberstrain":32987,"country":"United States","release_date":"2014-09-17","created":"2015-08-27","Accession":[{"seq_platform":"ILLUMINA","total_bases":471910684,"accession":"SRR1576610","seq_library":"Paired","experiment_accession":"SRX702374","seq_insert":500,"average_length":238}],"assembly_status":"Assembled","ST":"ST19282","source_type":null,"contact":"Food and Drug Administration - Center for Food Safety and Applied Nutrition (US)","collection_time":null,"__Node":"SAL_FA2332AA_AS","__strain_id":"32987","Collection Date":"ND","__selected":false,"id":24},"33019":{"13496":"Choleraesuis","comment":null,"secondary_sample_accession":"SRS702187","antigenic_formulas":null,"StrainID":33019,"serotype":"Choleraesuis var. Kunzendorf","antibiotic_resistance":null,"strain":"MDH-2014-00415","postcode":null,"owner":null,"subspecies":"I","sample_accession":"SAMN02699581","continent":"North America","city":null,"collection_date":null,"collection_month":3,"not_editable":true,"admin1":"Minnesota","source_details":"Lung","admin2":null,"longitude":null,"best_assembly":52360,"study_accession":"PRJNA215333","source_niche":"Livestock","barcode":"SAL_DA3019AA","phage_type":null,"latitude":null,"secondary_study_accession":"SRP032981","collection_year":2003,"ID":"SAL_FA2360AA_AS","disease":null,"uberstrain":33019,"country":"United States","release_date":"2014-09-17","created":"2015-08-27","Accession":[{"seq_platform":"ILLUMINA","total_bases":567442932,"accession":"SRR1576560","seq_library":"Paired","experiment_accession":"SRX702327","seq_insert":500,"average_length":238}],"assembly_status":"Assembled","ST":"ST19260","source_type":"Swine","contact":"Food and Drug Administration - Center for Food Safety and Applied Nutrition (US)","collection_time":null,"__Node":"SAL_FA2360AA_AS","__strain_id":"33019","Collection Date":"ND","__selected":false,"id":25},"34000":{"13496":"Choleraesuis","comment":null,"secondary_sample_accession":"SRS690206","antigenic_formulas":null,"StrainID":34000,"serotype":null,"antibiotic_resistance":null,"strain":"CFSAN023160","postcode":null,"owner":null,"subspecies":null,"sample_accession":"SAMN02952746","continent":"North America","city":null,"collection_date":null,"collection_month":1,"not_editable":true,"admin1":"Washington","source_details":"necropsy","admin2":null,"longitude":null,"best_assembly":52918,"study_accession":"PRJNA186035","source_niche":"Livestock","barcode":"SAL_DA4000AA","phage_type":null,"latitude":null,"secondary_study_accession":"SRP018785","collection_year":2007,"ID":"SAL_FA2918AA_AS","disease":null,"uberstrain":34000,"country":"United States","release_date":"2014-08-26","created":"2015-08-27","Accession":[{"seq_platform":"ILLUMINA","total_bases":438192216,"accession":"SRR1559009","seq_library":"Paired","experiment_accession":"SRX687537","seq_insert":500,"average_length":231}],"assembly_status":"Assembled","ST":"ST18505","source_type":"Swine","contact":"Food and Drug Administration - Center for Food Safety and Applied Nutrition (US)","collection_time":null,"__Node":"SAL_FA2918AA_AS","__strain_id":"34000","Collection Date":"ND","__selected":false,"id":26},"34094":{"13496":"Choleraesuis","comment":null,"secondary_sample_accession":"SRS688094","antigenic_formulas":null,"StrainID":34094,"serotype":"Choleraesuis var. Kunzendorf","antibiotic_resistance":null,"strain":"MDH-2014-00443","postcode":null,"owner":null,"subspecies":"I","sample_accession":"SAMN02699609","continent":"North America","city":null,"collection_date":null,"collection_month":4,"not_editable":true,"admin1":"Iowa","source_details":"Lung","admin2":null,"longitude":null,"best_assembly":52979,"study_accession":"PRJNA215333","source_niche":"Livestock","barcode":"SAL_DA4094AA","phage_type":null,"latitude":null,"secondary_study_accession":"SRP032981","collection_year":2003,"ID":"SAL_FA2979AA_AS","disease":null,"uberstrain":34094,"country":"United States","release_date":"2014-08-22","created":"2015-08-27","Accession":[{"seq_platform":"ILLUMINA","total_bases":424892604,"accession":"SRR1556068","seq_library":"Paired","experiment_accession":"SRX685203","seq_insert":500,"average_length":223}],"assembly_status":"Assembled","ST":"ST18428","source_type":"Swine","contact":"Food and Drug Administration - Center for Food Safety and Applied Nutrition (US)","collection_time":null,"__Node":"SAL_FA2979AA_AS","__strain_id":"34094","Collection Date":"ND","__selected":false,"id":27},"34149":{"13496":"Choleraesuis","comment":null,"secondary_sample_accession":"SRS614047","antigenic_formulas":null,"StrainID":34149,"serotype":"Choleraesuis","antibiotic_resistance":null,"strain":"CFSAN012639","postcode":null,"owner":null,"subspecies":"I","sample_accession":"SAMN02742072","continent":"North America","city":null,"collection_date":null,"collection_month":11,"not_editable":true,"admin1":"Washington","source_details":"necropsy-lung","admin2":null,"longitude":null,"best_assembly":53019,"study_accession":"PRJNA186035","source_niche":"Livestock","barcode":"SAL_DA4149AA","phage_type":null,"latitude":null,"secondary_study_accession":"SRP018785","collection_year":2006,"ID":"SAL_FA3019AA_AS","disease":null,"uberstrain":34149,"country":"United States","release_date":"2014-08-21","created":"2015-08-27","Accession":[{"seq_platform":"ILLUMINA","total_bases":182077740,"accession":"SRR1292235","seq_library":"Paired","experiment_accession":"SRX547033","seq_insert":500,"average_length":234},{"seq_platform":"ILLUMINA","total_bases":490283448,"accession":"SRR1553885","seq_library":"Paired","experiment_accession":"SRX683232","seq_insert":500,"average_length":228}],"assembly_status":"Assembled","ST":"ST18383","source_type":"Bovine","contact":"Food and Drug Administration - Center for Food Safety and Applied Nutrition (US)","collection_time":null,"__Node":"SAL_FA3019AA_AS","__strain_id":"34149","Collection Date":"ND","__selected":false,"id":28},"34196":{"13496":"Choleraesuis","comment":null,"secondary_sample_accession":"SRS686553","antigenic_formulas":null,"StrainID":34196,"serotype":null,"antibiotic_resistance":null,"strain":"CFSAN023106","postcode":null,"owner":null,"subspecies":null,"sample_accession":"SAMN02952692","continent":"North America","city":null,"collection_date":null,"collection_month":1,"not_editable":true,"admin1":"Washington","source_details":"necropsy-lung-spleen","admin2":null,"longitude":null,"best_assembly":53039,"study_accession":"PRJNA186035","source_niche":"Livestock","barcode":"SAL_DA4196AA","phage_type":null,"latitude":null,"secondary_study_accession":"SRP018785","collection_year":2007,"ID":"SAL_FA3039AA_AS","disease":null,"uberstrain":34196,"country":"United States","release_date":"2014-08-19","created":"2015-08-27","Accession":[{"seq_platform":"ILLUMINA","total_bases":622619844,"accession":"SRR1553810","seq_library":"Paired","experiment_accession":"SRX683073","seq_insert":500,"average_length":231}],"assembly_status":"Assembled","ST":"ST18339","source_type":"Swine","contact":"Food and Drug Administration - Center for Food Safety and Applied Nutrition (US)","collection_time":null,"__Node":"SAL_FA3039AA_AS","__strain_id":"34196","Collection Date":"ND","__selected":false,"id":29},"34430":{"13496":"Choleraesuis","comment":null,"secondary_sample_accession":"SRS679395","antigenic_formulas":null,"StrainID":34430,"serotype":"Choleraesuis var. Kunzendorf","antibiotic_resistance":null,"strain":"MDH-2014-00400","postcode":null,"owner":null,"subspecies":"I","sample_accession":"SAMN02699566","continent":"North America","city":null,"collection_date":null,"collection_month":2,"not_editable":true,"admin1":"Minnesota","source_details":"Spleen","admin2":null,"longitude":null,"best_assembly":53194,"study_accession":"PRJNA215333","source_niche":"Livestock","barcode":"SAL_DA4430AA","phage_type":null,"latitude":null,"secondary_study_accession":"SRP032981","collection_year":2003,"ID":"SAL_FA3194AA_AS","disease":null,"uberstrain":34430,"country":"United States","release_date":"2014-08-12","created":"2015-08-27","Accession":[{"seq_platform":"ILLUMINA","total_bases":485189718,"accession":"SRR1544294","seq_library":"Paired","experiment_accession":"SRX675750","seq_insert":500,"average_length":237}],"assembly_status":"Assembled","ST":"ST18150","source_type":"Swine","contact":"Food and Drug Administration - Center for Food Safety and Applied Nutrition (US)","collection_time":null,"__Node":"SAL_FA3194AA_AS","__strain_id":"34430","Collection Date":"ND","__selected":false,"id":30},"34450":{"13496":"Choleraesuis","comment":null,"secondary_sample_accession":"ERS007175","antigenic_formulas":null,"StrainID":34450,"serotype":"Choleraesuis","antibiotic_resistance":null,"strain":"RKS1252","postcode":null,"owner":null,"subspecies":"I","sample_accession":"SAMEA717147","continent":"Europe","city":null,"collection_date":null,"collection_month":null,"not_editable":true,"admin1":null,"source_details":null,"admin2":null,"longitude":null,"best_assembly":94439,"study_accession":"PRJEB2089","source_niche":null,"barcode":"SAL_DA4450AA","phage_type":null,"latitude":null,"secondary_study_accession":"ERP000143","collection_year":1979,"ID":"SAL_JA4439AA_AS","disease":null,"uberstrain":34450,"country":"Norway","release_date":"2011-03-18","created":"2015-08-27","Accession":[{"seq_platform":"ILLUMINA","total_bases":55617948,"accession":"ERR019737","seq_library":"Paired","experiment_accession":"ERX007993","seq_insert":200,"average_length":54},{"seq_platform":"ILLUMINA","total_bases":165190212,"accession":"ERR016918","seq_library":"Paired","experiment_accession":"ERX006621","seq_insert":200,"average_length":54},{"seq_platform":"ILLUMINA","total_bases":149950332,"accession":"ERR027230","seq_library":"Paired","experiment_accession":"ERX010019","seq_insert":200,"average_length":54}],"assembly_status":"Assembled","ST":"ST18139","source_type":null,"contact":"R. Helmuth","collection_time":null,"__Node":"SAL_JA4439AA_AS","__strain_id":"34450","Collection Date":"ND","__selected":false,"id":31},"34453":{"13496":"Choleraesuis","comment":null,"secondary_sample_accession":"ERS007167","antigenic_formulas":null,"StrainID":34453,"serotype":"Choleraesuis s.s.","antibiotic_resistance":null,"strain":"RKS1245","postcode":null,"owner":null,"subspecies":"I","sample_accession":"SAMEA717180","continent":"North America","city":null,"collection_date":null,"collection_month":null,"not_editable":true,"admin1":null,"source_details":null,"admin2":null,"longitude":null,"best_assembly":94440,"study_accession":"PRJEB2089","source_niche":null,"barcode":"SAL_DA4453AA","phage_type":null,"latitude":null,"secondary_study_accession":"ERP000143","collection_year":1966,"ID":"SAL_JA4440AA_AS","disease":null,"uberstrain":34453,"country":"United States","release_date":"2011-03-18","created":"2015-08-27","Accession":[{"seq_platform":"ILLUMINA","total_bases":304631280,"accession":"ERR027233","seq_library":"Paired","experiment_accession":"ERX010019","seq_insert":200,"average_length":54},{"seq_platform":"ILLUMINA","total_bases":112835916,"accession":"ERR019740","seq_library":"Paired","experiment_accession":"ERX007993","seq_insert":200,"average_length":54},{"seq_platform":"ILLUMINA","total_bases":334881756,"accession":"ERR016921","seq_library":"Paired","experiment_accession":"ERX006621","seq_insert":200,"average_length":54}],"assembly_status":"Assembled","ST":"ST18138","source_type":null,"contact":"R. Helmuth","collection_time":null,"__Node":"SAL_JA4440AA_AS","__strain_id":"34453","Collection Date":"ND","__selected":false,"id":32},"34459":{"13496":"Choleraesuis","comment":null,"secondary_sample_accession":"ERS007173","antigenic_formulas":null,"StrainID":34459,"serotype":"Choleraesuis s.s.","antibiotic_resistance":null,"strain":"RKS1233","postcode":null,"owner":null,"subspecies":"I","sample_accession":"SAMEA717161","continent":"Europe","city":null,"collection_date":null,"collection_month":null,"not_editable":true,"admin1":null,"source_details":null,"admin2":null,"longitude":null,"best_assembly":94441,"study_accession":"PRJEB2089","source_niche":null,"barcode":"SAL_DA4459AA","phage_type":null,"latitude":null,"secondary_study_accession":"ERP000143","collection_year":1981,"ID":"SAL_JA4441AA_AS","disease":null,"uberstrain":34459,"country":"Sweden","release_date":"2011-03-18","created":"2015-08-27","Accession":[{"seq_platform":"ILLUMINA","total_bases":150777180,"accession":"ERR027239","seq_library":"Paired","experiment_accession":"ERX010019","seq_insert":200,"average_length":54},{"seq_platform":"ILLUMINA","total_bases":163096848,"accession":"ERR016927","seq_library":"Paired","experiment_accession":"ERX006621","seq_insert":200,"average_length":54},{"seq_platform":"ILLUMINA","total_bases":55399788,"accession":"ERR019746","seq_library":"Paired","experiment_accession":"ERX007993","seq_insert":200,"average_length":54}],"assembly_status":"Assembled","ST":"ST18137","source_type":null,"contact":"R. Helmuth","collection_time":null,"__Node":"SAL_JA4441AA_AS","__strain_id":"34459","Collection Date":"ND","__selected":false,"id":33},"34513":{"13496":"Typhisuis","comment":null,"secondary_sample_accession":"ERS007178","antigenic_formulas":"6,7:c:-","StrainID":34513,"serotype":"Typhisuis","antibiotic_resistance":null,"strain":"SARB69/CDC277/68","postcode":null,"owner":null,"subspecies":"I","sample_accession":"SAMEA717159","continent":"North America","city":null,"collection_date":null,"collection_month":null,"not_editable":true,"admin1":"California","source_details":"Pig","admin2":null,"longitude":null,"best_assembly":94442,"study_accession":"PRJEB2089","source_niche":"Livestock","barcode":"SAL_DA4513AA","phage_type":null,"latitude":null,"secondary_study_accession":"ERP000143","collection_year":1968,"ID":"SAL_JA4442AA_AS","disease":null,"uberstrain":34513,"country":"United States","release_date":"2011-03-18","created":"2015-08-27","Accession":[{"seq_platform":"ILLUMINA","total_bases":500846436,"accession":"ERR016909","seq_library":"Paired","experiment_accession":"ERX006622","seq_insert":200,"average_length":54}],"assembly_status":"Assembled","ST":"ST18099","source_type":"Swine","contact":"Ken Sanderson","collection_time":null,"__Node":"SAL_JA4442AA_AS","__strain_id":"34513","Collection Date":"ND","__selected":false,"id":34},"34514":{"13496":"Typhisuis","comment":null,"secondary_sample_accession":"ERS007179","antigenic_formulas":"6,7:c:1,5","StrainID":34514,"serotype":"Typhisuis","antibiotic_resistance":null,"strain":"8719/97","postcode":null,"owner":null,"subspecies":"I","sample_accession":"SAMEA717194","continent":"North America","city":null,"collection_date":null,"collection_month":null,"not_editable":true,"admin1":null,"source_details":"Pig","admin2":null,"longitude":null,"best_assembly":94443,"study_accession":"PRJEB2089","source_niche":"Livestock","barcode":"SAL_DA4514AA","phage_type":null,"latitude":null,"secondary_study_accession":"ERP000143","collection_year":1994,"ID":"SAL_JA4443AA_AS","disease":null,"uberstrain":34514,"country":"United States","release_date":"2011-03-18","created":"2015-08-27","Accession":[{"seq_platform":"ILLUMINA","total_bases":336257136,"accession":"ERR016910","seq_library":"Paired","experiment_accession":"ERX006622","seq_insert":200,"average_length":54}],"assembly_status":"Assembled","ST":"ST18098","source_type":"Swine","contact":"F.X. Weill (Institut Pasteur)","collection_time":null,"__Node":"SAL_JA4443AA_AS","__strain_id":"34514","Collection Date":"ND","__selected":false,"id":35},"34515":{"13496":"Typhisuis","comment":null,"secondary_sample_accession":"ERS007180","antigenic_formulas":"6,7:c:1,5","StrainID":34515,"serotype":"Typhisuis","antibiotic_resistance":null,"strain":"8722/97","postcode":null,"owner":null,"subspecies":"I","sample_accession":"SAMEA717171","continent":"North America","city":null,"collection_date":null,"collection_month":null,"not_editable":true,"admin1":null,"source_details":"Pig","admin2":null,"longitude":null,"best_assembly":94444,"study_accession":"PRJEB2089","source_niche":"Livestock","barcode":"SAL_DA4515AA","phage_type":null,"latitude":null,"secondary_study_accession":"ERP000143","collection_year":1994,"ID":"SAL_JA4444AA_AS","disease":null,"uberstrain":34515,"country":"United States","release_date":"2011-03-18","created":"2015-08-27","Accession":[{"seq_platform":"ILLUMINA","total_bases":134611092,"accession":"ERR016911","seq_library":"Paired","experiment_accession":"ERX006622","seq_insert":200,"average_length":54}],"assembly_status":"Assembled","ST":"ST18097","source_type":"Swine","contact":"F.X. Weill (Institut Pasteur)","collection_time":null,"__Node":"SAL_JA4444AA_AS","__strain_id":"34515","Collection Date":"ND","__selected":false,"id":36},"34516":{"13496":"Typhisuis","comment":null,"secondary_sample_accession":"ERS007181","antigenic_formulas":"6,7:c:1,5","StrainID":34516,"serotype":"Typhisuis","antibiotic_resistance":null,"strain":"8723/97","postcode":null,"owner":null,"subspecies":"I","sample_accession":"SAMEA717170","continent":"North America","city":null,"collection_date":null,"collection_month":null,"not_editable":true,"admin1":null,"source_details":"Pig","admin2":null,"longitude":null,"best_assembly":94445,"study_accession":"PRJEB2089","source_niche":"Livestock","barcode":"SAL_DA4516AA","phage_type":null,"latitude":null,"secondary_study_accession":"ERP000143","collection_year":1994,"ID":"SAL_JA4445AA_AS","disease":null,"uberstrain":34516,"country":"United States","release_date":"2011-03-18","created":"2015-08-27","Accession":[{"seq_platform":"ILLUMINA","total_bases":388171008,"accession":"ERR016912","seq_library":"Paired","experiment_accession":"ERX006622","seq_insert":200,"average_length":54}],"assembly_status":"Assembled","ST":"ST18096","source_type":"Swine","contact":"F.X. Weill (Institut Pasteur)","collection_time":null,"__Node":"SAL_JA4445AA_AS","__strain_id":"34516","Collection Date":"ND","__selected":false,"id":37},"34517":{"13496":"Typhisuis","comment":null,"secondary_sample_accession":"ERS007182","antigenic_formulas":"6,7:c:1,5","StrainID":34517,"serotype":"Typhisuis","antibiotic_resistance":null,"strain":"38K","postcode":null,"owner":null,"subspecies":"I","sample_accession":"SAMEA717192","continent":null,"city":null,"collection_date":null,"collection_month":null,"not_editable":true,"admin1":null,"source_details":"Pig","admin2":null,"longitude":null,"best_assembly":94446,"study_accession":"PRJEB2089","source_niche":"Livestock","barcode":"SAL_DA4517AA","phage_type":null,"latitude":null,"secondary_study_accession":"ERP000143","collection_year":null,"ID":"SAL_JA4446AA_AS","disease":null,"uberstrain":34517,"country":null,"release_date":"2011-03-18","created":"2015-08-27","Accession":[{"seq_platform":"ILLUMINA","total_bases":188276508,"accession":"ERR016913","seq_library":"Paired","experiment_accession":"ERX006622","seq_insert":200,"average_length":54}],"assembly_status":"Assembled","ST":"ST18095","source_type":"Swine","contact":"F.X. Weill (Institut Pasteur)","collection_time":null,"__Node":"SAL_JA4446AA_AS","__strain_id":"34517","Collection Date":"ND","__selected":false,"id":38},"34518":{"13496":"Choleraesuis","comment":null,"secondary_sample_accession":"ERS007183","antigenic_formulas":null,"StrainID":34518,"serotype":"Choleraesuis var. Kunzendorf","antibiotic_resistance":null,"strain":"RKS1237","postcode":null,"owner":null,"subspecies":"I","sample_accession":"SAMEA717193","continent":"Europe","city":null,"collection_date":null,"collection_month":null,"not_editable":true,"admin1":null,"source_details":null,"admin2":null,"longitude":null,"best_assembly":53249,"study_accession":"PRJEB2089","source_niche":null,"barcode":"SAL_DA4518AA","phage_type":null,"latitude":null,"secondary_study_accession":"ERP000143","collection_year":1976,"ID":"SAL_FA3249AA_AS","disease":null,"uberstrain":34518,"country":"Switzerland","release_date":"2011-03-18","created":"2015-08-27","Accession":[{"seq_platform":"ILLUMINA","total_bases":174739100,"accession":"ERR016914","seq_library":"Paired","experiment_accession":"ERX006622","seq_insert":200,"average_length":50}],"assembly_status":"Assembled","ST":"ST18094","source_type":null,"contact":"The Wellcome Trust Sanger Institute","collection_time":null,"__Node":"SAL_FA3249AA_AS","__strain_id":"34518","Collection Date":"ND","__selected":false,"id":39},"34519":{"13496":"Choleraesuis","comment":null,"secondary_sample_accession":"ERS007184","antigenic_formulas":null,"StrainID":34519,"serotype":"Choleraesuis var. Kunzendorf","antibiotic_resistance":null,"strain":"RKS1264","postcode":null,"owner":null,"subspecies":"I","sample_accession":"SAMEA717176","continent":"Europe","city":null,"collection_date":null,"collection_month":null,"not_editable":true,"admin1":null,"source_details":null,"admin2":null,"longitude":null,"best_assembly":21224,"study_accession":"PRJEB2089","source_niche":null,"barcode":"SAL_DA4519AA","phage_type":null,"latitude":null,"secondary_study_accession":"ERP000143","collection_year":null,"ID":"SAL_CA1224AA_AS","disease":null,"uberstrain":34519,"country":"Romania","release_date":"2011-03-18","created":"2015-08-27","Accession":[{"seq_platform":"ILLUMINA","total_bases":248237892,"accession":"ERR016915","seq_library":"Paired","experiment_accession":"ERX006622","seq_insert":200,"average_length":54}],"assembly_status":"Assembled","ST":"ST18093","source_type":null,"contact":"The Wellcome Trust Sanger Institute","collection_time":null,"__Node":"SAL_CA1224AA_AS","__strain_id":"34519","Collection Date":"ND","__selected":false,"id":40},"34522":{"13496":"Choleraesuis","comment":null,"secondary_sample_accession":"ERS007083","antigenic_formulas":null,"StrainID":34522,"serotype":"Choleraesuis var. Kunzendorf","antibiotic_resistance":null,"strain":"CN182","postcode":null,"owner":null,"subspecies":"I","sample_accession":"SAMEA717165","continent":"Asia","city":null,"collection_date":null,"collection_month":null,"not_editable":true,"admin1":null,"source_details":"Pig","admin2":null,"longitude":null,"best_assembly":94448,"study_accession":"PRJEB2089","source_niche":"Livestock","barcode":"SAL_DA4522AA","phage_type":null,"latitude":null,"secondary_study_accession":"ERP000143","collection_year":2000,"ID":"SAL_JA4448AA_AS","disease":null,"uberstrain":34522,"country":"Taiwan","release_date":"2011-03-18","created":"2015-08-27","Accession":[{"seq_platform":"ILLUMINA","total_bases":112991436,"accession":"ERR016872","seq_library":"Paired","experiment_accession":"ERX006620","seq_insert":200,"average_length":54}],"assembly_status":"Assembled","ST":"ST18092","source_type":"Swine","contact":"Cheng-Hsun Chiu","collection_time":null,"__Node":"SAL_JA4448AA_AS","__strain_id":"34522","Collection Date":"ND","__selected":false,"id":41},"34523":{"13496":"Paratyphi C","comment":null,"secondary_sample_accession":"ERS007093","antigenic_formulas":"6,7,[Vi]:c:1,5","StrainID":34523,"serotype":"Paratyphi C","antibiotic_resistance":null,"strain":"SARB48 / RKS4587 / IP33K","postcode":null,"owner":null,"subspecies":"I","sample_accession":"SAMEA717142","continent":"Europe","city":null,"collection_date":null,"collection_month":null,"not_editable":true,"admin1":null,"source_details":null,"admin2":null,"longitude":null,"best_assembly":94450,"study_accession":"PRJEB2089","source_niche":null,"barcode":"SAL_DA4523AA","phage_type":null,"latitude":null,"secondary_study_accession":"ERP000143","collection_year":null,"ID":"SAL_JA4450AA_AS","disease":null,"uberstrain":34523,"country":"France","release_date":"2011-03-18","created":"2015-08-27","Accession":[{"seq_platform":"ILLUMINA","total_bases":159847344,"accession":"ERR016873","seq_library":"Paired","experiment_accession":"ERX006620","seq_insert":200,"average_length":54}],"assembly_status":"Assembled","ST":"ST18091","source_type":null,"contact":"Ken Sanderson","collection_time":null,"__Node":"SAL_JA4450AA_AS","__strain_id":"34523","Collection Date":"ND","__selected":false,"id":42},"34524":{"13496":"Paratyphi C","comment":null,"secondary_sample_accession":"ERS007092","antigenic_formulas":null,"StrainID":34524,"serotype":"Paratyphi C","antibiotic_resistance":null,"strain":"61-2","postcode":null,"owner":null,"subspecies":"I","sample_accession":"SAMEA717143","continent":"Europe","city":null,"collection_date":null,"collection_month":null,"not_editable":true,"admin1":null,"source_details":null,"admin2":null,"longitude":null,"best_assembly":94452,"study_accession":"PRJEB2089","source_niche":"Human","barcode":"SAL_DA4524AA","phage_type":null,"latitude":null,"secondary_study_accession":"ERP000143","collection_year":1961,"ID":"SAL_JA4452AA_AS","disease":null,"uberstrain":34524,"country":"Germany","release_date":"2011-03-18","created":"2015-08-27","Accession":[{"seq_platform":"ILLUMINA","total_bases":221674320,"accession":"ERR016874","seq_library":"Paired","experiment_accession":"ERX006620","seq_insert":200,"average_length":54}],"assembly_status":"Assembled","ST":"ST18090","source_type":"Human","contact":"W. Rabsch (Robert Koch-Institut, Wernigerode)","collection_time":null,"__Node":"SAL_JA4452AA_AS","__strain_id":"34524","Collection Date":"ND","__selected":false,"id":43},"34525":{"13496":"Choleraesuis","comment":null,"secondary_sample_accession":"ERS007091","antigenic_formulas":null,"StrainID":34525,"serotype":"Choleraesuis var. Kunzendorf","antibiotic_resistance":null,"strain":"B27","postcode":null,"owner":null,"subspecies":"I","sample_accession":"SAMEA717144","continent":"Asia","city":null,"collection_date":null,"collection_month":null,"not_editable":true,"admin1":null,"source_details":null,"admin2":null,"longitude":null,"best_assembly":94455,"study_accession":"PRJEB2089","source_niche":"Human","barcode":"SAL_DA4525AA","phage_type":null,"latitude":null,"secondary_study_accession":"ERP000143","collection_year":2001,"ID":"SAL_JA4455AA_AS","disease":null,"uberstrain":34525,"country":"Taiwan","release_date":"2011-03-18","created":"2015-08-27","Accession":[{"seq_platform":"ILLUMINA","total_bases":198163584,"accession":"ERR016875","seq_library":"Paired","experiment_accession":"ERX006620","seq_insert":200,"average_length":54}],"assembly_status":"Assembled","ST":"ST18089","source_type":"Human","contact":"Cheng-Hsun Chiu","collection_time":null,"__Node":"SAL_JA4455AA_AS","__strain_id":"34525","Collection Date":"ND","__selected":false,"id":44},"34526":{"13496":"Choleraesuis","comment":null,"secondary_sample_accession":"ERS007090","antigenic_formulas":null,"StrainID":34526,"serotype":"Choleraesuis var. Kunzendorf","antibiotic_resistance":null,"strain":"CN101","postcode":null,"owner":null,"subspecies":"I","sample_accession":"SAMEA717145","continent":"Asia","city":null,"collection_date":null,"collection_month":null,"not_editable":true,"admin1":null,"source_details":"Pig","admin2":null,"longitude":null,"best_assembly":94457,"study_accession":"PRJEB2089","source_niche":"Livestock","barcode":"SAL_DA4526AA","phage_type":null,"latitude":null,"secondary_study_accession":"ERP000143","collection_year":1998,"ID":"SAL_JA4457AA_AS","disease":null,"uberstrain":34526,"country":"Taiwan","release_date":"2011-03-18","created":"2015-08-27","Accession":[{"seq_platform":"ILLUMINA","total_bases":219685608,"accession":"ERR016876","seq_library":"Paired","experiment_accession":"ERX006620","seq_insert":200,"average_length":54}],"assembly_status":"Assembled","ST":"ST18088","source_type":"Swine","contact":"Cheng-Hsun Chiu","collection_time":null,"__Node":"SAL_JA4457AA_AS","__strain_id":"34526","Collection Date":"ND","__selected":false,"id":45},"34527":{"13496":"Paratyphi C","comment":null,"secondary_sample_accession":"ERS007089","antigenic_formulas":null,"StrainID":34527,"serotype":"Paratyphi C","antibiotic_resistance":null,"strain":"66-4","postcode":null,"owner":null,"subspecies":"I","sample_accession":"SAMEA717163","continent":"Europe","city":null,"collection_date":null,"collection_month":null,"not_editable":true,"admin1":null,"source_details":null,"admin2":null,"longitude":null,"best_assembly":94461,"study_accession":"PRJEB2089","source_niche":"Human","barcode":"SAL_DA4527AA","phage_type":null,"latitude":null,"secondary_study_accession":"ERP000143","collection_year":1966,"ID":"SAL_JA4461AA_AS","disease":null,"uberstrain":34527,"country":"Germany","release_date":"2011-03-18","created":"2015-08-27","Accession":[{"seq_platform":"ILLUMINA","total_bases":164943216,"accession":"ERR016877","seq_library":"Paired","experiment_accession":"ERX006620","seq_insert":200,"average_length":54}],"assembly_status":"Assembled","ST":"ST18076","source_type":"Human","contact":"W. Rabsch (Robert Koch-Institut, Wernigerode)","collection_time":null,"__Node":"SAL_JA4461AA_AS","__strain_id":"34527","Collection Date":"ND","__selected":false,"id":46},"34529":{"13496":"Paratyphi C","comment":null,"secondary_sample_accession":"ERS007087","antigenic_formulas":null,"StrainID":34529,"serotype":"Paratyphi C","antibiotic_resistance":null,"strain":"RKS4585 / E699","postcode":null,"owner":null,"subspecies":"I","sample_accession":"SAMEA717169","continent":"Africa","city":null,"collection_date":null,"collection_month":null,"not_editable":true,"admin1":null,"source_details":null,"admin2":null,"longitude":null,"best_assembly":94465,"study_accession":"PRJEB2089","source_niche":null,"barcode":"SAL_DA4529AA","phage_type":null,"latitude":null,"secondary_study_accession":"ERP000143","collection_year":1939,"ID":"SAL_JA4465AA_AS","disease":null,"uberstrain":34529,"country":null,"release_date":"2011-03-18","created":"2015-08-27","Accession":[{"seq_platform":"ILLUMINA","total_bases":206855208,"accession":"ERR016879","seq_library":"Paired","experiment_accession":"ERX006620","seq_insert":200,"average_length":54}],"assembly_status":"Assembled","ST":"ST18074","source_type":null,"contact":"Ken Sanderson","collection_time":null,"__Node":"SAL_JA4465AA_AS","__strain_id":"34529","Collection Date":"ND","__selected":false,"id":47},"34530":{"13496":"Paratyphi C","comment":null,"secondary_sample_accession":"ERS007086","antigenic_formulas":null,"StrainID":34530,"serotype":"Paratyphi C","antibiotic_resistance":null,"strain":"E279 / RKS4595","postcode":null,"owner":null,"subspecies":"I","sample_accession":"SAMEA717168","continent":"Africa","city":null,"collection_date":null,"collection_month":null,"not_editable":true,"admin1":null,"source_details":null,"admin2":null,"longitude":null,"best_assembly":94470,"study_accession":"PRJEB2089","source_niche":null,"barcode":"SAL_DA4530AA","phage_type":null,"latitude":null,"secondary_study_accession":"ERP000143","collection_year":1996,"ID":"SAL_JA4470AA_AS","disease":null,"uberstrain":34530,"country":"Democratic Republic of the Congo","release_date":"2011-03-18","created":"2015-08-27","Accession":[{"seq_platform":"ILLUMINA","total_bases":200463660,"accession":"ERR016880","seq_library":"Paired","experiment_accession":"ERX006620","seq_insert":200,"average_length":54}],"assembly_status":"Assembled","ST":"ST18073","source_type":null,"contact":"Ken Sanderson","collection_time":null,"__Node":"SAL_JA4470AA_AS","__strain_id":"34530","Collection Date":"ND","__selected":false,"id":48},"34531":{"13496":"Choleraesuis","comment":null,"secondary_sample_accession":"ERS007085","antigenic_formulas":null,"StrainID":34531,"serotype":"Choleraesuis var. Kunzendorf","antibiotic_resistance":null,"strain":"CY1","postcode":null,"owner":null,"subspecies":"I","sample_accession":"SAMEA717167","continent":"Asia","city":null,"collection_date":null,"collection_month":null,"not_editable":true,"admin1":null,"source_details":null,"admin2":null,"longitude":null,"best_assembly":94478,"study_accession":"PRJEB2089","source_niche":"Human","barcode":"SAL_DA4531AA","phage_type":null,"latitude":null,"secondary_study_accession":"ERP000143","collection_year":2002,"ID":"SAL_JA4478AA_AS","disease":null,"uberstrain":34531,"country":"Taiwan","release_date":"2011-03-18","created":"2015-08-27","Accession":[{"seq_platform":"ILLUMINA","total_bases":128511576,"accession":"ERR016881","seq_library":"Paired","experiment_accession":"ERX006620","seq_insert":200,"average_length":54}],"assembly_status":"Assembled","ST":"ST18072","source_type":"Human","contact":"Cheng-Hsun Chiu","collection_time":null,"__Node":"SAL_JA4478AA_AS","__strain_id":"34531","Collection Date":"ND","__selected":false,"id":49},"34533":{"13496":"Paratyphi C","comment":null,"secondary_sample_accession":"ERS007096","antigenic_formulas":null,"StrainID":34533,"serotype":"Paratyphi C","antibiotic_resistance":null,"strain":"66-10","postcode":null,"owner":null,"subspecies":"I","sample_accession":"SAMEA717139","continent":"Europe","city":null,"collection_date":null,"collection_month":null,"not_editable":true,"admin1":null,"source_details":null,"admin2":null,"longitude":null,"best_assembly":94486,"study_accession":"PRJEB2089","source_niche":"Human","barcode":"SAL_DA4533AA","phage_type":null,"latitude":null,"secondary_study_accession":"ERP000143","collection_year":1966,"ID":"SAL_JA4486AA_AS","disease":null,"uberstrain":34533,"country":"Germany","release_date":"2011-03-18","created":"2015-08-27","Accession":[{"seq_platform":"ILLUMINA","total_bases":204091056,"accession":"ERR016884","seq_library":"Paired","experiment_accession":"ERX006619","seq_insert":200,"average_length":54}],"assembly_status":"Assembled","ST":"ST18070","source_type":"Human","contact":"W. Rabsch (Robert Koch-Institut, Wernigerode)","collection_time":null,"__Node":"SAL_JA4486AA_AS","__strain_id":"34533","Collection Date":"ND","__selected":false,"id":50},"34534":{"13496":"Paratyphi C","comment":null,"secondary_sample_accession":"ERS007095","antigenic_formulas":null,"StrainID":34534,"serotype":"Paratyphi C","antibiotic_resistance":null,"strain":"RKS1234","postcode":null,"owner":null,"subspecies":"I","sample_accession":"SAMEA717140","continent":"Africa","city":null,"collection_date":null,"collection_month":null,"not_editable":true,"admin1":null,"source_details":null,"admin2":null,"longitude":null,"best_assembly":94495,"study_accession":"PRJEB2089","source_niche":null,"barcode":"SAL_DA4534AA","phage_type":null,"latitude":null,"secondary_study_accession":"ERP000143","collection_year":1972,"ID":"SAL_JA4495AA_AS","disease":null,"uberstrain":34534,"country":"Senegal","release_date":"2011-03-18","created":"2015-08-27","Accession":[{"seq_platform":"ILLUMINA","total_bases":133831548,"accession":"ERR016885","seq_library":"Paired","experiment_accession":"ERX006619","seq_insert":200,"average_length":54}],"assembly_status":"Assembled","ST":"ST18069","source_type":null,"contact":"R. Helmuth","collection_time":null,"__Node":"SAL_JA4495AA_AS","__strain_id":"34534","Collection Date":"ND","__selected":false,"id":51},"34535":{"13496":"Paratyphi C","comment":null,"secondary_sample_accession":"ERS007105","antigenic_formulas":null,"StrainID":34535,"serotype":"Paratyphi C","antibiotic_resistance":null,"strain":"E44","postcode":null,"owner":null,"subspecies":"I","sample_accession":"SAMEA717189","continent":"Africa","city":null,"collection_date":null,"collection_month":null,"not_editable":true,"admin1":null,"source_details":null,"admin2":null,"longitude":null,"best_assembly":94490,"study_accession":"PRJEB2089","source_niche":"Human","barcode":"SAL_DA4535AA","phage_type":null,"latitude":null,"secondary_study_accession":"ERP000143","collection_year":1992,"ID":"SAL_JA4490AA_AS","disease":null,"uberstrain":34535,"country":"Democratic Republic of the Congo","release_date":"2011-03-18","created":"2015-08-27","Accession":[{"seq_platform":"ILLUMINA","total_bases":137660148,"accession":"ERR016886","seq_library":"Paired","experiment_accession":"ERX006619","seq_insert":200,"average_length":54}],"assembly_status":"Assembled","ST":"ST18068","source_type":"Human","contact":"Hart/Kariuki","collection_time":null,"__Node":"SAL_JA4490AA_AS","__strain_id":"34535","Collection Date":"ND","__selected":false,"id":52},"34536":{"13496":"Paratyphi C","comment":null,"secondary_sample_accession":"ERS007104","antigenic_formulas":"6,7:c:1,5","StrainID":34536,"serotype":"Paratyphi C","antibiotic_resistance":null,"strain":"E48","postcode":null,"owner":null,"subspecies":"I","sample_accession":"SAMEA717190","continent":"Africa","city":null,"collection_date":null,"collection_month":null,"not_editable":true,"admin1":null,"source_details":null,"admin2":null,"longitude":null,"best_assembly":94499,"study_accession":"PRJEB2089","source_niche":"Human","barcode":"SAL_DA4536AA","phage_type":null,"latitude":null,"secondary_study_accession":"ERP000143","collection_year":1992,"ID":"SAL_JA4499AA_AS","disease":null,"uberstrain":34536,"country":"Democratic Republic of the Congo","release_date":"2011-03-18","created":"2015-08-27","Accession":[{"seq_platform":"ILLUMINA","total_bases":192630636,"accession":"ERR016887","seq_library":"Paired","experiment_accession":"ERX006619","seq_insert":200,"average_length":54}],"assembly_status":"Assembled","ST":"ST18067","source_type":"Human","contact":"Hart/Kariuki","collection_time":null,"__Node":"SAL_JA4499AA_AS","__strain_id":"34536","Collection Date":"ND","__selected":false,"id":53},"34537":{"13496":"Paratyphi C","comment":null,"secondary_sample_accession":"ERS007103","antigenic_formulas":"6,7:c:1,5","StrainID":34537,"serotype":"Paratyphi C","antibiotic_resistance":null,"strain":"E700","postcode":null,"owner":null,"subspecies":"I","sample_accession":"SAMEA717187","continent":"Europe","city":null,"collection_date":null,"collection_month":null,"not_editable":true,"admin1":null,"source_details":null,"admin2":null,"longitude":null,"best_assembly":94512,"study_accession":"PRJEB2089","source_niche":"Human","barcode":"SAL_DA4537AA","phage_type":null,"latitude":null,"secondary_study_accession":"ERP000143","collection_year":1916,"ID":"SAL_JA4512AA_AS","disease":null,"uberstrain":34537,"country":"Greece","release_date":"2011-03-18","created":"2015-08-27","Accession":[{"seq_platform":"ILLUMINA","total_bases":245725596,"accession":"ERR016888","seq_library":"Paired","experiment_accession":"ERX006619","seq_insert":200,"average_length":54}],"assembly_status":"Assembled","ST":"ST18066","source_type":"Human","contact":"Hart/Kariuki","collection_time":null,"__Node":"SAL_JA4512AA_AS","__strain_id":"34537","Collection Date":"ND","__selected":false,"id":54},"34538":{"13496":"Paratyphi C","comment":null,"secondary_sample_accession":"ERS007102","antigenic_formulas":"6,7:c:1,5","StrainID":34538,"serotype":"Paratyphi C","antibiotic_resistance":null,"strain":"E701","postcode":null,"owner":null,"subspecies":"I","sample_accession":"SAMEA717188","continent":"Asia","city":null,"collection_date":null,"collection_month":null,"not_editable":true,"admin1":null,"source_details":null,"admin2":null,"longitude":null,"best_assembly":94509,"study_accession":"PRJEB2089","source_niche":"Human","barcode":"SAL_DA4538AA","phage_type":null,"latitude":null,"secondary_study_accession":"ERP000143","collection_year":1918,"ID":"SAL_JA4509AA_AS","disease":null,"uberstrain":34538,"country":"Iraq","release_date":"2011-03-18","created":"2015-08-27","Accession":[{"seq_platform":"ILLUMINA","total_bases":150990480,"accession":"ERR016889","seq_library":"Paired","experiment_accession":"ERX006619","seq_insert":200,"average_length":54}],"assembly_status":"Assembled","ST":"ST18065","source_type":"Human","contact":"Hart/Kariuki","collection_time":null,"__Node":"SAL_JA4509AA_AS","__strain_id":"34538","Collection Date":"ND","__selected":false,"id":55},"34539":{"13496":"Paratyphi C","comment":null,"secondary_sample_accession":"ERS007101","antigenic_formulas":"6,7:c:1,5","StrainID":34539,"serotype":"Paratyphi C","antibiotic_resistance":null,"strain":"E279","postcode":null,"owner":null,"subspecies":"I","sample_accession":"SAMEA717185","continent":"Africa","city":null,"collection_date":null,"collection_month":null,"not_editable":true,"admin1":null,"source_details":null,"admin2":null,"longitude":null,"best_assembly":94504,"study_accession":"PRJEB2089","source_niche":"Human","barcode":"SAL_DA4539AA","phage_type":null,"latitude":null,"secondary_study_accession":"ERP000143","collection_year":1996,"ID":"SAL_JA4504AA_AS","disease":null,"uberstrain":34539,"country":"Democratic Republic of the Congo","release_date":"2011-03-18","created":"2015-08-27","Accession":[{"seq_platform":"ILLUMINA","total_bases":112130460,"accession":"ERR016890","seq_library":"Paired","experiment_accession":"ERX006619","seq_insert":200,"average_length":54}],"assembly_status":"Assembled","ST":"ST18064","source_type":"Human","contact":"Hart/Kariuki","collection_time":null,"__Node":"SAL_JA4504AA_AS","__strain_id":"34539","Collection Date":"ND","__selected":false,"id":56},"34540":{"13496":"Paratyphi C","comment":null,"secondary_sample_accession":"ERS007100","antigenic_formulas":"6,7:c:1,5","StrainID":34540,"serotype":"Paratyphi C","antibiotic_resistance":null,"strain":"E699","postcode":null,"owner":null,"subspecies":"I","sample_accession":"SAMEA717186","continent":"Africa","city":null,"collection_date":null,"collection_month":null,"not_editable":true,"admin1":null,"source_details":null,"admin2":null,"longitude":null,"best_assembly":94548,"study_accession":"PRJEB2089","source_niche":"Human","barcode":"SAL_DA4540AA","phage_type":null,"latitude":null,"secondary_study_accession":"ERP000143","collection_year":1939,"ID":"SAL_JA4548AA_AS","disease":null,"uberstrain":34540,"country":null,"release_date":"2011-03-18","created":"2015-08-27","Accession":[{"seq_platform":"ILLUMINA","total_bases":163155816,"accession":"ERR016891","seq_library":"Paired","experiment_accession":"ERX006619","seq_insert":200,"average_length":54}],"assembly_status":"Assembled","ST":"ST18063","source_type":"Human","contact":"Hart/Kariuki","collection_time":null,"__Node":"SAL_JA4548AA_AS","__strain_id":"34540","Collection Date":"ND","__selected":false,"id":57},"34541":{"13496":"Paratyphi C","comment":null,"secondary_sample_accession":"ERS007099","antigenic_formulas":"6,7:c:1,5","StrainID":34541,"serotype":"Paratyphi C","antibiotic_resistance":null,"strain":"E702","postcode":null,"owner":null,"subspecies":"I","sample_accession":"SAMEA717160","continent":"Asia","city":null,"collection_date":null,"collection_month":null,"not_editable":true,"admin1":null,"source_details":null,"admin2":null,"longitude":null,"best_assembly":94549,"study_accession":"PRJEB2089","source_niche":"Human","barcode":"SAL_DA4541AA","phage_type":null,"latitude":null,"secondary_study_accession":"ERP000143","collection_year":1941,"ID":"SAL_JA4549AA_AS","disease":null,"uberstrain":34541,"country":"Iraq","release_date":"2011-03-18","created":"2015-08-27","Accession":[{"seq_platform":"ILLUMINA","total_bases":175836420,"accession":"ERR016892","seq_library":"Paired","experiment_accession":"ERX006619","seq_insert":200,"average_length":54}],"assembly_status":"Assembled","ST":"ST18062","source_type":"Human","contact":"Hart/Kariuki","collection_time":null,"__Node":"SAL_JA4549AA_AS","__strain_id":"34541","Collection Date":"ND","__selected":false,"id":58},"34542":{"13496":"Paratyphi C","comment":null,"secondary_sample_accession":"ERS007098","antigenic_formulas":null,"StrainID":34542,"serotype":"Paratyphi C","antibiotic_resistance":null,"strain":"61-7","postcode":null,"owner":null,"subspecies":"I","sample_accession":"SAMEA717153","continent":"Europe","city":null,"collection_date":null,"collection_month":null,"not_editable":true,"admin1":null,"source_details":null,"admin2":null,"longitude":null,"best_assembly":94551,"study_accession":"PRJEB2089","source_niche":"Human","barcode":"SAL_DA4542AA","phage_type":null,"latitude":null,"secondary_study_accession":"ERP000143","collection_year":1961,"ID":"SAL_JA4551AA_AS","disease":null,"uberstrain":34542,"country":"Germany","release_date":"2011-03-18","created":"2015-08-27","Accession":[{"seq_platform":"ILLUMINA","total_bases":227115360,"accession":"ERR016893","seq_library":"Paired","experiment_accession":"ERX006619","seq_insert":200,"average_length":54}],"assembly_status":"Assembled","ST":"ST18061","source_type":"Human","contact":"W. Rabsch (Robert Koch-Institut, Wernigerode)","collection_time":null,"__Node":"SAL_JA4551AA_AS","__strain_id":"34542","Collection Date":"ND","__selected":false,"id":59},"34543":{"13496":"Paratyphi C","comment":null,"secondary_sample_accession":"ERS007097","antigenic_formulas":null,"StrainID":34543,"serotype":"Paratyphi C","antibiotic_resistance":null,"strain":"66-8","postcode":null,"owner":null,"subspecies":"I","sample_accession":"SAMEA717138","continent":"Europe","city":null,"collection_date":null,"collection_month":null,"not_editable":true,"admin1":null,"source_details":null,"admin2":null,"longitude":null,"best_assembly":94550,"study_accession":"PRJEB2089","source_niche":"Human","barcode":"SAL_DA4543AA","phage_type":null,"latitude":null,"secondary_study_accession":"ERP000143","collection_year":1966,"ID":"SAL_JA4550AA_AS","disease":null,"uberstrain":34543,"country":"Germany","release_date":"2011-03-18","created":"2015-08-27","Accession":[{"seq_platform":"ILLUMINA","total_bases":171501084,"accession":"ERR016894","seq_library":"Paired","experiment_accession":"ERX006619","seq_insert":200,"average_length":54}],"assembly_status":"Assembled","ST":"ST18060","source_type":"Human","contact":"W. Rabsch (Robert Koch-Institut, Wernigerode)","collection_time":null,"__Node":"SAL_JA4550AA_AS","__strain_id":"34543","Collection Date":"ND","__selected":false,"id":60},"34544":{"13496":"Choleraesuis","comment":null,"secondary_sample_accession":"ERS007106","antigenic_formulas":null,"StrainID":34544,"serotype":"Choleraesuis var. Kunzendorf","antibiotic_resistance":null,"strain":"RKS1228","postcode":null,"owner":null,"subspecies":"I","sample_accession":"SAMEA717191","continent":"North America","city":null,"collection_date":null,"collection_month":null,"not_editable":true,"admin1":"Atlanta","source_details":null,"admin2":null,"longitude":null,"best_assembly":94552,"study_accession":"PRJEB2089","source_niche":null,"barcode":"SAL_DA4544AA","phage_type":null,"latitude":null,"secondary_study_accession":"ERP000143","collection_year":1982,"ID":"SAL_JA4552AA_AS","disease":null,"uberstrain":34544,"country":"United States","release_date":"2011-03-18","created":"2015-08-27","Accession":[{"seq_platform":"ILLUMINA","total_bases":199425996,"accession":"ERR016896","seq_library":"Paired","experiment_accession":"ERX006618","seq_insert":200,"average_length":54}],"assembly_status":"Assembled","ST":"ST18059","source_type":null,"contact":"R. Helmuth","collection_time":null,"__Node":"SAL_JA4552AA_AS","__strain_id":"34544","Collection Date":"ND","__selected":false,"id":61},"34545":{"13496":"Choleraesuis","comment":null,"secondary_sample_accession":"ERS007110","antigenic_formulas":null,"StrainID":34545,"serotype":"Choleraesuis var. Kunzendorf","antibiotic_resistance":null,"strain":"48-0391","postcode":null,"owner":null,"subspecies":"I","sample_accession":"SAMEA717156","continent":null,"city":null,"collection_date":null,"collection_month":null,"not_editable":true,"admin1":null,"source_details":null,"admin2":null,"longitude":null,"best_assembly":94553,"study_accession":"PRJEB2089","source_niche":"Human","barcode":"SAL_DA4545AA","phage_type":null,"latitude":null,"secondary_study_accession":"ERP000143","collection_year":1948,"ID":"SAL_JA4553AA_AS","disease":null,"uberstrain":34545,"country":null,"release_date":"2011-03-18","created":"2015-08-27","Accession":[{"seq_platform":"ILLUMINA","total_bases":106077276,"accession":"ERR016897","seq_library":"Paired","experiment_accession":"ERX006618","seq_insert":200,"average_length":54}],"assembly_status":"Assembled","ST":"ST18058","source_type":"Human","contact":"S. Porwollik","collection_time":null,"__Node":"SAL_JA4553AA_AS","__strain_id":"34545","Collection Date":"ND","__selected":false,"id":62},"34548":{"13496":"Choleraesuis","comment":null,"secondary_sample_accession":"ERS007164","antigenic_formulas":null,"StrainID":34548,"serotype":"Choleraesuis var. Kunzendorf","antibiotic_resistance":null,"strain":"RKS1235","postcode":null,"owner":null,"subspecies":"I","sample_accession":"SAMEA717183","continent":"Europe","city":null,"collection_date":null,"collection_month":null,"not_editable":true,"admin1":null,"source_details":null,"admin2":null,"longitude":null,"best_assembly":94554,"study_accession":"PRJEB2089","source_niche":null,"barcode":"SAL_DA4548AA","phage_type":null,"latitude":null,"secondary_study_accession":"ERP000143","collection_year":1974,"ID":"SAL_JA4554AA_AS","disease":null,"uberstrain":34548,"country":"Switzerland","release_date":"2011-03-18","created":"2015-08-27","Accession":[{"seq_platform":"ILLUMINA","total_bases":229958028,"accession":"ERR016900","seq_library":"Paired","experiment_accession":"ERX006618","seq_insert":200,"average_length":54}],"assembly_status":"Assembled","ST":"ST18057","source_type":null,"contact":"R. Helmuth","collection_time":null,"__Node":"SAL_JA4554AA_AS","__strain_id":"34548","Collection Date":"ND","__selected":false,"id":63},"34549":{"13496":"Choleraesuis","comment":null,"secondary_sample_accession":"ERS007163","antigenic_formulas":null,"StrainID":34549,"serotype":"Choleraesuis var. Kunzendorf","antibiotic_resistance":null,"strain":"05-03241","postcode":null,"owner":null,"subspecies":"I","sample_accession":"SAMEA717177","continent":"Europe","city":null,"collection_date":null,"collection_month":null,"not_editable":true,"admin1":null,"source_details":null,"admin2":null,"longitude":null,"best_assembly":94556,"study_accession":"PRJEB2089","source_niche":"Human","barcode":"SAL_DA4549AA","phage_type":null,"latitude":null,"secondary_study_accession":"ERP000143","collection_year":null,"ID":"SAL_JA4556AA_AS","disease":null,"uberstrain":34549,"country":"Germany","release_date":"2011-03-18","created":"2015-08-27","Accession":[{"seq_platform":"ILLUMINA","total_bases":232948872,"accession":"ERR016901","seq_library":"Paired","experiment_accession":"ERX006618","seq_insert":200,"average_length":54}],"assembly_status":"Assembled","ST":"ST18056","source_type":"Human","contact":"W. Rabsch (Robert Koch-Institut, Wernigerode)","collection_time":null,"__Node":"SAL_JA4556AA_AS","__strain_id":"34549","Collection Date":"ND","__selected":false,"id":64},"34550":{"13496":"Choleraesuis","comment":null,"secondary_sample_accession":"ERS007162","antigenic_formulas":null,"StrainID":34550,"serotype":"Choleraesuis var. Kunzendorf","antibiotic_resistance":null,"strain":"06-01706","postcode":null,"owner":null,"subspecies":"I","sample_accession":"SAMEA717178","continent":"Europe","city":null,"collection_date":null,"collection_month":null,"not_editable":true,"admin1":null,"source_details":"Pig","admin2":null,"longitude":null,"best_assembly":114011,"study_accession":"PRJEB2089","source_niche":"Livestock","barcode":"SAL_DA4550AA","phage_type":null,"latitude":null,"secondary_study_accession":"ERP000143","collection_year":null,"ID":"SAL_LA4011AA_AS","disease":null,"uberstrain":34550,"country":"Germany","release_date":"2011-03-18","created":"2015-08-27","Accession":[{"seq_platform":"ILLUMINA","total_bases":175309800,"accession":"ERR016902","seq_library":"Paired","experiment_accession":"ERX006618","seq_insert":200,"average_length":50}],"assembly_status":"Assembled","ST":"ST18055","source_type":"Swine","contact":"W. Rabsch (Robert Koch-Institut, Wernigerode)","collection_time":null,"__Node":"SAL_LA4011AA_AS","__strain_id":"34550","Collection Date":"ND","__selected":false,"id":65},"34551":{"13496":"Choleraesuis","comment":null,"secondary_sample_accession":"ERS007161","antigenic_formulas":"6,7:c:1,5","StrainID":34551,"serotype":null,"antibiotic_resistance":null,"strain":"RKS1256","postcode":null,"owner":null,"subspecies":"I","sample_accession":"SAMEA717179","continent":"North America","city":null,"collection_date":null,"collection_month":null,"not_editable":true,"admin1":null,"source_details":null,"admin2":null,"longitude":null,"best_assembly":114012,"study_accession":"PRJEB2089","source_niche":null,"barcode":"SAL_DA4551AA","phage_type":null,"latitude":null,"secondary_study_accession":"ERP000143","collection_year":null,"ID":"SAL_LA4012AA_AS","disease":null,"uberstrain":34551,"country":"United States","release_date":"2011-03-18","created":"2015-08-27","Accession":[{"seq_platform":"ILLUMINA","total_bases":161042600,"accession":"ERR016903","seq_library":"Paired","experiment_accession":"ERX006618","seq_insert":200,"average_length":50}],"assembly_status":"Assembled","ST":"ST18054","source_type":null,"contact":"R. Helmuth","collection_time":null,"__Node":"SAL_LA4012AA_AS","__strain_id":"34551","Collection Date":"ND","__selected":false,"id":66},"34552":{"13496":"Choleraesuis","comment":null,"secondary_sample_accession":"ERS007115","antigenic_formulas":null,"StrainID":34552,"serotype":"Choleraesuis var. Kunzendorf","antibiotic_resistance":null,"strain":"RKS1229","postcode":null,"owner":null,"subspecies":"I","sample_accession":"SAMEA717158","continent":"North America","city":null,"collection_date":null,"collection_month":null,"not_editable":true,"admin1":"Atlanta","source_details":null,"admin2":null,"longitude":null,"best_assembly":94557,"study_accession":"PRJEB2089","source_niche":null,"barcode":"SAL_DA4552AA","phage_type":null,"latitude":null,"secondary_study_accession":"ERP000143","collection_year":1981,"ID":"SAL_JA4557AA_AS","disease":null,"uberstrain":34552,"country":"United States","release_date":"2011-03-18","created":"2015-08-27","Accession":[{"seq_platform":"ILLUMINA","total_bases":132951888,"accession":"ERR016904","seq_library":"Paired","experiment_accession":"ERX006618","seq_insert":200,"average_length":54}],"assembly_status":"Assembled","ST":"ST18053","source_type":null,"contact":"R. Helmuth","collection_time":null,"__Node":"SAL_JA4557AA_AS","__strain_id":"34552","Collection Date":"ND","__selected":false,"id":67},"34553":{"13496":"Choleraesuis","comment":null,"secondary_sample_accession":"ERS007114","antigenic_formulas":null,"StrainID":34553,"serotype":"Choleraesuis var. Kunzendorf","antibiotic_resistance":null,"strain":"RKS1241","postcode":null,"owner":null,"subspecies":"I","sample_accession":"SAMEA717157","continent":"Europe","city":null,"collection_date":null,"collection_month":null,"not_editable":true,"admin1":null,"source_details":null,"admin2":null,"longitude":null,"best_assembly":94558,"study_accession":"PRJEB2089","source_niche":null,"barcode":"SAL_DA4553AA","phage_type":null,"latitude":null,"secondary_study_accession":"ERP000143","collection_year":1977,"ID":"SAL_JA4558AA_AS","disease":null,"uberstrain":34553,"country":"Sweden","release_date":"2011-03-18","created":"2015-08-27","Accession":[{"seq_platform":"ILLUMINA","total_bases":119559132,"accession":"ERR016905","seq_library":"Paired","experiment_accession":"ERX006618","seq_insert":200,"average_length":54}],"assembly_status":"Assembled","ST":"ST18052","source_type":null,"contact":"R. Helmuth","collection_time":null,"__Node":"SAL_JA4558AA_AS","__strain_id":"34553","Collection Date":"ND","__selected":false,"id":68},"34554":{"13496":"Choleraesuis","comment":null,"secondary_sample_accession":"ERS007113","antigenic_formulas":"6,7:-:1,5","StrainID":34554,"serotype":"Choleraesuis var. Kunzendorf monophasic","antibiotic_resistance":null,"strain":"RKS1253","postcode":null,"owner":null,"subspecies":"I","sample_accession":"SAMEA717155","continent":"Asia","city":null,"collection_date":null,"collection_month":null,"not_editable":true,"admin1":null,"source_details":null,"admin2":null,"longitude":null,"best_assembly":94560,"study_accession":"PRJEB2089","source_niche":null,"barcode":"SAL_DA4554AA","phage_type":null,"latitude":null,"secondary_study_accession":"ERP000143","collection_year":null,"ID":"SAL_JA4560AA_AS","disease":null,"uberstrain":34554,"country":"Thailand","release_date":"2011-03-18","created":"2015-08-27","Accession":[{"seq_platform":"ILLUMINA","total_bases":257495976,"accession":"ERR016906","seq_library":"Paired","experiment_accession":"ERX006618","seq_insert":200,"average_length":54}],"assembly_status":"Assembled","ST":"ST18051","source_type":null,"contact":"R. Helmuth","collection_time":null,"__Node":"SAL_JA4560AA_AS","__strain_id":"34554","Collection Date":"ND","__selected":false,"id":69},"35119":{"13496":"Choleraesuis","comment":null,"secondary_sample_accession":"SRS677024","antigenic_formulas":null,"StrainID":35119,"serotype":"Choleraesuis var. Kunzendorf","antibiotic_resistance":null,"strain":"MDH-2014-00394","postcode":null,"owner":null,"subspecies":"I","sample_accession":"SAMN02699560","continent":"North America","city":null,"collection_date":null,"collection_month":1,"not_editable":true,"admin1":"Minnesota","source_details":"Lung","admin2":null,"longitude":null,"best_assembly":94561,"study_accession":"PRJNA215333","source_niche":"Livestock","barcode":"SAL_DA5119AA","phage_type":null,"latitude":null,"secondary_study_accession":"SRP032981","collection_year":2003,"ID":"SAL_JA4561AA_AS","disease":null,"uberstrain":35119,"country":"United States","release_date":"2014-08-08","created":"2015-08-27","Accession":[{"seq_platform":"ILLUMINA","total_bases":508382340,"accession":"SRR1539639","seq_library":"Paired","experiment_accession":"SRX672540","seq_insert":500,"average_length":230}],"assembly_status":"Assembled","ST":"ST17614","source_type":"Swine","contact":"Food and Drug Administration - Center for Food Safety and Applied Nutrition (US)","collection_time":null,"__Node":"SAL_JA4561AA_AS","__strain_id":"35119","Collection Date":"ND","__selected":false,"id":70},"35161":{"13496":"Choleraesuis","comment":null,"secondary_sample_accession":"SRS676982","antigenic_formulas":null,"StrainID":35161,"serotype":"Choleraesuis var. Kunzendorf","antibiotic_resistance":null,"strain":"MDH-2014-00387","postcode":null,"owner":null,"subspecies":"I","sample_accession":"SAMN02699553","continent":"North America","city":null,"collection_date":null,"collection_month":1,"not_editable":true,"admin1":"Minnesota","source_details":"Tissue","admin2":null,"longitude":null,"best_assembly":13624,"study_accession":"PRJNA215333","source_niche":"Livestock","barcode":"SAL_DA5161AA","phage_type":null,"latitude":null,"secondary_study_accession":"SRP032981","collection_year":2003,"ID":"SAL_BA3624AA_AS","disease":null,"uberstrain":35161,"country":"United States","release_date":"2014-08-08","created":"2015-08-27","Accession":[{"seq_platform":"ILLUMINA","total_bases":478715614,"accession":"SRR1539597","seq_library":"Paired","experiment_accession":"SRX672493","seq_insert":500,"average_length":221}],"assembly_status":"Assembled","ST":"ST17574","source_type":"Swine","contact":"Food and Drug Administration - Center for Food Safety and Applied Nutrition (US)","collection_time":null,"__Node":"SAL_BA3624AA_AS","__strain_id":"35161","Collection Date":"ND","__selected":false,"id":71},"35727":{"13496":"Choleraesuis","comment":null,"secondary_sample_accession":"SRS657359","antigenic_formulas":null,"StrainID":35727,"serotype":null,"antibiotic_resistance":null,"strain":"MDH-2014-00373","postcode":null,"owner":null,"subspecies":"I","sample_accession":"SAMN02699539","continent":"North America","city":null,"collection_date":null,"collection_month":12,"not_editable":true,"admin1":"Iowa","source_details":"Spleen","admin2":null,"longitude":null,"best_assembly":94562,"study_accession":"PRJNA215333","source_niche":"Livestock","barcode":"SAL_DA5727AA","phage_type":null,"latitude":null,"secondary_study_accession":"SRP032981","collection_year":2002,"ID":"SAL_JA4562AA_AS","disease":null,"uberstrain":35727,"country":"United States","release_date":"2014-07-10","created":"2015-08-27","Accession":[{"seq_platform":"ILLUMINA","total_bases":575833060,"accession":"SRR1511571","seq_library":"Paired","experiment_accession":"SRX649269","seq_insert":500,"average_length":230}],"assembly_status":"Assembled","ST":"ST17090","source_type":"Swine","contact":"Food and Drug Administration - Center for Food Safety and Applied Nutrition (US)","collection_time":null,"__Node":"SAL_FA2136AA_AS","__strain_id":"35727","Collection Date":"ND","__selected":false,"id":72},"35919":{"13496":"Choleraesuis","comment":null,"secondary_sample_accession":"SRS650635","antigenic_formulas":null,"StrainID":35919,"serotype":null,"antibiotic_resistance":null,"strain":"MDH-2014-00350","postcode":null,"owner":null,"subspecies":"I","sample_accession":"SAMN02699516","continent":"North America","city":null,"collection_date":null,"collection_month":11,"not_editable":true,"admin1":"Minnesota","source_details":"Lung","admin2":null,"longitude":null,"best_assembly":20747,"study_accession":"PRJNA215333","source_niche":"Livestock","barcode":"SAL_DA5919AA","phage_type":null,"latitude":null,"secondary_study_accession":"SRP032981","collection_year":2002,"ID":"SAL_CA0747AA_AS","disease":null,"uberstrain":35919,"country":"United States","release_date":"2014-06-30","created":"2015-08-27","Accession":[{"seq_platform":"ILLUMINA","total_bases":518779898,"accession":"SRR1501705","seq_library":"Paired","experiment_accession":"SRX641692","seq_insert":500,"average_length":227}],"assembly_status":"Assembled","ST":"ST16931","source_type":"Swine","contact":"Food and Drug Administration - Center for Food Safety and Applied Nutrition (US)","collection_time":null,"__Node":"SAL_CA0747AA_AS","__strain_id":"35919","Collection Date":"ND","__selected":false,"id":73},"35947":{"13496":"Choleraesuis","comment":null,"secondary_sample_accession":"SRS650607","antigenic_formulas":null,"StrainID":35947,"serotype":null,"antibiotic_resistance":null,"strain":"MDH-2014-00354","postcode":null,"owner":null,"subspecies":"I","sample_accession":"SAMN02699520","continent":"North America","city":null,"collection_date":null,"collection_month":12,"not_editable":true,"admin1":"Nebraska","source_details":"Liver","admin2":null,"longitude":null,"best_assembly":53889,"study_accession":"PRJNA215333","source_niche":"Livestock","barcode":"SAL_DA5947AA","phage_type":null,"latitude":null,"secondary_study_accession":"SRP032981","collection_year":2002,"ID":"SAL_FA3889AA_AS","disease":null,"uberstrain":35947,"country":"United States","release_date":"2014-06-30","created":"2015-08-27","Accession":[{"seq_platform":"ILLUMINA","total_bases":455671104,"accession":"SRR1501675","seq_library":"Paired","experiment_accession":"SRX641662","seq_insert":500,"average_length":224}],"assembly_status":"Assembled","ST":"ST16910","source_type":"Swine","contact":"Food and Drug Administration - Center for Food Safety and Applied Nutrition (US)","collection_time":null,"__Node":"SAL_FA3889AA_AS","__strain_id":"35947","Collection Date":"ND","__selected":false,"id":74},"35984":{"13496":"Choleraesuis","comment":null,"secondary_sample_accession":"SRS650570","antigenic_formulas":null,"StrainID":35984,"serotype":null,"antibiotic_resistance":null,"strain":"MDH-2014-00352","postcode":null,"owner":null,"subspecies":"I","sample_accession":"SAMN02699518","continent":"North America","city":null,"collection_date":null,"collection_month":11,"not_editable":true,"admin1":"Minnesota","source_details":"Tissue","admin2":null,"longitude":null,"best_assembly":53911,"study_accession":"PRJNA215333","source_niche":"Livestock","barcode":"SAL_DA5984AA","phage_type":null,"latitude":null,"secondary_study_accession":"SRP032981","collection_year":2002,"ID":"SAL_FA3911AA_AS","disease":null,"uberstrain":35984,"country":"United States","release_date":"2014-06-30","created":"2015-08-27","Accession":[{"seq_platform":"ILLUMINA","total_bases":516588280,"accession":"SRR1501638","seq_library":"Paired","experiment_accession":"SRX641625","seq_insert":500,"average_length":235}],"assembly_status":"Assembled","ST":"ST16876","source_type":"Swine","contact":"Food and Drug Administration - Center for Food Safety and Applied Nutrition (US)","collection_time":null,"__Node":"SAL_FA3911AA_AS","__strain_id":"35984","Collection Date":"ND","__selected":false,"id":75},"36034":{"13496":"Choleraesuis","comment":null,"secondary_sample_accession":"SRS650457","antigenic_formulas":null,"StrainID":36034,"serotype":"Choleraesuis var. Kunzendorf","antibiotic_resistance":null,"strain":"MDH-2014-00359","postcode":null,"owner":null,"subspecies":"I","sample_accession":"SAMN02699525","continent":"North America","city":null,"collection_date":null,"collection_month":12,"not_editable":true,"admin1":"North Carolina","source_details":"Lung","admin2":null,"longitude":null,"best_assembly":94563,"study_accession":"PRJNA215333","source_niche":"Livestock","barcode":"SAL_DA6034AA","phage_type":null,"latitude":null,"secondary_study_accession":"SRP032981","collection_year":2002,"ID":"SAL_JA4563AA_AS","disease":null,"uberstrain":36034,"country":"United States","release_date":"2014-06-30","created":"2015-08-27","Accession":[{"seq_platform":"ILLUMINA","total_bases":359665986,"accession":"SRR1501470","seq_library":"Paired","experiment_accession":"SRX641511","seq_insert":500,"average_length":237}],"assembly_status":"Assembled","ST":"ST16831","source_type":"Swine","contact":"Food and Drug Administration - Center for Food Safety and Applied Nutrition (US)","collection_time":null,"__Node":"SAL_JA4563AA_AS","__strain_id":"36034","Collection Date":"ND","__selected":false,"id":76},"36035":{"13496":"Choleraesuis","comment":null,"secondary_sample_accession":"SRS650456","antigenic_formulas":null,"StrainID":36035,"serotype":null,"antibiotic_resistance":null,"strain":"MDH-2014-00353","postcode":null,"owner":null,"subspecies":"I","sample_accession":"SAMN02699519","continent":"North America","city":null,"collection_date":null,"collection_month":11,"not_editable":true,"admin1":"Minnesota","source_details":"Lung","admin2":null,"longitude":null,"best_assembly":15451,"study_accession":"PRJNA215333","source_niche":"Livestock","barcode":"SAL_DA6035AA","phage_type":null,"latitude":null,"secondary_study_accession":"SRP032981","collection_year":2002,"ID":"SAL_BA5451AA_AS","disease":null,"uberstrain":36035,"country":"United States","release_date":"2014-06-30","created":"2015-08-27","Accession":[{"seq_platform":"ILLUMINA","total_bases":429869232,"accession":"SRR1501469","seq_library":"Paired","experiment_accession":"SRX641510","seq_insert":500,"average_length":234}],"assembly_status":"Assembled","ST":"ST16830","source_type":"Swine","contact":"Food and Drug Administration - Center for Food Safety and Applied Nutrition (US)","collection_time":null,"__Node":"SAL_BA5451AA_AS","__strain_id":"36035","Collection Date":"ND","__selected":false,"id":77},"36140":{"13496":"Choleraesuis","comment":null,"secondary_sample_accession":"SRS647327","antigenic_formulas":null,"StrainID":36140,"serotype":null,"antibiotic_resistance":null,"strain":"MDH-2014-00342","postcode":null,"owner":null,"subspecies":"I","sample_accession":"SAMN02699508","continent":"North America","city":null,"collection_date":null,"collection_month":11,"not_editable":true,"admin1":"Minnesota","source_details":"Spleen","admin2":null,"longitude":null,"best_assembly":94564,"study_accession":"PRJNA215333","source_niche":"Livestock","barcode":"SAL_DA6140AA","phage_type":null,"latitude":null,"secondary_study_accession":"SRP032981","collection_year":2002,"ID":"SAL_JA4564AA_AS","disease":null,"uberstrain":36140,"country":"United States","release_date":"2014-06-25","created":"2015-08-27","Accession":[{"seq_platform":"ILLUMINA","total_bases":524655488,"accession":"SRR1461810","seq_library":"Paired","experiment_accession":"SRX626724","seq_insert":500,"average_length":229}],"assembly_status":"Assembled","ST":"ST16739","source_type":"Swine","contact":"Food and Drug Administration - Center for Food Safety and Applied Nutrition (US)","collection_time":null,"__Node":"SAL_JA4564AA_AS","__strain_id":"36140","Collection Date":"ND","__selected":false,"id":78},"36144":{"13496":"Choleraesuis","comment":null,"secondary_sample_accession":"SRS647323","antigenic_formulas":null,"StrainID":36144,"serotype":null,"antibiotic_resistance":null,"strain":"MDH-2014-00347","postcode":null,"owner":null,"subspecies":"I","sample_accession":"SAMN02699513","continent":"North America","city":null,"collection_date":null,"collection_month":11,"not_editable":true,"admin1":"Minnesota","source_details":"Lung","admin2":null,"longitude":null,"best_assembly":94565,"study_accession":"PRJNA215333","source_niche":"Livestock","barcode":"SAL_DA6144AA","phage_type":null,"latitude":null,"secondary_study_accession":"SRP032981","collection_year":2002,"ID":"SAL_JA4565AA_AS","disease":null,"uberstrain":36144,"country":"United States","release_date":"2014-06-25","created":"2015-08-27","Accession":[{"seq_platform":"ILLUMINA","total_bases":506377530,"accession":"SRR1461795","seq_library":"Paired","experiment_accession":"SRX626719","seq_insert":500,"average_length":235}],"assembly_status":"Assembled","ST":"ST16737","source_type":"Swine","contact":"Food and Drug Administration - Center for Food Safety and Applied Nutrition (US)","collection_time":null,"__Node":"SAL_JA4565AA_AS","__strain_id":"36144","Collection Date":"ND","__selected":false,"id":79},"36153":{"13496":"Choleraesuis","comment":null,"secondary_sample_accession":"SRS647314","antigenic_formulas":null,"StrainID":36153,"serotype":null,"antibiotic_resistance":null,"strain":"MDH-2014-00338","postcode":null,"owner":null,"subspecies":"I","sample_accession":"SAMN02699504","continent":"North America","city":null,"collection_date":null,"collection_month":11,"not_editable":true,"admin1":"Minnesota","source_details":"Liver","admin2":null,"longitude":null,"best_assembly":53995,"study_accession":"PRJNA215333","source_niche":"Livestock","barcode":"SAL_DA6153AA","phage_type":null,"latitude":null,"secondary_study_accession":"SRP032981","collection_year":2002,"ID":"SAL_FA3995AA_AS","disease":null,"uberstrain":36153,"country":"United States","release_date":"2014-06-25","created":"2015-08-27","Accession":[{"seq_platform":"ILLUMINA","total_bases":496642296,"accession":"SRR1461782","seq_library":"Paired","experiment_accession":"SRX626710","seq_insert":500,"average_length":233}],"assembly_status":"Assembled","ST":"ST16729","source_type":"Swine","contact":"Food and Drug Administration - Center for Food Safety and Applied Nutrition (US)","collection_time":null,"__Node":"SAL_FA3995AA_AS","__strain_id":"36153","Collection Date":"ND","__selected":false,"id":80},"36207":{"13496":"Choleraesuis","comment":null,"secondary_sample_accession":"SRS645197","antigenic_formulas":null,"StrainID":36207,"serotype":"Choleraesuis var. Kunzendorf","antibiotic_resistance":null,"strain":"MDH-2014-00330","postcode":null,"owner":null,"subspecies":"I","sample_accession":"SAMN02699496","continent":"North America","city":null,"collection_date":null,"collection_month":10,"not_editable":true,"admin1":"Minnesota","source_details":"liver","admin2":null,"longitude":null,"best_assembly":94566,"study_accession":"PRJNA215333","source_niche":"Livestock","barcode":"SAL_DA6207AA","phage_type":null,"latitude":null,"secondary_study_accession":"SRP032981","collection_year":2002,"ID":"SAL_JA4566AA_AS","disease":null,"uberstrain":36207,"country":"United States","release_date":"2014-06-23","created":"2015-08-27","Accession":[{"seq_platform":"ILLUMINA","total_bases":366100860,"accession":"SRR1448850","seq_library":"Paired","experiment_accession":"SRX620792","seq_insert":500,"average_length":235}],"assembly_status":"Assembled","ST":"ST16679","source_type":"Swine","contact":"Food and Drug Administration - Center for Food Safety and Applied Nutrition (US)","collection_time":null,"__Node":"SAL_JA4566AA_AS","__strain_id":"36207","Collection Date":"ND","__selected":false,"id":81},"37038":{"13496":"Choleraesuis","comment":null,"secondary_sample_accession":"SRS620738","antigenic_formulas":null,"StrainID":37038,"serotype":"Choleraesuis var. Kunzendorf","antibiotic_resistance":null,"strain":"MDH-2014-00035","postcode":null,"owner":null,"subspecies":"I","sample_accession":"SAMN02646809","continent":"North America","city":null,"collection_date":null,"collection_month":9,"not_editable":true,"admin1":"Minnesota","source_details":"Lung","admin2":null,"longitude":null,"best_assembly":54384,"study_accession":"PRJNA215333","source_niche":"ND","barcode":"SAL_DA7038AA","phage_type":null,"latitude":null,"secondary_study_accession":"SRP032981","collection_year":2003,"ID":"SAL_FA4384AA_AS","disease":null,"uberstrain":37038,"country":"United States","release_date":"2014-06-01","created":"2015-08-27","Accession":[{"seq_platform":"ILLUMINA","total_bases":587199258,"accession":"SRR1299426","seq_library":"Paired","experiment_accession":"SRX553445","seq_insert":500,"average_length":237}],"assembly_status":"Assembled","ST":"ST15976","source_type":"ND","contact":"Food and Drug Administration - Center for Food Safety and Applied Nutrition (US)","collection_time":null,"__Node":"SAL_FA4384AA_AS","__strain_id":"37038","Collection Date":"ND","__selected":false,"id":82},"37116":{"13496":"Choleraesuis","comment":null,"secondary_sample_accession":"SRS620599","antigenic_formulas":null,"StrainID":37116,"serotype":"Choleraesuis var. Kunzendorf","antibiotic_resistance":null,"strain":"MDH-2014-00026","postcode":null,"owner":null,"subspecies":"I","sample_accession":"SAMN02646800","continent":"North America","city":null,"collection_date":null,"collection_month":8,"not_editable":true,"admin1":"North Carolina","source_details":"Lung","admin2":null,"longitude":null,"best_assembly":54423,"study_accession":"PRJNA215333","source_niche":"Livestock","barcode":"SAL_DA7116AA","phage_type":null,"latitude":null,"secondary_study_accession":"SRP032981","collection_year":2003,"ID":"SAL_FA4423AA_AS","disease":null,"uberstrain":37116,"country":"United States","release_date":"2014-06-01","created":"2015-08-27","Accession":[{"seq_platform":"ILLUMINA","total_bases":486891832,"accession":"SRR1299288","seq_library":"Paired","experiment_accession":"SRX553305","seq_insert":500,"average_length":238}],"assembly_status":"Assembled","ST":"ST15915","source_type":"Swine","contact":"Food and Drug Administration - Center for Food Safety and Applied Nutrition (US)","collection_time":null,"__Node":"SAL_FA4423AA_AS","__strain_id":"37116","Collection Date":"ND","__selected":false,"id":83},"37341":{"13496":"Choleraesuis","comment":null,"secondary_sample_accession":"SRS602972","antigenic_formulas":null,"StrainID":37341,"serotype":null,"antibiotic_resistance":null,"strain":"MDH-2014-00081","postcode":null,"owner":null,"subspecies":"I","sample_accession":"SAMN02646855","continent":"North America","city":null,"collection_date":null,"collection_month":10,"not_editable":true,"admin1":"North Carolina","source_details":"Tissue","admin2":null,"longitude":null,"best_assembly":54560,"study_accession":"PRJNA215333","source_niche":"Livestock","barcode":"SAL_DA7341AA","phage_type":null,"latitude":null,"secondary_study_accession":"SRP032981","collection_year":2003,"ID":"SAL_FA4560AA_AS","disease":null,"uberstrain":37341,"country":"United States","release_date":"2014-05-06","created":"2015-08-27","Accession":[{"seq_platform":"ILLUMINA","total_bases":338748000,"accession":"SRR1272867","seq_library":"Paired","experiment_accession":"SRX534246","seq_insert":500,"average_length":240}],"assembly_status":"Assembled","ST":"ST15730","source_type":"Swine","contact":"Food and Drug Administration - Center for Food Safety and Applied Nutrition (US)","collection_time":null,"__Node":"SAL_FA4560AA_AS","__strain_id":"37341","Collection Date":"ND","__selected":false,"id":84},"37359":{"13496":"Choleraesuis","comment":null,"secondary_sample_accession":"SRS602943","antigenic_formulas":null,"StrainID":37359,"serotype":"Choleraesuis var. Kunzendorf","antibiotic_resistance":null,"strain":"MDH-2014-00072","postcode":null,"owner":null,"subspecies":"I","sample_accession":"SAMN02646846","continent":"North America","city":null,"collection_date":null,"collection_month":10,"not_editable":true,"admin1":"Minnesota","source_details":"Tissue","admin2":null,"longitude":null,"best_assembly":54572,"study_accession":"PRJNA215333","source_niche":"Livestock","barcode":"SAL_DA7359AA","phage_type":null,"latitude":null,"secondary_study_accession":"SRP032981","collection_year":2003,"ID":"SAL_FA4572AA_AS","disease":null,"uberstrain":37359,"country":"United States","release_date":"2014-05-06","created":"2015-08-27","Accession":[{"seq_platform":"ILLUMINA","total_bases":530908504,"accession":"SRR1272816","seq_library":"Paired","experiment_accession":"SRX534217","seq_insert":500,"average_length":238}],"assembly_status":"Assembled","ST":"ST15713","source_type":"Swine","contact":"Food and Drug Administration - Center for Food Safety and Applied Nutrition (US)","collection_time":null,"__Node":"SAL_FA4572AA_AS","__strain_id":"37359","Collection Date":"ND","__selected":false,"id":85},"37814":{"13496":"Choleraesuis","comment":null,"secondary_sample_accession":"SRS598409","antigenic_formulas":null,"StrainID":37814,"serotype":"Choleraesuis var. Kunzendorf","antibiotic_resistance":null,"strain":"MDH-2014-00099","postcode":null,"owner":null,"subspecies":"I","sample_accession":"SAMN02646873","continent":"North America","city":null,"collection_date":null,"collection_month":10,"not_editable":true,"admin1":"Minnesota","source_details":"Heart","admin2":null,"longitude":null,"best_assembly":54728,"study_accession":"PRJNA215333","source_niche":"ND","barcode":"SAL_DA7814AA","phage_type":null,"latitude":null,"secondary_study_accession":"SRP032981","collection_year":2003,"ID":"SAL_FA4728AA_AS","disease":null,"uberstrain":37814,"country":"United States","release_date":"2014-04-28","created":"2015-08-27","Accession":[{"seq_platform":"ILLUMINA","total_bases":154028148,"accession":"SRR1264955","seq_library":"Paired","experiment_accession":"SRX528674","seq_insert":500,"average_length":229}],"assembly_status":"Assembled","ST":"ST15376","source_type":"ND","contact":"Food and Drug Administration - Center for Food Safety and Applied Nutrition (US)","collection_time":null,"__Node":"SAL_FA4728AA_AS","__strain_id":"37814","Collection Date":"ND","__selected":false,"id":86},"40846":{"13496":"Paratyphi C","comment":"Murray collection. Freeze-dried at NCTC: 21/10/1980; Original name: 43059","secondary_sample_accession":"ERS203068","antigenic_formulas":null,"StrainID":40846,"serotype":"Paratyphi C (Predicted)","antibiotic_resistance":null,"strain":"M436 / NCTC20134","postcode":null,"owner":null,"subspecies":"I","sample_accession":"SAMEA2003055","continent":null,"city":null,"collection_date":17,"collection_month":12,"not_editable":true,"admin1":null,"source_details":null,"admin2":null,"longitude":null,"best_assembly":56280,"study_accession":"PRJEB3255","source_niche":null,"barcode":"SAL_EA0846AA","phage_type":null,"latitude":null,"secondary_study_accession":"ERP001784","collection_year":1940,"ID":"SAL_FA6280AA_AS","disease":null,"uberstrain":40846,"country":null,"release_date":"2013-07-22","created":"2015-08-27","Accession":[{"seq_platform":"ILLUMINA","total_bases":486040800,"accession":"ERR314351","seq_library":"Paired","experiment_accession":"ERX287499","seq_insert":217,"average_length":100}],"assembly_status":"Assembled","ST":"ST12706","source_type":null,"contact":"The Wellcome Trust Sanger Institute","collection_time":null,"__Node":"SAL_FA6280AA_AS","__strain_id":"40846","Collection Date":"ND","__selected":false,"id":87},"40868":{"13496":"Paratyphi C","comment":"Murray collection. Freeze-dried at NCTC: 06/10/1980; Clony variant: Opaque variant; Original name: 43059","secondary_sample_accession":"ERS203021","antigenic_formulas":null,"StrainID":40868,"serotype":"Paratyphi C (Predicted)","antibiotic_resistance":null,"strain":"M280 / NCTC20095","postcode":null,"owner":null,"subspecies":"I","sample_accession":"SAMEA2046723","continent":null,"city":null,"collection_date":17,"collection_month":12,"not_editable":true,"admin1":null,"source_details":null,"admin2":null,"longitude":null,"best_assembly":56300,"study_accession":"PRJEB3255","source_niche":null,"barcode":"SAL_EA0868AA","phage_type":null,"latitude":null,"secondary_study_accession":"ERP001784","collection_year":1940,"ID":"SAL_FA6300AA_AS","disease":null,"uberstrain":40868,"country":null,"release_date":"2013-07-22","created":"2015-08-27","Accession":[{"seq_platform":"ILLUMINA","total_bases":492414000,"accession":"ERR314304","seq_library":"Paired","experiment_accession":"ERX287452","seq_insert":217,"average_length":100}],"assembly_status":"Assembled","ST":"ST12685","source_type":null,"contact":"The Wellcome Trust Sanger Institute","collection_time":null,"__Node":"SAL_FA6300AA_AS","__strain_id":"40868","Collection Date":"ND","__selected":false,"id":88},"40869":{"13496":"Paratyphi C","comment":"Murray collection. Freeze-dried at NCTC: 06/10/1980; Clony variant: Translucent variant; Original name: 43059","secondary_sample_accession":"ERS203020","antigenic_formulas":null,"StrainID":40869,"serotype":"Paratyphi C (Predicted)","antibiotic_resistance":null,"strain":"M279 / NCTC20094","postcode":null,"owner":null,"subspecies":"I","sample_accession":"SAMEA2003718","continent":null,"city":null,"collection_date":17,"collection_month":12,"not_editable":true,"admin1":null,"source_details":null,"admin2":null,"longitude":null,"best_assembly":56301,"study_accession":"PRJEB3255","source_niche":null,"barcode":"SAL_EA0869AA","phage_type":null,"latitude":null,"secondary_study_accession":"ERP001784","collection_year":1940,"ID":"SAL_FA6301AA_AS","disease":null,"uberstrain":40869,"country":null,"release_date":"2013-07-22","created":"2015-08-27","Accession":[{"seq_platform":"ILLUMINA","total_bases":430480000,"accession":"ERR314303","seq_library":"Paired","experiment_accession":"ERX287451","seq_insert":217,"average_length":100}],"assembly_status":"Assembled","ST":"ST12684","source_type":null,"contact":"The Wellcome Trust Sanger Institute","collection_time":null,"__Node":"SAL_FA6301AA_AS","__strain_id":"40869","Collection Date":"ND","__selected":false,"id":89},"41016":{"13496":"Paratyphi C","comment":"Murray collection. Freeze-dried at NCTC: 10/11/1980; Original name: Bagdad 41","secondary_sample_accession":"ERS203208","antigenic_formulas":null,"StrainID":41016,"serotype":"Paratyphi C (Predicted)","antibiotic_resistance":null,"strain":"M555 / NCTC20233","postcode":null,"owner":null,"subspecies":"I","sample_accession":"SAMEA1920021","continent":null,"city":null,"collection_date":10,"collection_month":4,"not_editable":true,"admin1":null,"source_details":null,"admin2":null,"longitude":null,"best_assembly":56337,"study_accession":"PRJEB3255","source_niche":null,"barcode":"SAL_EA1016AA","phage_type":null,"latitude":null,"secondary_study_accession":"ERP001784","collection_year":1934,"ID":"SAL_FA6337AA_AS","disease":null,"uberstrain":41016,"country":null,"release_date":"2013-06-19","created":"2015-08-27","Accession":[{"seq_platform":"ILLUMINA","total_bases":905645600,"accession":"ERR298744","seq_library":"Paired","experiment_accession":"ERX272069","seq_insert":245,"average_length":100}],"assembly_status":"Assembled","ST":"ST12613","source_type":null,"contact":"The Wellcome Trust Sanger Institute","collection_time":null,"__Node":"SAL_FA6337AA_AS","__strain_id":"41016","Collection Date":"ND","__selected":false,"id":90},"41118":{"13496":"Paratyphi C","comment":"Murray collection. Freeze-dried at NCTC: 27/10/1980; Original name: Sali Mustapha","secondary_sample_accession":"ERS203205","antigenic_formulas":null,"StrainID":41118,"serotype":"Paratyphi C (Predicted)","antibiotic_resistance":null,"strain":"M422 / NCTC20229","postcode":null,"owner":null,"subspecies":"I","sample_accession":"SAMEA1903653","continent":null,"city":null,"collection_date":null,"collection_month":12,"not_editable":true,"admin1":null,"source_details":null,"admin2":null,"longitude":null,"best_assembly":56378,"study_accession":"PRJEB3255","source_niche":null,"barcode":"SAL_EA1118AA","phage_type":null,"latitude":null,"secondary_study_accession":"ERP001784","collection_year":1935,"ID":"SAL_FA6378AA_AS","disease":null,"uberstrain":41118,"country":null,"release_date":"2013-06-06","created":"2015-08-27","Accession":[{"seq_platform":"ILLUMINA","total_bases":377104800,"accession":"ERR279295","seq_library":"Paired","experiment_accession":"ERX252628","seq_insert":199,"average_length":100}],"assembly_status":"Assembled","ST":"ST12586","source_type":null,"contact":"The Wellcome Trust Sanger Institute","collection_time":null,"__Node":"SAL_FA6378AA_AS","__strain_id":"41118","Collection Date":"ND","__selected":false,"id":91},"41131":{"13496":"Paratyphi C","comment":"Murray collection. Freeze-dried at NCTC: 15/09/1980; Original name: Witts orig. ","secondary_sample_accession":"ERS203182","antigenic_formulas":null,"StrainID":41131,"serotype":"Paratyphi C","antibiotic_resistance":null,"strain":"M67 / NCTC20173","postcode":null,"owner":null,"subspecies":"I","sample_accession":"SAMEA1903623","continent":null,"city":null,"collection_date":30,"collection_month":7,"not_editable":true,"admin1":null,"source_details":null,"admin2":null,"longitude":null,"best_assembly":56392,"study_accession":"PRJEB3255","source_niche":null,"barcode":"SAL_EA1131AA","phage_type":null,"latitude":null,"secondary_study_accession":"ERP001784","collection_year":1925,"ID":"SAL_FA6392AA_AS","disease":null,"uberstrain":41131,"country":null,"release_date":"2013-06-06","created":"2015-08-27","Accession":[{"seq_platform":"ILLUMINA","total_bases":434263000,"accession":"ERR279272","seq_library":"Paired","experiment_accession":"ERX252605","seq_insert":199,"average_length":100}],"assembly_status":"Assembled","ST":"ST12573","source_type":null,"contact":"The Wellcome Trust Sanger Institute","collection_time":null,"__Node":"SAL_FA6392AA_AS","__strain_id":"41131","Collection Date":"ND","__selected":false,"id":92},"41137":{"13496":"Typhisuis","comment":"Murray collection. 1917 - 1954; Freeze-dried at NCTC: 02/09/1980.","secondary_sample_accession":"ERS203152","antigenic_formulas":null,"StrainID":41137,"serotype":"Typhisuis","antibiotic_resistance":null,"strain":"M80 / NCTC348","postcode":null,"owner":null,"subspecies":"I","sample_accession":"SAMEA1903595","continent":null,"city":null,"collection_date":null,"collection_month":null,"not_editable":true,"admin1":null,"source_details":null,"admin2":null,"longitude":null,"best_assembly":56398,"study_accession":"PRJEB3255","source_niche":null,"barcode":"SAL_EA1137AA","phage_type":null,"latitude":null,"secondary_study_accession":"ERP001784","collection_year":null,"ID":"SAL_FA6398AA_AS","disease":null,"uberstrain":41137,"country":null,"release_date":"2013-06-06","created":"2015-08-27","Accession":[{"seq_platform":"ILLUMINA","total_bases":480111800,"accession":"ERR279242","seq_library":"Paired","experiment_accession":"ERX252575","seq_insert":199,"average_length":100}],"assembly_status":"Assembled","ST":"ST12567","source_type":null,"contact":"The Wellcome Trust Sanger Institute","collection_time":null,"__Node":"SAL_FA6398AA_AS","__strain_id":"41137","Collection Date":"ND","__selected":false,"id":93},"42966":{"13496":"Choleraesuis","comment":null,"secondary_sample_accession":"SRS606064","antigenic_formulas":null,"StrainID":42966,"serotype":"Choleraesuis var. Kunzendorf","antibiotic_resistance":null,"strain":"MDH-2014-00048","postcode":null,"owner":null,"subspecies":"I","sample_accession":"SAMN02646822","continent":"North America","city":null,"collection_date":null,"collection_month":8,"not_editable":true,"admin1":"North Carolina","source_details":"Lung","admin2":null,"longitude":null,"best_assembly":81837,"study_accession":"PRJNA215333","source_niche":"Livestock","barcode":"SAL_EA2966AA","phage_type":null,"latitude":null,"secondary_study_accession":"SRP032981","collection_year":2003,"ID":"SAL_IA1837AA_AS","disease":null,"uberstrain":42966,"country":"United States","release_date":"2015-10-09","created":"2015-10-12","Accession":[{"seq_platform":"ILLUMINA","total_bases":255384324,"accession":"SRR2584385","seq_library":"Paired","experiment_accession":"SRX1317080","seq_insert":500,"average_length":234},{"seq_platform":"ILLUMINA","total_bases":null,"accession":"SRR2584385","seq_library":"Paired","experiment_accession":"SRX1317080","seq_insert":500,"average_length":null}],"assembly_status":"Assembled","ST":"ST11148","source_type":"Swine","contact":"Food and Drug Administration - Center for Food Safety and Applied Nutrition (US)","collection_time":null,"__Node":"SAL_IA1837AA_AS","__strain_id":"42966","Collection Date":"ND","__selected":false,"id":94},"44970":{"13496":"Choleraesuis","comment":null,"secondary_sample_accession":"SRS1157076","antigenic_formulas":null,"StrainID":44970,"serotype":null,"antibiotic_resistance":null,"strain":"ADRDL-14-18151","postcode":null,"owner":null,"subspecies":"I","sample_accession":"SAMN03734330","continent":"North America","city":null,"collection_date":null,"collection_month":10,"not_editable":true,"admin1":"South Dakota","source_details":"lung","admin2":null,"longitude":null,"best_assembly":98483,"study_accession":"PRJNA280335","source_niche":"Livestock","barcode":"SAL_EA4970AA","phage_type":null,"latitude":null,"secondary_study_accession":"SRP059853","collection_year":2014,"ID":"SAL_JA8483AA_AS","disease":null,"uberstrain":44970,"country":"United States","release_date":"2015-01-01","created":"2015-11-11","Accession":[{"seq_platform":"ILLUMINA","total_bases":393893970,"accession":"SRR2911771","seq_library":"Paired","experiment_accession":"SRX1424779","seq_insert":500,"average_length":205}],"assembly_status":"Assembled","ST":"ST9440","source_type":"Swine","contact":"Food and Drug Administration - Center for Food Safety and Applied Nutrition (US)","collection_time":null,"__Node":"SAL_JA8483AA_AS","__strain_id":"44970","Collection Date":"ND","__selected":false,"id":95},"48620":{"13496":"Paratyphi C","comment":null,"secondary_sample_accession":"ERS1791565","antigenic_formulas":null,"StrainID":48620,"serotype":"Paratyphi C","antibiotic_resistance":null,"strain":"65_1bis","postcode":null,"owner":55,"subspecies":null,"sample_accession":"SAMEA104127672","continent":"Africa","city":null,"collection_date":null,"collection_month":null,"not_editable":true,"admin1":null,"source_details":"Blood","admin2":null,"longitude":null,"best_assembly":102782,"study_accession":"PRJEB19916","source_niche":"Human","barcode":"SAL_EA8620AA","phage_type":null,"latitude":null,"secondary_study_accession":"ERP021993","collection_year":1965,"ID":"SAL_KA2782AA_AS","disease":null,"uberstrain":48620,"country":"Democratic Republic of the Congo","release_date":"2016-07-08","created":"2016-01-08","Accession":[{"seq_platform":"ILLUMINA","total_bases":168048208,"accession":"ERR2009666","seq_library":"Paired","experiment_accession":"ERX2069345","seq_insert":null,"average_length":206},{"seq_platform":"ILLUMINA","total_bases":107013704,"accession":"traces-0uINbjB","seq_library":"Paired","experiment_accession":"NA","seq_insert":null,"average_length":206}],"assembly_status":"Assembled","ST":"ST6360","source_type":"Human","contact":"F.X. Weill (Institut Pasteur)","extra_row_info":"martin at m.j.sergeant@warwick.ac.uk","collection_time":null,"__Node":"SAL_KA2782AA_AS","__strain_id":"48620","Collection Date":"ND","__selected":false,"id":96},"48621":{"13496":"Paratyphi C","comment":null,"secondary_sample_accession":"ERS1791510","antigenic_formulas":null,"StrainID":48621,"serotype":"Paratyphi C","antibiotic_resistance":null,"strain":"65_3","postcode":null,"owner":55,"subspecies":null,"sample_accession":"SAMEA104127617","continent":"Africa","city":null,"collection_date":null,"collection_month":null,"not_editable":true,"admin1":null,"source_details":"Stool","admin2":null,"longitude":null,"best_assembly":102107,"study_accession":"PRJEB19916","source_niche":"Human","barcode":"SAL_EA8621AA","phage_type":null,"latitude":null,"secondary_study_accession":"ERP021993","collection_year":1965,"ID":"SAL_KA2107AA_AS","disease":null,"uberstrain":48621,"country":"Senegal","release_date":"2016-07-08","created":"2016-01-08","Accession":[{"seq_platform":"ILLUMINA","total_bases":138547736,"accession":"ERR2009611","seq_library":"Paired","experiment_accession":"ERX2069290","seq_insert":null,"average_length":197}],"assembly_status":"Assembled","ST":"ST6359","source_type":"Human","contact":"F.X. Weill (Institut Pasteur)","extra_row_info":"martin at m.j.sergeant@warwick.ac.uk","collection_time":null,"__Node":"SAL_KA2107AA_AS","__strain_id":"48621","Collection Date":"ND","__selected":false,"id":97},"48623":{"13496":"Paratyphi C","comment":null,"secondary_sample_accession":"ERS1791511","antigenic_formulas":null,"StrainID":48623,"serotype":"Paratyphi C","antibiotic_resistance":null,"strain":"65_7bis","postcode":null,"owner":55,"subspecies":null,"sample_accession":"SAMEA104127618","continent":"Africa","city":null,"collection_date":null,"collection_month":null,"not_editable":true,"admin1":null,"source_details":"Blood","admin2":null,"longitude":null,"best_assembly":102109,"study_accession":"PRJEB19916","source_niche":"Human","barcode":"SAL_EA8623AA","phage_type":null,"latitude":null,"secondary_study_accession":"ERP021993","collection_year":1965,"ID":"SAL_KA2109AA_AS","disease":null,"uberstrain":48623,"country":"Senegal","release_date":"2016-07-08","created":"2016-01-08","Accession":[{"seq_platform":"ILLUMINA","total_bases":133615328,"accession":"ERR2009612","seq_library":"Paired","experiment_accession":"ERX2069291","seq_insert":null,"average_length":211}],"assembly_status":"Assembled","ST":"ST6357","source_type":"Human","contact":"F.X. Weill (Institut Pasteur)","extra_row_info":"martin at m.j.sergeant@warwick.ac.uk","collection_time":null,"__Node":"SAL_KA2109AA_AS","__strain_id":"48623","Collection Date":"ND","__selected":false,"id":98},"48624":{"13496":"Paratyphi C","comment":null,"secondary_sample_accession":"ERS1791512","antigenic_formulas":null,"StrainID":48624,"serotype":"Paratyphi C","antibiotic_resistance":null,"strain":"66_20","postcode":null,"owner":55,"subspecies":null,"sample_accession":"SAMEA104127619","continent":"Africa","city":null,"collection_date":null,"collection_month":null,"not_editable":true,"admin1":null,"source_details":"Blood","admin2":null,"longitude":null,"best_assembly":102110,"study_accession":"PRJEB19916","source_niche":"Human","barcode":"SAL_EA8624AA","phage_type":null,"latitude":null,"secondary_study_accession":"ERP021993","collection_year":1966,"ID":"SAL_KA2110AA_AS","disease":null,"uberstrain":48624,"country":"Democratic Republic of the Congo","release_date":"2016-07-08","created":"2016-01-08","Accession":[{"seq_platform":"ILLUMINA","total_bases":104351192,"accession":"ERR2009613","seq_library":"Paired","experiment_accession":"ERX2069292","seq_insert":null,"average_length":209}],"assembly_status":"Assembled","ST":"ST6356","source_type":"Human","contact":"F.X. Weill (Institut Pasteur)","extra_row_info":"martin at m.j.sergeant@warwick.ac.uk","collection_time":null,"__Node":"SAL_KA2110AA_AS","__strain_id":"48624","Collection Date":"ND","__selected":false,"id":99},"48625":{"13496":"Paratyphi C","comment":null,"secondary_sample_accession":"ERS1791513","antigenic_formulas":null,"StrainID":48625,"serotype":"Paratyphi C","antibiotic_resistance":null,"strain":"67_20","postcode":null,"owner":55,"subspecies":null,"sample_accession":"SAMEA104127620","continent":"Africa","city":null,"collection_date":null,"collection_month":null,"not_editable":true,"admin1":null,"source_details":"Blood","admin2":null,"longitude":null,"best_assembly":102111,"study_accession":"PRJEB19916","source_niche":"Human","barcode":"SAL_EA8625AA","phage_type":null,"latitude":null,"secondary_study_accession":"ERP021993","collection_year":1967,"ID":"SAL_KA2111AA_AS","disease":null,"uberstrain":48625,"country":"Senegal","release_date":"2016-07-08","created":"2016-01-08","Accession":[{"seq_platform":"ILLUMINA","total_bases":168526840,"accession":"ERR2009614","seq_library":"Paired","experiment_accession":"ERX2069293","seq_insert":null,"average_length":178}],"assembly_status":"Assembled","ST":"ST6355","source_type":"Human","contact":"F.X. Weill (Institut Pasteur)","extra_row_info":"martin at m.j.sergeant@warwick.ac.uk","collection_time":null,"__Node":"SAL_KA2111AA_AS","__strain_id":"48625","Collection Date":"ND","__selected":false,"id":100},"48626":{"13496":"Paratyphi C","comment":null,"secondary_sample_accession":"ERS1791514","antigenic_formulas":null,"StrainID":48626,"serotype":"Paratyphi C","antibiotic_resistance":null,"strain":"72_12","postcode":null,"owner":55,"subspecies":null,"sample_accession":"SAMEA104127621","continent":"Africa","city":null,"collection_date":null,"collection_month":null,"not_editable":true,"admin1":null,"source_details":"Blood","admin2":null,"longitude":null,"best_assembly":102112,"study_accession":"PRJEB19916","source_niche":"Human","barcode":"SAL_EA8626AA","phage_type":null,"latitude":null,"secondary_study_accession":"ERP021993","collection_year":1972,"ID":"SAL_KA2112AA_AS","disease":null,"uberstrain":48626,"country":"Senegal","release_date":"2016-07-08","created":"2016-01-08","Accession":[{"seq_platform":"ILLUMINA","total_bases":114671368,"accession":"ERR2009615","seq_library":"Paired","experiment_accession":"ERX2069294","seq_insert":null,"average_length":196}],"assembly_status":"Assembled","ST":"ST6354","source_type":"Human","contact":"F.X. Weill (Institut Pasteur)","extra_row_info":"martin at m.j.sergeant@warwick.ac.uk","collection_time":null,"__Node":"SAL_KA2112AA_AS","__strain_id":"48626","Collection Date":"ND","__selected":false,"id":101},"48627":{"13496":"Paratyphi C","comment":null,"secondary_sample_accession":"ERS1791515","antigenic_formulas":null,"StrainID":48627,"serotype":"Paratyphi C","antibiotic_resistance":null,"strain":"73_3","postcode":null,"owner":55,"subspecies":null,"sample_accession":"SAMEA104127622","continent":"Africa","city":null,"collection_date":null,"collection_month":null,"not_editable":true,"admin1":null,"source_details":"Blood","admin2":null,"longitude":null,"best_assembly":102113,"study_accession":"PRJEB19916","source_niche":"Human","barcode":"SAL_EA8627AA","phage_type":null,"latitude":null,"secondary_study_accession":"ERP021993","collection_year":1973,"ID":"SAL_KA2113AA_AS","disease":null,"uberstrain":48627,"country":"Senegal","release_date":"2016-07-08","created":"2016-01-08","Accession":[{"seq_platform":"ILLUMINA","total_bases":139737416,"accession":"ERR2009616","seq_library":"Paired","experiment_accession":"ERX2069295","seq_insert":null,"average_length":196}],"assembly_status":"Assembled","ST":"ST6353","source_type":"Human","contact":"F.X. Weill (Institut Pasteur)","extra_row_info":"martin at m.j.sergeant@warwick.ac.uk","collection_time":null,"__Node":"SAL_KA2113AA_AS","__strain_id":"48627","Collection Date":"ND","__selected":false,"id":102},"48628":{"13496":"Paratyphi C","comment":null,"secondary_sample_accession":"ERS1791516","antigenic_formulas":null,"StrainID":48628,"serotype":"Paratyphi C","antibiotic_resistance":null,"strain":"74_11","postcode":null,"owner":55,"subspecies":null,"sample_accession":"SAMEA104127623","continent":"Europe","city":null,"collection_date":null,"collection_month":null,"not_editable":true,"admin1":null,"source_details":"Urine","admin2":null,"longitude":null,"best_assembly":102114,"study_accession":"PRJEB19916","source_niche":"Human","barcode":"SAL_EA8628AA","phage_type":null,"latitude":null,"secondary_study_accession":"ERP021993","collection_year":1974,"ID":"SAL_KA2114AA_AS","disease":null,"uberstrain":48628,"country":"France","release_date":"2016-07-08","created":"2016-01-08","Accession":[{"seq_platform":"ILLUMINA","total_bases":117954256,"accession":"ERR2009617","seq_library":"Paired","experiment_accession":"ERX2069296","seq_insert":null,"average_length":212}],"assembly_status":"Assembled","ST":"ST6352","source_type":"Human","contact":"F.X. Weill (Institut Pasteur)","extra_row_info":"martin at m.j.sergeant@warwick.ac.uk","collection_time":null,"__Node":"SAL_KA2114AA_AS","__strain_id":"48628","Collection Date":"ND","__selected":false,"id":103},"48629":{"13496":"Paratyphi C","comment":null,"secondary_sample_accession":"ERS1791517","antigenic_formulas":null,"StrainID":48629,"serotype":"Paratyphi C","antibiotic_resistance":null,"strain":"77_1","postcode":null,"owner":55,"subspecies":null,"sample_accession":"SAMEA104127624","continent":"Europe","city":null,"collection_date":null,"collection_month":null,"not_editable":true,"admin1":null,"source_details":"Stool","admin2":null,"longitude":null,"best_assembly":102115,"study_accession":"PRJEB19916","source_niche":"Human","barcode":"SAL_EA8629AA","phage_type":null,"latitude":null,"secondary_study_accession":"ERP021993","collection_year":1977,"ID":"SAL_KA2115AA_AS","disease":null,"uberstrain":48629,"country":"France","release_date":"2016-07-08","created":"2016-01-08","Accession":[{"seq_platform":"ILLUMINA","total_bases":140293464,"accession":"ERR2009618","seq_library":"Paired","experiment_accession":"ERX2069297","seq_insert":null,"average_length":218}],"assembly_status":"Assembled","ST":"ST6351","source_type":"Human","contact":"F.X. Weill (Institut Pasteur)","extra_row_info":"martin at m.j.sergeant@warwick.ac.uk","collection_time":null,"__Node":"SAL_KA2115AA_AS","__strain_id":"48629","Collection Date":"ND","__selected":false,"id":104},"48630":{"13496":"Paratyphi C","comment":null,"secondary_sample_accession":"ERS1791518","antigenic_formulas":null,"StrainID":48630,"serotype":"Paratyphi C","antibiotic_resistance":null,"strain":"84_3","postcode":null,"owner":55,"subspecies":null,"sample_accession":"SAMEA104127625","continent":"Europe","city":null,"collection_date":null,"collection_month":null,"not_editable":true,"admin1":null,"source_details":"Stool","admin2":null,"longitude":null,"best_assembly":102116,"study_accession":"PRJEB19916","source_niche":"Human","barcode":"SAL_EA8630AA","phage_type":null,"latitude":null,"secondary_study_accession":"ERP021993","collection_year":1984,"ID":"SAL_KA2116AA_AS","disease":null,"uberstrain":48630,"country":"France","release_date":"2016-07-08","created":"2016-01-08","Accession":[{"seq_platform":"ILLUMINA","total_bases":173074266,"accession":"ERR2009619","seq_library":"Paired","experiment_accession":"ERX2069298","seq_insert":null,"average_length":201}],"assembly_status":"Assembled","ST":"ST6350","source_type":"Human","contact":"F.X. Weill (Institut Pasteur)","extra_row_info":"martin at m.j.sergeant@warwick.ac.uk","collection_time":null,"__Node":"SAL_KA2116AA_AS","__strain_id":"48630","Collection Date":"ND","__selected":false,"id":105},"48631":{"13496":"Paratyphi C","comment":null,"secondary_sample_accession":"ERS1791519","antigenic_formulas":null,"StrainID":48631,"serotype":"Paratyphi C","antibiotic_resistance":null,"strain":"85_3","postcode":null,"owner":55,"subspecies":null,"sample_accession":"SAMEA104127626","continent":"Europe","city":null,"collection_date":null,"collection_month":null,"not_editable":true,"admin1":null,"source_details":"Abscess","admin2":null,"longitude":null,"best_assembly":102117,"study_accession":"PRJEB19916","source_niche":"Human","barcode":"SAL_EA8631AA","phage_type":null,"latitude":null,"secondary_study_accession":"ERP021993","collection_year":1985,"ID":"SAL_KA2117AA_AS","disease":null,"uberstrain":48631,"country":"France","release_date":"2016-07-08","created":"2016-01-08","Accession":[{"seq_platform":"ILLUMINA","total_bases":199752000,"accession":"ERR2009620","seq_library":"Paired","experiment_accession":"ERX2069299","seq_insert":null,"average_length":175}],"assembly_status":"Assembled","ST":"ST6349","source_type":"Human","contact":"F.X. Weill (Institut Pasteur)","extra_row_info":"martin at m.j.sergeant@warwick.ac.uk","collection_time":null,"__Node":"SAL_KA2117AA_AS","__strain_id":"48631","Collection Date":"ND","__selected":false,"id":106},"48632":{"13496":"Paratyphi C","comment":null,"secondary_sample_accession":"ERS1791520","antigenic_formulas":null,"StrainID":48632,"serotype":"Paratyphi C","antibiotic_resistance":null,"strain":"85_6","postcode":null,"owner":55,"subspecies":null,"sample_accession":"SAMEA104127627","continent":"Europe","city":null,"collection_date":null,"collection_month":null,"not_editable":true,"admin1":null,"source_details":"Blood","admin2":null,"longitude":null,"best_assembly":102118,"study_accession":"PRJEB19916","source_niche":"Human","barcode":"SAL_EA8632AA","phage_type":null,"latitude":null,"secondary_study_accession":"ERP021993","collection_year":1985,"ID":"SAL_KA2118AA_AS","disease":null,"uberstrain":48632,"country":"France","release_date":"2016-07-08","created":"2016-01-08","Accession":[{"seq_platform":"ILLUMINA","total_bases":167504400,"accession":"ERR2009621","seq_library":"Paired","experiment_accession":"ERX2069300","seq_insert":null,"average_length":200}],"assembly_status":"Assembled","ST":"ST6348","source_type":"Human","contact":"F.X. Weill (Institut Pasteur)","extra_row_info":"martin at m.j.sergeant@warwick.ac.uk","collection_time":null,"__Node":"SAL_KA2118AA_AS","__strain_id":"48632","Collection Date":"ND","__selected":false,"id":107},"48633":{"13496":"Paratyphi C","comment":null,"secondary_sample_accession":"ERS1791521","antigenic_formulas":null,"StrainID":48633,"serotype":"Paratyphi C","antibiotic_resistance":null,"strain":"86_1","postcode":null,"owner":55,"subspecies":null,"sample_accession":"SAMEA104127628","continent":"Africa","city":null,"collection_date":null,"collection_month":null,"not_editable":true,"admin1":null,"source_details":"Blood","admin2":null,"longitude":null,"best_assembly":102119,"study_accession":"PRJEB19916","source_niche":"Human","barcode":"SAL_EA8633AA","phage_type":null,"latitude":null,"secondary_study_accession":"ERP021993","collection_year":1986,"ID":"SAL_KA2119AA_AS","disease":null,"uberstrain":48633,"country":"Nigeria","release_date":"2016-07-08","created":"2016-01-08","Accession":[{"seq_platform":"ILLUMINA","total_bases":156784800,"accession":"ERR2009622","seq_library":"Paired","experiment_accession":"ERX2069301","seq_insert":null,"average_length":200}],"assembly_status":"Assembled","ST":"ST6347","source_type":"Human","contact":"F.X. Weill (Institut Pasteur)","extra_row_info":"martin at m.j.sergeant@warwick.ac.uk","collection_time":null,"__Node":"SAL_KA2119AA_AS","__strain_id":"48633","Collection Date":"ND","__selected":false,"id":108},"48634":{"13496":"Paratyphi C","comment":null,"secondary_sample_accession":"ERS1791522","antigenic_formulas":null,"StrainID":48634,"serotype":"Paratyphi C","antibiotic_resistance":null,"strain":"87_14","postcode":null,"owner":55,"subspecies":null,"sample_accession":"SAMEA104127629","continent":"Europe","city":null,"collection_date":null,"collection_month":null,"not_editable":true,"admin1":null,"source_details":"Stool","admin2":null,"longitude":null,"best_assembly":102120,"study_accession":"PRJEB19916","source_niche":"Human","barcode":"SAL_EA8634AA","phage_type":null,"latitude":null,"secondary_study_accession":"ERP021993","collection_year":1987,"ID":"SAL_KA2120AA_AS","disease":null,"uberstrain":48634,"country":"France","release_date":"2016-07-08","created":"2016-01-08","Accession":[{"seq_platform":"ILLUMINA","total_bases":155156820,"accession":"ERR2009623","seq_library":"Paired","experiment_accession":"ERX2069302","seq_insert":null,"average_length":182}],"assembly_status":"Assembled","ST":"ST6346","source_type":"Human","contact":"F.X. Weill (Institut Pasteur)","extra_row_info":"martin at m.j.sergeant@warwick.ac.uk","collection_time":null,"__Node":"SAL_KA2120AA_AS","__strain_id":"48634","Collection Date":"ND","__selected":false,"id":109},"48636":{"13496":"Paratyphi C","comment":null,"secondary_sample_accession":"ERS1791523","antigenic_formulas":null,"StrainID":48636,"serotype":"Paratyphi C","antibiotic_resistance":null,"strain":"87_3","postcode":null,"owner":55,"subspecies":null,"sample_accession":"SAMEA104127630","continent":"Africa","city":null,"collection_date":null,"collection_month":null,"not_editable":true,"admin1":null,"source_details":"Urine","admin2":null,"longitude":null,"best_assembly":102122,"study_accession":"PRJEB19916","source_niche":"Human","barcode":"SAL_EA8636AA","phage_type":null,"latitude":null,"secondary_study_accession":"ERP021993","collection_year":1987,"ID":"SAL_KA2122AA_AS","disease":null,"uberstrain":48636,"country":"Nigeria","release_date":"2016-07-08","created":"2016-01-08","Accession":[{"seq_platform":"ILLUMINA","total_bases":127648530,"accession":"ERR2009624","seq_library":"Paired","experiment_accession":"ERX2069303","seq_insert":null,"average_length":219}],"assembly_status":"Assembled","ST":"ST6344","source_type":"Human","contact":"F.X. Weill (Institut Pasteur)","extra_row_info":"martin at m.j.sergeant@warwick.ac.uk","collection_time":null,"__Node":"SAL_KA2122AA_AS","__strain_id":"48636","Collection Date":"ND","__selected":false,"id":110},"48637":{"13496":"Paratyphi C","comment":null,"secondary_sample_accession":"ERS1791524","antigenic_formulas":null,"StrainID":48637,"serotype":"Paratyphi C","antibiotic_resistance":null,"strain":"87_4","postcode":null,"owner":55,"subspecies":null,"sample_accession":"SAMEA104127631","continent":"Africa","city":null,"collection_date":null,"collection_month":null,"not_editable":true,"admin1":null,"source_details":"Blood","admin2":null,"longitude":null,"best_assembly":102123,"study_accession":"PRJEB19916","source_niche":"Human","barcode":"SAL_EA8637AA","phage_type":null,"latitude":null,"secondary_study_accession":"ERP021993","collection_year":1987,"ID":"SAL_KA2123AA_AS","disease":null,"uberstrain":48637,"country":"Nigeria","release_date":"2016-07-08","created":"2016-01-08","Accession":[{"seq_platform":"ILLUMINA","total_bases":134107380,"accession":"ERR2009625","seq_library":"Paired","experiment_accession":"ERX2069304","seq_insert":null,"average_length":214}],"assembly_status":"Assembled","ST":"ST6343","source_type":"Human","contact":"F.X. Weill (Institut Pasteur)","extra_row_info":"martin at m.j.sergeant@warwick.ac.uk","collection_time":null,"__Node":"SAL_KA2123AA_AS","__strain_id":"48637","Collection Date":"ND","__selected":false,"id":1},"48638":{"13496":"Paratyphi C","comment":null,"secondary_sample_accession":"ERS1791525","antigenic_formulas":null,"StrainID":48638,"serotype":"Paratyphi C","antibiotic_resistance":null,"strain":"87_5","postcode":null,"owner":55,"subspecies":null,"sample_accession":"SAMEA104127632","continent":"Europe","city":null,"collection_date":null,"collection_month":null,"not_editable":true,"admin1":null,"source_details":"Stool","admin2":null,"longitude":null,"best_assembly":102124,"study_accession":"PRJEB19916","source_niche":"Human","barcode":"SAL_EA8638AA","phage_type":null,"latitude":null,"secondary_study_accession":"ERP021993","collection_year":1987,"ID":"SAL_KA2124AA_AS","disease":null,"uberstrain":48638,"country":"France","release_date":"2016-07-08","created":"2016-01-08","Accession":[{"seq_platform":"ILLUMINA","total_bases":167448872,"accession":"ERR2009626","seq_library":"Paired","experiment_accession":"ERX2069305","seq_insert":null,"average_length":178}],"assembly_status":"Assembled","ST":"ST6342","source_type":"Human","contact":"F.X. Weill (Institut Pasteur)","extra_row_info":"martin at m.j.sergeant@warwick.ac.uk","collection_time":null,"__Node":"SAL_KA2124AA_AS","__strain_id":"48638","Collection Date":"ND","__selected":false,"id":112},"48639":{"13496":"Paratyphi C","comment":null,"secondary_sample_accession":"ERS1791543","antigenic_formulas":null,"StrainID":48639,"serotype":"Paratyphi C","antibiotic_resistance":null,"strain":"88_16","postcode":null,"owner":55,"subspecies":null,"sample_accession":"SAMEA104127650","continent":"Africa","city":null,"collection_date":null,"collection_month":null,"not_editable":true,"admin1":null,"source_details":"Osteitis","admin2":null,"longitude":null,"best_assembly":102744,"study_accession":"PRJEB19916","source_niche":"Human","barcode":"SAL_EA8639AA","phage_type":null,"latitude":null,"secondary_study_accession":"ERP021993","collection_year":1988,"ID":"SAL_KA2744AA_AS","disease":null,"uberstrain":48639,"country":"Ivory Coast","release_date":"2016-07-08","created":"2016-01-08","Accession":[{"seq_platform":"ILLUMINA","total_bases":126089350,"accession":"traces-0nvGYwZ","seq_library":"Paired","experiment_accession":"NA","seq_insert":null,"average_length":205},{"seq_platform":"ILLUMINA","total_bases":249438670,"accession":"ERR2009644","seq_library":"Paired","experiment_accession":"ERX2069323","seq_insert":null,"average_length":205}],"assembly_status":"Assembled","ST":"ST6341","source_type":"Human","contact":"F.X. Weill (Institut Pasteur)","extra_row_info":"martin at m.j.sergeant@warwick.ac.uk","collection_time":null,"__Node":"SAL_KA2744AA_AS","__strain_id":"48639","Collection Date":"ND","__selected":false,"id":113},"48640":{"13496":"Paratyphi C","comment":null,"secondary_sample_accession":"ERS1791526","antigenic_formulas":null,"StrainID":48640,"serotype":"Paratyphi C","antibiotic_resistance":null,"strain":"88_27","postcode":null,"owner":55,"subspecies":null,"sample_accession":"SAMEA104127633","continent":"Africa","city":null,"collection_date":null,"collection_month":null,"not_editable":true,"admin1":null,"source_details":null,"admin2":null,"longitude":null,"best_assembly":102126,"study_accession":"PRJEB19916","source_niche":"Human","barcode":"SAL_EA8640AA","phage_type":null,"latitude":null,"secondary_study_accession":"ERP021993","collection_year":1988,"ID":"SAL_KA2126AA_AS","disease":null,"uberstrain":48640,"country":"Madagascar","release_date":"2016-07-08","created":"2016-01-08","Accession":[{"seq_platform":"ILLUMINA","total_bases":164554698,"accession":"ERR2009627","seq_library":"Paired","experiment_accession":"ERX2069306","seq_insert":null,"average_length":183}],"assembly_status":"Assembled","ST":"ST6340","source_type":"Human","contact":"F.X. Weill (Institut Pasteur)","extra_row_info":"martin at m.j.sergeant@warwick.ac.uk","collection_time":null,"__Node":"SAL_KA2126AA_AS","__strain_id":"48640","Collection Date":"ND","__selected":false,"id":114},"48641":{"13496":"Paratyphi C","comment":null,"secondary_sample_accession":"ERS1791527","antigenic_formulas":null,"StrainID":48641,"serotype":"Paratyphi C","antibiotic_resistance":null,"strain":"88_33","postcode":null,"owner":55,"subspecies":null,"sample_accession":"SAMEA104127634","continent":"Africa","city":null,"collection_date":null,"collection_month":null,"not_editable":true,"admin1":null,"source_details":null,"admin2":null,"longitude":null,"best_assembly":102127,"study_accession":"PRJEB19916","source_niche":"Human","barcode":"SAL_EA8641AA","phage_type":null,"latitude":null,"secondary_study_accession":"ERP021993","collection_year":1988,"ID":"SAL_KA2127AA_AS","disease":null,"uberstrain":48641,"country":"Madagascar","release_date":"2016-07-08","created":"2016-01-08","Accession":[{"seq_platform":"ILLUMINA","total_bases":105448906,"accession":"ERR2009628","seq_library":"Paired","experiment_accession":"ERX2069307","seq_insert":null,"average_length":199}],"assembly_status":"Assembled","ST":"ST6339","source_type":"Human","contact":"F.X. Weill (Institut Pasteur)","extra_row_info":"martin at m.j.sergeant@warwick.ac.uk","collection_time":null,"__Node":"SAL_KA2127AA_AS","__strain_id":"48641","Collection Date":"ND","__selected":false,"id":115},"48643":{"13496":"Paratyphi C","comment":null,"secondary_sample_accession":"ERS1791528","antigenic_formulas":null,"StrainID":48643,"serotype":"Paratyphi C","antibiotic_resistance":null,"strain":"89_2","postcode":null,"owner":55,"subspecies":null,"sample_accession":"SAMEA104127635","continent":"Africa","city":null,"collection_date":null,"collection_month":null,"not_editable":true,"admin1":null,"source_details":"Blood","admin2":null,"longitude":null,"best_assembly":102129,"study_accession":"PRJEB19916","source_niche":"Human","barcode":"SAL_EA8643AA","phage_type":null,"latitude":null,"secondary_study_accession":"ERP021993","collection_year":1989,"ID":"SAL_KA2129AA_AS","disease":null,"uberstrain":48643,"country":"Madagascar","release_date":"2016-07-08","created":"2016-01-08","Accession":[{"seq_platform":"ILLUMINA","total_bases":119237376,"accession":"ERR2009629","seq_library":"Paired","experiment_accession":"ERX2069308","seq_insert":null,"average_length":192}],"assembly_status":"Assembled","ST":"ST6337","source_type":"Human","contact":"F.X. Weill (Institut Pasteur)","extra_row_info":"martin at m.j.sergeant@warwick.ac.uk","collection_time":null,"__Node":"SAL_KA2129AA_AS","__strain_id":"48643","Collection Date":"ND","__selected":false,"id":116},"48645":{"13496":"Paratyphi C","comment":null,"secondary_sample_accession":"ERS1791529","antigenic_formulas":null,"StrainID":48645,"serotype":"Paratyphi C","antibiotic_resistance":null,"strain":"90_25","postcode":null,"owner":55,"subspecies":null,"sample_accession":"SAMEA104127636","continent":"Africa","city":null,"collection_date":null,"collection_month":null,"not_editable":true,"admin1":null,"source_details":null,"admin2":null,"longitude":null,"best_assembly":102131,"study_accession":"PRJEB19916","source_niche":"Human","barcode":"SAL_EA8645AA","phage_type":null,"latitude":null,"secondary_study_accession":"ERP021993","collection_year":1990,"ID":"SAL_KA2131AA_AS","disease":null,"uberstrain":48645,"country":"Madagascar","release_date":"2016-07-08","created":"2016-01-08","Accession":[{"seq_platform":"ILLUMINA","total_bases":141716664,"accession":"ERR2009630","seq_library":"Paired","experiment_accession":"ERX2069309","seq_insert":null,"average_length":183}],"assembly_status":"Assembled","ST":"ST6335","source_type":"Human","contact":"F.X. Weill (Institut Pasteur)","extra_row_info":"martin at m.j.sergeant@warwick.ac.uk","collection_time":null,"__Node":"SAL_KA2131AA_AS","__strain_id":"48645","Collection Date":"ND","__selected":false,"id":117},"48646":{"13496":"Paratyphi C","comment":null,"secondary_sample_accession":"ERS1791530","antigenic_formulas":null,"StrainID":48646,"serotype":"Paratyphi C","antibiotic_resistance":null,"strain":"92_10881","postcode":null,"owner":55,"subspecies":null,"sample_accession":"SAMEA104127637","continent":"Europe","city":null,"collection_date":null,"collection_month":null,"not_editable":true,"admin1":null,"source_details":null,"admin2":null,"longitude":null,"best_assembly":102132,"study_accession":"PRJEB19916","source_niche":"Human","barcode":"SAL_EA8646AA","phage_type":null,"latitude":null,"secondary_study_accession":"ERP021993","collection_year":1992,"ID":"SAL_KA2132AA_AS","disease":null,"uberstrain":48646,"country":"France","release_date":"2016-07-08","created":"2016-01-08","Accession":[{"seq_platform":"ILLUMINA","total_bases":216658400,"accession":"ERR2009631","seq_library":"Paired","experiment_accession":"ERX2069310","seq_insert":null,"average_length":196}],"assembly_status":"Assembled","ST":"ST6334","source_type":"Human","contact":"F.X. Weill (Institut Pasteur)","extra_row_info":"martin at m.j.sergeant@warwick.ac.uk","collection_time":null,"__Node":"SAL_KA2132AA_AS","__strain_id":"48646","Collection Date":"ND","__selected":false,"id":118},"48647":{"13496":"Paratyphi C","comment":null,"secondary_sample_accession":"ERS1791531","antigenic_formulas":null,"StrainID":48647,"serotype":"Paratyphi C","antibiotic_resistance":null,"strain":"92_6210","postcode":null,"owner":55,"subspecies":null,"sample_accession":"SAMEA104127638","continent":"Europe","city":null,"collection_date":null,"collection_month":null,"not_editable":true,"admin1":null,"source_details":null,"admin2":null,"longitude":null,"best_assembly":102133,"study_accession":"PRJEB19916","source_niche":"Human","barcode":"SAL_EA8647AA","phage_type":null,"latitude":null,"secondary_study_accession":"ERP021993","collection_year":1992,"ID":"SAL_KA2133AA_AS","disease":null,"uberstrain":48647,"country":"France","release_date":"2016-07-08","created":"2016-01-08","Accession":[{"seq_platform":"ILLUMINA","total_bases":144326476,"accession":"ERR2009632","seq_library":"Paired","experiment_accession":"ERX2069311","seq_insert":null,"average_length":191}],"assembly_status":"Assembled","ST":"ST6333","source_type":"Human","contact":"F.X. Weill (Institut Pasteur)","extra_row_info":"martin at m.j.sergeant@warwick.ac.uk","collection_time":null,"__Node":"SAL_KA2133AA_AS","__strain_id":"48647","Collection Date":"ND","__selected":false,"id":119},"48648":{"13496":"Paratyphi C","comment":null,"secondary_sample_accession":"ERS1791532","antigenic_formulas":null,"StrainID":48648,"serotype":"Paratyphi C","antibiotic_resistance":null,"strain":"93_6018","postcode":null,"owner":55,"subspecies":null,"sample_accession":"SAMEA104127639","continent":"Europe","city":null,"collection_date":null,"collection_month":null,"not_editable":true,"admin1":null,"source_details":null,"admin2":null,"longitude":null,"best_assembly":102134,"study_accession":"PRJEB19916","source_niche":"Human","barcode":"SAL_EA8648AA","phage_type":null,"latitude":null,"secondary_study_accession":"ERP021993","collection_year":1993,"ID":"SAL_KA2134AA_AS","disease":null,"uberstrain":48648,"country":"France","release_date":"2016-07-08","created":"2016-01-08","Accession":[{"seq_platform":"ILLUMINA","total_bases":143245536,"accession":"ERR2009633","seq_library":"Paired","experiment_accession":"ERX2069312","seq_insert":null,"average_length":204}],"assembly_status":"Assembled","ST":"ST6332","source_type":"Human","contact":"F.X. Weill (Institut Pasteur)","extra_row_info":"martin at m.j.sergeant@warwick.ac.uk","collection_time":null,"__Node":"SAL_KA2134AA_AS","__strain_id":"48648","Collection Date":"ND","__selected":false,"id":120},"49166":{"13496":"Paratyphi C","comment":null,"secondary_sample_accession":"ERS1791533","antigenic_formulas":null,"StrainID":49166,"serotype":"Paratyphi C","antibiotic_resistance":null,"strain":"86_6","postcode":null,"owner":55,"subspecies":null,"sample_accession":"SAMEA104127640","continent":"Africa","city":null,"collection_date":null,"collection_month":null,"not_editable":true,"admin1":null,"source_details":null,"admin2":null,"longitude":null,"best_assembly":102719,"study_accession":"PRJEB19916","source_niche":"Human","barcode":"SAL_EA9166AA","phage_type":null,"latitude":null,"secondary_study_accession":"ERP021993","collection_year":1986,"ID":"SAL_KA2719AA_AS","disease":null,"uberstrain":49166,"country":"Madagascar","release_date":"2016-07-28","created":"2016-01-28","Accession":[{"seq_platform":"ILLUMINA","total_bases":87777936,"accession":"ERR2009634","seq_library":"Paired","experiment_accession":"ERX2069313","seq_insert":null,"average_length":207}],"assembly_status":"Assembled","ST":"ST5899","source_type":"Human","contact":"F.X. Weill (Institut Pasteur)","extra_row_info":"martin at m.j.sergeant@warwick.ac.uk","collection_time":null,"__Node":"SAL_KA2719AA_AS","__strain_id":"49166","Collection Date":"ND","__selected":false,"id":121},"49168":{"13496":"Paratyphi C","comment":null,"secondary_sample_accession":"ERS1791534","antigenic_formulas":null,"StrainID":49168,"serotype":"Paratyphi C","antibiotic_resistance":null,"strain":"58_2","postcode":null,"owner":55,"subspecies":null,"sample_accession":"SAMEA104127641","continent":"Africa","city":null,"collection_date":null,"collection_month":null,"not_editable":true,"admin1":null,"source_details":"Blood","admin2":null,"longitude":null,"best_assembly":102721,"study_accession":"PRJEB19916","source_niche":"Human","barcode":"SAL_EA9168AA","phage_type":null,"latitude":null,"secondary_study_accession":"ERP021993","collection_year":1958,"ID":"SAL_KA2721AA_AS","disease":null,"uberstrain":49168,"country":"Senegal","release_date":"2016-07-28","created":"2016-01-28","Accession":[{"seq_platform":"ILLUMINA","total_bases":84530754,"accession":"ERR2009635","seq_library":"Paired","experiment_accession":"ERX2069314","seq_insert":null,"average_length":213}],"assembly_status":"Assembled","ST":"ST5897","source_type":"Human","contact":"F.X. Weill (Institut Pasteur)","extra_row_info":"martin at m.j.sergeant@warwick.ac.uk","collection_time":null,"__Node":"SAL_KA2721AA_AS","__strain_id":"49168","Collection Date":"ND","__selected":false,"id":122},"49169":{"13496":"Choleraesuis","comment":null,"secondary_sample_accession":"ERS1791725","antigenic_formulas":null,"StrainID":49169,"serotype":"Choleraesuis var. Kunzendorf monophasic","antibiotic_resistance":null,"strain":"05_1616","postcode":null,"owner":55,"subspecies":"I","sample_accession":"SAMEA104127832","continent":"Europe","city":null,"collection_date":null,"collection_month":null,"not_editable":true,"admin1":null,"source_details":"Stool","admin2":null,"longitude":null,"best_assembly":102722,"study_accession":"PRJEB19916","source_niche":"Human","barcode":"SAL_EA9169AA","phage_type":null,"latitude":null,"secondary_study_accession":"ERP021993","collection_year":2005,"ID":"SAL_KA2722AA_AS","disease":null,"uberstrain":49169,"country":"France","release_date":"2016-07-28","created":"2016-01-28","Accession":[{"seq_platform":"ILLUMINA","total_bases":88933870,"accession":"ERR2009701","seq_library":"Paired","experiment_accession":"ERX2069380","seq_insert":null,"average_length":235}],"assembly_status":"Assembled","ST":"ST5896","source_type":"Human","contact":"F.X. Weill (Institut Pasteur)","extra_row_info":"martin at m.j.sergeant@warwick.ac.uk","collection_time":null,"__Node":"SAL_KA2722AA_AS","__strain_id":"49169","Collection Date":"ND","__selected":false,"id":123},"49170":{"13496":"Choleraesuis","comment":null,"secondary_sample_accession":"ERS1791726","antigenic_formulas":null,"StrainID":49170,"serotype":"Choleraesuis var. Kunzendorf","antibiotic_resistance":null,"strain":"08_0694","postcode":null,"owner":55,"subspecies":null,"sample_accession":"SAMEA104127833","continent":"Europe","city":null,"collection_date":null,"collection_month":null,"not_editable":true,"admin1":null,"source_details":"Stool","admin2":null,"longitude":null,"best_assembly":102723,"study_accession":"PRJEB19916","source_niche":"Human","barcode":"SAL_EA9170AA","phage_type":null,"latitude":null,"secondary_study_accession":"ERP021993","collection_year":2008,"ID":"SAL_KA2723AA_AS","disease":null,"uberstrain":49170,"country":"France","release_date":"2016-07-28","created":"2016-01-28","Accession":[{"seq_platform":"ILLUMINA","total_bases":86506050,"accession":"ERR2009702","seq_library":"Paired","experiment_accession":"ERX2069381","seq_insert":null,"average_length":239}],"assembly_status":"Assembled","ST":"ST5895","source_type":"Human","contact":"F.X. Weill (Institut Pasteur)","extra_row_info":"martin at m.j.sergeant@warwick.ac.uk","collection_time":null,"__Node":"SAL_KA2723AA_AS","__strain_id":"49170","Collection Date":"ND","__selected":false,"id":124},"49172":{"13496":"Paratyphi C","comment":null,"secondary_sample_accession":"ERS1791536","antigenic_formulas":null,"StrainID":49172,"serotype":"Paratyphi C","antibiotic_resistance":null,"strain":"00_7798","postcode":null,"owner":55,"subspecies":null,"sample_accession":"SAMEA104127643","continent":"Europe","city":null,"collection_date":null,"collection_month":null,"not_editable":true,"admin1":null,"source_details":"Stool","admin2":null,"longitude":null,"best_assembly":102725,"study_accession":"PRJEB19916","source_niche":"Human","barcode":"SAL_EA9172AA","phage_type":null,"latitude":null,"secondary_study_accession":"ERP021993","collection_year":2000,"ID":"SAL_KA2725AA_AS","disease":null,"uberstrain":49172,"country":"France","release_date":"2016-07-29","created":"2016-01-29","Accession":[{"seq_platform":"ILLUMINA","total_bases":101110950,"accession":"ERR2009637","seq_library":"Paired","experiment_accession":"ERX2069316","seq_insert":null,"average_length":225}],"assembly_status":"Assembled","ST":"ST5894","source_type":"Human","contact":"F.X. Weill (Institut Pasteur)","extra_row_info":"martin at m.j.sergeant@warwick.ac.uk","collection_time":null,"__Node":"SAL_KA2725AA_AS","__strain_id":"49172","Collection Date":"ND","__selected":false,"id":125},"49173":{"13496":"Choleraesuis","comment":null,"secondary_sample_accession":"ERS1791727","antigenic_formulas":null,"StrainID":49173,"serotype":"Choleraesuis var. Kunzendorf","antibiotic_resistance":null,"strain":"55_5","postcode":null,"owner":55,"subspecies":null,"sample_accession":"SAMEA104127834","continent":"Africa","city":null,"collection_date":null,"collection_month":null,"not_editable":true,"admin1":null,"source_details":"Stool","admin2":null,"longitude":null,"best_assembly":102726,"study_accession":"PRJEB19916","source_niche":"Human","barcode":"SAL_EA9173AA","phage_type":null,"latitude":null,"secondary_study_accession":"ERP021993","collection_year":1955,"ID":"SAL_KA2726AA_AS","disease":null,"uberstrain":49173,"country":"Madagascar","release_date":"2016-07-29","created":"2016-01-29","Accession":[{"seq_platform":"ILLUMINA","total_bases":95054190,"accession":"ERR2009703","seq_library":"Paired","experiment_accession":"ERX2069382","seq_insert":null,"average_length":231}],"assembly_status":"Assembled","ST":"ST5893","source_type":"Human","contact":"F.X. Weill (Institut Pasteur)","extra_row_info":"martin at m.j.sergeant@warwick.ac.uk","collection_time":null,"__Node":"SAL_KA2726AA_AS","__strain_id":"49173","Collection Date":"ND","__selected":false,"id":126},"49174":{"13496":"Paratyphi C","comment":null,"secondary_sample_accession":"ERS1791535","antigenic_formulas":null,"StrainID":49174,"serotype":"Paratyphi C","antibiotic_resistance":null,"strain":"65_5","postcode":null,"owner":55,"subspecies":null,"sample_accession":"SAMEA104127642","continent":"Africa","city":null,"collection_date":null,"collection_month":null,"not_editable":true,"admin1":null,"source_details":"Blood","admin2":null,"longitude":null,"best_assembly":102727,"study_accession":"PRJEB19916","source_niche":"Human","barcode":"SAL_EA9174AA","phage_type":null,"latitude":null,"secondary_study_accession":"ERP021993","collection_year":1965,"ID":"SAL_KA2727AA_AS","disease":null,"uberstrain":49174,"country":"Senegal","release_date":"2016-07-29","created":"2016-01-29","Accession":[{"seq_platform":"ILLUMINA","total_bases":95009152,"accession":"ERR2009636","seq_library":"Paired","experiment_accession":"ERX2069315","seq_insert":null,"average_length":214}],"assembly_status":"Assembled","ST":"ST5892","source_type":"Human","contact":"F.X. Weill (Institut Pasteur)","extra_row_info":"martin at m.j.sergeant@warwick.ac.uk","collection_time":null,"__Node":"SAL_KA2727AA_AS","__strain_id":"49174","Collection Date":"ND","__selected":false,"id":127},"49176":{"13496":"Paratyphi C","comment":null,"secondary_sample_accession":"ERS1791538","antigenic_formulas":null,"StrainID":49176,"serotype":"Paratyphi C","antibiotic_resistance":null,"strain":"70_7","postcode":null,"owner":55,"subspecies":null,"sample_accession":"SAMEA104127645","continent":"Africa","city":null,"collection_date":null,"collection_month":null,"not_editable":true,"admin1":null,"source_details":"Blood","admin2":null,"longitude":null,"best_assembly":102729,"study_accession":"PRJEB19916","source_niche":"Human","barcode":"SAL_EA9176AA","phage_type":null,"latitude":null,"secondary_study_accession":"ERP021993","collection_year":1970,"ID":"SAL_KA2729AA_AS","disease":null,"uberstrain":49176,"country":"Ivory Coast","release_date":"2016-07-29","created":"2016-01-29","Accession":[{"seq_platform":"ILLUMINA","total_bases":96052272,"accession":"ERR2009639","seq_library":"Paired","experiment_accession":"ERX2069318","seq_insert":null,"average_length":201}],"assembly_status":"Assembled","ST":"ST5890","source_type":"Human","contact":"F.X. Weill (Institut Pasteur)","extra_row_info":"martin at m.j.sergeant@warwick.ac.uk","collection_time":null,"__Node":"SAL_KA2729AA_AS","__strain_id":"49176","Collection Date":"ND","__selected":false,"id":128},"49177":{"13496":"Paratyphi C","comment":null,"secondary_sample_accession":"ERS1791537","antigenic_formulas":null,"StrainID":49177,"serotype":"Paratyphi C","antibiotic_resistance":null,"strain":"88_17","postcode":null,"owner":55,"subspecies":null,"sample_accession":"SAMEA104127644","continent":"Europe","city":null,"collection_date":null,"collection_month":null,"not_editable":true,"admin1":null,"source_details":"Pus","admin2":null,"longitude":null,"best_assembly":102730,"study_accession":"PRJEB19916","source_niche":"Human","barcode":"SAL_EA9177AA","phage_type":null,"latitude":null,"secondary_study_accession":"ERP021993","collection_year":1988,"ID":"SAL_KA2730AA_AS","disease":null,"uberstrain":49177,"country":"France","release_date":"2016-07-29","created":"2016-01-29","Accession":[{"seq_platform":"ILLUMINA","total_bases":95676420,"accession":"ERR2009638","seq_library":"Paired","experiment_accession":"ERX2069317","seq_insert":null,"average_length":210}],"assembly_status":"Assembled","ST":"ST5889","source_type":"Human","contact":"F.X. Weill (Institut Pasteur)","extra_row_info":"martin at m.j.sergeant@warwick.ac.uk","collection_time":null,"__Node":"SAL_KA2730AA_AS","__strain_id":"49177","Collection Date":"ND","__selected":false,"id":129},"49178":{"13496":"Choleraesuis","comment":null,"secondary_sample_accession":"ERS1791728","antigenic_formulas":null,"StrainID":49178,"serotype":"Choleraesuis var. Kunzendorf","antibiotic_resistance":null,"strain":"09_0197","postcode":null,"owner":55,"subspecies":null,"sample_accession":"SAMEA104127835","continent":"Europe","city":null,"collection_date":null,"collection_month":null,"not_editable":true,"admin1":null,"source_details":"Blood","admin2":null,"longitude":null,"best_assembly":102731,"study_accession":"PRJEB19916","source_niche":"Human","barcode":"SAL_EA9178AA","phage_type":null,"latitude":null,"secondary_study_accession":"ERP021993","collection_year":2009,"ID":"SAL_KA2731AA_AS","disease":null,"uberstrain":49178,"country":"France","release_date":"2016-07-29","created":"2016-01-29","Accession":[{"seq_platform":"ILLUMINA","total_bases":100205160,"accession":"ERR2009704","seq_library":"Paired","experiment_accession":"ERX2069383","seq_insert":null,"average_length":220}],"assembly_status":"Assembled","ST":"ST5888","source_type":"Human","contact":"F.X. Weill (Institut Pasteur)","extra_row_info":"martin at m.j.sergeant@warwick.ac.uk","collection_time":null,"__Node":"SAL_KA2731AA_AS","__strain_id":"49178","Collection Date":"ND","__selected":false,"id":130},"49179":{"13496":"Paratyphi C","comment":null,"secondary_sample_accession":"ERS1791539","antigenic_formulas":null,"StrainID":49179,"serotype":"Paratyphi C","antibiotic_resistance":null,"strain":"09_2819","postcode":null,"owner":55,"subspecies":null,"sample_accession":"SAMEA104127646","continent":"Europe","city":null,"collection_date":null,"collection_month":null,"not_editable":true,"admin1":null,"source_details":"Blood","admin2":null,"longitude":null,"best_assembly":102732,"study_accession":"PRJEB19916","source_niche":"Human","barcode":"SAL_EA9179AA","phage_type":null,"latitude":null,"secondary_study_accession":"ERP021993","collection_year":2009,"ID":"SAL_KA2732AA_AS","disease":null,"uberstrain":49179,"country":"France","release_date":"2016-07-29","created":"2016-01-29","Accession":[{"seq_platform":"ILLUMINA","total_bases":101064180,"accession":"ERR2009640","seq_library":"Paired","experiment_accession":"ERX2069319","seq_insert":null,"average_length":205}],"assembly_status":"Assembled","ST":"ST5887","source_type":"Human","contact":"F.X. Weill (Institut Pasteur)","extra_row_info":"martin at m.j.sergeant@warwick.ac.uk","collection_time":null,"__Node":"SAL_KA2732AA_AS","__strain_id":"49179","Collection Date":"ND","__selected":false,"id":131},"49180":{"13496":"Paratyphi C","comment":null,"secondary_sample_accession":"ERS1791540","antigenic_formulas":null,"StrainID":49180,"serotype":"Paratyphi C","antibiotic_resistance":null,"strain":"65_10","postcode":null,"owner":55,"subspecies":null,"sample_accession":"SAMEA104127647","continent":"Africa","city":null,"collection_date":null,"collection_month":null,"not_editable":true,"admin1":null,"source_details":"Human","admin2":null,"longitude":null,"best_assembly":102733,"study_accession":"PRJEB19916","source_niche":"Human","barcode":"SAL_EA9180AA","phage_type":null,"latitude":null,"secondary_study_accession":"ERP021993","collection_year":1965,"ID":"SAL_KA2733AA_AS","disease":null,"uberstrain":49180,"country":"Senegal","release_date":"2016-07-29","created":"2016-01-29","Accession":[{"seq_platform":"ILLUMINA","total_bases":102258564,"accession":"ERR2009641","seq_library":"Paired","experiment_accession":"ERX2069320","seq_insert":null,"average_length":177}],"assembly_status":"Assembled","ST":"ST5886","source_type":"Human","contact":"F.X. Weill (Institut Pasteur)","extra_row_info":"martin at m.j.sergeant@warwick.ac.uk","collection_time":null,"__Node":"SAL_KA2733AA_AS","__strain_id":"49180","Collection Date":"ND","__selected":false,"id":132},"49181":{"13496":"Paratyphi C","comment":null,"secondary_sample_accession":"ERS1791541","antigenic_formulas":null,"StrainID":49181,"serotype":"Paratyphi C","antibiotic_resistance":null,"strain":"70_9","postcode":null,"owner":55,"subspecies":null,"sample_accession":"SAMEA104127648","continent":"Africa","city":null,"collection_date":null,"collection_month":null,"not_editable":true,"admin1":null,"source_details":"Blood","admin2":null,"longitude":null,"best_assembly":102734,"study_accession":"PRJEB19916","source_niche":"Human","barcode":"SAL_EA9181AA","phage_type":null,"latitude":null,"secondary_study_accession":"ERP021993","collection_year":1970,"ID":"SAL_KA2734AA_AS","disease":null,"uberstrain":49181,"country":"Senegal","release_date":"2016-07-29","created":"2016-01-29","Accession":[{"seq_platform":"ILLUMINA","total_bases":112760064,"accession":"ERR2009642","seq_library":"Paired","experiment_accession":"ERX2069321","seq_insert":null,"average_length":218}],"assembly_status":"Assembled","ST":"ST5885","source_type":"Human","contact":"F.X. Weill (Institut Pasteur)","extra_row_info":"martin at m.j.sergeant@warwick.ac.uk","collection_time":null,"__Node":"SAL_KA2734AA_AS","__strain_id":"49181","Collection Date":"ND","__selected":false,"id":133},"49182":{"13496":"Paratyphi C","comment":null,"secondary_sample_accession":"ERS1791542","antigenic_formulas":null,"StrainID":49182,"serotype":"Paratyphi C","antibiotic_resistance":null,"strain":"90_13","postcode":null,"owner":55,"subspecies":null,"sample_accession":"SAMEA104127649","continent":"Africa","city":null,"collection_date":null,"collection_month":null,"not_editable":true,"admin1":null,"source_details":"Pus Osteitis","admin2":null,"longitude":null,"best_assembly":102735,"study_accession":"PRJEB19916","source_niche":"Human","barcode":"SAL_EA9182AA","phage_type":null,"latitude":null,"secondary_study_accession":"ERP021993","collection_year":1990,"ID":"SAL_KA2735AA_AS","disease":null,"uberstrain":49182,"country":"Nigeria","release_date":"2016-07-29","created":"2016-01-29","Accession":[{"seq_platform":"ILLUMINA","total_bases":98633592,"accession":"ERR2009643","seq_library":"Paired","experiment_accession":"ERX2069322","seq_insert":null,"average_length":204}],"assembly_status":"Assembled","ST":"ST5884","source_type":"Human","contact":"F.X. Weill (Institut Pasteur)","extra_row_info":"martin at m.j.sergeant@warwick.ac.uk","collection_time":null,"__Node":"SAL_KA2735AA_AS","__strain_id":"49182","Collection Date":"ND","__selected":false,"id":134},"49183":{"13496":"Choleraesuis","comment":null,"secondary_sample_accession":"ERS1791729","antigenic_formulas":null,"StrainID":49183,"serotype":"Choleraesuis","antibiotic_resistance":null,"strain":"61_1_CS","postcode":null,"owner":55,"subspecies":null,"sample_accession":"SAMEA104127836","continent":"Europe","city":null,"collection_date":null,"collection_month":null,"not_editable":true,"admin1":null,"source_details":"Stool","admin2":null,"longitude":null,"best_assembly":102736,"study_accession":"PRJEB19916","source_niche":"Human","barcode":"SAL_EA9183AA","phage_type":null,"latitude":null,"secondary_study_accession":"ERP021993","collection_year":1961,"ID":"SAL_KA2736AA_AS","disease":null,"uberstrain":49183,"country":"France","release_date":"2016-07-29","created":"2016-01-29","Accession":[{"seq_platform":"ILLUMINA","total_bases":115432192,"accession":"ERR2009705","seq_library":"Paired","experiment_accession":"ERX2069384","seq_insert":null,"average_length":211}],"assembly_status":"Assembled","ST":"ST5883","source_type":"Human","contact":"F.X. Weill (Institut Pasteur)","extra_row_info":"martin at m.j.sergeant@warwick.ac.uk","collection_time":null,"__Node":"SAL_KA2736AA_AS","__strain_id":"49183","Collection Date":"ND","__selected":false,"id":135},"49190":{"13496":"Paratyphi C","comment":null,"secondary_sample_accession":"ERS1791544","antigenic_formulas":null,"StrainID":49190,"serotype":"Paratyphi C","antibiotic_resistance":null,"strain":"00_3856","postcode":null,"owner":55,"subspecies":null,"sample_accession":"SAMEA104127651","continent":"Europe","city":null,"collection_date":null,"collection_month":null,"not_editable":true,"admin1":null,"source_details":"Stool","admin2":null,"longitude":null,"best_assembly":102745,"study_accession":"PRJEB19916","source_niche":"Human","barcode":"SAL_EA9190AA","phage_type":null,"latitude":null,"secondary_study_accession":"ERP021993","collection_year":2000,"ID":"SAL_KA2745AA_AS","disease":null,"uberstrain":49190,"country":"France","release_date":"2016-08-01","created":"2016-02-01","Accession":[{"seq_platform":"ILLUMINA","total_bases":184283440,"accession":"ERR2009645","seq_library":"Paired","experiment_accession":"ERX2069324","seq_insert":null,"average_length":220}],"assembly_status":"Assembled","ST":"ST5882","source_type":"Human","contact":"F.X. Weill (Institut Pasteur)","extra_row_info":"martin at m.j.sergeant@warwick.ac.uk","collection_time":null,"__Node":"SAL_KA2745AA_AS","__strain_id":"49190","Collection Date":"ND","__selected":false,"id":136},"49191":{"13496":"Paratyphi C","comment":null,"secondary_sample_accession":"ERS1791545","antigenic_formulas":null,"StrainID":49191,"serotype":"Paratyphi C","antibiotic_resistance":null,"strain":"00_7967","postcode":null,"owner":55,"subspecies":null,"sample_accession":"SAMEA104127652","continent":"Europe","city":null,"collection_date":null,"collection_month":null,"not_editable":true,"admin1":null,"source_details":"Stool","admin2":null,"longitude":null,"best_assembly":102746,"study_accession":"PRJEB19916","source_niche":"Human","barcode":"SAL_EA9191AA","phage_type":null,"latitude":null,"secondary_study_accession":"ERP021993","collection_year":2000,"ID":"SAL_KA2746AA_AS","disease":null,"uberstrain":49191,"country":"France","release_date":"2016-08-01","created":"2016-02-01","Accession":[{"seq_platform":"ILLUMINA","total_bases":162077760,"accession":"ERR2009646","seq_library":"Paired","experiment_accession":"ERX2069325","seq_insert":null,"average_length":240}],"assembly_status":"Assembled","ST":"ST5881","source_type":"Human","contact":"F.X. Weill (Institut Pasteur)","extra_row_info":"martin at m.j.sergeant@warwick.ac.uk","collection_time":null,"__Node":"SAL_KA2746AA_AS","__strain_id":"49191","Collection Date":"ND","__selected":false,"id":137},"49192":{"13496":"Paratyphi C","comment":null,"secondary_sample_accession":"ERS1791546","antigenic_formulas":null,"StrainID":49192,"serotype":"Paratyphi C","antibiotic_resistance":null,"strain":"00_0529","postcode":null,"owner":55,"subspecies":null,"sample_accession":"SAMEA104127653","continent":"Africa","city":null,"collection_date":null,"collection_month":null,"not_editable":true,"admin1":null,"source_details":"Stool","admin2":null,"longitude":null,"best_assembly":102747,"study_accession":"PRJEB19916","source_niche":"Human","barcode":"SAL_EA9192AA","phage_type":null,"latitude":null,"secondary_study_accession":"ERP021993","collection_year":2000,"ID":"SAL_KA2747AA_AS","disease":null,"uberstrain":49192,"country":"Mali","release_date":"2016-08-01","created":"2016-02-01","Accession":[{"seq_platform":"ILLUMINA","total_bases":238666244,"accession":"ERR2009647","seq_library":"Paired","experiment_accession":"ERX2069326","seq_insert":null,"average_length":206}],"assembly_status":"Assembled","ST":"ST5880","source_type":"Human","contact":"F.X. Weill (Institut Pasteur)","extra_row_info":"martin at m.j.sergeant@warwick.ac.uk","collection_time":null,"__Node":"SAL_KA2747AA_AS","__strain_id":"49192","Collection Date":"ND","__selected":false,"id":138},"49193":{"13496":"Choleraesuis","comment":null,"secondary_sample_accession":"ERS1791730","antigenic_formulas":null,"StrainID":49193,"serotype":"Choleraesuis","antibiotic_resistance":null,"strain":"04_1262","postcode":null,"owner":55,"subspecies":"I","sample_accession":"SAMEA104127837","continent":"North America","city":null,"collection_date":null,"collection_month":null,"not_editable":true,"admin1":" ","source_details":"Stool","admin2":null,"longitude":null,"best_assembly":102748,"study_accession":"PRJEB19916","source_niche":"Human","barcode":"SAL_EA9193AA","phage_type":null,"latitude":null,"secondary_study_accession":"ERP021993","collection_year":2004,"ID":"SAL_KA2748AA_AS","disease":null,"uberstrain":49193,"country":"Dominican Republic","release_date":"2016-08-01","created":"2016-02-01","Accession":[{"seq_platform":"ILLUMINA","total_bases":125215392,"accession":"ERR2009706","seq_library":"Paired","experiment_accession":"ERX2069385","seq_insert":null,"average_length":223}],"assembly_status":"Assembled","ST":"ST5879","source_type":"Human","contact":"F.X. Weill (Institut Pasteur)","extra_row_info":"martin at m.j.sergeant@warwick.ac.uk","collection_time":null,"__Node":"SAL_KA2748AA_AS","__strain_id":"49193","Collection Date":"ND","__selected":false,"id":139},"49194":{"13496":"Choleraesuis","comment":null,"secondary_sample_accession":"ERS1791731","antigenic_formulas":null,"StrainID":49194,"serotype":"Choleraesuis var. Kunzendorf","antibiotic_resistance":null,"strain":"04_3622","postcode":null,"owner":55,"subspecies":null,"sample_accession":"SAMEA104127838","continent":"Europe","city":null,"collection_date":null,"collection_month":null,"not_editable":true,"admin1":null,"source_details":"Stool","admin2":null,"longitude":null,"best_assembly":102749,"study_accession":"PRJEB19916","source_niche":"Human","barcode":"SAL_EA9194AA","phage_type":null,"latitude":null,"secondary_study_accession":"ERP021993","collection_year":2004,"ID":"SAL_KA2749AA_AS","disease":null,"uberstrain":49194,"country":"France","release_date":"2016-08-01","created":"2016-02-01","Accession":[{"seq_platform":"ILLUMINA","total_bases":138543372,"accession":"ERR2009707","seq_library":"Paired","experiment_accession":"ERX2069386","seq_insert":null,"average_length":198}],"assembly_status":"Assembled","ST":"ST5878","source_type":"Human","contact":"F.X. Weill (Institut Pasteur)","extra_row_info":"martin at m.j.sergeant@warwick.ac.uk","collection_time":null,"__Node":"SAL_KA2749AA_AS","__strain_id":"49194","Collection Date":"ND","__selected":false,"id":140},"49195":{"13496":"Paratyphi C","comment":null,"secondary_sample_accession":"ERS1792055","antigenic_formulas":null,"StrainID":49195,"serotype":"Paratyphi C","antibiotic_resistance":null,"strain":"05_1894","postcode":null,"owner":55,"subspecies":null,"sample_accession":"SAMEA104128162","continent":"Europe","city":null,"collection_date":null,"collection_month":null,"not_editable":true,"admin1":null,"source_details":"Human","admin2":null,"longitude":null,"best_assembly":102750,"study_accession":"PRJEB19916","source_niche":"Human","barcode":"SAL_EA9195AA","phage_type":null,"latitude":null,"secondary_study_accession":"ERP021993","collection_year":2005,"ID":"SAL_KA2750AA_AS","disease":null,"uberstrain":49195,"country":"France","release_date":"2016-08-01","created":"2016-02-01","Accession":[{"seq_platform":"ILLUMINA","total_bases":149580360,"accession":"ERR2010791 ","seq_library":"Paired","experiment_accession":"ERX2070470","seq_insert":null,"average_length":180},{"seq_platform":"ILLUMINA","total_bases":null,"accession":"ERR2010791","seq_library":"Paired","experiment_accession":"ERX2070470","seq_insert":500,"average_length":null}],"assembly_status":"Assembled","ST":"ST5877","source_type":"Human","contact":"F.X. Weill (Institut Pasteur)","extra_row_info":"martin at m.j.sergeant@warwick.ac.uk","collection_time":null,"__Node":"SAL_KA2750AA_AS","__strain_id":"49195","Collection Date":"ND","__selected":false,"id":141},"49196":{"13496":"Paratyphi C","comment":null,"secondary_sample_accession":"ERS1791548","antigenic_formulas":"6,7:c:-","StrainID":49196,"serotype":"Paratyphi C","antibiotic_resistance":null,"strain":"20110645","postcode":null,"owner":55,"subspecies":"I","sample_accession":"SAMEA104127655","continent":"Europe","city":null,"collection_date":null,"collection_month":null,"not_editable":true,"admin1":null,"source_details":"Biopsy","admin2":null,"longitude":null,"best_assembly":102751,"study_accession":"PRJEB19916","source_niche":"Human","barcode":"SAL_EA9196AA","phage_type":null,"latitude":null,"secondary_study_accession":"ERP021993","collection_year":2011,"ID":"SAL_KA2751AA_AS","disease":null,"uberstrain":49196,"country":"France","release_date":"2016-08-01","created":"2016-02-01","Accession":[{"seq_platform":"ILLUMINA","total_bases":171194064,"accession":"ERR2009649","seq_library":"Paired","experiment_accession":"ERX2069328","seq_insert":null,"average_length":263},{"seq_platform":"ILLUMINA","total_bases":null,"accession":"ERR2009648","seq_library":"Paired","experiment_accession":"ERX2069327","seq_insert":500,"average_length":null}],"assembly_status":"Assembled","ST":"ST5876","source_type":"Human","contact":"F.X. Weill (Institut Pasteur)","extra_row_info":"martin at m.j.sergeant@warwick.ac.uk","collection_time":null,"__Node":"SAL_KA2751AA_AS","__strain_id":"49196","Collection Date":"ND","__selected":false,"id":142},"49197":{"13496":"Choleraesuis","comment":null,"secondary_sample_accession":"ERS1791732","antigenic_formulas":null,"StrainID":49197,"serotype":"Choleraesuis","antibiotic_resistance":null,"strain":"57_1_CS","postcode":null,"owner":55,"subspecies":null,"sample_accession":"SAMEA104127839","continent":"Africa","city":null,"collection_date":null,"collection_month":null,"not_editable":true,"admin1":null,"source_details":"Bone marrow","admin2":null,"longitude":null,"best_assembly":102752,"study_accession":"PRJEB19916","source_niche":"Human","barcode":"SAL_EA9197AA","phage_type":null,"latitude":null,"secondary_study_accession":"ERP021993","collection_year":1957,"ID":"SAL_KA2752AA_AS","disease":null,"uberstrain":49197,"country":"Algeria","release_date":"2016-08-01","created":"2016-02-01","Accession":[{"seq_platform":"ILLUMINA","total_bases":133501500,"accession":"ERR2009708","seq_library":"Paired","experiment_accession":"ERX2069387","seq_insert":null,"average_length":225}],"assembly_status":"Assembled","ST":"ST5875","source_type":"Human","contact":"F.X. Weill (Institut Pasteur)","extra_row_info":"martin at m.j.sergeant@warwick.ac.uk","collection_time":null,"__Node":"SAL_KA2752AA_AS","__strain_id":"49197","Collection Date":"ND","__selected":false,"id":143},"49200":{"13496":"Choleraesuis","comment":null,"secondary_sample_accession":"ERS1791733","antigenic_formulas":null,"StrainID":49200,"serotype":"Choleraesuis","antibiotic_resistance":null,"strain":"65_15","postcode":null,"owner":55,"subspecies":null,"sample_accession":"SAMEA104127840","continent":"Asia","city":null,"collection_date":null,"collection_month":null,"not_editable":true,"admin1":null,"source_details":"Blood","admin2":null,"longitude":null,"best_assembly":102755,"study_accession":"PRJEB19916","source_niche":"Human","barcode":"SAL_EA9200AA","phage_type":null,"latitude":null,"secondary_study_accession":"ERP021993","collection_year":1965,"ID":"SAL_KA2755AA_AS","disease":null,"uberstrain":49200,"country":"Vietnam","release_date":"2016-08-01","created":"2016-02-01","Accession":[{"seq_platform":"ILLUMINA","total_bases":145917216,"accession":"ERR2009709","seq_library":"Paired","experiment_accession":"ERX2069388","seq_insert":null,"average_length":206}],"assembly_status":"Assembled","ST":"ST5873","source_type":"Human","contact":"F.X. Weill (Institut Pasteur)","extra_row_info":"martin at m.j.sergeant@warwick.ac.uk","collection_time":null,"__Node":"SAL_KA2755AA_AS","__strain_id":"49200","Collection Date":"ND","__selected":false,"id":144},"49203":{"13496":"Choleraesuis","comment":null,"secondary_sample_accession":"ERS1791734","antigenic_formulas":null,"StrainID":49203,"serotype":"Choleraesuis var. Kunzendorf monophasic","antibiotic_resistance":null,"strain":"67_11","postcode":null,"owner":55,"subspecies":null,"sample_accession":"SAMEA104127841","continent":"Europe","city":null,"collection_date":null,"collection_month":null,"not_editable":true,"admin1":null,"source_details":"Pus","admin2":null,"longitude":null,"best_assembly":102758,"study_accession":"PRJEB19916","source_niche":"Human","barcode":"SAL_EA9203AA","phage_type":null,"latitude":null,"secondary_study_accession":"ERP021993","collection_year":1967,"ID":"SAL_KA2758AA_AS","disease":null,"uberstrain":49203,"country":"France","release_date":"2016-08-01","created":"2016-02-01","Accession":[{"seq_platform":"ILLUMINA","total_bases":125287680,"accession":"ERR2009710","seq_library":"Paired","experiment_accession":"ERX2069389","seq_insert":null,"average_length":224}],"assembly_status":"Assembled","ST":"ST5870","source_type":"Human","contact":"F.X. Weill (Institut Pasteur)","extra_row_info":"martin at m.j.sergeant@warwick.ac.uk","collection_time":null,"__Node":"SAL_KA2758AA_AS","__strain_id":"49203","Collection Date":"ND","__selected":false,"id":145},"49204":{"13496":"Paratyphi C","comment":null,"secondary_sample_accession":"ERS1791549","antigenic_formulas":null,"StrainID":49204,"serotype":"Paratyphi C","antibiotic_resistance":null,"strain":"67_12","postcode":null,"owner":55,"subspecies":null,"sample_accession":"SAMEA104127656","continent":"Africa","city":null,"collection_date":null,"collection_month":null,"not_editable":true,"admin1":null,"source_details":"Blood","admin2":null,"longitude":null,"best_assembly":102759,"study_accession":"PRJEB19916","source_niche":"Human","barcode":"SAL_EA9204AA","phage_type":null,"latitude":null,"secondary_study_accession":"ERP021993","collection_year":1967,"ID":"SAL_KA2759AA_AS","disease":null,"uberstrain":49204,"country":"Senegal","release_date":"2016-08-01","created":"2016-02-01","Accession":[{"seq_platform":"ILLUMINA","total_bases":165003360,"accession":"ERR2009650","seq_library":"Paired","experiment_accession":"ERX2069329","seq_insert":null,"average_length":219}],"assembly_status":"Assembled","ST":"ST5869","source_type":"Human","contact":"F.X. Weill (Institut Pasteur)","extra_row_info":"martin at m.j.sergeant@warwick.ac.uk","collection_time":null,"__Node":"SAL_KA2759AA_AS","__strain_id":"49204","Collection Date":"ND","__selected":false,"id":146},"49206":{"13496":"Choleraesuis","comment":null,"secondary_sample_accession":"ERS1791735","antigenic_formulas":null,"StrainID":49206,"serotype":"Choleraesuis var. Kunzendorf monophasic","antibiotic_resistance":null,"strain":"68_3","postcode":null,"owner":55,"subspecies":"I","sample_accession":"SAMEA104127842","continent":"South America","city":null,"collection_date":null,"collection_month":null,"not_editable":true,"admin1":null,"source_details":"Human","admin2":null,"longitude":null,"best_assembly":102761,"study_accession":"PRJEB19916","source_niche":"Human","barcode":"SAL_EA9206AA","phage_type":null,"latitude":null,"secondary_study_accession":"ERP021993","collection_year":1968,"ID":"SAL_KA2761AA_AS","disease":null,"uberstrain":49206,"country":"Argentina","release_date":"2016-08-01","created":"2016-02-01","Accession":[{"seq_platform":"ILLUMINA","total_bases":121147644,"accession":"ERR2009711","seq_library":"Paired","experiment_accession":"ERX2069390","seq_insert":null,"average_length":193}],"assembly_status":"Assembled","ST":"ST5868","source_type":"Human","contact":"F.X. Weill (Institut Pasteur)","extra_row_info":"martin at m.j.sergeant@warwick.ac.uk","collection_time":null,"__Node":"SAL_KA2761AA_AS","__strain_id":"49206","Collection Date":"ND","__selected":false,"id":147},"49209":{"13496":"Paratyphi C","comment":null,"secondary_sample_accession":"ERS1791550","antigenic_formulas":null,"StrainID":49209,"serotype":"Paratyphi C","antibiotic_resistance":null,"strain":"87_6","postcode":null,"owner":55,"subspecies":null,"sample_accession":"SAMEA104127657","continent":"Africa","city":null,"collection_date":null,"collection_month":null,"not_editable":true,"admin1":null,"source_details":"Blood","admin2":null,"longitude":null,"best_assembly":102764,"study_accession":"PRJEB19916","source_niche":"Human","barcode":"SAL_EA9209AA","phage_type":null,"latitude":null,"secondary_study_accession":"ERP021993","collection_year":1987,"ID":"SAL_KA2764AA_AS","disease":null,"uberstrain":49209,"country":"Madagascar","release_date":"2016-08-01","created":"2016-02-01","Accession":[{"seq_platform":"ILLUMINA","total_bases":136382400,"accession":"ERR2009651","seq_library":"Paired","experiment_accession":"ERX2069330","seq_insert":null,"average_length":224}],"assembly_status":"Assembled","ST":"ST5866","source_type":"Human","contact":"F.X. Weill (Institut Pasteur)","extra_row_info":"martin at m.j.sergeant@warwick.ac.uk","collection_time":null,"__Node":"SAL_KA2764AA_AS","__strain_id":"49209","Collection Date":"ND","__selected":false,"id":148},"49210":{"13496":"Paratyphi C","comment":null,"secondary_sample_accession":"ERS1791551","antigenic_formulas":null,"StrainID":49210,"serotype":"Paratyphi C","antibiotic_resistance":null,"strain":"88_11","postcode":null,"owner":55,"subspecies":null,"sample_accession":"SAMEA104127658","continent":"Africa","city":null,"collection_date":null,"collection_month":null,"not_editable":true,"admin1":null,"source_details":null,"admin2":null,"longitude":null,"best_assembly":102765,"study_accession":"PRJEB19916","source_niche":"Human","barcode":"SAL_EA9210AA","phage_type":null,"latitude":null,"secondary_study_accession":"ERP021993","collection_year":1988,"ID":"SAL_KA2765AA_AS","disease":null,"uberstrain":49210,"country":"Madagascar","release_date":"2016-08-01","created":"2016-02-01","Accession":[{"seq_platform":"ILLUMINA","total_bases":176753050,"accession":"ERR2009652","seq_library":"Paired","experiment_accession":"ERX2069331","seq_insert":null,"average_length":205}],"assembly_status":"Assembled","ST":"ST5865","source_type":"Human","contact":"F.X. Weill (Institut Pasteur)","extra_row_info":"martin at m.j.sergeant@warwick.ac.uk","collection_time":null,"__Node":"SAL_KA2765AA_AS","__strain_id":"49210","Collection Date":"ND","__selected":false,"id":149},"49211":{"13496":"Paratyphi C","comment":null,"secondary_sample_accession":"ERS1791552","antigenic_formulas":null,"StrainID":49211,"serotype":"Paratyphi C","antibiotic_resistance":null,"strain":"88_15","postcode":null,"owner":55,"subspecies":null,"sample_accession":"SAMEA104127659","continent":"Africa","city":null,"collection_date":null,"collection_month":null,"not_editable":true,"admin1":null,"source_details":"Blood","admin2":null,"longitude":null,"best_assembly":102766,"study_accession":"PRJEB19916","source_niche":"Human","barcode":"SAL_EA9211AA","phage_type":null,"latitude":null,"secondary_study_accession":"ERP021993","collection_year":1988,"ID":"SAL_KA2766AA_AS","disease":null,"uberstrain":49211,"country":"Ivory Coast","release_date":"2016-08-01","created":"2016-02-01","Accession":[{"seq_platform":"ILLUMINA","total_bases":254257922,"accession":"ERR2009653","seq_library":"Paired","experiment_accession":"ERX2069332","seq_insert":null,"average_length":199}],"assembly_status":"Assembled","ST":"ST5864","source_type":"Human","contact":"F.X. Weill (Institut Pasteur)","extra_row_info":"martin at m.j.sergeant@warwick.ac.uk","collection_time":null,"__Node":"SAL_KA2766AA_AS","__strain_id":"49211","Collection Date":"ND","__selected":false,"id":150},"49212":{"13496":"Paratyphi C","comment":null,"secondary_sample_accession":"ERS1791553","antigenic_formulas":null,"StrainID":49212,"serotype":"Paratyphi C","antibiotic_resistance":null,"strain":"88_31","postcode":null,"owner":55,"subspecies":null,"sample_accession":"SAMEA104127660","continent":"Africa","city":null,"collection_date":null,"collection_month":null,"not_editable":true,"admin1":null,"source_details":null,"admin2":null,"longitude":null,"best_assembly":102767,"study_accession":"PRJEB19916","source_niche":"Human","barcode":"SAL_EA9212AA","phage_type":null,"latitude":null,"secondary_study_accession":"ERP021993","collection_year":1988,"ID":"SAL_KA2767AA_AS","disease":null,"uberstrain":49212,"country":"Madagascar","release_date":"2016-08-01","created":"2016-02-01","Accession":[{"seq_platform":"ILLUMINA","total_bases":225318280,"accession":"ERR2009654","seq_library":"Paired","experiment_accession":"ERX2069333","seq_insert":null,"average_length":215}],"assembly_status":"Assembled","ST":"ST5863","source_type":"Human","contact":"F.X. Weill (Institut Pasteur)","extra_row_info":"martin at m.j.sergeant@warwick.ac.uk","collection_time":null,"__Node":"SAL_KA2767AA_AS","__strain_id":"49212","Collection Date":"ND","__selected":false,"id":151},"49215":{"13496":"Paratyphi C","comment":null,"secondary_sample_accession":"ERS1791554","antigenic_formulas":null,"StrainID":49215,"serotype":"Paratyphi C","antibiotic_resistance":null,"strain":"89_12","postcode":null,"owner":55,"subspecies":null,"sample_accession":"SAMEA104127661","continent":"Europe","city":null,"collection_date":null,"collection_month":null,"not_editable":true,"admin1":null,"source_details":"Cerebrospinal Fluid Blood","admin2":null,"longitude":null,"best_assembly":102770,"study_accession":"PRJEB19916","source_niche":"Human","barcode":"SAL_EA9215AA","phage_type":null,"latitude":null,"secondary_study_accession":"ERP021993","collection_year":1989,"ID":"SAL_KA2770AA_AS","disease":null,"uberstrain":49215,"country":"France","release_date":"2016-08-01","created":"2016-02-01","Accession":[{"seq_platform":"ILLUMINA","total_bases":207572040,"accession":"ERR2009655","seq_library":"Paired","experiment_accession":"ERX2069334","seq_insert":null,"average_length":221}],"assembly_status":"Assembled","ST":"ST5860","source_type":"Human","contact":"F.X. Weill (Institut Pasteur)","extra_row_info":"martin at m.j.sergeant@warwick.ac.uk","collection_time":null,"__Node":"SAL_KA2770AA_AS","__strain_id":"49215","Collection Date":"ND","__selected":false,"id":152},"49216":{"13496":"Paratyphi C","comment":null,"secondary_sample_accession":"ERS1791555","antigenic_formulas":null,"StrainID":49216,"serotype":"Paratyphi C","antibiotic_resistance":null,"strain":"89_13","postcode":null,"owner":55,"subspecies":null,"sample_accession":"SAMEA104127662","continent":"Africa","city":null,"collection_date":null,"collection_month":null,"not_editable":true,"admin1":null,"source_details":"Blood","admin2":null,"longitude":null,"best_assembly":102771,"study_accession":"PRJEB19916","source_niche":"ND","barcode":"SAL_EA9216AA","phage_type":null,"latitude":null,"secondary_study_accession":"ERP021993","collection_year":1989,"ID":"SAL_KA2771AA_AS","disease":null,"uberstrain":49216,"country":"Ivory Coast","release_date":"2016-08-01","created":"2016-02-01","Accession":[{"seq_platform":"ILLUMINA","total_bases":176297850,"accession":"ERR2009656","seq_library":"Paired","experiment_accession":"ERX2069335","seq_insert":null,"average_length":215}],"assembly_status":"Assembled","ST":"ST5859","source_type":"ND","contact":"F.X. Weill (Institut Pasteur)","extra_row_info":"martin at m.j.sergeant@warwick.ac.uk","collection_time":null,"__Node":"SAL_KA2771AA_AS","__strain_id":"49216","Collection Date":"ND","__selected":false,"id":153},"49217":{"13496":"Paratyphi C","comment":null,"secondary_sample_accession":"ERS1791556","antigenic_formulas":null,"StrainID":49217,"serotype":"Paratyphi C","antibiotic_resistance":null,"strain":"90_15","postcode":null,"owner":55,"subspecies":null,"sample_accession":"SAMEA104127663","continent":"Africa","city":null,"collection_date":null,"collection_month":null,"not_editable":true,"admin1":null,"source_details":"Blood","admin2":null,"longitude":null,"best_assembly":102772,"study_accession":"PRJEB19916","source_niche":"Human","barcode":"SAL_EA9217AA","phage_type":null,"latitude":null,"secondary_study_accession":"ERP021993","collection_year":1990,"ID":"SAL_KA2772AA_AS","disease":null,"uberstrain":49217,"country":"Nigeria","release_date":"2016-08-01","created":"2016-02-01","Accession":[{"seq_platform":"ILLUMINA","total_bases":166663152,"accession":"ERR2009657","seq_library":"Paired","experiment_accession":"ERX2069336","seq_insert":null,"average_length":207}],"assembly_status":"Assembled","ST":"ST5858","source_type":"Human","contact":"F.X. Weill (Institut Pasteur)","extra_row_info":"martin at m.j.sergeant@warwick.ac.uk","collection_time":null,"__Node":"SAL_KA2772AA_AS","__strain_id":"49217","Collection Date":"ND","__selected":false,"id":154},"49218":{"13496":"Paratyphi C","comment":null,"secondary_sample_accession":"ERS1791557","antigenic_formulas":null,"StrainID":49218,"serotype":"Paratyphi C","antibiotic_resistance":null,"strain":"90_26","postcode":null,"owner":55,"subspecies":null,"sample_accession":"SAMEA104127664","continent":"Africa","city":null,"collection_date":null,"collection_month":null,"not_editable":true,"admin1":null,"source_details":null,"admin2":null,"longitude":null,"best_assembly":102773,"study_accession":"PRJEB19916","source_niche":"Human","barcode":"SAL_EA9218AA","phage_type":null,"latitude":null,"secondary_study_accession":"ERP021993","collection_year":1990,"ID":"SAL_KA2773AA_AS","disease":null,"uberstrain":49218,"country":"Madagascar","release_date":"2016-08-01","created":"2016-02-01","Accession":[{"seq_platform":"ILLUMINA","total_bases":244585600,"accession":"ERR2009658","seq_library":"Paired","experiment_accession":"ERX2069337","seq_insert":null,"average_length":224}],"assembly_status":"Assembled","ST":"ST5857","source_type":"Human","contact":"F.X. Weill (Institut Pasteur)","extra_row_info":"martin at m.j.sergeant@warwick.ac.uk","collection_time":null,"__Node":"SAL_KA2773AA_AS","__strain_id":"49218","Collection Date":"ND","__selected":false,"id":155},"49219":{"13496":"Paratyphi C","comment":null,"secondary_sample_accession":"ERS1791558","antigenic_formulas":null,"StrainID":49219,"serotype":"Paratyphi C","antibiotic_resistance":null,"strain":"92_0113","postcode":null,"owner":55,"subspecies":null,"sample_accession":"SAMEA104127665","continent":"Europe","city":null,"collection_date":null,"collection_month":null,"not_editable":true,"admin1":null,"source_details":null,"admin2":null,"longitude":null,"best_assembly":102774,"study_accession":"PRJEB19916","source_niche":"Human","barcode":"SAL_EA9219AA","phage_type":null,"latitude":null,"secondary_study_accession":"ERP021993","collection_year":1992,"ID":"SAL_KA2774AA_AS","disease":null,"uberstrain":49219,"country":"France","release_date":"2016-08-01","created":"2016-02-01","Accession":[{"seq_platform":"ILLUMINA","total_bases":174694784,"accession":"ERR2009659","seq_library":"Paired","experiment_accession":"ERX2069338","seq_insert":null,"average_length":212}],"assembly_status":"Assembled","ST":"ST5856","source_type":"Human","contact":"F.X. Weill (Institut Pasteur)","extra_row_info":"martin at m.j.sergeant@warwick.ac.uk","collection_time":null,"__Node":"SAL_KA2774AA_AS","__strain_id":"49219","Collection Date":"ND","__selected":false,"id":156},"49220":{"13496":"Paratyphi C","comment":null,"secondary_sample_accession":"ERS1791559","antigenic_formulas":null,"StrainID":49220,"serotype":"Paratyphi C","antibiotic_resistance":null,"strain":"92_7897","postcode":null,"owner":55,"subspecies":null,"sample_accession":"SAMEA104127666","continent":"Europe","city":null,"collection_date":null,"collection_month":null,"not_editable":true,"admin1":null,"source_details":null,"admin2":null,"longitude":null,"best_assembly":102775,"study_accession":"PRJEB19916","source_niche":"Human","barcode":"SAL_EA9220AA","phage_type":null,"latitude":null,"secondary_study_accession":"ERP021993","collection_year":1992,"ID":"SAL_KA2775AA_AS","disease":null,"uberstrain":49220,"country":"France","release_date":"2016-08-01","created":"2016-02-01","Accession":[{"seq_platform":"ILLUMINA","total_bases":210261168,"accession":"ERR2009660","seq_library":"Paired","experiment_accession":"ERX2069339","seq_insert":null,"average_length":204}],"assembly_status":"Assembled","ST":"ST5855","source_type":"Human","contact":"F.X. Weill (Institut Pasteur)","extra_row_info":"martin at m.j.sergeant@warwick.ac.uk","collection_time":null,"__Node":"SAL_KA2775AA_AS","__strain_id":"49220","Collection Date":"ND","__selected":false,"id":157},"49221":{"13496":"Paratyphi C","comment":null,"secondary_sample_accession":"ERS1791560","antigenic_formulas":null,"StrainID":49221,"serotype":"Paratyphi C","antibiotic_resistance":null,"strain":"93_11347","postcode":null,"owner":55,"subspecies":null,"sample_accession":"SAMEA104127667","continent":"Europe","city":null,"collection_date":null,"collection_month":null,"not_editable":true,"admin1":null,"source_details":null,"admin2":null,"longitude":null,"best_assembly":102776,"study_accession":"PRJEB19916","source_niche":"Human","barcode":"SAL_EA9221AA","phage_type":null,"latitude":null,"secondary_study_accession":"ERP021993","collection_year":1993,"ID":"SAL_KA2776AA_AS","disease":null,"uberstrain":49221,"country":"France","release_date":"2016-08-01","created":"2016-02-01","Accession":[{"seq_platform":"ILLUMINA","total_bases":185408232,"accession":"ERR2009661","seq_library":"Paired","experiment_accession":"ERX2069340","seq_insert":null,"average_length":211}],"assembly_status":"Assembled","ST":"ST5854","source_type":"Human","contact":"F.X. Weill (Institut Pasteur)","extra_row_info":"martin at m.j.sergeant@warwick.ac.uk","collection_time":null,"__Node":"SAL_KA2776AA_AS","__strain_id":"49221","Collection Date":"ND","__selected":false,"id":158},"49222":{"13496":"Paratyphi C","comment":null,"secondary_sample_accession":"ERS1791561","antigenic_formulas":null,"StrainID":49222,"serotype":"Paratyphi C","antibiotic_resistance":null,"strain":"99_7322","postcode":null,"owner":55,"subspecies":null,"sample_accession":"SAMEA104127668","continent":"Africa","city":null,"collection_date":null,"collection_month":null,"not_editable":true,"admin1":null,"source_details":null,"admin2":null,"longitude":null,"best_assembly":102777,"study_accession":"PRJEB19916","source_niche":"Human","barcode":"SAL_EA9222AA","phage_type":null,"latitude":null,"secondary_study_accession":"ERP021993","collection_year":1999,"ID":"SAL_KA2777AA_AS","disease":null,"uberstrain":49222,"country":"Guinea","release_date":"2016-08-01","created":"2016-02-01","Accession":[{"seq_platform":"ILLUMINA","total_bases":173332478,"accession":"ERR2009662","seq_library":"Paired","experiment_accession":"ERX2069341","seq_insert":null,"average_length":209}],"assembly_status":"Assembled","ST":"ST5853","source_type":"Human","contact":"F.X. Weill (Institut Pasteur)","extra_row_info":"martin at m.j.sergeant@warwick.ac.uk","collection_time":null,"__Node":"SAL_KA2777AA_AS","__strain_id":"49222","Collection Date":"ND","__selected":false,"id":159},"49223":{"13496":"Paratyphi C","comment":null,"secondary_sample_accession":"ERS1791562","antigenic_formulas":null,"StrainID":49223,"serotype":"Paratyphi C","antibiotic_resistance":null,"strain":"99_8508","postcode":null,"owner":55,"subspecies":null,"sample_accession":"SAMEA104127669","continent":"Europe","city":null,"collection_date":null,"collection_month":null,"not_editable":true,"admin1":null,"source_details":null,"admin2":null,"longitude":null,"best_assembly":102778,"study_accession":"PRJEB19916","source_niche":"Human","barcode":"SAL_EA9223AA","phage_type":null,"latitude":null,"secondary_study_accession":"ERP021993","collection_year":1999,"ID":"SAL_KA2778AA_AS","disease":null,"uberstrain":49223,"country":"France","release_date":"2016-08-01","created":"2016-02-01","Accession":[{"seq_platform":"ILLUMINA","total_bases":118006728,"accession":"ERR2009663","seq_library":"Paired","experiment_accession":"ERX2069342","seq_insert":null,"average_length":239}],"assembly_status":"Assembled","ST":"ST5852","source_type":"Human","contact":"F.X. Weill (Institut Pasteur)","extra_row_info":"martin at m.j.sergeant@warwick.ac.uk","collection_time":null,"__Node":"SAL_KA2778AA_AS","__strain_id":"49223","Collection Date":"ND","__selected":false,"id":160},"49224":{"13496":"Paratyphi C","comment":null,"secondary_sample_accession":"ERS1791563","antigenic_formulas":null,"StrainID":49224,"serotype":"Paratyphi C","antibiotic_resistance":null,"strain":"02_4526","postcode":null,"owner":55,"subspecies":null,"sample_accession":"SAMEA104127670","continent":"Africa","city":null,"collection_date":null,"collection_month":null,"not_editable":true,"admin1":null,"source_details":"Human","admin2":null,"longitude":null,"best_assembly":102779,"study_accession":"PRJEB19916","source_niche":"Human","barcode":"SAL_EA9224AA","phage_type":null,"latitude":null,"secondary_study_accession":"ERP021993","collection_year":2002,"ID":"SAL_KA2779AA_AS","disease":null,"uberstrain":49224,"country":null,"release_date":"2016-08-01","created":"2016-02-01","Accession":[{"seq_platform":"ILLUMINA","total_bases":138852896,"accession":"ERR2009664","seq_library":"Paired","experiment_accession":"ERX2069343","seq_insert":null,"average_length":208}],"assembly_status":"Assembled","ST":"ST5851","source_type":"Human","contact":"F.X. Weill (Institut Pasteur)","extra_row_info":"martin at m.j.sergeant@warwick.ac.uk","collection_time":null,"__Node":"SAL_KA2779AA_AS","__strain_id":"49224","Collection Date":"ND","__selected":false,"id":161},"49226":{"13496":"Paratyphi C","comment":null,"secondary_sample_accession":"ERS1791564","antigenic_formulas":null,"StrainID":49226,"serotype":"Paratyphi C","antibiotic_resistance":null,"strain":"65_11bis","postcode":null,"owner":55,"subspecies":null,"sample_accession":"SAMEA104127671","continent":"Africa","city":null,"collection_date":null,"collection_month":null,"not_editable":true,"admin1":null,"source_details":"Stool","admin2":null,"longitude":null,"best_assembly":102781,"study_accession":"PRJEB19916","source_niche":"Human","barcode":"SAL_EA9226AA","phage_type":null,"latitude":null,"secondary_study_accession":"ERP021993","collection_year":1965,"ID":"SAL_KA2781AA_AS","disease":null,"uberstrain":49226,"country":"Senegal","release_date":"2016-08-01","created":"2016-02-01","Accession":[{"seq_platform":"ILLUMINA","total_bases":165206860,"accession":"ERR2009665","seq_library":"Paired","experiment_accession":"ERX2069344","seq_insert":null,"average_length":215}],"assembly_status":"Assembled","ST":"ST5849","source_type":"Human","contact":"F.X. Weill (Institut Pasteur)","extra_row_info":"martin at m.j.sergeant@warwick.ac.uk","collection_time":null,"__Node":"SAL_KA2781AA_AS","__strain_id":"49226","Collection Date":"ND","__selected":false,"id":162},"49761":{"13496":"Choleraesuis","comment":null,"secondary_sample_accession":null,"antigenic_formulas":null,"StrainID":49761,"serotype":"Choleraesuis","antibiotic_resistance":null,"strain":"C500","postcode":null,"owner":null,"subspecies":"I","sample_accession":"SAMN02741042","continent":"Asia","city":"Yangzhou","collection_date":null,"collection_month":1,"not_editable":true,"admin1":"Jiangsu","source_details":"intestinal","admin2":null,"longitude":null,"best_assembly":103451,"study_accession":"PRJNA224116","source_niche":"Poultry","barcode":"SAL_EA9761AA","phage_type":null,"latitude":null,"secondary_study_accession":"Paratyphi C","collection_year":2010,"ID":"SAL_KA3451AA_AS","disease":null,"uberstrain":49761,"country":"China","release_date":"2014-08-21","created":"2016-02-08","Accession":[{"seq_platform":"Complete Genome","total_bases":null,"accession":"GCF_000742815","seq_library":null,"experiment_accession":null,"seq_insert":null,"average_length":null}],"assembly_status":"Assembled","ST":"ST5481","source_type":"Avian","contact":"Yangzhou University","collection_time":null,"__Node":"SAL_KA3451AA_AS","__strain_id":"49761","Collection Date":"ND","__selected":false,"id":163},"49779":{"13496":"Paratyphi C","comment":null,"secondary_sample_accession":null,"antigenic_formulas":"6,7:c:1,5","StrainID":49779,"serotype":"Paratyphi C","antibiotic_resistance":null,"strain":" SARB49 /RKS4594 / IP2/88","postcode":null,"owner":null,"subspecies":"I","sample_accession":"SAMN02603245","continent":"Europe","city":null,"collection_date":null,"collection_month":null,"not_editable":true,"admin1":null,"source_details":null,"admin2":null,"longitude":null,"best_assembly":103519,"study_accession":"PRJNA20993","source_niche":"Human","barcode":"SAL_EA9779AA","phage_type":null,"latitude":null,"secondary_study_accession":"Paratyphi C","collection_year":1988,"ID":"SAL_KA3519AA_AS","disease":null,"uberstrain":49779,"country":"France","release_date":"2009-03-03","created":"2016-02-08","Accession":[{"seq_platform":"Complete Genome","total_bases":null,"accession":"GCF_000018385","seq_library":null,"experiment_accession":null,"seq_insert":null,"average_length":null}],"assembly_status":"Assembled","ST":"ST5463","source_type":"Human","contact":"Ken Sanderson","collection_time":null,"__Node":"SAL_KA3519AA_AS","__strain_id":"49779","Collection Date":"ND","__selected":false,"id":164},"49784":{"13496":"Choleraesuis","comment":null,"secondary_sample_accession":null,"antigenic_formulas":null,"StrainID":49784,"serotype":"Choleraesuis var. Kunzendorf","antibiotic_resistance":null,"strain":"SC-B67","postcode":null,"owner":null,"subspecies":"I","sample_accession":"SAMN02603109","continent":"Asia","city":null,"collection_date":null,"collection_month":null,"not_editable":true,"admin1":null,"source_details":"sepsis","admin2":null,"longitude":null,"best_assembly":103524,"study_accession":"PRJNA9618","source_niche":"Human","barcode":"SAL_EA9784AA","phage_type":null,"latitude":null,"secondary_study_accession":"Paratyphi C","collection_year":2002,"ID":"SAL_KA3524AA_AS","disease":"sepsis","uberstrain":49784,"country":"Taiwan","release_date":"2005-04-01","created":"2016-02-08","Accession":[{"seq_platform":"Complete Genome","total_bases":null,"accession":"GCF_000008105","seq_library":null,"experiment_accession":null,"seq_insert":null,"average_length":null}],"assembly_status":"Assembled","ST":"ST5458","source_type":"Human","contact":"Cheng-Hsun Chiu","collection_time":null,"__Node":"SAL_KA3524AA_AS","__strain_id":"49784","Collection Date":"ND","__selected":false,"id":165},"50920":{"13496":"Paratyphi C","comment":null,"secondary_sample_accession":"ERS1791566","antigenic_formulas":null,"StrainID":50920,"serotype":"Paratyphi C","antibiotic_resistance":null,"strain":"98_5390","postcode":null,"owner":55,"subspecies":null,"sample_accession":"SAMEA104127673","continent":"Europe","city":null,"collection_date":null,"collection_month":null,"not_editable":true,"admin1":null,"source_details":null,"admin2":null,"longitude":null,"best_assembly":104602,"study_accession":"PRJEB19916","source_niche":"Human","barcode":"SAL_FA0920AA","phage_type":null,"latitude":null,"secondary_study_accession":"ERP021993","collection_year":1998,"ID":"SAL_KA4602AA_AS","disease":null,"uberstrain":50920,"country":"France","release_date":"2016-08-24","created":"2016-02-24","Accession":[{"seq_platform":"ILLUMINA","total_bases":393076806,"accession":"ERR2009667","seq_library":"Paired","experiment_accession":"ERX2069346","seq_insert":null,"average_length":201}],"assembly_status":"Assembled","ST":"ST4518","source_type":"Human","contact":"F.X. Weill (Institut Pasteur)","extra_row_info":"martin at m.j.sergeant@warwick.ac.uk","collection_time":null,"__Node":"SAL_KA4602AA_AS","__strain_id":"50920","Collection Date":"ND","__selected":false,"id":166},"51014":{"13496":"Paratyphi C","comment":null,"secondary_sample_accession":"ERS1791597","antigenic_formulas":null,"StrainID":51014,"serotype":"Paratyphi C","antibiotic_resistance":null,"strain":"02_4889","postcode":null,"owner":55,"subspecies":null,"sample_accession":"SAMEA104127704","continent":"Europe","city":null,"collection_date":null,"collection_month":null,"not_editable":true,"admin1":null,"source_details":"Urine","admin2":null,"longitude":null,"best_assembly":105411,"study_accession":"PRJEB19916","source_niche":"Human","barcode":"SAL_FA1014AA","phage_type":null,"latitude":null,"secondary_study_accession":"ERP021993","collection_year":2002,"ID":"SAL_KA5411AA_AS","disease":null,"uberstrain":51014,"country":"France","release_date":"2016-08-24","created":"2016-02-24","Accession":[{"seq_platform":"ILLUMINA","total_bases":205389704,"accession":"ERR2009698","seq_library":"Paired","experiment_accession":"ERX2069377","seq_insert":null,"average_length":226},{"seq_platform":"ILLUMINA","total_bases":55791716,"accession":"traces-0VjVFiJ","seq_library":"Paired","experiment_accession":"NA","seq_insert":null,"average_length":226}],"assembly_status":"Assembled","ST":"ST4434","source_type":"Human","contact":"F.X. Weill (Institut Pasteur)","extra_row_info":"martin at m.j.sergeant@warwick.ac.uk","collection_time":null,"__Node":"SAL_KA5411AA_AS","__strain_id":"51014","Collection Date":"ND","__selected":false,"id":167},"51015":{"13496":"Paratyphi C","comment":null,"secondary_sample_accession":"ERS1791567","antigenic_formulas":null,"StrainID":51015,"serotype":"Paratyphi C","antibiotic_resistance":null,"strain":"00_5112","postcode":null,"owner":55,"subspecies":null,"sample_accession":"SAMEA104127674","continent":"Europe","city":null,"collection_date":null,"collection_month":null,"not_editable":true,"admin1":null,"source_details":"Stool","admin2":null,"longitude":null,"best_assembly":104624,"study_accession":"PRJEB19916","source_niche":"Human","barcode":"SAL_FA1015AA","phage_type":null,"latitude":null,"secondary_study_accession":"ERP021993","collection_year":2000,"ID":"SAL_KA4624AA_AS","disease":null,"uberstrain":51015,"country":"France","release_date":"2016-08-24","created":"2016-02-24","Accession":[{"seq_platform":"ILLUMINA","total_bases":77469184,"accession":"ERR2009668","seq_library":"Paired","experiment_accession":"ERX2069347","seq_insert":null,"average_length":226}],"assembly_status":"Assembled","ST":"ST4433","source_type":"Human","contact":"F.X. Weill (Institut Pasteur)","extra_row_info":"martin at m.j.sergeant@warwick.ac.uk","collection_time":null,"__Node":"SAL_KA4624AA_AS","__strain_id":"51015","Collection Date":"ND","__selected":false,"id":168},"51016":{"13496":"Choleraesuis","comment":null,"secondary_sample_accession":"ERS1791749","antigenic_formulas":null,"StrainID":51016,"serotype":"Choleraesuis var. Kunzendorf","antibiotic_resistance":null,"strain":"0200_2011","postcode":null,"owner":55,"subspecies":null,"sample_accession":"SAMEA104127856","continent":"Europe","city":null,"collection_date":null,"collection_month":null,"not_editable":true,"admin1":null,"source_details":"lungs","admin2":null,"longitude":null,"best_assembly":105409,"study_accession":"PRJEB19916","source_niche":"Livestock","barcode":"SAL_FA1016AA","phage_type":null,"latitude":null,"secondary_study_accession":"ERP021993","collection_year":2011,"ID":"SAL_KA5409AA_AS","disease":null,"uberstrain":51016,"country":"Poland","release_date":"2016-08-24","created":"2016-02-24","Accession":[{"seq_platform":"ILLUMINA","total_bases":25993912,"accession":"traces-0VaUiaf","seq_library":"Paired","experiment_accession":"NA","seq_insert":null,"average_length":196},{"seq_platform":"ILLUMINA","total_bases":285982320,"accession":"ERR2009725","seq_library":"Paired","experiment_accession":"ERX2069404","seq_insert":null,"average_length":195}],"assembly_status":"Assembled","ST":"ST4432","source_type":"Swine","contact":"F.X. Weill (Institut Pasteur)","extra_row_info":"martin at m.j.sergeant@warwick.ac.uk","collection_time":null,"__Node":"SAL_KA5409AA_AS","__strain_id":"51016","Collection Date":"ND","__selected":false,"id":169},"51017":{"13496":"Choleraesuis","comment":null,"secondary_sample_accession":"ERS1791736","antigenic_formulas":null,"StrainID":51017,"serotype":"Choleraesuis var. Kunzendorf","antibiotic_resistance":null,"strain":"0115_2009","postcode":null,"owner":55,"subspecies":null,"sample_accession":"SAMEA104127843","continent":"Europe","city":null,"collection_date":null,"collection_month":null,"not_editable":true,"admin1":null,"source_details":"Pig","admin2":null,"longitude":null,"best_assembly":104626,"study_accession":"PRJEB19916","source_niche":"Livestock","barcode":"SAL_FA1017AA","phage_type":null,"latitude":null,"secondary_study_accession":"ERP021993","collection_year":2009,"ID":"SAL_KA4626AA_AS","disease":null,"uberstrain":51017,"country":"Poland","release_date":"2016-08-24","created":"2016-02-24","Accession":[{"seq_platform":"ILLUMINA","total_bases":156819960,"accession":"ERR2009712","seq_library":"Paired","experiment_accession":"ERX2069391","seq_insert":null,"average_length":198}],"assembly_status":"Assembled","ST":"ST4431","source_type":"Swine","contact":"F.X. Weill (Institut Pasteur)","extra_row_info":"martin at m.j.sergeant@warwick.ac.uk","collection_time":null,"__Node":"SAL_KA4626AA_AS","__strain_id":"51017","Collection Date":"ND","__selected":false,"id":170},"51018":{"13496":"Paratyphi C","comment":null,"secondary_sample_accession":"ERS1791599","antigenic_formulas":null,"StrainID":51018,"serotype":"Paratyphi C","antibiotic_resistance":null,"strain":"03_2639","postcode":null,"owner":55,"subspecies":null,"sample_accession":"SAMEA104127706","continent":"Europe","city":null,"collection_date":null,"collection_month":null,"not_editable":true,"admin1":null,"source_details":"pus","admin2":null,"longitude":null,"best_assembly":105413,"study_accession":"PRJEB19916","source_niche":"Human","barcode":"SAL_FA1018AA","phage_type":null,"latitude":null,"secondary_study_accession":"ERP021993","collection_year":2003,"ID":"SAL_KA5413AA_AS","disease":null,"uberstrain":51018,"country":"France","release_date":"2016-08-02","created":"2016-02-24","Accession":[{"seq_platform":"ILLUMINA","total_bases":63298644,"accession":"traces-0NKgDlN","seq_library":"Paired","experiment_accession":"NA","seq_insert":null,"average_length":233},{"seq_platform":"ILLUMINA","total_bases":192308880,"accession":"ERR2009700","seq_library":"Paired","experiment_accession":"ERX2069379","seq_insert":null,"average_length":233}],"assembly_status":"Assembled","ST":"ST4430","source_type":"Human","contact":"F.X. Weill (Institut Pasteur)","extra_row_info":"martin at m.j.sergeant@warwick.ac.uk","collection_time":null,"__Node":"SAL_KA5413AA_AS","__strain_id":"51018","Collection Date":"ND","__selected":false,"id":171},"51019":{"13496":"Paratyphi C","comment":null,"secondary_sample_accession":"ERS1791569","antigenic_formulas":null,"StrainID":51019,"serotype":"Paratyphi C","antibiotic_resistance":null,"strain":"03_5313","postcode":null,"owner":55,"subspecies":null,"sample_accession":"SAMEA104127676","continent":"Europe","city":null,"collection_date":null,"collection_month":null,"not_editable":true,"admin1":null,"source_details":"Human","admin2":null,"longitude":null,"best_assembly":104628,"study_accession":"PRJEB19916","source_niche":"Human","barcode":"SAL_FA1019AA","phage_type":null,"latitude":null,"secondary_study_accession":"ERP021993","collection_year":2003,"ID":"SAL_KA4628AA_AS","disease":null,"uberstrain":51019,"country":"France","release_date":"2016-08-24","created":"2016-02-24","Accession":[{"seq_platform":"ILLUMINA","total_bases":125570044,"accession":"ERR2009670","seq_library":"Paired","experiment_accession":"ERX2069349","seq_insert":null,"average_length":227}],"assembly_status":"Assembled","ST":"ST4429","source_type":"Human","contact":"F.X. Weill (Institut Pasteur)","extra_row_info":"martin at m.j.sergeant@warwick.ac.uk","collection_time":null,"__Node":"SAL_KA4628AA_AS","__strain_id":"51019","Collection Date":"ND","__selected":false,"id":172},"51020":{"13496":"Paratyphi C","comment":null,"secondary_sample_accession":"ERS1791568","antigenic_formulas":null,"StrainID":51020,"serotype":"Paratyphi C","antibiotic_resistance":null,"strain":"03_9548","postcode":null,"owner":55,"subspecies":null,"sample_accession":"SAMEA104127675","continent":"Europe","city":null,"collection_date":null,"collection_month":null,"not_editable":true,"admin1":null,"source_details":"Blood","admin2":null,"longitude":null,"best_assembly":104629,"study_accession":"PRJEB19916","source_niche":"Human","barcode":"SAL_FA1020AA","phage_type":null,"latitude":null,"secondary_study_accession":"ERP021993","collection_year":2003,"ID":"SAL_KA4629AA_AS","disease":null,"uberstrain":51020,"country":"France","release_date":"2016-08-24","created":"2016-02-24","Accession":[{"seq_platform":"ILLUMINA","total_bases":134354576,"accession":"ERR2009669","seq_library":"Paired","experiment_accession":"ERX2069348","seq_insert":null,"average_length":188}],"assembly_status":"Assembled","ST":"ST4428","source_type":"Human","contact":"F.X. Weill (Institut Pasteur)","extra_row_info":"martin at m.j.sergeant@warwick.ac.uk","collection_time":null,"__Node":"SAL_KA4629AA_AS","__strain_id":"51020","Collection Date":"ND","__selected":false,"id":173},"51021":{"13496":"Paratyphi C","comment":null,"secondary_sample_accession":"ERS1791570","antigenic_formulas":null,"StrainID":51021,"serotype":"Paratyphi C","antibiotic_resistance":null,"strain":"05_1970","postcode":null,"owner":55,"subspecies":null,"sample_accession":"SAMEA104127677","continent":"Europe","city":null,"collection_date":null,"collection_month":null,"not_editable":true,"admin1":null,"source_details":"Wound","admin2":null,"longitude":null,"best_assembly":104630,"study_accession":"PRJEB19916","source_niche":"Human","barcode":"SAL_FA1021AA","phage_type":null,"latitude":null,"secondary_study_accession":"ERP021993","collection_year":2005,"ID":"SAL_KA4630AA_AS","disease":null,"uberstrain":51021,"country":"France","release_date":"2016-08-24","created":"2016-02-24","Accession":[{"seq_platform":"ILLUMINA","total_bases":157873038,"accession":"ERR2009671","seq_library":"Paired","experiment_accession":"ERX2069350","seq_insert":null,"average_length":201}],"assembly_status":"Assembled","ST":"ST4427","source_type":"Human","contact":"F.X. Weill (Institut Pasteur)","extra_row_info":"martin at m.j.sergeant@warwick.ac.uk","collection_time":null,"__Node":"SAL_KA4630AA_AS","__strain_id":"51021","Collection Date":"ND","__selected":false,"id":174},"51022":{"13496":"Paratyphi C","comment":null,"secondary_sample_accession":"ERS1791571","antigenic_formulas":null,"StrainID":51022,"serotype":"Paratyphi C","antibiotic_resistance":null,"strain":"09_1655","postcode":null,"owner":55,"subspecies":null,"sample_accession":"SAMEA104127678","continent":"Africa","city":null,"collection_date":null,"collection_month":null,"not_editable":true,"admin1":null,"source_details":"Blood","admin2":null,"longitude":null,"best_assembly":104631,"study_accession":"PRJEB19916","source_niche":"Human","barcode":"SAL_FA1022AA","phage_type":null,"latitude":null,"secondary_study_accession":"ERP021993","collection_year":2009,"ID":"SAL_KA4631AA_AS","disease":null,"uberstrain":51022,"country":"Mali","release_date":"2016-08-24","created":"2016-02-24","Accession":[{"seq_platform":"ILLUMINA","total_bases":151643824,"accession":"ERR2009672","seq_library":"Paired","experiment_accession":"ERX2069351","seq_insert":null,"average_length":202}],"assembly_status":"Assembled","ST":"ST4426","source_type":"Human","contact":"F.X. Weill (Institut Pasteur)","extra_row_info":"martin at m.j.sergeant@warwick.ac.uk","collection_time":null,"__Node":"SAL_KA4631AA_AS","__strain_id":"51022","Collection Date":"ND","__selected":false,"id":175},"51023":{"13496":"Paratyphi C","comment":null,"secondary_sample_accession":"ERS1791596","antigenic_formulas":null,"StrainID":51023,"serotype":"Paratyphi C","antibiotic_resistance":null,"strain":"201000563","postcode":null,"owner":55,"subspecies":null,"sample_accession":"SAMEA104127703","continent":"Europe","city":null,"collection_date":null,"collection_month":null,"not_editable":true,"admin1":null,"source_details":"Blood","admin2":null,"longitude":null,"best_assembly":105408,"study_accession":"PRJEB19916","source_niche":"Human","barcode":"SAL_FA1023AA","phage_type":null,"latitude":null,"secondary_study_accession":"ERP021993","collection_year":2010,"ID":"SAL_KA5408AA_AS","disease":null,"uberstrain":51023,"country":"France","release_date":"2016-08-24","created":"2016-02-24","Accession":[{"seq_platform":"ILLUMINA","total_bases":41247568,"accession":"traces-0dLDmlF","seq_library":"Paired","experiment_accession":"NA","seq_insert":null,"average_length":212},{"seq_platform":"ILLUMINA","total_bases":236811696,"accession":"ERR2009697","seq_library":"Paired","experiment_accession":"ERX2069376","seq_insert":null,"average_length":213}],"assembly_status":"Assembled","ST":"ST4425","source_type":"Human","contact":"F.X. Weill (Institut Pasteur)","extra_row_info":"martin at m.j.sergeant@warwick.ac.uk","collection_time":null,"__Node":"SAL_KA5408AA_AS","__strain_id":"51023","Collection Date":"ND","__selected":false,"id":176},"51024":{"13496":"Paratyphi C","comment":null,"secondary_sample_accession":"ERS1791572","antigenic_formulas":null,"StrainID":51024,"serotype":"Paratyphi C","antibiotic_resistance":null,"strain":"1435K / WS740","postcode":null,"owner":55,"subspecies":null,"sample_accession":"SAMEA104127679","continent":null,"city":null,"collection_date":null,"collection_month":null,"not_editable":true,"admin1":null,"source_details":null,"admin2":null,"longitude":null,"best_assembly":104633,"study_accession":"PRJEB19916","source_niche":"Human","barcode":"SAL_FA1024AA","phage_type":null,"latitude":null,"secondary_study_accession":"ERP021993","collection_year":1965,"ID":"SAL_KA4633AA_AS","disease":null,"uberstrain":51024,"country":null,"release_date":"2016-08-24","created":"2016-02-24","Accession":[{"seq_platform":"ILLUMINA","total_bases":310512216,"accession":"ERR2009673","seq_library":"Paired","experiment_accession":"ERX2069352","seq_insert":null,"average_length":196}],"assembly_status":"Assembled","ST":"ST4424","source_type":"Human","contact":"F.X. Weill (Institut Pasteur)","extra_row_info":"martin at m.j.sergeant@warwick.ac.uk","collection_time":null,"__Node":"SAL_KA4633AA_AS","__strain_id":"51024","Collection Date":"ND","__selected":false,"id":177},"51025":{"13496":"Choleraesuis","comment":null,"secondary_sample_accession":"ERS1791737","antigenic_formulas":null,"StrainID":51025,"serotype":"Choleraesuis var. Kunzendorf","antibiotic_resistance":null,"strain":"201008276","postcode":null,"owner":55,"subspecies":null,"sample_accession":"SAMEA104127844","continent":"Europe","city":null,"collection_date":null,"collection_month":null,"not_editable":true,"admin1":null,"source_details":"Blood","admin2":null,"longitude":null,"best_assembly":104634,"study_accession":"PRJEB19916","source_niche":"Human","barcode":"SAL_FA1025AA","phage_type":null,"latitude":null,"secondary_study_accession":"ERP021993","collection_year":2010,"ID":"SAL_KA4634AA_AS","disease":null,"uberstrain":51025,"country":"France","release_date":"2016-08-24","created":"2016-02-24","Accession":[{"seq_platform":"ILLUMINA","total_bases":382446756,"accession":"ERR2009713","seq_library":"Paired","experiment_accession":"ERX2069392","seq_insert":null,"average_length":241}],"assembly_status":"Assembled","ST":"ST4423","source_type":"Human","contact":"F.X. Weill (Institut Pasteur)","extra_row_info":"martin at m.j.sergeant@warwick.ac.uk","collection_time":null,"__Node":"SAL_KA4634AA_AS","__strain_id":"51025","Collection Date":"ND","__selected":false,"id":178},"51029":{"13496":"Choleraesuis","comment":null,"secondary_sample_accession":"ERS1791738","antigenic_formulas":null,"StrainID":51029,"serotype":"Choleraesuis","antibiotic_resistance":null,"strain":"201209171","postcode":null,"owner":55,"subspecies":null,"sample_accession":"SAMEA104127845","continent":"Europe","city":null,"collection_date":null,"collection_month":null,"not_editable":true,"admin1":null,"source_details":"Blood","admin2":null,"longitude":null,"best_assembly":104638,"study_accession":"PRJEB19916","source_niche":"Human","barcode":"SAL_FA1029AA","phage_type":null,"latitude":null,"secondary_study_accession":"ERP021993","collection_year":2012,"ID":"SAL_KA4638AA_AS","disease":null,"uberstrain":51029,"country":"France","release_date":"2016-08-24","created":"2016-02-24","Accession":[{"seq_platform":"ILLUMINA","total_bases":204843728,"accession":"ERR2009714","seq_library":"Paired","experiment_accession":"ERX2069393","seq_insert":null,"average_length":212}],"assembly_status":"Assembled","ST":"ST4419","source_type":"Human","contact":"F.X. Weill (Institut Pasteur)","extra_row_info":"martin at m.j.sergeant@warwick.ac.uk","collection_time":null,"__Node":"SAL_KA4638AA_AS","__strain_id":"51029","Collection Date":"ND","__selected":false,"id":179},"51030":{"13496":"Paratyphi C","comment":null,"secondary_sample_accession":"ERS1792349","antigenic_formulas":null,"StrainID":51030,"serotype":"Paratyphi C","antibiotic_resistance":null,"strain":"20157827","postcode":null,"owner":55,"subspecies":null,"sample_accession":"SAMEA104128456","continent":"Europe","city":null,"collection_date":null,"collection_month":null,"not_editable":true,"admin1":null,"source_details":"Urine","admin2":null,"longitude":null,"best_assembly":105414,"study_accession":"PRJEB19916","source_niche":"Human","barcode":"SAL_FA1030AA","phage_type":null,"latitude":null,"secondary_study_accession":"ERP021993","collection_year":2015,"ID":"SAL_KA5414AA_AS","disease":null,"uberstrain":51030,"country":"France","release_date":"2016-08-24","created":"2016-02-24","Accession":[{"seq_platform":"ILLUMINA","total_bases":62343120,"accession":"traces-0JVDFFG","seq_library":"Paired","experiment_accession":"NA","seq_insert":null,"average_length":215},{"seq_platform":"ILLUMINA","total_bases":194829560,"accession":"ERR2011064","seq_library":"Paired","experiment_accession":"ERX2070736","seq_insert":null,"average_length":215}],"assembly_status":"Assembled","ST":"ST4418","source_type":"Human","contact":"F.X. Weill (Institut Pasteur)","extra_row_info":"martin at m.j.sergeant@warwick.ac.uk","collection_time":null,"__Node":"SAL_KA5414AA_AS","__strain_id":"51030","Collection Date":"ND","__selected":false,"id":180},"51031":{"13496":"Paratyphi C","comment":null,"secondary_sample_accession":"ERS1791573","antigenic_formulas":null,"StrainID":51031,"serotype":"Paratyphi C","antibiotic_resistance":null,"strain":"20124063","postcode":null,"owner":55,"subspecies":null,"sample_accession":"SAMEA104127680","continent":"Europe","city":null,"collection_date":null,"collection_month":null,"not_editable":true,"admin1":null,"source_details":"Stool","admin2":null,"longitude":null,"best_assembly":104640,"study_accession":"PRJEB19916","source_niche":"Human","barcode":"SAL_FA1031AA","phage_type":null,"latitude":null,"secondary_study_accession":"ERP021993","collection_year":2012,"ID":"SAL_KA4640AA_AS","disease":null,"uberstrain":51031,"country":"France","release_date":"2016-08-24","created":"2016-02-24","Accession":[{"seq_platform":"ILLUMINA","total_bases":108547152,"accession":"ERR2009674","seq_library":"Paired","experiment_accession":"ERX2069353","seq_insert":null,"average_length":228}],"assembly_status":"Assembled","ST":"ST4417","source_type":"Human","contact":"F.X. Weill (Institut Pasteur)","extra_row_info":"martin at m.j.sergeant@warwick.ac.uk","collection_time":null,"__Node":"SAL_KA4640AA_AS","__strain_id":"51031","Collection Date":"ND","__selected":false,"id":181},"51032":{"13496":"Paratyphi C","comment":null,"secondary_sample_accession":"ERS1791574","antigenic_formulas":null,"StrainID":51032,"serotype":"Paratyphi C","antibiotic_resistance":null,"strain":"32K_WS302","postcode":null,"owner":55,"subspecies":null,"sample_accession":"SAMEA104127681","continent":"Asia","city":null,"collection_date":null,"collection_month":null,"not_editable":true,"admin1":null,"source_details":"Blood","admin2":null,"longitude":null,"best_assembly":104641,"study_accession":"PRJEB19916","source_niche":"ND","barcode":"SAL_FA1032AA","phage_type":null,"latitude":null,"secondary_study_accession":"ERP021993","collection_year":1914,"ID":"SAL_KA4641AA_AS","disease":null,"uberstrain":51032,"country":"India","release_date":"2016-08-24","created":"2016-02-24","Accession":[{"seq_platform":"ILLUMINA","total_bases":174196068,"accession":"ERR2009675","seq_library":"Paired","experiment_accession":"ERX2069354","seq_insert":null,"average_length":186}],"assembly_status":"Assembled","ST":"ST4416","source_type":"ND","contact":"F.X. Weill (Institut Pasteur)","extra_row_info":"martin at m.j.sergeant@warwick.ac.uk","collection_time":null,"__Node":"SAL_KA4641AA_AS","__strain_id":"51032","Collection Date":"ND","__selected":false,"id":182},"51033":{"13496":"Paratyphi C","comment":null,"secondary_sample_accession":"ERS1791575","antigenic_formulas":null,"StrainID":51033,"serotype":"Paratyphi C","antibiotic_resistance":null,"strain":"4827_84 / WS845","postcode":null,"owner":55,"subspecies":null,"sample_accession":"SAMEA104127682","continent":"Africa","city":null,"collection_date":null,"collection_month":null,"not_editable":true,"admin1":null,"source_details":"Blood","admin2":null,"longitude":null,"best_assembly":104642,"study_accession":"PRJEB19916","source_niche":"Human","barcode":"SAL_FA1033AA","phage_type":null,"latitude":null,"secondary_study_accession":"ERP021993","collection_year":1984,"ID":"SAL_KA4642AA_AS","disease":null,"uberstrain":51033,"country":"Madagascar","release_date":"2016-08-24","created":"2016-02-24","Accession":[{"seq_platform":"ILLUMINA","total_bases":81409020,"accession":"ERR2009676","seq_library":"Paired","experiment_accession":"ERX2069355","seq_insert":null,"average_length":201}],"assembly_status":"Assembled","ST":"ST4415","source_type":"Human","contact":"F.X. Weill (Institut Pasteur)","extra_row_info":"martin at m.j.sergeant@warwick.ac.uk","collection_time":null,"__Node":"SAL_KA4642AA_AS","__strain_id":"51033","Collection Date":"ND","__selected":false,"id":183},"51034":{"13496":"Paratyphi C","comment":null,"secondary_sample_accession":"ERS1792335","antigenic_formulas":null,"StrainID":51034,"serotype":"Paratyphi C (Predicted)","antibiotic_resistance":null,"strain":"58_2_CS","postcode":null,"owner":55,"subspecies":"I","sample_accession":"SAMEA104128442","continent":"Asia","city":null,"collection_date":null,"collection_month":null,"not_editable":true,"admin1":null,"source_details":"Blood","admin2":null,"longitude":null,"best_assembly":105407,"study_accession":"PRJEB19916","source_niche":"ND","barcode":"SAL_FA1034AA","phage_type":null,"latitude":null,"secondary_study_accession":"ERP021993","collection_year":1958,"ID":"SAL_KA5407AA_AS","disease":null,"uberstrain":51034,"country":"Cambodia","release_date":"2016-08-24","created":"2016-02-24","Accession":[{"seq_platform":"ILLUMINA","total_bases":9084096,"accession":"traces-0wllrTD","seq_library":"Paired","experiment_accession":"NA","seq_insert":null,"average_length":216},{"seq_platform":"ILLUMINA","total_bases":230743408,"accession":"ERR2011050 ","seq_library":"Paired","experiment_accession":"ERX2070722","seq_insert":null,"average_length":218},{"seq_platform":"ILLUMINA","total_bases":null,"accession":"ERR2011050","seq_library":"Paired","experiment_accession":"ERX2070722","seq_insert":500,"average_length":null}],"assembly_status":"Assembled","ST":"ST4414","source_type":"ND","contact":"F.X. Weill (Institut Pasteur)","extra_row_info":"martin at m.j.sergeant@warwick.ac.uk","collection_time":null,"__Node":"SAL_KA5407AA_AS","__strain_id":"51034","Collection Date":"ND","__selected":false,"id":184},"51035":{"13496":"Paratyphi C","comment":null,"secondary_sample_accession":"ERS1791576","antigenic_formulas":null,"StrainID":51035,"serotype":"Paratyphi C","antibiotic_resistance":null,"strain":"57_1","postcode":null,"owner":55,"subspecies":null,"sample_accession":"SAMEA104127683","continent":"Africa","city":null,"collection_date":null,"collection_month":null,"not_editable":true,"admin1":null,"source_details":null,"admin2":null,"longitude":null,"best_assembly":104644,"study_accession":"PRJEB19916","source_niche":"Human","barcode":"SAL_FA1035AA","phage_type":null,"latitude":null,"secondary_study_accession":"ERP021993","collection_year":1957,"ID":"SAL_KA4644AA_AS","disease":null,"uberstrain":51035,"country":"Rwanda","release_date":"2016-08-24","created":"2016-02-24","Accession":[{"seq_platform":"ILLUMINA","total_bases":201747840,"accession":"ERR2009677","seq_library":"Paired","experiment_accession":"ERX2069356","seq_insert":null,"average_length":192}],"assembly_status":"Assembled","ST":"ST4413","source_type":"Human","contact":"F.X. Weill (Institut Pasteur)","extra_row_info":"martin at m.j.sergeant@warwick.ac.uk","collection_time":null,"__Node":"SAL_KA4644AA_AS","__strain_id":"51035","Collection Date":"ND","__selected":false,"id":185},"51036":{"13496":"Paratyphi C","comment":null,"secondary_sample_accession":"ERS1791577","antigenic_formulas":null,"StrainID":51036,"serotype":"Paratyphi C","antibiotic_resistance":null,"strain":"57_2","postcode":null,"owner":55,"subspecies":null,"sample_accession":"SAMEA104127684","continent":"Africa","city":null,"collection_date":null,"collection_month":null,"not_editable":true,"admin1":null,"source_details":null,"admin2":null,"longitude":null,"best_assembly":104645,"study_accession":"PRJEB19916","source_niche":"Human","barcode":"SAL_FA1036AA","phage_type":null,"latitude":null,"secondary_study_accession":"ERP021993","collection_year":1957,"ID":"SAL_KA4645AA_AS","disease":null,"uberstrain":51036,"country":"Rwanda","release_date":"2016-08-24","created":"2016-02-24","Accession":[{"seq_platform":"ILLUMINA","total_bases":79146990,"accession":"ERR2009678","seq_library":"Paired","experiment_accession":"ERX2069357","seq_insert":null,"average_length":195}],"assembly_status":"Assembled","ST":"ST4412","source_type":"Human","contact":"F.X. Weill (Institut Pasteur)","extra_row_info":"martin at m.j.sergeant@warwick.ac.uk","collection_time":null,"__Node":"SAL_KA4645AA_AS","__strain_id":"51036","Collection Date":"ND","__selected":false,"id":186},"51037":{"13496":"Choleraesuis","comment":null,"secondary_sample_accession":"ERS1791739","antigenic_formulas":null,"StrainID":51037,"serotype":"Choleraesuis","antibiotic_resistance":null,"strain":"55_9","postcode":null,"owner":55,"subspecies":null,"sample_accession":"SAMEA104127846","continent":"Europe","city":null,"collection_date":null,"collection_month":null,"not_editable":true,"admin1":null,"source_details":"Horse meat","admin2":null,"longitude":null,"best_assembly":104646,"study_accession":"PRJEB19916","source_niche":"Livestock","barcode":"SAL_FA1037AA","phage_type":null,"latitude":null,"secondary_study_accession":"ERP021993","collection_year":1955,"ID":"SAL_KA4646AA_AS","disease":null,"uberstrain":51037,"country":"Italy","release_date":"2016-08-24","created":"2016-02-24","Accession":[{"seq_platform":"ILLUMINA","total_bases":169764936,"accession":"ERR2009715","seq_library":"Paired","experiment_accession":"ERX2069394","seq_insert":null,"average_length":212}],"assembly_status":"Assembled","ST":"ST4411","source_type":"Equine","contact":"F.X. Weill (Institut Pasteur)","extra_row_info":"martin at m.j.sergeant@warwick.ac.uk","collection_time":null,"__Node":"SAL_KA4646AA_AS","__strain_id":"51037","Collection Date":"ND","__selected":false,"id":187},"51038":{"13496":"Paratyphi C","comment":null,"secondary_sample_accession":"ERS1791578","antigenic_formulas":null,"StrainID":51038,"serotype":"Paratyphi C","antibiotic_resistance":null,"strain":"58_3","postcode":null,"owner":55,"subspecies":null,"sample_accession":"SAMEA104127685","continent":"Africa","city":null,"collection_date":null,"collection_month":null,"not_editable":true,"admin1":null,"source_details":"Blood","admin2":null,"longitude":null,"best_assembly":104647,"study_accession":"PRJEB19916","source_niche":"Human","barcode":"SAL_FA1038AA","phage_type":null,"latitude":null,"secondary_study_accession":"ERP021993","collection_year":1958,"ID":"SAL_KA4647AA_AS","disease":null,"uberstrain":51038,"country":"Senegal","release_date":"2016-08-24","created":"2016-02-24","Accession":[{"seq_platform":"ILLUMINA","total_bases":264846516,"accession":"ERR2009679","seq_library":"Paired","experiment_accession":"ERX2069358","seq_insert":null,"average_length":186}],"assembly_status":"Assembled","ST":"ST4410","source_type":"Human","contact":"F.X. Weill (Institut Pasteur)","extra_row_info":"martin at m.j.sergeant@warwick.ac.uk","collection_time":null,"__Node":"SAL_KA4647AA_AS","__strain_id":"51038","Collection Date":"ND","__selected":false,"id":188},"51039":{"13496":"Paratyphi C","comment":null,"secondary_sample_accession":"ERS1791579","antigenic_formulas":null,"StrainID":51039,"serotype":"Paratyphi C","antibiotic_resistance":null,"strain":"59_5","postcode":null,"owner":55,"subspecies":null,"sample_accession":"SAMEA104127686","continent":"Africa","city":null,"collection_date":null,"collection_month":null,"not_editable":true,"admin1":null,"source_details":"Blood","admin2":null,"longitude":null,"best_assembly":104648,"study_accession":"PRJEB19916","source_niche":"ND","barcode":"SAL_FA1039AA","phage_type":null,"latitude":null,"secondary_study_accession":"ERP021993","collection_year":1959,"ID":"SAL_KA4648AA_AS","disease":null,"uberstrain":51039,"country":"Senegal","release_date":"2016-08-24","created":"2016-02-24","Accession":[{"seq_platform":"ILLUMINA","total_bases":252385202,"accession":"ERR2009680","seq_library":"Paired","experiment_accession":"ERX2069359","seq_insert":null,"average_length":173}],"assembly_status":"Assembled","ST":"ST4409","source_type":"ND","contact":"F.X. Weill (Institut Pasteur)","extra_row_info":"martin at m.j.sergeant@warwick.ac.uk","collection_time":null,"__Node":"SAL_KA4648AA_AS","__strain_id":"51039","Collection Date":"ND","__selected":false,"id":189},"51040":{"13496":"Paratyphi C","comment":null,"secondary_sample_accession":"ERS1791580","antigenic_formulas":null,"StrainID":51040,"serotype":"Paratyphi C","antibiotic_resistance":null,"strain":"59_6","postcode":null,"owner":55,"subspecies":null,"sample_accession":"SAMEA104127687","continent":"Africa","city":null,"collection_date":null,"collection_month":null,"not_editable":true,"admin1":null,"source_details":"Blood","admin2":null,"longitude":null,"best_assembly":104649,"study_accession":"PRJEB19916","source_niche":"ND","barcode":"SAL_FA1040AA","phage_type":null,"latitude":null,"secondary_study_accession":"ERP021993","collection_year":1959,"ID":"SAL_KA4649AA_AS","disease":null,"uberstrain":51040,"country":"Senegal","release_date":"2016-08-24","created":"2016-02-24","Accession":[{"seq_platform":"ILLUMINA","total_bases":146020104,"accession":"ERR2009681","seq_library":"Paired","experiment_accession":"ERX2069360","seq_insert":null,"average_length":108}],"assembly_status":"Assembled","ST":"ST4408","source_type":"ND","contact":"F.X. Weill (Institut Pasteur)","extra_row_info":"martin at m.j.sergeant@warwick.ac.uk","collection_time":null,"__Node":"SAL_KA4649AA_AS","__strain_id":"51040","Collection Date":"ND","__selected":false,"id":190},"51041":{"13496":"Paratyphi C","comment":null,"secondary_sample_accession":"ERS1791581","antigenic_formulas":null,"StrainID":51041,"serotype":"Paratyphi C","antibiotic_resistance":null,"strain":"59_4","postcode":null,"owner":55,"subspecies":null,"sample_accession":"SAMEA104127688","continent":"Africa","city":null,"collection_date":null,"collection_month":null,"not_editable":true,"admin1":null,"source_details":"Blood","admin2":null,"longitude":null,"best_assembly":104650,"study_accession":"PRJEB19916","source_niche":"Human","barcode":"SAL_FA1041AA","phage_type":null,"latitude":null,"secondary_study_accession":"ERP021993","collection_year":1959,"ID":"SAL_KA4650AA_AS","disease":null,"uberstrain":51041,"country":"Senegal","release_date":"2016-08-24","created":"2016-02-24","Accession":[{"seq_platform":"ILLUMINA","total_bases":234724808,"accession":"ERR2009682","seq_library":"Paired","experiment_accession":"ERX2069361","seq_insert":null,"average_length":202}],"assembly_status":"Assembled","ST":"ST4407","source_type":"Human","contact":"F.X. Weill (Institut Pasteur)","extra_row_info":"martin at m.j.sergeant@warwick.ac.uk","collection_time":null,"__Node":"SAL_KA4650AA_AS","__strain_id":"51041","Collection Date":"ND","__selected":false,"id":191},"51042":{"13496":"Paratyphi C","comment":null,"secondary_sample_accession":"ERS1791582","antigenic_formulas":null,"StrainID":51042,"serotype":"Paratyphi C","antibiotic_resistance":null,"strain":"60_1","postcode":null,"owner":55,"subspecies":null,"sample_accession":"SAMEA104127689","continent":"Asia","city":null,"collection_date":null,"collection_month":null,"not_editable":true,"admin1":null,"source_details":null,"admin2":null,"longitude":null,"best_assembly":104651,"study_accession":"PRJEB19916","source_niche":"Human","barcode":"SAL_FA1042AA","phage_type":null,"latitude":null,"secondary_study_accession":"ERP021993","collection_year":1960,"ID":"SAL_KA4651AA_AS","disease":null,"uberstrain":51042,"country":"Cambodia","release_date":"2016-08-24","created":"2016-02-24","Accession":[{"seq_platform":"ILLUMINA","total_bases":269773110,"accession":"ERR2009683","seq_library":"Paired","experiment_accession":"ERX2069362","seq_insert":null,"average_length":183}],"assembly_status":"Assembled","ST":"ST4406","source_type":"Human","contact":"F.X. Weill (Institut Pasteur)","extra_row_info":"martin at m.j.sergeant@warwick.ac.uk","collection_time":null,"__Node":"SAL_KA4651AA_AS","__strain_id":"51042","Collection Date":"ND","__selected":false,"id":192},"51043":{"13496":"Choleraesuis","comment":null,"secondary_sample_accession":"ERS1791740","antigenic_formulas":null,"StrainID":51043,"serotype":"Choleraesuis","antibiotic_resistance":null,"strain":"60_2","postcode":null,"owner":55,"subspecies":null,"sample_accession":"SAMEA104127847","continent":"Asia","city":null,"collection_date":null,"collection_month":null,"not_editable":true,"admin1":null,"source_details":null,"admin2":null,"longitude":null,"best_assembly":104652,"study_accession":"PRJEB19916","source_niche":"Human","barcode":"SAL_FA1043AA","phage_type":null,"latitude":null,"secondary_study_accession":"ERP021993","collection_year":1960,"ID":"SAL_KA4652AA_AS","disease":null,"uberstrain":51043,"country":"Vietnam","release_date":"2016-08-24","created":"2016-02-24","Accession":[{"seq_platform":"ILLUMINA","total_bases":156064684,"accession":"ERR2009716","seq_library":"Paired","experiment_accession":"ERX2069395","seq_insert":null,"average_length":173}],"assembly_status":"Assembled","ST":"ST4405","source_type":"Human","contact":"F.X. Weill (Institut Pasteur)","extra_row_info":"martin at m.j.sergeant@warwick.ac.uk","collection_time":null,"__Node":"SAL_KA4652AA_AS","__strain_id":"51043","Collection Date":"ND","__selected":false,"id":193},"51044":{"13496":"Paratyphi C","comment":null,"secondary_sample_accession":"ERS1791583","antigenic_formulas":null,"StrainID":51044,"serotype":"Paratyphi C","antibiotic_resistance":null,"strain":"61_4","postcode":null,"owner":55,"subspecies":null,"sample_accession":"SAMEA104127690","continent":"Asia","city":null,"collection_date":null,"collection_month":null,"not_editable":true,"admin1":null,"source_details":"Pus","admin2":null,"longitude":null,"best_assembly":104663,"study_accession":"PRJEB19916","source_niche":"Human","barcode":"SAL_FA1044AA","phage_type":null,"latitude":null,"secondary_study_accession":"ERP021993","collection_year":1961,"ID":"SAL_KA4663AA_AS","disease":null,"uberstrain":51044,"country":"Turkey","release_date":"2016-08-24","created":"2016-02-24","Accession":[{"seq_platform":"ILLUMINA","total_bases":111284186,"accession":"ERR2009684","seq_library":"Paired","experiment_accession":"ERX2069363","seq_insert":null,"average_length":193}],"assembly_status":"Assembled","ST":"ST4404","source_type":"Human","contact":"F.X. Weill (Institut Pasteur)","extra_row_info":"martin at m.j.sergeant@warwick.ac.uk","collection_time":null,"__Node":"SAL_KA4663AA_AS","__strain_id":"51044","Collection Date":"ND","__selected":false,"id":194},"51045":{"13496":"Choleraesuis","comment":null,"secondary_sample_accession":"ERS1791750","antigenic_formulas":null,"StrainID":51045,"serotype":"Choleraesuis var. Kunzendorf","antibiotic_resistance":null,"strain":"62_4","postcode":null,"owner":55,"subspecies":null,"sample_accession":"SAMEA104127857","continent":"Africa","city":null,"collection_date":null,"collection_month":null,"not_editable":true,"admin1":null,"source_details":"Hemoculture","admin2":null,"longitude":null,"best_assembly":105410,"study_accession":"PRJEB19916","source_niche":"Human","barcode":"SAL_FA1045AA","phage_type":null,"latitude":null,"secondary_study_accession":"ERP021993","collection_year":1962,"ID":"SAL_KA5410AA_AS","disease":null,"uberstrain":51045,"country":"Cameroon","release_date":"2016-08-24","created":"2016-02-24","Accession":[{"seq_platform":"ILLUMINA","total_bases":377408610,"accession":"ERR2009726","seq_library":"Paired","experiment_accession":"ERX2069405","seq_insert":null,"average_length":207},{"seq_platform":"ILLUMINA","total_bases":69616584,"accession":"traces-0rsRaTZ","seq_library":"Paired","experiment_accession":"NA","seq_insert":null,"average_length":207}],"assembly_status":"Assembled","ST":"ST4403","source_type":"Human","contact":"F.X. Weill (Institut Pasteur)","extra_row_info":"martin at m.j.sergeant@warwick.ac.uk","collection_time":null,"__Node":"SAL_KA5410AA_AS","__strain_id":"51045","Collection Date":"ND","__selected":false,"id":195},"51046":{"13496":"Choleraesuis","comment":null,"secondary_sample_accession":"ERS1791741","antigenic_formulas":null,"StrainID":51046,"serotype":"Choleraesuis","antibiotic_resistance":null,"strain":"62_2","postcode":null,"owner":55,"subspecies":null,"sample_accession":"SAMEA104127848","continent":"Europe","city":null,"collection_date":null,"collection_month":null,"not_editable":true,"admin1":null,"source_details":"Moelle osseuse de porc","admin2":null,"longitude":null,"best_assembly":104665,"study_accession":"PRJEB19916","source_niche":"Livestock","barcode":"SAL_FA1046AA","phage_type":null,"latitude":null,"secondary_study_accession":"ERP021993","collection_year":1962,"ID":"SAL_KA4665AA_AS","disease":null,"uberstrain":51046,"country":"France","release_date":"2016-08-24","created":"2016-02-24","Accession":[{"seq_platform":"ILLUMINA","total_bases":98027988,"accession":"ERR2009717","seq_library":"Paired","experiment_accession":"ERX2069396","seq_insert":null,"average_length":197}],"assembly_status":"Assembled","ST":"ST4402","source_type":"Swine","contact":"F.X. Weill (Institut Pasteur)","extra_row_info":"martin at m.j.sergeant@warwick.ac.uk","collection_time":null,"__Node":"SAL_KA4665AA_AS","__strain_id":"51046","Collection Date":"ND","__selected":false,"id":196},"51047":{"13496":"Choleraesuis","comment":null,"secondary_sample_accession":"ERS1791742","antigenic_formulas":null,"StrainID":51047,"serotype":"Choleraesuis","antibiotic_resistance":null,"strain":"60_3","postcode":null,"owner":55,"subspecies":null,"sample_accession":"SAMEA104127849","continent":"Africa","city":null,"collection_date":null,"collection_month":null,"not_editable":true,"admin1":null,"source_details":"Reisolated from 1956 cobaye","admin2":null,"longitude":null,"best_assembly":104666,"study_accession":"PRJEB19916","source_niche":"Wild Animal","barcode":"SAL_FA1047AA","phage_type":null,"latitude":null,"secondary_study_accession":"ERP021993","collection_year":1960,"ID":"SAL_KA4666AA_AS","disease":null,"uberstrain":51047,"country":"Senegal","release_date":"2016-08-24","created":"2016-02-24","Accession":[{"seq_platform":"ILLUMINA","total_bases":231160230,"accession":"ERR2009718","seq_library":"Paired","experiment_accession":"ERX2069397","seq_insert":null,"average_length":189}],"assembly_status":"Assembled","ST":"ST4401","source_type":"Rodent","contact":"F.X. Weill (Institut Pasteur)","extra_row_info":"martin at m.j.sergeant@warwick.ac.uk","collection_time":null,"__Node":"SAL_KA4666AA_AS","__strain_id":"51047","Collection Date":"ND","__selected":false,"id":197},"51048":{"13496":"Choleraesuis","comment":null,"secondary_sample_accession":"ERS1791743","antigenic_formulas":null,"StrainID":51048,"serotype":"Choleraesuis","antibiotic_resistance":null,"strain":"62_6","postcode":null,"owner":55,"subspecies":null,"sample_accession":"SAMEA104127850","continent":"Asia","city":null,"collection_date":null,"collection_month":null,"not_editable":true,"admin1":null,"source_details":"Stool","admin2":null,"longitude":null,"best_assembly":104667,"study_accession":"PRJEB19916","source_niche":"Human","barcode":"SAL_FA1048AA","phage_type":null,"latitude":null,"secondary_study_accession":"ERP021993","collection_year":1962,"ID":"SAL_KA4667AA_AS","disease":null,"uberstrain":51048,"country":"Vietnam","release_date":"2016-08-24","created":"2016-02-24","Accession":[{"seq_platform":"ILLUMINA","total_bases":119923146,"accession":"ERR2009719","seq_library":"Paired","experiment_accession":"ERX2069398","seq_insert":null,"average_length":189}],"assembly_status":"Assembled","ST":"ST4400","source_type":"Human","contact":"F.X. Weill (Institut Pasteur)","extra_row_info":"martin at m.j.sergeant@warwick.ac.uk","collection_time":null,"__Node":"SAL_KA4667AA_AS","__strain_id":"51048","Collection Date":"ND","__selected":false,"id":198},"51049":{"13496":"Choleraesuis","comment":null,"secondary_sample_accession":"ERS1791745","antigenic_formulas":null,"StrainID":51049,"serotype":"Choleraesuis","antibiotic_resistance":null,"strain":"63_3","postcode":null,"owner":55,"subspecies":null,"sample_accession":"SAMEA104127852","continent":"Asia","city":null,"collection_date":null,"collection_month":null,"not_editable":true,"admin1":null,"source_details":"Blood","admin2":null,"longitude":null,"best_assembly":104668,"study_accession":"PRJEB19916","source_niche":"ND","barcode":"SAL_FA1049AA","phage_type":null,"latitude":null,"secondary_study_accession":"ERP021993","collection_year":1963,"ID":"SAL_KA4668AA_AS","disease":null,"uberstrain":51049,"country":"Vietnam","release_date":"2016-08-24","created":"2016-02-24","Accession":[{"seq_platform":"ILLUMINA","total_bases":364177944,"accession":"ERR2009721","seq_library":"Paired","experiment_accession":"ERX2069400","seq_insert":null,"average_length":221}],"assembly_status":"Assembled","ST":"ST4399","source_type":"ND","contact":"F.X. Weill (Institut Pasteur)","extra_row_info":"martin at m.j.sergeant@warwick.ac.uk","collection_time":null,"__Node":"SAL_KA4668AA_AS","__strain_id":"51049","Collection Date":"ND","__selected":false,"id":199},"51050":{"13496":"Paratyphi C","comment":null,"secondary_sample_accession":"ERS1791584","antigenic_formulas":null,"StrainID":51050,"serotype":"Paratyphi C","antibiotic_resistance":null,"strain":"65_10bis","postcode":null,"owner":55,"subspecies":null,"sample_accession":"SAMEA104127691","continent":"Africa","city":null,"collection_date":null,"collection_month":null,"not_editable":true,"admin1":null,"source_details":"Blood","admin2":null,"longitude":null,"best_assembly":104669,"study_accession":"PRJEB19916","source_niche":"ND","barcode":"SAL_FA1050AA","phage_type":null,"latitude":null,"secondary_study_accession":"ERP021993","collection_year":1965,"ID":"SAL_KA4669AA_AS","disease":null,"uberstrain":51050,"country":"Ivory Coast","release_date":"2016-08-24","created":"2016-02-24","Accession":[{"seq_platform":"ILLUMINA","total_bases":209455806,"accession":"ERR2009685","seq_library":"Paired","experiment_accession":"ERX2069364","seq_insert":null,"average_length":203}],"assembly_status":"Assembled","ST":"ST4398","source_type":"ND","contact":"F.X. Weill (Institut Pasteur)","extra_row_info":"martin at m.j.sergeant@warwick.ac.uk","collection_time":null,"__Node":"SAL_KA4669AA_AS","__strain_id":"51050","Collection Date":"ND","__selected":false,"id":200},"51051":{"13496":"Choleraesuis","comment":null,"secondary_sample_accession":"ERS1791744","antigenic_formulas":null,"StrainID":51051,"serotype":"Choleraesuis","antibiotic_resistance":null,"strain":"63_2","postcode":null,"owner":55,"subspecies":null,"sample_accession":"SAMEA104127851","continent":"Africa","city":null,"collection_date":null,"collection_month":null,"not_editable":true,"admin1":null,"source_details":"Blood","admin2":null,"longitude":null,"best_assembly":104670,"study_accession":"PRJEB19916","source_niche":"Human","barcode":"SAL_FA1051AA","phage_type":null,"latitude":null,"secondary_study_accession":"ERP021993","collection_year":1963,"ID":"SAL_KA4670AA_AS","disease":null,"uberstrain":51051,"country":"Cameroon","release_date":"2016-08-24","created":"2016-02-24","Accession":[{"seq_platform":"ILLUMINA","total_bases":377096428,"accession":"ERR2009720","seq_library":"Paired","experiment_accession":"ERX2069399","seq_insert":null,"average_length":202}],"assembly_status":"Assembled","ST":"ST4397","source_type":"Human","contact":"F.X. Weill (Institut Pasteur)","extra_row_info":"martin at m.j.sergeant@warwick.ac.uk","collection_time":null,"__Node":"SAL_KA4670AA_AS","__strain_id":"51051","Collection Date":"ND","__selected":false,"id":201},"51052":{"13496":"Paratyphi C","comment":null,"secondary_sample_accession":"ERS1792334","antigenic_formulas":null,"StrainID":51052,"serotype":"Paratyphi C (Predicted)","antibiotic_resistance":null,"strain":"67_14","postcode":null,"owner":55,"subspecies":null,"sample_accession":"SAMEA104128441","continent":"Asia","city":null,"collection_date":null,"collection_month":null,"not_editable":true,"admin1":null,"source_details":"Blood","admin2":null,"longitude":null,"best_assembly":104671,"study_accession":"PRJEB19916","source_niche":"ND","barcode":"SAL_FA1052AA","phage_type":null,"latitude":null,"secondary_study_accession":"ERP021173","collection_year":1967,"ID":"SAL_KA4671AA_AS","disease":null,"uberstrain":51052,"country":"Vietnam","release_date":"2016-08-24","created":"2016-02-24","Accession":[{"seq_platform":"ILLUMINA","total_bases":292237920,"accession":"ERR2011049","seq_library":"Paired","experiment_accession":"ERX2070721","seq_insert":null,"average_length":208}],"assembly_status":"Assembled","ST":"ST4396","source_type":"ND","contact":"F.X. Weill (Institut Pasteur)","extra_row_info":"martin at m.j.sergeant@warwick.ac.uk","collection_time":null,"__Node":"SAL_KA4671AA_AS","__strain_id":"51052","Collection Date":"ND","__selected":false,"id":202},"51053":{"13496":"Paratyphi C","comment":null,"secondary_sample_accession":"ERS1791598","antigenic_formulas":null,"StrainID":51053,"serotype":"Paratyphi C","antibiotic_resistance":null,"strain":"71_12","postcode":null,"owner":55,"subspecies":null,"sample_accession":"SAMEA104127705","continent":"Africa","city":null,"collection_date":null,"collection_month":null,"not_editable":true,"admin1":null,"source_details":"Urine","admin2":null,"longitude":null,"best_assembly":105412,"study_accession":"PRJEB19916","source_niche":"Human","barcode":"SAL_FA1053AA","phage_type":null,"latitude":null,"secondary_study_accession":"ERP021993","collection_year":1971,"ID":"SAL_KA5412AA_AS","disease":null,"uberstrain":51053,"country":null,"release_date":"2016-08-24","created":"2016-02-24","Accession":[{"seq_platform":"ILLUMINA","total_bases":39092928,"accession":"traces-0InxlUG","seq_library":"Paired","experiment_accession":"NA","seq_insert":null,"average_length":232},{"seq_platform":"ILLUMINA","total_bases":169274952,"accession":"ERR2009699","seq_library":"Paired","experiment_accession":"ERX2069378","seq_insert":null,"average_length":231}],"assembly_status":"Assembled","ST":"ST4395","source_type":"Human","contact":"F.X. Weill (Institut Pasteur)","extra_row_info":"martin at m.j.sergeant@warwick.ac.uk","collection_time":null,"__Node":"SAL_KA5412AA_AS","__strain_id":"51053","Collection Date":"ND","__selected":false,"id":203},"51054":{"13496":"Choleraesuis","comment":null,"secondary_sample_accession":"ERS1791746","antigenic_formulas":null,"StrainID":51054,"serotype":"Choleraesuis","antibiotic_resistance":null,"strain":"67_1","postcode":null,"owner":55,"subspecies":null,"sample_accession":"SAMEA104127853","continent":"South America","city":null,"collection_date":null,"collection_month":null,"not_editable":true,"admin1":null,"source_details":"marrow","admin2":null,"longitude":null,"best_assembly":104673,"study_accession":"PRJEB19916","source_niche":"Livestock","barcode":"SAL_FA1054AA","phage_type":null,"latitude":null,"secondary_study_accession":"ERP021993","collection_year":1967,"ID":"SAL_KA4673AA_AS","disease":null,"uberstrain":51054,"country":"Brazil","release_date":"2016-08-24","created":"2016-02-24","Accession":[{"seq_platform":"ILLUMINA","total_bases":268272632,"accession":"ERR2009722","seq_library":"Paired","experiment_accession":"ERX2069401","seq_insert":null,"average_length":244}],"assembly_status":"Assembled","ST":"ST4394","source_type":"Swine","contact":"F.X. Weill (Institut Pasteur)","extra_row_info":"martin at m.j.sergeant@warwick.ac.uk","collection_time":null,"__Node":"SAL_KA4673AA_AS","__strain_id":"51054","Collection Date":"ND","__selected":false,"id":204},"51055":{"13496":"Paratyphi C","comment":null,"secondary_sample_accession":"ERS1791585","antigenic_formulas":null,"StrainID":51055,"serotype":"Paratyphi C","antibiotic_resistance":null,"strain":"69_10","postcode":null,"owner":55,"subspecies":null,"sample_accession":"SAMEA104127692","continent":"Africa","city":null,"collection_date":null,"collection_month":null,"not_editable":true,"admin1":null,"source_details":"Blood","admin2":null,"longitude":null,"best_assembly":104674,"study_accession":"PRJEB19916","source_niche":"ND","barcode":"SAL_FA1055AA","phage_type":null,"latitude":null,"secondary_study_accession":"ERP021993","collection_year":1969,"ID":"SAL_KA4674AA_AS","disease":null,"uberstrain":51055,"country":"Senegal","release_date":"2016-08-24","created":"2016-02-24","Accession":[{"seq_platform":"ILLUMINA","total_bases":154148850,"accession":"ERR2009686","seq_library":"Paired","experiment_accession":"ERX2069365","seq_insert":null,"average_length":225}],"assembly_status":"Assembled","ST":"ST4393","source_type":"ND","contact":"F.X. Weill (Institut Pasteur)","extra_row_info":"martin at m.j.sergeant@warwick.ac.uk","collection_time":null,"__Node":"SAL_KA4674AA_AS","__strain_id":"51055","Collection Date":"ND","__selected":false,"id":205},"51056":{"13496":"Choleraesuis","comment":null,"secondary_sample_accession":"ERS1791747","antigenic_formulas":null,"StrainID":51056,"serotype":"Choleraesuis var. Kunzendorf","antibiotic_resistance":null,"strain":"73_1","postcode":null,"owner":55,"subspecies":null,"sample_accession":"SAMEA104127854","continent":"Africa","city":null,"collection_date":null,"collection_month":null,"not_editable":true,"admin1":null,"source_details":"Blood","admin2":null,"longitude":null,"best_assembly":104675,"study_accession":"PRJEB19916","source_niche":"Human","barcode":"SAL_FA1056AA","phage_type":null,"latitude":null,"secondary_study_accession":"ERP021993","collection_year":1973,"ID":"SAL_KA4675AA_AS","disease":null,"uberstrain":51056,"country":"Madagascar","release_date":"2016-08-24","created":"2016-02-24","Accession":[{"seq_platform":"ILLUMINA","total_bases":324478880,"accession":"ERR2009723","seq_library":"Paired","experiment_accession":"ERX2069402","seq_insert":null,"average_length":220}],"assembly_status":"Assembled","ST":"ST4392","source_type":"Human","contact":"F.X. Weill (Institut Pasteur)","extra_row_info":"martin at m.j.sergeant@warwick.ac.uk","collection_time":null,"__Node":"SAL_KA4675AA_AS","__strain_id":"51056","Collection Date":"ND","__selected":false,"id":206},"51057":{"13496":"Choleraesuis","comment":null,"secondary_sample_accession":"ERS1791748","antigenic_formulas":null,"StrainID":51057,"serotype":"Choleraesuis","antibiotic_resistance":null,"strain":"74_8","postcode":null,"owner":55,"subspecies":null,"sample_accession":"SAMEA104127855","continent":"Asia","city":null,"collection_date":null,"collection_month":null,"not_editable":true,"admin1":null,"source_details":"Blood","admin2":null,"longitude":null,"best_assembly":104676,"study_accession":"PRJEB19916","source_niche":"ND","barcode":"SAL_FA1057AA","phage_type":null,"latitude":null,"secondary_study_accession":"ERP021993","collection_year":1974,"ID":"SAL_KA4676AA_AS","disease":null,"uberstrain":51057,"country":"Vietnam","release_date":"2016-08-24","created":"2016-02-24","Accession":[{"seq_platform":"ILLUMINA","total_bases":186905880,"accession":"ERR2009724","seq_library":"Paired","experiment_accession":"ERX2069403","seq_insert":null,"average_length":189}],"assembly_status":"Assembled","ST":"ST4391","source_type":"ND","contact":"F.X. Weill (Institut Pasteur)","extra_row_info":"martin at m.j.sergeant@warwick.ac.uk","collection_time":null,"__Node":"SAL_KA4676AA_AS","__strain_id":"51057","Collection Date":"ND","__selected":false,"id":207},"51058":{"13496":"Paratyphi C","comment":null,"secondary_sample_accession":"ERS1791586","antigenic_formulas":null,"StrainID":51058,"serotype":"Paratyphi C","antibiotic_resistance":null,"strain":"87_1","postcode":null,"owner":55,"subspecies":null,"sample_accession":"SAMEA104127693","continent":"Africa","city":null,"collection_date":null,"collection_month":null,"not_editable":true,"admin1":null,"source_details":"Pus","admin2":null,"longitude":null,"best_assembly":104677,"study_accession":"PRJEB19916","source_niche":"Human","barcode":"SAL_FA1058AA","phage_type":null,"latitude":null,"secondary_study_accession":"ERP021993","collection_year":1987,"ID":"SAL_KA4677AA_AS","disease":null,"uberstrain":51058,"country":"Democratic Republic of the Congo","release_date":"2016-08-24","created":"2016-02-24","Accession":[{"seq_platform":"ILLUMINA","total_bases":213392370,"accession":"ERR2009687","seq_library":"Paired","experiment_accession":"ERX2069366","seq_insert":null,"average_length":197}],"assembly_status":"Assembled","ST":"ST4390","source_type":"Human","contact":"F.X. Weill (Institut Pasteur)","extra_row_info":"martin at m.j.sergeant@warwick.ac.uk","collection_time":null,"__Node":"SAL_KA4677AA_AS","__strain_id":"51058","Collection Date":"ND","__selected":false,"id":208},"51060":{"13496":"Paratyphi C","comment":null,"secondary_sample_accession":"ERS1791587","antigenic_formulas":null,"StrainID":51060,"serotype":"Paratyphi C","antibiotic_resistance":null,"strain":"89_10","postcode":null,"owner":55,"subspecies":null,"sample_accession":"SAMEA104127694","continent":"Africa","city":null,"collection_date":null,"collection_month":null,"not_editable":true,"admin1":null,"source_details":null,"admin2":null,"longitude":null,"best_assembly":104679,"study_accession":"PRJEB19916","source_niche":"Human","barcode":"SAL_FA1060AA","phage_type":null,"latitude":null,"secondary_study_accession":"ERP021993","collection_year":1989,"ID":"SAL_KA4679AA_AS","disease":null,"uberstrain":51060,"country":"Madagascar","release_date":"2016-08-24","created":"2016-02-24","Accession":[{"seq_platform":"ILLUMINA","total_bases":137605806,"accession":"ERR2009688","seq_library":"Paired","experiment_accession":"ERX2069367","seq_insert":null,"average_length":201}],"assembly_status":"Assembled","ST":"ST4389","source_type":"Human","contact":"F.X. Weill (Institut Pasteur)","extra_row_info":"martin at m.j.sergeant@warwick.ac.uk","collection_time":null,"__Node":"SAL_KA4679AA_AS","__strain_id":"51060","Collection Date":"ND","__selected":false,"id":209},"51061":{"13496":"Paratyphi C","comment":null,"secondary_sample_accession":"ERS1791588","antigenic_formulas":null,"StrainID":51061,"serotype":"Paratyphi C","antibiotic_resistance":null,"strain":"95_1073","postcode":null,"owner":55,"subspecies":null,"sample_accession":"SAMEA104127695","continent":"Europe","city":null,"collection_date":null,"collection_month":null,"not_editable":true,"admin1":null,"source_details":null,"admin2":null,"longitude":null,"best_assembly":104680,"study_accession":"PRJEB19916","source_niche":"Human","barcode":"SAL_FA1061AA","phage_type":null,"latitude":null,"secondary_study_accession":"ERP021993","collection_year":1995,"ID":"SAL_KA4680AA_AS","disease":null,"uberstrain":51061,"country":"France","release_date":"2016-08-24","created":"2016-02-24","Accession":[{"seq_platform":"ILLUMINA","total_bases":112164576,"accession":"ERR2009689","seq_library":"Paired","experiment_accession":"ERX2069368","seq_insert":null,"average_length":232}],"assembly_status":"Assembled","ST":"ST4388","source_type":"Human","contact":"F.X. Weill (Institut Pasteur)","extra_row_info":"martin at m.j.sergeant@warwick.ac.uk","collection_time":null,"__Node":"SAL_KA4680AA_AS","__strain_id":"51061","Collection Date":"ND","__selected":false,"id":210},"51062":{"13496":"Paratyphi C","comment":null,"secondary_sample_accession":"ERS1791589","antigenic_formulas":null,"StrainID":51062,"serotype":"Paratyphi C","antibiotic_resistance":null,"strain":"96_1087","postcode":null,"owner":55,"subspecies":null,"sample_accession":"SAMEA104127696","continent":"Europe","city":null,"collection_date":null,"collection_month":null,"not_editable":true,"admin1":null,"source_details":null,"admin2":null,"longitude":null,"best_assembly":104681,"study_accession":"PRJEB19916","source_niche":"Human","barcode":"SAL_FA1062AA","phage_type":null,"latitude":null,"secondary_study_accession":"ERP021993","collection_year":1996,"ID":"SAL_KA4681AA_AS","disease":null,"uberstrain":51062,"country":"France","release_date":"2016-08-24","created":"2016-02-24","Accession":[{"seq_platform":"ILLUMINA","total_bases":104420088,"accession":"ERR2009690","seq_library":"Paired","experiment_accession":"ERX2069369","seq_insert":null,"average_length":236}],"assembly_status":"Assembled","ST":"ST4387","source_type":"Human","contact":"F.X. Weill (Institut Pasteur)","extra_row_info":"martin at m.j.sergeant@warwick.ac.uk","collection_time":null,"__Node":"SAL_KA4681AA_AS","__strain_id":"51062","Collection Date":"ND","__selected":false,"id":211},"51063":{"13496":"Paratyphi C","comment":null,"secondary_sample_accession":"ERS1791590","antigenic_formulas":null,"StrainID":51063,"serotype":"Paratyphi C","antibiotic_resistance":null,"strain":"88_18","postcode":null,"owner":55,"subspecies":null,"sample_accession":"SAMEA104127697","continent":"Africa","city":null,"collection_date":null,"collection_month":null,"not_editable":true,"admin1":null,"source_details":null,"admin2":null,"longitude":null,"best_assembly":104682,"study_accession":"PRJEB19916","source_niche":"Human","barcode":"SAL_FA1063AA","phage_type":null,"latitude":null,"secondary_study_accession":"ERP021993","collection_year":1988,"ID":"SAL_KA4682AA_AS","disease":null,"uberstrain":51063,"country":"Madagascar","release_date":"2016-08-24","created":"2016-02-24","Accession":[{"seq_platform":"ILLUMINA","total_bases":206133488,"accession":"ERR2009691","seq_library":"Paired","experiment_accession":"ERX2069370","seq_insert":null,"average_length":206}],"assembly_status":"Assembled","ST":"ST4386","source_type":"Human","contact":"F.X. Weill (Institut Pasteur)","extra_row_info":"martin at m.j.sergeant@warwick.ac.uk","collection_time":null,"__Node":"SAL_KA4682AA_AS","__strain_id":"51063","Collection Date":"ND","__selected":false,"id":212},"51064":{"13496":"Paratyphi C","comment":null,"secondary_sample_accession":"ERS1791591","antigenic_formulas":null,"StrainID":51064,"serotype":"Paratyphi C","antibiotic_resistance":null,"strain":"96_2734","postcode":null,"owner":55,"subspecies":null,"sample_accession":"SAMEA104127698","continent":"Europe","city":null,"collection_date":null,"collection_month":null,"not_editable":true,"admin1":null,"source_details":null,"admin2":null,"longitude":null,"best_assembly":104683,"study_accession":"PRJEB19916","source_niche":"Human","barcode":"SAL_FA1064AA","phage_type":null,"latitude":null,"secondary_study_accession":"ERP021993","collection_year":1996,"ID":"SAL_KA4683AA_AS","disease":null,"uberstrain":51064,"country":"France","release_date":"2016-08-02","created":"2016-02-24","Accession":[{"seq_platform":"ILLUMINA","total_bases":124393716,"accession":"ERR2009692","seq_library":"Paired","experiment_accession":"ERX2069371","seq_insert":null,"average_length":229}],"assembly_status":"Assembled","ST":"ST4385","source_type":"Human","contact":"F.X. Weill (Institut Pasteur)","extra_row_info":"martin at m.j.sergeant@warwick.ac.uk","collection_time":null,"__Node":"SAL_KA4683AA_AS","__strain_id":"51064","Collection Date":"ND","__selected":false,"id":213},"51065":{"13496":"Paratyphi C","comment":null,"secondary_sample_accession":"ERS1791592","antigenic_formulas":null,"StrainID":51065,"serotype":"Paratyphi C","antibiotic_resistance":null,"strain":"94_2162","postcode":null,"owner":55,"subspecies":null,"sample_accession":"SAMEA104127699","continent":"Europe","city":null,"collection_date":null,"collection_month":null,"not_editable":true,"admin1":null,"source_details":null,"admin2":null,"longitude":null,"best_assembly":104684,"study_accession":"PRJEB19916","source_niche":"Human","barcode":"SAL_FA1065AA","phage_type":null,"latitude":null,"secondary_study_accession":"ERP021993","collection_year":1994,"ID":"SAL_KA4684AA_AS","disease":null,"uberstrain":51065,"country":"France","release_date":"2016-08-24","created":"2016-02-24","Accession":[{"seq_platform":"ILLUMINA","total_bases":183075360,"accession":"ERR2009693","seq_library":"Paired","experiment_accession":"ERX2069372","seq_insert":null,"average_length":195}],"assembly_status":"Assembled","ST":"ST4384","source_type":"Human","contact":"F.X. Weill (Institut Pasteur)","extra_row_info":"martin at m.j.sergeant@warwick.ac.uk","collection_time":null,"__Node":"SAL_KA4684AA_AS","__strain_id":"51065","Collection Date":"ND","__selected":false,"id":214},"51066":{"13496":"Paratyphi C","comment":null,"secondary_sample_accession":"ERS1791593","antigenic_formulas":null,"StrainID":51066,"serotype":"Paratyphi C","antibiotic_resistance":null,"strain":"97_13124","postcode":null,"owner":55,"subspecies":null,"sample_accession":"SAMEA104127700","continent":"Europe","city":null,"collection_date":null,"collection_month":null,"not_editable":true,"admin1":null,"source_details":null,"admin2":null,"longitude":null,"best_assembly":104685,"study_accession":"PRJEB19916","source_niche":"Human","barcode":"SAL_FA1066AA","phage_type":null,"latitude":null,"secondary_study_accession":"ERP021993","collection_year":1997,"ID":"SAL_KA4685AA_AS","disease":null,"uberstrain":51066,"country":"France","release_date":"2016-08-24","created":"2016-02-24","Accession":[{"seq_platform":"ILLUMINA","total_bases":163365200,"accession":"ERR2009694","seq_library":"Paired","experiment_accession":"ERX2069373","seq_insert":null,"average_length":200}],"assembly_status":"Assembled","ST":"ST4383","source_type":"Human","contact":"F.X. Weill (Institut Pasteur)","extra_row_info":"martin at m.j.sergeant@warwick.ac.uk","collection_time":null,"__Node":"SAL_KA4685AA_AS","__strain_id":"51066","Collection Date":"ND","__selected":false,"id":215},"51067":{"13496":"Paratyphi C","comment":null,"secondary_sample_accession":"ERS1791594","antigenic_formulas":null,"StrainID":51067,"serotype":"Paratyphi C","antibiotic_resistance":null,"strain":"99_07269","postcode":null,"owner":55,"subspecies":null,"sample_accession":"SAMEA104127701","continent":"Africa","city":null,"collection_date":null,"collection_month":null,"not_editable":true,"admin1":null,"source_details":null,"admin2":null,"longitude":null,"best_assembly":104686,"study_accession":"PRJEB19916","source_niche":"Human","barcode":"SAL_FA1067AA","phage_type":null,"latitude":null,"secondary_study_accession":"ERP021993","collection_year":1999,"ID":"SAL_KA4686AA_AS","disease":null,"uberstrain":51067,"country":"Senegal","release_date":"2016-08-02","created":"2016-02-24","Accession":[{"seq_platform":"ILLUMINA","total_bases":168401750,"accession":"ERR2009695","seq_library":"Paired","experiment_accession":"ERX2069374","seq_insert":null,"average_length":209}],"assembly_status":"Assembled","ST":"ST4382","source_type":"Human","contact":"F.X. Weill (Institut Pasteur)","extra_row_info":"martin at m.j.sergeant@warwick.ac.uk","collection_time":null,"__Node":"SAL_KA4686AA_AS","__strain_id":"51067","Collection Date":"ND","__selected":false,"id":216},"51068":{"13496":"Paratyphi C","comment":null,"secondary_sample_accession":"ERS1791595","antigenic_formulas":null,"StrainID":51068,"serotype":"Paratyphi C","antibiotic_resistance":null,"strain":"98_1896","postcode":null,"owner":55,"subspecies":null,"sample_accession":"SAMEA104127702","continent":"Europe","city":null,"collection_date":null,"collection_month":null,"not_editable":true,"admin1":null,"source_details":null,"admin2":null,"longitude":null,"best_assembly":104687,"study_accession":"PRJEB19916","source_niche":"Human","barcode":"SAL_FA1068AA","phage_type":null,"latitude":null,"secondary_study_accession":"ERP021993","collection_year":1998,"ID":"SAL_KA4687AA_AS","disease":null,"uberstrain":51068,"country":"France","release_date":"2016-08-02","created":"2016-02-24","Accession":[{"seq_platform":"ILLUMINA","total_bases":325739040,"accession":"ERR2009696","seq_library":"Paired","experiment_accession":"ERX2069375","seq_insert":null,"average_length":220}],"assembly_status":"Assembled","ST":"ST4381","source_type":"Human","contact":"F.X. Weill (Institut Pasteur)","extra_row_info":"martin at m.j.sergeant@warwick.ac.uk","collection_time":null,"__Node":"SAL_KA4687AA_AS","__strain_id":"51068","Collection Date":"ND","__selected":false,"id":217},"71701":{"13496":"Ragna","comment":"Reconstructed genome from SK152 buried in 1200 +- 50 CE","secondary_sample_accession":null,"antigenic_formulas":null,"StrainID":71701,"serotype":"Paratyphi C","antibiotic_resistance":null,"strain":"Ragna","postcode":null,"owner":55,"subspecies":"I","sample_accession":null,"continent":"Europe","city":"Trondheim","collection_date":null,"collection_month":null,"not_editable":true,"admin1":"Sør-Trøndelag","source_details":"Teeth, long bone","admin2":"Trondheim","longitude":null,"best_assembly":132838,"study_accession":null,"source_niche":"Human","barcode":"SAL_HA1701AA","phage_type":null,"latitude":null,"secondary_study_accession":null,"collection_year":1200,"ID":"SAL_NA2838AA_AS","disease":null,"uberstrain":71701,"country":"Norway","release_date":"2017-02-04","created":"2016-10-28","Accession":[{"seq_platform":"Complete Genome","total_bases":null,"accession":"traces-0EalRNH","seq_library":"Single","experiment_accession":"NA","seq_insert":null,"average_length":null}],"assembly_status":"Assembled","ST":"ST51755","source_type":"Human","contact":"Thomas Gilbert","extra_row_info":"martin at m.j.sergeant@warwick.ac.uk","collection_time":null,"__Node":"SAL_NA2838AA_AS","__strain_id":"71701","Collection Date":"ND","__selected":false,"id":218},"142137":{"13496":"Choleraesuis","comment":null,"secondary_sample_accession":null,"antigenic_formulas":"6,7:c:1;5","StrainID":142137,"serotype":"Choleraesuis s.s.","antibiotic_resistance":null,"strain":"93506","postcode":null,"owner":381,"subspecies":"I","sample_accession":null,"continent":"Europe","city":"Bristol","collection_date":24,"collection_month":2,"not_editable":true,"admin1":"England","source_details":"Blood Culture","admin2":"Bristol","longitude":null,"best_assembly":253194,"study_accession":null,"source_niche":"Human","barcode":"SAL_OA2137AA","phage_type":null,"latitude":null,"secondary_study_accession":null,"collection_year":2015,"ID":"SAL_ZA3194AA_AS","disease":null,"uberstrain":142137,"country":"United Kingdom","release_date":"2018-09-03","created":"2018-03-01","Accession":[{"seq_platform":"ILLUMINA","total_bases":null,"accession":"traces-0xpxnVW","seq_library":"Paired","experiment_accession":"NA","seq_insert":null,"average_length":null}],"assembly_status":"Assembled","ST":"ST113416","source_type":"Human","contact":"Public Health England (M.Chattaway)","extra_row_info":"mchattaway at marie.chattaway@phe.gov.uk","collection_time":null,"__Node":"SAL_ZA3194AA_AS","__strain_id":"142137","Collection Date":"ND","__selected":false,"id":219},"150126":{"13496":"Choleraesuis","comment":null,"secondary_sample_accession":null,"antigenic_formulas":null,"StrainID":150126,"serotype":"Choleraesuis var Kunzendorf","antibiotic_resistance":null,"strain":"SARB4 (Fidelma Boyd)","postcode":null,"owner":76,"subspecies":"I","sample_accession":null,"continent":"North America","city":null,"collection_date":null,"collection_month":null,"not_editable":true,"admin1":null,"source_details":"Pig","admin2":null,"longitude":null,"best_assembly":261333,"study_accession":null,"source_niche":null,"barcode":"SAL_PA0126AA","phage_type":null,"latitude":null,"secondary_study_accession":null,"collection_year":1986,"ID":"SAL_AB1333AA_AS","disease":null,"uberstrain":150126,"country":"USA","release_date":"2018-10-04","created":"2018-04-05","Accession":[{"seq_platform":"ILLUMINA","total_bases":null,"accession":"traces-0Swbrvq","seq_library":"Paired","experiment_accession":null,"seq_insert":null,"average_length":null}],"assembly_status":"Assembled","ST":"ST113029","source_type":"Swine","contact":"M. Achtman","extra_row_info":"nabil at nabil@happykhan.com","collection_time":null,"__Node":"SAL_AB1333AA_AS","__strain_id":"150126","Collection Date":"ND","__selected":false,"id":220},"_hypo_0":{"ID":"_hypo_0","__Node":"_hypo_0","__strain_id":"_hypo_0"},"_hypo_1":{"ID":"_hypo_1","__Node":"_hypo_1","__strain_id":"_hypo_1"},"_hypo_2":{"ID":"_hypo_2","__Node":"_hypo_2","__strain_id":"_hypo_2"},"_hypo_3":{"ID":"_hypo_3","__Node":"_hypo_3","__strain_id":"_hypo_3"},"_hypo_4":{"ID":"_hypo_4","__Node":"_hypo_4","__strain_id":"_hypo_4"},"_hypo_5":{"ID":"_hypo_5","__Node":"_hypo_5","__strain_id":"_hypo_5"},"_hypo_11":{"ID":"_hypo_11","__Node":"_hypo_11","__strain_id":"_hypo_11"},"_hypo_12":{"ID":"_hypo_12","__Node":"_hypo_12","__strain_id":"_hypo_12"},"_hypo_13":{"ID":"_hypo_13","__Node":"_hypo_13","__strain_id":"_hypo_13"},"_hypo_14":{"ID":"_hypo_14","__Node":"_hypo_14","__strain_id":"_hypo_14"},"_hypo_17":{"ID":"_hypo_17","__Node":"_hypo_17","__strain_id":"_hypo_17"},"_hypo_18":{"ID":"_hypo_18","__Node":"_hypo_18","__strain_id":"_hypo_18"},"_hypo_19":{"ID":"_hypo_19","__Node":"_hypo_19","__strain_id":"_hypo_19"},"_hypo_20":{"ID":"_hypo_20","__Node":"_hypo_20","__strain_id":"_hypo_20"},"_hypo_22":{"ID":"_hypo_22","__Node":"_hypo_22","__strain_id":"_hypo_22"},"_hypo_24":{"ID":"_hypo_24","__Node":"_hypo_24","__strain_id":"_hypo_24"},"_hypo_25":{"ID":"_hypo_25","__Node":"_hypo_25","__strain_id":"_hypo_25"},"_hypo_26":{"ID":"_hypo_26","__Node":"_hypo_26","__strain_id":"_hypo_26"},"_hypo_27":{"ID":"_hypo_27","__Node":"_hypo_27","__strain_id":"_hypo_27"},"_hypo_28":{"ID":"_hypo_28","__Node":"_hypo_28","__strain_id":"_hypo_28"},"_hypo_30":{"ID":"_hypo_30","__Node":"_hypo_30","__strain_id":"_hypo_30"},"_hypo_31":{"ID":"_hypo_31","__Node":"_hypo_31","__strain_id":"_hypo_31"},"_hypo_32":{"ID":"_hypo_32","__Node":"_hypo_32","__strain_id":"_hypo_32"},"_hypo_34":{"ID":"_hypo_34","__Node":"_hypo_34","__strain_id":"_hypo_34"},"_hypo_37":{"ID":"_hypo_37","__Node":"_hypo_37","__strain_id":"_hypo_37"},"_hypo_41":{"ID":"_hypo_41","__Node":"_hypo_41","__strain_id":"_hypo_41"},"_hypo_42":{"ID":"_hypo_42","__Node":"_hypo_42","__strain_id":"_hypo_42"},"_hypo_43":{"ID":"_hypo_43","__Node":"_hypo_43","__strain_id":"_hypo_43"},"_hypo_44":{"ID":"_hypo_44","__Node":"_hypo_44","__strain_id":"_hypo_44"},"_hypo_45":{"ID":"_hypo_45","__Node":"_hypo_45","__strain_id":"_hypo_45"},"_hypo_46":{"ID":"_hypo_46","__Node":"_hypo_46","__strain_id":"_hypo_46"},"_hypo_47":{"ID":"_hypo_47","__Node":"_hypo_47","__strain_id":"_hypo_47"},"_hypo_48":{"ID":"_hypo_48","__Node":"_hypo_48","__strain_id":"_hypo_48"},"_hypo_49":{"ID":"_hypo_49","__Node":"_hypo_49","__strain_id":"_hypo_49"},"_hypo_50":{"ID":"_hypo_50","__Node":"_hypo_50","__strain_id":"_hypo_50"},"_hypo_53":{"ID":"_hypo_53","__Node":"_hypo_53","__strain_id":"_hypo_53"},"_hypo_55":{"ID":"_hypo_55","__Node":"_hypo_55","__strain_id":"_hypo_55"},"_hypo_60":{"ID":"_hypo_60","__Node":"_hypo_60","__strain_id":"_hypo_60"},"_hypo_61":{"ID":"_hypo_61","__Node":"_hypo_61","__strain_id":"_hypo_61"},"_hypo_62":{"ID":"_hypo_62","__Node":"_hypo_62","__strain_id":"_hypo_62"},"_hypo_63":{"ID":"_hypo_63","__Node":"_hypo_63","__strain_id":"_hypo_63"},"_hypo_64":{"ID":"_hypo_64","__Node":"_hypo_64","__strain_id":"_hypo_64"},"_hypo_68":{"ID":"_hypo_68","__Node":"_hypo_68","__strain_id":"_hypo_68"},"_hypo_69":{"ID":"_hypo_69","__Node":"_hypo_69","__strain_id":"_hypo_69"},"_hypo_73":{"ID":"_hypo_73","__Node":"_hypo_73","__strain_id":"_hypo_73"},"_hypo_74":{"ID":"_hypo_74","__Node":"_hypo_74","__strain_id":"_hypo_74"},"_hypo_75":{"ID":"_hypo_75","__Node":"_hypo_75","__strain_id":"_hypo_75"},"_hypo_76":{"ID":"_hypo_76","__Node":"_hypo_76","__strain_id":"_hypo_76"},"_hypo_77":{"ID":"_hypo_77","__Node":"_hypo_77","__strain_id":"_hypo_77"},"_hypo_78":{"ID":"_hypo_78","__Node":"_hypo_78","__strain_id":"_hypo_78"},"_hypo_80":{"ID":"_hypo_80","__Node":"_hypo_80","__strain_id":"_hypo_80"},"_hypo_83":{"ID":"_hypo_83","__Node":"_hypo_83","__strain_id":"_hypo_83"},"_hypo_84":{"ID":"_hypo_84","__Node":"_hypo_84","__strain_id":"_hypo_84"},"_hypo_88":{"ID":"_hypo_88","__Node":"_hypo_88","__strain_id":"_hypo_88"},"_hypo_89":{"ID":"_hypo_89","__Node":"_hypo_89","__strain_id":"_hypo_89"},"_hypo_90":{"ID":"_hypo_90","__Node":"_hypo_90","__strain_id":"_hypo_90"},"_hypo_91":{"ID":"_hypo_91","__Node":"_hypo_91","__strain_id":"_hypo_91"},"_hypo_92":{"ID":"_hypo_92","__Node":"_hypo_92","__strain_id":"_hypo_92"},"_hypo_94":{"ID":"_hypo_94","__Node":"_hypo_94","__strain_id":"_hypo_94"},"_hypo_95":{"ID":"_hypo_95","__Node":"_hypo_95","__strain_id":"_hypo_95"},"_hypo_97":{"ID":"_hypo_97","__Node":"_hypo_97","__strain_id":"_hypo_97"},"_hypo_98":{"ID":"_hypo_98","__Node":"_hypo_98","__strain_id":"_hypo_98"},"_hypo_105":{"ID":"_hypo_105","__Node":"_hypo_105","__strain_id":"_hypo_105"},"_hypo_106":{"ID":"_hypo_106","__Node":"_hypo_106","__strain_id":"_hypo_106"},"_hypo_107":{"ID":"_hypo_107","__Node":"_hypo_107","__strain_id":"_hypo_107"},"_hypo_108":{"ID":"_hypo_108","__Node":"_hypo_108","__strain_id":"_hypo_108"},"_hypo_109":{"ID":"_hypo_109","__Node":"_hypo_109","__strain_id":"_hypo_109"},"_hypo_110":{"ID":"_hypo_110","__Node":"_hypo_110","__strain_id":"_hypo_110"},"_hypo_111":{"ID":"_hypo_111","__Node":"_hypo_111","__strain_id":"_hypo_111"},"_hypo_112":{"ID":"_hypo_112","__Node":"_hypo_112","__strain_id":"_hypo_112"},"_hypo_113":{"ID":"_hypo_113","__Node":"_hypo_113","__strain_id":"_hypo_113"},"_hypo_114":{"ID":"_hypo_114","__Node":"_hypo_114","__strain_id":"_hypo_114"},"_hypo_115":{"ID":"_hypo_115","__Node":"_hypo_115","__strain_id":"_hypo_115"},"_hypo_120":{"ID":"_hypo_120","__Node":"_hypo_120","__strain_id":"_hypo_120"},"_hypo_130":{"ID":"_hypo_130","__Node":"_hypo_130","__strain_id":"_hypo_130"},"_hypo_131":{"ID":"_hypo_131","__Node":"_hypo_131","__strain_id":"_hypo_131"},"_hypo_135":{"ID":"_hypo_135","__Node":"_hypo_135","__strain_id":"_hypo_135"},"_hypo_136":{"ID":"_hypo_136","__Node":"_hypo_136","__strain_id":"_hypo_136"},"_hypo_138":{"ID":"_hypo_138","__Node":"_hypo_138","__strain_id":"_hypo_138"},"_hypo_139":{"ID":"_hypo_139","__Node":"_hypo_139","__strain_id":"_hypo_139"},"_hypo_140":{"ID":"_hypo_140","__Node":"_hypo_140","__strain_id":"_hypo_140"},"_hypo_142":{"ID":"_hypo_142","__Node":"_hypo_142","__strain_id":"_hypo_142"},"_hypo_145":{"ID":"_hypo_145","__Node":"_hypo_145","__strain_id":"_hypo_145"},"_hypo_148":{"ID":"_hypo_148","__Node":"_hypo_148","__strain_id":"_hypo_148"},"_hypo_149":{"ID":"_hypo_149","__Node":"_hypo_149","__strain_id":"_hypo_149"},"_hypo_151":{"ID":"_hypo_151","__Node":"_hypo_151","__strain_id":"_hypo_151"},"_hypo_153":{"ID":"_hypo_153","__Node":"_hypo_153","__strain_id":"_hypo_153"},"_hypo_154":{"ID":"_hypo_154","__Node":"_hypo_154","__strain_id":"_hypo_154"},"_hypo_155":{"ID":"_hypo_155","__Node":"_hypo_155","__strain_id":"_hypo_155"},"_hypo_162":{"ID":"_hypo_162","__Node":"_hypo_162","__strain_id":"_hypo_162"},"_hypo_164":{"ID":"_hypo_164","__Node":"_hypo_164","__strain_id":"_hypo_164"},"_hypo_168":{"ID":"_hypo_168","__Node":"_hypo_168","__strain_id":"_hypo_168"},"_hypo_173":{"ID":"_hypo_173","__Node":"_hypo_173","__strain_id":"_hypo_173"},"_hypo_174":{"ID":"_hypo_174","__Node":"_hypo_174","__strain_id":"_hypo_174"},"_hypo_177":{"ID":"_hypo_177","__Node":"_hypo_177","__strain_id":"_hypo_177"},"_hypo_180":{"ID":"_hypo_180","__Node":"_hypo_180","__strain_id":"_hypo_180"},"_hypo_182":{"ID":"_hypo_182","__Node":"_hypo_182","__strain_id":"_hypo_182"},"_hypo_183":{"ID":"_hypo_183","__Node":"_hypo_183","__strain_id":"_hypo_183"},"_hypo_188":{"ID":"_hypo_188","__Node":"_hypo_188","__strain_id":"_hypo_188"},"_hypo_190":{"ID":"_hypo_190","__Node":"_hypo_190","__strain_id":"_hypo_190"},"_hypo_193":{"ID":"_hypo_193","__Node":"_hypo_193","__strain_id":"_hypo_193"},"_hypo_194":{"ID":"_hypo_194","__Node":"_hypo_194","__strain_id":"_hypo_194"},"_hypo_196":{"ID":"_hypo_196","__Node":"_hypo_196","__strain_id":"_hypo_196"},"_hypo_197":{"ID":"_hypo_197","__Node":"_hypo_197","__strain_id":"_hypo_197"},"_hypo_198":{"ID":"_hypo_198","__Node":"_hypo_198","__strain_id":"_hypo_198"},"_hypo_199":{"ID":"_hypo_199","__Node":"_hypo_199","__strain_id":"_hypo_199"},"_hypo_200":{"ID":"_hypo_200","__Node":"_hypo_200","__strain_id":"_hypo_200"},"_hypo_204":{"ID":"_hypo_204","__Node":"_hypo_204","__strain_id":"_hypo_204"},"_hypo_205":{"ID":"_hypo_205","__Node":"_hypo_205","__strain_id":"_hypo_205"},"_hypo_207":{"ID":"_hypo_207","__Node":"_hypo_207","__strain_id":"_hypo_207"},"_hypo_208":{"ID":"_hypo_208","__Node":"_hypo_208","__strain_id":"_hypo_208"},"_hypo_212":{"ID":"_hypo_212","__Node":"_hypo_212","__strain_id":"_hypo_212"},"_hypo_213":{"ID":"_hypo_213","__Node":"_hypo_213","__strain_id":"_hypo_213"},"_hypo_216":{"ID":"_hypo_216","__Node":"_hypo_216","__strain_id":"_hypo_216"},"_hypo_217":{"ID":"_hypo_217","__Node":"_hypo_217","__strain_id":"_hypo_217"},"_hypo_218":{"ID":"_hypo_218","__Node":"_hypo_218","__strain_id":"_hypo_218"},"_hypo_219":{"ID":"_hypo_219","__Node":"_hypo_219","__strain_id":"_hypo_219"},"_hypo_220":{"ID":"_hypo_220","__Node":"_hypo_220","__strain_id":"_hypo_220"},"_hypo_221":{"ID":"_hypo_221","__Node":"_hypo_221","__strain_id":"_hypo_221"},"_hypo_223":{"ID":"_hypo_223","__Node":"_hypo_223","__strain_id":"_hypo_223"},"_hypo_226":{"ID":"_hypo_226","__Node":"_hypo_226","__strain_id":"_hypo_226"},"_hypo_227":{"ID":"_hypo_227","__Node":"_hypo_227","__strain_id":"_hypo_227"},"_hypo_228":{"ID":"_hypo_228","__Node":"_hypo_228","__strain_id":"_hypo_228"},"_hypo_231":{"ID":"_hypo_231","__Node":"_hypo_231","__strain_id":"_hypo_231"},"_hypo_232":{"ID":"_hypo_232","__Node":"_hypo_232","__strain_id":"_hypo_232"},"_hypo_233":{"ID":"_hypo_233","__Node":"_hypo_233","__strain_id":"_hypo_233"},"_hypo_237":{"ID":"_hypo_237","__Node":"_hypo_237","__strain_id":"_hypo_237"},"_hypo_238":{"ID":"_hypo_238","__Node":"_hypo_238","__strain_id":"_hypo_238"},"_hypo_239":{"ID":"_hypo_239","__Node":"_hypo_239","__strain_id":"_hypo_239"},"_hypo_240":{"ID":"_hypo_240","__Node":"_hypo_240","__strain_id":"_hypo_240"},"_hypo_246":{"ID":"_hypo_246","__Node":"_hypo_246","__strain_id":"_hypo_246"},"_hypo_247":{"ID":"_hypo_247","__Node":"_hypo_247","__strain_id":"_hypo_247"},"_hypo_251":{"ID":"_hypo_251","__Node":"_hypo_251","__strain_id":"_hypo_251"},"_hypo_252":{"ID":"_hypo_252","__Node":"_hypo_252","__strain_id":"_hypo_252"},"_hypo_254":{"ID":"_hypo_254","__Node":"_hypo_254","__strain_id":"_hypo_254"},"_hypo_257":{"ID":"_hypo_257","__Node":"_hypo_257","__strain_id":"_hypo_257"},"_hypo_260":{"ID":"_hypo_260","__Node":"_hypo_260","__strain_id":"_hypo_260"},"_hypo_261":{"ID":"_hypo_261","__Node":"_hypo_261","__strain_id":"_hypo_261"},"_hypo_263":{"ID":"_hypo_263","__Node":"_hypo_263","__strain_id":"_hypo_263"},"_hypo_264":{"ID":"_hypo_264","__Node":"_hypo_264","__strain_id":"_hypo_264"},"_hypo_265":{"ID":"_hypo_265","__Node":"_hypo_265","__strain_id":"_hypo_265"},"_hypo_266":{"ID":"_hypo_266","__Node":"_hypo_266","__strain_id":"_hypo_266"},"_hypo_267":{"ID":"_hypo_267","__Node":"_hypo_267","__strain_id":"_hypo_267"},"_hypo_268":{"ID":"_hypo_268","__Node":"_hypo_268","__strain_id":"_hypo_268"},"_hypo_269":{"ID":"_hypo_269","__Node":"_hypo_269","__strain_id":"_hypo_269"},"_hypo_270":{"ID":"_hypo_270","__Node":"_hypo_270","__strain_id":"_hypo_270"},"_hypo_271":{"ID":"_hypo_271","__Node":"_hypo_271","__strain_id":"_hypo_271"},"_hypo_272":{"ID":"_hypo_272","__Node":"_hypo_272","__strain_id":"_hypo_272"},"_hypo_275":{"ID":"_hypo_275","__Node":"_hypo_275","__strain_id":"_hypo_275"},"_hypo_276":{"ID":"_hypo_276","__Node":"_hypo_276","__strain_id":"_hypo_276"},"_hypo_280":{"ID":"_hypo_280","__Node":"_hypo_280","__strain_id":"_hypo_280"},"_hypo_284":{"ID":"_hypo_284","__Node":"_hypo_284","__strain_id":"_hypo_284"},"_hypo_285":{"ID":"_hypo_285","__Node":"_hypo_285","__strain_id":"_hypo_285"},"_hypo_292":{"ID":"_hypo_292","__Node":"_hypo_292","__strain_id":"_hypo_292"},"_hypo_293":{"ID":"_hypo_293","__Node":"_hypo_293","__strain_id":"_hypo_293"},"_hypo_295":{"ID":"_hypo_295","__Node":"_hypo_295","__strain_id":"_hypo_295"},"_hypo_296":{"ID":"_hypo_296","__Node":"_hypo_296","__strain_id":"_hypo_296"},"_hypo_297":{"ID":"_hypo_297","__Node":"_hypo_297","__strain_id":"_hypo_297"},"_hypo_298":{"ID":"_hypo_298","__Node":"_hypo_298","__strain_id":"_hypo_298"},"_hypo_299":{"ID":"_hypo_299","__Node":"_hypo_299","__strain_id":"_hypo_299"},"_hypo_300":{"ID":"_hypo_300","__Node":"_hypo_300","__strain_id":"_hypo_300"},"_hypo_301":{"ID":"_hypo_301","__Node":"_hypo_301","__strain_id":"_hypo_301"},"_hypo_302":{"ID":"_hypo_302","__Node":"_hypo_302","__strain_id":"_hypo_302"},"_hypo_304":{"ID":"_hypo_304","__Node":"_hypo_304","__strain_id":"_hypo_304"},"_hypo_305":{"ID":"_hypo_305","__Node":"_hypo_305","__strain_id":"_hypo_305"},"_hypo_306":{"ID":"_hypo_306","__Node":"_hypo_306","__strain_id":"_hypo_306"},"_hypo_310":{"ID":"_hypo_310","__Node":"_hypo_310","__strain_id":"_hypo_310"},"_hypo_311":{"ID":"_hypo_311","__Node":"_hypo_311","__strain_id":"_hypo_311"},"_hypo_316":{"ID":"_hypo_316","__Node":"_hypo_316","__strain_id":"_hypo_316"},"_hypo_317":{"ID":"_hypo_317","__Node":"_hypo_317","__strain_id":"_hypo_317"},"_hypo_318":{"ID":"_hypo_318","__Node":"_hypo_318","__strain_id":"_hypo_318"},"_hypo_321":{"ID":"_hypo_321","__Node":"_hypo_321","__strain_id":"_hypo_321"},"_hypo_324":{"ID":"_hypo_324","__Node":"_hypo_324","__strain_id":"_hypo_324"},"_hypo_328":{"ID":"_hypo_328","__Node":"_hypo_328","__strain_id":"_hypo_328"},"_hypo_331":{"ID":"_hypo_331","__Node":"_hypo_331","__strain_id":"_hypo_331"},"_hypo_333":{"ID":"_hypo_333","__Node":"_hypo_333","__strain_id":"_hypo_333"},"_hypo_336":{"ID":"_hypo_336","__Node":"_hypo_336","__strain_id":"_hypo_336"},"_hypo_337":{"ID":"_hypo_337","__Node":"_hypo_337","__strain_id":"_hypo_337"},"_hypo_338":{"ID":"_hypo_338","__Node":"_hypo_338","__strain_id":"_hypo_338"},"_hypo_339":{"ID":"_hypo_339","__Node":"_hypo_339","__strain_id":"_hypo_339"},"_hypo_342":{"ID":"_hypo_342","__Node":"_hypo_342","__strain_id":"_hypo_342"},"_hypo_347":{"ID":"_hypo_347","__Node":"_hypo_347","__strain_id":"_hypo_347"},"_hypo_349":{"ID":"_hypo_349","__Node":"_hypo_349","__strain_id":"_hypo_349"},"_hypo_350":{"ID":"_hypo_350","__Node":"_hypo_350","__strain_id":"_hypo_350"},"_hypo_351":{"ID":"_hypo_351","__Node":"_hypo_351","__strain_id":"_hypo_351"},"_hypo_352":{"ID":"_hypo_352","__Node":"_hypo_352","__strain_id":"_hypo_352"},"_hypo_353":{"ID":"_hypo_353","__Node":"_hypo_353","__strain_id":"_hypo_353"},"_hypo_354":{"ID":"_hypo_354","__Node":"_hypo_354","__strain_id":"_hypo_354"},"_hypo_355":{"ID":"_hypo_355","__Node":"_hypo_355","__strain_id":"_hypo_355"},"_hypo_356":{"ID":"_hypo_356","__Node":"_hypo_356","__strain_id":"_hypo_356"},"_hypo_357":{"ID":"_hypo_357","__Node":"_hypo_357","__strain_id":"_hypo_357"},"_hypo_358":{"ID":"_hypo_358","__Node":"_hypo_358","__strain_id":"_hypo_358"},"_hypo_359":{"ID":"_hypo_359","__Node":"_hypo_359","__strain_id":"_hypo_359"},"_hypo_365":{"ID":"_hypo_365","__Node":"_hypo_365","__strain_id":"_hypo_365"},"_hypo_376":{"ID":"_hypo_376","__Node":"_hypo_376","__strain_id":"_hypo_376"},"_hypo_377":{"ID":"_hypo_377","__Node":"_hypo_377","__strain_id":"_hypo_377"},"_hypo_380":{"ID":"_hypo_380","__Node":"_hypo_380","__strain_id":"_hypo_380"},"_hypo_381":{"ID":"_hypo_381","__Node":"_hypo_381","__strain_id":"_hypo_381"},"_hypo_382":{"ID":"_hypo_382","__Node":"_hypo_382","__strain_id":"_hypo_382"},"_hypo_385":{"ID":"_hypo_385","__Node":"_hypo_385","__strain_id":"_hypo_385"},"_hypo_387":{"ID":"_hypo_387","__Node":"_hypo_387","__strain_id":"_hypo_387"},"_hypo_392":{"ID":"_hypo_392","__Node":"_hypo_392","__strain_id":"_hypo_392"},"_hypo_395":{"ID":"_hypo_395","__Node":"_hypo_395","__strain_id":"_hypo_395"},"_hypo_398":{"ID":"_hypo_398","__Node":"_hypo_398","__strain_id":"_hypo_398"},"_hypo_399":{"ID":"_hypo_399","__Node":"_hypo_399","__strain_id":"_hypo_399"},"_hypo_400":{"ID":"_hypo_400","__Node":"_hypo_400","__strain_id":"_hypo_400"},"_hypo_401":{"ID":"_hypo_401","__Node":"_hypo_401","__strain_id":"_hypo_401"},"_hypo_402":{"ID":"_hypo_402","__Node":"_hypo_402","__strain_id":"_hypo_402"},"_hypo_403":{"ID":"_hypo_403","__Node":"_hypo_403","__strain_id":"_hypo_403"},"_hypo_404":{"ID":"_hypo_404","__Node":"_hypo_404","__strain_id":"_hypo_404"},"_hypo_405":{"ID":"_hypo_405","__Node":"_hypo_405","__strain_id":"_hypo_405"},"_hypo_406":{"ID":"_hypo_406","__Node":"_hypo_406","__strain_id":"_hypo_406"},"_hypo_409":{"ID":"_hypo_409","__Node":"_hypo_409","__strain_id":"_hypo_409"},"_hypo_410":{"ID":"_hypo_410","__Node":"_hypo_410","__strain_id":"_hypo_410"},"_hypo_412":{"ID":"_hypo_412","__Node":"_hypo_412","__strain_id":"_hypo_412"},"_hypo_416":{"ID":"_hypo_416","__Node":"_hypo_416","__strain_id":"_hypo_416"},"_hypo_424":{"ID":"_hypo_424","__Node":"_hypo_424","__strain_id":"_hypo_424"},"_hypo_426":{"ID":"_hypo_426","__Node":"_hypo_426","__strain_id":"_hypo_426"},"_hypo_435":{"ID":"_hypo_435","__Node":"_hypo_435","__strain_id":"_hypo_435"}},"initial_category":"13496","newickTree":"((((((SAL_FA2332AA_AS:0.0,SAL_EA6429AA_AS:59):0.0,SAL_EA6435AA_AS:85):0.0,SAL_EA6440AA_AS:87):0.0,SAL_LA4012AA_AS:93):0.0,((((SAL_JA4440AA_AS:0.0,SAL_KA4652AA_AS:47):0.0,((((SAL_KA2758AA_AS:0.0,(SAL_KA4673AA_AS:0.0,(((((SAL_NA2838AA_AS:0.0,(((SAL_JA4442AA_AS:0.0,(SAL_EA6432AA_AS:0.0,SAL_EA6869AA_AS:65):157):0.0,(SAL_JA4445AA_AS:0.0,SAL_JA4444AA_AS:29):25):0.0,SAL_JA4443AA_AS:27):55):0.0,((((((((((SAL_EA5152AA_AS:0.0,SAL_KA2749AA_AS:68):0.0,(SAL_KA4670AA_AS:0.0,(SAL_KA2761AA_AS:0.0,SAL_KA5410AA_AS:81):89):68):0.0,SAL_KA5409AA_AS:72):0.0,SAL_CA1224AA_AS:77):0.0,(((((SAL_KA4646AA_AS:0.0,SAL_KA4626AA_AS:135):0.0,SAL_JA4560AA_AS:46):0.0,((SAL_KA4634AA_AS:0.0,SAL_KA2723AA_AS:21):0.0,SAL_KA2731AA_AS:21):72):0.0,((((((SAL_EA3564AA_AS:0.0,(SAL_IA6169AA_AS:0.0,SAL_IA5709AA_AS:1):0):0.0,((SAL_JA4562AA_AS:0,SAL_FA2136AA_AS:0):0.0,SAL_JA8483AA_AS:1):1):0.0,(((((SAL_EA6577AA_AS:0.0,((SAL_JA4457AA_AS:0.0,((SAL_JA4455AA_AS:0.0,SAL_KA3524AA_AS:78):0.0,SAL_JA4478AA_AS:34):42):0.0,SAL_JA4448AA_AS:43):86):0.0,SAL_JA4552AA_AS:31):0.0,SAL_FA4423AA_AS:41):0.0,(((((((((((SAL_FA1993AA_AS:0,SAL_FA4384AA_AS:0):0.0,SAL_CA0747AA_AS:44):0.0,SAL_FA2979AA_AS:2):0.0,(SAL_FA3995AA_AS:0.0,SAL_FA3911AA_AS:1):3):0.0,SAL_JA4565AA_AS:4):0.0,SAL_JA4438AA_AS:5):0.0,SAL_FA2360AA_AS:12):0.0,SAL_JA4566AA_AS:14):0.0,SAL_FA3889AA_AS:16):0.0,SAL_JA4564AA_AS:16):0.0,SAL_BA2933AA_AS:24):42):0.0,((SAL_FA3039AA_AS:0.0,SAL_FA2918AA_AS:3):0.0,SAL_JA4561AA_AS:39):54):60):0.0,((SAL_KA4665AA_AS:0.0,(((SAL_FA3019AA_AS:0.0,(SAL_FA4560AA_AS:0.0,SAL_IA6168AA_AS:2):55):0.0,(SAL_KA2748AA_AS:0.0,SAL_KA2722AA_AS:39):59):0.0,((SAL_BA3624AA_AS:0.0,(SAL_JA4563AA_AS:0.0,(((SAL_FA3194AA_AS:0.0,SAL_IA6171AA_AS:5):0.0,SAL_FA4572AA_AS:3):0.0,SAL_FA4728AA_AS:3):4):3):0.0,SAL_BA5451AA_AS:4):42):54):0.0,SAL_JA4558AA_AS:60):63):0.0,(SAL_JA4553AA_AS:0.0,(SAL_JA4439AA_AS:0.0,SAL_IA1837AA_AS:43):65):67):0.0,SAL_JA4557AA_AS:75):84):0.0,(SAL_JA4556AA_AS:0.0,SAL_AB1333AA_AS:15):86):119):0.0,SAL_CA3925AA_AS:159):0.0,SAL_EA6434AA_AS:5):0.0,((SAL_KA2726AA_AS:0.0,SAL_KA4675AA_AS:14):0.0,(SAL_LA4011AA_AS:0.0,SAL_KA4638AA_AS:41):43):49):0.0,(SAL_EA6573AA_AS:0.0,((SAL_FA3249AA_AS:0.0,SAL_JA4554AA_AS:51):0.0,SAL_KA2736AA_AS:52):33):52):0.0,SAL_KA4666AA_AS:56):57):0.0,(SAL_FA6398AA_AS:0.0,(SAL_JA4446AA_AS:0.0,SAL_EA6427AA_AS:142):41):67):0.0,((SAL_KA4669AA_AS:0.0,(((((SAL_KA2751AA_AS:0.0,SAL_JA4465AA_AS:83):0.0,SAL_KA4684AA_AS:88):0.0,((SAL_KA2735AA_AS:0.0,((SAL_BA8961AA_AS:0.0,SAL_BA9023AA_AS:2):0.0,SAL_BA9002AA_AS:7):18):0.0,((SAL_KA4644AA_AS:0.0,SAL_KA4645AA_AS:54):0.0,((((((SAL_JA4551AA_AS:0.0,(SAL_KA2781AA_AS:0.0,SAL_KA2110AA_AS:15):75):0.0,(((SAL_KA5408AA_AS:0.0,SAL_KA2746AA_AS:90):0.0,(((SAL_KA2782AA_AS:0.0,SAL_KA2729AA_AS:6):0.0,SAL_KA4671AA_AS:8):0.0,((((SAL_JA4486AA_AS:0.0,SAL_JA4495AA_AS:22):0.0,SAL_KA4674AA_AS:25):0.0,SAL_KA2109AA_AS:27):0.0,SAL_KA2113AA_AS:60):18):26):0.0,((SAL_KA5414AA_AS:0.0,SAL_KA4629AA_AS:13):0.0,SAL_KA2727AA_AS:45):52):80):0.0,((SAL_KA4602AA_AS:0.0,(SAL_JA4499AA_AS:0.0,SAL_KA4624AA_AS:44):17):0.0,(SAL_KA4687AA_AS:0.0,SAL_KA4680AA_AS:32):26):91):0.0,((SAL_KA2732AA_AS:0.0,((((((((((SAL_KA2759AA_AS:0.0,SAL_KA2134AA_AS:203):0.0,((SAL_KA4650AA_AS:0.0,SAL_KA4647AA_AS:27):0.0,SAL_KA4648AA_AS:19):22):0.0,(SAL_KA2114AA_AS:0.0,SAL_KA2115AA_AS:48):71):0.0,SAL_KA2744AA_AS:85):0.0,((SAL_KA4628AA_AS:0.0,SAL_KA2112AA_AS:138):0.0,SAL_KA2779AA_AS:34):86):0.0,SAL_KA2725AA_AS:87):0.0,SAL_KA4649AA_AS:115):0.0,SAL_KA2745AA_AS:136):0.0,((SAL_KA2770AA_AS:0.0,((((((((SAL_FA6337AA_AS:0.0,(((SAL_KA2776AA_AS:0.0,SAL_KA2730AA_AS:22):0.0,SAL_KA4640AA_AS:27):0.0,((SAL_KA5407AA_AS:0.0,SAL_KA2721AA_AS:25):0.0,SAL_KA2774AA_AS:42):52):192):0.0,SAL_JA4450AA_AS:35):0.0,(((SAL_FA6280AA_AS:0.0,SAL_JA4509AA_AS:37):0.0,(SAL_FA6378AA_AS:0.0,SAL_JA4452AA_AS:27):43):0.0,(SAL_FA6301AA_AS:0.0,SAL_FA6300AA_AS:3):6):37):0.0,SAL_KA4663AA_AS:44):0.0,(SAL_FA6392AA_AS:0.0,SAL_KA2117AA_AS:31):46):0.0,(SAL_JA4512AA_AS:0.0,(SAL_JA4461AA_AS:0.0,SAL_KA4633AA_AS:16):9):52):0.0,((((SAL_KA2111AA_AS:0.0,SAL_KA2122AA_AS:139):0.0,(SAL_KA2107AA_AS:0.0,SAL_KA2733AA_AS:30):16):0.0,SAL_KA2734AA_AS:104):0.0,SAL_KA2778AA_AS:123):132):0.0,(SAL_JA4549AA_AS:0.0,(((((((((((SAL_KA2773AA_AS:0.0,SAL_KA2127AA_AS:5):0.0,SAL_KA2767AA_AS:8):0.0,SAL_KA2765AA_AS:13):0.0,SAL_KA2133AA_AS:13):0.0,(SAL_KA2131AA_AS:0.0,SAL_KA4642AA_AS:46):13):0.0,SAL_KA2126AA_AS:15):0.0,SAL_KA2719AA_AS:16):0.0,SAL_KA4682AA_AS:16):0.0,SAL_KA2129AA_AS:17):0.0,SAL_KA2764AA_AS:19):0.0,SAL_KA4679AA_AS:20):98):136):189):0.0,SAL_KA4651AA_AS:2):155):0.0,SAL_KA5412AA_AS:159):166):0.0,((SAL_KA4677AA_AS:0.0,SAL_JA4490AA_AS:19):0.0,(((SAL_KA2771AA_AS:0.0,SAL_KA2772AA_AS:81):0.0,(SAL_KA5411AA_AS:0.0,(SAL_KA2123AA_AS:0.0,SAL_KA2119AA_AS:7):27):38):0.0,SAL_JA4550AA_AS:64):74):17):109):0.0,SAL_JA4548AA_AS:9):0.0,(SAL_JA4504AA_AS:0.0,SAL_KA4641AA_AS:31):28):66):76):91):0.0,(SAL_KA2124AA_AS:0.0,SAL_KA3519AA_AS:84):95):0.0,(((((((((SAL_KA2120AA_AS:0.0,SAL_KA4631AA_AS:16):0.0,((SAL_KA2775AA_AS:0.0,(SAL_KA4681AA_AS:0.0,SAL_KA4686AA_AS:32):24):0.0,SAL_KA2132AA_AS:5):19):0.0,(SAL_KA2766AA_AS:0.0,SAL_KA2116AA_AS:73):22):0.0,SAL_KA2747AA_AS:23):0.0,SAL_KA2118AA_AS:25):0.0,SAL_KA4685AA_AS:33):0.0,SAL_KA5413AA_AS:36):0.0,SAL_KA4683AA_AS:47):0.0,(SAL_KA2777AA_AS:0.0,(SAL_KA2750AA_AS:0.0,SAL_KA4630AA_AS:5):24):69):70):73):0.0,SAL_JA4470AA_AS:144):14):0.0,SAL_KA2752AA_AS:41):50):54):0.0,SAL_KA2755AA_AS:59):0.0,SAL_KA4676AA_AS:16):0.0,SAL_KA4667AA_AS:45):48):0.0,SAL_KA4668AA_AS:53):0.0,(SAL_KA3451AA_AS:0.0,SAL_JA4441AA_AS:71):82):193):0.0,SAL_ZA3194AA_AS:218);\n","metadata_options":{"13496":{"label":"ParaC serovars","category":"Custom","coltype":"character","grouptype":"size","colorscheme":"custom","minnum":0},"nothing":{"label":"No Category"},"comment":{"category":"Metadata","label":"Comment","coltype":"character","grouptype":"size","colorscheme":"category","minnum":0},"secondary_sample_accession":{"category":"Metadata","label":"Secondary Sample ID","coltype":"character","grouptype":"size","colorscheme":"category","minnum":0},"antigenic_formulas":{"category":"Metadata","label":"Antigenic Formulas","coltype":"character","grouptype":"size","colorscheme":"category","minnum":0},"total_bases":{"category":"Metadata","label":"Bases","coltype":"character","grouptype":"size","colorscheme":"category","minnum":0},"accession":{"category":"Metadata","label":"Accession No.","coltype":"character","grouptype":"size","colorscheme":"category","minnum":0},"antibiotic_resistance":{"category":"Metadata","label":"Antibiotic Resistance","coltype":"character","grouptype":"size","colorscheme":"category","minnum":0},"strain":{"category":"Metadata","label":"Name","coltype":"character","grouptype":"size","colorscheme":"category","minnum":0},"seq_library":{"category":"Metadata","label":"Sequencing Library","coltype":"character","grouptype":"size","colorscheme":"category","minnum":0},"postcode":{"category":"Metadata","label":"Post Code","coltype":"character","grouptype":"size","colorscheme":"category","minnum":0},"subspecies":{"category":"Metadata","label":"Subspecies","coltype":"character","grouptype":"size","colorscheme":"category","minnum":0},"sample_accession":{"category":"Metadata","label":"Sample ID","coltype":"character","grouptype":"size","colorscheme":"category","minnum":0},"seq_insert":{"category":"Metadata","label":"Insert Size","coltype":"character","grouptype":"size","colorscheme":"category","minnum":0},"city":{"category":"Metadata","label":"City","coltype":"character","grouptype":"size","colorscheme":"category","minnum":0},"collection_date":{"category":"Metadata","label":"Collection Day","coltype":"character","grouptype":"size","colorscheme":"category","minnum":0},"collection_month":{"category":"Metadata","label":"Collection Month","coltype":"character","grouptype":"size","colorscheme":"category","minnum":0},"average_length":{"category":"Metadata","label":"Average Length","coltype":"character","grouptype":"size","colorscheme":"category","minnum":0},"continent":{"category":"Metadata","label":"Continent","coltype":"character","grouptype":"size","colorscheme":"category","minnum":0},"admin1":{"category":"Metadata","label":"Region","coltype":"character","grouptype":"size","colorscheme":"category","minnum":0},"source_details":{"category":"Metadata","label":"Source Details","coltype":"character","grouptype":"size","colorscheme":"category","minnum":0},"admin2":{"category":"Metadata","label":"District","coltype":"character","grouptype":"size","colorscheme":"category","minnum":0},"latitude":{"category":"Metadata","label":"Latitude","coltype":"character","grouptype":"size","colorscheme":"category","minnum":0},"experiment_accession":{"category":"Metadata","label":"Experiment","coltype":"character","grouptype":"size","colorscheme":"category","minnum":0},"study_accession":{"category":"Metadata","label":"Bio Project ID","coltype":"character","grouptype":"size","colorscheme":"category","minnum":0},"source_niche":{"category":"Metadata","label":"Source Niche","coltype":"character","grouptype":"size","colorscheme":"category","minnum":0},"barcode":{"category":"Metadata","label":"Barcode","coltype":"character","grouptype":"size","colorscheme":"category","minnum":0},"phage_type":{"category":"Metadata","label":"Phage Type","coltype":"character","grouptype":"size","colorscheme":"category","minnum":0},"serotype":{"category":"Metadata","label":"Serovar","coltype":"character","grouptype":"size","colorscheme":"category","minnum":0},"uberstrain":{"category":"Metadata","label":"Uberstrain","coltype":"character","grouptype":"size","colorscheme":"category","minnum":0},"secondary_study_accession":{"category":"Metadata","label":"Project ID","coltype":"character","grouptype":"size","colorscheme":"category","minnum":0},"collection_year":{"category":"Metadata","label":"Collection Year","coltype":"character","grouptype":"size","colorscheme":"category","minnum":0},"seq_platform":{"category":"Metadata","label":"Sequencing Platform","coltype":"character","grouptype":"size","colorscheme":"category","minnum":0},"created":{"category":"Metadata","label":"Date Entered","coltype":"character","grouptype":"size","colorscheme":"category","minnum":0},"country":{"category":"Metadata","label":"Country","coltype":"character","grouptype":"size","colorscheme":"category","minnum":0},"release_date":{"category":"Metadata","label":"Release Date","coltype":"character","grouptype":"size","colorscheme":"category","minnum":0},"disease":{"category":"Metadata","label":"Disease","coltype":"character","grouptype":"size","colorscheme":"category","minnum":0},"longitude":{"category":"Metadata","label":"Longitude","coltype":"character","grouptype":"size","colorscheme":"category","minnum":0},"ST":{"category":"Metadata","label":"ST","coltype":"character","grouptype":"size","colorscheme":"category","minnum":0},"source_type":{"category":"Metadata","label":"Source Type","coltype":"character","grouptype":"size","colorscheme":"category","minnum":0},"contact":{"category":"Metadata","label":"Lab Contact","coltype":"character","grouptype":"size","colorscheme":"category","minnum":0},"collection_time":{"category":"Metadata","label":"Collection Time","coltype":"character","grouptype":"size","colorscheme":"category","minnum":0},"ID":{"label":"ID","coltype":"character","grouptype":"size","colorscheme":"category","minnum":0}}}
