# Supplementary material for: GrapeTree: visualization of core genomic relationships among 100,000 bacterial pathogens
Source: Genome Res. 2018 Sep;28(9):1395–404. doi: 10.1101/gr.232397.117 (PMC6120633; doi:10.1101/gr.232397.117)
Supplement: Supplemental Material [file supp_gr.232397.117_Supplemental_data_S2.zip › figures/Fig_5D.json]

{"links":[{"source":0,"target":1,"distance":0},{"source":1,"target":2,"distance":0},{"source":2,"target":3,"distance":0},{"source":3,"target":4,"distance":0},{"source":4,"target":5,"distance":0},{"source":5,"target":6,"distance":0},{"source":6,"target":7,"distance":0},{"source":7,"target":8,"distance":0},{"source":8,"target":9,"distance":0},{"source":9,"target":10,"distance":0},{"source":10,"target":11,"distance":0},{"source":11,"target":12,"distance":0},{"source":12,"target":13,"distance":0},{"source":13,"target":14,"distance":0},{"source":14,"target":15,"distance":0},{"source":15,"target":16,"distance":0},{"source":16,"target":17,"distance":0},{"source":17,"target":18,"distance":0},{"source":18,"target":19,"distance":0},{"source":18,"target":20,"distance":0},{"source":17,"target":21,"distance":1},{"source":16,"target":22,"distance":1},{"source":22,"target":23,"distance":0},{"source":23,"target":24,"distance":0},{"source":23,"target":25,"distance":0},{"source":22,"target":26,"distance":1},{"source":15,"target":27,"distance":65},{"source":27,"target":28,"distance":0},{"source":28,"target":29,"distance":0},{"source":29,"target":30,"distance":0},{"source":30,"target":31,"distance":0},{"source":31,"target":32,"distance":0},{"source":31,"target":33,"distance":43},{"source":33,"target":34,"distance":0},{"source":34,"target":35,"distance":0},{"source":35,"target":36,"distance":0},{"source":36,"target":37,"distance":0},{"source":36,"target":38,"distance":3},{"source":35,"target":39,"distance":3},{"source":34,"target":40,"distance":4},{"source":40,"target":41,"distance":0},{"source":41,"target":42,"distance":0},{"source":41,"target":43,"distance":4},{"source":40,"target":44,"distance":3},{"source":33,"target":45,"distance":5},{"source":30,"target":46,"distance":54},{"source":29,"target":47,"distance":55},{"source":47,"target":48,"distance":0},{"source":47,"target":49,"distance":2},{"source":28,"target":50,"distance":59},{"source":50,"target":51,"distance":0},{"source":50,"target":52,"distance":39},{"source":27,"target":53,"distance":62},{"source":14,"target":54,"distance":68},{"source":13,"target":55,"distance":75},{"source":12,"target":56,"distance":76},{"source":56,"target":57,"distance":0},{"source":57,"target":58,"distance":0},{"source":58,"target":59,"distance":0},{"source":59,"target":60,"distance":0},{"source":60,"target":61,"distance":0},{"source":61,"target":62,"distance":0},{"source":62,"target":63,"distance":0},{"source":63,"target":64,"distance":0},{"source":64,"target":65,"distance":0},{"source":65,"target":66,"distance":0},{"source":66,"target":67,"distance":0},{"source":67,"target":68,"distance":0},{"source":67,"target":69,"distance":1},{"source":66,"target":70,"distance":3},{"source":70,"target":71,"distance":0},{"source":71,"target":72,"distance":0},{"source":71,"target":73,"distance":0},{"source":70,"target":74,"distance":2},{"source":65,"target":75,"distance":5},{"source":64,"target":76,"distance":6},{"source":63,"target":77,"distance":13},{"source":62,"target":78,"distance":15},{"source":61,"target":79,"distance":17},{"source":60,"target":80,"distance":17},{"source":59,"target":81,"distance":25},{"source":58,"target":82,"distance":43},{"source":82,"target":83,"distance":0},{"source":83,"target":84,"distance":0},{"source":83,"target":85,"distance":31},{"source":82,"target":86,"distance":41},{"source":57,"target":87,"distance":45},{"source":56,"target":88,"distance":65},{"source":88,"target":89,"distance":0},{"source":89,"target":90,"distance":0},{"source":89,"target":91,"distance":3},{"source":88,"target":92,"distance":39},{"source":11,"target":93,"distance":81},{"source":93,"target":94,"distance":0},{"source":93,"target":95,"distance":43},{"source":10,"target":96,"distance":84},{"source":96,"target":97,"distance":0},{"source":97,"target":98,"distance":0},{"source":97,"target":99,"distance":46},{"source":96,"target":100,"distance":72},{"source":100,"target":101,"distance":0},{"source":101,"target":102,"distance":0},{"source":101,"target":103,"distance":21},{"source":100,"target":104,"distance":21},{"source":9,"target":105,"distance":106},{"source":105,"target":106,"distance":0},{"source":105,"target":107,"distance":15},{"source":8,"target":108,"distance":108},{"source":108,"target":109,"distance":0},{"source":109,"target":110,"distance":0},{"source":109,"target":111,"distance":42},{"source":111,"target":112,"distance":0},{"source":111,"target":113,"distance":34},{"source":108,"target":114,"distance":43},{"source":7,"target":115,"distance":125},{"source":115,"target":116,"distance":0},{"source":116,"target":117,"distance":0},{"source":117,"target":118,"distance":0},{"source":118,"target":119,"distance":0},{"source":119,"target":120,"distance":0},{"source":120,"target":121,"distance":0},{"source":121,"target":122,"distance":0},{"source":122,"target":123,"distance":0},{"source":123,"target":124,"distance":0},{"source":124,"target":125,"distance":0},{"source":124,"target":126,"distance":5},{"source":123,"target":127,"distance":54},{"source":127,"target":128,"distance":0},{"source":128,"target":129,"distance":0},{"source":128,"target":130,"distance":33},{"source":127,"target":131,"distance":52},{"source":122,"target":132,"distance":58},{"source":121,"target":133,"distance":60},{"source":133,"target":134,"distance":0},{"source":134,"target":135,"distance":0},{"source":134,"target":136,"distance":14},{"source":133,"target":137,"distance":59},{"source":137,"target":138,"distance":0},{"source":137,"target":139,"distance":41},{"source":120,"target":140,"distance":70},{"source":119,"target":141,"distance":70},{"source":118,"target":142,"distance":73},{"source":117,"target":143,"distance":76},{"source":116,"target":144,"distance":79},{"source":115,"target":145,"distance":99},{"source":145,"target":146,"distance":0},{"source":145,"target":147,"distance":81},{"source":6,"target":148,"distance":149},{"source":5,"target":149,"distance":175},{"source":4,"target":150,"distance":179},{"source":3,"target":151,"distance":890},{"source":151,"target":152,"distance":0},{"source":152,"target":153,"distance":0},{"source":153,"target":154,"distance":0},{"source":154,"target":155,"distance":0},{"source":155,"target":156,"distance":0},{"source":156,"target":157,"distance":0},{"source":157,"target":158,"distance":0},{"source":158,"target":159,"distance":0},{"source":159,"target":160,"distance":0},{"source":159,"target":161,"distance":16},{"source":158,"target":162,"distance":45},{"source":157,"target":163,"distance":48},{"source":163,"target":164,"distance":0},{"source":163,"target":165,"distance":47},{"source":156,"target":166,"distance":54},{"source":155,"target":167,"distance":59},{"source":154,"target":168,"distance":60},{"source":153,"target":169,"distance":88},{"source":169,"target":170,"distance":0},{"source":169,"target":171,"distance":71},{"source":152,"target":172,"distance":195},{"source":172,"target":173,"distance":0},{"source":173,"target":174,"distance":0},{"source":174,"target":175,"distance":0},{"source":175,"target":176,"distance":0},{"source":175,"target":177,"distance":59},{"source":174,"target":178,"distance":85},{"source":173,"target":179,"distance":87},{"source":172,"target":180,"distance":93},{"source":151,"target":181,"distance":293},{"source":2,"target":182,"distance":1144},{"source":1,"target":183,"distance":1573},{"source":183,"target":184,"distance":0},{"source":184,"target":185,"distance":0},{"source":185,"target":186,"distance":0},{"source":186,"target":187,"distance":0},{"source":187,"target":188,"distance":0},{"source":188,"target":189,"distance":0},{"source":189,"target":190,"distance":0},{"source":190,"target":191,"distance":0},{"source":191,"target":192,"distance":0},{"source":192,"target":193,"distance":0},{"source":193,"target":194,"distance":0},{"source":194,"target":195,"distance":0},{"source":194,"target":196,"distance":2},{"source":193,"target":197,"distance":7},{"source":192,"target":198,"distance":15},{"source":191,"target":199,"distance":18},{"source":190,"target":200,"distance":84},{"source":200,"target":201,"distance":0},{"source":201,"target":202,"distance":0},{"source":202,"target":203,"distance":0},{"source":202,"target":204,"distance":54},{"source":201,"target":205,"distance":66},{"source":205,"target":206,"distance":0},{"source":206,"target":207,"distance":0},{"source":206,"target":208,"distance":9},{"source":205,"target":209,"distance":35},{"source":209,"target":210,"distance":0},{"source":209,"target":211,"distance":31},{"source":200,"target":212,"distance":81},{"source":212,"target":213,"distance":0},{"source":212,"target":214,"distance":15},{"source":189,"target":215,"distance":111},{"source":215,"target":216,"distance":0},{"source":216,"target":217,"distance":0},{"source":217,"target":218,"distance":0},{"source":217,"target":219,"distance":17},{"source":216,"target":220,"distance":26},{"source":220,"target":221,"distance":0},{"source":220,"target":222,"distance":32},{"source":215,"target":223,"distance":49},{"source":188,"target":224,"distance":117},{"source":224,"target":225,"distance":0},{"source":225,"target":226,"distance":0},{"source":226,"target":227,"distance":0},{"source":227,"target":228,"distance":0},{"source":228,"target":229,"distance":0},{"source":229,"target":230,"distance":0},{"source":229,"target":231,"distance":8},{"source":231,"target":232,"distance":0},{"source":232,"target":233,"distance":0},{"source":233,"target":234,"distance":0},{"source":233,"target":235,"distance":26},{"source":235,"target":236,"distance":0},{"source":235,"target":237,"distance":52},{"source":237,"target":238,"distance":0},{"source":238,"target":239,"distance":0},{"source":238,"target":240,"distance":13},{"source":237,"target":241,"distance":45},{"source":232,"target":242,"distance":64},{"source":231,"target":243,"distance":6},{"source":228,"target":244,"distance":18},{"source":227,"target":245,"distance":28},{"source":226,"target":246,"distance":28},{"source":225,"target":247,"distance":29},{"source":224,"target":248,"distance":98},{"source":187,"target":249,"distance":130},{"source":249,"target":250,"distance":0},{"source":250,"target":251,"distance":0},{"source":251,"target":252,"distance":0},{"source":252,"target":253,"distance":0},{"source":253,"target":254,"distance":0},{"source":254,"target":255,"distance":0},{"source":255,"target":256,"distance":0},{"source":256,"target":257,"distance":0},{"source":257,"target":258,"distance":0},{"source":258,"target":259,"distance":0},{"source":259,"target":260,"distance":0},{"source":260,"target":261,"distance":0},{"source":261,"target":262,"distance":0},{"source":262,"target":263,"distance":0},{"source":263,"target":264,"distance":0},{"source":263,"target":265,"distance":5},{"source":262,"target":266,"distance":19},{"source":261,"target":267,"distance":24},{"source":260,"target":268,"distance":35},{"source":268,"target":269,"distance":0},{"source":269,"target":270,"distance":0},{"source":269,"target":271,"distance":24},{"source":268,"target":272,"distance":33},{"source":259,"target":273,"distance":35},{"source":258,"target":274,"distance":35},{"source":257,"target":275,"distance":37},{"source":256,"target":276,"distance":49},{"source":255,"target":277,"distance":60},{"source":254,"target":278,"distance":82},{"source":278,"target":279,"distance":0},{"source":278,"target":280,"distance":73},{"source":253,"target":281,"distance":83},{"source":281,"target":282,"distance":0},{"source":281,"target":283,"distance":27},{"source":283,"target":284,"distance":0},{"source":283,"target":285,"distance":5},{"source":252,"target":286,"distance":86},{"source":251,"target":287,"distance":113},{"source":250,"target":288,"distance":123},{"source":249,"target":289,"distance":127},{"source":289,"target":290,"distance":0},{"source":289,"target":291,"distance":84},{"source":186,"target":292,"distance":131},{"source":292,"target":293,"distance":0},{"source":293,"target":294,"distance":0},{"source":294,"target":295,"distance":0},{"source":294,"target":296,"distance":17},{"source":293,"target":297,"distance":19},{"source":292,"target":298,"distance":79},{"source":298,"target":299,"distance":0},{"source":299,"target":300,"distance":0},{"source":300,"target":301,"distance":0},{"source":301,"target":302,"distance":0},{"source":301,"target":303,"distance":89},{"source":300,"target":304,"distance":28},{"source":304,"target":305,"distance":0},{"source":304,"target":306,"distance":7},{"source":299,"target":307,"distance":38},{"source":298,"target":308,"distance":68},{"source":185,"target":309,"distance":169},{"source":184,"target":310,"distance":219},{"source":310,"target":311,"distance":0},{"source":311,"target":312,"distance":0},{"source":312,"target":313,"distance":0},{"source":312,"target":314,"distance":2},{"source":311,"target":315,"distance":155},{"source":315,"target":316,"distance":0},{"source":316,"target":317,"distance":0},{"source":317,"target":318,"distance":0},{"source":318,"target":319,"distance":0},{"source":319,"target":320,"distance":0},{"source":320,"target":321,"distance":0},{"source":321,"target":322,"distance":0},{"source":322,"target":323,"distance":0},{"source":323,"target":324,"distance":0},{"source":323,"target":325,"distance":159},{"source":322,"target":326,"distance":22},{"source":326,"target":327,"distance":0},{"source":327,"target":328,"distance":0},{"source":327,"target":329,"distance":27},{"source":326,"target":330,"distance":19},{"source":321,"target":331,"distance":71},{"source":331,"target":332,"distance":0},{"source":331,"target":333,"distance":48},{"source":320,"target":334,"distance":85},{"source":319,"target":335,"distance":86},{"source":335,"target":336,"distance":0},{"source":335,"target":337,"distance":34},{"source":318,"target":338,"distance":87},{"source":317,"target":339,"distance":115},{"source":316,"target":340,"distance":136},{"source":315,"target":341,"distance":144},{"source":310,"target":342,"distance":209},{"source":183,"target":343,"distance":305},{"source":343,"target":344,"distance":0},{"source":344,"target":345,"distance":0},{"source":345,"target":346,"distance":0},{"source":346,"target":347,"distance":0},{"source":347,"target":348,"distance":0},{"source":348,"target":349,"distance":0},{"source":349,"target":350,"distance":0},{"source":350,"target":351,"distance":0},{"source":351,"target":352,"distance":0},{"source":352,"target":353,"distance":0},{"source":353,"target":354,"distance":0},{"source":354,"target":355,"distance":0},{"source":355,"target":356,"distance":0},{"source":356,"target":357,"distance":0},{"source":357,"target":358,"distance":0},{"source":357,"target":359,"distance":5},{"source":356,"target":360,"distance":8},{"source":355,"target":361,"distance":13},{"source":354,"target":362,"distance":13},{"source":353,"target":363,"distance":13},{"source":352,"target":364,"distance":15},{"source":351,"target":365,"distance":16},{"source":350,"target":366,"distance":16},{"source":349,"target":367,"distance":17},{"source":348,"target":368,"distance":19},{"source":347,"target":369,"distance":20},{"source":346,"target":370,"distance":47},{"source":345,"target":371,"distance":98},{"source":344,"target":372,"distance":170},{"source":372,"target":373,"distance":0},{"source":373,"target":374,"distance":0},{"source":374,"target":375,"distance":0},{"source":375,"target":376,"distance":0},{"source":376,"target":377,"distance":0},{"source":377,"target":378,"distance":0},{"source":378,"target":379,"distance":0},{"source":379,"target":380,"distance":0},{"source":380,"target":381,"distance":0},{"source":381,"target":382,"distance":0},{"source":381,"target":383,"distance":3},{"source":380,"target":384,"distance":6},{"source":379,"target":385,"distance":39},{"source":385,"target":386,"distance":0},{"source":385,"target":387,"distance":35},{"source":378,"target":388,"distance":39},{"source":377,"target":389,"distance":45},{"source":389,"target":390,"distance":0},{"source":389,"target":391,"distance":27},{"source":376,"target":392,"distance":53},{"source":375,"target":393,"distance":53},{"source":393,"target":394,"distance":0},{"source":393,"target":395,"distance":31},{"source":374,"target":396,"distance":62},{"source":396,"target":397,"distance":0},{"source":397,"target":398,"distance":0},{"source":397,"target":399,"distance":9},{"source":396,"target":400,"distance":16},{"source":373,"target":401,"distance":144},{"source":401,"target":402,"distance":0},{"source":402,"target":403,"distance":0},{"source":403,"target":404,"distance":0},{"source":404,"target":405,"distance":0},{"source":404,"target":406,"distance":16},{"source":403,"target":407,"distance":30},{"source":402,"target":408,"distance":108},{"source":401,"target":409,"distance":127},{"source":372,"target":410,"distance":158},{"source":343,"target":411,"distance":236},{"source":411,"target":412,"distance":0},{"source":412,"target":413,"distance":0},{"source":413,"target":414,"distance":0},{"source":413,"target":415,"distance":22},{"source":412,"target":416,"distance":27},{"source":411,"target":417,"distance":52},{"source":417,"target":418,"distance":0},{"source":418,"target":419,"distance":0},{"source":418,"target":420,"distance":25},{"source":417,"target":421,"distance":42},{"source":0,"target":422,"distance":1816},{"source":422,"target":423,"distance":0},{"source":423,"target":424,"distance":0},{"source":424,"target":425,"distance":0},{"source":425,"target":426,"distance":0},{"source":426,"target":427,"distance":0},{"source":426,"target":428,"distance":27},{"source":425,"target":429,"distance":27},{"source":424,"target":430,"distance":38},{"source":423,"target":431,"distance":163},{"source":431,"target":432,"distance":0},{"source":431,"target":433,"distance":65},{"source":422,"target":434,"distance":1139},{"source":434,"target":435,"distance":0},{"source":435,"target":436,"distance":0},{"source":435,"target":437,"distance":41},{"source":434,"target":438,"distance":148}],"nodes":["_hypo_0","_hypo_1","_hypo_2","_hypo_3","_hypo_4","_hypo_5","_hypo_6","_hypo_7","_hypo_8","_hypo_9","_hypo_10","_hypo_11","_hypo_12","_hypo_13","_hypo_14","_hypo_15","_hypo_16","_hypo_17","_hypo_18","SAL_IA6169AA_AS","SAL_EA3564AA_AS","SAL_IA5709AA_AS","_hypo_22","_hypo_23","SAL_JA4562AA_AS","SAL_FA2136AA_AS","SAL_JA8483AA_AS","_hypo_27","_hypo_28","_hypo_29","_hypo_30","_hypo_31","SAL_FA3019AA_AS","_hypo_33","_hypo_34","_hypo_35","_hypo_36","SAL_FA3194AA_AS","SAL_FA4728AA_AS","SAL_FA4572AA_AS","_hypo_40","_hypo_41","SAL_BA3624AA_AS","SAL_BA5451AA_AS","SAL_JA4563AA_AS","SAL_IA6171AA_AS","SAL_KA4665AA_AS","_hypo_47","SAL_FA4560AA_AS","SAL_IA6168AA_AS","_hypo_50","SAL_KA2748AA_AS","SAL_KA2722AA_AS","SAL_JA4558AA_AS","SAL_JA4553AA_AS","SAL_JA4557AA_AS","_hypo_56","_hypo_57","_hypo_58","_hypo_59","_hypo_60","_hypo_61","_hypo_62","_hypo_63","_hypo_64","_hypo_65","_hypo_66","_hypo_67","SAL_FA3995AA_AS","SAL_FA3911AA_AS","_hypo_70","_hypo_71","SAL_FA1993AA_AS","SAL_FA4384AA_AS","SAL_FA2979AA_AS","SAL_JA4565AA_AS","SAL_JA4438AA_AS","SAL_FA2360AA_AS","SAL_JA4566AA_AS","SAL_JA4564AA_AS","SAL_FA3889AA_AS","SAL_BA2933AA_AS","_hypo_82","_hypo_83","SAL_EA6577AA_AS","SAL_JA4552AA_AS","SAL_FA4423AA_AS","SAL_CA0747AA_AS","_hypo_88","_hypo_89","SAL_FA3039AA_AS","SAL_FA2918AA_AS","SAL_JA4561AA_AS","_hypo_93","SAL_JA4439AA_AS","SAL_IA1837AA_AS","_hypo_96","_hypo_97","SAL_KA4646AA_AS","SAL_JA4560AA_AS","_hypo_100","_hypo_101","SAL_KA4634AA_AS","SAL_KA2723AA_AS","SAL_KA2731AA_AS","_hypo_105","SAL_AB1333AA_AS","SAL_JA4556AA_AS","_hypo_108","_hypo_109","SAL_JA4457AA_AS","_hypo_111","SAL_JA4455AA_AS","SAL_JA4478AA_AS","SAL_JA4448AA_AS","_hypo_115","_hypo_116","_hypo_117","_hypo_118","_hypo_119","_hypo_120","_hypo_121","_hypo_122","_hypo_123","_hypo_124","SAL_EA6434AA_AS","SAL_EA5152AA_AS","_hypo_127","_hypo_128","SAL_EA6573AA_AS","SAL_FA3249AA_AS","SAL_JA4554AA_AS","SAL_KA4666AA_AS","_hypo_133","_hypo_134","SAL_KA4675AA_AS","SAL_KA2726AA_AS","_hypo_137","SAL_KA4638AA_AS","SAL_LA4011AA_AS","SAL_KA2749AA_AS","SAL_KA4670AA_AS","SAL_KA5409AA_AS","SAL_KA2736AA_AS","SAL_CA1224AA_AS","_hypo_145","SAL_KA5410AA_AS","SAL_KA2761AA_AS","SAL_KA4626AA_AS","SAL_KA3524AA_AS","SAL_CA3925AA_AS","_hypo_151","_hypo_152","_hypo_153","_hypo_154","_hypo_155","_hypo_156","_hypo_157","_hypo_158","_hypo_159","SAL_KA2758AA_AS","SAL_KA4676AA_AS","SAL_KA4667AA_AS","_hypo_163","SAL_JA4440AA_AS","SAL_KA4652AA_AS","SAL_KA4673AA_AS","SAL_KA2755AA_AS","SAL_KA4668AA_AS","_hypo_169","SAL_KA3451AA_AS","SAL_JA4441AA_AS","_hypo_172","_hypo_173","_hypo_174","_hypo_175","SAL_FA2332AA_AS","SAL_EA6429AA_AS","SAL_EA6435AA_AS","SAL_EA6440AA_AS","SAL_LA4012AA_AS","SAL_ZA3194AA_AS","SAL_KA2752AA_AS","_hypo_183","_hypo_184","_hypo_185","_hypo_186","_hypo_187","_hypo_188","_hypo_189","_hypo_190","_hypo_191","_hypo_192","_hypo_193","_hypo_194","SAL_BA8961AA_AS","SAL_BA9023AA_AS","SAL_BA9002AA_AS","SAL_NA2838AA_AS","SAL_KA2735AA_AS","_hypo_200","_hypo_201","_hypo_202","SAL_KA4644AA_AS","SAL_KA4645AA_AS","_hypo_205","_hypo_206","SAL_JA4551AA_AS","SAL_JA4548AA_AS","_hypo_209","SAL_KA4641AA_AS","SAL_JA4504AA_AS","_hypo_212","SAL_KA2781AA_AS","SAL_KA2110AA_AS","_hypo_215","_hypo_216","_hypo_217","SAL_KA4602AA_AS","SAL_JA4499AA_AS","_hypo_220","SAL_KA4687AA_AS","SAL_KA4680AA_AS","SAL_KA4624AA_AS","_hypo_224","_hypo_225","_hypo_226","_hypo_227","_hypo_228","_hypo_229","SAL_KA4671AA_AS","_hypo_231","_hypo_232","_hypo_233","SAL_KA2782AA_AS","_hypo_235","SAL_KA5408AA_AS","_hypo_237","_hypo_238","SAL_KA5414AA_AS","SAL_KA4629AA_AS","SAL_KA2727AA_AS","SAL_KA2113AA_AS","SAL_KA2729AA_AS","SAL_JA4486AA_AS","SAL_JA4495AA_AS","SAL_KA4674AA_AS","SAL_KA2109AA_AS","SAL_KA2746AA_AS","_hypo_249","_hypo_250","_hypo_251","_hypo_252","_hypo_253","_hypo_254","_hypo_255","_hypo_256","_hypo_257","_hypo_258","_hypo_259","_hypo_260","_hypo_261","_hypo_262","_hypo_263","SAL_KA2775AA_AS","SAL_KA2132AA_AS","SAL_KA2120AA_AS","SAL_KA4681AA_AS","_hypo_268","_hypo_269","SAL_KA2766AA_AS","SAL_KA4631AA_AS","SAL_KA2118AA_AS","SAL_KA4685AA_AS","SAL_KA2747AA_AS","SAL_KA4686AA_AS","SAL_KA5413AA_AS","SAL_KA4683AA_AS","_hypo_278","SAL_KA2751AA_AS","SAL_KA4669AA_AS","_hypo_281","SAL_KA2777AA_AS","_hypo_283","SAL_KA4630AA_AS","SAL_KA2750AA_AS","SAL_KA2116AA_AS","SAL_JA4465AA_AS","SAL_KA4684AA_AS","_hypo_289","SAL_KA2124AA_AS","SAL_KA3519AA_AS","_hypo_292","_hypo_293","_hypo_294","SAL_KA4677AA_AS","SAL_KA2732AA_AS","SAL_JA4490AA_AS","_hypo_298","_hypo_299","_hypo_300","_hypo_301","SAL_KA5411AA_AS","SAL_KA2772AA_AS","_hypo_304","SAL_KA2119AA_AS","SAL_KA2123AA_AS","SAL_KA2771AA_AS","SAL_JA4550AA_AS","SAL_JA4470AA_AS","_hypo_310","_hypo_311","_hypo_312","SAL_KA2770AA_AS","SAL_KA4651AA_AS","_hypo_315","_hypo_316","_hypo_317","_hypo_318","_hypo_319","_hypo_320","_hypo_321","_hypo_322","_hypo_323","SAL_KA2759AA_AS","SAL_KA5412AA_AS","_hypo_326","_hypo_327","SAL_KA4650AA_AS","SAL_KA4647AA_AS","SAL_KA4648AA_AS","_hypo_331","SAL_KA2114AA_AS","SAL_KA2115AA_AS","SAL_KA2744AA_AS","_hypo_335","SAL_KA4628AA_AS","SAL_KA2779AA_AS","SAL_KA2725AA_AS","SAL_KA4649AA_AS","SAL_KA2745AA_AS","SAL_KA2112AA_AS","SAL_KA2134AA_AS","_hypo_343","_hypo_344","_hypo_345","_hypo_346","_hypo_347","_hypo_348","_hypo_349","_hypo_350","_hypo_351","_hypo_352","_hypo_353","_hypo_354","_hypo_355","_hypo_356","_hypo_357","SAL_KA2773AA_AS","SAL_KA2127AA_AS","SAL_KA2767AA_AS","SAL_KA2131AA_AS","SAL_KA2133AA_AS","SAL_KA2765AA_AS","SAL_KA2126AA_AS","SAL_KA2719AA_AS","SAL_KA4682AA_AS","SAL_KA2129AA_AS","SAL_KA2764AA_AS","SAL_KA4679AA_AS","SAL_KA4642AA_AS","SAL_JA4549AA_AS","_hypo_372","_hypo_373","_hypo_374","_hypo_375","_hypo_376","_hypo_377","_hypo_378","_hypo_379","_hypo_380","_hypo_381","SAL_FA6301AA_AS","SAL_FA6300AA_AS","SAL_FA6280AA_AS","_hypo_385","SAL_FA6337AA_AS","SAL_JA4450AA_AS","SAL_JA4509AA_AS","_hypo_389","SAL_FA6378AA_AS","SAL_JA4452AA_AS","SAL_KA4663AA_AS","_hypo_393","SAL_FA6392AA_AS","SAL_KA2117AA_AS","_hypo_396","_hypo_397","SAL_JA4461AA_AS","SAL_JA4512AA_AS","SAL_KA4633AA_AS","_hypo_401","_hypo_402","_hypo_403","_hypo_404","SAL_KA2107AA_AS","SAL_KA2111AA_AS","SAL_KA2733AA_AS","SAL_KA2734AA_AS","SAL_KA2778AA_AS","SAL_KA2122AA_AS","_hypo_411","_hypo_412","_hypo_413","SAL_KA2776AA_AS","SAL_KA2730AA_AS","SAL_KA4640AA_AS","_hypo_417","_hypo_418","SAL_KA5407AA_AS","SAL_KA2721AA_AS","SAL_KA2774AA_AS","_hypo_422","_hypo_423","_hypo_424","_hypo_425","_hypo_426","SAL_JA4443AA_AS","SAL_JA4445AA_AS","SAL_JA4442AA_AS","SAL_JA4444AA_AS","_hypo_431","SAL_EA6432AA_AS","SAL_EA6869AA_AS","_hypo_434","_hypo_435","SAL_FA6398AA_AS","SAL_JA4446AA_AS","SAL_EA6427AA_AS"],"layout_data":{"node_positions":{"SAL_EA3564AA_AS":[378.22383120763726,476.89644319410814],"SAL_IA6169AA_AS":[378.22383120763726,476.89644319410814],"SAL_IA5709AA_AS":[258.2223835446483,499.3679524888947],"SAL_FA2136AA_AS":[463.84865362825246,362.617569656834],"SAL_JA4562AA_AS":[463.84865362825246,362.617569656834],"SAL_JA8483AA_AS":[537.0548985194692,264.91310773146466],"SAL_FA3019AA_AS":[243.82964115656716,315.28170723141966],"SAL_FA3194AA_AS":[169.80371744120504,174.34363482033527],"SAL_FA4728AA_AS":[114.2427017320677,86.27535869935288],"SAL_FA4572AA_AS":[153.6714733985326,71.47090554916126],"SAL_BA3624AA_AS":[77.07148130423715,124.02090935926634],"SAL_BA5451AA_AS":[-3.56792788449323,55.98466899808095],"SAL_JA4563AA_AS":[-22.265225045612098,92.79165228971021],"SAL_IA6171AA_AS":[194.25206370599517,70.29408117251577],"SAL_KA4665AA_AS":[109.34947610757493,204.33467336984688],"SAL_FA4560AA_AS":[81.23852265885864,248.64694677856676],"SAL_IA6168AA_AS":[-13.839831185303936,209.68096025239106],"SAL_KA2748AA_AS":[93.60720265684057,213.91701168907665],"SAL_KA2722AA_AS":[-33.79201516532032,127.95260413554054],"SAL_JA4558AA_AS":[81.41703973604393,225.96391741609284],"SAL_JA4553AA_AS":[164.23398200562323,464.9508035802375],"SAL_JA4557AA_AS":[156.53362849088217,445.0947756509398],"SAL_FA3995AA_AS":[514.2065760682051,656.5770183844422],"SAL_FA3911AA_AS":[602.0413407276644,707.1959840433112],"SAL_FA4384AA_AS":[632.3515821590296,616.2416561107766],"SAL_FA1993AA_AS":[632.3515821590296,616.2416561107766],"SAL_FA2979AA_AS":[749.193770797347,576.3510829624619],"SAL_JA4565AA_AS":[470.36368713704235,754.0543610829549],"SAL_JA4438AA_AS":[507.0439726316698,764.5997272718179],"SAL_FA2360AA_AS":[589.1267463161532,747.6074917942999],"SAL_JA4566AA_AS":[434.11234794956897,746.8060822848765],"SAL_JA4564AA_AS":[517.2214941791931,779.943267154363],"SAL_FA3889AA_AS":[567.4714382470809,767.8926755214475],"SAL_BA2933AA_AS":[625.0843105049145,580.5910355096772],"SAL_EA6577AA_AS":[673.1537312045036,647.6787314177204],"SAL_JA4552AA_AS":[815.825316185727,648.827710851462],"SAL_FA4423AA_AS":[828.1939016153375,626.7772068667697],"SAL_CA0747AA_AS":[386.72252168784723,756.4539644147729],"SAL_FA3039AA_AS":[701.1438164390086,687.5292405818275],"SAL_FA2918AA_AS":[802.5206693680766,711.3154007543038],"SAL_JA4561AA_AS":[854.7130699999894,681.4526931696854],"SAL_JA4439AA_AS":[151.7773143610463,425.4390245247374],"SAL_IA1837AA_AS":[-3.461110628854385,390.16284214172356],"SAL_KA4646AA_AS":[161.6417904874685,571.5182145704906],"SAL_JA4560AA_AS":[1.8793521632332215,537.5867734177219],"SAL_KA4634AA_AS":[-15.834672013135389,661.7981049818858],"SAL_KA2723AA_AS":[-136.00117283563927,708.464159841982],"SAL_KA2731AA_AS":[-91.11877208620649,766.4404141704647],"SAL_AB1333AA_AS":[171.00713892980127,644.6936005525247],"SAL_JA4556AA_AS":[77.24385064473358,720.6199801596156],"SAL_JA4457AA_AS":[233.82549913184846,704.3158898086394],"SAL_JA4455AA_AS":[112.8206948482262,805.6312147739241],"SAL_JA4478AA_AS":[0.26004997030304366,899.876384472968],"SAL_JA4448AA_AS":[155.92936215589583,843.1523744986815],"SAL_EA6434AA_AS":[324.7411576464853,764.7624917416642],"SAL_EA5152AA_AS":[275.64760456599646,859.7038120154352],"SAL_EA6573AA_AS":[324.4179090283353,939.101399116398],"SAL_FA3249AA_AS":[316.39060314042257,1084.3092030218434],"SAL_JA4554AA_AS":[336.92062209644763,1110.2311870055482],"SAL_KA4666AA_AS":[196.62891326825354,890.9836072709754],"SAL_KA4675AA_AS":[360.4121588496538,943.8435290176005],"SAL_KA2726AA_AS":[378.5826543991529,1061.724452391748],"SAL_KA4638AA_AS":[417.6701994738094,1115.7827604776678],"SAL_LA4011AA_AS":[467.0989729205543,1264.2116138894112],"SAL_KA2749AA_AS":[197.95266677363867,914.7096246598012],"SAL_KA4670AA_AS":[393.27937030449914,948.7787342145183],"SAL_KA5409AA_AS":[300.1581614053155,963.7453045557095],"SAL_KA2736AA_AS":[283.55652385489725,965.2006166647575],"SAL_CA1224AA_AS":[442.6246894572796,937.0481106044897],"SAL_KA5410AA_AS":[262.12825051920845,992.6043249343677],"SAL_KA2761AA_AS":[206.08160025682582,1196.5522348139225],"SAL_KA4626AA_AS":[89.46174936687771,325.9565965934447],"SAL_KA3524AA_AS":[382.1553335440683,115.29303999046022],"SAL_CA3925AA_AS":[263.8404574984346,128.03845464245552],"SAL_KA2758AA_AS":[201.62987837753025,-857.3991303689813],"SAL_KA4676AA_AS":[290.262383985935,-941.2724216327613],"SAL_KA4667AA_AS":[304.7545980735049,-732.5276738337654],"SAL_JA4440AA_AS":[41.505232756585855,-813.3261211266131],"SAL_KA4652AA_AS":[-117.29211971431735,-769.618438552367],"SAL_KA4673AA_AS":[96.91417766298692,-718.0119676238155],"SAL_KA2755AA_AS":[382.375036667833,-844.2549192549803],"SAL_KA4668AA_AS":[378.73583407654405,-901.850437375645],"SAL_KA3451AA_AS":[-8.78762855792769,-925.4413923493488],"SAL_JA4441AA_AS":[-196.93734653731752,-986.2829667446424],"SAL_FA2332AA_AS":[303.0642909441541,-1211.608605664863],"SAL_EA6429AA_AS":[411.00276726961124,-1357.1794401741656],"SAL_EA6435AA_AS":[267.09865840512623,-1425.6230097215848],"SAL_EA6440AA_AS":[353.8689137777752,-1425.4243713920266],"SAL_LA4012AA_AS":[503.4469853867487,-1320.437985230194],"SAL_ZA3194AA_AS":[46.49093441561925,-1336.254246235515],"SAL_KA2752AA_AS":[663.5236219428433,-1194.5296667092034],"SAL_BA8961AA_AS":[2450.728731648218,-488.17445893693497],"SAL_BA9023AA_AS":[2383.816447949132,-566.1551473530226],"SAL_BA9002AA_AS":[2523.097633277235,-570.532932791717],"SAL_NA2838AA_AS":[2370.925337962637,-397.68806379085254],"SAL_KA2735AA_AS":[2503.918648274236,-375.29923930750743],"SAL_KA4644AA_AS":[2630.1574863792403,-368.56927676715725],"SAL_KA4645AA_AS":[2797.56189384978,-319.88741696576244],"SAL_JA4551AA_AS":[2774.08386848125,-243.22029916037002],"SAL_JA4548AA_AS":[2855.1162344324853,-165.34066086026843],"SAL_KA4641AA_AS":[2896.871199462216,-160.26597853182977],"SAL_JA4504AA_AS":[3015.0956418894516,-80.39431567470136],"SAL_KA2781AA_AS":[2729.0471366923753,-181.6018624650421],"SAL_KA2110AA_AS":[2785.45620303866,-74.95109320288809],"SAL_KA4602AA_AS":[2403.8732713166573,-239.7461235936245],"SAL_JA4499AA_AS":[2382.065595658748,-118.28523956433152],"SAL_KA4687AA_AS":[2360.789428769401,-110.96915282706811],"SAL_KA4680AA_AS":[2315.0849145343545,25.6409670128794],"SAL_KA4624AA_AS":[2396.973691062364,-72.43237632903706],"SAL_KA4671AA_AS":[2190.7381413086205,-511.8713103965024],"SAL_KA2782AA_AS":[2080.0455760085165,-503.4398168961781],"SAL_KA5408AA_AS":[1953.4830059594728,-552.6499942076674],"SAL_KA5414AA_AS":[1793.5604721910936,-614.8312239329681],"SAL_KA4629AA_AS":[1712.6104772089968,-700.5439844275575],"SAL_KA2727AA_AS":[1631.8147131830501,-622.94897685552],"SAL_KA2113AA_AS":[1892.1291256551879,-495.0034569737227],"SAL_KA2729AA_AS":[1988.1997199932996,-446.1288471243463],"SAL_JA4486AA_AS":[2110.4332988235947,-607.3758375694562],"SAL_JA4495AA_AS":[2056.9329842225916,-475.93741480911206],"SAL_KA4674AA_AS":[2062.995684432404,-458.23429308448027],"SAL_KA2109AA_AS":[2082.5577885296693,-423.12768351100016],"SAL_KA2746AA_AS":[1978.6595386182944,-612.8973681831349],"SAL_KA2775AA_AS":[2556.032406104836,-746.5007491005879],"SAL_KA2132AA_AS":[2450.984861409603,-726.7765354813677],"SAL_KA2120AA_AS":[2656.99450202631,-670.8562560037676],"SAL_KA4681AA_AS":[2572.7797066583876,-878.4820953265072],"SAL_KA2766AA_AS":[2475.3921270466094,-870.8200692152957],"SAL_KA4631AA_AS":[2391.8661696455906,-974.3718063696292],"SAL_KA2118AA_AS":[2453.918527772032,-1014.6554907534385],"SAL_KA4685AA_AS":[2610.667022472016,-884.2440126555904],"SAL_KA2747AA_AS":[2669.980764014065,-841.2315238792314],"SAL_KA4686AA_AS":[2627.2495783324484,-879.5790257321651],"SAL_KA5413AA_AS":[2666.06237321886,-872.7342651266038],"SAL_KA4683AA_AS":[2599.322514339634,-923.8941107793192],"SAL_KA2751AA_AS":[2751.887485283264,-829.9334053407918],"SAL_KA4669AA_AS":[2936.3438596466026,-908.5103068851682],"SAL_KA2777AA_AS":[2674.6916909855354,-924.9054234722482],"SAL_KA4630AA_AS":[2750.65681014201,-1039.1192615241098],"SAL_KA2750AA_AS":[2809.8492213353898,-1128.1152710217684],"SAL_KA2116AA_AS":[2711.271405629885,-900.1104801627969],"SAL_JA4465AA_AS":[2710.5365564667695,-950.0695009833918],"SAL_KA4684AA_AS":[2635.2993443936966,-1003.9001051359907],"SAL_KA2124AA_AS":[2804.0392986120373,-864.9353282088122],"SAL_KA3519AA_AS":[2998.628557489655,-957.8605559763591],"SAL_KA4677AA_AS":[2213.274346303095,-637.1936552448612],"SAL_KA2732AA_AS":[2168.2897038854353,-752.1053735913084],"SAL_JA4490AA_AS":[2197.167736418432,-762.3176388241698],"SAL_KA5411AA_AS":[2036.015918123176,-747.4583874955575],"SAL_KA2772AA_AS":[1840.7898154692207,-854.2423801621811],"SAL_KA2119AA_AS":[1972.5712812122817,-870.6243038935086],"SAL_KA2123AA_AS":[1922.3652907156204,-968.0898601527756],"SAL_KA2771AA_AS":[1883.7032781922487,-747.2552960887641],"SAL_JA4550AA_AS":[1888.4314657886205,-872.7762458258804],"SAL_JA4470AA_AS":[2759.73539654927,-611.3559829549375],"SAL_KA2770AA_AS":[2312.3722462482165,-865.0685034476121],"SAL_KA4651AA_AS":[2248.835238507037,-945.8230087273251],"SAL_KA2759AA_AS":[2261.0091311853507,-1174.211702411945],"SAL_KA5412AA_AS":[2102.7319585614873,-1451.0468151447399],"SAL_KA4650AA_AS":[2384.6124921222386,-1215.403212422829],"SAL_KA4647AA_AS":[2517.9829852935036,-1247.4627146374257],"SAL_KA4648AA_AS":[2505.755266036149,-1180.1915314465543],"SAL_KA2114AA_AS":[2336.0349423324046,-1357.1683672600684],"SAL_KA2115AA_AS":[2399.0474308925554,-1510.8295483188112],"SAL_KA2744AA_AS":[2086.3872364333597,-1303.0638880391616],"SAL_KA4628AA_AS":[2044.0954667023304,-1199.580159422377],"SAL_KA2779AA_AS":[1899.387307192704,-1224.310694359414],"SAL_KA2725AA_AS":[2407.6906100662045,-1337.8663238807123],"SAL_KA4649AA_AS":[2025.9034699853732,-1281.2255142177416],"SAL_KA2745AA_AS":[2275.879394555068,-1461.05118033674],"SAL_KA2112AA_AS":[2193.4561416647075,-1464.6982424305834],"SAL_KA2134AA_AS":[1980.2143793232792,-1065.0638903995618],"SAL_KA2773AA_AS":[2970.5406361066352,-496.5175680748694],"SAL_KA2127AA_AS":[2988.876013903186,-391.2187306147564],"SAL_KA2767AA_AS":[3069.06605888811,-547.6710152812449],"SAL_KA2131AA_AS":[2960.515227093766,-613.9870116477791],"SAL_KA2133AA_AS":[2985.1135227650857,-613.5099181394967],"SAL_KA2765AA_AS":[3059.8549461443513,-573.4755632520507],"SAL_KA2126AA_AS":[3019.4428711217647,-386.22277780445893],"SAL_KA2719AA_AS":[3045.435453706333,-592.8566376912547],"SAL_KA4682AA_AS":[3088.5641999563513,-527.5157682493106],"SAL_KA2129AA_AS":[2962.360280424793,-373.3859196342817],"SAL_KA2764AA_AS":[2881.477205704362,-407.16915167194037],"SAL_KA4679AA_AS":[2880.4162807206417,-586.7521333368001],"SAL_KA4642AA_AS":[3127.658210041762,-447.1108010432237],"SAL_JA4549AA_AS":[3204.6140571196624,-476.6874988302304],"SAL_FA6301AA_AS":[3247.4011363037307,-309.63561736673466],"SAL_FA6300AA_AS":[3329.9622604732745,-246.17926621561833],"SAL_FA6280AA_AS":[3288.0784763185334,-209.30834025489474],"SAL_FA6337AA_AS":[3401.0903543772615,-309.88922272064383],"SAL_JA4450AA_AS":[3549.272972018204,-310.13374153376003],"SAL_JA4509AA_AS":[3346.11050228767,-191.83535788154677],"SAL_FA6378AA_AS":[3236.1530710647485,-148.07736317345848],"SAL_JA4452AA_AS":[3226.626063070769,-11.239005065518427],"SAL_KA4663AA_AS":[3340.447643641333,-163.83303533452218],"SAL_FA6392AA_AS":[3403.1275589456154,-234.36725252367685],"SAL_KA2117AA_AS":[3531.5857445760303,-172.27863956336438],"SAL_JA4461AA_AS":[3393.124028093981,-424.17975508649585],"SAL_JA4512AA_AS":[3487.6273244131403,-485.0123892413859],"SAL_KA4633AA_AS":[3459.4071725597228,-526.6345978103826],"SAL_KA2107AA_AS":[3531.7112381867923,-219.56008077427697],"SAL_KA2111AA_AS":[3643.3775457915267,-170.35555065999182],"SAL_KA2733AA_AS":[3669.9230609741735,-190.18223965904866],"SAL_KA2734AA_AS":[3769.473396022683,-146.6895796165494],"SAL_KA2778AA_AS":[3804.4143452663584,-185.3960112161643],"SAL_KA2122AA_AS":[3433.7313289301455,-52.54749467499198],"SAL_KA2776AA_AS":[3382.7305193082752,-599.6238238526308],"SAL_KA2730AA_AS":[3512.323061254459,-613.0515713851835],"SAL_KA4640AA_AS":[3501.6666912174715,-667.9589330029085],"SAL_KA5407AA_AS":[3472.1843113309133,-746.0469819589209],"SAL_KA2721AA_AS":[3577.6040927903264,-829.4400947699386],"SAL_KA2774AA_AS":[3507.7851068248406,-899.798538350193],"SAL_JA4443AA_AS":[2989.424757900857,699.952890851673],"SAL_JA4445AA_AS":[2892.4629774370856,602.927568073083],"SAL_JA4442AA_AS":[3094.6549918947294,611.9636984210734],"SAL_JA4444AA_AS":[2997.4833932467454,547.8534499414257],"SAL_EA6432AA_AS":[3298.1442669037933,799.5717103541607],"SAL_EA6869AA_AS":[3478.470838025689,857.7601941273942],"SAL_FA6398AA_AS":[2535.257108720242,2304.9381837856245],"SAL_JA4446AA_AS":[2399.885371121341,2383.352601012489],"SAL_EA6427AA_AS":[2471.408071992546,2601.8961231894245]},"nodes_links":{"max_link_length":10000,"max_link_scale":2500,"base_node_size":50,"size_power":0.5,"link_font_size":14,"show_link_labels":false,"show_node_labels":false,"node_font_size":12,"custom_colours":{},"hide_link_length":10000,"show_individual_segments":false,"node_collapsed_value":0,"manual_collapsing":{},"custom_color_scheme":["#c7eae5","#dbe8c3","#f5f5f5","#ff0000","#2ca02c","#98df8a","#d62728","#ff9896","#9467bd","#c5b0d5","#8c564b","#c49c94","#e377c2","#f7b6d2","#7f7f7f","#c7c7c7","#bcbd22","#dbdb8d","#17becf","#9edae5","#393b79","#5254a3","#6b6ecf","#9c9ede","#637939","#8ca252","#b5cf6b","#cedb9c","#8c6d31","#bd9e39","#e7ba52","#e7cb94","#843c39","#ad494a","#d6616b","#e7969c","#7b4173","#a55194","#ce6dbd","#de9ed6","#3182bd","#6baed6","#9ecae1","#c6dbef","#e6550d","#fd8d3c","#fdae6b","#fdd0a2","#31a354","#74c476","#a1d99b","#c7e9c0","#756bb1","#9e9ac8","#bcbddc","#dadaeb","#636363","#969696","#bdbdbd","#d9d9d9"]},"scale":0.18726622723225678,"translate":[554.2266307026509,487.09140937898405],"display_category":"13496"},"metadata":{"8703":{"5187":"PC1","13496":"Paratyphi C","comment":null,"secondary_sample_accession":"ERS462554","antigenic_formulas":null,"StrainID":8703,"serotype":"Paratyphi C (Predicted)","antibiotic_resistance":null,"strain":"PO628","postcode":null,"owner":null,"subspecies":"I","sample_accession":"SAMEA2547741","continent":"Africa","city":null,"collection_date":null,"collection_month":null,"not_editable":true,"admin1":null,"source_details":null,"admin2":null,"longitude":null,"best_assembly":18961,"study_accession":"PRJEB6352","source_niche":null,"barcode":"SAL_AA8703AA","phage_type":null,"latitude":null,"secondary_study_accession":"ERP005877","collection_year":null,"ID":"SAL_BA8961AA_AS","disease":null,"uberstrain":8703,"country":"Nigeria","release_date":"2014-08-05","created":"2015-08-26","Accession":[{"seq_platform":"ILLUMINA","total_bases":345136200,"accession":"ERR573936","seq_library":"Paired","experiment_accession":"ERX532706","seq_insert":489,"average_length":150}],"assembly_status":"Assembled","ST":"ST38501","source_type":null,"contact":"The Wellcome Trust Sanger Institute","collection_time":null,"__Node":"SAL_BA8961AA_AS","__strain_id":"8703","Collection Date":"ND","__selected":false,"id":93,"___v":"\"PC1\"","___t":1},"8708":{"5187":"PC1","13496":"Paratyphi C","comment":null,"secondary_sample_accession":"ERS462549","antigenic_formulas":null,"StrainID":8708,"serotype":"Paratyphi C (Predicted)","antibiotic_resistance":null,"strain":"PO530","postcode":null,"owner":null,"subspecies":"I","sample_accession":"SAMEA2547736","continent":"Africa","city":null,"collection_date":null,"collection_month":null,"not_editable":true,"admin1":null,"source_details":null,"admin2":null,"longitude":null,"best_assembly":19002,"study_accession":"PRJEB6352","source_niche":null,"barcode":"SAL_AA8708AA","phage_type":null,"latitude":null,"secondary_study_accession":"ERP005877","collection_year":null,"ID":"SAL_BA9002AA_AS","disease":null,"uberstrain":8708,"country":"Nigeria","release_date":"2014-08-05","created":"2015-08-26","Accession":[{"seq_platform":"ILLUMINA","total_bases":368142300,"accession":"ERR573931","seq_library":"Paired","experiment_accession":"ERX532701","seq_insert":489,"average_length":150}],"assembly_status":"Assembled","ST":"ST38496","source_type":null,"contact":"The Wellcome Trust Sanger Institute","collection_time":null,"__Node":"SAL_BA9002AA_AS","__strain_id":"8708","Collection Date":"ND","__selected":false,"id":116,"___v":"\"PC1\"","___t":1},"8710":{"5187":"PC1","13496":"Paratyphi C","comment":null,"secondary_sample_accession":"ERS462547","antigenic_formulas":null,"StrainID":8710,"serotype":"Paratyphi C (Predicted)","antibiotic_resistance":null,"strain":"PO418","postcode":null,"owner":null,"subspecies":"I","sample_accession":"SAMEA2547734","continent":"Africa","city":null,"collection_date":null,"collection_month":null,"not_editable":true,"admin1":null,"source_details":null,"admin2":null,"longitude":null,"best_assembly":19023,"study_accession":"PRJEB6352","source_niche":null,"barcode":"SAL_AA8710AA","phage_type":null,"latitude":null,"secondary_study_accession":"ERP005877","collection_year":null,"ID":"SAL_BA9023AA_AS","disease":null,"uberstrain":8710,"country":"Nigeria","release_date":"2014-08-05","created":"2015-08-26","Accession":[{"seq_platform":"ILLUMINA","total_bases":360369900,"accession":"ERR573929","seq_library":"Paired","experiment_accession":"ERX532699","seq_insert":489,"average_length":150}],"assembly_status":"Assembled","ST":"ST38494","source_type":null,"contact":"The Wellcome Trust Sanger Institute","collection_time":null,"__Node":"SAL_BA9023AA_AS","__strain_id":"8710","Collection Date":"ND","__selected":false,"id":94,"___v":"\"PC1\"","___t":1},"11953":{"5187":"CS1","13496":"Choleraesuis","comment":null,"secondary_sample_accession":"SRS992318","antigenic_formulas":null,"StrainID":11953,"serotype":null,"antibiotic_resistance":null,"strain":"ADRDL-14-13296","postcode":null,"owner":null,"subspecies":"I","sample_accession":"SAMN03734302","continent":"North America","city":null,"collection_date":null,"collection_month":7,"not_editable":true,"admin1":"Iowa","source_details":" ","admin2":null,"longitude":null,"best_assembly":85709,"study_accession":"PRJNA280335","source_niche":"Environment","barcode":"SAL_BA1953AA","phage_type":null,"latitude":null,"secondary_study_accession":"SRP059853","collection_year":2014,"ID":"SAL_IA5709AA_AS","disease":null,"uberstrain":11953,"country":"United States","release_date":"2015-07-14","created":"2015-08-27","Accession":[{"seq_platform":"ILLUMINA","total_bases":697865934,"accession":"SRR2102424","seq_library":"Paired","experiment_accession":"SRX1097029","seq_insert":500,"average_length":237}],"assembly_status":"Assembled","ST":"ST35995","source_type":"ND","contact":"Food and Drug Administration - Center for Food Safety and Applied Nutrition (US)","collection_time":null,"__Node":"SAL_IA5709AA_AS","__strain_id":"11953","Collection Date":"ND","__selected":false,"id":2,"___v":"\"CS1\"","___t":1},"11962":{"5187":"CS1","13496":"Choleraesuis","comment":null,"secondary_sample_accession":"SRS992308","antigenic_formulas":null,"StrainID":11962,"serotype":null,"antibiotic_resistance":null,"strain":"ADRDL-14-7194","postcode":null,"owner":null,"subspecies":"I","sample_accession":"SAMN03734296","continent":"North America","city":null,"collection_date":null,"collection_month":4,"not_editable":true,"admin1":"Iowa","source_details":" ","admin2":null,"longitude":null,"best_assembly":43564,"study_accession":"PRJNA280335","source_niche":"Environment","barcode":"SAL_BA1962AA","phage_type":null,"latitude":null,"secondary_study_accession":"SRP059853","collection_year":2014,"ID":"SAL_EA3564AA_AS","disease":null,"uberstrain":11962,"country":"United States","release_date":"2015-07-14","created":"2015-08-27","Accession":[{"seq_platform":"ILLUMINA","total_bases":398628960,"accession":"SRR2102414","seq_library":"Paired","experiment_accession":"SRX1097018","seq_insert":500,"average_length":240}],"assembly_status":"Assembled","ST":"ST35988","source_type":"ND","contact":"Food and Drug Administration - Center for Food Safety and Applied Nutrition (US)","collection_time":null,"__Node":"SAL_EA3564AA_AS","__strain_id":"11962","Collection Date":"ND","__selected":false,"id":3,"___v":"\"CS1\"","___t":1},"14830":{"5187":"CS1","13496":"Choleraesuis","comment":null,"secondary_sample_accession":"SRS933503","antigenic_formulas":null,"StrainID":14830,"serotype":"Choleraesuis var. Kunzendorf","antibiotic_resistance":null,"strain":"CFSAN022631","postcode":null,"owner":null,"subspecies":"I","sample_accession":"SAMN03652131","continent":"North America","city":null,"collection_date":null,"collection_month":null,"not_editable":true,"admin1":"Missouri","source_details":"ND","admin2":null,"longitude":null,"best_assembly":86168,"study_accession":"PRJNA186035","source_niche":"Livestock","barcode":"SAL_BA4830AA","phage_type":null,"latitude":null,"secondary_study_accession":"SRP018785","collection_year":null,"ID":"SAL_IA6168AA_AS","disease":null,"uberstrain":14830,"country":"United States","release_date":"2015-05-12","created":"2015-08-27","Accession":[{"seq_platform":"ILLUMINA","total_bases":286617540,"accession":"SRR2016691","seq_library":"Paired","experiment_accession":"SRX1023775","seq_insert":500,"average_length":185}],"assembly_status":"Assembled","ST":"ST33868","source_type":"Swine","contact":"Food and Drug Administration - Center for Food Safety and Applied Nutrition (US)","collection_time":null,"__Node":"SAL_IA6168AA_AS","__strain_id":"14830","Collection Date":"ND","__selected":false,"id":4,"___v":"\"CS1\"","___t":1},"14843":{"5187":"CS1","13496":"Choleraesuis","comment":null,"secondary_sample_accession":"SRS933494","antigenic_formulas":null,"StrainID":14843,"serotype":"Choleraesuis var. Kunzendorf","antibiotic_resistance":null,"strain":"CFSAN022623","postcode":null,"owner":null,"subspecies":"I","sample_accession":"SAMN03652123","continent":"North America","city":null,"collection_date":null,"collection_month":null,"not_editable":true,"admin1":"South Dakota","source_details":" ","admin2":null,"longitude":null,"best_assembly":86169,"study_accession":"PRJNA186035","source_niche":"Livestock","barcode":"SAL_BA4843AA","phage_type":null,"latitude":null,"secondary_study_accession":"SRP018785","collection_year":null,"ID":"SAL_IA6169AA_AS","disease":null,"uberstrain":14843,"country":"United States","release_date":"2015-05-12","created":"2015-08-27","Accession":[{"seq_platform":"ILLUMINA","total_bases":307466324,"accession":"SRR2016684","seq_library":"Paired","experiment_accession":"SRX1023767","seq_insert":500,"average_length":242}],"assembly_status":"Assembled","ST":"ST33858","source_type":"Swine","contact":"Food and Drug Administration - Center for Food Safety and Applied Nutrition (US)","collection_time":null,"__Node":"SAL_EA3564AA_AS","__strain_id":"14843","Collection Date":"ND","__selected":false,"id":5,"___v":"\"CS1\"","___t":1},"14849":{"5187":"CS1","13496":"Choleraesuis","comment":null,"secondary_sample_accession":"SRS933486","antigenic_formulas":null,"StrainID":14849,"serotype":"Choleraesuis","antibiotic_resistance":null,"strain":"CFSAN022628","postcode":null,"owner":null,"subspecies":"I","sample_accession":"SAMN03652128","continent":"North America","city":null,"collection_date":null,"collection_month":null,"not_editable":true,"admin1":"Minnesota","source_details":"ND","admin2":null,"longitude":null,"best_assembly":86171,"study_accession":"PRJNA186035","source_niche":"Livestock","barcode":"SAL_BA4849AA","phage_type":null,"latitude":null,"secondary_study_accession":"SRP018785","collection_year":null,"ID":"SAL_IA6171AA_AS","disease":null,"uberstrain":14849,"country":"United States","release_date":"2015-05-12","created":"2015-08-27","Accession":[{"seq_platform":"ILLUMINA","total_bases":224170608,"accession":"SRR2016681","seq_library":"Paired","experiment_accession":"SRX1023764","seq_insert":500,"average_length":183}],"assembly_status":"Assembled","ST":"ST33854","source_type":"Swine","contact":"Food and Drug Administration - Center for Food Safety and Applied Nutrition (US)","collection_time":null,"__Node":"SAL_IA6171AA_AS","__strain_id":"14849","Collection Date":"ND","__selected":false,"id":6,"___v":"\"CS1\"","___t":1},"15794":{"5187":"CS1","13496":"Choleraesuis","comment":"Murray collection. Freeze-dried at NCTC: 02/09/1980; Original name: European Sui SF 8 ","secondary_sample_accession":"ERS179731","antigenic_formulas":null,"StrainID":15794,"serotype":"Choleraesuis var. Kunzendorf","antibiotic_resistance":null,"strain":"M55 / NCTC20033","postcode":null,"owner":null,"subspecies":"I","sample_accession":"SAMEA1711453","continent":"Europe","city":null,"collection_date":13,"collection_month":12,"not_editable":true,"admin1":null,"source_details":null,"admin2":null,"longitude":null,"best_assembly":45152,"study_accession":"PRJEB3255","source_niche":null,"barcode":"SAL_BA5794AA","phage_type":null,"latitude":null,"secondary_study_accession":"ERP001784","collection_year":1946,"ID":"SAL_EA5152AA_AS","disease":null,"uberstrain":15794,"country":null,"release_date":"2013-02-25","created":"2015-08-27","Accession":[{"seq_platform":"ILLUMINA","total_bases":335882000,"accession":"ERR230431","seq_library":"Paired","experiment_accession":"ERX204982","seq_insert":233,"average_length":100}],"assembly_status":"Assembled","ST":"ST33093","source_type":null,"contact":"The Wellcome Trust Sanger Institute","collection_time":null,"__Node":"SAL_EA5152AA_AS","__strain_id":"15794","Collection Date":"ND","__selected":false,"id":7,"___v":"\"CS1\"","___t":1},"18292":{"5187":"CS1","13496":"Choleraesuis","comment":null,"secondary_sample_accession":"ERS223492","antigenic_formulas":null,"StrainID":18292,"serotype":null,"antibiotic_resistance":null,"strain":"LNT182","postcode":null,"owner":null,"subspecies":"I","sample_accession":"SAMEA2059370","continent":"Asia","city":null,"collection_date":null,"collection_month":null,"not_editable":true,"admin1":null,"source_details":null,"admin2":null,"longitude":null,"best_assembly":23925,"study_accession":"PRJEB3215","source_niche":null,"barcode":"SAL_BA8292AA","phage_type":null,"latitude":null,"secondary_study_accession":"ERP001718","collection_year":null,"ID":"SAL_CA3925AA_AS","disease":null,"uberstrain":18292,"country":"Laos","release_date":"2013-08-22","created":"2015-08-27","Accession":[{"seq_platform":"ILLUMINA","total_bases":343218400,"accession":"ERR326675","seq_library":"Paired","experiment_accession":"ERX299775","seq_insert":221,"average_length":100}],"assembly_status":"Assembled","ST":"ST96360","source_type":null,"contact":"The Wellcome Trust Sanger Institute","collection_time":null,"__Node":"SAL_CA3925AA_AS","__strain_id":"18292","Collection Date":"ND","__selected":false,"id":8,"___v":"\"CS1\"","___t":1},"19139":{"5187":"TS2","13496":"Typhisuis","comment":"Murray collection. Freeze-dried at NCTC: 06/11/1980; Original name: Glasser Pfeiler","secondary_sample_accession":"ERS222823","antigenic_formulas":null,"StrainID":19139,"serotype":null,"antibiotic_resistance":null,"strain":"M595 / NCTC20379","postcode":null,"owner":null,"subspecies":"I","sample_accession":"SAMEA1964358","continent":null,"city":null,"collection_date":10,"collection_month":4,"not_editable":true,"admin1":null,"source_details":null,"admin2":null,"longitude":null,"best_assembly":46427,"study_accession":"PRJEB3255","source_niche":null,"barcode":"SAL_BA9139AA","phage_type":null,"latitude":null,"secondary_study_accession":"ERP001784","collection_year":1934,"ID":"SAL_EA6427AA_AS","disease":null,"uberstrain":19139,"country":null,"release_date":"2013-08-10","created":"2015-08-27","Accession":[{"seq_platform":"ILLUMINA","total_bases":266988800,"accession":"ERR317019","seq_library":"Paired","experiment_accession":"ERX290167","seq_insert":246,"average_length":100}],"assembly_status":"Assembled","ST":"ST30688","source_type":null,"contact":"The Wellcome Trust Sanger Institute","collection_time":null,"__Node":"SAL_EA6427AA_AS","__strain_id":"19139","Collection Date":"ND","__selected":false,"id":218,"___v":"\"TS2\"","___t":1},"19141":{"5187":"CS2","13496":"Choleraesuis","comment":"Murray collection. Freeze-dried at NCTC: 07/10/1980; Original name: Hog cholera XII","secondary_sample_accession":"ERS222820","antigenic_formulas":null,"StrainID":19141,"serotype":null,"antibiotic_resistance":null,"strain":"M244 / NCTC20350","postcode":null,"owner":null,"subspecies":"I","sample_accession":"SAMEA2059661","continent":null,"city":null,"collection_date":null,"collection_month":12,"not_editable":true,"admin1":null,"source_details":null,"admin2":null,"longitude":null,"best_assembly":46429,"study_accession":"PRJEB3255","source_niche":null,"barcode":"SAL_BA9141AA","phage_type":null,"latitude":null,"secondary_study_accession":"ERP001784","collection_year":1935,"ID":"SAL_EA6429AA_AS","disease":null,"uberstrain":19141,"country":null,"release_date":"2013-08-10","created":"2015-08-27","Accession":[{"seq_platform":"ILLUMINA","total_bases":245494000,"accession":"ERR317016","seq_library":"Paired","experiment_accession":"ERX290164","seq_insert":246,"average_length":100}],"assembly_status":"Assembled","ST":"ST30686","source_type":null,"contact":"The Wellcome Trust Sanger Institute","collection_time":null,"__Node":"SAL_EA6429AA_AS","__strain_id":"19141","Collection Date":"ND","__selected":false,"id":76,"___v":"\"CS2\"","___t":1},"19145":{"5187":"TS1","13496":"Typhisuis","comment":"Murray collection. Freeze-dried at NCTC: 04/11/1980; Original name: Voldagsen","secondary_sample_accession":"ERS222809","antigenic_formulas":null,"StrainID":19145,"serotype":null,"antibiotic_resistance":null,"strain":"M554 / NCTC20376","postcode":null,"owner":null,"subspecies":"I","sample_accession":"SAMEA2057061","continent":"Europe","city":"Voldagsen","collection_date":null,"collection_month":12,"not_editable":true,"admin1":"Lower Saxony","source_details":null,"admin2":null,"longitude":null,"best_assembly":46432,"study_accession":"PRJEB3255","source_niche":null,"barcode":"SAL_BA9145AA","phage_type":null,"latitude":null,"secondary_study_accession":"ERP001784","collection_year":1935,"ID":"SAL_EA6432AA_AS","disease":null,"uberstrain":19145,"country":"Germany","release_date":"2013-08-10","created":"2015-08-27","Accession":[{"seq_platform":"ILLUMINA","total_bases":315946800,"accession":"ERR317005","seq_library":"Paired","experiment_accession":"ERX290153","seq_insert":246,"average_length":100}],"assembly_status":"Assembled","ST":"ST30682","source_type":null,"contact":"The Wellcome Trust Sanger Institute","collection_time":null,"__Node":"SAL_EA6432AA_AS","__strain_id":"19145","Collection Date":"ND","__selected":false,"id":212,"___v":"\"TS1\"","___t":1},"19147":{"5187":"CS1","13496":"Choleraesuis","comment":"Murray collection. Freeze-dried at NCTC: 17/09/1980; Original name: European SF 8 ","secondary_sample_accession":"ERS222802","antigenic_formulas":null,"StrainID":19147,"serotype":"Choleraesuis var. Kunzendorf","antibiotic_resistance":null,"strain":"M179 / NCTC20332","postcode":null,"owner":null,"subspecies":"I","sample_accession":"SAMEA2059655","continent":"Europe","city":null,"collection_date":null,"collection_month":12,"not_editable":true,"admin1":null,"source_details":null,"admin2":null,"longitude":null,"best_assembly":46434,"study_accession":"PRJEB3255","source_niche":null,"barcode":"SAL_BA9147AA","phage_type":null,"latitude":null,"secondary_study_accession":"ERP001784","collection_year":1935,"ID":"SAL_EA6434AA_AS","disease":null,"uberstrain":19147,"country":null,"release_date":"2013-08-10","created":"2015-08-27","Accession":[{"seq_platform":"ILLUMINA","total_bases":316224400,"accession":"ERR316998","seq_library":"Paired","experiment_accession":"ERX290146","seq_insert":246,"average_length":100}],"assembly_status":"Assembled","ST":"ST30679","source_type":null,"contact":"The Wellcome Trust Sanger Institute","collection_time":null,"__Node":"SAL_EA6434AA_AS","__strain_id":"19147","Collection Date":"ND","__selected":false,"id":9,"___v":"\"CS1\"","___t":1},"19149":{"5187":"CS2","13496":"Choleraesuis","comment":"Murray collection. Freeze-dried at NCTC: 06/10/1980; Original name: Indiana 49 ","secondary_sample_accession":"ERS222797","antigenic_formulas":null,"StrainID":19149,"serotype":null,"antibiotic_resistance":null,"strain":"M227 / NCTC20343","postcode":null,"owner":null,"subspecies":"I","sample_accession":"SAMEA2057057","continent":null,"city":null,"collection_date":null,"collection_month":12,"not_editable":true,"admin1":null,"source_details":null,"admin2":null,"longitude":null,"best_assembly":46435,"study_accession":"PRJEB3255","source_niche":null,"barcode":"SAL_BA9149AA","phage_type":null,"latitude":null,"secondary_study_accession":"ERP001784","collection_year":1935,"ID":"SAL_EA6435AA_AS","disease":null,"uberstrain":19149,"country":null,"release_date":"2013-08-10","created":"2015-08-27","Accession":[{"seq_platform":"ILLUMINA","total_bases":415378400,"accession":"ERR316993","seq_library":"Paired","experiment_accession":"ERX290141","seq_insert":246,"average_length":100}],"assembly_status":"Assembled","ST":"ST30678","source_type":null,"contact":"The Wellcome Trust Sanger Institute","collection_time":null,"__Node":"SAL_EA6435AA_AS","__strain_id":"19149","Collection Date":"ND","__selected":false,"id":77,"___v":"\"CS2\"","___t":1},"19158":{"5187":"CS2","13496":"Choleraesuis","comment":"Murray collection. 1917 - 1954; Freeze-dried at NCTC: 06/10/1980. Original name: Jordan 168","secondary_sample_accession":"ERS222751","antigenic_formulas":null,"StrainID":19158,"serotype":null,"antibiotic_resistance":null,"strain":"M263 / NCTC20356","postcode":null,"owner":null,"subspecies":"I","sample_accession":"SAMEA2059503","continent":null,"city":null,"collection_date":null,"collection_month":null,"not_editable":true,"admin1":null,"source_details":null,"admin2":null,"longitude":null,"best_assembly":46440,"study_accession":"PRJEB3255","source_niche":null,"barcode":"SAL_BA9158AA","phage_type":null,"latitude":null,"secondary_study_accession":"ERP001784","collection_year":null,"ID":"SAL_EA6440AA_AS","disease":null,"uberstrain":19158,"country":null,"release_date":"2013-08-10","created":"2015-08-27","Accession":[{"seq_platform":"ILLUMINA","total_bases":329707800,"accession":"ERR316947","seq_library":"Paired","experiment_accession":"ERX290095","seq_insert":246,"average_length":100}],"assembly_status":"Assembled","ST":"ST30669","source_type":null,"contact":"The Wellcome Trust Sanger Institute","collection_time":null,"__Node":"SAL_EA6440AA_AS","__strain_id":"19158","Collection Date":"ND","__selected":false,"id":78,"___v":"\"CS2\"","___t":1},"19503":{"5187":"CS1","13496":"Choleraesuis","comment":null,"secondary_sample_accession":"ERS168187","antigenic_formulas":null,"StrainID":19503,"serotype":"Choleraesuis","antibiotic_resistance":null,"strain":"A50","postcode":null,"owner":null,"subspecies":"I","sample_accession":"SAMEA1687825","continent":null,"city":null,"collection_date":null,"collection_month":null,"not_editable":true,"admin1":null,"source_details":null,"admin2":null,"longitude":null,"best_assembly":46573,"study_accession":"PRJEB2770","source_niche":null,"barcode":"SAL_BA9503AA","phage_type":null,"latitude":null,"secondary_study_accession":"ERP001028","collection_year":null,"ID":"SAL_EA6573AA_AS","disease":null,"uberstrain":19503,"country":null,"release_date":"2013-02-05","created":"2015-08-27","Accession":[{"seq_platform":"ILLUMINA","total_bases":814600000,"accession":"ERR226478","seq_library":"Paired","experiment_accession":"ERX201137","seq_insert":250,"average_length":100}],"assembly_status":"Assembled","ST":"ST30381","source_type":null,"contact":"The Wellcome Trust Sanger Institute","collection_time":null,"__Node":"SAL_EA6573AA_AS","__strain_id":"19503","Collection Date":"ND","__selected":false,"id":10,"___v":"\"CS1\"","___t":1},"19511":{"5187":"CS1","13496":"Choleraesuis","comment":null,"secondary_sample_accession":"ERS168185","antigenic_formulas":"6,7:c:1,5","StrainID":19511,"serotype":"Choleraesuis var. Kunzendorf","antibiotic_resistance":null,"strain":"SARB4","postcode":null,"owner":null,"subspecies":"I","sample_accession":"SAMEA1687849","continent":"North America","city":null,"collection_date":null,"collection_month":null,"not_editable":true,"admin1":"Minnesota","source_details":"Pig","admin2":null,"longitude":null,"best_assembly":46577,"study_accession":"PRJEB2770","source_niche":"Livestock","barcode":"SAL_BA9511AA","phage_type":null,"latitude":null,"secondary_study_accession":"ERP001028","collection_year":1986,"ID":"SAL_EA6577AA_AS","disease":null,"uberstrain":19511,"country":"United States","release_date":"2013-02-05","created":"2015-08-27","Accession":[{"seq_platform":"ILLUMINA","total_bases":600203000,"accession":"ERR226474","seq_library":"Paired","experiment_accession":"ERX201133","seq_insert":250,"average_length":100}],"assembly_status":"Assembled","ST":"ST30373","source_type":"Swine","contact":"The Wellcome Trust Sanger Institute","collection_time":null,"__Node":"SAL_EA6577AA_AS","__strain_id":"19511","Collection Date":"ND","__selected":false,"id":11,"___v":"\"CS1\"","___t":1},"20681":{"5187":"TS1","13496":"Typhisuis","comment":null,"secondary_sample_accession":"ERS013914","antigenic_formulas":null,"StrainID":20681,"serotype":"Typhisuis","antibiotic_resistance":null,"strain":"61-1","postcode":null,"owner":null,"subspecies":"I","sample_accession":"SAMEA657255","continent":null,"city":null,"collection_date":null,"collection_month":null,"not_editable":true,"admin1":null,"source_details":null,"admin2":null,"longitude":null,"best_assembly":46869,"study_accession":"PRJEB2256","source_niche":null,"barcode":"SAL_CA0681AA","phage_type":null,"latitude":null,"secondary_study_accession":"ERP000311","collection_year":null,"ID":"SAL_EA6869AA_AS","disease":null,"uberstrain":20681,"country":null,"release_date":"2010-12-16","created":"2015-08-27","Accession":[{"seq_platform":"ILLUMINA","total_bases":629945572,"accession":"ERR019407","seq_library":"Paired","experiment_accession":"ERX007840","seq_insert":200,"average_length":37}],"assembly_status":"Assembled","ST":"ST29442","source_type":null,"contact":"The Wellcome Trust Sanger Institute","collection_time":null,"__Node":"SAL_EA6869AA_AS","__strain_id":"20681","Collection Date":"ND","__selected":false,"id":213,"___v":"\"TS1\"","___t":1},"32445":{"5187":"CS1","13496":"Choleraesuis","comment":null,"secondary_sample_accession":"SRS716305","antigenic_formulas":null,"StrainID":32445,"serotype":"Choleraesuis var. Kunzendorf","antibiotic_resistance":null,"strain":"MDH-2014-00555","postcode":null,"owner":null,"subspecies":"I","sample_accession":"SAMN02699721","continent":"North America","city":null,"collection_date":null,"collection_month":9,"not_editable":true,"admin1":"Minnesota","source_details":"Liver","admin2":null,"longitude":null,"best_assembly":51993,"study_accession":"PRJNA215333","source_niche":"Livestock","barcode":"SAL_DA2445AA","phage_type":null,"latitude":null,"secondary_study_accession":"SRP032981","collection_year":2003,"ID":"SAL_FA1993AA_AS","disease":null,"uberstrain":32445,"country":"United States","release_date":"2014-10-06","created":"2015-08-27","Accession":[{"seq_platform":"ILLUMINA","total_bases":493506804,"accession":"SRR1598966","seq_library":"Paired","experiment_accession":"SRX722096","seq_insert":500,"average_length":238}],"assembly_status":"Assembled","ST":"ST15976","source_type":"Swine","contact":"Food and Drug Administration - Center for Food Safety and Applied Nutrition (US)","collection_time":null,"__Node":"SAL_FA4384AA_AS","__strain_id":"32445","Collection Date":"ND","__selected":false,"id":12,"___v":"\"CS1\"","___t":1},"32567":{"5187":"CS1","13496":"Choleraesuis","comment":null,"secondary_sample_accession":"SRS713590","antigenic_formulas":null,"StrainID":32567,"serotype":"Choleraesuis var. Kunzendorf","antibiotic_resistance":null,"strain":"MDH-2014-00537","postcode":null,"owner":null,"subspecies":"I","sample_accession":"SAMN02699703","continent":"North America","city":null,"collection_date":null,"collection_month":8,"not_editable":true,"admin1":"Wisconsin","source_details":"Brain","admin2":null,"longitude":null,"best_assembly":12933,"study_accession":"PRJNA215333","source_niche":"Livestock","barcode":"SAL_DA2567AA","phage_type":null,"latitude":null,"secondary_study_accession":"SRP032981","collection_year":2003,"ID":"SAL_BA2933AA_AS","disease":null,"uberstrain":32567,"country":"United States","release_date":"2014-09-30","created":"2015-08-27","Accession":[{"seq_platform":"ILLUMINA","total_bases":410393114,"accession":"SRR1593399","seq_library":"Paired","experiment_accession":"SRX717722","seq_insert":500,"average_length":239}],"assembly_status":"Assembled","ST":"ST19563","source_type":"Swine","contact":"Food and Drug Administration - Center for Food Safety and Applied Nutrition (US)","collection_time":null,"__Node":"SAL_BA2933AA_AS","__strain_id":"32567","Collection Date":"ND","__selected":false,"id":13,"___v":"\"CS1\"","___t":1},"32688":{"5187":"CS1","13496":"Choleraesuis","comment":null,"secondary_sample_accession":"SRS709607","antigenic_formulas":null,"StrainID":32688,"serotype":"Choleraesuis var. Kunzendorf","antibiotic_resistance":null,"strain":"MDH-2014-00531","postcode":null,"owner":null,"subspecies":"I","sample_accession":"SAMN02699697","continent":"North America","city":null,"collection_date":null,"collection_month":8,"not_editable":true,"admin1":"Minnesota","source_details":"Liver","admin2":null,"longitude":null,"best_assembly":52136,"study_accession":"PRJNA215333","source_niche":"Livestock","barcode":"SAL_DA2688AA","phage_type":null,"latitude":null,"secondary_study_accession":"SRP032981","collection_year":2003,"ID":"SAL_FA2136AA_AS","disease":null,"uberstrain":32688,"country":"United States","release_date":"2014-09-26","created":"2015-08-27","Accession":[{"seq_platform":"ILLUMINA","total_bases":724367760,"accession":"SRR1586583","seq_library":"Paired","experiment_accession":"SRX710861","seq_insert":500,"average_length":235}],"assembly_status":"Assembled","ST":"ST17090","source_type":"Swine","contact":"Food and Drug Administration - Center for Food Safety and Applied Nutrition (US)","collection_time":null,"__Node":"SAL_FA2136AA_AS","__strain_id":"32688","Collection Date":"ND","__selected":false,"id":14,"___v":"\"CS1\"","___t":1},"32718":{"5187":"CS1","13496":"Choleraesuis","comment":null,"secondary_sample_accession":"SRS709575","antigenic_formulas":null,"StrainID":32718,"serotype":"Choleraesuis var. Kunzendorf","antibiotic_resistance":null,"strain":"MDH-2014-00519","postcode":null,"owner":null,"subspecies":"I","sample_accession":"SAMN02699685","continent":"North America","city":null,"collection_date":null,"collection_month":7,"not_editable":true,"admin1":"Minnesota","source_details":"Liver","admin2":null,"longitude":null,"best_assembly":94438,"study_accession":"PRJNA215333","source_niche":"Livestock","barcode":"SAL_DA2718AA","phage_type":null,"latitude":null,"secondary_study_accession":"SRP032981","collection_year":2003,"ID":"SAL_JA4438AA_AS","disease":null,"uberstrain":32718,"country":"United States","release_date":"2014-09-26","created":"2015-08-27","Accession":[{"seq_platform":"ILLUMINA","total_bases":526037616,"accession":"SRR1586552","seq_library":"Paired","experiment_accession":"SRX710829","seq_insert":500,"average_length":234}],"assembly_status":"Assembled","ST":"ST19461","source_type":"Swine","contact":"Food and Drug Administration - Center for Food Safety and Applied Nutrition (US)","collection_time":null,"__Node":"SAL_JA4438AA_AS","__strain_id":"32718","Collection Date":"ND","__selected":false,"id":15,"___v":"\"CS1\"","___t":1},"32987":{"5187":"CS2","13496":"Choleraesuis","comment":null,"secondary_sample_accession":"SRS702225","antigenic_formulas":null,"StrainID":32987,"serotype":null,"antibiotic_resistance":null,"strain":"CFSAN023669","postcode":null,"owner":null,"subspecies":null,"sample_accession":"SAMN03002091","continent":"North America","city":null,"collection_date":null,"collection_month":7,"not_editable":true,"admin1":"Minnesota","source_details":null,"admin2":null,"longitude":null,"best_assembly":52332,"study_accession":"PRJNA186035","source_niche":null,"barcode":"SAL_DA2987AA","phage_type":null,"latitude":null,"secondary_study_accession":"SRP018785","collection_year":2011,"ID":"SAL_FA2332AA_AS","disease":null,"uberstrain":32987,"country":"United States","release_date":"2014-09-17","created":"2015-08-27","Accession":[{"seq_platform":"ILLUMINA","total_bases":471910684,"accession":"SRR1576610","seq_library":"Paired","experiment_accession":"SRX702374","seq_insert":500,"average_length":238}],"assembly_status":"Assembled","ST":"ST19282","source_type":null,"contact":"Food and Drug Administration - Center for Food Safety and Applied Nutrition (US)","collection_time":null,"__Node":"SAL_FA2332AA_AS","__strain_id":"32987","Collection Date":"ND","__selected":false,"id":79,"___v":"\"CS2\"","___t":1},"33019":{"5187":"CS1","13496":"Choleraesuis","comment":null,"secondary_sample_accession":"SRS702187","antigenic_formulas":null,"StrainID":33019,"serotype":"Choleraesuis var. Kunzendorf","antibiotic_resistance":null,"strain":"MDH-2014-00415","postcode":null,"owner":null,"subspecies":"I","sample_accession":"SAMN02699581","continent":"North America","city":null,"collection_date":null,"collection_month":3,"not_editable":true,"admin1":"Minnesota","source_details":"Lung","admin2":null,"longitude":null,"best_assembly":52360,"study_accession":"PRJNA215333","source_niche":"Livestock","barcode":"SAL_DA3019AA","phage_type":null,"latitude":null,"secondary_study_accession":"SRP032981","collection_year":2003,"ID":"SAL_FA2360AA_AS","disease":null,"uberstrain":33019,"country":"United States","release_date":"2014-09-17","created":"2015-08-27","Accession":[{"seq_platform":"ILLUMINA","total_bases":567442932,"accession":"SRR1576560","seq_library":"Paired","experiment_accession":"SRX702327","seq_insert":500,"average_length":238}],"assembly_status":"Assembled","ST":"ST19260","source_type":"Swine","contact":"Food and Drug Administration - Center for Food Safety and Applied Nutrition (US)","collection_time":null,"__Node":"SAL_FA2360AA_AS","__strain_id":"33019","Collection Date":"ND","__selected":false,"id":16,"___v":"\"CS1\"","___t":1},"34000":{"5187":"CS1","13496":"Choleraesuis","comment":null,"secondary_sample_accession":"SRS690206","antigenic_formulas":null,"StrainID":34000,"serotype":null,"antibiotic_resistance":null,"strain":"CFSAN023160","postcode":null,"owner":null,"subspecies":null,"sample_accession":"SAMN02952746","continent":"North America","city":null,"collection_date":null,"collection_month":1,"not_editable":true,"admin1":"Washington","source_details":"necropsy","admin2":null,"longitude":null,"best_assembly":52918,"study_accession":"PRJNA186035","source_niche":"Livestock","barcode":"SAL_DA4000AA","phage_type":null,"latitude":null,"secondary_study_accession":"SRP018785","collection_year":2007,"ID":"SAL_FA2918AA_AS","disease":null,"uberstrain":34000,"country":"United States","release_date":"2014-08-26","created":"2015-08-27","Accession":[{"seq_platform":"ILLUMINA","total_bases":438192216,"accession":"SRR1559009","seq_library":"Paired","experiment_accession":"SRX687537","seq_insert":500,"average_length":231}],"assembly_status":"Assembled","ST":"ST18505","source_type":"Swine","contact":"Food and Drug Administration - Center for Food Safety and Applied Nutrition (US)","collection_time":null,"__Node":"SAL_FA2918AA_AS","__strain_id":"34000","Collection Date":"ND","__selected":false,"id":17,"___v":"\"CS1\"","___t":1},"34094":{"5187":"CS1","13496":"Choleraesuis","comment":null,"secondary_sample_accession":"SRS688094","antigenic_formulas":null,"StrainID":34094,"serotype":"Choleraesuis var. Kunzendorf","antibiotic_resistance":null,"strain":"MDH-2014-00443","postcode":null,"owner":null,"subspecies":"I","sample_accession":"SAMN02699609","continent":"North America","city":null,"collection_date":null,"collection_month":4,"not_editable":true,"admin1":"Iowa","source_details":"Lung","admin2":null,"longitude":null,"best_assembly":52979,"study_accession":"PRJNA215333","source_niche":"Livestock","barcode":"SAL_DA4094AA","phage_type":null,"latitude":null,"secondary_study_accession":"SRP032981","collection_year":2003,"ID":"SAL_FA2979AA_AS","disease":null,"uberstrain":34094,"country":"United States","release_date":"2014-08-22","created":"2015-08-27","Accession":[{"seq_platform":"ILLUMINA","total_bases":424892604,"accession":"SRR1556068","seq_library":"Paired","experiment_accession":"SRX685203","seq_insert":500,"average_length":223}],"assembly_status":"Assembled","ST":"ST18428","source_type":"Swine","contact":"Food and Drug Administration - Center for Food Safety and Applied Nutrition (US)","collection_time":null,"__Node":"SAL_FA2979AA_AS","__strain_id":"34094","Collection Date":"ND","__selected":false,"id":18,"___v":"\"CS1\"","___t":1},"34149":{"5187":"CS1","13496":"Choleraesuis","comment":null,"secondary_sample_accession":"SRS614047","antigenic_formulas":null,"StrainID":34149,"serotype":"Choleraesuis","antibiotic_resistance":null,"strain":"CFSAN012639","postcode":null,"owner":null,"subspecies":"I","sample_accession":"SAMN02742072","continent":"North America","city":null,"collection_date":null,"collection_month":11,"not_editable":true,"admin1":"Washington","source_details":"necropsy-lung","admin2":null,"longitude":null,"best_assembly":53019,"study_accession":"PRJNA186035","source_niche":"Livestock","barcode":"SAL_DA4149AA","phage_type":null,"latitude":null,"secondary_study_accession":"SRP018785","collection_year":2006,"ID":"SAL_FA3019AA_AS","disease":null,"uberstrain":34149,"country":"United States","release_date":"2014-08-21","created":"2015-08-27","Accession":[{"seq_platform":"ILLUMINA","total_bases":182077740,"accession":"SRR1292235","seq_library":"Paired","experiment_accession":"SRX547033","seq_insert":500,"average_length":234},{"seq_platform":"ILLUMINA","total_bases":490283448,"accession":"SRR1553885","seq_library":"Paired","experiment_accession":"SRX683232","seq_insert":500,"average_length":228}],"assembly_status":"Assembled","ST":"ST18383","source_type":"Bovine","contact":"Food and Drug Administration - Center for Food Safety and Applied Nutrition (US)","collection_time":null,"__Node":"SAL_FA3019AA_AS","__strain_id":"34149","Collection Date":"ND","__selected":false,"id":19,"___v":"\"CS1\"","___t":1},"34196":{"5187":"CS1","13496":"Choleraesuis","comment":null,"secondary_sample_accession":"SRS686553","antigenic_formulas":null,"StrainID":34196,"serotype":null,"antibiotic_resistance":null,"strain":"CFSAN023106","postcode":null,"owner":null,"subspecies":null,"sample_accession":"SAMN02952692","continent":"North America","city":null,"collection_date":null,"collection_month":1,"not_editable":true,"admin1":"Washington","source_details":"necropsy-lung-spleen","admin2":null,"longitude":null,"best_assembly":53039,"study_accession":"PRJNA186035","source_niche":"Livestock","barcode":"SAL_DA4196AA","phage_type":null,"latitude":null,"secondary_study_accession":"SRP018785","collection_year":2007,"ID":"SAL_FA3039AA_AS","disease":null,"uberstrain":34196,"country":"United States","release_date":"2014-08-19","created":"2015-08-27","Accession":[{"seq_platform":"ILLUMINA","total_bases":622619844,"accession":"SRR1553810","seq_library":"Paired","experiment_accession":"SRX683073","seq_insert":500,"average_length":231}],"assembly_status":"Assembled","ST":"ST18339","source_type":"Swine","contact":"Food and Drug Administration - Center for Food Safety and Applied Nutrition (US)","collection_time":null,"__Node":"SAL_FA3039AA_AS","__strain_id":"34196","Collection Date":"ND","__selected":false,"id":20,"___v":"\"CS1\"","___t":1},"34430":{"5187":"CS1","13496":"Choleraesuis","comment":null,"secondary_sample_accession":"SRS679395","antigenic_formulas":null,"StrainID":34430,"serotype":"Choleraesuis var. Kunzendorf","antibiotic_resistance":null,"strain":"MDH-2014-00400","postcode":null,"owner":null,"subspecies":"I","sample_accession":"SAMN02699566","continent":"North America","city":null,"collection_date":null,"collection_month":2,"not_editable":true,"admin1":"Minnesota","source_details":"Spleen","admin2":null,"longitude":null,"best_assembly":53194,"study_accession":"PRJNA215333","source_niche":"Livestock","barcode":"SAL_DA4430AA","phage_type":null,"latitude":null,"secondary_study_accession":"SRP032981","collection_year":2003,"ID":"SAL_FA3194AA_AS","disease":null,"uberstrain":34430,"country":"United States","release_date":"2014-08-12","created":"2015-08-27","Accession":[{"seq_platform":"ILLUMINA","total_bases":485189718,"accession":"SRR1544294","seq_library":"Paired","experiment_accession":"SRX675750","seq_insert":500,"average_length":237}],"assembly_status":"Assembled","ST":"ST18150","source_type":"Swine","contact":"Food and Drug Administration - Center for Food Safety and Applied Nutrition (US)","collection_time":null,"__Node":"SAL_FA3194AA_AS","__strain_id":"34430","Collection Date":"ND","__selected":false,"id":21,"___v":"\"CS1\"","___t":1},"34450":{"5187":"CS1","13496":"Choleraesuis","comment":null,"secondary_sample_accession":"ERS007175","antigenic_formulas":null,"StrainID":34450,"serotype":"Choleraesuis","antibiotic_resistance":null,"strain":"RKS1252","postcode":null,"owner":null,"subspecies":"I","sample_accession":"SAMEA717147","continent":"Europe","city":null,"collection_date":null,"collection_month":null,"not_editable":true,"admin1":null,"source_details":null,"admin2":null,"longitude":null,"best_assembly":94439,"study_accession":"PRJEB2089","source_niche":null,"barcode":"SAL_DA4450AA","phage_type":null,"latitude":null,"secondary_study_accession":"ERP000143","collection_year":1979,"ID":"SAL_JA4439AA_AS","disease":null,"uberstrain":34450,"country":"Norway","release_date":"2011-03-18","created":"2015-08-27","Accession":[{"seq_platform":"ILLUMINA","total_bases":55617948,"accession":"ERR019737","seq_library":"Paired","experiment_accession":"ERX007993","seq_insert":200,"average_length":54},{"seq_platform":"ILLUMINA","total_bases":165190212,"accession":"ERR016918","seq_library":"Paired","experiment_accession":"ERX006621","seq_insert":200,"average_length":54},{"seq_platform":"ILLUMINA","total_bases":149950332,"accession":"ERR027230","seq_library":"Paired","experiment_accession":"ERX010019","seq_insert":200,"average_length":54}],"assembly_status":"Assembled","ST":"ST18139","source_type":null,"contact":"R. Helmuth","collection_time":null,"__Node":"SAL_JA4439AA_AS","__strain_id":"34450","Collection Date":"ND","__selected":false,"id":22,"___v":"\"CS1\"","___t":1},"34453":{"5187":"CS2","13496":"Choleraesuis","comment":null,"secondary_sample_accession":"ERS007167","antigenic_formulas":null,"StrainID":34453,"serotype":"Choleraesuis s.s.","antibiotic_resistance":null,"strain":"RKS1245","postcode":null,"owner":null,"subspecies":"I","sample_accession":"SAMEA717180","continent":"North America","city":null,"collection_date":null,"collection_month":null,"not_editable":true,"admin1":null,"source_details":null,"admin2":null,"longitude":null,"best_assembly":94440,"study_accession":"PRJEB2089","source_niche":null,"barcode":"SAL_DA4453AA","phage_type":null,"latitude":null,"secondary_study_accession":"ERP000143","collection_year":1966,"ID":"SAL_JA4440AA_AS","disease":null,"uberstrain":34453,"country":"United States","release_date":"2011-03-18","created":"2015-08-27","Accession":[{"seq_platform":"ILLUMINA","total_bases":304631280,"accession":"ERR027233","seq_library":"Paired","experiment_accession":"ERX010019","seq_insert":200,"average_length":54},{"seq_platform":"ILLUMINA","total_bases":112835916,"accession":"ERR019740","seq_library":"Paired","experiment_accession":"ERX007993","seq_insert":200,"average_length":54},{"seq_platform":"ILLUMINA","total_bases":334881756,"accession":"ERR016921","seq_library":"Paired","experiment_accession":"ERX006621","seq_insert":200,"average_length":54}],"assembly_status":"Assembled","ST":"ST18138","source_type":null,"contact":"R. Helmuth","collection_time":null,"__Node":"SAL_JA4440AA_AS","__strain_id":"34453","Collection Date":"ND","__selected":false,"id":80,"___v":"\"CS2\"","___t":1},"34459":{"5187":"CS2","13496":"Choleraesuis","comment":null,"secondary_sample_accession":"ERS007173","antigenic_formulas":null,"StrainID":34459,"serotype":"Choleraesuis s.s.","antibiotic_resistance":null,"strain":"RKS1233","postcode":null,"owner":null,"subspecies":"I","sample_accession":"SAMEA717161","continent":"Europe","city":null,"collection_date":null,"collection_month":null,"not_editable":true,"admin1":null,"source_details":null,"admin2":null,"longitude":null,"best_assembly":94441,"study_accession":"PRJEB2089","source_niche":null,"barcode":"SAL_DA4459AA","phage_type":null,"latitude":null,"secondary_study_accession":"ERP000143","collection_year":1981,"ID":"SAL_JA4441AA_AS","disease":null,"uberstrain":34459,"country":"Sweden","release_date":"2011-03-18","created":"2015-08-27","Accession":[{"seq_platform":"ILLUMINA","total_bases":150777180,"accession":"ERR027239","seq_library":"Paired","experiment_accession":"ERX010019","seq_insert":200,"average_length":54},{"seq_platform":"ILLUMINA","total_bases":163096848,"accession":"ERR016927","seq_library":"Paired","experiment_accession":"ERX006621","seq_insert":200,"average_length":54},{"seq_platform":"ILLUMINA","total_bases":55399788,"accession":"ERR019746","seq_library":"Paired","experiment_accession":"ERX007993","seq_insert":200,"average_length":54}],"assembly_status":"Assembled","ST":"ST18137","source_type":null,"contact":"R. Helmuth","collection_time":null,"__Node":"SAL_JA4441AA_AS","__strain_id":"34459","Collection Date":"ND","__selected":false,"id":81,"___v":"\"CS2\"","___t":1},"34513":{"5187":"TS1","13496":"Typhisuis","comment":null,"secondary_sample_accession":"ERS007178","antigenic_formulas":"6,7:c:-","StrainID":34513,"serotype":"Typhisuis","antibiotic_resistance":null,"strain":"SARB69/CDC277/68","postcode":null,"owner":null,"subspecies":"I","sample_accession":"SAMEA717159","continent":"North America","city":null,"collection_date":null,"collection_month":null,"not_editable":true,"admin1":"California","source_details":"Pig","admin2":null,"longitude":null,"best_assembly":94442,"study_accession":"PRJEB2089","source_niche":"Livestock","barcode":"SAL_DA4513AA","phage_type":null,"latitude":null,"secondary_study_accession":"ERP000143","collection_year":1968,"ID":"SAL_JA4442AA_AS","disease":null,"uberstrain":34513,"country":"United States","release_date":"2011-03-18","created":"2015-08-27","Accession":[{"seq_platform":"ILLUMINA","total_bases":500846436,"accession":"ERR016909","seq_library":"Paired","experiment_accession":"ERX006622","seq_insert":200,"average_length":54}],"assembly_status":"Assembled","ST":"ST18099","source_type":"Swine","contact":"Ken Sanderson","collection_time":null,"__Node":"SAL_JA4442AA_AS","__strain_id":"34513","Collection Date":"ND","__selected":false,"id":214,"___v":"\"TS1\"","___t":1},"34514":{"5187":"TS1","13496":"Typhisuis","comment":null,"secondary_sample_accession":"ERS007179","antigenic_formulas":"6,7:c:1,5","StrainID":34514,"serotype":"Typhisuis","antibiotic_resistance":null,"strain":"8719/97","postcode":null,"owner":null,"subspecies":"I","sample_accession":"SAMEA717194","continent":"North America","city":null,"collection_date":null,"collection_month":null,"not_editable":true,"admin1":null,"source_details":"Pig","admin2":null,"longitude":null,"best_assembly":94443,"study_accession":"PRJEB2089","source_niche":"Livestock","barcode":"SAL_DA4514AA","phage_type":null,"latitude":null,"secondary_study_accession":"ERP000143","collection_year":1994,"ID":"SAL_JA4443AA_AS","disease":null,"uberstrain":34514,"country":"United States","release_date":"2011-03-18","created":"2015-08-27","Accession":[{"seq_platform":"ILLUMINA","total_bases":336257136,"accession":"ERR016910","seq_library":"Paired","experiment_accession":"ERX006622","seq_insert":200,"average_length":54}],"assembly_status":"Assembled","ST":"ST18098","source_type":"Swine","contact":"F.X. Weill (Institut Pasteur)","collection_time":null,"__Node":"SAL_JA4443AA_AS","__strain_id":"34514","Collection Date":"ND","__selected":false,"id":215,"___v":"\"TS1\"","___t":1},"34515":{"5187":"TS1","13496":"Typhisuis","comment":null,"secondary_sample_accession":"ERS007180","antigenic_formulas":"6,7:c:1,5","StrainID":34515,"serotype":"Typhisuis","antibiotic_resistance":null,"strain":"8722/97","postcode":null,"owner":null,"subspecies":"I","sample_accession":"SAMEA717171","continent":"North America","city":null,"collection_date":null,"collection_month":null,"not_editable":true,"admin1":null,"source_details":"Pig","admin2":null,"longitude":null,"best_assembly":94444,"study_accession":"PRJEB2089","source_niche":"Livestock","barcode":"SAL_DA4515AA","phage_type":null,"latitude":null,"secondary_study_accession":"ERP000143","collection_year":1994,"ID":"SAL_JA4444AA_AS","disease":null,"uberstrain":34515,"country":"United States","release_date":"2011-03-18","created":"2015-08-27","Accession":[{"seq_platform":"ILLUMINA","total_bases":134611092,"accession":"ERR016911","seq_library":"Paired","experiment_accession":"ERX006622","seq_insert":200,"average_length":54}],"assembly_status":"Assembled","ST":"ST18097","source_type":"Swine","contact":"F.X. Weill (Institut Pasteur)","collection_time":null,"__Node":"SAL_JA4444AA_AS","__strain_id":"34515","Collection Date":"ND","__selected":false,"id":216,"___v":"\"TS1\"","___t":1},"34516":{"5187":"TS1","13496":"Typhisuis","comment":null,"secondary_sample_accession":"ERS007181","antigenic_formulas":"6,7:c:1,5","StrainID":34516,"serotype":"Typhisuis","antibiotic_resistance":null,"strain":"8723/97","postcode":null,"owner":null,"subspecies":"I","sample_accession":"SAMEA717170","continent":"North America","city":null,"collection_date":null,"collection_month":null,"not_editable":true,"admin1":null,"source_details":"Pig","admin2":null,"longitude":null,"best_assembly":94445,"study_accession":"PRJEB2089","source_niche":"Livestock","barcode":"SAL_DA4516AA","phage_type":null,"latitude":null,"secondary_study_accession":"ERP000143","collection_year":1994,"ID":"SAL_JA4445AA_AS","disease":null,"uberstrain":34516,"country":"United States","release_date":"2011-03-18","created":"2015-08-27","Accession":[{"seq_platform":"ILLUMINA","total_bases":388171008,"accession":"ERR016912","seq_library":"Paired","experiment_accession":"ERX006622","seq_insert":200,"average_length":54}],"assembly_status":"Assembled","ST":"ST18096","source_type":"Swine","contact":"F.X. Weill (Institut Pasteur)","collection_time":null,"__Node":"SAL_JA4445AA_AS","__strain_id":"34516","Collection Date":"ND","__selected":false,"id":217,"___v":"\"TS1\"","___t":1},"34517":{"5187":"TS2","13496":"Typhisuis","comment":null,"secondary_sample_accession":"ERS007182","antigenic_formulas":"6,7:c:1,5","StrainID":34517,"serotype":"Typhisuis","antibiotic_resistance":null,"strain":"38K","postcode":null,"owner":null,"subspecies":"I","sample_accession":"SAMEA717192","continent":null,"city":null,"collection_date":null,"collection_month":null,"not_editable":true,"admin1":null,"source_details":"Pig","admin2":null,"longitude":null,"best_assembly":94446,"study_accession":"PRJEB2089","source_niche":"Livestock","barcode":"SAL_DA4517AA","phage_type":null,"latitude":null,"secondary_study_accession":"ERP000143","collection_year":null,"ID":"SAL_JA4446AA_AS","disease":null,"uberstrain":34517,"country":null,"release_date":"2011-03-18","created":"2015-08-27","Accession":[{"seq_platform":"ILLUMINA","total_bases":188276508,"accession":"ERR016913","seq_library":"Paired","experiment_accession":"ERX006622","seq_insert":200,"average_length":54}],"assembly_status":"Assembled","ST":"ST18095","source_type":"Swine","contact":"F.X. Weill (Institut Pasteur)","collection_time":null,"__Node":"SAL_JA4446AA_AS","__strain_id":"34517","Collection Date":"ND","__selected":false,"id":219,"___v":"\"TS2\"","___t":1},"34518":{"5187":"CS1","13496":"Choleraesuis","comment":null,"secondary_sample_accession":"ERS007183","antigenic_formulas":null,"StrainID":34518,"serotype":"Choleraesuis var. Kunzendorf","antibiotic_resistance":null,"strain":"RKS1237","postcode":null,"owner":null,"subspecies":"I","sample_accession":"SAMEA717193","continent":"Europe","city":null,"collection_date":null,"collection_month":null,"not_editable":true,"admin1":null,"source_details":null,"admin2":null,"longitude":null,"best_assembly":53249,"study_accession":"PRJEB2089","source_niche":null,"barcode":"SAL_DA4518AA","phage_type":null,"latitude":null,"secondary_study_accession":"ERP000143","collection_year":1976,"ID":"SAL_FA3249AA_AS","disease":null,"uberstrain":34518,"country":"Switzerland","release_date":"2011-03-18","created":"2015-08-27","Accession":[{"seq_platform":"ILLUMINA","total_bases":174739100,"accession":"ERR016914","seq_library":"Paired","experiment_accession":"ERX006622","seq_insert":200,"average_length":50}],"assembly_status":"Assembled","ST":"ST18094","source_type":null,"contact":"The Wellcome Trust Sanger Institute","collection_time":null,"__Node":"SAL_FA3249AA_AS","__strain_id":"34518","Collection Date":"ND","__selected":false,"id":23,"___v":"\"CS1\"","___t":1},"34519":{"5187":"CS1","13496":"Choleraesuis","comment":null,"secondary_sample_accession":"ERS007184","antigenic_formulas":null,"StrainID":34519,"serotype":"Choleraesuis var. Kunzendorf","antibiotic_resistance":null,"strain":"RKS1264","postcode":null,"owner":null,"subspecies":"I","sample_accession":"SAMEA717176","continent":"Europe","city":null,"collection_date":null,"collection_month":null,"not_editable":true,"admin1":null,"source_details":null,"admin2":null,"longitude":null,"best_assembly":21224,"study_accession":"PRJEB2089","source_niche":null,"barcode":"SAL_DA4519AA","phage_type":null,"latitude":null,"secondary_study_accession":"ERP000143","collection_year":null,"ID":"SAL_CA1224AA_AS","disease":null,"uberstrain":34519,"country":"Romania","release_date":"2011-03-18","created":"2015-08-27","Accession":[{"seq_platform":"ILLUMINA","total_bases":248237892,"accession":"ERR016915","seq_library":"Paired","experiment_accession":"ERX006622","seq_insert":200,"average_length":54}],"assembly_status":"Assembled","ST":"ST18093","source_type":null,"contact":"The Wellcome Trust Sanger Institute","collection_time":null,"__Node":"SAL_CA1224AA_AS","__strain_id":"34519","Collection Date":"ND","__selected":false,"id":24,"___v":"\"CS1\"","___t":1},"34522":{"5187":"CS1","13496":"Choleraesuis","comment":null,"secondary_sample_accession":"ERS007083","antigenic_formulas":null,"StrainID":34522,"serotype":"Choleraesuis var. Kunzendorf","antibiotic_resistance":null,"strain":"CN182","postcode":null,"owner":null,"subspecies":"I","sample_accession":"SAMEA717165","continent":"Asia","city":null,"collection_date":null,"collection_month":null,"not_editable":true,"admin1":null,"source_details":"Pig","admin2":null,"longitude":null,"best_assembly":94448,"study_accession":"PRJEB2089","source_niche":"Livestock","barcode":"SAL_DA4522AA","phage_type":null,"latitude":null,"secondary_study_accession":"ERP000143","collection_year":2000,"ID":"SAL_JA4448AA_AS","disease":null,"uberstrain":34522,"country":"Taiwan","release_date":"2011-03-18","created":"2015-08-27","Accession":[{"seq_platform":"ILLUMINA","total_bases":112991436,"accession":"ERR016872","seq_library":"Paired","experiment_accession":"ERX006620","seq_insert":200,"average_length":54}],"assembly_status":"Assembled","ST":"ST18092","source_type":"Swine","contact":"Cheng-Hsun Chiu","collection_time":null,"__Node":"SAL_JA4448AA_AS","__strain_id":"34522","Collection Date":"ND","__selected":false,"id":25,"___v":"\"CS1\"","___t":1},"34523":{"5187":"PC2","13496":"Paratyphi C","comment":null,"secondary_sample_accession":"ERS007093","antigenic_formulas":"6,7,[Vi]:c:1,5","StrainID":34523,"serotype":"Paratyphi C","antibiotic_resistance":null,"strain":"SARB48 / RKS4587 / IP33K","postcode":null,"owner":null,"subspecies":"I","sample_accession":"SAMEA717142","continent":"Europe","city":null,"collection_date":null,"collection_month":null,"not_editable":true,"admin1":null,"source_details":null,"admin2":null,"longitude":null,"best_assembly":94450,"study_accession":"PRJEB2089","source_niche":null,"barcode":"SAL_DA4523AA","phage_type":null,"latitude":null,"secondary_study_accession":"ERP000143","collection_year":null,"ID":"SAL_JA4450AA_AS","disease":null,"uberstrain":34523,"country":"France","release_date":"2011-03-18","created":"2015-08-27","Accession":[{"seq_platform":"ILLUMINA","total_bases":159847344,"accession":"ERR016873","seq_library":"Paired","experiment_accession":"ERX006620","seq_insert":200,"average_length":54}],"assembly_status":"Assembled","ST":"ST18091","source_type":null,"contact":"Ken Sanderson","collection_time":null,"__Node":"SAL_JA4450AA_AS","__strain_id":"34523","Collection Date":"ND","__selected":false,"id":171,"___v":"\"PC2\"","___t":1},"34524":{"5187":"PC2","13496":"Paratyphi C","comment":null,"secondary_sample_accession":"ERS007092","antigenic_formulas":null,"StrainID":34524,"serotype":"Paratyphi C","antibiotic_resistance":null,"strain":"61-2","postcode":null,"owner":null,"subspecies":"I","sample_accession":"SAMEA717143","continent":"Europe","city":null,"collection_date":null,"collection_month":null,"not_editable":true,"admin1":null,"source_details":null,"admin2":null,"longitude":null,"best_assembly":94452,"study_accession":"PRJEB2089","source_niche":"Human","barcode":"SAL_DA4524AA","phage_type":null,"latitude":null,"secondary_study_accession":"ERP000143","collection_year":1961,"ID":"SAL_JA4452AA_AS","disease":null,"uberstrain":34524,"country":"Germany","release_date":"2011-03-18","created":"2015-08-27","Accession":[{"seq_platform":"ILLUMINA","total_bases":221674320,"accession":"ERR016874","seq_library":"Paired","experiment_accession":"ERX006620","seq_insert":200,"average_length":54}],"assembly_status":"Assembled","ST":"ST18090","source_type":"Human","contact":"W. Rabsch (Robert Koch-Institut, Wernigerode)","collection_time":null,"__Node":"SAL_JA4452AA_AS","__strain_id":"34524","Collection Date":"ND","__selected":false,"id":172,"___v":"\"PC2\"","___t":1},"34525":{"5187":"CS1","13496":"Choleraesuis","comment":null,"secondary_sample_accession":"ERS007091","antigenic_formulas":null,"StrainID":34525,"serotype":"Choleraesuis var. Kunzendorf","antibiotic_resistance":null,"strain":"B27","postcode":null,"owner":null,"subspecies":"I","sample_accession":"SAMEA717144","continent":"Asia","city":null,"collection_date":null,"collection_month":null,"not_editable":true,"admin1":null,"source_details":null,"admin2":null,"longitude":null,"best_assembly":94455,"study_accession":"PRJEB2089","source_niche":"Human","barcode":"SAL_DA4525AA","phage_type":null,"latitude":null,"secondary_study_accession":"ERP000143","collection_year":2001,"ID":"SAL_JA4455AA_AS","disease":null,"uberstrain":34525,"country":"Taiwan","release_date":"2011-03-18","created":"2015-08-27","Accession":[{"seq_platform":"ILLUMINA","total_bases":198163584,"accession":"ERR016875","seq_library":"Paired","experiment_accession":"ERX006620","seq_insert":200,"average_length":54}],"assembly_status":"Assembled","ST":"ST18089","source_type":"Human","contact":"Cheng-Hsun Chiu","collection_time":null,"__Node":"SAL_JA4455AA_AS","__strain_id":"34525","Collection Date":"ND","__selected":false,"id":26,"___v":"\"CS1\"","___t":1},"34526":{"5187":"CS1","13496":"Choleraesuis","comment":null,"secondary_sample_accession":"ERS007090","antigenic_formulas":null,"StrainID":34526,"serotype":"Choleraesuis var. Kunzendorf","antibiotic_resistance":null,"strain":"CN101","postcode":null,"owner":null,"subspecies":"I","sample_accession":"SAMEA717145","continent":"Asia","city":null,"collection_date":null,"collection_month":null,"not_editable":true,"admin1":null,"source_details":"Pig","admin2":null,"longitude":null,"best_assembly":94457,"study_accession":"PRJEB2089","source_niche":"Livestock","barcode":"SAL_DA4526AA","phage_type":null,"latitude":null,"secondary_study_accession":"ERP000143","collection_year":1998,"ID":"SAL_JA4457AA_AS","disease":null,"uberstrain":34526,"country":"Taiwan","release_date":"2011-03-18","created":"2015-08-27","Accession":[{"seq_platform":"ILLUMINA","total_bases":219685608,"accession":"ERR016876","seq_library":"Paired","experiment_accession":"ERX006620","seq_insert":200,"average_length":54}],"assembly_status":"Assembled","ST":"ST18088","source_type":"Swine","contact":"Cheng-Hsun Chiu","collection_time":null,"__Node":"SAL_JA4457AA_AS","__strain_id":"34526","Collection Date":"ND","__selected":false,"id":27,"___v":"\"CS1\"","___t":1},"34527":{"5187":"PC2","13496":"Paratyphi C","comment":null,"secondary_sample_accession":"ERS007089","antigenic_formulas":null,"StrainID":34527,"serotype":"Paratyphi C","antibiotic_resistance":null,"strain":"66-4","postcode":null,"owner":null,"subspecies":"I","sample_accession":"SAMEA717163","continent":"Europe","city":null,"collection_date":null,"collection_month":null,"not_editable":true,"admin1":null,"source_details":null,"admin2":null,"longitude":null,"best_assembly":94461,"study_accession":"PRJEB2089","source_niche":"Human","barcode":"SAL_DA4527AA","phage_type":null,"latitude":null,"secondary_study_accession":"ERP000143","collection_year":1966,"ID":"SAL_JA4461AA_AS","disease":null,"uberstrain":34527,"country":"Germany","release_date":"2011-03-18","created":"2015-08-27","Accession":[{"seq_platform":"ILLUMINA","total_bases":164943216,"accession":"ERR016877","seq_library":"Paired","experiment_accession":"ERX006620","seq_insert":200,"average_length":54}],"assembly_status":"Assembled","ST":"ST18076","source_type":"Human","contact":"W. Rabsch (Robert Koch-Institut, Wernigerode)","collection_time":null,"__Node":"SAL_JA4461AA_AS","__strain_id":"34527","Collection Date":"ND","__selected":false,"id":173,"___v":"\"PC2\"","___t":1},"34529":{"5187":"PC1","13496":"Paratyphi C","comment":null,"secondary_sample_accession":"ERS007087","antigenic_formulas":null,"StrainID":34529,"serotype":"Paratyphi C","antibiotic_resistance":null,"strain":"RKS4585 / E699","postcode":null,"owner":null,"subspecies":"I","sample_accession":"SAMEA717169","continent":"Africa","city":null,"collection_date":null,"collection_month":null,"not_editable":true,"admin1":null,"source_details":null,"admin2":null,"longitude":null,"best_assembly":94465,"study_accession":"PRJEB2089","source_niche":null,"barcode":"SAL_DA4529AA","phage_type":null,"latitude":null,"secondary_study_accession":"ERP000143","collection_year":1939,"ID":"SAL_JA4465AA_AS","disease":null,"uberstrain":34529,"country":null,"release_date":"2011-03-18","created":"2015-08-27","Accession":[{"seq_platform":"ILLUMINA","total_bases":206855208,"accession":"ERR016879","seq_library":"Paired","experiment_accession":"ERX006620","seq_insert":200,"average_length":54}],"assembly_status":"Assembled","ST":"ST18074","source_type":null,"contact":"Ken Sanderson","collection_time":null,"__Node":"SAL_JA4465AA_AS","__strain_id":"34529","Collection Date":"ND","__selected":false,"id":95,"___v":"\"PC1\"","___t":1},"34530":{"5187":"PC1","13496":"Paratyphi C","comment":null,"secondary_sample_accession":"ERS007086","antigenic_formulas":null,"StrainID":34530,"serotype":"Paratyphi C","antibiotic_resistance":null,"strain":"E279 / RKS4595","postcode":null,"owner":null,"subspecies":"I","sample_accession":"SAMEA717168","continent":"Africa","city":null,"collection_date":null,"collection_month":null,"not_editable":true,"admin1":null,"source_details":null,"admin2":null,"longitude":null,"best_assembly":94470,"study_accession":"PRJEB2089","source_niche":null,"barcode":"SAL_DA4530AA","phage_type":null,"latitude":null,"secondary_study_accession":"ERP000143","collection_year":1996,"ID":"SAL_JA4470AA_AS","disease":null,"uberstrain":34530,"country":"Democratic Republic of the Congo","release_date":"2011-03-18","created":"2015-08-27","Accession":[{"seq_platform":"ILLUMINA","total_bases":200463660,"accession":"ERR016880","seq_library":"Paired","experiment_accession":"ERX006620","seq_insert":200,"average_length":54}],"assembly_status":"Assembled","ST":"ST18073","source_type":null,"contact":"Ken Sanderson","collection_time":null,"__Node":"SAL_JA4470AA_AS","__strain_id":"34530","Collection Date":"ND","__selected":false,"id":96,"___v":"\"PC1\"","___t":1},"34531":{"5187":"CS1","13496":"Choleraesuis","comment":null,"secondary_sample_accession":"ERS007085","antigenic_formulas":null,"StrainID":34531,"serotype":"Choleraesuis var. Kunzendorf","antibiotic_resistance":null,"strain":"CY1","postcode":null,"owner":null,"subspecies":"I","sample_accession":"SAMEA717167","continent":"Asia","city":null,"collection_date":null,"collection_month":null,"not_editable":true,"admin1":null,"source_details":null,"admin2":null,"longitude":null,"best_assembly":94478,"study_accession":"PRJEB2089","source_niche":"Human","barcode":"SAL_DA4531AA","phage_type":null,"latitude":null,"secondary_study_accession":"ERP000143","collection_year":2002,"ID":"SAL_JA4478AA_AS","disease":null,"uberstrain":34531,"country":"Taiwan","release_date":"2011-03-18","created":"2015-08-27","Accession":[{"seq_platform":"ILLUMINA","total_bases":128511576,"accession":"ERR016881","seq_library":"Paired","experiment_accession":"ERX006620","seq_insert":200,"average_length":54}],"assembly_status":"Assembled","ST":"ST18072","source_type":"Human","contact":"Cheng-Hsun Chiu","collection_time":null,"__Node":"SAL_JA4478AA_AS","__strain_id":"34531","Collection Date":"ND","__selected":false,"id":28,"___v":"\"CS1\"","___t":1},"34533":{"5187":"PC1","13496":"Paratyphi C","comment":null,"secondary_sample_accession":"ERS007096","antigenic_formulas":null,"StrainID":34533,"serotype":"Paratyphi C","antibiotic_resistance":null,"strain":"66-10","postcode":null,"owner":null,"subspecies":"I","sample_accession":"SAMEA717139","continent":"Europe","city":null,"collection_date":null,"collection_month":null,"not_editable":true,"admin1":null,"source_details":null,"admin2":null,"longitude":null,"best_assembly":94486,"study_accession":"PRJEB2089","source_niche":"Human","barcode":"SAL_DA4533AA","phage_type":null,"latitude":null,"secondary_study_accession":"ERP000143","collection_year":1966,"ID":"SAL_JA4486AA_AS","disease":null,"uberstrain":34533,"country":"Germany","release_date":"2011-03-18","created":"2015-08-27","Accession":[{"seq_platform":"ILLUMINA","total_bases":204091056,"accession":"ERR016884","seq_library":"Paired","experiment_accession":"ERX006619","seq_insert":200,"average_length":54}],"assembly_status":"Assembled","ST":"ST18070","source_type":"Human","contact":"W. Rabsch (Robert Koch-Institut, Wernigerode)","collection_time":null,"__Node":"SAL_JA4486AA_AS","__strain_id":"34533","Collection Date":"ND","__selected":false,"id":97,"___v":"\"PC1\"","___t":1},"34534":{"5187":"PC1","13496":"Paratyphi C","comment":null,"secondary_sample_accession":"ERS007095","antigenic_formulas":null,"StrainID":34534,"serotype":"Paratyphi C","antibiotic_resistance":null,"strain":"RKS1234","postcode":null,"owner":null,"subspecies":"I","sample_accession":"SAMEA717140","continent":"Africa","city":null,"collection_date":null,"collection_month":null,"not_editable":true,"admin1":null,"source_details":null,"admin2":null,"longitude":null,"best_assembly":94495,"study_accession":"PRJEB2089","source_niche":null,"barcode":"SAL_DA4534AA","phage_type":null,"latitude":null,"secondary_study_accession":"ERP000143","collection_year":1972,"ID":"SAL_JA4495AA_AS","disease":null,"uberstrain":34534,"country":"Senegal","release_date":"2011-03-18","created":"2015-08-27","Accession":[{"seq_platform":"ILLUMINA","total_bases":133831548,"accession":"ERR016885","seq_library":"Paired","experiment_accession":"ERX006619","seq_insert":200,"average_length":54}],"assembly_status":"Assembled","ST":"ST18069","source_type":null,"contact":"R. Helmuth","collection_time":null,"__Node":"SAL_JA4495AA_AS","__strain_id":"34534","Collection Date":"ND","__selected":false,"id":98,"___v":"\"PC1\"","___t":1},"34535":{"5187":"PC1","13496":"Paratyphi C","comment":null,"secondary_sample_accession":"ERS007105","antigenic_formulas":null,"StrainID":34535,"serotype":"Paratyphi C","antibiotic_resistance":null,"strain":"E44","postcode":null,"owner":null,"subspecies":"I","sample_accession":"SAMEA717189","continent":"Africa","city":null,"collection_date":null,"collection_month":null,"not_editable":true,"admin1":null,"source_details":null,"admin2":null,"longitude":null,"best_assembly":94490,"study_accession":"PRJEB2089","source_niche":"Human","barcode":"SAL_DA4535AA","phage_type":null,"latitude":null,"secondary_study_accession":"ERP000143","collection_year":1992,"ID":"SAL_JA4490AA_AS","disease":null,"uberstrain":34535,"country":"Democratic Republic of the Congo","release_date":"2011-03-18","created":"2015-08-27","Accession":[{"seq_platform":"ILLUMINA","total_bases":137660148,"accession":"ERR016886","seq_library":"Paired","experiment_accession":"ERX006619","seq_insert":200,"average_length":54}],"assembly_status":"Assembled","ST":"ST18068","source_type":"Human","contact":"Hart/Kariuki","collection_time":null,"__Node":"SAL_JA4490AA_AS","__strain_id":"34535","Collection Date":"ND","__selected":false,"id":99,"___v":"\"PC1\"","___t":1},"34536":{"5187":"PC1","13496":"Paratyphi C","comment":null,"secondary_sample_accession":"ERS007104","antigenic_formulas":"6,7:c:1,5","StrainID":34536,"serotype":"Paratyphi C","antibiotic_resistance":null,"strain":"E48","postcode":null,"owner":null,"subspecies":"I","sample_accession":"SAMEA717190","continent":"Africa","city":null,"collection_date":null,"collection_month":null,"not_editable":true,"admin1":null,"source_details":null,"admin2":null,"longitude":null,"best_assembly":94499,"study_accession":"PRJEB2089","source_niche":"Human","barcode":"SAL_DA4536AA","phage_type":null,"latitude":null,"secondary_study_accession":"ERP000143","collection_year":1992,"ID":"SAL_JA4499AA_AS","disease":null,"uberstrain":34536,"country":"Democratic Republic of the Congo","release_date":"2011-03-18","created":"2015-08-27","Accession":[{"seq_platform":"ILLUMINA","total_bases":192630636,"accession":"ERR016887","seq_library":"Paired","experiment_accession":"ERX006619","seq_insert":200,"average_length":54}],"assembly_status":"Assembled","ST":"ST18067","source_type":"Human","contact":"Hart/Kariuki","collection_time":null,"__Node":"SAL_JA4499AA_AS","__strain_id":"34536","Collection Date":"ND","__selected":false,"id":100,"___v":"\"PC1\"","___t":1},"34537":{"5187":"PC2","13496":"Paratyphi C","comment":null,"secondary_sample_accession":"ERS007103","antigenic_formulas":"6,7:c:1,5","StrainID":34537,"serotype":"Paratyphi C","antibiotic_resistance":null,"strain":"E700","postcode":null,"owner":null,"subspecies":"I","sample_accession":"SAMEA717187","continent":"Europe","city":null,"collection_date":null,"collection_month":null,"not_editable":true,"admin1":null,"source_details":null,"admin2":null,"longitude":null,"best_assembly":94512,"study_accession":"PRJEB2089","source_niche":"Human","barcode":"SAL_DA4537AA","phage_type":null,"latitude":null,"secondary_study_accession":"ERP000143","collection_year":1916,"ID":"SAL_JA4512AA_AS","disease":null,"uberstrain":34537,"country":"Greece","release_date":"2011-03-18","created":"2015-08-27","Accession":[{"seq_platform":"ILLUMINA","total_bases":245725596,"accession":"ERR016888","seq_library":"Paired","experiment_accession":"ERX006619","seq_insert":200,"average_length":54}],"assembly_status":"Assembled","ST":"ST18066","source_type":"Human","contact":"Hart/Kariuki","collection_time":null,"__Node":"SAL_JA4512AA_AS","__strain_id":"34537","Collection Date":"ND","__selected":false,"id":174,"___v":"\"PC2\"","___t":1},"34538":{"5187":"PC2","13496":"Paratyphi C","comment":null,"secondary_sample_accession":"ERS007102","antigenic_formulas":"6,7:c:1,5","StrainID":34538,"serotype":"Paratyphi C","antibiotic_resistance":null,"strain":"E701","postcode":null,"owner":null,"subspecies":"I","sample_accession":"SAMEA717188","continent":"Asia","city":null,"collection_date":null,"collection_month":null,"not_editable":true,"admin1":null,"source_details":null,"admin2":null,"longitude":null,"best_assembly":94509,"study_accession":"PRJEB2089","source_niche":"Human","barcode":"SAL_DA4538AA","phage_type":null,"latitude":null,"secondary_study_accession":"ERP000143","collection_year":1918,"ID":"SAL_JA4509AA_AS","disease":null,"uberstrain":34538,"country":"Iraq","release_date":"2011-03-18","created":"2015-08-27","Accession":[{"seq_platform":"ILLUMINA","total_bases":150990480,"accession":"ERR016889","seq_library":"Paired","experiment_accession":"ERX006619","seq_insert":200,"average_length":54}],"assembly_status":"Assembled","ST":"ST18065","source_type":"Human","contact":"Hart/Kariuki","collection_time":null,"__Node":"SAL_JA4509AA_AS","__strain_id":"34538","Collection Date":"ND","__selected":false,"id":175,"___v":"\"PC2\"","___t":1},"34539":{"5187":"PC1","13496":"Paratyphi C","comment":null,"secondary_sample_accession":"ERS007101","antigenic_formulas":"6,7:c:1,5","StrainID":34539,"serotype":"Paratyphi C","antibiotic_resistance":null,"strain":"E279","postcode":null,"owner":null,"subspecies":"I","sample_accession":"SAMEA717185","continent":"Africa","city":null,"collection_date":null,"collection_month":null,"not_editable":true,"admin1":null,"source_details":null,"admin2":null,"longitude":null,"best_assembly":94504,"study_accession":"PRJEB2089","source_niche":"Human","barcode":"SAL_DA4539AA","phage_type":null,"latitude":null,"secondary_study_accession":"ERP000143","collection_year":1996,"ID":"SAL_JA4504AA_AS","disease":null,"uberstrain":34539,"country":"Democratic Republic of the Congo","release_date":"2011-03-18","created":"2015-08-27","Accession":[{"seq_platform":"ILLUMINA","total_bases":112130460,"accession":"ERR016890","seq_library":"Paired","experiment_accession":"ERX006619","seq_insert":200,"average_length":54}],"assembly_status":"Assembled","ST":"ST18064","source_type":"Human","contact":"Hart/Kariuki","collection_time":null,"__Node":"SAL_JA4504AA_AS","__strain_id":"34539","Collection Date":"ND","__selected":false,"id":101,"___v":"\"PC1\"","___t":1},"34540":{"5187":"PC1","13496":"Paratyphi C","comment":null,"secondary_sample_accession":"ERS007100","antigenic_formulas":"6,7:c:1,5","StrainID":34540,"serotype":"Paratyphi C","antibiotic_resistance":null,"strain":"E699","postcode":null,"owner":null,"subspecies":"I","sample_accession":"SAMEA717186","continent":"Africa","city":null,"collection_date":null,"collection_month":null,"not_editable":true,"admin1":null,"source_details":null,"admin2":null,"longitude":null,"best_assembly":94548,"study_accession":"PRJEB2089","source_niche":"Human","barcode":"SAL_DA4540AA","phage_type":null,"latitude":null,"secondary_study_accession":"ERP000143","collection_year":1939,"ID":"SAL_JA4548AA_AS","disease":null,"uberstrain":34540,"country":null,"release_date":"2011-03-18","created":"2015-08-27","Accession":[{"seq_platform":"ILLUMINA","total_bases":163155816,"accession":"ERR016891","seq_library":"Paired","experiment_accession":"ERX006619","seq_insert":200,"average_length":54}],"assembly_status":"Assembled","ST":"ST18063","source_type":"Human","contact":"Hart/Kariuki","collection_time":null,"__Node":"SAL_JA4548AA_AS","__strain_id":"34540","Collection Date":"ND","__selected":false,"id":102,"___v":"\"PC1\"","___t":1},"34541":{"5187":"PC2","13496":"Paratyphi C","comment":null,"secondary_sample_accession":"ERS007099","antigenic_formulas":"6,7:c:1,5","StrainID":34541,"serotype":"Paratyphi C","antibiotic_resistance":null,"strain":"E702","postcode":null,"owner":null,"subspecies":"I","sample_accession":"SAMEA717160","continent":"Asia","city":null,"collection_date":null,"collection_month":null,"not_editable":true,"admin1":null,"source_details":null,"admin2":null,"longitude":null,"best_assembly":94549,"study_accession":"PRJEB2089","source_niche":"Human","barcode":"SAL_DA4541AA","phage_type":null,"latitude":null,"secondary_study_accession":"ERP000143","collection_year":1941,"ID":"SAL_JA4549AA_AS","disease":null,"uberstrain":34541,"country":"Iraq","release_date":"2011-03-18","created":"2015-08-27","Accession":[{"seq_platform":"ILLUMINA","total_bases":175836420,"accession":"ERR016892","seq_library":"Paired","experiment_accession":"ERX006619","seq_insert":200,"average_length":54}],"assembly_status":"Assembled","ST":"ST18062","source_type":"Human","contact":"Hart/Kariuki","collection_time":null,"__Node":"SAL_JA4549AA_AS","__strain_id":"34541","Collection Date":"ND","__selected":false,"id":176,"___v":"\"PC2\"","___t":1},"34542":{"5187":"PC1","13496":"Paratyphi C","comment":null,"secondary_sample_accession":"ERS007098","antigenic_formulas":null,"StrainID":34542,"serotype":"Paratyphi C","antibiotic_resistance":null,"strain":"61-7","postcode":null,"owner":null,"subspecies":"I","sample_accession":"SAMEA717153","continent":"Europe","city":null,"collection_date":null,"collection_month":null,"not_editable":true,"admin1":null,"source_details":null,"admin2":null,"longitude":null,"best_assembly":94551,"study_accession":"PRJEB2089","source_niche":"Human","barcode":"SAL_DA4542AA","phage_type":null,"latitude":null,"secondary_study_accession":"ERP000143","collection_year":1961,"ID":"SAL_JA4551AA_AS","disease":null,"uberstrain":34542,"country":"Germany","release_date":"2011-03-18","created":"2015-08-27","Accession":[{"seq_platform":"ILLUMINA","total_bases":227115360,"accession":"ERR016893","seq_library":"Paired","experiment_accession":"ERX006619","seq_insert":200,"average_length":54}],"assembly_status":"Assembled","ST":"ST18061","source_type":"Human","contact":"W. Rabsch (Robert Koch-Institut, Wernigerode)","collection_time":null,"__Node":"SAL_JA4551AA_AS","__strain_id":"34542","Collection Date":"ND","__selected":false,"id":103,"___v":"\"PC1\"","___t":1},"34543":{"5187":"PC1","13496":"Paratyphi C","comment":null,"secondary_sample_accession":"ERS007097","antigenic_formulas":null,"StrainID":34543,"serotype":"Paratyphi C","antibiotic_resistance":null,"strain":"66-8","postcode":null,"owner":null,"subspecies":"I","sample_accession":"SAMEA717138","continent":"Europe","city":null,"collection_date":null,"collection_month":null,"not_editable":true,"admin1":null,"source_details":null,"admin2":null,"longitude":null,"best_assembly":94550,"study_accession":"PRJEB2089","source_niche":"Human","barcode":"SAL_DA4543AA","phage_type":null,"latitude":null,"secondary_study_accession":"ERP000143","collection_year":1966,"ID":"SAL_JA4550AA_AS","disease":null,"uberstrain":34543,"country":"Germany","release_date":"2011-03-18","created":"2015-08-27","Accession":[{"seq_platform":"ILLUMINA","total_bases":171501084,"accession":"ERR016894","seq_library":"Paired","experiment_accession":"ERX006619","seq_insert":200,"average_length":54}],"assembly_status":"Assembled","ST":"ST18060","source_type":"Human","contact":"W. Rabsch (Robert Koch-Institut, Wernigerode)","collection_time":null,"__Node":"SAL_JA4550AA_AS","__strain_id":"34543","Collection Date":"ND","__selected":false,"id":104,"___v":"\"PC1\"","___t":1},"34544":{"5187":"CS1","13496":"Choleraesuis","comment":null,"secondary_sample_accession":"ERS007106","antigenic_formulas":null,"StrainID":34544,"serotype":"Choleraesuis var. Kunzendorf","antibiotic_resistance":null,"strain":"RKS1228","postcode":null,"owner":null,"subspecies":"I","sample_accession":"SAMEA717191","continent":"North America","city":null,"collection_date":null,"collection_month":null,"not_editable":true,"admin1":"Atlanta","source_details":null,"admin2":null,"longitude":null,"best_assembly":94552,"study_accession":"PRJEB2089","source_niche":null,"barcode":"SAL_DA4544AA","phage_type":null,"latitude":null,"secondary_study_accession":"ERP000143","collection_year":1982,"ID":"SAL_JA4552AA_AS","disease":null,"uberstrain":34544,"country":"United States","release_date":"2011-03-18","created":"2015-08-27","Accession":[{"seq_platform":"ILLUMINA","total_bases":199425996,"accession":"ERR016896","seq_library":"Paired","experiment_accession":"ERX006618","seq_insert":200,"average_length":54}],"assembly_status":"Assembled","ST":"ST18059","source_type":null,"contact":"R. Helmuth","collection_time":null,"__Node":"SAL_JA4552AA_AS","__strain_id":"34544","Collection Date":"ND","__selected":false,"id":29,"___v":"\"CS1\"","___t":1},"34545":{"5187":"CS1","13496":"Choleraesuis","comment":null,"secondary_sample_accession":"ERS007110","antigenic_formulas":null,"StrainID":34545,"serotype":"Choleraesuis var. Kunzendorf","antibiotic_resistance":null,"strain":"48-0391","postcode":null,"owner":null,"subspecies":"I","sample_accession":"SAMEA717156","continent":null,"city":null,"collection_date":null,"collection_month":null,"not_editable":true,"admin1":null,"source_details":null,"admin2":null,"longitude":null,"best_assembly":94553,"study_accession":"PRJEB2089","source_niche":"Human","barcode":"SAL_DA4545AA","phage_type":null,"latitude":null,"secondary_study_accession":"ERP000143","collection_year":1948,"ID":"SAL_JA4553AA_AS","disease":null,"uberstrain":34545,"country":null,"release_date":"2011-03-18","created":"2015-08-27","Accession":[{"seq_platform":"ILLUMINA","total_bases":106077276,"accession":"ERR016897","seq_library":"Paired","experiment_accession":"ERX006618","seq_insert":200,"average_length":54}],"assembly_status":"Assembled","ST":"ST18058","source_type":"Human","contact":"S. Porwollik","collection_time":null,"__Node":"SAL_JA4553AA_AS","__strain_id":"34545","Collection Date":"ND","__selected":false,"id":30,"___v":"\"CS1\"","___t":1},"34548":{"5187":"CS1","13496":"Choleraesuis","comment":null,"secondary_sample_accession":"ERS007164","antigenic_formulas":null,"StrainID":34548,"serotype":"Choleraesuis var. Kunzendorf","antibiotic_resistance":null,"strain":"RKS1235","postcode":null,"owner":null,"subspecies":"I","sample_accession":"SAMEA717183","continent":"Europe","city":null,"collection_date":null,"collection_month":null,"not_editable":true,"admin1":null,"source_details":null,"admin2":null,"longitude":null,"best_assembly":94554,"study_accession":"PRJEB2089","source_niche":null,"barcode":"SAL_DA4548AA","phage_type":null,"latitude":null,"secondary_study_accession":"ERP000143","collection_year":1974,"ID":"SAL_JA4554AA_AS","disease":null,"uberstrain":34548,"country":"Switzerland","release_date":"2011-03-18","created":"2015-08-27","Accession":[{"seq_platform":"ILLUMINA","total_bases":229958028,"accession":"ERR016900","seq_library":"Paired","experiment_accession":"ERX006618","seq_insert":200,"average_length":54}],"assembly_status":"Assembled","ST":"ST18057","source_type":null,"contact":"R. Helmuth","collection_time":null,"__Node":"SAL_JA4554AA_AS","__strain_id":"34548","Collection Date":"ND","__selected":false,"id":31,"___v":"\"CS1\"","___t":1},"34549":{"5187":"CS1","13496":"Choleraesuis","comment":null,"secondary_sample_accession":"ERS007163","antigenic_formulas":null,"StrainID":34549,"serotype":"Choleraesuis var. Kunzendorf","antibiotic_resistance":null,"strain":"05-03241","postcode":null,"owner":null,"subspecies":"I","sample_accession":"SAMEA717177","continent":"Europe","city":null,"collection_date":null,"collection_month":null,"not_editable":true,"admin1":null,"source_details":null,"admin2":null,"longitude":null,"best_assembly":94556,"study_accession":"PRJEB2089","source_niche":"Human","barcode":"SAL_DA4549AA","phage_type":null,"latitude":null,"secondary_study_accession":"ERP000143","collection_year":null,"ID":"SAL_JA4556AA_AS","disease":null,"uberstrain":34549,"country":"Germany","release_date":"2011-03-18","created":"2015-08-27","Accession":[{"seq_platform":"ILLUMINA","total_bases":232948872,"accession":"ERR016901","seq_library":"Paired","experiment_accession":"ERX006618","seq_insert":200,"average_length":54}],"assembly_status":"Assembled","ST":"ST18056","source_type":"Human","contact":"W. Rabsch (Robert Koch-Institut, Wernigerode)","collection_time":null,"__Node":"SAL_JA4556AA_AS","__strain_id":"34549","Collection Date":"ND","__selected":false,"id":32,"___v":"\"CS1\"","___t":1},"34550":{"5187":"CS1","13496":"Choleraesuis","comment":null,"secondary_sample_accession":"ERS007162","antigenic_formulas":null,"StrainID":34550,"serotype":"Choleraesuis var. Kunzendorf","antibiotic_resistance":null,"strain":"06-01706","postcode":null,"owner":null,"subspecies":"I","sample_accession":"SAMEA717178","continent":"Europe","city":null,"collection_date":null,"collection_month":null,"not_editable":true,"admin1":null,"source_details":"Pig","admin2":null,"longitude":null,"best_assembly":114011,"study_accession":"PRJEB2089","source_niche":"Livestock","barcode":"SAL_DA4550AA","phage_type":null,"latitude":null,"secondary_study_accession":"ERP000143","collection_year":null,"ID":"SAL_LA4011AA_AS","disease":null,"uberstrain":34550,"country":"Germany","release_date":"2011-03-18","created":"2015-08-27","Accession":[{"seq_platform":"ILLUMINA","total_bases":175309800,"accession":"ERR016902","seq_library":"Paired","experiment_accession":"ERX006618","seq_insert":200,"average_length":50}],"assembly_status":"Assembled","ST":"ST18055","source_type":"Swine","contact":"W. Rabsch (Robert Koch-Institut, Wernigerode)","collection_time":null,"__Node":"SAL_LA4011AA_AS","__strain_id":"34550","Collection Date":"ND","__selected":false,"id":33,"___v":"\"CS1\"","___t":1},"34551":{"5187":"CS2","13496":"Choleraesuis","comment":null,"secondary_sample_accession":"ERS007161","antigenic_formulas":"6,7:c:1,5","StrainID":34551,"serotype":null,"antibiotic_resistance":null,"strain":"RKS1256","postcode":null,"owner":null,"subspecies":"I","sample_accession":"SAMEA717179","continent":"North America","city":null,"collection_date":null,"collection_month":null,"not_editable":true,"admin1":null,"source_details":null,"admin2":null,"longitude":null,"best_assembly":114012,"study_accession":"PRJEB2089","source_niche":null,"barcode":"SAL_DA4551AA","phage_type":null,"latitude":null,"secondary_study_accession":"ERP000143","collection_year":null,"ID":"SAL_LA4012AA_AS","disease":null,"uberstrain":34551,"country":"United States","release_date":"2011-03-18","created":"2015-08-27","Accession":[{"seq_platform":"ILLUMINA","total_bases":161042600,"accession":"ERR016903","seq_library":"Paired","experiment_accession":"ERX006618","seq_insert":200,"average_length":50}],"assembly_status":"Assembled","ST":"ST18054","source_type":null,"contact":"R. Helmuth","collection_time":null,"__Node":"SAL_LA4012AA_AS","__strain_id":"34551","Collection Date":"ND","__selected":false,"id":82,"___v":"\"CS2\"","___t":1},"34552":{"5187":"CS1","13496":"Choleraesuis","comment":null,"secondary_sample_accession":"ERS007115","antigenic_formulas":null,"StrainID":34552,"serotype":"Choleraesuis var. Kunzendorf","antibiotic_resistance":null,"strain":"RKS1229","postcode":null,"owner":null,"subspecies":"I","sample_accession":"SAMEA717158","continent":"North America","city":null,"collection_date":null,"collection_month":null,"not_editable":true,"admin1":"Atlanta","source_details":null,"admin2":null,"longitude":null,"best_assembly":94557,"study_accession":"PRJEB2089","source_niche":null,"barcode":"SAL_DA4552AA","phage_type":null,"latitude":null,"secondary_study_accession":"ERP000143","collection_year":1981,"ID":"SAL_JA4557AA_AS","disease":null,"uberstrain":34552,"country":"United States","release_date":"2011-03-18","created":"2015-08-27","Accession":[{"seq_platform":"ILLUMINA","total_bases":132951888,"accession":"ERR016904","seq_library":"Paired","experiment_accession":"ERX006618","seq_insert":200,"average_length":54}],"assembly_status":"Assembled","ST":"ST18053","source_type":null,"contact":"R. Helmuth","collection_time":null,"__Node":"SAL_JA4557AA_AS","__strain_id":"34552","Collection Date":"ND","__selected":false,"id":34,"___v":"\"CS1\"","___t":1},"34553":{"5187":"CS1","13496":"Choleraesuis","comment":null,"secondary_sample_accession":"ERS007114","antigenic_formulas":null,"StrainID":34553,"serotype":"Choleraesuis var. Kunzendorf","antibiotic_resistance":null,"strain":"RKS1241","postcode":null,"owner":null,"subspecies":"I","sample_accession":"SAMEA717157","continent":"Europe","city":null,"collection_date":null,"collection_month":null,"not_editable":true,"admin1":null,"source_details":null,"admin2":null,"longitude":null,"best_assembly":94558,"study_accession":"PRJEB2089","source_niche":null,"barcode":"SAL_DA4553AA","phage_type":null,"latitude":null,"secondary_study_accession":"ERP000143","collection_year":1977,"ID":"SAL_JA4558AA_AS","disease":null,"uberstrain":34553,"country":"Sweden","release_date":"2011-03-18","created":"2015-08-27","Accession":[{"seq_platform":"ILLUMINA","total_bases":119559132,"accession":"ERR016905","seq_library":"Paired","experiment_accession":"ERX006618","seq_insert":200,"average_length":54}],"assembly_status":"Assembled","ST":"ST18052","source_type":null,"contact":"R. Helmuth","collection_time":null,"__Node":"SAL_JA4558AA_AS","__strain_id":"34553","Collection Date":"ND","__selected":false,"id":35,"___v":"\"CS1\"","___t":1},"34554":{"5187":"CS1","13496":"Choleraesuis","comment":null,"secondary_sample_accession":"ERS007113","antigenic_formulas":"6,7:-:1,5","StrainID":34554,"serotype":"Choleraesuis var. Kunzendorf monophasic","antibiotic_resistance":null,"strain":"RKS1253","postcode":null,"owner":null,"subspecies":"I","sample_accession":"SAMEA717155","continent":"Asia","city":null,"collection_date":null,"collection_month":null,"not_editable":true,"admin1":null,"source_details":null,"admin2":null,"longitude":null,"best_assembly":94560,"study_accession":"PRJEB2089","source_niche":null,"barcode":"SAL_DA4554AA","phage_type":null,"latitude":null,"secondary_study_accession":"ERP000143","collection_year":null,"ID":"SAL_JA4560AA_AS","disease":null,"uberstrain":34554,"country":"Thailand","release_date":"2011-03-18","created":"2015-08-27","Accession":[{"seq_platform":"ILLUMINA","total_bases":257495976,"accession":"ERR016906","seq_library":"Paired","experiment_accession":"ERX006618","seq_insert":200,"average_length":54}],"assembly_status":"Assembled","ST":"ST18051","source_type":null,"contact":"R. Helmuth","collection_time":null,"__Node":"SAL_JA4560AA_AS","__strain_id":"34554","Collection Date":"ND","__selected":false,"id":36,"___v":"\"CS1\"","___t":1},"35119":{"5187":"CS1","13496":"Choleraesuis","comment":null,"secondary_sample_accession":"SRS677024","antigenic_formulas":null,"StrainID":35119,"serotype":"Choleraesuis var. Kunzendorf","antibiotic_resistance":null,"strain":"MDH-2014-00394","postcode":null,"owner":null,"subspecies":"I","sample_accession":"SAMN02699560","continent":"North America","city":null,"collection_date":null,"collection_month":1,"not_editable":true,"admin1":"Minnesota","source_details":"Lung","admin2":null,"longitude":null,"best_assembly":94561,"study_accession":"PRJNA215333","source_niche":"Livestock","barcode":"SAL_DA5119AA","phage_type":null,"latitude":null,"secondary_study_accession":"SRP032981","collection_year":2003,"ID":"SAL_JA4561AA_AS","disease":null,"uberstrain":35119,"country":"United States","release_date":"2014-08-08","created":"2015-08-27","Accession":[{"seq_platform":"ILLUMINA","total_bases":508382340,"accession":"SRR1539639","seq_library":"Paired","experiment_accession":"SRX672540","seq_insert":500,"average_length":230}],"assembly_status":"Assembled","ST":"ST17614","source_type":"Swine","contact":"Food and Drug Administration - Center for Food Safety and Applied Nutrition (US)","collection_time":null,"__Node":"SAL_JA4561AA_AS","__strain_id":"35119","Collection Date":"ND","__selected":false,"id":37,"___v":"\"CS1\"","___t":1},"35161":{"5187":"CS1","13496":"Choleraesuis","comment":null,"secondary_sample_accession":"SRS676982","antigenic_formulas":null,"StrainID":35161,"serotype":"Choleraesuis var. Kunzendorf","antibiotic_resistance":null,"strain":"MDH-2014-00387","postcode":null,"owner":null,"subspecies":"I","sample_accession":"SAMN02699553","continent":"North America","city":null,"collection_date":null,"collection_month":1,"not_editable":true,"admin1":"Minnesota","source_details":"Tissue","admin2":null,"longitude":null,"best_assembly":13624,"study_accession":"PRJNA215333","source_niche":"Livestock","barcode":"SAL_DA5161AA","phage_type":null,"latitude":null,"secondary_study_accession":"SRP032981","collection_year":2003,"ID":"SAL_BA3624AA_AS","disease":null,"uberstrain":35161,"country":"United States","release_date":"2014-08-08","created":"2015-08-27","Accession":[{"seq_platform":"ILLUMINA","total_bases":478715614,"accession":"SRR1539597","seq_library":"Paired","experiment_accession":"SRX672493","seq_insert":500,"average_length":221}],"assembly_status":"Assembled","ST":"ST17574","source_type":"Swine","contact":"Food and Drug Administration - Center for Food Safety and Applied Nutrition (US)","collection_time":null,"__Node":"SAL_BA3624AA_AS","__strain_id":"35161","Collection Date":"ND","__selected":false,"id":38,"___v":"\"CS1\"","___t":1},"35727":{"5187":"CS1","13496":"Choleraesuis","comment":null,"secondary_sample_accession":"SRS657359","antigenic_formulas":null,"StrainID":35727,"serotype":null,"antibiotic_resistance":null,"strain":"MDH-2014-00373","postcode":null,"owner":null,"subspecies":"I","sample_accession":"SAMN02699539","continent":"North America","city":null,"collection_date":null,"collection_month":12,"not_editable":true,"admin1":"Iowa","source_details":"Spleen","admin2":null,"longitude":null,"best_assembly":94562,"study_accession":"PRJNA215333","source_niche":"Livestock","barcode":"SAL_DA5727AA","phage_type":null,"latitude":null,"secondary_study_accession":"SRP032981","collection_year":2002,"ID":"SAL_JA4562AA_AS","disease":null,"uberstrain":35727,"country":"United States","release_date":"2014-07-10","created":"2015-08-27","Accession":[{"seq_platform":"ILLUMINA","total_bases":575833060,"accession":"SRR1511571","seq_library":"Paired","experiment_accession":"SRX649269","seq_insert":500,"average_length":230}],"assembly_status":"Assembled","ST":"ST17090","source_type":"Swine","contact":"Food and Drug Administration - Center for Food Safety and Applied Nutrition (US)","collection_time":null,"__Node":"SAL_FA2136AA_AS","__strain_id":"35727","Collection Date":"ND","__selected":false,"id":39,"___v":"\"CS1\"","___t":1},"35919":{"5187":"CS1","13496":"Choleraesuis","comment":null,"secondary_sample_accession":"SRS650635","antigenic_formulas":null,"StrainID":35919,"serotype":null,"antibiotic_resistance":null,"strain":"MDH-2014-00350","postcode":null,"owner":null,"subspecies":"I","sample_accession":"SAMN02699516","continent":"North America","city":null,"collection_date":null,"collection_month":11,"not_editable":true,"admin1":"Minnesota","source_details":"Lung","admin2":null,"longitude":null,"best_assembly":20747,"study_accession":"PRJNA215333","source_niche":"Livestock","barcode":"SAL_DA5919AA","phage_type":null,"latitude":null,"secondary_study_accession":"SRP032981","collection_year":2002,"ID":"SAL_CA0747AA_AS","disease":null,"uberstrain":35919,"country":"United States","release_date":"2014-06-30","created":"2015-08-27","Accession":[{"seq_platform":"ILLUMINA","total_bases":518779898,"accession":"SRR1501705","seq_library":"Paired","experiment_accession":"SRX641692","seq_insert":500,"average_length":227}],"assembly_status":"Assembled","ST":"ST16931","source_type":"Swine","contact":"Food and Drug Administration - Center for Food Safety and Applied Nutrition (US)","collection_time":null,"__Node":"SAL_CA0747AA_AS","__strain_id":"35919","Collection Date":"ND","__selected":false,"id":40,"___v":"\"CS1\"","___t":1},"35947":{"5187":"CS1","13496":"Choleraesuis","comment":null,"secondary_sample_accession":"SRS650607","antigenic_formulas":null,"StrainID":35947,"serotype":null,"antibiotic_resistance":null,"strain":"MDH-2014-00354","postcode":null,"owner":null,"subspecies":"I","sample_accession":"SAMN02699520","continent":"North America","city":null,"collection_date":null,"collection_month":12,"not_editable":true,"admin1":"Nebraska","source_details":"Liver","admin2":null,"longitude":null,"best_assembly":53889,"study_accession":"PRJNA215333","source_niche":"Livestock","barcode":"SAL_DA5947AA","phage_type":null,"latitude":null,"secondary_study_accession":"SRP032981","collection_year":2002,"ID":"SAL_FA3889AA_AS","disease":null,"uberstrain":35947,"country":"United States","release_date":"2014-06-30","created":"2015-08-27","Accession":[{"seq_platform":"ILLUMINA","total_bases":455671104,"accession":"SRR1501675","seq_library":"Paired","experiment_accession":"SRX641662","seq_insert":500,"average_length":224}],"assembly_status":"Assembled","ST":"ST16910","source_type":"Swine","contact":"Food and Drug Administration - Center for Food Safety and Applied Nutrition (US)","collection_time":null,"__Node":"SAL_FA3889AA_AS","__strain_id":"35947","Collection Date":"ND","__selected":false,"id":41,"___v":"\"CS1\"","___t":1},"35984":{"5187":"CS1","13496":"Choleraesuis","comment":null,"secondary_sample_accession":"SRS650570","antigenic_formulas":null,"StrainID":35984,"serotype":null,"antibiotic_resistance":null,"strain":"MDH-2014-00352","postcode":null,"owner":null,"subspecies":"I","sample_accession":"SAMN02699518","continent":"North America","city":null,"collection_date":null,"collection_month":11,"not_editable":true,"admin1":"Minnesota","source_details":"Tissue","admin2":null,"longitude":null,"best_assembly":53911,"study_accession":"PRJNA215333","source_niche":"Livestock","barcode":"SAL_DA5984AA","phage_type":null,"latitude":null,"secondary_study_accession":"SRP032981","collection_year":2002,"ID":"SAL_FA3911AA_AS","disease":null,"uberstrain":35984,"country":"United States","release_date":"2014-06-30","created":"2015-08-27","Accession":[{"seq_platform":"ILLUMINA","total_bases":516588280,"accession":"SRR1501638","seq_library":"Paired","experiment_accession":"SRX641625","seq_insert":500,"average_length":235}],"assembly_status":"Assembled","ST":"ST16876","source_type":"Swine","contact":"Food and Drug Administration - Center for Food Safety and Applied Nutrition (US)","collection_time":null,"__Node":"SAL_FA3911AA_AS","__strain_id":"35984","Collection Date":"ND","__selected":false,"id":42,"___v":"\"CS1\"","___t":1},"36034":{"5187":"CS1","13496":"Choleraesuis","comment":null,"secondary_sample_accession":"SRS650457","antigenic_formulas":null,"StrainID":36034,"serotype":"Choleraesuis var. Kunzendorf","antibiotic_resistance":null,"strain":"MDH-2014-00359","postcode":null,"owner":null,"subspecies":"I","sample_accession":"SAMN02699525","continent":"North America","city":null,"collection_date":null,"collection_month":12,"not_editable":true,"admin1":"North Carolina","source_details":"Lung","admin2":null,"longitude":null,"best_assembly":94563,"study_accession":"PRJNA215333","source_niche":"Livestock","barcode":"SAL_DA6034AA","phage_type":null,"latitude":null,"secondary_study_accession":"SRP032981","collection_year":2002,"ID":"SAL_JA4563AA_AS","disease":null,"uberstrain":36034,"country":"United States","release_date":"2014-06-30","created":"2015-08-27","Accession":[{"seq_platform":"ILLUMINA","total_bases":359665986,"accession":"SRR1501470","seq_library":"Paired","experiment_accession":"SRX641511","seq_insert":500,"average_length":237}],"assembly_status":"Assembled","ST":"ST16831","source_type":"Swine","contact":"Food and Drug Administration - Center for Food Safety and Applied Nutrition (US)","collection_time":null,"__Node":"SAL_JA4563AA_AS","__strain_id":"36034","Collection Date":"ND","__selected":false,"id":43,"___v":"\"CS1\"","___t":1},"36035":{"5187":"CS1","13496":"Choleraesuis","comment":null,"secondary_sample_accession":"SRS650456","antigenic_formulas":null,"StrainID":36035,"serotype":null,"antibiotic_resistance":null,"strain":"MDH-2014-00353","postcode":null,"owner":null,"subspecies":"I","sample_accession":"SAMN02699519","continent":"North America","city":null,"collection_date":null,"collection_month":11,"not_editable":true,"admin1":"Minnesota","source_details":"Lung","admin2":null,"longitude":null,"best_assembly":15451,"study_accession":"PRJNA215333","source_niche":"Livestock","barcode":"SAL_DA6035AA","phage_type":null,"latitude":null,"secondary_study_accession":"SRP032981","collection_year":2002,"ID":"SAL_BA5451AA_AS","disease":null,"uberstrain":36035,"country":"United States","release_date":"2014-06-30","created":"2015-08-27","Accession":[{"seq_platform":"ILLUMINA","total_bases":429869232,"accession":"SRR1501469","seq_library":"Paired","experiment_accession":"SRX641510","seq_insert":500,"average_length":234}],"assembly_status":"Assembled","ST":"ST16830","source_type":"Swine","contact":"Food and Drug Administration - Center for Food Safety and Applied Nutrition (US)","collection_time":null,"__Node":"SAL_BA5451AA_AS","__strain_id":"36035","Collection Date":"ND","__selected":false,"id":44,"___v":"\"CS1\"","___t":1},"36140":{"5187":"CS1","13496":"Choleraesuis","comment":null,"secondary_sample_accession":"SRS647327","antigenic_formulas":null,"StrainID":36140,"serotype":null,"antibiotic_resistance":null,"strain":"MDH-2014-00342","postcode":null,"owner":null,"subspecies":"I","sample_accession":"SAMN02699508","continent":"North America","city":null,"collection_date":null,"collection_month":11,"not_editable":true,"admin1":"Minnesota","source_details":"Spleen","admin2":null,"longitude":null,"best_assembly":94564,"study_accession":"PRJNA215333","source_niche":"Livestock","barcode":"SAL_DA6140AA","phage_type":null,"latitude":null,"secondary_study_accession":"SRP032981","collection_year":2002,"ID":"SAL_JA4564AA_AS","disease":null,"uberstrain":36140,"country":"United States","release_date":"2014-06-25","created":"2015-08-27","Accession":[{"seq_platform":"ILLUMINA","total_bases":524655488,"accession":"SRR1461810","seq_library":"Paired","experiment_accession":"SRX626724","seq_insert":500,"average_length":229}],"assembly_status":"Assembled","ST":"ST16739","source_type":"Swine","contact":"Food and Drug Administration - Center for Food Safety and Applied Nutrition (US)","collection_time":null,"__Node":"SAL_JA4564AA_AS","__strain_id":"36140","Collection Date":"ND","__selected":false,"id":45,"___v":"\"CS1\"","___t":1},"36144":{"5187":"CS1","13496":"Choleraesuis","comment":null,"secondary_sample_accession":"SRS647323","antigenic_formulas":null,"StrainID":36144,"serotype":null,"antibiotic_resistance":null,"strain":"MDH-2014-00347","postcode":null,"owner":null,"subspecies":"I","sample_accession":"SAMN02699513","continent":"North America","city":null,"collection_date":null,"collection_month":11,"not_editable":true,"admin1":"Minnesota","source_details":"Lung","admin2":null,"longitude":null,"best_assembly":94565,"study_accession":"PRJNA215333","source_niche":"Livestock","barcode":"SAL_DA6144AA","phage_type":null,"latitude":null,"secondary_study_accession":"SRP032981","collection_year":2002,"ID":"SAL_JA4565AA_AS","disease":null,"uberstrain":36144,"country":"United States","release_date":"2014-06-25","created":"2015-08-27","Accession":[{"seq_platform":"ILLUMINA","total_bases":506377530,"accession":"SRR1461795","seq_library":"Paired","experiment_accession":"SRX626719","seq_insert":500,"average_length":235}],"assembly_status":"Assembled","ST":"ST16737","source_type":"Swine","contact":"Food and Drug Administration - Center for Food Safety and Applied Nutrition (US)","collection_time":null,"__Node":"SAL_JA4565AA_AS","__strain_id":"36144","Collection Date":"ND","__selected":false,"id":46,"___v":"\"CS1\"","___t":1},"36153":{"5187":"CS1","13496":"Choleraesuis","comment":null,"secondary_sample_accession":"SRS647314","antigenic_formulas":null,"StrainID":36153,"serotype":null,"antibiotic_resistance":null,"strain":"MDH-2014-00338","postcode":null,"owner":null,"subspecies":"I","sample_accession":"SAMN02699504","continent":"North America","city":null,"collection_date":null,"collection_month":11,"not_editable":true,"admin1":"Minnesota","source_details":"Liver","admin2":null,"longitude":null,"best_assembly":53995,"study_accession":"PRJNA215333","source_niche":"Livestock","barcode":"SAL_DA6153AA","phage_type":null,"latitude":null,"secondary_study_accession":"SRP032981","collection_year":2002,"ID":"SAL_FA3995AA_AS","disease":null,"uberstrain":36153,"country":"United States","release_date":"2014-06-25","created":"2015-08-27","Accession":[{"seq_platform":"ILLUMINA","total_bases":496642296,"accession":"SRR1461782","seq_library":"Paired","experiment_accession":"SRX626710","seq_insert":500,"average_length":233}],"assembly_status":"Assembled","ST":"ST16729","source_type":"Swine","contact":"Food and Drug Administration - Center for Food Safety and Applied Nutrition (US)","collection_time":null,"__Node":"SAL_FA3995AA_AS","__strain_id":"36153","Collection Date":"ND","__selected":false,"id":47,"___v":"\"CS1\"","___t":1},"36207":{"5187":"CS1","13496":"Choleraesuis","comment":null,"secondary_sample_accession":"SRS645197","antigenic_formulas":null,"StrainID":36207,"serotype":"Choleraesuis var. Kunzendorf","antibiotic_resistance":null,"strain":"MDH-2014-00330","postcode":null,"owner":null,"subspecies":"I","sample_accession":"SAMN02699496","continent":"North America","city":null,"collection_date":null,"collection_month":10,"not_editable":true,"admin1":"Minnesota","source_details":"liver","admin2":null,"longitude":null,"best_assembly":94566,"study_accession":"PRJNA215333","source_niche":"Livestock","barcode":"SAL_DA6207AA","phage_type":null,"latitude":null,"secondary_study_accession":"SRP032981","collection_year":2002,"ID":"SAL_JA4566AA_AS","disease":null,"uberstrain":36207,"country":"United States","release_date":"2014-06-23","created":"2015-08-27","Accession":[{"seq_platform":"ILLUMINA","total_bases":366100860,"accession":"SRR1448850","seq_library":"Paired","experiment_accession":"SRX620792","seq_insert":500,"average_length":235}],"assembly_status":"Assembled","ST":"ST16679","source_type":"Swine","contact":"Food and Drug Administration - Center for Food Safety and Applied Nutrition (US)","collection_time":null,"__Node":"SAL_JA4566AA_AS","__strain_id":"36207","Collection Date":"ND","__selected":false,"id":48,"___v":"\"CS1\"","___t":1},"37038":{"5187":"CS1","13496":"Choleraesuis","comment":null,"secondary_sample_accession":"SRS620738","antigenic_formulas":null,"StrainID":37038,"serotype":"Choleraesuis var. Kunzendorf","antibiotic_resistance":null,"strain":"MDH-2014-00035","postcode":null,"owner":null,"subspecies":"I","sample_accession":"SAMN02646809","continent":"North America","city":null,"collection_date":null,"collection_month":9,"not_editable":true,"admin1":"Minnesota","source_details":"Lung","admin2":null,"longitude":null,"best_assembly":54384,"study_accession":"PRJNA215333","source_niche":"ND","barcode":"SAL_DA7038AA","phage_type":null,"latitude":null,"secondary_study_accession":"SRP032981","collection_year":2003,"ID":"SAL_FA4384AA_AS","disease":null,"uberstrain":37038,"country":"United States","release_date":"2014-06-01","created":"2015-08-27","Accession":[{"seq_platform":"ILLUMINA","total_bases":587199258,"accession":"SRR1299426","seq_library":"Paired","experiment_accession":"SRX553445","seq_insert":500,"average_length":237}],"assembly_status":"Assembled","ST":"ST15976","source_type":"ND","contact":"Food and Drug Administration - Center for Food Safety and Applied Nutrition (US)","collection_time":null,"__Node":"SAL_FA4384AA_AS","__strain_id":"37038","Collection Date":"ND","__selected":false,"id":49,"___v":"\"CS1\"","___t":1},"37116":{"5187":"CS1","13496":"Choleraesuis","comment":null,"secondary_sample_accession":"SRS620599","antigenic_formulas":null,"StrainID":37116,"serotype":"Choleraesuis var. Kunzendorf","antibiotic_resistance":null,"strain":"MDH-2014-00026","postcode":null,"owner":null,"subspecies":"I","sample_accession":"SAMN02646800","continent":"North America","city":null,"collection_date":null,"collection_month":8,"not_editable":true,"admin1":"North Carolina","source_details":"Lung","admin2":null,"longitude":null,"best_assembly":54423,"study_accession":"PRJNA215333","source_niche":"Livestock","barcode":"SAL_DA7116AA","phage_type":null,"latitude":null,"secondary_study_accession":"SRP032981","collection_year":2003,"ID":"SAL_FA4423AA_AS","disease":null,"uberstrain":37116,"country":"United States","release_date":"2014-06-01","created":"2015-08-27","Accession":[{"seq_platform":"ILLUMINA","total_bases":486891832,"accession":"SRR1299288","seq_library":"Paired","experiment_accession":"SRX553305","seq_insert":500,"average_length":238}],"assembly_status":"Assembled","ST":"ST15915","source_type":"Swine","contact":"Food and Drug Administration - Center for Food Safety and Applied Nutrition (US)","collection_time":null,"__Node":"SAL_FA4423AA_AS","__strain_id":"37116","Collection Date":"ND","__selected":false,"id":50,"___v":"\"CS1\"","___t":1},"37341":{"5187":"CS1","13496":"Choleraesuis","comment":null,"secondary_sample_accession":"SRS602972","antigenic_formulas":null,"StrainID":37341,"serotype":null,"antibiotic_resistance":null,"strain":"MDH-2014-00081","postcode":null,"owner":null,"subspecies":"I","sample_accession":"SAMN02646855","continent":"North America","city":null,"collection_date":null,"collection_month":10,"not_editable":true,"admin1":"North Carolina","source_details":"Tissue","admin2":null,"longitude":null,"best_assembly":54560,"study_accession":"PRJNA215333","source_niche":"Livestock","barcode":"SAL_DA7341AA","phage_type":null,"latitude":null,"secondary_study_accession":"SRP032981","collection_year":2003,"ID":"SAL_FA4560AA_AS","disease":null,"uberstrain":37341,"country":"United States","release_date":"2014-05-06","created":"2015-08-27","Accession":[{"seq_platform":"ILLUMINA","total_bases":338748000,"accession":"SRR1272867","seq_library":"Paired","experiment_accession":"SRX534246","seq_insert":500,"average_length":240}],"assembly_status":"Assembled","ST":"ST15730","source_type":"Swine","contact":"Food and Drug Administration - Center for Food Safety and Applied Nutrition (US)","collection_time":null,"__Node":"SAL_FA4560AA_AS","__strain_id":"37341","Collection Date":"ND","__selected":false,"id":51,"___v":"\"CS1\"","___t":1},"37359":{"5187":"CS1","13496":"Choleraesuis","comment":null,"secondary_sample_accession":"SRS602943","antigenic_formulas":null,"StrainID":37359,"serotype":"Choleraesuis var. Kunzendorf","antibiotic_resistance":null,"strain":"MDH-2014-00072","postcode":null,"owner":null,"subspecies":"I","sample_accession":"SAMN02646846","continent":"North America","city":null,"collection_date":null,"collection_month":10,"not_editable":true,"admin1":"Minnesota","source_details":"Tissue","admin2":null,"longitude":null,"best_assembly":54572,"study_accession":"PRJNA215333","source_niche":"Livestock","barcode":"SAL_DA7359AA","phage_type":null,"latitude":null,"secondary_study_accession":"SRP032981","collection_year":2003,"ID":"SAL_FA4572AA_AS","disease":null,"uberstrain":37359,"country":"United States","release_date":"2014-05-06","created":"2015-08-27","Accession":[{"seq_platform":"ILLUMINA","total_bases":530908504,"accession":"SRR1272816","seq_library":"Paired","experiment_accession":"SRX534217","seq_insert":500,"average_length":238}],"assembly_status":"Assembled","ST":"ST15713","source_type":"Swine","contact":"Food and Drug Administration - Center for Food Safety and Applied Nutrition (US)","collection_time":null,"__Node":"SAL_FA4572AA_AS","__strain_id":"37359","Collection Date":"ND","__selected":false,"id":52,"___v":"\"CS1\"","___t":1},"37814":{"5187":"CS1","13496":"Choleraesuis","comment":null,"secondary_sample_accession":"SRS598409","antigenic_formulas":null,"StrainID":37814,"serotype":"Choleraesuis var. Kunzendorf","antibiotic_resistance":null,"strain":"MDH-2014-00099","postcode":null,"owner":null,"subspecies":"I","sample_accession":"SAMN02646873","continent":"North America","city":null,"collection_date":null,"collection_month":10,"not_editable":true,"admin1":"Minnesota","source_details":"Heart","admin2":null,"longitude":null,"best_assembly":54728,"study_accession":"PRJNA215333","source_niche":"ND","barcode":"SAL_DA7814AA","phage_type":null,"latitude":null,"secondary_study_accession":"SRP032981","collection_year":2003,"ID":"SAL_FA4728AA_AS","disease":null,"uberstrain":37814,"country":"United States","release_date":"2014-04-28","created":"2015-08-27","Accession":[{"seq_platform":"ILLUMINA","total_bases":154028148,"accession":"SRR1264955","seq_library":"Paired","experiment_accession":"SRX528674","seq_insert":500,"average_length":229}],"assembly_status":"Assembled","ST":"ST15376","source_type":"ND","contact":"Food and Drug Administration - Center for Food Safety and Applied Nutrition (US)","collection_time":null,"__Node":"SAL_FA4728AA_AS","__strain_id":"37814","Collection Date":"ND","__selected":false,"id":53,"___v":"\"CS1\"","___t":1},"40846":{"5187":"PC2","13496":"Paratyphi C","comment":"Murray collection. Freeze-dried at NCTC: 21/10/1980; Original name: 43059","secondary_sample_accession":"ERS203068","antigenic_formulas":null,"StrainID":40846,"serotype":"Paratyphi C (Predicted)","antibiotic_resistance":null,"strain":"M436 / NCTC20134","postcode":null,"owner":null,"subspecies":"I","sample_accession":"SAMEA2003055","continent":null,"city":null,"collection_date":17,"collection_month":12,"not_editable":true,"admin1":null,"source_details":null,"admin2":null,"longitude":null,"best_assembly":56280,"study_accession":"PRJEB3255","source_niche":null,"barcode":"SAL_EA0846AA","phage_type":null,"latitude":null,"secondary_study_accession":"ERP001784","collection_year":1940,"ID":"SAL_FA6280AA_AS","disease":null,"uberstrain":40846,"country":null,"release_date":"2013-07-22","created":"2015-08-27","Accession":[{"seq_platform":"ILLUMINA","total_bases":486040800,"accession":"ERR314351","seq_library":"Paired","experiment_accession":"ERX287499","seq_insert":217,"average_length":100}],"assembly_status":"Assembled","ST":"ST12706","source_type":null,"contact":"The Wellcome Trust Sanger Institute","collection_time":null,"__Node":"SAL_FA6280AA_AS","__strain_id":"40846","Collection Date":"ND","__selected":false,"id":177,"___v":"\"PC2\"","___t":1},"40868":{"5187":"PC2","13496":"Paratyphi C","comment":"Murray collection. Freeze-dried at NCTC: 06/10/1980; Clony variant: Opaque variant; Original name: 43059","secondary_sample_accession":"ERS203021","antigenic_formulas":null,"StrainID":40868,"serotype":"Paratyphi C (Predicted)","antibiotic_resistance":null,"strain":"M280 / NCTC20095","postcode":null,"owner":null,"subspecies":"I","sample_accession":"SAMEA2046723","continent":null,"city":null,"collection_date":17,"collection_month":12,"not_editable":true,"admin1":null,"source_details":null,"admin2":null,"longitude":null,"best_assembly":56300,"study_accession":"PRJEB3255","source_niche":null,"barcode":"SAL_EA0868AA","phage_type":null,"latitude":null,"secondary_study_accession":"ERP001784","collection_year":1940,"ID":"SAL_FA6300AA_AS","disease":null,"uberstrain":40868,"country":null,"release_date":"2013-07-22","created":"2015-08-27","Accession":[{"seq_platform":"ILLUMINA","total_bases":492414000,"accession":"ERR314304","seq_library":"Paired","experiment_accession":"ERX287452","seq_insert":217,"average_length":100}],"assembly_status":"Assembled","ST":"ST12685","source_type":null,"contact":"The Wellcome Trust Sanger Institute","collection_time":null,"__Node":"SAL_FA6300AA_AS","__strain_id":"40868","Collection Date":"ND","__selected":false,"id":178,"___v":"\"PC2\"","___t":1},"40869":{"5187":"PC2","13496":"Paratyphi C","comment":"Murray collection. Freeze-dried at NCTC: 06/10/1980; Clony variant: Translucent variant; Original name: 43059","secondary_sample_accession":"ERS203020","antigenic_formulas":null,"StrainID":40869,"serotype":"Paratyphi C (Predicted)","antibiotic_resistance":null,"strain":"M279 / NCTC20094","postcode":null,"owner":null,"subspecies":"I","sample_accession":"SAMEA2003718","continent":null,"city":null,"collection_date":17,"collection_month":12,"not_editable":true,"admin1":null,"source_details":null,"admin2":null,"longitude":null,"best_assembly":56301,"study_accession":"PRJEB3255","source_niche":null,"barcode":"SAL_EA0869AA","phage_type":null,"latitude":null,"secondary_study_accession":"ERP001784","collection_year":1940,"ID":"SAL_FA6301AA_AS","disease":null,"uberstrain":40869,"country":null,"release_date":"2013-07-22","created":"2015-08-27","Accession":[{"seq_platform":"ILLUMINA","total_bases":430480000,"accession":"ERR314303","seq_library":"Paired","experiment_accession":"ERX287451","seq_insert":217,"average_length":100}],"assembly_status":"Assembled","ST":"ST12684","source_type":null,"contact":"The Wellcome Trust Sanger Institute","collection_time":null,"__Node":"SAL_FA6301AA_AS","__strain_id":"40869","Collection Date":"ND","__selected":false,"id":179,"___v":"\"PC2\"","___t":1},"41016":{"5187":"PC2","13496":"Paratyphi C","comment":"Murray collection. Freeze-dried at NCTC: 10/11/1980; Original name: Bagdad 41","secondary_sample_accession":"ERS203208","antigenic_formulas":null,"StrainID":41016,"serotype":"Paratyphi C (Predicted)","antibiotic_resistance":null,"strain":"M555 / NCTC20233","postcode":null,"owner":null,"subspecies":"I","sample_accession":"SAMEA1920021","continent":null,"city":null,"collection_date":10,"collection_month":4,"not_editable":true,"admin1":null,"source_details":null,"admin2":null,"longitude":null,"best_assembly":56337,"study_accession":"PRJEB3255","source_niche":null,"barcode":"SAL_EA1016AA","phage_type":null,"latitude":null,"secondary_study_accession":"ERP001784","collection_year":1934,"ID":"SAL_FA6337AA_AS","disease":null,"uberstrain":41016,"country":null,"release_date":"2013-06-19","created":"2015-08-27","Accession":[{"seq_platform":"ILLUMINA","total_bases":905645600,"accession":"ERR298744","seq_library":"Paired","experiment_accession":"ERX272069","seq_insert":245,"average_length":100}],"assembly_status":"Assembled","ST":"ST12613","source_type":null,"contact":"The Wellcome Trust Sanger Institute","collection_time":null,"__Node":"SAL_FA6337AA_AS","__strain_id":"41016","Collection Date":"ND","__selected":false,"id":180,"___v":"\"PC2\"","___t":1},"41118":{"5187":"PC2","13496":"Paratyphi C","comment":"Murray collection. Freeze-dried at NCTC: 27/10/1980; Original name: Sali Mustapha","secondary_sample_accession":"ERS203205","antigenic_formulas":null,"StrainID":41118,"serotype":"Paratyphi C (Predicted)","antibiotic_resistance":null,"strain":"M422 / NCTC20229","postcode":null,"owner":null,"subspecies":"I","sample_accession":"SAMEA1903653","continent":null,"city":null,"collection_date":null,"collection_month":12,"not_editable":true,"admin1":null,"source_details":null,"admin2":null,"longitude":null,"best_assembly":56378,"study_accession":"PRJEB3255","source_niche":null,"barcode":"SAL_EA1118AA","phage_type":null,"latitude":null,"secondary_study_accession":"ERP001784","collection_year":1935,"ID":"SAL_FA6378AA_AS","disease":null,"uberstrain":41118,"country":null,"release_date":"2013-06-06","created":"2015-08-27","Accession":[{"seq_platform":"ILLUMINA","total_bases":377104800,"accession":"ERR279295","seq_library":"Paired","experiment_accession":"ERX252628","seq_insert":199,"average_length":100}],"assembly_status":"Assembled","ST":"ST12586","source_type":null,"contact":"The Wellcome Trust Sanger Institute","collection_time":null,"__Node":"SAL_FA6378AA_AS","__strain_id":"41118","Collection Date":"ND","__selected":false,"id":181,"___v":"\"PC2\"","___t":1},"41131":{"5187":"PC2","13496":"Paratyphi C","comment":"Murray collection. Freeze-dried at NCTC: 15/09/1980; Original name: Witts orig. ","secondary_sample_accession":"ERS203182","antigenic_formulas":null,"StrainID":41131,"serotype":"Paratyphi C","antibiotic_resistance":null,"strain":"M67 / NCTC20173","postcode":null,"owner":null,"subspecies":"I","sample_accession":"SAMEA1903623","continent":null,"city":null,"collection_date":30,"collection_month":7,"not_editable":true,"admin1":null,"source_details":null,"admin2":null,"longitude":null,"best_assembly":56392,"study_accession":"PRJEB3255","source_niche":null,"barcode":"SAL_EA1131AA","phage_type":null,"latitude":null,"secondary_study_accession":"ERP001784","collection_year":1925,"ID":"SAL_FA6392AA_AS","disease":null,"uberstrain":41131,"country":null,"release_date":"2013-06-06","created":"2015-08-27","Accession":[{"seq_platform":"ILLUMINA","total_bases":434263000,"accession":"ERR279272","seq_library":"Paired","experiment_accession":"ERX252605","seq_insert":199,"average_length":100}],"assembly_status":"Assembled","ST":"ST12573","source_type":null,"contact":"The Wellcome Trust Sanger Institute","collection_time":null,"__Node":"SAL_FA6392AA_AS","__strain_id":"41131","Collection Date":"ND","__selected":false,"id":182,"___v":"\"PC2\"","___t":1},"41137":{"5187":"TS2","13496":"Typhisuis","comment":"Murray collection. 1917 - 1954; Freeze-dried at NCTC: 02/09/1980.","secondary_sample_accession":"ERS203152","antigenic_formulas":null,"StrainID":41137,"serotype":"Typhisuis","antibiotic_resistance":null,"strain":"M80 / NCTC348","postcode":null,"owner":null,"subspecies":"I","sample_accession":"SAMEA1903595","continent":null,"city":null,"collection_date":null,"collection_month":null,"not_editable":true,"admin1":null,"source_details":null,"admin2":null,"longitude":null,"best_assembly":56398,"study_accession":"PRJEB3255","source_niche":null,"barcode":"SAL_EA1137AA","phage_type":null,"latitude":null,"secondary_study_accession":"ERP001784","collection_year":null,"ID":"SAL_FA6398AA_AS","disease":null,"uberstrain":41137,"country":null,"release_date":"2013-06-06","created":"2015-08-27","Accession":[{"seq_platform":"ILLUMINA","total_bases":480111800,"accession":"ERR279242","seq_library":"Paired","experiment_accession":"ERX252575","seq_insert":199,"average_length":100}],"assembly_status":"Assembled","ST":"ST12567","source_type":null,"contact":"The Wellcome Trust Sanger Institute","collection_time":null,"__Node":"SAL_FA6398AA_AS","__strain_id":"41137","Collection Date":"ND","__selected":false,"id":220,"___v":"\"TS2\"","___t":1},"42966":{"5187":"CS1","13496":"Choleraesuis","comment":null,"secondary_sample_accession":"SRS606064","antigenic_formulas":null,"StrainID":42966,"serotype":"Choleraesuis var. Kunzendorf","antibiotic_resistance":null,"strain":"MDH-2014-00048","postcode":null,"owner":null,"subspecies":"I","sample_accession":"SAMN02646822","continent":"North America","city":null,"collection_date":null,"collection_month":8,"not_editable":true,"admin1":"North Carolina","source_details":"Lung","admin2":null,"longitude":null,"best_assembly":81837,"study_accession":"PRJNA215333","source_niche":"Livestock","barcode":"SAL_EA2966AA","phage_type":null,"latitude":null,"secondary_study_accession":"SRP032981","collection_year":2003,"ID":"SAL_IA1837AA_AS","disease":null,"uberstrain":42966,"country":"United States","release_date":"2015-10-09","created":"2015-10-12","Accession":[{"seq_platform":"ILLUMINA","total_bases":255384324,"accession":"SRR2584385","seq_library":"Paired","experiment_accession":"SRX1317080","seq_insert":500,"average_length":234},{"seq_platform":"ILLUMINA","total_bases":null,"accession":"SRR2584385","seq_library":"Paired","experiment_accession":"SRX1317080","seq_insert":500,"average_length":null}],"assembly_status":"Assembled","ST":"ST11148","source_type":"Swine","contact":"Food and Drug Administration - Center for Food Safety and Applied Nutrition (US)","collection_time":null,"__Node":"SAL_IA1837AA_AS","__strain_id":"42966","Collection Date":"ND","__selected":false,"id":54,"___v":"\"CS1\"","___t":1},"44970":{"5187":"CS1","13496":"Choleraesuis","comment":null,"secondary_sample_accession":"SRS1157076","antigenic_formulas":null,"StrainID":44970,"serotype":null,"antibiotic_resistance":null,"strain":"ADRDL-14-18151","postcode":null,"owner":null,"subspecies":"I","sample_accession":"SAMN03734330","continent":"North America","city":null,"collection_date":null,"collection_month":10,"not_editable":true,"admin1":"South Dakota","source_details":"lung","admin2":null,"longitude":null,"best_assembly":98483,"study_accession":"PRJNA280335","source_niche":"Livestock","barcode":"SAL_EA4970AA","phage_type":null,"latitude":null,"secondary_study_accession":"SRP059853","collection_year":2014,"ID":"SAL_JA8483AA_AS","disease":null,"uberstrain":44970,"country":"United States","release_date":"2015-01-01","created":"2015-11-11","Accession":[{"seq_platform":"ILLUMINA","total_bases":393893970,"accession":"SRR2911771","seq_library":"Paired","experiment_accession":"SRX1424779","seq_insert":500,"average_length":205}],"assembly_status":"Assembled","ST":"ST9440","source_type":"Swine","contact":"Food and Drug Administration - Center for Food Safety and Applied Nutrition (US)","collection_time":null,"__Node":"SAL_JA8483AA_AS","__strain_id":"44970","Collection Date":"ND","__selected":false,"id":55,"___v":"\"CS1\"","___t":1},"48620":{"5187":"PC1","13496":"Paratyphi C","comment":null,"secondary_sample_accession":"ERS1791565","antigenic_formulas":null,"StrainID":48620,"serotype":"Paratyphi C","antibiotic_resistance":null,"strain":"65_1bis","postcode":null,"owner":55,"subspecies":null,"sample_accession":"SAMEA104127672","continent":"Africa","city":null,"collection_date":null,"collection_month":null,"not_editable":true,"admin1":null,"source_details":"Blood","admin2":null,"longitude":null,"best_assembly":102782,"study_accession":"PRJEB19916","source_niche":"Human","barcode":"SAL_EA8620AA","phage_type":null,"latitude":null,"secondary_study_accession":"ERP021993","collection_year":1965,"ID":"SAL_KA2782AA_AS","disease":null,"uberstrain":48620,"country":"Democratic Republic of the Congo","release_date":"2016-07-08","created":"2016-01-08","Accession":[{"seq_platform":"ILLUMINA","total_bases":168048208,"accession":"ERR2009666","seq_library":"Paired","experiment_accession":"ERX2069345","seq_insert":null,"average_length":206},{"seq_platform":"ILLUMINA","total_bases":107013704,"accession":"traces-0uINbjB","seq_library":"Paired","experiment_accession":"NA","seq_insert":null,"average_length":206}],"assembly_status":"Assembled","ST":"ST6360","source_type":"Human","contact":"F.X. Weill (Institut Pasteur)","extra_row_info":"martin at m.j.sergeant@warwick.ac.uk","collection_time":null,"__Node":"SAL_KA2782AA_AS","__strain_id":"48620","Collection Date":"ND","__selected":false,"id":105,"___v":"\"PC1\"","___t":1},"48621":{"5187":"PC2","13496":"Paratyphi C","comment":null,"secondary_sample_accession":"ERS1791510","antigenic_formulas":null,"StrainID":48621,"serotype":"Paratyphi C","antibiotic_resistance":null,"strain":"65_3","postcode":null,"owner":55,"subspecies":null,"sample_accession":"SAMEA104127617","continent":"Africa","city":null,"collection_date":null,"collection_month":null,"not_editable":true,"admin1":null,"source_details":"Stool","admin2":null,"longitude":null,"best_assembly":102107,"study_accession":"PRJEB19916","source_niche":"Human","barcode":"SAL_EA8621AA","phage_type":null,"latitude":null,"secondary_study_accession":"ERP021993","collection_year":1965,"ID":"SAL_KA2107AA_AS","disease":null,"uberstrain":48621,"country":"Senegal","release_date":"2016-07-08","created":"2016-01-08","Accession":[{"seq_platform":"ILLUMINA","total_bases":138547736,"accession":"ERR2009611","seq_library":"Paired","experiment_accession":"ERX2069290","seq_insert":null,"average_length":197}],"assembly_status":"Assembled","ST":"ST6359","source_type":"Human","contact":"F.X. Weill (Institut Pasteur)","extra_row_info":"martin at m.j.sergeant@warwick.ac.uk","collection_time":null,"__Node":"SAL_KA2107AA_AS","__strain_id":"48621","Collection Date":"ND","__selected":false,"id":183,"___v":"\"PC2\"","___t":1},"48623":{"5187":"PC1","13496":"Paratyphi C","comment":null,"secondary_sample_accession":"ERS1791511","antigenic_formulas":null,"StrainID":48623,"serotype":"Paratyphi C","antibiotic_resistance":null,"strain":"65_7bis","postcode":null,"owner":55,"subspecies":null,"sample_accession":"SAMEA104127618","continent":"Africa","city":null,"collection_date":null,"collection_month":null,"not_editable":true,"admin1":null,"source_details":"Blood","admin2":null,"longitude":null,"best_assembly":102109,"study_accession":"PRJEB19916","source_niche":"Human","barcode":"SAL_EA8623AA","phage_type":null,"latitude":null,"secondary_study_accession":"ERP021993","collection_year":1965,"ID":"SAL_KA2109AA_AS","disease":null,"uberstrain":48623,"country":"Senegal","release_date":"2016-07-08","created":"2016-01-08","Accession":[{"seq_platform":"ILLUMINA","total_bases":133615328,"accession":"ERR2009612","seq_library":"Paired","experiment_accession":"ERX2069291","seq_insert":null,"average_length":211}],"assembly_status":"Assembled","ST":"ST6357","source_type":"Human","contact":"F.X. Weill (Institut Pasteur)","extra_row_info":"martin at m.j.sergeant@warwick.ac.uk","collection_time":null,"__Node":"SAL_KA2109AA_AS","__strain_id":"48623","Collection Date":"ND","__selected":false,"id":106,"___v":"\"PC1\"","___t":1},"48624":{"5187":"PC1","13496":"Paratyphi C","comment":null,"secondary_sample_accession":"ERS1791512","antigenic_formulas":null,"StrainID":48624,"serotype":"Paratyphi C","antibiotic_resistance":null,"strain":"66_20","postcode":null,"owner":55,"subspecies":null,"sample_accession":"SAMEA104127619","continent":"Africa","city":null,"collection_date":null,"collection_month":null,"not_editable":true,"admin1":null,"source_details":"Blood","admin2":null,"longitude":null,"best_assembly":102110,"study_accession":"PRJEB19916","source_niche":"Human","barcode":"SAL_EA8624AA","phage_type":null,"latitude":null,"secondary_study_accession":"ERP021993","collection_year":1966,"ID":"SAL_KA2110AA_AS","disease":null,"uberstrain":48624,"country":"Democratic Republic of the Congo","release_date":"2016-07-08","created":"2016-01-08","Accession":[{"seq_platform":"ILLUMINA","total_bases":104351192,"accession":"ERR2009613","seq_library":"Paired","experiment_accession":"ERX2069292","seq_insert":null,"average_length":209}],"assembly_status":"Assembled","ST":"ST6356","source_type":"Human","contact":"F.X. Weill (Institut Pasteur)","extra_row_info":"martin at m.j.sergeant@warwick.ac.uk","collection_time":null,"__Node":"SAL_KA2110AA_AS","__strain_id":"48624","Collection Date":"ND","__selected":false,"id":107,"___v":"\"PC1\"","___t":1},"48625":{"5187":"PC2","13496":"Paratyphi C","comment":null,"secondary_sample_accession":"ERS1791513","antigenic_formulas":null,"StrainID":48625,"serotype":"Paratyphi C","antibiotic_resistance":null,"strain":"67_20","postcode":null,"owner":55,"subspecies":null,"sample_accession":"SAMEA104127620","continent":"Africa","city":null,"collection_date":null,"collection_month":null,"not_editable":true,"admin1":null,"source_details":"Blood","admin2":null,"longitude":null,"best_assembly":102111,"study_accession":"PRJEB19916","source_niche":"Human","barcode":"SAL_EA8625AA","phage_type":null,"latitude":null,"secondary_study_accession":"ERP021993","collection_year":1967,"ID":"SAL_KA2111AA_AS","disease":null,"uberstrain":48625,"country":"Senegal","release_date":"2016-07-08","created":"2016-01-08","Accession":[{"seq_platform":"ILLUMINA","total_bases":168526840,"accession":"ERR2009614","seq_library":"Paired","experiment_accession":"ERX2069293","seq_insert":null,"average_length":178}],"assembly_status":"Assembled","ST":"ST6355","source_type":"Human","contact":"F.X. Weill (Institut Pasteur)","extra_row_info":"martin at m.j.sergeant@warwick.ac.uk","collection_time":null,"__Node":"SAL_KA2111AA_AS","__strain_id":"48625","Collection Date":"ND","__selected":false,"id":184,"___v":"\"PC2\"","___t":1},"48626":{"5187":"PC1","13496":"Paratyphi C","comment":null,"secondary_sample_accession":"ERS1791514","antigenic_formulas":null,"StrainID":48626,"serotype":"Paratyphi C","antibiotic_resistance":null,"strain":"72_12","postcode":null,"owner":55,"subspecies":null,"sample_accession":"SAMEA104127621","continent":"Africa","city":null,"collection_date":null,"collection_month":null,"not_editable":true,"admin1":null,"source_details":"Blood","admin2":null,"longitude":null,"best_assembly":102112,"study_accession":"PRJEB19916","source_niche":"Human","barcode":"SAL_EA8626AA","phage_type":null,"latitude":null,"secondary_study_accession":"ERP021993","collection_year":1972,"ID":"SAL_KA2112AA_AS","disease":null,"uberstrain":48626,"country":"Senegal","release_date":"2016-07-08","created":"2016-01-08","Accession":[{"seq_platform":"ILLUMINA","total_bases":114671368,"accession":"ERR2009615","seq_library":"Paired","experiment_accession":"ERX2069294","seq_insert":null,"average_length":196}],"assembly_status":"Assembled","ST":"ST6354","source_type":"Human","contact":"F.X. Weill (Institut Pasteur)","extra_row_info":"martin at m.j.sergeant@warwick.ac.uk","collection_time":null,"__Node":"SAL_KA2112AA_AS","__strain_id":"48626","Collection Date":"ND","__selected":false,"id":108,"___v":"\"PC1\"","___t":1},"48627":{"5187":"PC1","13496":"Paratyphi C","comment":null,"secondary_sample_accession":"ERS1791515","antigenic_formulas":null,"StrainID":48627,"serotype":"Paratyphi C","antibiotic_resistance":null,"strain":"73_3","postcode":null,"owner":55,"subspecies":null,"sample_accession":"SAMEA104127622","continent":"Africa","city":null,"collection_date":null,"collection_month":null,"not_editable":true,"admin1":null,"source_details":"Blood","admin2":null,"longitude":null,"best_assembly":102113,"study_accession":"PRJEB19916","source_niche":"Human","barcode":"SAL_EA8627AA","phage_type":null,"latitude":null,"secondary_study_accession":"ERP021993","collection_year":1973,"ID":"SAL_KA2113AA_AS","disease":null,"uberstrain":48627,"country":"Senegal","release_date":"2016-07-08","created":"2016-01-08","Accession":[{"seq_platform":"ILLUMINA","total_bases":139737416,"accession":"ERR2009616","seq_library":"Paired","experiment_accession":"ERX2069295","seq_insert":null,"average_length":196}],"assembly_status":"Assembled","ST":"ST6353","source_type":"Human","contact":"F.X. Weill (Institut Pasteur)","extra_row_info":"martin at m.j.sergeant@warwick.ac.uk","collection_time":null,"__Node":"SAL_KA2113AA_AS","__strain_id":"48627","Collection Date":"ND","__selected":false,"id":109,"___v":"\"PC1\"","___t":1},"48628":{"5187":"PC1","13496":"Paratyphi C","comment":null,"secondary_sample_accession":"ERS1791516","antigenic_formulas":null,"StrainID":48628,"serotype":"Paratyphi C","antibiotic_resistance":null,"strain":"74_11","postcode":null,"owner":55,"subspecies":null,"sample_accession":"SAMEA104127623","continent":"Europe","city":null,"collection_date":null,"collection_month":null,"not_editable":true,"admin1":null,"source_details":"Urine","admin2":null,"longitude":null,"best_assembly":102114,"study_accession":"PRJEB19916","source_niche":"Human","barcode":"SAL_EA8628AA","phage_type":null,"latitude":null,"secondary_study_accession":"ERP021993","collection_year":1974,"ID":"SAL_KA2114AA_AS","disease":null,"uberstrain":48628,"country":"France","release_date":"2016-07-08","created":"2016-01-08","Accession":[{"seq_platform":"ILLUMINA","total_bases":117954256,"accession":"ERR2009617","seq_library":"Paired","experiment_accession":"ERX2069296","seq_insert":null,"average_length":212}],"assembly_status":"Assembled","ST":"ST6352","source_type":"Human","contact":"F.X. Weill (Institut Pasteur)","extra_row_info":"martin at m.j.sergeant@warwick.ac.uk","collection_time":null,"__Node":"SAL_KA2114AA_AS","__strain_id":"48628","Collection Date":"ND","__selected":false,"id":110,"___v":"\"PC1\"","___t":1},"48629":{"5187":"PC1","13496":"Paratyphi C","comment":null,"secondary_sample_accession":"ERS1791517","antigenic_formulas":null,"StrainID":48629,"serotype":"Paratyphi C","antibiotic_resistance":null,"strain":"77_1","postcode":null,"owner":55,"subspecies":null,"sample_accession":"SAMEA104127624","continent":"Europe","city":null,"collection_date":null,"collection_month":null,"not_editable":true,"admin1":null,"source_details":"Stool","admin2":null,"longitude":null,"best_assembly":102115,"study_accession":"PRJEB19916","source_niche":"Human","barcode":"SAL_EA8629AA","phage_type":null,"latitude":null,"secondary_study_accession":"ERP021993","collection_year":1977,"ID":"SAL_KA2115AA_AS","disease":null,"uberstrain":48629,"country":"France","release_date":"2016-07-08","created":"2016-01-08","Accession":[{"seq_platform":"ILLUMINA","total_bases":140293464,"accession":"ERR2009618","seq_library":"Paired","experiment_accession":"ERX2069297","seq_insert":null,"average_length":218}],"assembly_status":"Assembled","ST":"ST6351","source_type":"Human","contact":"F.X. Weill (Institut Pasteur)","extra_row_info":"martin at m.j.sergeant@warwick.ac.uk","collection_time":null,"__Node":"SAL_KA2115AA_AS","__strain_id":"48629","Collection Date":"ND","__selected":false,"id":111,"___v":"\"PC1\"","___t":1},"48630":{"5187":"PC1","13496":"Paratyphi C","comment":null,"secondary_sample_accession":"ERS1791518","antigenic_formulas":null,"StrainID":48630,"serotype":"Paratyphi C","antibiotic_resistance":null,"strain":"84_3","postcode":null,"owner":55,"subspecies":null,"sample_accession":"SAMEA104127625","continent":"Europe","city":null,"collection_date":null,"collection_month":null,"not_editable":true,"admin1":null,"source_details":"Stool","admin2":null,"longitude":null,"best_assembly":102116,"study_accession":"PRJEB19916","source_niche":"Human","barcode":"SAL_EA8630AA","phage_type":null,"latitude":null,"secondary_study_accession":"ERP021993","collection_year":1984,"ID":"SAL_KA2116AA_AS","disease":null,"uberstrain":48630,"country":"France","release_date":"2016-07-08","created":"2016-01-08","Accession":[{"seq_platform":"ILLUMINA","total_bases":173074266,"accession":"ERR2009619","seq_library":"Paired","experiment_accession":"ERX2069298","seq_insert":null,"average_length":201}],"assembly_status":"Assembled","ST":"ST6350","source_type":"Human","contact":"F.X. Weill (Institut Pasteur)","extra_row_info":"martin at m.j.sergeant@warwick.ac.uk","collection_time":null,"__Node":"SAL_KA2116AA_AS","__strain_id":"48630","Collection Date":"ND","__selected":false,"id":112,"___v":"\"PC1\"","___t":1},"48631":{"5187":"PC2","13496":"Paratyphi C","comment":null,"secondary_sample_accession":"ERS1791519","antigenic_formulas":null,"StrainID":48631,"serotype":"Paratyphi C","antibiotic_resistance":null,"strain":"85_3","postcode":null,"owner":55,"subspecies":null,"sample_accession":"SAMEA104127626","continent":"Europe","city":null,"collection_date":null,"collection_month":null,"not_editable":true,"admin1":null,"source_details":"Abscess","admin2":null,"longitude":null,"best_assembly":102117,"study_accession":"PRJEB19916","source_niche":"Human","barcode":"SAL_EA8631AA","phage_type":null,"latitude":null,"secondary_study_accession":"ERP021993","collection_year":1985,"ID":"SAL_KA2117AA_AS","disease":null,"uberstrain":48631,"country":"France","release_date":"2016-07-08","created":"2016-01-08","Accession":[{"seq_platform":"ILLUMINA","total_bases":199752000,"accession":"ERR2009620","seq_library":"Paired","experiment_accession":"ERX2069299","seq_insert":null,"average_length":175}],"assembly_status":"Assembled","ST":"ST6349","source_type":"Human","contact":"F.X. Weill (Institut Pasteur)","extra_row_info":"martin at m.j.sergeant@warwick.ac.uk","collection_time":null,"__Node":"SAL_KA2117AA_AS","__strain_id":"48631","Collection Date":"ND","__selected":false,"id":185,"___v":"\"PC2\"","___t":1},"48632":{"5187":"PC1","13496":"Paratyphi C","comment":null,"secondary_sample_accession":"ERS1791520","antigenic_formulas":null,"StrainID":48632,"serotype":"Paratyphi C","antibiotic_resistance":null,"strain":"85_6","postcode":null,"owner":55,"subspecies":null,"sample_accession":"SAMEA104127627","continent":"Europe","city":null,"collection_date":null,"collection_month":null,"not_editable":true,"admin1":null,"source_details":"Blood","admin2":null,"longitude":null,"best_assembly":102118,"study_accession":"PRJEB19916","source_niche":"Human","barcode":"SAL_EA8632AA","phage_type":null,"latitude":null,"secondary_study_accession":"ERP021993","collection_year":1985,"ID":"SAL_KA2118AA_AS","disease":null,"uberstrain":48632,"country":"France","release_date":"2016-07-08","created":"2016-01-08","Accession":[{"seq_platform":"ILLUMINA","total_bases":167504400,"accession":"ERR2009621","seq_library":"Paired","experiment_accession":"ERX2069300","seq_insert":null,"average_length":200}],"assembly_status":"Assembled","ST":"ST6348","source_type":"Human","contact":"F.X. Weill (Institut Pasteur)","extra_row_info":"martin at m.j.sergeant@warwick.ac.uk","collection_time":null,"__Node":"SAL_KA2118AA_AS","__strain_id":"48632","Collection Date":"ND","__selected":false,"id":113,"___v":"\"PC1\"","___t":1},"48633":{"5187":"PC1","13496":"Paratyphi C","comment":null,"secondary_sample_accession":"ERS1791521","antigenic_formulas":null,"StrainID":48633,"serotype":"Paratyphi C","antibiotic_resistance":null,"strain":"86_1","postcode":null,"owner":55,"subspecies":null,"sample_accession":"SAMEA104127628","continent":"Africa","city":null,"collection_date":null,"collection_month":null,"not_editable":true,"admin1":null,"source_details":"Blood","admin2":null,"longitude":null,"best_assembly":102119,"study_accession":"PRJEB19916","source_niche":"Human","barcode":"SAL_EA8633AA","phage_type":null,"latitude":null,"secondary_study_accession":"ERP021993","collection_year":1986,"ID":"SAL_KA2119AA_AS","disease":null,"uberstrain":48633,"country":"Nigeria","release_date":"2016-07-08","created":"2016-01-08","Accession":[{"seq_platform":"ILLUMINA","total_bases":156784800,"accession":"ERR2009622","seq_library":"Paired","experiment_accession":"ERX2069301","seq_insert":null,"average_length":200}],"assembly_status":"Assembled","ST":"ST6347","source_type":"Human","contact":"F.X. Weill (Institut Pasteur)","extra_row_info":"martin at m.j.sergeant@warwick.ac.uk","collection_time":null,"__Node":"SAL_KA2119AA_AS","__strain_id":"48633","Collection Date":"ND","__selected":false,"id":114,"___v":"\"PC1\"","___t":1},"48634":{"5187":"PC1","13496":"Paratyphi C","comment":null,"secondary_sample_accession":"ERS1791522","antigenic_formulas":null,"StrainID":48634,"serotype":"Paratyphi C","antibiotic_resistance":null,"strain":"87_14","postcode":null,"owner":55,"subspecies":null,"sample_accession":"SAMEA104127629","continent":"Europe","city":null,"collection_date":null,"collection_month":null,"not_editable":true,"admin1":null,"source_details":"Stool","admin2":null,"longitude":null,"best_assembly":102120,"study_accession":"PRJEB19916","source_niche":"Human","barcode":"SAL_EA8634AA","phage_type":null,"latitude":null,"secondary_study_accession":"ERP021993","collection_year":1987,"ID":"SAL_KA2120AA_AS","disease":null,"uberstrain":48634,"country":"France","release_date":"2016-07-08","created":"2016-01-08","Accession":[{"seq_platform":"ILLUMINA","total_bases":155156820,"accession":"ERR2009623","seq_library":"Paired","experiment_accession":"ERX2069302","seq_insert":null,"average_length":182}],"assembly_status":"Assembled","ST":"ST6346","source_type":"Human","contact":"F.X. Weill (Institut Pasteur)","extra_row_info":"martin at m.j.sergeant@warwick.ac.uk","collection_time":null,"__Node":"SAL_KA2120AA_AS","__strain_id":"48634","Collection Date":"ND","__selected":false,"id":115,"___v":"\"PC1\"","___t":1},"48636":{"5187":"PC2","13496":"Paratyphi C","comment":null,"secondary_sample_accession":"ERS1791523","antigenic_formulas":null,"StrainID":48636,"serotype":"Paratyphi C","antibiotic_resistance":null,"strain":"87_3","postcode":null,"owner":55,"subspecies":null,"sample_accession":"SAMEA104127630","continent":"Africa","city":null,"collection_date":null,"collection_month":null,"not_editable":true,"admin1":null,"source_details":"Urine","admin2":null,"longitude":null,"best_assembly":102122,"study_accession":"PRJEB19916","source_niche":"Human","barcode":"SAL_EA8636AA","phage_type":null,"latitude":null,"secondary_study_accession":"ERP021993","collection_year":1987,"ID":"SAL_KA2122AA_AS","disease":null,"uberstrain":48636,"country":"Nigeria","release_date":"2016-07-08","created":"2016-01-08","Accession":[{"seq_platform":"ILLUMINA","total_bases":127648530,"accession":"ERR2009624","seq_library":"Paired","experiment_accession":"ERX2069303","seq_insert":null,"average_length":219}],"assembly_status":"Assembled","ST":"ST6344","source_type":"Human","contact":"F.X. Weill (Institut Pasteur)","extra_row_info":"martin at m.j.sergeant@warwick.ac.uk","collection_time":null,"__Node":"SAL_KA2122AA_AS","__strain_id":"48636","Collection Date":"ND","__selected":false,"id":186,"___v":"\"PC2\"","___t":1},"48637":{"5187":"PC1","13496":"Paratyphi C","comment":null,"secondary_sample_accession":"ERS1791524","antigenic_formulas":null,"StrainID":48637,"serotype":"Paratyphi C","antibiotic_resistance":null,"strain":"87_4","postcode":null,"owner":55,"subspecies":null,"sample_accession":"SAMEA104127631","continent":"Africa","city":null,"collection_date":null,"collection_month":null,"not_editable":true,"admin1":null,"source_details":"Blood","admin2":null,"longitude":null,"best_assembly":102123,"study_accession":"PRJEB19916","source_niche":"Human","barcode":"SAL_EA8637AA","phage_type":null,"latitude":null,"secondary_study_accession":"ERP021993","collection_year":1987,"ID":"SAL_KA2123AA_AS","disease":null,"uberstrain":48637,"country":"Nigeria","release_date":"2016-07-08","created":"2016-01-08","Accession":[{"seq_platform":"ILLUMINA","total_bases":134107380,"accession":"ERR2009625","seq_library":"Paired","experiment_accession":"ERX2069304","seq_insert":null,"average_length":214}],"assembly_status":"Assembled","ST":"ST6343","source_type":"Human","contact":"F.X. Weill (Institut Pasteur)","extra_row_info":"martin at m.j.sergeant@warwick.ac.uk","collection_time":null,"__Node":"SAL_KA2123AA_AS","__strain_id":"48637","Collection Date":"ND","__selected":false,"id":92,"___v":"\"PC1\"","___t":1},"48638":{"5187":"PC1","13496":"Paratyphi C","comment":null,"secondary_sample_accession":"ERS1791525","antigenic_formulas":null,"StrainID":48638,"serotype":"Paratyphi C","antibiotic_resistance":null,"strain":"87_5","postcode":null,"owner":55,"subspecies":null,"sample_accession":"SAMEA104127632","continent":"Europe","city":null,"collection_date":null,"collection_month":null,"not_editable":true,"admin1":null,"source_details":"Stool","admin2":null,"longitude":null,"best_assembly":102124,"study_accession":"PRJEB19916","source_niche":"Human","barcode":"SAL_EA8638AA","phage_type":null,"latitude":null,"secondary_study_accession":"ERP021993","collection_year":1987,"ID":"SAL_KA2124AA_AS","disease":null,"uberstrain":48638,"country":"France","release_date":"2016-07-08","created":"2016-01-08","Accession":[{"seq_platform":"ILLUMINA","total_bases":167448872,"accession":"ERR2009626","seq_library":"Paired","experiment_accession":"ERX2069305","seq_insert":null,"average_length":178}],"assembly_status":"Assembled","ST":"ST6342","source_type":"Human","contact":"F.X. Weill (Institut Pasteur)","extra_row_info":"martin at m.j.sergeant@warwick.ac.uk","collection_time":null,"__Node":"SAL_KA2124AA_AS","__strain_id":"48638","Collection Date":"ND","__selected":false,"id":117,"___v":"\"PC1\"","___t":1},"48639":{"5187":"PC1","13496":"Paratyphi C","comment":null,"secondary_sample_accession":"ERS1791543","antigenic_formulas":null,"StrainID":48639,"serotype":"Paratyphi C","antibiotic_resistance":null,"strain":"88_16","postcode":null,"owner":55,"subspecies":null,"sample_accession":"SAMEA104127650","continent":"Africa","city":null,"collection_date":null,"collection_month":null,"not_editable":true,"admin1":null,"source_details":"Osteitis","admin2":null,"longitude":null,"best_assembly":102744,"study_accession":"PRJEB19916","source_niche":"Human","barcode":"SAL_EA8639AA","phage_type":null,"latitude":null,"secondary_study_accession":"ERP021993","collection_year":1988,"ID":"SAL_KA2744AA_AS","disease":null,"uberstrain":48639,"country":"Ivory Coast","release_date":"2016-07-08","created":"2016-01-08","Accession":[{"seq_platform":"ILLUMINA","total_bases":126089350,"accession":"traces-0nvGYwZ","seq_library":"Paired","experiment_accession":"NA","seq_insert":null,"average_length":205},{"seq_platform":"ILLUMINA","total_bases":249438670,"accession":"ERR2009644","seq_library":"Paired","experiment_accession":"ERX2069323","seq_insert":null,"average_length":205}],"assembly_status":"Assembled","ST":"ST6341","source_type":"Human","contact":"F.X. Weill (Institut Pasteur)","extra_row_info":"martin at m.j.sergeant@warwick.ac.uk","collection_time":null,"__Node":"SAL_KA2744AA_AS","__strain_id":"48639","Collection Date":"ND","__selected":false,"id":118,"___v":"\"PC1\"","___t":1},"48640":{"5187":"PC2","13496":"Paratyphi C","comment":null,"secondary_sample_accession":"ERS1791526","antigenic_formulas":null,"StrainID":48640,"serotype":"Paratyphi C","antibiotic_resistance":null,"strain":"88_27","postcode":null,"owner":55,"subspecies":null,"sample_accession":"SAMEA104127633","continent":"Africa","city":null,"collection_date":null,"collection_month":null,"not_editable":true,"admin1":null,"source_details":null,"admin2":null,"longitude":null,"best_assembly":102126,"study_accession":"PRJEB19916","source_niche":"Human","barcode":"SAL_EA8640AA","phage_type":null,"latitude":null,"secondary_study_accession":"ERP021993","collection_year":1988,"ID":"SAL_KA2126AA_AS","disease":null,"uberstrain":48640,"country":"Madagascar","release_date":"2016-07-08","created":"2016-01-08","Accession":[{"seq_platform":"ILLUMINA","total_bases":164554698,"accession":"ERR2009627","seq_library":"Paired","experiment_accession":"ERX2069306","seq_insert":null,"average_length":183}],"assembly_status":"Assembled","ST":"ST6340","source_type":"Human","contact":"F.X. Weill (Institut Pasteur)","extra_row_info":"martin at m.j.sergeant@warwick.ac.uk","collection_time":null,"__Node":"SAL_KA2126AA_AS","__strain_id":"48640","Collection Date":"ND","__selected":false,"id":187,"___v":"\"PC2\"","___t":1},"48641":{"5187":"PC2","13496":"Paratyphi C","comment":null,"secondary_sample_accession":"ERS1791527","antigenic_formulas":null,"StrainID":48641,"serotype":"Paratyphi C","antibiotic_resistance":null,"strain":"88_33","postcode":null,"owner":55,"subspecies":null,"sample_accession":"SAMEA104127634","continent":"Africa","city":null,"collection_date":null,"collection_month":null,"not_editable":true,"admin1":null,"source_details":null,"admin2":null,"longitude":null,"best_assembly":102127,"study_accession":"PRJEB19916","source_niche":"Human","barcode":"SAL_EA8641AA","phage_type":null,"latitude":null,"secondary_study_accession":"ERP021993","collection_year":1988,"ID":"SAL_KA2127AA_AS","disease":null,"uberstrain":48641,"country":"Madagascar","release_date":"2016-07-08","created":"2016-01-08","Accession":[{"seq_platform":"ILLUMINA","total_bases":105448906,"accession":"ERR2009628","seq_library":"Paired","experiment_accession":"ERX2069307","seq_insert":null,"average_length":199}],"assembly_status":"Assembled","ST":"ST6339","source_type":"Human","contact":"F.X. Weill (Institut Pasteur)","extra_row_info":"martin at m.j.sergeant@warwick.ac.uk","collection_time":null,"__Node":"SAL_KA2127AA_AS","__strain_id":"48641","Collection Date":"ND","__selected":false,"id":188,"___v":"\"PC2\"","___t":1},"48643":{"5187":"PC2","13496":"Paratyphi C","comment":null,"secondary_sample_accession":"ERS1791528","antigenic_formulas":null,"StrainID":48643,"serotype":"Paratyphi C","antibiotic_resistance":null,"strain":"89_2","postcode":null,"owner":55,"subspecies":null,"sample_accession":"SAMEA104127635","continent":"Africa","city":null,"collection_date":null,"collection_month":null,"not_editable":true,"admin1":null,"source_details":"Blood","admin2":null,"longitude":null,"best_assembly":102129,"study_accession":"PRJEB19916","source_niche":"Human","barcode":"SAL_EA8643AA","phage_type":null,"latitude":null,"secondary_study_accession":"ERP021993","collection_year":1989,"ID":"SAL_KA2129AA_AS","disease":null,"uberstrain":48643,"country":"Madagascar","release_date":"2016-07-08","created":"2016-01-08","Accession":[{"seq_platform":"ILLUMINA","total_bases":119237376,"accession":"ERR2009629","seq_library":"Paired","experiment_accession":"ERX2069308","seq_insert":null,"average_length":192}],"assembly_status":"Assembled","ST":"ST6337","source_type":"Human","contact":"F.X. Weill (Institut Pasteur)","extra_row_info":"martin at m.j.sergeant@warwick.ac.uk","collection_time":null,"__Node":"SAL_KA2129AA_AS","__strain_id":"48643","Collection Date":"ND","__selected":false,"id":189,"___v":"\"PC2\"","___t":1},"48645":{"5187":"PC2","13496":"Paratyphi C","comment":null,"secondary_sample_accession":"ERS1791529","antigenic_formulas":null,"StrainID":48645,"serotype":"Paratyphi C","antibiotic_resistance":null,"strain":"90_25","postcode":null,"owner":55,"subspecies":null,"sample_accession":"SAMEA104127636","continent":"Africa","city":null,"collection_date":null,"collection_month":null,"not_editable":true,"admin1":null,"source_details":null,"admin2":null,"longitude":null,"best_assembly":102131,"study_accession":"PRJEB19916","source_niche":"Human","barcode":"SAL_EA8645AA","phage_type":null,"latitude":null,"secondary_study_accession":"ERP021993","collection_year":1990,"ID":"SAL_KA2131AA_AS","disease":null,"uberstrain":48645,"country":"Madagascar","release_date":"2016-07-08","created":"2016-01-08","Accession":[{"seq_platform":"ILLUMINA","total_bases":141716664,"accession":"ERR2009630","seq_library":"Paired","experiment_accession":"ERX2069309","seq_insert":null,"average_length":183}],"assembly_status":"Assembled","ST":"ST6335","source_type":"Human","contact":"F.X. Weill (Institut Pasteur)","extra_row_info":"martin at m.j.sergeant@warwick.ac.uk","collection_time":null,"__Node":"SAL_KA2131AA_AS","__strain_id":"48645","Collection Date":"ND","__selected":false,"id":190,"___v":"\"PC2\"","___t":1},"48646":{"5187":"PC1","13496":"Paratyphi C","comment":null,"secondary_sample_accession":"ERS1791530","antigenic_formulas":null,"StrainID":48646,"serotype":"Paratyphi C","antibiotic_resistance":null,"strain":"92_10881","postcode":null,"owner":55,"subspecies":null,"sample_accession":"SAMEA104127637","continent":"Europe","city":null,"collection_date":null,"collection_month":null,"not_editable":true,"admin1":null,"source_details":null,"admin2":null,"longitude":null,"best_assembly":102132,"study_accession":"PRJEB19916","source_niche":"Human","barcode":"SAL_EA8646AA","phage_type":null,"latitude":null,"secondary_study_accession":"ERP021993","collection_year":1992,"ID":"SAL_KA2132AA_AS","disease":null,"uberstrain":48646,"country":"France","release_date":"2016-07-08","created":"2016-01-08","Accession":[{"seq_platform":"ILLUMINA","total_bases":216658400,"accession":"ERR2009631","seq_library":"Paired","experiment_accession":"ERX2069310","seq_insert":null,"average_length":196}],"assembly_status":"Assembled","ST":"ST6334","source_type":"Human","contact":"F.X. Weill (Institut Pasteur)","extra_row_info":"martin at m.j.sergeant@warwick.ac.uk","collection_time":null,"__Node":"SAL_KA2132AA_AS","__strain_id":"48646","Collection Date":"ND","__selected":false,"id":119,"___v":"\"PC1\"","___t":1},"48647":{"5187":"PC2","13496":"Paratyphi C","comment":null,"secondary_sample_accession":"ERS1791531","antigenic_formulas":null,"StrainID":48647,"serotype":"Paratyphi C","antibiotic_resistance":null,"strain":"92_6210","postcode":null,"owner":55,"subspecies":null,"sample_accession":"SAMEA104127638","continent":"Europe","city":null,"collection_date":null,"collection_month":null,"not_editable":true,"admin1":null,"source_details":null,"admin2":null,"longitude":null,"best_assembly":102133,"study_accession":"PRJEB19916","source_niche":"Human","barcode":"SAL_EA8647AA","phage_type":null,"latitude":null,"secondary_study_accession":"ERP021993","collection_year":1992,"ID":"SAL_KA2133AA_AS","disease":null,"uberstrain":48647,"country":"France","release_date":"2016-07-08","created":"2016-01-08","Accession":[{"seq_platform":"ILLUMINA","total_bases":144326476,"accession":"ERR2009632","seq_library":"Paired","experiment_accession":"ERX2069311","seq_insert":null,"average_length":191}],"assembly_status":"Assembled","ST":"ST6333","source_type":"Human","contact":"F.X. Weill (Institut Pasteur)","extra_row_info":"martin at m.j.sergeant@warwick.ac.uk","collection_time":null,"__Node":"SAL_KA2133AA_AS","__strain_id":"48647","Collection Date":"ND","__selected":false,"id":191,"___v":"\"PC2\"","___t":1},"48648":{"5187":"PC1","13496":"Paratyphi C","comment":null,"secondary_sample_accession":"ERS1791532","antigenic_formulas":null,"StrainID":48648,"serotype":"Paratyphi C","antibiotic_resistance":null,"strain":"93_6018","postcode":null,"owner":55,"subspecies":null,"sample_accession":"SAMEA104127639","continent":"Europe","city":null,"collection_date":null,"collection_month":null,"not_editable":true,"admin1":null,"source_details":null,"admin2":null,"longitude":null,"best_assembly":102134,"study_accession":"PRJEB19916","source_niche":"Human","barcode":"SAL_EA8648AA","phage_type":null,"latitude":null,"secondary_study_accession":"ERP021993","collection_year":1993,"ID":"SAL_KA2134AA_AS","disease":null,"uberstrain":48648,"country":"France","release_date":"2016-07-08","created":"2016-01-08","Accession":[{"seq_platform":"ILLUMINA","total_bases":143245536,"accession":"ERR2009633","seq_library":"Paired","experiment_accession":"ERX2069312","seq_insert":null,"average_length":204}],"assembly_status":"Assembled","ST":"ST6332","source_type":"Human","contact":"F.X. Weill (Institut Pasteur)","extra_row_info":"martin at m.j.sergeant@warwick.ac.uk","collection_time":null,"__Node":"SAL_KA2134AA_AS","__strain_id":"48648","Collection Date":"ND","__selected":false,"id":120,"___v":"\"PC1\"","___t":1},"49166":{"5187":"PC2","13496":"Paratyphi C","comment":null,"secondary_sample_accession":"ERS1791533","antigenic_formulas":null,"StrainID":49166,"serotype":"Paratyphi C","antibiotic_resistance":null,"strain":"86_6","postcode":null,"owner":55,"subspecies":null,"sample_accession":"SAMEA104127640","continent":"Africa","city":null,"collection_date":null,"collection_month":null,"not_editable":true,"admin1":null,"source_details":null,"admin2":null,"longitude":null,"best_assembly":102719,"study_accession":"PRJEB19916","source_niche":"Human","barcode":"SAL_EA9166AA","phage_type":null,"latitude":null,"secondary_study_accession":"ERP021993","collection_year":1986,"ID":"SAL_KA2719AA_AS","disease":null,"uberstrain":49166,"country":"Madagascar","release_date":"2016-07-28","created":"2016-01-28","Accession":[{"seq_platform":"ILLUMINA","total_bases":87777936,"accession":"ERR2009634","seq_library":"Paired","experiment_accession":"ERX2069313","seq_insert":null,"average_length":207}],"assembly_status":"Assembled","ST":"ST5899","source_type":"Human","contact":"F.X. Weill (Institut Pasteur)","extra_row_info":"martin at m.j.sergeant@warwick.ac.uk","collection_time":null,"__Node":"SAL_KA2719AA_AS","__strain_id":"49166","Collection Date":"ND","__selected":false,"id":192,"___v":"\"PC2\"","___t":1},"49168":{"5187":"PC2","13496":"Paratyphi C","comment":null,"secondary_sample_accession":"ERS1791534","antigenic_formulas":null,"StrainID":49168,"serotype":"Paratyphi C","antibiotic_resistance":null,"strain":"58_2","postcode":null,"owner":55,"subspecies":null,"sample_accession":"SAMEA104127641","continent":"Africa","city":null,"collection_date":null,"collection_month":null,"not_editable":true,"admin1":null,"source_details":"Blood","admin2":null,"longitude":null,"best_assembly":102721,"study_accession":"PRJEB19916","source_niche":"Human","barcode":"SAL_EA9168AA","phage_type":null,"latitude":null,"secondary_study_accession":"ERP021993","collection_year":1958,"ID":"SAL_KA2721AA_AS","disease":null,"uberstrain":49168,"country":"Senegal","release_date":"2016-07-28","created":"2016-01-28","Accession":[{"seq_platform":"ILLUMINA","total_bases":84530754,"accession":"ERR2009635","seq_library":"Paired","experiment_accession":"ERX2069314","seq_insert":null,"average_length":213}],"assembly_status":"Assembled","ST":"ST5897","source_type":"Human","contact":"F.X. Weill (Institut Pasteur)","extra_row_info":"martin at m.j.sergeant@warwick.ac.uk","collection_time":null,"__Node":"SAL_KA2721AA_AS","__strain_id":"49168","Collection Date":"ND","__selected":false,"id":193,"___v":"\"PC2\"","___t":1},"49169":{"5187":"CS1","13496":"Choleraesuis","comment":null,"secondary_sample_accession":"ERS1791725","antigenic_formulas":null,"StrainID":49169,"serotype":"Choleraesuis var. Kunzendorf monophasic","antibiotic_resistance":null,"strain":"05_1616","postcode":null,"owner":55,"subspecies":"I","sample_accession":"SAMEA104127832","continent":"Europe","city":null,"collection_date":null,"collection_month":null,"not_editable":true,"admin1":null,"source_details":"Stool","admin2":null,"longitude":null,"best_assembly":102722,"study_accession":"PRJEB19916","source_niche":"Human","barcode":"SAL_EA9169AA","phage_type":null,"latitude":null,"secondary_study_accession":"ERP021993","collection_year":2005,"ID":"SAL_KA2722AA_AS","disease":null,"uberstrain":49169,"country":"France","release_date":"2016-07-28","created":"2016-01-28","Accession":[{"seq_platform":"ILLUMINA","total_bases":88933870,"accession":"ERR2009701","seq_library":"Paired","experiment_accession":"ERX2069380","seq_insert":null,"average_length":235}],"assembly_status":"Assembled","ST":"ST5896","source_type":"Human","contact":"F.X. Weill (Institut Pasteur)","extra_row_info":"martin at m.j.sergeant@warwick.ac.uk","collection_time":null,"__Node":"SAL_KA2722AA_AS","__strain_id":"49169","Collection Date":"ND","__selected":false,"id":56,"___v":"\"CS1\"","___t":1},"49170":{"5187":"CS1","13496":"Choleraesuis","comment":null,"secondary_sample_accession":"ERS1791726","antigenic_formulas":null,"StrainID":49170,"serotype":"Choleraesuis var. Kunzendorf","antibiotic_resistance":null,"strain":"08_0694","postcode":null,"owner":55,"subspecies":null,"sample_accession":"SAMEA104127833","continent":"Europe","city":null,"collection_date":null,"collection_month":null,"not_editable":true,"admin1":null,"source_details":"Stool","admin2":null,"longitude":null,"best_assembly":102723,"study_accession":"PRJEB19916","source_niche":"Human","barcode":"SAL_EA9170AA","phage_type":null,"latitude":null,"secondary_study_accession":"ERP021993","collection_year":2008,"ID":"SAL_KA2723AA_AS","disease":null,"uberstrain":49170,"country":"France","release_date":"2016-07-28","created":"2016-01-28","Accession":[{"seq_platform":"ILLUMINA","total_bases":86506050,"accession":"ERR2009702","seq_library":"Paired","experiment_accession":"ERX2069381","seq_insert":null,"average_length":239}],"assembly_status":"Assembled","ST":"ST5895","source_type":"Human","contact":"F.X. Weill (Institut Pasteur)","extra_row_info":"martin at m.j.sergeant@warwick.ac.uk","collection_time":null,"__Node":"SAL_KA2723AA_AS","__strain_id":"49170","Collection Date":"ND","__selected":false,"id":57,"___v":"\"CS1\"","___t":1},"49172":{"5187":"PC1","13496":"Paratyphi C","comment":null,"secondary_sample_accession":"ERS1791536","antigenic_formulas":null,"StrainID":49172,"serotype":"Paratyphi C","antibiotic_resistance":null,"strain":"00_7798","postcode":null,"owner":55,"subspecies":null,"sample_accession":"SAMEA104127643","continent":"Europe","city":null,"collection_date":null,"collection_month":null,"not_editable":true,"admin1":null,"source_details":"Stool","admin2":null,"longitude":null,"best_assembly":102725,"study_accession":"PRJEB19916","source_niche":"Human","barcode":"SAL_EA9172AA","phage_type":null,"latitude":null,"secondary_study_accession":"ERP021993","collection_year":2000,"ID":"SAL_KA2725AA_AS","disease":null,"uberstrain":49172,"country":"France","release_date":"2016-07-29","created":"2016-01-29","Accession":[{"seq_platform":"ILLUMINA","total_bases":101110950,"accession":"ERR2009637","seq_library":"Paired","experiment_accession":"ERX2069316","seq_insert":null,"average_length":225}],"assembly_status":"Assembled","ST":"ST5894","source_type":"Human","contact":"F.X. Weill (Institut Pasteur)","extra_row_info":"martin at m.j.sergeant@warwick.ac.uk","collection_time":null,"__Node":"SAL_KA2725AA_AS","__strain_id":"49172","Collection Date":"ND","__selected":false,"id":121,"___v":"\"PC1\"","___t":1},"49173":{"5187":"CS1","13496":"Choleraesuis","comment":null,"secondary_sample_accession":"ERS1791727","antigenic_formulas":null,"StrainID":49173,"serotype":"Choleraesuis var. Kunzendorf","antibiotic_resistance":null,"strain":"55_5","postcode":null,"owner":55,"subspecies":null,"sample_accession":"SAMEA104127834","continent":"Africa","city":null,"collection_date":null,"collection_month":null,"not_editable":true,"admin1":null,"source_details":"Stool","admin2":null,"longitude":null,"best_assembly":102726,"study_accession":"PRJEB19916","source_niche":"Human","barcode":"SAL_EA9173AA","phage_type":null,"latitude":null,"secondary_study_accession":"ERP021993","collection_year":1955,"ID":"SAL_KA2726AA_AS","disease":null,"uberstrain":49173,"country":"Madagascar","release_date":"2016-07-29","created":"2016-01-29","Accession":[{"seq_platform":"ILLUMINA","total_bases":95054190,"accession":"ERR2009703","seq_library":"Paired","experiment_accession":"ERX2069382","seq_insert":null,"average_length":231}],"assembly_status":"Assembled","ST":"ST5893","source_type":"Human","contact":"F.X. Weill (Institut Pasteur)","extra_row_info":"martin at m.j.sergeant@warwick.ac.uk","collection_time":null,"__Node":"SAL_KA2726AA_AS","__strain_id":"49173","Collection Date":"ND","__selected":false,"id":58,"___v":"\"CS1\"","___t":1},"49174":{"5187":"PC1","13496":"Paratyphi C","comment":null,"secondary_sample_accession":"ERS1791535","antigenic_formulas":null,"StrainID":49174,"serotype":"Paratyphi C","antibiotic_resistance":null,"strain":"65_5","postcode":null,"owner":55,"subspecies":null,"sample_accession":"SAMEA104127642","continent":"Africa","city":null,"collection_date":null,"collection_month":null,"not_editable":true,"admin1":null,"source_details":"Blood","admin2":null,"longitude":null,"best_assembly":102727,"study_accession":"PRJEB19916","source_niche":"Human","barcode":"SAL_EA9174AA","phage_type":null,"latitude":null,"secondary_study_accession":"ERP021993","collection_year":1965,"ID":"SAL_KA2727AA_AS","disease":null,"uberstrain":49174,"country":"Senegal","release_date":"2016-07-29","created":"2016-01-29","Accession":[{"seq_platform":"ILLUMINA","total_bases":95009152,"accession":"ERR2009636","seq_library":"Paired","experiment_accession":"ERX2069315","seq_insert":null,"average_length":214}],"assembly_status":"Assembled","ST":"ST5892","source_type":"Human","contact":"F.X. Weill (Institut Pasteur)","extra_row_info":"martin at m.j.sergeant@warwick.ac.uk","collection_time":null,"__Node":"SAL_KA2727AA_AS","__strain_id":"49174","Collection Date":"ND","__selected":false,"id":122,"___v":"\"PC1\"","___t":1},"49176":{"5187":"PC1","13496":"Paratyphi C","comment":null,"secondary_sample_accession":"ERS1791538","antigenic_formulas":null,"StrainID":49176,"serotype":"Paratyphi C","antibiotic_resistance":null,"strain":"70_7","postcode":null,"owner":55,"subspecies":null,"sample_accession":"SAMEA104127645","continent":"Africa","city":null,"collection_date":null,"collection_month":null,"not_editable":true,"admin1":null,"source_details":"Blood","admin2":null,"longitude":null,"best_assembly":102729,"study_accession":"PRJEB19916","source_niche":"Human","barcode":"SAL_EA9176AA","phage_type":null,"latitude":null,"secondary_study_accession":"ERP021993","collection_year":1970,"ID":"SAL_KA2729AA_AS","disease":null,"uberstrain":49176,"country":"Ivory Coast","release_date":"2016-07-29","created":"2016-01-29","Accession":[{"seq_platform":"ILLUMINA","total_bases":96052272,"accession":"ERR2009639","seq_library":"Paired","experiment_accession":"ERX2069318","seq_insert":null,"average_length":201}],"assembly_status":"Assembled","ST":"ST5890","source_type":"Human","contact":"F.X. Weill (Institut Pasteur)","extra_row_info":"martin at m.j.sergeant@warwick.ac.uk","collection_time":null,"__Node":"SAL_KA2729AA_AS","__strain_id":"49176","Collection Date":"ND","__selected":false,"id":123,"___v":"\"PC1\"","___t":1},"49177":{"5187":"PC2","13496":"Paratyphi C","comment":null,"secondary_sample_accession":"ERS1791537","antigenic_formulas":null,"StrainID":49177,"serotype":"Paratyphi C","antibiotic_resistance":null,"strain":"88_17","postcode":null,"owner":55,"subspecies":null,"sample_accession":"SAMEA104127644","continent":"Europe","city":null,"collection_date":null,"collection_month":null,"not_editable":true,"admin1":null,"source_details":"Pus","admin2":null,"longitude":null,"best_assembly":102730,"study_accession":"PRJEB19916","source_niche":"Human","barcode":"SAL_EA9177AA","phage_type":null,"latitude":null,"secondary_study_accession":"ERP021993","collection_year":1988,"ID":"SAL_KA2730AA_AS","disease":null,"uberstrain":49177,"country":"France","release_date":"2016-07-29","created":"2016-01-29","Accession":[{"seq_platform":"ILLUMINA","total_bases":95676420,"accession":"ERR2009638","seq_library":"Paired","experiment_accession":"ERX2069317","seq_insert":null,"average_length":210}],"assembly_status":"Assembled","ST":"ST5889","source_type":"Human","contact":"F.X. Weill (Institut Pasteur)","extra_row_info":"martin at m.j.sergeant@warwick.ac.uk","collection_time":null,"__Node":"SAL_KA2730AA_AS","__strain_id":"49177","Collection Date":"ND","__selected":false,"id":194,"___v":"\"PC2\"","___t":1},"49178":{"5187":"CS1","13496":"Choleraesuis","comment":null,"secondary_sample_accession":"ERS1791728","antigenic_formulas":null,"StrainID":49178,"serotype":"Choleraesuis var. Kunzendorf","antibiotic_resistance":null,"strain":"09_0197","postcode":null,"owner":55,"subspecies":null,"sample_accession":"SAMEA104127835","continent":"Europe","city":null,"collection_date":null,"collection_month":null,"not_editable":true,"admin1":null,"source_details":"Blood","admin2":null,"longitude":null,"best_assembly":102731,"study_accession":"PRJEB19916","source_niche":"Human","barcode":"SAL_EA9178AA","phage_type":null,"latitude":null,"secondary_study_accession":"ERP021993","collection_year":2009,"ID":"SAL_KA2731AA_AS","disease":null,"uberstrain":49178,"country":"France","release_date":"2016-07-29","created":"2016-01-29","Accession":[{"seq_platform":"ILLUMINA","total_bases":100205160,"accession":"ERR2009704","seq_library":"Paired","experiment_accession":"ERX2069383","seq_insert":null,"average_length":220}],"assembly_status":"Assembled","ST":"ST5888","source_type":"Human","contact":"F.X. Weill (Institut Pasteur)","extra_row_info":"martin at m.j.sergeant@warwick.ac.uk","collection_time":null,"__Node":"SAL_KA2731AA_AS","__strain_id":"49178","Collection Date":"ND","__selected":false,"id":59,"___v":"\"CS1\"","___t":1},"49179":{"5187":"PC1","13496":"Paratyphi C","comment":null,"secondary_sample_accession":"ERS1791539","antigenic_formulas":null,"StrainID":49179,"serotype":"Paratyphi C","antibiotic_resistance":null,"strain":"09_2819","postcode":null,"owner":55,"subspecies":null,"sample_accession":"SAMEA104127646","continent":"Europe","city":null,"collection_date":null,"collection_month":null,"not_editable":true,"admin1":null,"source_details":"Blood","admin2":null,"longitude":null,"best_assembly":102732,"study_accession":"PRJEB19916","source_niche":"Human","barcode":"SAL_EA9179AA","phage_type":null,"latitude":null,"secondary_study_accession":"ERP021993","collection_year":2009,"ID":"SAL_KA2732AA_AS","disease":null,"uberstrain":49179,"country":"France","release_date":"2016-07-29","created":"2016-01-29","Accession":[{"seq_platform":"ILLUMINA","total_bases":101064180,"accession":"ERR2009640","seq_library":"Paired","experiment_accession":"ERX2069319","seq_insert":null,"average_length":205}],"assembly_status":"Assembled","ST":"ST5887","source_type":"Human","contact":"F.X. Weill (Institut Pasteur)","extra_row_info":"martin at m.j.sergeant@warwick.ac.uk","collection_time":null,"__Node":"SAL_KA2732AA_AS","__strain_id":"49179","Collection Date":"ND","__selected":false,"id":124,"___v":"\"PC1\"","___t":1},"49180":{"5187":"PC2","13496":"Paratyphi C","comment":null,"secondary_sample_accession":"ERS1791540","antigenic_formulas":null,"StrainID":49180,"serotype":"Paratyphi C","antibiotic_resistance":null,"strain":"65_10","postcode":null,"owner":55,"subspecies":null,"sample_accession":"SAMEA104127647","continent":"Africa","city":null,"collection_date":null,"collection_month":null,"not_editable":true,"admin1":null,"source_details":"Human","admin2":null,"longitude":null,"best_assembly":102733,"study_accession":"PRJEB19916","source_niche":"Human","barcode":"SAL_EA9180AA","phage_type":null,"latitude":null,"secondary_study_accession":"ERP021993","collection_year":1965,"ID":"SAL_KA2733AA_AS","disease":null,"uberstrain":49180,"country":"Senegal","release_date":"2016-07-29","created":"2016-01-29","Accession":[{"seq_platform":"ILLUMINA","total_bases":102258564,"accession":"ERR2009641","seq_library":"Paired","experiment_accession":"ERX2069320","seq_insert":null,"average_length":177}],"assembly_status":"Assembled","ST":"ST5886","source_type":"Human","contact":"F.X. Weill (Institut Pasteur)","extra_row_info":"martin at m.j.sergeant@warwick.ac.uk","collection_time":null,"__Node":"SAL_KA2733AA_AS","__strain_id":"49180","Collection Date":"ND","__selected":false,"id":195,"___v":"\"PC2\"","___t":1},"49181":{"5187":"PC2","13496":"Paratyphi C","comment":null,"secondary_sample_accession":"ERS1791541","antigenic_formulas":null,"StrainID":49181,"serotype":"Paratyphi C","antibiotic_resistance":null,"strain":"70_9","postcode":null,"owner":55,"subspecies":null,"sample_accession":"SAMEA104127648","continent":"Africa","city":null,"collection_date":null,"collection_month":null,"not_editable":true,"admin1":null,"source_details":"Blood","admin2":null,"longitude":null,"best_assembly":102734,"study_accession":"PRJEB19916","source_niche":"Human","barcode":"SAL_EA9181AA","phage_type":null,"latitude":null,"secondary_study_accession":"ERP021993","collection_year":1970,"ID":"SAL_KA2734AA_AS","disease":null,"uberstrain":49181,"country":"Senegal","release_date":"2016-07-29","created":"2016-01-29","Accession":[{"seq_platform":"ILLUMINA","total_bases":112760064,"accession":"ERR2009642","seq_library":"Paired","experiment_accession":"ERX2069321","seq_insert":null,"average_length":218}],"assembly_status":"Assembled","ST":"ST5885","source_type":"Human","contact":"F.X. Weill (Institut Pasteur)","extra_row_info":"martin at m.j.sergeant@warwick.ac.uk","collection_time":null,"__Node":"SAL_KA2734AA_AS","__strain_id":"49181","Collection Date":"ND","__selected":false,"id":196,"___v":"\"PC2\"","___t":1},"49182":{"5187":"PC1","13496":"Paratyphi C","comment":null,"secondary_sample_accession":"ERS1791542","antigenic_formulas":null,"StrainID":49182,"serotype":"Paratyphi C","antibiotic_resistance":null,"strain":"90_13","postcode":null,"owner":55,"subspecies":null,"sample_accession":"SAMEA104127649","continent":"Africa","city":null,"collection_date":null,"collection_month":null,"not_editable":true,"admin1":null,"source_details":"Pus Osteitis","admin2":null,"longitude":null,"best_assembly":102735,"study_accession":"PRJEB19916","source_niche":"Human","barcode":"SAL_EA9182AA","phage_type":null,"latitude":null,"secondary_study_accession":"ERP021993","collection_year":1990,"ID":"SAL_KA2735AA_AS","disease":null,"uberstrain":49182,"country":"Nigeria","release_date":"2016-07-29","created":"2016-01-29","Accession":[{"seq_platform":"ILLUMINA","total_bases":98633592,"accession":"ERR2009643","seq_library":"Paired","experiment_accession":"ERX2069322","seq_insert":null,"average_length":204}],"assembly_status":"Assembled","ST":"ST5884","source_type":"Human","contact":"F.X. Weill (Institut Pasteur)","extra_row_info":"martin at m.j.sergeant@warwick.ac.uk","collection_time":null,"__Node":"SAL_KA2735AA_AS","__strain_id":"49182","Collection Date":"ND","__selected":false,"id":125,"___v":"\"PC1\"","___t":1},"49183":{"5187":"CS1","13496":"Choleraesuis","comment":null,"secondary_sample_accession":"ERS1791729","antigenic_formulas":null,"StrainID":49183,"serotype":"Choleraesuis","antibiotic_resistance":null,"strain":"61_1_CS","postcode":null,"owner":55,"subspecies":null,"sample_accession":"SAMEA104127836","continent":"Europe","city":null,"collection_date":null,"collection_month":null,"not_editable":true,"admin1":null,"source_details":"Stool","admin2":null,"longitude":null,"best_assembly":102736,"study_accession":"PRJEB19916","source_niche":"Human","barcode":"SAL_EA9183AA","phage_type":null,"latitude":null,"secondary_study_accession":"ERP021993","collection_year":1961,"ID":"SAL_KA2736AA_AS","disease":null,"uberstrain":49183,"country":"France","release_date":"2016-07-29","created":"2016-01-29","Accession":[{"seq_platform":"ILLUMINA","total_bases":115432192,"accession":"ERR2009705","seq_library":"Paired","experiment_accession":"ERX2069384","seq_insert":null,"average_length":211}],"assembly_status":"Assembled","ST":"ST5883","source_type":"Human","contact":"F.X. Weill (Institut Pasteur)","extra_row_info":"martin at m.j.sergeant@warwick.ac.uk","collection_time":null,"__Node":"SAL_KA2736AA_AS","__strain_id":"49183","Collection Date":"ND","__selected":false,"id":60,"___v":"\"CS1\"","___t":1},"49190":{"5187":"PC1","13496":"Paratyphi C","comment":null,"secondary_sample_accession":"ERS1791544","antigenic_formulas":null,"StrainID":49190,"serotype":"Paratyphi C","antibiotic_resistance":null,"strain":"00_3856","postcode":null,"owner":55,"subspecies":null,"sample_accession":"SAMEA104127651","continent":"Europe","city":null,"collection_date":null,"collection_month":null,"not_editable":true,"admin1":null,"source_details":"Stool","admin2":null,"longitude":null,"best_assembly":102745,"study_accession":"PRJEB19916","source_niche":"Human","barcode":"SAL_EA9190AA","phage_type":null,"latitude":null,"secondary_study_accession":"ERP021993","collection_year":2000,"ID":"SAL_KA2745AA_AS","disease":null,"uberstrain":49190,"country":"France","release_date":"2016-08-01","created":"2016-02-01","Accession":[{"seq_platform":"ILLUMINA","total_bases":184283440,"accession":"ERR2009645","seq_library":"Paired","experiment_accession":"ERX2069324","seq_insert":null,"average_length":220}],"assembly_status":"Assembled","ST":"ST5882","source_type":"Human","contact":"F.X. Weill (Institut Pasteur)","extra_row_info":"martin at m.j.sergeant@warwick.ac.uk","collection_time":null,"__Node":"SAL_KA2745AA_AS","__strain_id":"49190","Collection Date":"ND","__selected":false,"id":126,"___v":"\"PC1\"","___t":1},"49191":{"5187":"PC1","13496":"Paratyphi C","comment":null,"secondary_sample_accession":"ERS1791545","antigenic_formulas":null,"StrainID":49191,"serotype":"Paratyphi C","antibiotic_resistance":null,"strain":"00_7967","postcode":null,"owner":55,"subspecies":null,"sample_accession":"SAMEA104127652","continent":"Europe","city":null,"collection_date":null,"collection_month":null,"not_editable":true,"admin1":null,"source_details":"Stool","admin2":null,"longitude":null,"best_assembly":102746,"study_accession":"PRJEB19916","source_niche":"Human","barcode":"SAL_EA9191AA","phage_type":null,"latitude":null,"secondary_study_accession":"ERP021993","collection_year":2000,"ID":"SAL_KA2746AA_AS","disease":null,"uberstrain":49191,"country":"France","release_date":"2016-08-01","created":"2016-02-01","Accession":[{"seq_platform":"ILLUMINA","total_bases":162077760,"accession":"ERR2009646","seq_library":"Paired","experiment_accession":"ERX2069325","seq_insert":null,"average_length":240}],"assembly_status":"Assembled","ST":"ST5881","source_type":"Human","contact":"F.X. Weill (Institut Pasteur)","extra_row_info":"martin at m.j.sergeant@warwick.ac.uk","collection_time":null,"__Node":"SAL_KA2746AA_AS","__strain_id":"49191","Collection Date":"ND","__selected":false,"id":127,"___v":"\"PC1\"","___t":1},"49192":{"5187":"PC1","13496":"Paratyphi C","comment":null,"secondary_sample_accession":"ERS1791546","antigenic_formulas":null,"StrainID":49192,"serotype":"Paratyphi C","antibiotic_resistance":null,"strain":"00_0529","postcode":null,"owner":55,"subspecies":null,"sample_accession":"SAMEA104127653","continent":"Africa","city":null,"collection_date":null,"collection_month":null,"not_editable":true,"admin1":null,"source_details":"Stool","admin2":null,"longitude":null,"best_assembly":102747,"study_accession":"PRJEB19916","source_niche":"Human","barcode":"SAL_EA9192AA","phage_type":null,"latitude":null,"secondary_study_accession":"ERP021993","collection_year":2000,"ID":"SAL_KA2747AA_AS","disease":null,"uberstrain":49192,"country":"Mali","release_date":"2016-08-01","created":"2016-02-01","Accession":[{"seq_platform":"ILLUMINA","total_bases":238666244,"accession":"ERR2009647","seq_library":"Paired","experiment_accession":"ERX2069326","seq_insert":null,"average_length":206}],"assembly_status":"Assembled","ST":"ST5880","source_type":"Human","contact":"F.X. Weill (Institut Pasteur)","extra_row_info":"martin at m.j.sergeant@warwick.ac.uk","collection_time":null,"__Node":"SAL_KA2747AA_AS","__strain_id":"49192","Collection Date":"ND","__selected":false,"id":128,"___v":"\"PC1\"","___t":1},"49193":{"5187":"CS1","13496":"Choleraesuis","comment":null,"secondary_sample_accession":"ERS1791730","antigenic_formulas":null,"StrainID":49193,"serotype":"Choleraesuis","antibiotic_resistance":null,"strain":"04_1262","postcode":null,"owner":55,"subspecies":"I","sample_accession":"SAMEA104127837","continent":"North America","city":null,"collection_date":null,"collection_month":null,"not_editable":true,"admin1":" ","source_details":"Stool","admin2":null,"longitude":null,"best_assembly":102748,"study_accession":"PRJEB19916","source_niche":"Human","barcode":"SAL_EA9193AA","phage_type":null,"latitude":null,"secondary_study_accession":"ERP021993","collection_year":2004,"ID":"SAL_KA2748AA_AS","disease":null,"uberstrain":49193,"country":"Dominican Republic","release_date":"2016-08-01","created":"2016-02-01","Accession":[{"seq_platform":"ILLUMINA","total_bases":125215392,"accession":"ERR2009706","seq_library":"Paired","experiment_accession":"ERX2069385","seq_insert":null,"average_length":223}],"assembly_status":"Assembled","ST":"ST5879","source_type":"Human","contact":"F.X. Weill (Institut Pasteur)","extra_row_info":"martin at m.j.sergeant@warwick.ac.uk","collection_time":null,"__Node":"SAL_KA2748AA_AS","__strain_id":"49193","Collection Date":"ND","__selected":false,"id":61,"___v":"\"CS1\"","___t":1},"49194":{"5187":"CS1","13496":"Choleraesuis","comment":null,"secondary_sample_accession":"ERS1791731","antigenic_formulas":null,"StrainID":49194,"serotype":"Choleraesuis var. Kunzendorf","antibiotic_resistance":null,"strain":"04_3622","postcode":null,"owner":55,"subspecies":null,"sample_accession":"SAMEA104127838","continent":"Europe","city":null,"collection_date":null,"collection_month":null,"not_editable":true,"admin1":null,"source_details":"Stool","admin2":null,"longitude":null,"best_assembly":102749,"study_accession":"PRJEB19916","source_niche":"Human","barcode":"SAL_EA9194AA","phage_type":null,"latitude":null,"secondary_study_accession":"ERP021993","collection_year":2004,"ID":"SAL_KA2749AA_AS","disease":null,"uberstrain":49194,"country":"France","release_date":"2016-08-01","created":"2016-02-01","Accession":[{"seq_platform":"ILLUMINA","total_bases":138543372,"accession":"ERR2009707","seq_library":"Paired","experiment_accession":"ERX2069386","seq_insert":null,"average_length":198}],"assembly_status":"Assembled","ST":"ST5878","source_type":"Human","contact":"F.X. Weill (Institut Pasteur)","extra_row_info":"martin at m.j.sergeant@warwick.ac.uk","collection_time":null,"__Node":"SAL_KA2749AA_AS","__strain_id":"49194","Collection Date":"ND","__selected":false,"id":62,"___v":"\"CS1\"","___t":1},"49195":{"5187":"PC1","13496":"Paratyphi C","comment":null,"secondary_sample_accession":"ERS1792055","antigenic_formulas":null,"StrainID":49195,"serotype":"Paratyphi C","antibiotic_resistance":null,"strain":"05_1894","postcode":null,"owner":55,"subspecies":null,"sample_accession":"SAMEA104128162","continent":"Europe","city":null,"collection_date":null,"collection_month":null,"not_editable":true,"admin1":null,"source_details":"Human","admin2":null,"longitude":null,"best_assembly":102750,"study_accession":"PRJEB19916","source_niche":"Human","barcode":"SAL_EA9195AA","phage_type":null,"latitude":null,"secondary_study_accession":"ERP021993","collection_year":2005,"ID":"SAL_KA2750AA_AS","disease":null,"uberstrain":49195,"country":"France","release_date":"2016-08-01","created":"2016-02-01","Accession":[{"seq_platform":"ILLUMINA","total_bases":149580360,"accession":"ERR2010791 ","seq_library":"Paired","experiment_accession":"ERX2070470","seq_insert":null,"average_length":180},{"seq_platform":"ILLUMINA","total_bases":null,"accession":"ERR2010791","seq_library":"Paired","experiment_accession":"ERX2070470","seq_insert":500,"average_length":null}],"assembly_status":"Assembled","ST":"ST5877","source_type":"Human","contact":"F.X. Weill (Institut Pasteur)","extra_row_info":"martin at m.j.sergeant@warwick.ac.uk","collection_time":null,"__Node":"SAL_KA2750AA_AS","__strain_id":"49195","Collection Date":"ND","__selected":false,"id":129,"___v":"\"PC1\"","___t":1},"49196":{"5187":"PC1","13496":"Paratyphi C","comment":null,"secondary_sample_accession":"ERS1791548","antigenic_formulas":"6,7:c:-","StrainID":49196,"serotype":"Paratyphi C","antibiotic_resistance":null,"strain":"20110645","postcode":null,"owner":55,"subspecies":"I","sample_accession":"SAMEA104127655","continent":"Europe","city":null,"collection_date":null,"collection_month":null,"not_editable":true,"admin1":null,"source_details":"Biopsy","admin2":null,"longitude":null,"best_assembly":102751,"study_accession":"PRJEB19916","source_niche":"Human","barcode":"SAL_EA9196AA","phage_type":null,"latitude":null,"secondary_study_accession":"ERP021993","collection_year":2011,"ID":"SAL_KA2751AA_AS","disease":null,"uberstrain":49196,"country":"France","release_date":"2016-08-01","created":"2016-02-01","Accession":[{"seq_platform":"ILLUMINA","total_bases":171194064,"accession":"ERR2009649","seq_library":"Paired","experiment_accession":"ERX2069328","seq_insert":null,"average_length":263},{"seq_platform":"ILLUMINA","total_bases":null,"accession":"ERR2009648","seq_library":"Paired","experiment_accession":"ERX2069327","seq_insert":500,"average_length":null}],"assembly_status":"Assembled","ST":"ST5876","source_type":"Human","contact":"F.X. Weill (Institut Pasteur)","extra_row_info":"martin at m.j.sergeant@warwick.ac.uk","collection_time":null,"__Node":"SAL_KA2751AA_AS","__strain_id":"49196","Collection Date":"ND","__selected":false,"id":130,"___v":"\"PC1\"","___t":1},"49197":{"5187":"CS3","13496":"Choleraesuis","comment":null,"secondary_sample_accession":"ERS1791732","antigenic_formulas":null,"StrainID":49197,"serotype":"Choleraesuis","antibiotic_resistance":null,"strain":"57_1_CS","postcode":null,"owner":55,"subspecies":null,"sample_accession":"SAMEA104127839","continent":"Africa","city":null,"collection_date":null,"collection_month":null,"not_editable":true,"admin1":null,"source_details":"Bone marrow","admin2":null,"longitude":null,"best_assembly":102752,"study_accession":"PRJEB19916","source_niche":"Human","barcode":"SAL_EA9197AA","phage_type":null,"latitude":null,"secondary_study_accession":"ERP021993","collection_year":1957,"ID":"SAL_KA2752AA_AS","disease":null,"uberstrain":49197,"country":"Algeria","release_date":"2016-08-01","created":"2016-02-01","Accession":[{"seq_platform":"ILLUMINA","total_bases":133501500,"accession":"ERR2009708","seq_library":"Paired","experiment_accession":"ERX2069387","seq_insert":null,"average_length":225}],"assembly_status":"Assembled","ST":"ST5875","source_type":"Human","contact":"F.X. Weill (Institut Pasteur)","extra_row_info":"martin at m.j.sergeant@warwick.ac.uk","collection_time":null,"__Node":"SAL_KA2752AA_AS","__strain_id":"49197","Collection Date":"ND","__selected":false,"id":91,"___v":"\"CS3\"","___t":1},"49200":{"5187":"CS2","13496":"Choleraesuis","comment":null,"secondary_sample_accession":"ERS1791733","antigenic_formulas":null,"StrainID":49200,"serotype":"Choleraesuis","antibiotic_resistance":null,"strain":"65_15","postcode":null,"owner":55,"subspecies":null,"sample_accession":"SAMEA104127840","continent":"Asia","city":null,"collection_date":null,"collection_month":null,"not_editable":true,"admin1":null,"source_details":"Blood","admin2":null,"longitude":null,"best_assembly":102755,"study_accession":"PRJEB19916","source_niche":"Human","barcode":"SAL_EA9200AA","phage_type":null,"latitude":null,"secondary_study_accession":"ERP021993","collection_year":1965,"ID":"SAL_KA2755AA_AS","disease":null,"uberstrain":49200,"country":"Vietnam","release_date":"2016-08-01","created":"2016-02-01","Accession":[{"seq_platform":"ILLUMINA","total_bases":145917216,"accession":"ERR2009709","seq_library":"Paired","experiment_accession":"ERX2069388","seq_insert":null,"average_length":206}],"assembly_status":"Assembled","ST":"ST5873","source_type":"Human","contact":"F.X. Weill (Institut Pasteur)","extra_row_info":"martin at m.j.sergeant@warwick.ac.uk","collection_time":null,"__Node":"SAL_KA2755AA_AS","__strain_id":"49200","Collection Date":"ND","__selected":false,"id":83,"___v":"\"CS2\"","___t":1},"49203":{"5187":"CS2","13496":"Choleraesuis","comment":null,"secondary_sample_accession":"ERS1791734","antigenic_formulas":null,"StrainID":49203,"serotype":"Choleraesuis var. Kunzendorf monophasic","antibiotic_resistance":null,"strain":"67_11","postcode":null,"owner":55,"subspecies":null,"sample_accession":"SAMEA104127841","continent":"Europe","city":null,"collection_date":null,"collection_month":null,"not_editable":true,"admin1":null,"source_details":"Pus","admin2":null,"longitude":null,"best_assembly":102758,"study_accession":"PRJEB19916","source_niche":"Human","barcode":"SAL_EA9203AA","phage_type":null,"latitude":null,"secondary_study_accession":"ERP021993","collection_year":1967,"ID":"SAL_KA2758AA_AS","disease":null,"uberstrain":49203,"country":"France","release_date":"2016-08-01","created":"2016-02-01","Accession":[{"seq_platform":"ILLUMINA","total_bases":125287680,"accession":"ERR2009710","seq_library":"Paired","experiment_accession":"ERX2069389","seq_insert":null,"average_length":224}],"assembly_status":"Assembled","ST":"ST5870","source_type":"Human","contact":"F.X. Weill (Institut Pasteur)","extra_row_info":"martin at m.j.sergeant@warwick.ac.uk","collection_time":null,"__Node":"SAL_KA2758AA_AS","__strain_id":"49203","Collection Date":"ND","__selected":false,"id":84,"___v":"\"CS2\"","___t":1},"49204":{"5187":"PC1","13496":"Paratyphi C","comment":null,"secondary_sample_accession":"ERS1791549","antigenic_formulas":null,"StrainID":49204,"serotype":"Paratyphi C","antibiotic_resistance":null,"strain":"67_12","postcode":null,"owner":55,"subspecies":null,"sample_accession":"SAMEA104127656","continent":"Africa","city":null,"collection_date":null,"collection_month":null,"not_editable":true,"admin1":null,"source_details":"Blood","admin2":null,"longitude":null,"best_assembly":102759,"study_accession":"PRJEB19916","source_niche":"Human","barcode":"SAL_EA9204AA","phage_type":null,"latitude":null,"secondary_study_accession":"ERP021993","collection_year":1967,"ID":"SAL_KA2759AA_AS","disease":null,"uberstrain":49204,"country":"Senegal","release_date":"2016-08-01","created":"2016-02-01","Accession":[{"seq_platform":"ILLUMINA","total_bases":165003360,"accession":"ERR2009650","seq_library":"Paired","experiment_accession":"ERX2069329","seq_insert":null,"average_length":219}],"assembly_status":"Assembled","ST":"ST5869","source_type":"Human","contact":"F.X. Weill (Institut Pasteur)","extra_row_info":"martin at m.j.sergeant@warwick.ac.uk","collection_time":null,"__Node":"SAL_KA2759AA_AS","__strain_id":"49204","Collection Date":"ND","__selected":false,"id":131,"___v":"\"PC1\"","___t":1},"49206":{"5187":"CS1","13496":"Choleraesuis","comment":null,"secondary_sample_accession":"ERS1791735","antigenic_formulas":null,"StrainID":49206,"serotype":"Choleraesuis var. Kunzendorf monophasic","antibiotic_resistance":null,"strain":"68_3","postcode":null,"owner":55,"subspecies":"I","sample_accession":"SAMEA104127842","continent":"South America","city":null,"collection_date":null,"collection_month":null,"not_editable":true,"admin1":null,"source_details":"Human","admin2":null,"longitude":null,"best_assembly":102761,"study_accession":"PRJEB19916","source_niche":"Human","barcode":"SAL_EA9206AA","phage_type":null,"latitude":null,"secondary_study_accession":"ERP021993","collection_year":1968,"ID":"SAL_KA2761AA_AS","disease":null,"uberstrain":49206,"country":"Argentina","release_date":"2016-08-01","created":"2016-02-01","Accession":[{"seq_platform":"ILLUMINA","total_bases":121147644,"accession":"ERR2009711","seq_library":"Paired","experiment_accession":"ERX2069390","seq_insert":null,"average_length":193}],"assembly_status":"Assembled","ST":"ST5868","source_type":"Human","contact":"F.X. Weill (Institut Pasteur)","extra_row_info":"martin at m.j.sergeant@warwick.ac.uk","collection_time":null,"__Node":"SAL_KA2761AA_AS","__strain_id":"49206","Collection Date":"ND","__selected":false,"id":63,"___v":"\"CS1\"","___t":1},"49209":{"5187":"PC2","13496":"Paratyphi C","comment":null,"secondary_sample_accession":"ERS1791550","antigenic_formulas":null,"StrainID":49209,"serotype":"Paratyphi C","antibiotic_resistance":null,"strain":"87_6","postcode":null,"owner":55,"subspecies":null,"sample_accession":"SAMEA104127657","continent":"Africa","city":null,"collection_date":null,"collection_month":null,"not_editable":true,"admin1":null,"source_details":"Blood","admin2":null,"longitude":null,"best_assembly":102764,"study_accession":"PRJEB19916","source_niche":"Human","barcode":"SAL_EA9209AA","phage_type":null,"latitude":null,"secondary_study_accession":"ERP021993","collection_year":1987,"ID":"SAL_KA2764AA_AS","disease":null,"uberstrain":49209,"country":"Madagascar","release_date":"2016-08-01","created":"2016-02-01","Accession":[{"seq_platform":"ILLUMINA","total_bases":136382400,"accession":"ERR2009651","seq_library":"Paired","experiment_accession":"ERX2069330","seq_insert":null,"average_length":224}],"assembly_status":"Assembled","ST":"ST5866","source_type":"Human","contact":"F.X. Weill (Institut Pasteur)","extra_row_info":"martin at m.j.sergeant@warwick.ac.uk","collection_time":null,"__Node":"SAL_KA2764AA_AS","__strain_id":"49209","Collection Date":"ND","__selected":false,"id":197,"___v":"\"PC2\"","___t":1},"49210":{"5187":"PC2","13496":"Paratyphi C","comment":null,"secondary_sample_accession":"ERS1791551","antigenic_formulas":null,"StrainID":49210,"serotype":"Paratyphi C","antibiotic_resistance":null,"strain":"88_11","postcode":null,"owner":55,"subspecies":null,"sample_accession":"SAMEA104127658","continent":"Africa","city":null,"collection_date":null,"collection_month":null,"not_editable":true,"admin1":null,"source_details":null,"admin2":null,"longitude":null,"best_assembly":102765,"study_accession":"PRJEB19916","source_niche":"Human","barcode":"SAL_EA9210AA","phage_type":null,"latitude":null,"secondary_study_accession":"ERP021993","collection_year":1988,"ID":"SAL_KA2765AA_AS","disease":null,"uberstrain":49210,"country":"Madagascar","release_date":"2016-08-01","created":"2016-02-01","Accession":[{"seq_platform":"ILLUMINA","total_bases":176753050,"accession":"ERR2009652","seq_library":"Paired","experiment_accession":"ERX2069331","seq_insert":null,"average_length":205}],"assembly_status":"Assembled","ST":"ST5865","source_type":"Human","contact":"F.X. Weill (Institut Pasteur)","extra_row_info":"martin at m.j.sergeant@warwick.ac.uk","collection_time":null,"__Node":"SAL_KA2765AA_AS","__strain_id":"49210","Collection Date":"ND","__selected":false,"id":198,"___v":"\"PC2\"","___t":1},"49211":{"5187":"PC1","13496":"Paratyphi C","comment":null,"secondary_sample_accession":"ERS1791552","antigenic_formulas":null,"StrainID":49211,"serotype":"Paratyphi C","antibiotic_resistance":null,"strain":"88_15","postcode":null,"owner":55,"subspecies":null,"sample_accession":"SAMEA104127659","continent":"Africa","city":null,"collection_date":null,"collection_month":null,"not_editable":true,"admin1":null,"source_details":"Blood","admin2":null,"longitude":null,"best_assembly":102766,"study_accession":"PRJEB19916","source_niche":"Human","barcode":"SAL_EA9211AA","phage_type":null,"latitude":null,"secondary_study_accession":"ERP021993","collection_year":1988,"ID":"SAL_KA2766AA_AS","disease":null,"uberstrain":49211,"country":"Ivory Coast","release_date":"2016-08-01","created":"2016-02-01","Accession":[{"seq_platform":"ILLUMINA","total_bases":254257922,"accession":"ERR2009653","seq_library":"Paired","experiment_accession":"ERX2069332","seq_insert":null,"average_length":199}],"assembly_status":"Assembled","ST":"ST5864","source_type":"Human","contact":"F.X. Weill (Institut Pasteur)","extra_row_info":"martin at m.j.sergeant@warwick.ac.uk","collection_time":null,"__Node":"SAL_KA2766AA_AS","__strain_id":"49211","Collection Date":"ND","__selected":false,"id":132,"___v":"\"PC1\"","___t":1},"49212":{"5187":"PC2","13496":"Paratyphi C","comment":null,"secondary_sample_accession":"ERS1791553","antigenic_formulas":null,"StrainID":49212,"serotype":"Paratyphi C","antibiotic_resistance":null,"strain":"88_31","postcode":null,"owner":55,"subspecies":null,"sample_accession":"SAMEA104127660","continent":"Africa","city":null,"collection_date":null,"collection_month":null,"not_editable":true,"admin1":null,"source_details":null,"admin2":null,"longitude":null,"best_assembly":102767,"study_accession":"PRJEB19916","source_niche":"Human","barcode":"SAL_EA9212AA","phage_type":null,"latitude":null,"secondary_study_accession":"ERP021993","collection_year":1988,"ID":"SAL_KA2767AA_AS","disease":null,"uberstrain":49212,"country":"Madagascar","release_date":"2016-08-01","created":"2016-02-01","Accession":[{"seq_platform":"ILLUMINA","total_bases":225318280,"accession":"ERR2009654","seq_library":"Paired","experiment_accession":"ERX2069333","seq_insert":null,"average_length":215}],"assembly_status":"Assembled","ST":"ST5863","source_type":"Human","contact":"F.X. Weill (Institut Pasteur)","extra_row_info":"martin at m.j.sergeant@warwick.ac.uk","collection_time":null,"__Node":"SAL_KA2767AA_AS","__strain_id":"49212","Collection Date":"ND","__selected":false,"id":199,"___v":"\"PC2\"","___t":1},"49215":{"5187":"PC1","13496":"Paratyphi C","comment":null,"secondary_sample_accession":"ERS1791554","antigenic_formulas":null,"StrainID":49215,"serotype":"Paratyphi C","antibiotic_resistance":null,"strain":"89_12","postcode":null,"owner":55,"subspecies":null,"sample_accession":"SAMEA104127661","continent":"Europe","city":null,"collection_date":null,"collection_month":null,"not_editable":true,"admin1":null,"source_details":"Cerebrospinal Fluid Blood","admin2":null,"longitude":null,"best_assembly":102770,"study_accession":"PRJEB19916","source_niche":"Human","barcode":"SAL_EA9215AA","phage_type":null,"latitude":null,"secondary_study_accession":"ERP021993","collection_year":1989,"ID":"SAL_KA2770AA_AS","disease":null,"uberstrain":49215,"country":"France","release_date":"2016-08-01","created":"2016-02-01","Accession":[{"seq_platform":"ILLUMINA","total_bases":207572040,"accession":"ERR2009655","seq_library":"Paired","experiment_accession":"ERX2069334","seq_insert":null,"average_length":221}],"assembly_status":"Assembled","ST":"ST5860","source_type":"Human","contact":"F.X. Weill (Institut Pasteur)","extra_row_info":"martin at m.j.sergeant@warwick.ac.uk","collection_time":null,"__Node":"SAL_KA2770AA_AS","__strain_id":"49215","Collection Date":"ND","__selected":false,"id":133,"___v":"\"PC1\"","___t":1},"49216":{"5187":"PC1","13496":"Paratyphi C","comment":null,"secondary_sample_accession":"ERS1791555","antigenic_formulas":null,"StrainID":49216,"serotype":"Paratyphi C","antibiotic_resistance":null,"strain":"89_13","postcode":null,"owner":55,"subspecies":null,"sample_accession":"SAMEA104127662","continent":"Africa","city":null,"collection_date":null,"collection_month":null,"not_editable":true,"admin1":null,"source_details":"Blood","admin2":null,"longitude":null,"best_assembly":102771,"study_accession":"PRJEB19916","source_niche":"ND","barcode":"SAL_EA9216AA","phage_type":null,"latitude":null,"secondary_study_accession":"ERP021993","collection_year":1989,"ID":"SAL_KA2771AA_AS","disease":null,"uberstrain":49216,"country":"Ivory Coast","release_date":"2016-08-01","created":"2016-02-01","Accession":[{"seq_platform":"ILLUMINA","total_bases":176297850,"accession":"ERR2009656","seq_library":"Paired","experiment_accession":"ERX2069335","seq_insert":null,"average_length":215}],"assembly_status":"Assembled","ST":"ST5859","source_type":"ND","contact":"F.X. Weill (Institut Pasteur)","extra_row_info":"martin at m.j.sergeant@warwick.ac.uk","collection_time":null,"__Node":"SAL_KA2771AA_AS","__strain_id":"49216","Collection Date":"ND","__selected":false,"id":134,"___v":"\"PC1\"","___t":1},"49217":{"5187":"PC1","13496":"Paratyphi C","comment":null,"secondary_sample_accession":"ERS1791556","antigenic_formulas":null,"StrainID":49217,"serotype":"Paratyphi C","antibiotic_resistance":null,"strain":"90_15","postcode":null,"owner":55,"subspecies":null,"sample_accession":"SAMEA104127663","continent":"Africa","city":null,"collection_date":null,"collection_month":null,"not_editable":true,"admin1":null,"source_details":"Blood","admin2":null,"longitude":null,"best_assembly":102772,"study_accession":"PRJEB19916","source_niche":"Human","barcode":"SAL_EA9217AA","phage_type":null,"latitude":null,"secondary_study_accession":"ERP021993","collection_year":1990,"ID":"SAL_KA2772AA_AS","disease":null,"uberstrain":49217,"country":"Nigeria","release_date":"2016-08-01","created":"2016-02-01","Accession":[{"seq_platform":"ILLUMINA","total_bases":166663152,"accession":"ERR2009657","seq_library":"Paired","experiment_accession":"ERX2069336","seq_insert":null,"average_length":207}],"assembly_status":"Assembled","ST":"ST5858","source_type":"Human","contact":"F.X. Weill (Institut Pasteur)","extra_row_info":"martin at m.j.sergeant@warwick.ac.uk","collection_time":null,"__Node":"SAL_KA2772AA_AS","__strain_id":"49217","Collection Date":"ND","__selected":false,"id":135,"___v":"\"PC1\"","___t":1},"49218":{"5187":"PC2","13496":"Paratyphi C","comment":null,"secondary_sample_accession":"ERS1791557","antigenic_formulas":null,"StrainID":49218,"serotype":"Paratyphi C","antibiotic_resistance":null,"strain":"90_26","postcode":null,"owner":55,"subspecies":null,"sample_accession":"SAMEA104127664","continent":"Africa","city":null,"collection_date":null,"collection_month":null,"not_editable":true,"admin1":null,"source_details":null,"admin2":null,"longitude":null,"best_assembly":102773,"study_accession":"PRJEB19916","source_niche":"Human","barcode":"SAL_EA9218AA","phage_type":null,"latitude":null,"secondary_study_accession":"ERP021993","collection_year":1990,"ID":"SAL_KA2773AA_AS","disease":null,"uberstrain":49218,"country":"Madagascar","release_date":"2016-08-01","created":"2016-02-01","Accession":[{"seq_platform":"ILLUMINA","total_bases":244585600,"accession":"ERR2009658","seq_library":"Paired","experiment_accession":"ERX2069337","seq_insert":null,"average_length":224}],"assembly_status":"Assembled","ST":"ST5857","source_type":"Human","contact":"F.X. Weill (Institut Pasteur)","extra_row_info":"martin at m.j.sergeant@warwick.ac.uk","collection_time":null,"__Node":"SAL_KA2773AA_AS","__strain_id":"49218","Collection Date":"ND","__selected":false,"id":200,"___v":"\"PC2\"","___t":1},"49219":{"5187":"PC2","13496":"Paratyphi C","comment":null,"secondary_sample_accession":"ERS1791558","antigenic_formulas":null,"StrainID":49219,"serotype":"Paratyphi C","antibiotic_resistance":null,"strain":"92_0113","postcode":null,"owner":55,"subspecies":null,"sample_accession":"SAMEA104127665","continent":"Europe","city":null,"collection_date":null,"collection_month":null,"not_editable":true,"admin1":null,"source_details":null,"admin2":null,"longitude":null,"best_assembly":102774,"study_accession":"PRJEB19916","source_niche":"Human","barcode":"SAL_EA9219AA","phage_type":null,"latitude":null,"secondary_study_accession":"ERP021993","collection_year":1992,"ID":"SAL_KA2774AA_AS","disease":null,"uberstrain":49219,"country":"France","release_date":"2016-08-01","created":"2016-02-01","Accession":[{"seq_platform":"ILLUMINA","total_bases":174694784,"accession":"ERR2009659","seq_library":"Paired","experiment_accession":"ERX2069338","seq_insert":null,"average_length":212}],"assembly_status":"Assembled","ST":"ST5856","source_type":"Human","contact":"F.X. Weill (Institut Pasteur)","extra_row_info":"martin at m.j.sergeant@warwick.ac.uk","collection_time":null,"__Node":"SAL_KA2774AA_AS","__strain_id":"49219","Collection Date":"ND","__selected":false,"id":201,"___v":"\"PC2\"","___t":1},"49220":{"5187":"PC1","13496":"Paratyphi C","comment":null,"secondary_sample_accession":"ERS1791559","antigenic_formulas":null,"StrainID":49220,"serotype":"Paratyphi C","antibiotic_resistance":null,"strain":"92_7897","postcode":null,"owner":55,"subspecies":null,"sample_accession":"SAMEA104127666","continent":"Europe","city":null,"collection_date":null,"collection_month":null,"not_editable":true,"admin1":null,"source_details":null,"admin2":null,"longitude":null,"best_assembly":102775,"study_accession":"PRJEB19916","source_niche":"Human","barcode":"SAL_EA9220AA","phage_type":null,"latitude":null,"secondary_study_accession":"ERP021993","collection_year":1992,"ID":"SAL_KA2775AA_AS","disease":null,"uberstrain":49220,"country":"France","release_date":"2016-08-01","created":"2016-02-01","Accession":[{"seq_platform":"ILLUMINA","total_bases":210261168,"accession":"ERR2009660","seq_library":"Paired","experiment_accession":"ERX2069339","seq_insert":null,"average_length":204}],"assembly_status":"Assembled","ST":"ST5855","source_type":"Human","contact":"F.X. Weill (Institut Pasteur)","extra_row_info":"martin at m.j.sergeant@warwick.ac.uk","collection_time":null,"__Node":"SAL_KA2775AA_AS","__strain_id":"49220","Collection Date":"ND","__selected":false,"id":136,"___v":"\"PC1\"","___t":1},"49221":{"5187":"PC2","13496":"Paratyphi C","comment":null,"secondary_sample_accession":"ERS1791560","antigenic_formulas":null,"StrainID":49221,"serotype":"Paratyphi C","antibiotic_resistance":null,"strain":"93_11347","postcode":null,"owner":55,"subspecies":null,"sample_accession":"SAMEA104127667","continent":"Europe","city":null,"collection_date":null,"collection_month":null,"not_editable":true,"admin1":null,"source_details":null,"admin2":null,"longitude":null,"best_assembly":102776,"study_accession":"PRJEB19916","source_niche":"Human","barcode":"SAL_EA9221AA","phage_type":null,"latitude":null,"secondary_study_accession":"ERP021993","collection_year":1993,"ID":"SAL_KA2776AA_AS","disease":null,"uberstrain":49221,"country":"France","release_date":"2016-08-01","created":"2016-02-01","Accession":[{"seq_platform":"ILLUMINA","total_bases":185408232,"accession":"ERR2009661","seq_library":"Paired","experiment_accession":"ERX2069340","seq_insert":null,"average_length":211}],"assembly_status":"Assembled","ST":"ST5854","source_type":"Human","contact":"F.X. Weill (Institut Pasteur)","extra_row_info":"martin at m.j.sergeant@warwick.ac.uk","collection_time":null,"__Node":"SAL_KA2776AA_AS","__strain_id":"49221","Collection Date":"ND","__selected":false,"id":202,"___v":"\"PC2\"","___t":1},"49222":{"5187":"PC1","13496":"Paratyphi C","comment":null,"secondary_sample_accession":"ERS1791561","antigenic_formulas":null,"StrainID":49222,"serotype":"Paratyphi C","antibiotic_resistance":null,"strain":"99_7322","postcode":null,"owner":55,"subspecies":null,"sample_accession":"SAMEA104127668","continent":"Africa","city":null,"collection_date":null,"collection_month":null,"not_editable":true,"admin1":null,"source_details":null,"admin2":null,"longitude":null,"best_assembly":102777,"study_accession":"PRJEB19916","source_niche":"Human","barcode":"SAL_EA9222AA","phage_type":null,"latitude":null,"secondary_study_accession":"ERP021993","collection_year":1999,"ID":"SAL_KA2777AA_AS","disease":null,"uberstrain":49222,"country":"Guinea","release_date":"2016-08-01","created":"2016-02-01","Accession":[{"seq_platform":"ILLUMINA","total_bases":173332478,"accession":"ERR2009662","seq_library":"Paired","experiment_accession":"ERX2069341","seq_insert":null,"average_length":209}],"assembly_status":"Assembled","ST":"ST5853","source_type":"Human","contact":"F.X. Weill (Institut Pasteur)","extra_row_info":"martin at m.j.sergeant@warwick.ac.uk","collection_time":null,"__Node":"SAL_KA2777AA_AS","__strain_id":"49222","Collection Date":"ND","__selected":false,"id":137,"___v":"\"PC1\"","___t":1},"49223":{"5187":"PC2","13496":"Paratyphi C","comment":null,"secondary_sample_accession":"ERS1791562","antigenic_formulas":null,"StrainID":49223,"serotype":"Paratyphi C","antibiotic_resistance":null,"strain":"99_8508","postcode":null,"owner":55,"subspecies":null,"sample_accession":"SAMEA104127669","continent":"Europe","city":null,"collection_date":null,"collection_month":null,"not_editable":true,"admin1":null,"source_details":null,"admin2":null,"longitude":null,"best_assembly":102778,"study_accession":"PRJEB19916","source_niche":"Human","barcode":"SAL_EA9223AA","phage_type":null,"latitude":null,"secondary_study_accession":"ERP021993","collection_year":1999,"ID":"SAL_KA2778AA_AS","disease":null,"uberstrain":49223,"country":"France","release_date":"2016-08-01","created":"2016-02-01","Accession":[{"seq_platform":"ILLUMINA","total_bases":118006728,"accession":"ERR2009663","seq_library":"Paired","experiment_accession":"ERX2069342","seq_insert":null,"average_length":239}],"assembly_status":"Assembled","ST":"ST5852","source_type":"Human","contact":"F.X. Weill (Institut Pasteur)","extra_row_info":"martin at m.j.sergeant@warwick.ac.uk","collection_time":null,"__Node":"SAL_KA2778AA_AS","__strain_id":"49223","Collection Date":"ND","__selected":false,"id":203,"___v":"\"PC2\"","___t":1},"49224":{"5187":"PC1","13496":"Paratyphi C","comment":null,"secondary_sample_accession":"ERS1791563","antigenic_formulas":null,"StrainID":49224,"serotype":"Paratyphi C","antibiotic_resistance":null,"strain":"02_4526","postcode":null,"owner":55,"subspecies":null,"sample_accession":"SAMEA104127670","continent":"Africa","city":null,"collection_date":null,"collection_month":null,"not_editable":true,"admin1":null,"source_details":"Human","admin2":null,"longitude":null,"best_assembly":102779,"study_accession":"PRJEB19916","source_niche":"Human","barcode":"SAL_EA9224AA","phage_type":null,"latitude":null,"secondary_study_accession":"ERP021993","collection_year":2002,"ID":"SAL_KA2779AA_AS","disease":null,"uberstrain":49224,"country":null,"release_date":"2016-08-01","created":"2016-02-01","Accession":[{"seq_platform":"ILLUMINA","total_bases":138852896,"accession":"ERR2009664","seq_library":"Paired","experiment_accession":"ERX2069343","seq_insert":null,"average_length":208}],"assembly_status":"Assembled","ST":"ST5851","source_type":"Human","contact":"F.X. Weill (Institut Pasteur)","extra_row_info":"martin at m.j.sergeant@warwick.ac.uk","collection_time":null,"__Node":"SAL_KA2779AA_AS","__strain_id":"49224","Collection Date":"ND","__selected":false,"id":138,"___v":"\"PC1\"","___t":1},"49226":{"5187":"PC1","13496":"Paratyphi C","comment":null,"secondary_sample_accession":"ERS1791564","antigenic_formulas":null,"StrainID":49226,"serotype":"Paratyphi C","antibiotic_resistance":null,"strain":"65_11bis","postcode":null,"owner":55,"subspecies":null,"sample_accession":"SAMEA104127671","continent":"Africa","city":null,"collection_date":null,"collection_month":null,"not_editable":true,"admin1":null,"source_details":"Stool","admin2":null,"longitude":null,"best_assembly":102781,"study_accession":"PRJEB19916","source_niche":"Human","barcode":"SAL_EA9226AA","phage_type":null,"latitude":null,"secondary_study_accession":"ERP021993","collection_year":1965,"ID":"SAL_KA2781AA_AS","disease":null,"uberstrain":49226,"country":"Senegal","release_date":"2016-08-01","created":"2016-02-01","Accession":[{"seq_platform":"ILLUMINA","total_bases":165206860,"accession":"ERR2009665","seq_library":"Paired","experiment_accession":"ERX2069344","seq_insert":null,"average_length":215}],"assembly_status":"Assembled","ST":"ST5849","source_type":"Human","contact":"F.X. Weill (Institut Pasteur)","extra_row_info":"martin at m.j.sergeant@warwick.ac.uk","collection_time":null,"__Node":"SAL_KA2781AA_AS","__strain_id":"49226","Collection Date":"ND","__selected":false,"id":139,"___v":"\"PC1\"","___t":1},"49761":{"5187":"CS2","13496":"Choleraesuis","comment":null,"secondary_sample_accession":null,"antigenic_formulas":null,"StrainID":49761,"serotype":"Choleraesuis","antibiotic_resistance":null,"strain":"C500","postcode":null,"owner":null,"subspecies":"I","sample_accession":"SAMN02741042","continent":"Asia","city":"Yangzhou","collection_date":null,"collection_month":1,"not_editable":true,"admin1":"Jiangsu","source_details":"intestinal","admin2":null,"longitude":null,"best_assembly":103451,"study_accession":"PRJNA224116","source_niche":"Poultry","barcode":"SAL_EA9761AA","phage_type":null,"latitude":null,"secondary_study_accession":"Paratyphi C","collection_year":2010,"ID":"SAL_KA3451AA_AS","disease":null,"uberstrain":49761,"country":"China","release_date":"2014-08-21","created":"2016-02-08","Accession":[{"seq_platform":"Complete Genome","total_bases":null,"accession":"GCF_000742815","seq_library":null,"experiment_accession":null,"seq_insert":null,"average_length":null}],"assembly_status":"Assembled","ST":"ST5481","source_type":"Avian","contact":"Yangzhou University","collection_time":null,"__Node":"SAL_KA3451AA_AS","__strain_id":"49761","Collection Date":"ND","__selected":false,"id":85,"___v":"\"CS2\"","___t":1},"49779":{"5187":"PC1","13496":"Paratyphi C","comment":null,"secondary_sample_accession":null,"antigenic_formulas":"6,7:c:1,5","StrainID":49779,"serotype":"Paratyphi C","antibiotic_resistance":null,"strain":" SARB49 /RKS4594 / IP2/88","postcode":null,"owner":null,"subspecies":"I","sample_accession":"SAMN02603245","continent":"Europe","city":null,"collection_date":null,"collection_month":null,"not_editable":true,"admin1":null,"source_details":null,"admin2":null,"longitude":null,"best_assembly":103519,"study_accession":"PRJNA20993","source_niche":"Human","barcode":"SAL_EA9779AA","phage_type":null,"latitude":null,"secondary_study_accession":"Paratyphi C","collection_year":1988,"ID":"SAL_KA3519AA_AS","disease":null,"uberstrain":49779,"country":"France","release_date":"2009-03-03","created":"2016-02-08","Accession":[{"seq_platform":"Complete Genome","total_bases":null,"accession":"GCF_000018385","seq_library":null,"experiment_accession":null,"seq_insert":null,"average_length":null}],"assembly_status":"Assembled","ST":"ST5463","source_type":"Human","contact":"Ken Sanderson","collection_time":null,"__Node":"SAL_KA3519AA_AS","__strain_id":"49779","Collection Date":"ND","__selected":false,"id":140,"___v":"\"PC1\"","___t":1},"49784":{"5187":"CS1","13496":"Choleraesuis","comment":null,"secondary_sample_accession":null,"antigenic_formulas":null,"StrainID":49784,"serotype":"Choleraesuis var. Kunzendorf","antibiotic_resistance":null,"strain":"SC-B67","postcode":null,"owner":null,"subspecies":"I","sample_accession":"SAMN02603109","continent":"Asia","city":null,"collection_date":null,"collection_month":null,"not_editable":true,"admin1":null,"source_details":"sepsis","admin2":null,"longitude":null,"best_assembly":103524,"study_accession":"PRJNA9618","source_niche":"Human","barcode":"SAL_EA9784AA","phage_type":null,"latitude":null,"secondary_study_accession":"Paratyphi C","collection_year":2002,"ID":"SAL_KA3524AA_AS","disease":"sepsis","uberstrain":49784,"country":"Taiwan","release_date":"2005-04-01","created":"2016-02-08","Accession":[{"seq_platform":"Complete Genome","total_bases":null,"accession":"GCF_000008105","seq_library":null,"experiment_accession":null,"seq_insert":null,"average_length":null}],"assembly_status":"Assembled","ST":"ST5458","source_type":"Human","contact":"Cheng-Hsun Chiu","collection_time":null,"__Node":"SAL_KA3524AA_AS","__strain_id":"49784","Collection Date":"ND","__selected":false,"id":64,"___v":"\"CS1\"","___t":1},"50920":{"5187":"PC1","13496":"Paratyphi C","comment":null,"secondary_sample_accession":"ERS1791566","antigenic_formulas":null,"StrainID":50920,"serotype":"Paratyphi C","antibiotic_resistance":null,"strain":"98_5390","postcode":null,"owner":55,"subspecies":null,"sample_accession":"SAMEA104127673","continent":"Europe","city":null,"collection_date":null,"collection_month":null,"not_editable":true,"admin1":null,"source_details":null,"admin2":null,"longitude":null,"best_assembly":104602,"study_accession":"PRJEB19916","source_niche":"Human","barcode":"SAL_FA0920AA","phage_type":null,"latitude":null,"secondary_study_accession":"ERP021993","collection_year":1998,"ID":"SAL_KA4602AA_AS","disease":null,"uberstrain":50920,"country":"France","release_date":"2016-08-24","created":"2016-02-24","Accession":[{"seq_platform":"ILLUMINA","total_bases":393076806,"accession":"ERR2009667","seq_library":"Paired","experiment_accession":"ERX2069346","seq_insert":null,"average_length":201}],"assembly_status":"Assembled","ST":"ST4518","source_type":"Human","contact":"F.X. Weill (Institut Pasteur)","extra_row_info":"martin at m.j.sergeant@warwick.ac.uk","collection_time":null,"__Node":"SAL_KA4602AA_AS","__strain_id":"50920","Collection Date":"ND","__selected":false,"id":141,"___v":"\"PC1\"","___t":1},"51014":{"5187":"PC1","13496":"Paratyphi C","comment":null,"secondary_sample_accession":"ERS1791597","antigenic_formulas":null,"StrainID":51014,"serotype":"Paratyphi C","antibiotic_resistance":null,"strain":"02_4889","postcode":null,"owner":55,"subspecies":null,"sample_accession":"SAMEA104127704","continent":"Europe","city":null,"collection_date":null,"collection_month":null,"not_editable":true,"admin1":null,"source_details":"Urine","admin2":null,"longitude":null,"best_assembly":105411,"study_accession":"PRJEB19916","source_niche":"Human","barcode":"SAL_FA1014AA","phage_type":null,"latitude":null,"secondary_study_accession":"ERP021993","collection_year":2002,"ID":"SAL_KA5411AA_AS","disease":null,"uberstrain":51014,"country":"France","release_date":"2016-08-24","created":"2016-02-24","Accession":[{"seq_platform":"ILLUMINA","total_bases":205389704,"accession":"ERR2009698","seq_library":"Paired","experiment_accession":"ERX2069377","seq_insert":null,"average_length":226},{"seq_platform":"ILLUMINA","total_bases":55791716,"accession":"traces-0VjVFiJ","seq_library":"Paired","experiment_accession":"NA","seq_insert":null,"average_length":226}],"assembly_status":"Assembled","ST":"ST4434","source_type":"Human","contact":"F.X. Weill (Institut Pasteur)","extra_row_info":"martin at m.j.sergeant@warwick.ac.uk","collection_time":null,"__Node":"SAL_KA5411AA_AS","__strain_id":"51014","Collection Date":"ND","__selected":false,"id":142,"___v":"\"PC1\"","___t":1},"51015":{"5187":"PC1","13496":"Paratyphi C","comment":null,"secondary_sample_accession":"ERS1791567","antigenic_formulas":null,"StrainID":51015,"serotype":"Paratyphi C","antibiotic_resistance":null,"strain":"00_5112","postcode":null,"owner":55,"subspecies":null,"sample_accession":"SAMEA104127674","continent":"Europe","city":null,"collection_date":null,"collection_month":null,"not_editable":true,"admin1":null,"source_details":"Stool","admin2":null,"longitude":null,"best_assembly":104624,"study_accession":"PRJEB19916","source_niche":"Human","barcode":"SAL_FA1015AA","phage_type":null,"latitude":null,"secondary_study_accession":"ERP021993","collection_year":2000,"ID":"SAL_KA4624AA_AS","disease":null,"uberstrain":51015,"country":"France","release_date":"2016-08-24","created":"2016-02-24","Accession":[{"seq_platform":"ILLUMINA","total_bases":77469184,"accession":"ERR2009668","seq_library":"Paired","experiment_accession":"ERX2069347","seq_insert":null,"average_length":226}],"assembly_status":"Assembled","ST":"ST4433","source_type":"Human","contact":"F.X. Weill (Institut Pasteur)","extra_row_info":"martin at m.j.sergeant@warwick.ac.uk","collection_time":null,"__Node":"SAL_KA4624AA_AS","__strain_id":"51015","Collection Date":"ND","__selected":false,"id":143,"___v":"\"PC1\"","___t":1},"51016":{"5187":"CS1","13496":"Choleraesuis","comment":null,"secondary_sample_accession":"ERS1791749","antigenic_formulas":null,"StrainID":51016,"serotype":"Choleraesuis var. Kunzendorf","antibiotic_resistance":null,"strain":"0200_2011","postcode":null,"owner":55,"subspecies":null,"sample_accession":"SAMEA104127856","continent":"Europe","city":null,"collection_date":null,"collection_month":null,"not_editable":true,"admin1":null,"source_details":"lungs","admin2":null,"longitude":null,"best_assembly":105409,"study_accession":"PRJEB19916","source_niche":"Livestock","barcode":"SAL_FA1016AA","phage_type":null,"latitude":null,"secondary_study_accession":"ERP021993","collection_year":2011,"ID":"SAL_KA5409AA_AS","disease":null,"uberstrain":51016,"country":"Poland","release_date":"2016-08-24","created":"2016-02-24","Accession":[{"seq_platform":"ILLUMINA","total_bases":25993912,"accession":"traces-0VaUiaf","seq_library":"Paired","experiment_accession":"NA","seq_insert":null,"average_length":196},{"seq_platform":"ILLUMINA","total_bases":285982320,"accession":"ERR2009725","seq_library":"Paired","experiment_accession":"ERX2069404","seq_insert":null,"average_length":195}],"assembly_status":"Assembled","ST":"ST4432","source_type":"Swine","contact":"F.X. Weill (Institut Pasteur)","extra_row_info":"martin at m.j.sergeant@warwick.ac.uk","collection_time":null,"__Node":"SAL_KA5409AA_AS","__strain_id":"51016","Collection Date":"ND","__selected":false,"id":65,"___v":"\"CS1\"","___t":1},"51017":{"5187":"CS1","13496":"Choleraesuis","comment":null,"secondary_sample_accession":"ERS1791736","antigenic_formulas":null,"StrainID":51017,"serotype":"Choleraesuis var. Kunzendorf","antibiotic_resistance":null,"strain":"0115_2009","postcode":null,"owner":55,"subspecies":null,"sample_accession":"SAMEA104127843","continent":"Europe","city":null,"collection_date":null,"collection_month":null,"not_editable":true,"admin1":null,"source_details":"Pig","admin2":null,"longitude":null,"best_assembly":104626,"study_accession":"PRJEB19916","source_niche":"Livestock","barcode":"SAL_FA1017AA","phage_type":null,"latitude":null,"secondary_study_accession":"ERP021993","collection_year":2009,"ID":"SAL_KA4626AA_AS","disease":null,"uberstrain":51017,"country":"Poland","release_date":"2016-08-24","created":"2016-02-24","Accession":[{"seq_platform":"ILLUMINA","total_bases":156819960,"accession":"ERR2009712","seq_library":"Paired","experiment_accession":"ERX2069391","seq_insert":null,"average_length":198}],"assembly_status":"Assembled","ST":"ST4431","source_type":"Swine","contact":"F.X. Weill (Institut Pasteur)","extra_row_info":"martin at m.j.sergeant@warwick.ac.uk","collection_time":null,"__Node":"SAL_KA4626AA_AS","__strain_id":"51017","Collection Date":"ND","__selected":false,"id":66,"___v":"\"CS1\"","___t":1},"51018":{"5187":"PC1","13496":"Paratyphi C","comment":null,"secondary_sample_accession":"ERS1791599","antigenic_formulas":null,"StrainID":51018,"serotype":"Paratyphi C","antibiotic_resistance":null,"strain":"03_2639","postcode":null,"owner":55,"subspecies":null,"sample_accession":"SAMEA104127706","continent":"Europe","city":null,"collection_date":null,"collection_month":null,"not_editable":true,"admin1":null,"source_details":"pus","admin2":null,"longitude":null,"best_assembly":105413,"study_accession":"PRJEB19916","source_niche":"Human","barcode":"SAL_FA1018AA","phage_type":null,"latitude":null,"secondary_study_accession":"ERP021993","collection_year":2003,"ID":"SAL_KA5413AA_AS","disease":null,"uberstrain":51018,"country":"France","release_date":"2016-08-02","created":"2016-02-24","Accession":[{"seq_platform":"ILLUMINA","total_bases":63298644,"accession":"traces-0NKgDlN","seq_library":"Paired","experiment_accession":"NA","seq_insert":null,"average_length":233},{"seq_platform":"ILLUMINA","total_bases":192308880,"accession":"ERR2009700","seq_library":"Paired","experiment_accession":"ERX2069379","seq_insert":null,"average_length":233}],"assembly_status":"Assembled","ST":"ST4430","source_type":"Human","contact":"F.X. Weill (Institut Pasteur)","extra_row_info":"martin at m.j.sergeant@warwick.ac.uk","collection_time":null,"__Node":"SAL_KA5413AA_AS","__strain_id":"51018","Collection Date":"ND","__selected":false,"id":144,"___v":"\"PC1\"","___t":1},"51019":{"5187":"PC1","13496":"Paratyphi C","comment":null,"secondary_sample_accession":"ERS1791569","antigenic_formulas":null,"StrainID":51019,"serotype":"Paratyphi C","antibiotic_resistance":null,"strain":"03_5313","postcode":null,"owner":55,"subspecies":null,"sample_accession":"SAMEA104127676","continent":"Europe","city":null,"collection_date":null,"collection_month":null,"not_editable":true,"admin1":null,"source_details":"Human","admin2":null,"longitude":null,"best_assembly":104628,"study_accession":"PRJEB19916","source_niche":"Human","barcode":"SAL_FA1019AA","phage_type":null,"latitude":null,"secondary_study_accession":"ERP021993","collection_year":2003,"ID":"SAL_KA4628AA_AS","disease":null,"uberstrain":51019,"country":"France","release_date":"2016-08-24","created":"2016-02-24","Accession":[{"seq_platform":"ILLUMINA","total_bases":125570044,"accession":"ERR2009670","seq_library":"Paired","experiment_accession":"ERX2069349","seq_insert":null,"average_length":227}],"assembly_status":"Assembled","ST":"ST4429","source_type":"Human","contact":"F.X. Weill (Institut Pasteur)","extra_row_info":"martin at m.j.sergeant@warwick.ac.uk","collection_time":null,"__Node":"SAL_KA4628AA_AS","__strain_id":"51019","Collection Date":"ND","__selected":false,"id":145,"___v":"\"PC1\"","___t":1},"51020":{"5187":"PC1","13496":"Paratyphi C","comment":null,"secondary_sample_accession":"ERS1791568","antigenic_formulas":null,"StrainID":51020,"serotype":"Paratyphi C","antibiotic_resistance":null,"strain":"03_9548","postcode":null,"owner":55,"subspecies":null,"sample_accession":"SAMEA104127675","continent":"Europe","city":null,"collection_date":null,"collection_month":null,"not_editable":true,"admin1":null,"source_details":"Blood","admin2":null,"longitude":null,"best_assembly":104629,"study_accession":"PRJEB19916","source_niche":"Human","barcode":"SAL_FA1020AA","phage_type":null,"latitude":null,"secondary_study_accession":"ERP021993","collection_year":2003,"ID":"SAL_KA4629AA_AS","disease":null,"uberstrain":51020,"country":"France","release_date":"2016-08-24","created":"2016-02-24","Accession":[{"seq_platform":"ILLUMINA","total_bases":134354576,"accession":"ERR2009669","seq_library":"Paired","experiment_accession":"ERX2069348","seq_insert":null,"average_length":188}],"assembly_status":"Assembled","ST":"ST4428","source_type":"Human","contact":"F.X. Weill (Institut Pasteur)","extra_row_info":"martin at m.j.sergeant@warwick.ac.uk","collection_time":null,"__Node":"SAL_KA4629AA_AS","__strain_id":"51020","Collection Date":"ND","__selected":false,"id":146,"___v":"\"PC1\"","___t":1},"51021":{"5187":"PC1","13496":"Paratyphi C","comment":null,"secondary_sample_accession":"ERS1791570","antigenic_formulas":null,"StrainID":51021,"serotype":"Paratyphi C","antibiotic_resistance":null,"strain":"05_1970","postcode":null,"owner":55,"subspecies":null,"sample_accession":"SAMEA104127677","continent":"Europe","city":null,"collection_date":null,"collection_month":null,"not_editable":true,"admin1":null,"source_details":"Wound","admin2":null,"longitude":null,"best_assembly":104630,"study_accession":"PRJEB19916","source_niche":"Human","barcode":"SAL_FA1021AA","phage_type":null,"latitude":null,"secondary_study_accession":"ERP021993","collection_year":2005,"ID":"SAL_KA4630AA_AS","disease":null,"uberstrain":51021,"country":"France","release_date":"2016-08-24","created":"2016-02-24","Accession":[{"seq_platform":"ILLUMINA","total_bases":157873038,"accession":"ERR2009671","seq_library":"Paired","experiment_accession":"ERX2069350","seq_insert":null,"average_length":201}],"assembly_status":"Assembled","ST":"ST4427","source_type":"Human","contact":"F.X. Weill (Institut Pasteur)","extra_row_info":"martin at m.j.sergeant@warwick.ac.uk","collection_time":null,"__Node":"SAL_KA4630AA_AS","__strain_id":"51021","Collection Date":"ND","__selected":false,"id":147,"___v":"\"PC1\"","___t":1},"51022":{"5187":"PC1","13496":"Paratyphi C","comment":null,"secondary_sample_accession":"ERS1791571","antigenic_formulas":null,"StrainID":51022,"serotype":"Paratyphi C","antibiotic_resistance":null,"strain":"09_1655","postcode":null,"owner":55,"subspecies":null,"sample_accession":"SAMEA104127678","continent":"Africa","city":null,"collection_date":null,"collection_month":null,"not_editable":true,"admin1":null,"source_details":"Blood","admin2":null,"longitude":null,"best_assembly":104631,"study_accession":"PRJEB19916","source_niche":"Human","barcode":"SAL_FA1022AA","phage_type":null,"latitude":null,"secondary_study_accession":"ERP021993","collection_year":2009,"ID":"SAL_KA4631AA_AS","disease":null,"uberstrain":51022,"country":"Mali","release_date":"2016-08-24","created":"2016-02-24","Accession":[{"seq_platform":"ILLUMINA","total_bases":151643824,"accession":"ERR2009672","seq_library":"Paired","experiment_accession":"ERX2069351","seq_insert":null,"average_length":202}],"assembly_status":"Assembled","ST":"ST4426","source_type":"Human","contact":"F.X. Weill (Institut Pasteur)","extra_row_info":"martin at m.j.sergeant@warwick.ac.uk","collection_time":null,"__Node":"SAL_KA4631AA_AS","__strain_id":"51022","Collection Date":"ND","__selected":false,"id":148,"___v":"\"PC1\"","___t":1},"51023":{"5187":"PC1","13496":"Paratyphi C","comment":null,"secondary_sample_accession":"ERS1791596","antigenic_formulas":null,"StrainID":51023,"serotype":"Paratyphi C","antibiotic_resistance":null,"strain":"201000563","postcode":null,"owner":55,"subspecies":null,"sample_accession":"SAMEA104127703","continent":"Europe","city":null,"collection_date":null,"collection_month":null,"not_editable":true,"admin1":null,"source_details":"Blood","admin2":null,"longitude":null,"best_assembly":105408,"study_accession":"PRJEB19916","source_niche":"Human","barcode":"SAL_FA1023AA","phage_type":null,"latitude":null,"secondary_study_accession":"ERP021993","collection_year":2010,"ID":"SAL_KA5408AA_AS","disease":null,"uberstrain":51023,"country":"France","release_date":"2016-08-24","created":"2016-02-24","Accession":[{"seq_platform":"ILLUMINA","total_bases":41247568,"accession":"traces-0dLDmlF","seq_library":"Paired","experiment_accession":"NA","seq_insert":null,"average_length":212},{"seq_platform":"ILLUMINA","total_bases":236811696,"accession":"ERR2009697","seq_library":"Paired","experiment_accession":"ERX2069376","seq_insert":null,"average_length":213}],"assembly_status":"Assembled","ST":"ST4425","source_type":"Human","contact":"F.X. Weill (Institut Pasteur)","extra_row_info":"martin at m.j.sergeant@warwick.ac.uk","collection_time":null,"__Node":"SAL_KA5408AA_AS","__strain_id":"51023","Collection Date":"ND","__selected":false,"id":149,"___v":"\"PC1\"","___t":1},"51024":{"5187":"PC2","13496":"Paratyphi C","comment":null,"secondary_sample_accession":"ERS1791572","antigenic_formulas":null,"StrainID":51024,"serotype":"Paratyphi C","antibiotic_resistance":null,"strain":"1435K / WS740","postcode":null,"owner":55,"subspecies":null,"sample_accession":"SAMEA104127679","continent":null,"city":null,"collection_date":null,"collection_month":null,"not_editable":true,"admin1":null,"source_details":null,"admin2":null,"longitude":null,"best_assembly":104633,"study_accession":"PRJEB19916","source_niche":"Human","barcode":"SAL_FA1024AA","phage_type":null,"latitude":null,"secondary_study_accession":"ERP021993","collection_year":1965,"ID":"SAL_KA4633AA_AS","disease":null,"uberstrain":51024,"country":null,"release_date":"2016-08-24","created":"2016-02-24","Accession":[{"seq_platform":"ILLUMINA","total_bases":310512216,"accession":"ERR2009673","seq_library":"Paired","experiment_accession":"ERX2069352","seq_insert":null,"average_length":196}],"assembly_status":"Assembled","ST":"ST4424","source_type":"Human","contact":"F.X. Weill (Institut Pasteur)","extra_row_info":"martin at m.j.sergeant@warwick.ac.uk","collection_time":null,"__Node":"SAL_KA4633AA_AS","__strain_id":"51024","Collection Date":"ND","__selected":false,"id":204,"___v":"\"PC2\"","___t":1},"51025":{"5187":"CS1","13496":"Choleraesuis","comment":null,"secondary_sample_accession":"ERS1791737","antigenic_formulas":null,"StrainID":51025,"serotype":"Choleraesuis var. Kunzendorf","antibiotic_resistance":null,"strain":"201008276","postcode":null,"owner":55,"subspecies":null,"sample_accession":"SAMEA104127844","continent":"Europe","city":null,"collection_date":null,"collection_month":null,"not_editable":true,"admin1":null,"source_details":"Blood","admin2":null,"longitude":null,"best_assembly":104634,"study_accession":"PRJEB19916","source_niche":"Human","barcode":"SAL_FA1025AA","phage_type":null,"latitude":null,"secondary_study_accession":"ERP021993","collection_year":2010,"ID":"SAL_KA4634AA_AS","disease":null,"uberstrain":51025,"country":"France","release_date":"2016-08-24","created":"2016-02-24","Accession":[{"seq_platform":"ILLUMINA","total_bases":382446756,"accession":"ERR2009713","seq_library":"Paired","experiment_accession":"ERX2069392","seq_insert":null,"average_length":241}],"assembly_status":"Assembled","ST":"ST4423","source_type":"Human","contact":"F.X. Weill (Institut Pasteur)","extra_row_info":"martin at m.j.sergeant@warwick.ac.uk","collection_time":null,"__Node":"SAL_KA4634AA_AS","__strain_id":"51025","Collection Date":"ND","__selected":false,"id":67,"___v":"\"CS1\"","___t":1},"51029":{"5187":"CS1","13496":"Choleraesuis","comment":null,"secondary_sample_accession":"ERS1791738","antigenic_formulas":null,"StrainID":51029,"serotype":"Choleraesuis","antibiotic_resistance":null,"strain":"201209171","postcode":null,"owner":55,"subspecies":null,"sample_accession":"SAMEA104127845","continent":"Europe","city":null,"collection_date":null,"collection_month":null,"not_editable":true,"admin1":null,"source_details":"Blood","admin2":null,"longitude":null,"best_assembly":104638,"study_accession":"PRJEB19916","source_niche":"Human","barcode":"SAL_FA1029AA","phage_type":null,"latitude":null,"secondary_study_accession":"ERP021993","collection_year":2012,"ID":"SAL_KA4638AA_AS","disease":null,"uberstrain":51029,"country":"France","release_date":"2016-08-24","created":"2016-02-24","Accession":[{"seq_platform":"ILLUMINA","total_bases":204843728,"accession":"ERR2009714","seq_library":"Paired","experiment_accession":"ERX2069393","seq_insert":null,"average_length":212}],"assembly_status":"Assembled","ST":"ST4419","source_type":"Human","contact":"F.X. Weill (Institut Pasteur)","extra_row_info":"martin at m.j.sergeant@warwick.ac.uk","collection_time":null,"__Node":"SAL_KA4638AA_AS","__strain_id":"51029","Collection Date":"ND","__selected":false,"id":68,"___v":"\"CS1\"","___t":1},"51030":{"5187":"PC1","13496":"Paratyphi C","comment":null,"secondary_sample_accession":"ERS1792349","antigenic_formulas":null,"StrainID":51030,"serotype":"Paratyphi C","antibiotic_resistance":null,"strain":"20157827","postcode":null,"owner":55,"subspecies":null,"sample_accession":"SAMEA104128456","continent":"Europe","city":null,"collection_date":null,"collection_month":null,"not_editable":true,"admin1":null,"source_details":"Urine","admin2":null,"longitude":null,"best_assembly":105414,"study_accession":"PRJEB19916","source_niche":"Human","barcode":"SAL_FA1030AA","phage_type":null,"latitude":null,"secondary_study_accession":"ERP021993","collection_year":2015,"ID":"SAL_KA5414AA_AS","disease":null,"uberstrain":51030,"country":"France","release_date":"2016-08-24","created":"2016-02-24","Accession":[{"seq_platform":"ILLUMINA","total_bases":62343120,"accession":"traces-0JVDFFG","seq_library":"Paired","experiment_accession":"NA","seq_insert":null,"average_length":215},{"seq_platform":"ILLUMINA","total_bases":194829560,"accession":"ERR2011064","seq_library":"Paired","experiment_accession":"ERX2070736","seq_insert":null,"average_length":215}],"assembly_status":"Assembled","ST":"ST4418","source_type":"Human","contact":"F.X. Weill (Institut Pasteur)","extra_row_info":"martin at m.j.sergeant@warwick.ac.uk","collection_time":null,"__Node":"SAL_KA5414AA_AS","__strain_id":"51030","Collection Date":"ND","__selected":false,"id":150,"___v":"\"PC1\"","___t":1},"51031":{"5187":"PC2","13496":"Paratyphi C","comment":null,"secondary_sample_accession":"ERS1791573","antigenic_formulas":null,"StrainID":51031,"serotype":"Paratyphi C","antibiotic_resistance":null,"strain":"20124063","postcode":null,"owner":55,"subspecies":null,"sample_accession":"SAMEA104127680","continent":"Europe","city":null,"collection_date":null,"collection_month":null,"not_editable":true,"admin1":null,"source_details":"Stool","admin2":null,"longitude":null,"best_assembly":104640,"study_accession":"PRJEB19916","source_niche":"Human","barcode":"SAL_FA1031AA","phage_type":null,"latitude":null,"secondary_study_accession":"ERP021993","collection_year":2012,"ID":"SAL_KA4640AA_AS","disease":null,"uberstrain":51031,"country":"France","release_date":"2016-08-24","created":"2016-02-24","Accession":[{"seq_platform":"ILLUMINA","total_bases":108547152,"accession":"ERR2009674","seq_library":"Paired","experiment_accession":"ERX2069353","seq_insert":null,"average_length":228}],"assembly_status":"Assembled","ST":"ST4417","source_type":"Human","contact":"F.X. Weill (Institut Pasteur)","extra_row_info":"martin at m.j.sergeant@warwick.ac.uk","collection_time":null,"__Node":"SAL_KA4640AA_AS","__strain_id":"51031","Collection Date":"ND","__selected":false,"id":205,"___v":"\"PC2\"","___t":1},"51032":{"5187":"PC1","13496":"Paratyphi C","comment":null,"secondary_sample_accession":"ERS1791574","antigenic_formulas":null,"StrainID":51032,"serotype":"Paratyphi C","antibiotic_resistance":null,"strain":"32K_WS302","postcode":null,"owner":55,"subspecies":null,"sample_accession":"SAMEA104127681","continent":"Asia","city":null,"collection_date":null,"collection_month":null,"not_editable":true,"admin1":null,"source_details":"Blood","admin2":null,"longitude":null,"best_assembly":104641,"study_accession":"PRJEB19916","source_niche":"ND","barcode":"SAL_FA1032AA","phage_type":null,"latitude":null,"secondary_study_accession":"ERP021993","collection_year":1914,"ID":"SAL_KA4641AA_AS","disease":null,"uberstrain":51032,"country":"India","release_date":"2016-08-24","created":"2016-02-24","Accession":[{"seq_platform":"ILLUMINA","total_bases":174196068,"accession":"ERR2009675","seq_library":"Paired","experiment_accession":"ERX2069354","seq_insert":null,"average_length":186}],"assembly_status":"Assembled","ST":"ST4416","source_type":"ND","contact":"F.X. Weill (Institut Pasteur)","extra_row_info":"martin at m.j.sergeant@warwick.ac.uk","collection_time":null,"__Node":"SAL_KA4641AA_AS","__strain_id":"51032","Collection Date":"ND","__selected":false,"id":151,"___v":"\"PC1\"","___t":1},"51033":{"5187":"PC2","13496":"Paratyphi C","comment":null,"secondary_sample_accession":"ERS1791575","antigenic_formulas":null,"StrainID":51033,"serotype":"Paratyphi C","antibiotic_resistance":null,"strain":"4827_84 / WS845","postcode":null,"owner":55,"subspecies":null,"sample_accession":"SAMEA104127682","continent":"Africa","city":null,"collection_date":null,"collection_month":null,"not_editable":true,"admin1":null,"source_details":"Blood","admin2":null,"longitude":null,"best_assembly":104642,"study_accession":"PRJEB19916","source_niche":"Human","barcode":"SAL_FA1033AA","phage_type":null,"latitude":null,"secondary_study_accession":"ERP021993","collection_year":1984,"ID":"SAL_KA4642AA_AS","disease":null,"uberstrain":51033,"country":"Madagascar","release_date":"2016-08-24","created":"2016-02-24","Accession":[{"seq_platform":"ILLUMINA","total_bases":81409020,"accession":"ERR2009676","seq_library":"Paired","experiment_accession":"ERX2069355","seq_insert":null,"average_length":201}],"assembly_status":"Assembled","ST":"ST4415","source_type":"Human","contact":"F.X. Weill (Institut Pasteur)","extra_row_info":"martin at m.j.sergeant@warwick.ac.uk","collection_time":null,"__Node":"SAL_KA4642AA_AS","__strain_id":"51033","Collection Date":"ND","__selected":false,"id":206,"___v":"\"PC2\"","___t":1},"51034":{"5187":"PC2","13496":"Paratyphi C","comment":null,"secondary_sample_accession":"ERS1792335","antigenic_formulas":null,"StrainID":51034,"serotype":"Paratyphi C (Predicted)","antibiotic_resistance":null,"strain":"58_2_CS","postcode":null,"owner":55,"subspecies":"I","sample_accession":"SAMEA104128442","continent":"Asia","city":null,"collection_date":null,"collection_month":null,"not_editable":true,"admin1":null,"source_details":"Blood","admin2":null,"longitude":null,"best_assembly":105407,"study_accession":"PRJEB19916","source_niche":"ND","barcode":"SAL_FA1034AA","phage_type":null,"latitude":null,"secondary_study_accession":"ERP021993","collection_year":1958,"ID":"SAL_KA5407AA_AS","disease":null,"uberstrain":51034,"country":"Cambodia","release_date":"2016-08-24","created":"2016-02-24","Accession":[{"seq_platform":"ILLUMINA","total_bases":9084096,"accession":"traces-0wllrTD","seq_library":"Paired","experiment_accession":"NA","seq_insert":null,"average_length":216},{"seq_platform":"ILLUMINA","total_bases":230743408,"accession":"ERR2011050 ","seq_library":"Paired","experiment_accession":"ERX2070722","seq_insert":null,"average_length":218},{"seq_platform":"ILLUMINA","total_bases":null,"accession":"ERR2011050","seq_library":"Paired","experiment_accession":"ERX2070722","seq_insert":500,"average_length":null}],"assembly_status":"Assembled","ST":"ST4414","source_type":"ND","contact":"F.X. Weill (Institut Pasteur)","extra_row_info":"martin at m.j.sergeant@warwick.ac.uk","collection_time":null,"__Node":"SAL_KA5407AA_AS","__strain_id":"51034","Collection Date":"ND","__selected":false,"id":207,"___v":"\"PC2\"","___t":1},"51035":{"5187":"PC1","13496":"Paratyphi C","comment":null,"secondary_sample_accession":"ERS1791576","antigenic_formulas":null,"StrainID":51035,"serotype":"Paratyphi C","antibiotic_resistance":null,"strain":"57_1","postcode":null,"owner":55,"subspecies":null,"sample_accession":"SAMEA104127683","continent":"Africa","city":null,"collection_date":null,"collection_month":null,"not_editable":true,"admin1":null,"source_details":null,"admin2":null,"longitude":null,"best_assembly":104644,"study_accession":"PRJEB19916","source_niche":"Human","barcode":"SAL_FA1035AA","phage_type":null,"latitude":null,"secondary_study_accession":"ERP021993","collection_year":1957,"ID":"SAL_KA4644AA_AS","disease":null,"uberstrain":51035,"country":"Rwanda","release_date":"2016-08-24","created":"2016-02-24","Accession":[{"seq_platform":"ILLUMINA","total_bases":201747840,"accession":"ERR2009677","seq_library":"Paired","experiment_accession":"ERX2069356","seq_insert":null,"average_length":192}],"assembly_status":"Assembled","ST":"ST4413","source_type":"Human","contact":"F.X. Weill (Institut Pasteur)","extra_row_info":"martin at m.j.sergeant@warwick.ac.uk","collection_time":null,"__Node":"SAL_KA4644AA_AS","__strain_id":"51035","Collection Date":"ND","__selected":false,"id":152,"___v":"\"PC1\"","___t":1},"51036":{"5187":"PC1","13496":"Paratyphi C","comment":null,"secondary_sample_accession":"ERS1791577","antigenic_formulas":null,"StrainID":51036,"serotype":"Paratyphi C","antibiotic_resistance":null,"strain":"57_2","postcode":null,"owner":55,"subspecies":null,"sample_accession":"SAMEA104127684","continent":"Africa","city":null,"collection_date":null,"collection_month":null,"not_editable":true,"admin1":null,"source_details":null,"admin2":null,"longitude":null,"best_assembly":104645,"study_accession":"PRJEB19916","source_niche":"Human","barcode":"SAL_FA1036AA","phage_type":null,"latitude":null,"secondary_study_accession":"ERP021993","collection_year":1957,"ID":"SAL_KA4645AA_AS","disease":null,"uberstrain":51036,"country":"Rwanda","release_date":"2016-08-24","created":"2016-02-24","Accession":[{"seq_platform":"ILLUMINA","total_bases":79146990,"accession":"ERR2009678","seq_library":"Paired","experiment_accession":"ERX2069357","seq_insert":null,"average_length":195}],"assembly_status":"Assembled","ST":"ST4412","source_type":"Human","contact":"F.X. Weill (Institut Pasteur)","extra_row_info":"martin at m.j.sergeant@warwick.ac.uk","collection_time":null,"__Node":"SAL_KA4645AA_AS","__strain_id":"51036","Collection Date":"ND","__selected":false,"id":153,"___v":"\"PC1\"","___t":1},"51037":{"5187":"CS1","13496":"Choleraesuis","comment":null,"secondary_sample_accession":"ERS1791739","antigenic_formulas":null,"StrainID":51037,"serotype":"Choleraesuis","antibiotic_resistance":null,"strain":"55_9","postcode":null,"owner":55,"subspecies":null,"sample_accession":"SAMEA104127846","continent":"Europe","city":null,"collection_date":null,"collection_month":null,"not_editable":true,"admin1":null,"source_details":"Horse meat","admin2":null,"longitude":null,"best_assembly":104646,"study_accession":"PRJEB19916","source_niche":"Livestock","barcode":"SAL_FA1037AA","phage_type":null,"latitude":null,"secondary_study_accession":"ERP021993","collection_year":1955,"ID":"SAL_KA4646AA_AS","disease":null,"uberstrain":51037,"country":"Italy","release_date":"2016-08-24","created":"2016-02-24","Accession":[{"seq_platform":"ILLUMINA","total_bases":169764936,"accession":"ERR2009715","seq_library":"Paired","experiment_accession":"ERX2069394","seq_insert":null,"average_length":212}],"assembly_status":"Assembled","ST":"ST4411","source_type":"Equine","contact":"F.X. Weill (Institut Pasteur)","extra_row_info":"martin at m.j.sergeant@warwick.ac.uk","collection_time":null,"__Node":"SAL_KA4646AA_AS","__strain_id":"51037","Collection Date":"ND","__selected":false,"id":69,"___v":"\"CS1\"","___t":1},"51038":{"5187":"PC1","13496":"Paratyphi C","comment":null,"secondary_sample_accession":"ERS1791578","antigenic_formulas":null,"StrainID":51038,"serotype":"Paratyphi C","antibiotic_resistance":null,"strain":"58_3","postcode":null,"owner":55,"subspecies":null,"sample_accession":"SAMEA104127685","continent":"Africa","city":null,"collection_date":null,"collection_month":null,"not_editable":true,"admin1":null,"source_details":"Blood","admin2":null,"longitude":null,"best_assembly":104647,"study_accession":"PRJEB19916","source_niche":"Human","barcode":"SAL_FA1038AA","phage_type":null,"latitude":null,"secondary_study_accession":"ERP021993","collection_year":1958,"ID":"SAL_KA4647AA_AS","disease":null,"uberstrain":51038,"country":"Senegal","release_date":"2016-08-24","created":"2016-02-24","Accession":[{"seq_platform":"ILLUMINA","total_bases":264846516,"accession":"ERR2009679","seq_library":"Paired","experiment_accession":"ERX2069358","seq_insert":null,"average_length":186}],"assembly_status":"Assembled","ST":"ST4410","source_type":"Human","contact":"F.X. Weill (Institut Pasteur)","extra_row_info":"martin at m.j.sergeant@warwick.ac.uk","collection_time":null,"__Node":"SAL_KA4647AA_AS","__strain_id":"51038","Collection Date":"ND","__selected":false,"id":154,"___v":"\"PC1\"","___t":1},"51039":{"5187":"PC1","13496":"Paratyphi C","comment":null,"secondary_sample_accession":"ERS1791579","antigenic_formulas":null,"StrainID":51039,"serotype":"Paratyphi C","antibiotic_resistance":null,"strain":"59_5","postcode":null,"owner":55,"subspecies":null,"sample_accession":"SAMEA104127686","continent":"Africa","city":null,"collection_date":null,"collection_month":null,"not_editable":true,"admin1":null,"source_details":"Blood","admin2":null,"longitude":null,"best_assembly":104648,"study_accession":"PRJEB19916","source_niche":"ND","barcode":"SAL_FA1039AA","phage_type":null,"latitude":null,"secondary_study_accession":"ERP021993","collection_year":1959,"ID":"SAL_KA4648AA_AS","disease":null,"uberstrain":51039,"country":"Senegal","release_date":"2016-08-24","created":"2016-02-24","Accession":[{"seq_platform":"ILLUMINA","total_bases":252385202,"accession":"ERR2009680","seq_library":"Paired","experiment_accession":"ERX2069359","seq_insert":null,"average_length":173}],"assembly_status":"Assembled","ST":"ST4409","source_type":"ND","contact":"F.X. Weill (Institut Pasteur)","extra_row_info":"martin at m.j.sergeant@warwick.ac.uk","collection_time":null,"__Node":"SAL_KA4648AA_AS","__strain_id":"51039","Collection Date":"ND","__selected":false,"id":155,"___v":"\"PC1\"","___t":1},"51040":{"5187":"PC1","13496":"Paratyphi C","comment":null,"secondary_sample_accession":"ERS1791580","antigenic_formulas":null,"StrainID":51040,"serotype":"Paratyphi C","antibiotic_resistance":null,"strain":"59_6","postcode":null,"owner":55,"subspecies":null,"sample_accession":"SAMEA104127687","continent":"Africa","city":null,"collection_date":null,"collection_month":null,"not_editable":true,"admin1":null,"source_details":"Blood","admin2":null,"longitude":null,"best_assembly":104649,"study_accession":"PRJEB19916","source_niche":"ND","barcode":"SAL_FA1040AA","phage_type":null,"latitude":null,"secondary_study_accession":"ERP021993","collection_year":1959,"ID":"SAL_KA4649AA_AS","disease":null,"uberstrain":51040,"country":"Senegal","release_date":"2016-08-24","created":"2016-02-24","Accession":[{"seq_platform":"ILLUMINA","total_bases":146020104,"accession":"ERR2009681","seq_library":"Paired","experiment_accession":"ERX2069360","seq_insert":null,"average_length":108}],"assembly_status":"Assembled","ST":"ST4408","source_type":"ND","contact":"F.X. Weill (Institut Pasteur)","extra_row_info":"martin at m.j.sergeant@warwick.ac.uk","collection_time":null,"__Node":"SAL_KA4649AA_AS","__strain_id":"51040","Collection Date":"ND","__selected":false,"id":156,"___v":"\"PC1\"","___t":1},"51041":{"5187":"PC1","13496":"Paratyphi C","comment":null,"secondary_sample_accession":"ERS1791581","antigenic_formulas":null,"StrainID":51041,"serotype":"Paratyphi C","antibiotic_resistance":null,"strain":"59_4","postcode":null,"owner":55,"subspecies":null,"sample_accession":"SAMEA104127688","continent":"Africa","city":null,"collection_date":null,"collection_month":null,"not_editable":true,"admin1":null,"source_details":"Blood","admin2":null,"longitude":null,"best_assembly":104650,"study_accession":"PRJEB19916","source_niche":"Human","barcode":"SAL_FA1041AA","phage_type":null,"latitude":null,"secondary_study_accession":"ERP021993","collection_year":1959,"ID":"SAL_KA4650AA_AS","disease":null,"uberstrain":51041,"country":"Senegal","release_date":"2016-08-24","created":"2016-02-24","Accession":[{"seq_platform":"ILLUMINA","total_bases":234724808,"accession":"ERR2009682","seq_library":"Paired","experiment_accession":"ERX2069361","seq_insert":null,"average_length":202}],"assembly_status":"Assembled","ST":"ST4407","source_type":"Human","contact":"F.X. Weill (Institut Pasteur)","extra_row_info":"martin at m.j.sergeant@warwick.ac.uk","collection_time":null,"__Node":"SAL_KA4650AA_AS","__strain_id":"51041","Collection Date":"ND","__selected":false,"id":157,"___v":"\"PC1\"","___t":1},"51042":{"5187":"PC1","13496":"Paratyphi C","comment":null,"secondary_sample_accession":"ERS1791582","antigenic_formulas":null,"StrainID":51042,"serotype":"Paratyphi C","antibiotic_resistance":null,"strain":"60_1","postcode":null,"owner":55,"subspecies":null,"sample_accession":"SAMEA104127689","continent":"Asia","city":null,"collection_date":null,"collection_month":null,"not_editable":true,"admin1":null,"source_details":null,"admin2":null,"longitude":null,"best_assembly":104651,"study_accession":"PRJEB19916","source_niche":"Human","barcode":"SAL_FA1042AA","phage_type":null,"latitude":null,"secondary_study_accession":"ERP021993","collection_year":1960,"ID":"SAL_KA4651AA_AS","disease":null,"uberstrain":51042,"country":"Cambodia","release_date":"2016-08-24","created":"2016-02-24","Accession":[{"seq_platform":"ILLUMINA","total_bases":269773110,"accession":"ERR2009683","seq_library":"Paired","experiment_accession":"ERX2069362","seq_insert":null,"average_length":183}],"assembly_status":"Assembled","ST":"ST4406","source_type":"Human","contact":"F.X. Weill (Institut Pasteur)","extra_row_info":"martin at m.j.sergeant@warwick.ac.uk","collection_time":null,"__Node":"SAL_KA4651AA_AS","__strain_id":"51042","Collection Date":"ND","__selected":false,"id":158,"___v":"\"PC1\"","___t":1},"51043":{"5187":"CS2","13496":"Choleraesuis","comment":null,"secondary_sample_accession":"ERS1791740","antigenic_formulas":null,"StrainID":51043,"serotype":"Choleraesuis","antibiotic_resistance":null,"strain":"60_2","postcode":null,"owner":55,"subspecies":null,"sample_accession":"SAMEA104127847","continent":"Asia","city":null,"collection_date":null,"collection_month":null,"not_editable":true,"admin1":null,"source_details":null,"admin2":null,"longitude":null,"best_assembly":104652,"study_accession":"PRJEB19916","source_niche":"Human","barcode":"SAL_FA1043AA","phage_type":null,"latitude":null,"secondary_study_accession":"ERP021993","collection_year":1960,"ID":"SAL_KA4652AA_AS","disease":null,"uberstrain":51043,"country":"Vietnam","release_date":"2016-08-24","created":"2016-02-24","Accession":[{"seq_platform":"ILLUMINA","total_bases":156064684,"accession":"ERR2009716","seq_library":"Paired","experiment_accession":"ERX2069395","seq_insert":null,"average_length":173}],"assembly_status":"Assembled","ST":"ST4405","source_type":"Human","contact":"F.X. Weill (Institut Pasteur)","extra_row_info":"martin at m.j.sergeant@warwick.ac.uk","collection_time":null,"__Node":"SAL_KA4652AA_AS","__strain_id":"51043","Collection Date":"ND","__selected":false,"id":86,"___v":"\"CS2\"","___t":1},"51044":{"5187":"PC2","13496":"Paratyphi C","comment":null,"secondary_sample_accession":"ERS1791583","antigenic_formulas":null,"StrainID":51044,"serotype":"Paratyphi C","antibiotic_resistance":null,"strain":"61_4","postcode":null,"owner":55,"subspecies":null,"sample_accession":"SAMEA104127690","continent":"Asia","city":null,"collection_date":null,"collection_month":null,"not_editable":true,"admin1":null,"source_details":"Pus","admin2":null,"longitude":null,"best_assembly":104663,"study_accession":"PRJEB19916","source_niche":"Human","barcode":"SAL_FA1044AA","phage_type":null,"latitude":null,"secondary_study_accession":"ERP021993","collection_year":1961,"ID":"SAL_KA4663AA_AS","disease":null,"uberstrain":51044,"country":"Turkey","release_date":"2016-08-24","created":"2016-02-24","Accession":[{"seq_platform":"ILLUMINA","total_bases":111284186,"accession":"ERR2009684","seq_library":"Paired","experiment_accession":"ERX2069363","seq_insert":null,"average_length":193}],"assembly_status":"Assembled","ST":"ST4404","source_type":"Human","contact":"F.X. Weill (Institut Pasteur)","extra_row_info":"martin at m.j.sergeant@warwick.ac.uk","collection_time":null,"__Node":"SAL_KA4663AA_AS","__strain_id":"51044","Collection Date":"ND","__selected":false,"id":208,"___v":"\"PC2\"","___t":1},"51045":{"5187":"CS1","13496":"Choleraesuis","comment":null,"secondary_sample_accession":"ERS1791750","antigenic_formulas":null,"StrainID":51045,"serotype":"Choleraesuis var. Kunzendorf","antibiotic_resistance":null,"strain":"62_4","postcode":null,"owner":55,"subspecies":null,"sample_accession":"SAMEA104127857","continent":"Africa","city":null,"collection_date":null,"collection_month":null,"not_editable":true,"admin1":null,"source_details":"Hemoculture","admin2":null,"longitude":null,"best_assembly":105410,"study_accession":"PRJEB19916","source_niche":"Human","barcode":"SAL_FA1045AA","phage_type":null,"latitude":null,"secondary_study_accession":"ERP021993","collection_year":1962,"ID":"SAL_KA5410AA_AS","disease":null,"uberstrain":51045,"country":"Cameroon","release_date":"2016-08-24","created":"2016-02-24","Accession":[{"seq_platform":"ILLUMINA","total_bases":377408610,"accession":"ERR2009726","seq_library":"Paired","experiment_accession":"ERX2069405","seq_insert":null,"average_length":207},{"seq_platform":"ILLUMINA","total_bases":69616584,"accession":"traces-0rsRaTZ","seq_library":"Paired","experiment_accession":"NA","seq_insert":null,"average_length":207}],"assembly_status":"Assembled","ST":"ST4403","source_type":"Human","contact":"F.X. Weill (Institut Pasteur)","extra_row_info":"martin at m.j.sergeant@warwick.ac.uk","collection_time":null,"__Node":"SAL_KA5410AA_AS","__strain_id":"51045","Collection Date":"ND","__selected":false,"id":70,"___v":"\"CS1\"","___t":1},"51046":{"5187":"CS1","13496":"Choleraesuis","comment":null,"secondary_sample_accession":"ERS1791741","antigenic_formulas":null,"StrainID":51046,"serotype":"Choleraesuis","antibiotic_resistance":null,"strain":"62_2","postcode":null,"owner":55,"subspecies":null,"sample_accession":"SAMEA104127848","continent":"Europe","city":null,"collection_date":null,"collection_month":null,"not_editable":true,"admin1":null,"source_details":"Moelle osseuse de porc","admin2":null,"longitude":null,"best_assembly":104665,"study_accession":"PRJEB19916","source_niche":"Livestock","barcode":"SAL_FA1046AA","phage_type":null,"latitude":null,"secondary_study_accession":"ERP021993","collection_year":1962,"ID":"SAL_KA4665AA_AS","disease":null,"uberstrain":51046,"country":"France","release_date":"2016-08-24","created":"2016-02-24","Accession":[{"seq_platform":"ILLUMINA","total_bases":98027988,"accession":"ERR2009717","seq_library":"Paired","experiment_accession":"ERX2069396","seq_insert":null,"average_length":197}],"assembly_status":"Assembled","ST":"ST4402","source_type":"Swine","contact":"F.X. Weill (Institut Pasteur)","extra_row_info":"martin at m.j.sergeant@warwick.ac.uk","collection_time":null,"__Node":"SAL_KA4665AA_AS","__strain_id":"51046","Collection Date":"ND","__selected":false,"id":71,"___v":"\"CS1\"","___t":1},"51047":{"5187":"CS1","13496":"Choleraesuis","comment":null,"secondary_sample_accession":"ERS1791742","antigenic_formulas":null,"StrainID":51047,"serotype":"Choleraesuis","antibiotic_resistance":null,"strain":"60_3","postcode":null,"owner":55,"subspecies":null,"sample_accession":"SAMEA104127849","continent":"Africa","city":null,"collection_date":null,"collection_month":null,"not_editable":true,"admin1":null,"source_details":"Reisolated from 1956 cobaye","admin2":null,"longitude":null,"best_assembly":104666,"study_accession":"PRJEB19916","source_niche":"Wild Animal","barcode":"SAL_FA1047AA","phage_type":null,"latitude":null,"secondary_study_accession":"ERP021993","collection_year":1960,"ID":"SAL_KA4666AA_AS","disease":null,"uberstrain":51047,"country":"Senegal","release_date":"2016-08-24","created":"2016-02-24","Accession":[{"seq_platform":"ILLUMINA","total_bases":231160230,"accession":"ERR2009718","seq_library":"Paired","experiment_accession":"ERX2069397","seq_insert":null,"average_length":189}],"assembly_status":"Assembled","ST":"ST4401","source_type":"Rodent","contact":"F.X. Weill (Institut Pasteur)","extra_row_info":"martin at m.j.sergeant@warwick.ac.uk","collection_time":null,"__Node":"SAL_KA4666AA_AS","__strain_id":"51047","Collection Date":"ND","__selected":false,"id":72,"___v":"\"CS1\"","___t":1},"51048":{"5187":"CS2","13496":"Choleraesuis","comment":null,"secondary_sample_accession":"ERS1791743","antigenic_formulas":null,"StrainID":51048,"serotype":"Choleraesuis","antibiotic_resistance":null,"strain":"62_6","postcode":null,"owner":55,"subspecies":null,"sample_accession":"SAMEA104127850","continent":"Asia","city":null,"collection_date":null,"collection_month":null,"not_editable":true,"admin1":null,"source_details":"Stool","admin2":null,"longitude":null,"best_assembly":104667,"study_accession":"PRJEB19916","source_niche":"Human","barcode":"SAL_FA1048AA","phage_type":null,"latitude":null,"secondary_study_accession":"ERP021993","collection_year":1962,"ID":"SAL_KA4667AA_AS","disease":null,"uberstrain":51048,"country":"Vietnam","release_date":"2016-08-24","created":"2016-02-24","Accession":[{"seq_platform":"ILLUMINA","total_bases":119923146,"accession":"ERR2009719","seq_library":"Paired","experiment_accession":"ERX2069398","seq_insert":null,"average_length":189}],"assembly_status":"Assembled","ST":"ST4400","source_type":"Human","contact":"F.X. Weill (Institut Pasteur)","extra_row_info":"martin at m.j.sergeant@warwick.ac.uk","collection_time":null,"__Node":"SAL_KA4667AA_AS","__strain_id":"51048","Collection Date":"ND","__selected":false,"id":87,"___v":"\"CS2\"","___t":1},"51049":{"5187":"CS2","13496":"Choleraesuis","comment":null,"secondary_sample_accession":"ERS1791745","antigenic_formulas":null,"StrainID":51049,"serotype":"Choleraesuis","antibiotic_resistance":null,"strain":"63_3","postcode":null,"owner":55,"subspecies":null,"sample_accession":"SAMEA104127852","continent":"Asia","city":null,"collection_date":null,"collection_month":null,"not_editable":true,"admin1":null,"source_details":"Blood","admin2":null,"longitude":null,"best_assembly":104668,"study_accession":"PRJEB19916","source_niche":"ND","barcode":"SAL_FA1049AA","phage_type":null,"latitude":null,"secondary_study_accession":"ERP021993","collection_year":1963,"ID":"SAL_KA4668AA_AS","disease":null,"uberstrain":51049,"country":"Vietnam","release_date":"2016-08-24","created":"2016-02-24","Accession":[{"seq_platform":"ILLUMINA","total_bases":364177944,"accession":"ERR2009721","seq_library":"Paired","experiment_accession":"ERX2069400","seq_insert":null,"average_length":221}],"assembly_status":"Assembled","ST":"ST4399","source_type":"ND","contact":"F.X. Weill (Institut Pasteur)","extra_row_info":"martin at m.j.sergeant@warwick.ac.uk","collection_time":null,"__Node":"SAL_KA4668AA_AS","__strain_id":"51049","Collection Date":"ND","__selected":false,"id":88,"___v":"\"CS2\"","___t":1},"51050":{"5187":"PC1","13496":"Paratyphi C","comment":null,"secondary_sample_accession":"ERS1791584","antigenic_formulas":null,"StrainID":51050,"serotype":"Paratyphi C","antibiotic_resistance":null,"strain":"65_10bis","postcode":null,"owner":55,"subspecies":null,"sample_accession":"SAMEA104127691","continent":"Africa","city":null,"collection_date":null,"collection_month":null,"not_editable":true,"admin1":null,"source_details":"Blood","admin2":null,"longitude":null,"best_assembly":104669,"study_accession":"PRJEB19916","source_niche":"ND","barcode":"SAL_FA1050AA","phage_type":null,"latitude":null,"secondary_study_accession":"ERP021993","collection_year":1965,"ID":"SAL_KA4669AA_AS","disease":null,"uberstrain":51050,"country":"Ivory Coast","release_date":"2016-08-24","created":"2016-02-24","Accession":[{"seq_platform":"ILLUMINA","total_bases":209455806,"accession":"ERR2009685","seq_library":"Paired","experiment_accession":"ERX2069364","seq_insert":null,"average_length":203}],"assembly_status":"Assembled","ST":"ST4398","source_type":"ND","contact":"F.X. Weill (Institut Pasteur)","extra_row_info":"martin at m.j.sergeant@warwick.ac.uk","collection_time":null,"__Node":"SAL_KA4669AA_AS","__strain_id":"51050","Collection Date":"ND","__selected":false,"id":159,"___v":"\"PC1\"","___t":1},"51051":{"5187":"CS1","13496":"Choleraesuis","comment":null,"secondary_sample_accession":"ERS1791744","antigenic_formulas":null,"StrainID":51051,"serotype":"Choleraesuis","antibiotic_resistance":null,"strain":"63_2","postcode":null,"owner":55,"subspecies":null,"sample_accession":"SAMEA104127851","continent":"Africa","city":null,"collection_date":null,"collection_month":null,"not_editable":true,"admin1":null,"source_details":"Blood","admin2":null,"longitude":null,"best_assembly":104670,"study_accession":"PRJEB19916","source_niche":"Human","barcode":"SAL_FA1051AA","phage_type":null,"latitude":null,"secondary_study_accession":"ERP021993","collection_year":1963,"ID":"SAL_KA4670AA_AS","disease":null,"uberstrain":51051,"country":"Cameroon","release_date":"2016-08-24","created":"2016-02-24","Accession":[{"seq_platform":"ILLUMINA","total_bases":377096428,"accession":"ERR2009720","seq_library":"Paired","experiment_accession":"ERX2069399","seq_insert":null,"average_length":202}],"assembly_status":"Assembled","ST":"ST4397","source_type":"Human","contact":"F.X. Weill (Institut Pasteur)","extra_row_info":"martin at m.j.sergeant@warwick.ac.uk","collection_time":null,"__Node":"SAL_KA4670AA_AS","__strain_id":"51051","Collection Date":"ND","__selected":false,"id":73,"___v":"\"CS1\"","___t":1},"51052":{"5187":"PC1","13496":"Paratyphi C","comment":null,"secondary_sample_accession":"ERS1792334","antigenic_formulas":null,"StrainID":51052,"serotype":"Paratyphi C (Predicted)","antibiotic_resistance":null,"strain":"67_14","postcode":null,"owner":55,"subspecies":null,"sample_accession":"SAMEA104128441","continent":"Asia","city":null,"collection_date":null,"collection_month":null,"not_editable":true,"admin1":null,"source_details":"Blood","admin2":null,"longitude":null,"best_assembly":104671,"study_accession":"PRJEB19916","source_niche":"ND","barcode":"SAL_FA1052AA","phage_type":null,"latitude":null,"secondary_study_accession":"ERP021173","collection_year":1967,"ID":"SAL_KA4671AA_AS","disease":null,"uberstrain":51052,"country":"Vietnam","release_date":"2016-08-24","created":"2016-02-24","Accession":[{"seq_platform":"ILLUMINA","total_bases":292237920,"accession":"ERR2011049","seq_library":"Paired","experiment_accession":"ERX2070721","seq_insert":null,"average_length":208}],"assembly_status":"Assembled","ST":"ST4396","source_type":"ND","contact":"F.X. Weill (Institut Pasteur)","extra_row_info":"martin at m.j.sergeant@warwick.ac.uk","collection_time":null,"__Node":"SAL_KA4671AA_AS","__strain_id":"51052","Collection Date":"ND","__selected":false,"id":160,"___v":"\"PC1\"","___t":1},"51053":{"5187":"PC1","13496":"Paratyphi C","comment":null,"secondary_sample_accession":"ERS1791598","antigenic_formulas":null,"StrainID":51053,"serotype":"Paratyphi C","antibiotic_resistance":null,"strain":"71_12","postcode":null,"owner":55,"subspecies":null,"sample_accession":"SAMEA104127705","continent":"Africa","city":null,"collection_date":null,"collection_month":null,"not_editable":true,"admin1":null,"source_details":"Urine","admin2":null,"longitude":null,"best_assembly":105412,"study_accession":"PRJEB19916","source_niche":"Human","barcode":"SAL_FA1053AA","phage_type":null,"latitude":null,"secondary_study_accession":"ERP021993","collection_year":1971,"ID":"SAL_KA5412AA_AS","disease":null,"uberstrain":51053,"country":null,"release_date":"2016-08-24","created":"2016-02-24","Accession":[{"seq_platform":"ILLUMINA","total_bases":39092928,"accession":"traces-0InxlUG","seq_library":"Paired","experiment_accession":"NA","seq_insert":null,"average_length":232},{"seq_platform":"ILLUMINA","total_bases":169274952,"accession":"ERR2009699","seq_library":"Paired","experiment_accession":"ERX2069378","seq_insert":null,"average_length":231}],"assembly_status":"Assembled","ST":"ST4395","source_type":"Human","contact":"F.X. Weill (Institut Pasteur)","extra_row_info":"martin at m.j.sergeant@warwick.ac.uk","collection_time":null,"__Node":"SAL_KA5412AA_AS","__strain_id":"51053","Collection Date":"ND","__selected":false,"id":161,"___v":"\"PC1\"","___t":1},"51054":{"5187":"CS2","13496":"Choleraesuis","comment":null,"secondary_sample_accession":"ERS1791746","antigenic_formulas":null,"StrainID":51054,"serotype":"Choleraesuis","antibiotic_resistance":null,"strain":"67_1","postcode":null,"owner":55,"subspecies":null,"sample_accession":"SAMEA104127853","continent":"South America","city":null,"collection_date":null,"collection_month":null,"not_editable":true,"admin1":null,"source_details":"marrow","admin2":null,"longitude":null,"best_assembly":104673,"study_accession":"PRJEB19916","source_niche":"Livestock","barcode":"SAL_FA1054AA","phage_type":null,"latitude":null,"secondary_study_accession":"ERP021993","collection_year":1967,"ID":"SAL_KA4673AA_AS","disease":null,"uberstrain":51054,"country":"Brazil","release_date":"2016-08-24","created":"2016-02-24","Accession":[{"seq_platform":"ILLUMINA","total_bases":268272632,"accession":"ERR2009722","seq_library":"Paired","experiment_accession":"ERX2069401","seq_insert":null,"average_length":244}],"assembly_status":"Assembled","ST":"ST4394","source_type":"Swine","contact":"F.X. Weill (Institut Pasteur)","extra_row_info":"martin at m.j.sergeant@warwick.ac.uk","collection_time":null,"__Node":"SAL_KA4673AA_AS","__strain_id":"51054","Collection Date":"ND","__selected":false,"id":89,"___v":"\"CS2\"","___t":1},"51055":{"5187":"PC1","13496":"Paratyphi C","comment":null,"secondary_sample_accession":"ERS1791585","antigenic_formulas":null,"StrainID":51055,"serotype":"Paratyphi C","antibiotic_resistance":null,"strain":"69_10","postcode":null,"owner":55,"subspecies":null,"sample_accession":"SAMEA104127692","continent":"Africa","city":null,"collection_date":null,"collection_month":null,"not_editable":true,"admin1":null,"source_details":"Blood","admin2":null,"longitude":null,"best_assembly":104674,"study_accession":"PRJEB19916","source_niche":"ND","barcode":"SAL_FA1055AA","phage_type":null,"latitude":null,"secondary_study_accession":"ERP021993","collection_year":1969,"ID":"SAL_KA4674AA_AS","disease":null,"uberstrain":51055,"country":"Senegal","release_date":"2016-08-24","created":"2016-02-24","Accession":[{"seq_platform":"ILLUMINA","total_bases":154148850,"accession":"ERR2009686","seq_library":"Paired","experiment_accession":"ERX2069365","seq_insert":null,"average_length":225}],"assembly_status":"Assembled","ST":"ST4393","source_type":"ND","contact":"F.X. Weill (Institut Pasteur)","extra_row_info":"martin at m.j.sergeant@warwick.ac.uk","collection_time":null,"__Node":"SAL_KA4674AA_AS","__strain_id":"51055","Collection Date":"ND","__selected":false,"id":162,"___v":"\"PC1\"","___t":1},"51056":{"5187":"CS1","13496":"Choleraesuis","comment":null,"secondary_sample_accession":"ERS1791747","antigenic_formulas":null,"StrainID":51056,"serotype":"Choleraesuis var. Kunzendorf","antibiotic_resistance":null,"strain":"73_1","postcode":null,"owner":55,"subspecies":null,"sample_accession":"SAMEA104127854","continent":"Africa","city":null,"collection_date":null,"collection_month":null,"not_editable":true,"admin1":null,"source_details":"Blood","admin2":null,"longitude":null,"best_assembly":104675,"study_accession":"PRJEB19916","source_niche":"Human","barcode":"SAL_FA1056AA","phage_type":null,"latitude":null,"secondary_study_accession":"ERP021993","collection_year":1973,"ID":"SAL_KA4675AA_AS","disease":null,"uberstrain":51056,"country":"Madagascar","release_date":"2016-08-24","created":"2016-02-24","Accession":[{"seq_platform":"ILLUMINA","total_bases":324478880,"accession":"ERR2009723","seq_library":"Paired","experiment_accession":"ERX2069402","seq_insert":null,"average_length":220}],"assembly_status":"Assembled","ST":"ST4392","source_type":"Human","contact":"F.X. Weill (Institut Pasteur)","extra_row_info":"martin at m.j.sergeant@warwick.ac.uk","collection_time":null,"__Node":"SAL_KA4675AA_AS","__strain_id":"51056","Collection Date":"ND","__selected":false,"id":74,"___v":"\"CS1\"","___t":1},"51057":{"5187":"CS2","13496":"Choleraesuis","comment":null,"secondary_sample_accession":"ERS1791748","antigenic_formulas":null,"StrainID":51057,"serotype":"Choleraesuis","antibiotic_resistance":null,"strain":"74_8","postcode":null,"owner":55,"subspecies":null,"sample_accession":"SAMEA104127855","continent":"Asia","city":null,"collection_date":null,"collection_month":null,"not_editable":true,"admin1":null,"source_details":"Blood","admin2":null,"longitude":null,"best_assembly":104676,"study_accession":"PRJEB19916","source_niche":"ND","barcode":"SAL_FA1057AA","phage_type":null,"latitude":null,"secondary_study_accession":"ERP021993","collection_year":1974,"ID":"SAL_KA4676AA_AS","disease":null,"uberstrain":51057,"country":"Vietnam","release_date":"2016-08-24","created":"2016-02-24","Accession":[{"seq_platform":"ILLUMINA","total_bases":186905880,"accession":"ERR2009724","seq_library":"Paired","experiment_accession":"ERX2069403","seq_insert":null,"average_length":189}],"assembly_status":"Assembled","ST":"ST4391","source_type":"ND","contact":"F.X. Weill (Institut Pasteur)","extra_row_info":"martin at m.j.sergeant@warwick.ac.uk","collection_time":null,"__Node":"SAL_KA4676AA_AS","__strain_id":"51057","Collection Date":"ND","__selected":false,"id":90,"___v":"\"CS2\"","___t":1},"51058":{"5187":"PC1","13496":"Paratyphi C","comment":null,"secondary_sample_accession":"ERS1791586","antigenic_formulas":null,"StrainID":51058,"serotype":"Paratyphi C","antibiotic_resistance":null,"strain":"87_1","postcode":null,"owner":55,"subspecies":null,"sample_accession":"SAMEA104127693","continent":"Africa","city":null,"collection_date":null,"collection_month":null,"not_editable":true,"admin1":null,"source_details":"Pus","admin2":null,"longitude":null,"best_assembly":104677,"study_accession":"PRJEB19916","source_niche":"Human","barcode":"SAL_FA1058AA","phage_type":null,"latitude":null,"secondary_study_accession":"ERP021993","collection_year":1987,"ID":"SAL_KA4677AA_AS","disease":null,"uberstrain":51058,"country":"Democratic Republic of the Congo","release_date":"2016-08-24","created":"2016-02-24","Accession":[{"seq_platform":"ILLUMINA","total_bases":213392370,"accession":"ERR2009687","seq_library":"Paired","experiment_accession":"ERX2069366","seq_insert":null,"average_length":197}],"assembly_status":"Assembled","ST":"ST4390","source_type":"Human","contact":"F.X. Weill (Institut Pasteur)","extra_row_info":"martin at m.j.sergeant@warwick.ac.uk","collection_time":null,"__Node":"SAL_KA4677AA_AS","__strain_id":"51058","Collection Date":"ND","__selected":false,"id":163,"___v":"\"PC1\"","___t":1},"51060":{"5187":"PC2","13496":"Paratyphi C","comment":null,"secondary_sample_accession":"ERS1791587","antigenic_formulas":null,"StrainID":51060,"serotype":"Paratyphi C","antibiotic_resistance":null,"strain":"89_10","postcode":null,"owner":55,"subspecies":null,"sample_accession":"SAMEA104127694","continent":"Africa","city":null,"collection_date":null,"collection_month":null,"not_editable":true,"admin1":null,"source_details":null,"admin2":null,"longitude":null,"best_assembly":104679,"study_accession":"PRJEB19916","source_niche":"Human","barcode":"SAL_FA1060AA","phage_type":null,"latitude":null,"secondary_study_accession":"ERP021993","collection_year":1989,"ID":"SAL_KA4679AA_AS","disease":null,"uberstrain":51060,"country":"Madagascar","release_date":"2016-08-24","created":"2016-02-24","Accession":[{"seq_platform":"ILLUMINA","total_bases":137605806,"accession":"ERR2009688","seq_library":"Paired","experiment_accession":"ERX2069367","seq_insert":null,"average_length":201}],"assembly_status":"Assembled","ST":"ST4389","source_type":"Human","contact":"F.X. Weill (Institut Pasteur)","extra_row_info":"martin at m.j.sergeant@warwick.ac.uk","collection_time":null,"__Node":"SAL_KA4679AA_AS","__strain_id":"51060","Collection Date":"ND","__selected":false,"id":209,"___v":"\"PC2\"","___t":1},"51061":{"5187":"PC1","13496":"Paratyphi C","comment":null,"secondary_sample_accession":"ERS1791588","antigenic_formulas":null,"StrainID":51061,"serotype":"Paratyphi C","antibiotic_resistance":null,"strain":"95_1073","postcode":null,"owner":55,"subspecies":null,"sample_accession":"SAMEA104127695","continent":"Europe","city":null,"collection_date":null,"collection_month":null,"not_editable":true,"admin1":null,"source_details":null,"admin2":null,"longitude":null,"best_assembly":104680,"study_accession":"PRJEB19916","source_niche":"Human","barcode":"SAL_FA1061AA","phage_type":null,"latitude":null,"secondary_study_accession":"ERP021993","collection_year":1995,"ID":"SAL_KA4680AA_AS","disease":null,"uberstrain":51061,"country":"France","release_date":"2016-08-24","created":"2016-02-24","Accession":[{"seq_platform":"ILLUMINA","total_bases":112164576,"accession":"ERR2009689","seq_library":"Paired","experiment_accession":"ERX2069368","seq_insert":null,"average_length":232}],"assembly_status":"Assembled","ST":"ST4388","source_type":"Human","contact":"F.X. Weill (Institut Pasteur)","extra_row_info":"martin at m.j.sergeant@warwick.ac.uk","collection_time":null,"__Node":"SAL_KA4680AA_AS","__strain_id":"51061","Collection Date":"ND","__selected":false,"id":164,"___v":"\"PC1\"","___t":1},"51062":{"5187":"PC1","13496":"Paratyphi C","comment":null,"secondary_sample_accession":"ERS1791589","antigenic_formulas":null,"StrainID":51062,"serotype":"Paratyphi C","antibiotic_resistance":null,"strain":"96_1087","postcode":null,"owner":55,"subspecies":null,"sample_accession":"SAMEA104127696","continent":"Europe","city":null,"collection_date":null,"collection_month":null,"not_editable":true,"admin1":null,"source_details":null,"admin2":null,"longitude":null,"best_assembly":104681,"study_accession":"PRJEB19916","source_niche":"Human","barcode":"SAL_FA1062AA","phage_type":null,"latitude":null,"secondary_study_accession":"ERP021993","collection_year":1996,"ID":"SAL_KA4681AA_AS","disease":null,"uberstrain":51062,"country":"France","release_date":"2016-08-24","created":"2016-02-24","Accession":[{"seq_platform":"ILLUMINA","total_bases":104420088,"accession":"ERR2009690","seq_library":"Paired","experiment_accession":"ERX2069369","seq_insert":null,"average_length":236}],"assembly_status":"Assembled","ST":"ST4387","source_type":"Human","contact":"F.X. Weill (Institut Pasteur)","extra_row_info":"martin at m.j.sergeant@warwick.ac.uk","collection_time":null,"__Node":"SAL_KA4681AA_AS","__strain_id":"51062","Collection Date":"ND","__selected":false,"id":165,"___v":"\"PC1\"","___t":1},"51063":{"5187":"PC2","13496":"Paratyphi C","comment":null,"secondary_sample_accession":"ERS1791590","antigenic_formulas":null,"StrainID":51063,"serotype":"Paratyphi C","antibiotic_resistance":null,"strain":"88_18","postcode":null,"owner":55,"subspecies":null,"sample_accession":"SAMEA104127697","continent":"Africa","city":null,"collection_date":null,"collection_month":null,"not_editable":true,"admin1":null,"source_details":null,"admin2":null,"longitude":null,"best_assembly":104682,"study_accession":"PRJEB19916","source_niche":"Human","barcode":"SAL_FA1063AA","phage_type":null,"latitude":null,"secondary_study_accession":"ERP021993","collection_year":1988,"ID":"SAL_KA4682AA_AS","disease":null,"uberstrain":51063,"country":"Madagascar","release_date":"2016-08-24","created":"2016-02-24","Accession":[{"seq_platform":"ILLUMINA","total_bases":206133488,"accession":"ERR2009691","seq_library":"Paired","experiment_accession":"ERX2069370","seq_insert":null,"average_length":206}],"assembly_status":"Assembled","ST":"ST4386","source_type":"Human","contact":"F.X. Weill (Institut Pasteur)","extra_row_info":"martin at m.j.sergeant@warwick.ac.uk","collection_time":null,"__Node":"SAL_KA4682AA_AS","__strain_id":"51063","Collection Date":"ND","__selected":false,"id":210,"___v":"\"PC2\"","___t":1},"51064":{"5187":"PC1","13496":"Paratyphi C","comment":null,"secondary_sample_accession":"ERS1791591","antigenic_formulas":null,"StrainID":51064,"serotype":"Paratyphi C","antibiotic_resistance":null,"strain":"96_2734","postcode":null,"owner":55,"subspecies":null,"sample_accession":"SAMEA104127698","continent":"Europe","city":null,"collection_date":null,"collection_month":null,"not_editable":true,"admin1":null,"source_details":null,"admin2":null,"longitude":null,"best_assembly":104683,"study_accession":"PRJEB19916","source_niche":"Human","barcode":"SAL_FA1064AA","phage_type":null,"latitude":null,"secondary_study_accession":"ERP021993","collection_year":1996,"ID":"SAL_KA4683AA_AS","disease":null,"uberstrain":51064,"country":"France","release_date":"2016-08-02","created":"2016-02-24","Accession":[{"seq_platform":"ILLUMINA","total_bases":124393716,"accession":"ERR2009692","seq_library":"Paired","experiment_accession":"ERX2069371","seq_insert":null,"average_length":229}],"assembly_status":"Assembled","ST":"ST4385","source_type":"Human","contact":"F.X. Weill (Institut Pasteur)","extra_row_info":"martin at m.j.sergeant@warwick.ac.uk","collection_time":null,"__Node":"SAL_KA4683AA_AS","__strain_id":"51064","Collection Date":"ND","__selected":false,"id":166,"___v":"\"PC1\"","___t":1},"51065":{"5187":"PC1","13496":"Paratyphi C","comment":null,"secondary_sample_accession":"ERS1791592","antigenic_formulas":null,"StrainID":51065,"serotype":"Paratyphi C","antibiotic_resistance":null,"strain":"94_2162","postcode":null,"owner":55,"subspecies":null,"sample_accession":"SAMEA104127699","continent":"Europe","city":null,"collection_date":null,"collection_month":null,"not_editable":true,"admin1":null,"source_details":null,"admin2":null,"longitude":null,"best_assembly":104684,"study_accession":"PRJEB19916","source_niche":"Human","barcode":"SAL_FA1065AA","phage_type":null,"latitude":null,"secondary_study_accession":"ERP021993","collection_year":1994,"ID":"SAL_KA4684AA_AS","disease":null,"uberstrain":51065,"country":"France","release_date":"2016-08-24","created":"2016-02-24","Accession":[{"seq_platform":"ILLUMINA","total_bases":183075360,"accession":"ERR2009693","seq_library":"Paired","experiment_accession":"ERX2069372","seq_insert":null,"average_length":195}],"assembly_status":"Assembled","ST":"ST4384","source_type":"Human","contact":"F.X. Weill (Institut Pasteur)","extra_row_info":"martin at m.j.sergeant@warwick.ac.uk","collection_time":null,"__Node":"SAL_KA4684AA_AS","__strain_id":"51065","Collection Date":"ND","__selected":false,"id":167,"___v":"\"PC1\"","___t":1},"51066":{"5187":"PC1","13496":"Paratyphi C","comment":null,"secondary_sample_accession":"ERS1791593","antigenic_formulas":null,"StrainID":51066,"serotype":"Paratyphi C","antibiotic_resistance":null,"strain":"97_13124","postcode":null,"owner":55,"subspecies":null,"sample_accession":"SAMEA104127700","continent":"Europe","city":null,"collection_date":null,"collection_month":null,"not_editable":true,"admin1":null,"source_details":null,"admin2":null,"longitude":null,"best_assembly":104685,"study_accession":"PRJEB19916","source_niche":"Human","barcode":"SAL_FA1066AA","phage_type":null,"latitude":null,"secondary_study_accession":"ERP021993","collection_year":1997,"ID":"SAL_KA4685AA_AS","disease":null,"uberstrain":51066,"country":"France","release_date":"2016-08-24","created":"2016-02-24","Accession":[{"seq_platform":"ILLUMINA","total_bases":163365200,"accession":"ERR2009694","seq_library":"Paired","experiment_accession":"ERX2069373","seq_insert":null,"average_length":200}],"assembly_status":"Assembled","ST":"ST4383","source_type":"Human","contact":"F.X. Weill (Institut Pasteur)","extra_row_info":"martin at m.j.sergeant@warwick.ac.uk","collection_time":null,"__Node":"SAL_KA4685AA_AS","__strain_id":"51066","Collection Date":"ND","__selected":false,"id":168,"___v":"\"PC1\"","___t":1},"51067":{"5187":"PC1","13496":"Paratyphi C","comment":null,"secondary_sample_accession":"ERS1791594","antigenic_formulas":null,"StrainID":51067,"serotype":"Paratyphi C","antibiotic_resistance":null,"strain":"99_07269","postcode":null,"owner":55,"subspecies":null,"sample_accession":"SAMEA104127701","continent":"Africa","city":null,"collection_date":null,"collection_month":null,"not_editable":true,"admin1":null,"source_details":null,"admin2":null,"longitude":null,"best_assembly":104686,"study_accession":"PRJEB19916","source_niche":"Human","barcode":"SAL_FA1067AA","phage_type":null,"latitude":null,"secondary_study_accession":"ERP021993","collection_year":1999,"ID":"SAL_KA4686AA_AS","disease":null,"uberstrain":51067,"country":"Senegal","release_date":"2016-08-02","created":"2016-02-24","Accession":[{"seq_platform":"ILLUMINA","total_bases":168401750,"accession":"ERR2009695","seq_library":"Paired","experiment_accession":"ERX2069374","seq_insert":null,"average_length":209}],"assembly_status":"Assembled","ST":"ST4382","source_type":"Human","contact":"F.X. Weill (Institut Pasteur)","extra_row_info":"martin at m.j.sergeant@warwick.ac.uk","collection_time":null,"__Node":"SAL_KA4686AA_AS","__strain_id":"51067","Collection Date":"ND","__selected":false,"id":169,"___v":"\"PC1\"","___t":1},"51068":{"5187":"PC1","13496":"Paratyphi C","comment":null,"secondary_sample_accession":"ERS1791595","antigenic_formulas":null,"StrainID":51068,"serotype":"Paratyphi C","antibiotic_resistance":null,"strain":"98_1896","postcode":null,"owner":55,"subspecies":null,"sample_accession":"SAMEA104127702","continent":"Europe","city":null,"collection_date":null,"collection_month":null,"not_editable":true,"admin1":null,"source_details":null,"admin2":null,"longitude":null,"best_assembly":104687,"study_accession":"PRJEB19916","source_niche":"Human","barcode":"SAL_FA1068AA","phage_type":null,"latitude":null,"secondary_study_accession":"ERP021993","collection_year":1998,"ID":"SAL_KA4687AA_AS","disease":null,"uberstrain":51068,"country":"France","release_date":"2016-08-02","created":"2016-02-24","Accession":[{"seq_platform":"ILLUMINA","total_bases":325739040,"accession":"ERR2009696","seq_library":"Paired","experiment_accession":"ERX2069375","seq_insert":null,"average_length":220}],"assembly_status":"Assembled","ST":"ST4381","source_type":"Human","contact":"F.X. Weill (Institut Pasteur)","extra_row_info":"martin at m.j.sergeant@warwick.ac.uk","collection_time":null,"__Node":"SAL_KA4687AA_AS","__strain_id":"51068","Collection Date":"ND","__selected":false,"id":170,"___v":"\"PC1\"","___t":1},"71701":{"5187":"Ragna","13496":"Ragna","comment":"Reconstructed genome from SK152 buried in 1200 +- 50 CE","secondary_sample_accession":null,"antigenic_formulas":null,"StrainID":71701,"serotype":"Paratyphi C","antibiotic_resistance":null,"strain":"Ragna","postcode":null,"owner":55,"subspecies":"I","sample_accession":null,"continent":"Europe","city":"Trondheim","collection_date":null,"collection_month":null,"not_editable":true,"admin1":"Sør-Trøndelag","source_details":"Teeth, long bone","admin2":"Trondheim","longitude":null,"best_assembly":132838,"study_accession":null,"source_niche":"Human","barcode":"SAL_HA1701AA","phage_type":null,"latitude":null,"secondary_study_accession":null,"collection_year":1200,"ID":"SAL_NA2838AA_AS","disease":null,"uberstrain":71701,"country":"Norway","release_date":"2017-02-04","created":"2016-10-28","Accession":[{"seq_platform":"Complete Genome","total_bases":null,"accession":"traces-0EalRNH","seq_library":"Single","experiment_accession":"NA","seq_insert":null,"average_length":null}],"assembly_status":"Assembled","ST":"ST51755","source_type":"Human","contact":"Thomas Gilbert","extra_row_info":"martin at m.j.sergeant@warwick.ac.uk","collection_time":null,"__Node":"SAL_NA2838AA_AS","__strain_id":"71701","Collection Date":"ND","__selected":false,"id":211,"___v":"\"Ragna\"","___t":1},"142137":{"5187":"CS2","13496":"Choleraesuis","comment":null,"secondary_sample_accession":null,"antigenic_formulas":"6,7:c:1;5","StrainID":142137,"serotype":"Choleraesuis s.s.","antibiotic_resistance":null,"strain":"93506","postcode":null,"owner":381,"subspecies":"I","sample_accession":null,"continent":"Europe","city":"Bristol","collection_date":24,"collection_month":2,"not_editable":true,"admin1":"England","source_details":"Blood Culture","admin2":"Bristol","longitude":null,"best_assembly":253194,"study_accession":null,"source_niche":"Human","barcode":"SAL_OA2137AA","phage_type":null,"latitude":null,"secondary_study_accession":null,"collection_year":2015,"ID":"SAL_ZA3194AA_AS","disease":null,"uberstrain":142137,"country":"United Kingdom","release_date":"2018-09-03","created":"2018-03-01","Accession":[{"seq_platform":"ILLUMINA","total_bases":null,"accession":"traces-0xpxnVW","seq_library":"Paired","experiment_accession":"NA","seq_insert":null,"average_length":null}],"assembly_status":"Assembled","ST":"ST113416","source_type":"Human","contact":"Public Health England (M.Chattaway)","extra_row_info":"mchattaway at marie.chattaway@phe.gov.uk","collection_time":null,"__Node":"SAL_ZA3194AA_AS","__strain_id":"142137","Collection Date":"ND","__selected":false,"id":75,"___v":"\"CS2\"","___t":1},"150126":{"5187":"CS1","13496":"Choleraesuis","comment":null,"secondary_sample_accession":null,"antigenic_formulas":null,"StrainID":150126,"serotype":"Choleraesuis var Kunzendorf","antibiotic_resistance":null,"strain":"SARB4 (Fidelma Boyd)","postcode":null,"owner":76,"subspecies":"I","sample_accession":null,"continent":"North America","city":null,"collection_date":null,"collection_month":null,"not_editable":true,"admin1":null,"source_details":"Pig","admin2":null,"longitude":null,"best_assembly":261333,"study_accession":null,"source_niche":null,"barcode":"SAL_PA0126AA","phage_type":null,"latitude":null,"secondary_study_accession":null,"collection_year":1986,"ID":"SAL_AB1333AA_AS","disease":null,"uberstrain":150126,"country":"USA","release_date":"2018-10-04","created":"2018-04-05","Accession":[{"seq_platform":"ILLUMINA","total_bases":null,"accession":"traces-0Swbrvq","seq_library":"Paired","experiment_accession":null,"seq_insert":null,"average_length":null}],"assembly_status":"Assembled","ST":"ST113029","source_type":"Swine","contact":"M. Achtman","extra_row_info":"nabil at nabil@happykhan.com","collection_time":null,"__Node":"SAL_AB1333AA_AS","__strain_id":"150126","Collection Date":"ND","__selected":false,"id":1,"___v":"","___t":1},"_hypo_0":{"ID":"_hypo_0","__Node":"_hypo_0","__strain_id":"_hypo_0"},"_hypo_1":{"ID":"_hypo_1","__Node":"_hypo_1","__strain_id":"_hypo_1"},"_hypo_2":{"ID":"_hypo_2","__Node":"_hypo_2","__strain_id":"_hypo_2"},"_hypo_3":{"ID":"_hypo_3","__Node":"_hypo_3","__strain_id":"_hypo_3"},"_hypo_4":{"ID":"_hypo_4","__Node":"_hypo_4","__strain_id":"_hypo_4"},"_hypo_5":{"ID":"_hypo_5","__Node":"_hypo_5","__strain_id":"_hypo_5"},"_hypo_6":{"ID":"_hypo_6","__Node":"_hypo_6","__strain_id":"_hypo_6"},"_hypo_7":{"ID":"_hypo_7","__Node":"_hypo_7","__strain_id":"_hypo_7"},"_hypo_8":{"ID":"_hypo_8","__Node":"_hypo_8","__strain_id":"_hypo_8"},"_hypo_9":{"ID":"_hypo_9","__Node":"_hypo_9","__strain_id":"_hypo_9"},"_hypo_10":{"ID":"_hypo_10","__Node":"_hypo_10","__strain_id":"_hypo_10"},"_hypo_11":{"ID":"_hypo_11","__Node":"_hypo_11","__strain_id":"_hypo_11"},"_hypo_12":{"ID":"_hypo_12","__Node":"_hypo_12","__strain_id":"_hypo_12"},"_hypo_13":{"ID":"_hypo_13","__Node":"_hypo_13","__strain_id":"_hypo_13"},"_hypo_14":{"ID":"_hypo_14","__Node":"_hypo_14","__strain_id":"_hypo_14"},"_hypo_15":{"ID":"_hypo_15","__Node":"_hypo_15","__strain_id":"_hypo_15"},"_hypo_16":{"ID":"_hypo_16","__Node":"_hypo_16","__strain_id":"_hypo_16"},"_hypo_17":{"ID":"_hypo_17","__Node":"_hypo_17","__strain_id":"_hypo_17"},"_hypo_18":{"ID":"_hypo_18","__Node":"_hypo_18","__strain_id":"_hypo_18"},"_hypo_22":{"ID":"_hypo_22","__Node":"_hypo_22","__strain_id":"_hypo_22"},"_hypo_23":{"ID":"_hypo_23","__Node":"_hypo_23","__strain_id":"_hypo_23"},"_hypo_27":{"ID":"_hypo_27","__Node":"_hypo_27","__strain_id":"_hypo_27"},"_hypo_28":{"ID":"_hypo_28","__Node":"_hypo_28","__strain_id":"_hypo_28"},"_hypo_29":{"ID":"_hypo_29","__Node":"_hypo_29","__strain_id":"_hypo_29"},"_hypo_30":{"ID":"_hypo_30","__Node":"_hypo_30","__strain_id":"_hypo_30"},"_hypo_31":{"ID":"_hypo_31","__Node":"_hypo_31","__strain_id":"_hypo_31"},"_hypo_33":{"ID":"_hypo_33","__Node":"_hypo_33","__strain_id":"_hypo_33"},"_hypo_34":{"ID":"_hypo_34","__Node":"_hypo_34","__strain_id":"_hypo_34"},"_hypo_35":{"ID":"_hypo_35","__Node":"_hypo_35","__strain_id":"_hypo_35"},"_hypo_36":{"ID":"_hypo_36","__Node":"_hypo_36","__strain_id":"_hypo_36"},"_hypo_40":{"ID":"_hypo_40","__Node":"_hypo_40","__strain_id":"_hypo_40"},"_hypo_41":{"ID":"_hypo_41","__Node":"_hypo_41","__strain_id":"_hypo_41"},"_hypo_47":{"ID":"_hypo_47","__Node":"_hypo_47","__strain_id":"_hypo_47"},"_hypo_50":{"ID":"_hypo_50","__Node":"_hypo_50","__strain_id":"_hypo_50"},"_hypo_56":{"ID":"_hypo_56","__Node":"_hypo_56","__strain_id":"_hypo_56"},"_hypo_57":{"ID":"_hypo_57","__Node":"_hypo_57","__strain_id":"_hypo_57"},"_hypo_58":{"ID":"_hypo_58","__Node":"_hypo_58","__strain_id":"_hypo_58"},"_hypo_59":{"ID":"_hypo_59","__Node":"_hypo_59","__strain_id":"_hypo_59"},"_hypo_60":{"ID":"_hypo_60","__Node":"_hypo_60","__strain_id":"_hypo_60"},"_hypo_61":{"ID":"_hypo_61","__Node":"_hypo_61","__strain_id":"_hypo_61"},"_hypo_62":{"ID":"_hypo_62","__Node":"_hypo_62","__strain_id":"_hypo_62"},"_hypo_63":{"ID":"_hypo_63","__Node":"_hypo_63","__strain_id":"_hypo_63"},"_hypo_64":{"ID":"_hypo_64","__Node":"_hypo_64","__strain_id":"_hypo_64"},"_hypo_65":{"ID":"_hypo_65","__Node":"_hypo_65","__strain_id":"_hypo_65"},"_hypo_66":{"ID":"_hypo_66","__Node":"_hypo_66","__strain_id":"_hypo_66"},"_hypo_67":{"ID":"_hypo_67","__Node":"_hypo_67","__strain_id":"_hypo_67"},"_hypo_70":{"ID":"_hypo_70","__Node":"_hypo_70","__strain_id":"_hypo_70"},"_hypo_71":{"ID":"_hypo_71","__Node":"_hypo_71","__strain_id":"_hypo_71"},"_hypo_82":{"ID":"_hypo_82","__Node":"_hypo_82","__strain_id":"_hypo_82"},"_hypo_83":{"ID":"_hypo_83","__Node":"_hypo_83","__strain_id":"_hypo_83"},"_hypo_88":{"ID":"_hypo_88","__Node":"_hypo_88","__strain_id":"_hypo_88"},"_hypo_89":{"ID":"_hypo_89","__Node":"_hypo_89","__strain_id":"_hypo_89"},"_hypo_93":{"ID":"_hypo_93","__Node":"_hypo_93","__strain_id":"_hypo_93"},"_hypo_96":{"ID":"_hypo_96","__Node":"_hypo_96","__strain_id":"_hypo_96"},"_hypo_97":{"ID":"_hypo_97","__Node":"_hypo_97","__strain_id":"_hypo_97"},"_hypo_100":{"ID":"_hypo_100","__Node":"_hypo_100","__strain_id":"_hypo_100"},"_hypo_101":{"ID":"_hypo_101","__Node":"_hypo_101","__strain_id":"_hypo_101"},"_hypo_105":{"ID":"_hypo_105","__Node":"_hypo_105","__strain_id":"_hypo_105"},"_hypo_108":{"ID":"_hypo_108","__Node":"_hypo_108","__strain_id":"_hypo_108"},"_hypo_109":{"ID":"_hypo_109","__Node":"_hypo_109","__strain_id":"_hypo_109"},"_hypo_111":{"ID":"_hypo_111","__Node":"_hypo_111","__strain_id":"_hypo_111"},"_hypo_115":{"ID":"_hypo_115","__Node":"_hypo_115","__strain_id":"_hypo_115"},"_hypo_116":{"ID":"_hypo_116","__Node":"_hypo_116","__strain_id":"_hypo_116"},"_hypo_117":{"ID":"_hypo_117","__Node":"_hypo_117","__strain_id":"_hypo_117"},"_hypo_118":{"ID":"_hypo_118","__Node":"_hypo_118","__strain_id":"_hypo_118"},"_hypo_119":{"ID":"_hypo_119","__Node":"_hypo_119","__strain_id":"_hypo_119"},"_hypo_120":{"ID":"_hypo_120","__Node":"_hypo_120","__strain_id":"_hypo_120"},"_hypo_121":{"ID":"_hypo_121","__Node":"_hypo_121","__strain_id":"_hypo_121"},"_hypo_122":{"ID":"_hypo_122","__Node":"_hypo_122","__strain_id":"_hypo_122"},"_hypo_123":{"ID":"_hypo_123","__Node":"_hypo_123","__strain_id":"_hypo_123"},"_hypo_124":{"ID":"_hypo_124","__Node":"_hypo_124","__strain_id":"_hypo_124"},"_hypo_127":{"ID":"_hypo_127","__Node":"_hypo_127","__strain_id":"_hypo_127"},"_hypo_128":{"ID":"_hypo_128","__Node":"_hypo_128","__strain_id":"_hypo_128"},"_hypo_133":{"ID":"_hypo_133","__Node":"_hypo_133","__strain_id":"_hypo_133"},"_hypo_134":{"ID":"_hypo_134","__Node":"_hypo_134","__strain_id":"_hypo_134"},"_hypo_137":{"ID":"_hypo_137","__Node":"_hypo_137","__strain_id":"_hypo_137"},"_hypo_145":{"ID":"_hypo_145","__Node":"_hypo_145","__strain_id":"_hypo_145"},"_hypo_151":{"ID":"_hypo_151","__Node":"_hypo_151","__strain_id":"_hypo_151"},"_hypo_152":{"ID":"_hypo_152","__Node":"_hypo_152","__strain_id":"_hypo_152"},"_hypo_153":{"ID":"_hypo_153","__Node":"_hypo_153","__strain_id":"_hypo_153"},"_hypo_154":{"ID":"_hypo_154","__Node":"_hypo_154","__strain_id":"_hypo_154"},"_hypo_155":{"ID":"_hypo_155","__Node":"_hypo_155","__strain_id":"_hypo_155"},"_hypo_156":{"ID":"_hypo_156","__Node":"_hypo_156","__strain_id":"_hypo_156"},"_hypo_157":{"ID":"_hypo_157","__Node":"_hypo_157","__strain_id":"_hypo_157"},"_hypo_158":{"ID":"_hypo_158","__Node":"_hypo_158","__strain_id":"_hypo_158"},"_hypo_159":{"ID":"_hypo_159","__Node":"_hypo_159","__strain_id":"_hypo_159"},"_hypo_163":{"ID":"_hypo_163","__Node":"_hypo_163","__strain_id":"_hypo_163"},"_hypo_169":{"ID":"_hypo_169","__Node":"_hypo_169","__strain_id":"_hypo_169"},"_hypo_172":{"ID":"_hypo_172","__Node":"_hypo_172","__strain_id":"_hypo_172"},"_hypo_173":{"ID":"_hypo_173","__Node":"_hypo_173","__strain_id":"_hypo_173"},"_hypo_174":{"ID":"_hypo_174","__Node":"_hypo_174","__strain_id":"_hypo_174"},"_hypo_175":{"ID":"_hypo_175","__Node":"_hypo_175","__strain_id":"_hypo_175"},"_hypo_183":{"ID":"_hypo_183","__Node":"_hypo_183","__strain_id":"_hypo_183"},"_hypo_184":{"ID":"_hypo_184","__Node":"_hypo_184","__strain_id":"_hypo_184"},"_hypo_185":{"ID":"_hypo_185","__Node":"_hypo_185","__strain_id":"_hypo_185"},"_hypo_186":{"ID":"_hypo_186","__Node":"_hypo_186","__strain_id":"_hypo_186"},"_hypo_187":{"ID":"_hypo_187","__Node":"_hypo_187","__strain_id":"_hypo_187"},"_hypo_188":{"ID":"_hypo_188","__Node":"_hypo_188","__strain_id":"_hypo_188"},"_hypo_189":{"ID":"_hypo_189","__Node":"_hypo_189","__strain_id":"_hypo_189"},"_hypo_190":{"ID":"_hypo_190","__Node":"_hypo_190","__strain_id":"_hypo_190"},"_hypo_191":{"ID":"_hypo_191","__Node":"_hypo_191","__strain_id":"_hypo_191"},"_hypo_192":{"ID":"_hypo_192","__Node":"_hypo_192","__strain_id":"_hypo_192"},"_hypo_193":{"ID":"_hypo_193","__Node":"_hypo_193","__strain_id":"_hypo_193"},"_hypo_194":{"ID":"_hypo_194","__Node":"_hypo_194","__strain_id":"_hypo_194"},"_hypo_200":{"ID":"_hypo_200","__Node":"_hypo_200","__strain_id":"_hypo_200"},"_hypo_201":{"ID":"_hypo_201","__Node":"_hypo_201","__strain_id":"_hypo_201"},"_hypo_202":{"ID":"_hypo_202","__Node":"_hypo_202","__strain_id":"_hypo_202"},"_hypo_205":{"ID":"_hypo_205","__Node":"_hypo_205","__strain_id":"_hypo_205"},"_hypo_206":{"ID":"_hypo_206","__Node":"_hypo_206","__strain_id":"_hypo_206"},"_hypo_209":{"ID":"_hypo_209","__Node":"_hypo_209","__strain_id":"_hypo_209"},"_hypo_212":{"ID":"_hypo_212","__Node":"_hypo_212","__strain_id":"_hypo_212"},"_hypo_215":{"ID":"_hypo_215","__Node":"_hypo_215","__strain_id":"_hypo_215"},"_hypo_216":{"ID":"_hypo_216","__Node":"_hypo_216","__strain_id":"_hypo_216"},"_hypo_217":{"ID":"_hypo_217","__Node":"_hypo_217","__strain_id":"_hypo_217"},"_hypo_220":{"ID":"_hypo_220","__Node":"_hypo_220","__strain_id":"_hypo_220"},"_hypo_224":{"ID":"_hypo_224","__Node":"_hypo_224","__strain_id":"_hypo_224"},"_hypo_225":{"ID":"_hypo_225","__Node":"_hypo_225","__strain_id":"_hypo_225"},"_hypo_226":{"ID":"_hypo_226","__Node":"_hypo_226","__strain_id":"_hypo_226"},"_hypo_227":{"ID":"_hypo_227","__Node":"_hypo_227","__strain_id":"_hypo_227"},"_hypo_228":{"ID":"_hypo_228","__Node":"_hypo_228","__strain_id":"_hypo_228"},"_hypo_229":{"ID":"_hypo_229","__Node":"_hypo_229","__strain_id":"_hypo_229"},"_hypo_231":{"ID":"_hypo_231","__Node":"_hypo_231","__strain_id":"_hypo_231"},"_hypo_232":{"ID":"_hypo_232","__Node":"_hypo_232","__strain_id":"_hypo_232"},"_hypo_233":{"ID":"_hypo_233","__Node":"_hypo_233","__strain_id":"_hypo_233"},"_hypo_235":{"ID":"_hypo_235","__Node":"_hypo_235","__strain_id":"_hypo_235"},"_hypo_237":{"ID":"_hypo_237","__Node":"_hypo_237","__strain_id":"_hypo_237"},"_hypo_238":{"ID":"_hypo_238","__Node":"_hypo_238","__strain_id":"_hypo_238"},"_hypo_249":{"ID":"_hypo_249","__Node":"_hypo_249","__strain_id":"_hypo_249"},"_hypo_250":{"ID":"_hypo_250","__Node":"_hypo_250","__strain_id":"_hypo_250"},"_hypo_251":{"ID":"_hypo_251","__Node":"_hypo_251","__strain_id":"_hypo_251"},"_hypo_252":{"ID":"_hypo_252","__Node":"_hypo_252","__strain_id":"_hypo_252"},"_hypo_253":{"ID":"_hypo_253","__Node":"_hypo_253","__strain_id":"_hypo_253"},"_hypo_254":{"ID":"_hypo_254","__Node":"_hypo_254","__strain_id":"_hypo_254"},"_hypo_255":{"ID":"_hypo_255","__Node":"_hypo_255","__strain_id":"_hypo_255"},"_hypo_256":{"ID":"_hypo_256","__Node":"_hypo_256","__strain_id":"_hypo_256"},"_hypo_257":{"ID":"_hypo_257","__Node":"_hypo_257","__strain_id":"_hypo_257"},"_hypo_258":{"ID":"_hypo_258","__Node":"_hypo_258","__strain_id":"_hypo_258"},"_hypo_259":{"ID":"_hypo_259","__Node":"_hypo_259","__strain_id":"_hypo_259"},"_hypo_260":{"ID":"_hypo_260","__Node":"_hypo_260","__strain_id":"_hypo_260"},"_hypo_261":{"ID":"_hypo_261","__Node":"_hypo_261","__strain_id":"_hypo_261"},"_hypo_262":{"ID":"_hypo_262","__Node":"_hypo_262","__strain_id":"_hypo_262"},"_hypo_263":{"ID":"_hypo_263","__Node":"_hypo_263","__strain_id":"_hypo_263"},"_hypo_268":{"ID":"_hypo_268","__Node":"_hypo_268","__strain_id":"_hypo_268"},"_hypo_269":{"ID":"_hypo_269","__Node":"_hypo_269","__strain_id":"_hypo_269"},"_hypo_278":{"ID":"_hypo_278","__Node":"_hypo_278","__strain_id":"_hypo_278"},"_hypo_281":{"ID":"_hypo_281","__Node":"_hypo_281","__strain_id":"_hypo_281"},"_hypo_283":{"ID":"_hypo_283","__Node":"_hypo_283","__strain_id":"_hypo_283"},"_hypo_289":{"ID":"_hypo_289","__Node":"_hypo_289","__strain_id":"_hypo_289"},"_hypo_292":{"ID":"_hypo_292","__Node":"_hypo_292","__strain_id":"_hypo_292"},"_hypo_293":{"ID":"_hypo_293","__Node":"_hypo_293","__strain_id":"_hypo_293"},"_hypo_294":{"ID":"_hypo_294","__Node":"_hypo_294","__strain_id":"_hypo_294"},"_hypo_298":{"ID":"_hypo_298","__Node":"_hypo_298","__strain_id":"_hypo_298"},"_hypo_299":{"ID":"_hypo_299","__Node":"_hypo_299","__strain_id":"_hypo_299"},"_hypo_300":{"ID":"_hypo_300","__Node":"_hypo_300","__strain_id":"_hypo_300"},"_hypo_301":{"ID":"_hypo_301","__Node":"_hypo_301","__strain_id":"_hypo_301"},"_hypo_304":{"ID":"_hypo_304","__Node":"_hypo_304","__strain_id":"_hypo_304"},"_hypo_310":{"ID":"_hypo_310","__Node":"_hypo_310","__strain_id":"_hypo_310"},"_hypo_311":{"ID":"_hypo_311","__Node":"_hypo_311","__strain_id":"_hypo_311"},"_hypo_312":{"ID":"_hypo_312","__Node":"_hypo_312","__strain_id":"_hypo_312"},"_hypo_315":{"ID":"_hypo_315","__Node":"_hypo_315","__strain_id":"_hypo_315"},"_hypo_316":{"ID":"_hypo_316","__Node":"_hypo_316","__strain_id":"_hypo_316"},"_hypo_317":{"ID":"_hypo_317","__Node":"_hypo_317","__strain_id":"_hypo_317"},"_hypo_318":{"ID":"_hypo_318","__Node":"_hypo_318","__strain_id":"_hypo_318"},"_hypo_319":{"ID":"_hypo_319","__Node":"_hypo_319","__strain_id":"_hypo_319"},"_hypo_320":{"ID":"_hypo_320","__Node":"_hypo_320","__strain_id":"_hypo_320"},"_hypo_321":{"ID":"_hypo_321","__Node":"_hypo_321","__strain_id":"_hypo_321"},"_hypo_322":{"ID":"_hypo_322","__Node":"_hypo_322","__strain_id":"_hypo_322"},"_hypo_323":{"ID":"_hypo_323","__Node":"_hypo_323","__strain_id":"_hypo_323"},"_hypo_326":{"ID":"_hypo_326","__Node":"_hypo_326","__strain_id":"_hypo_326"},"_hypo_327":{"ID":"_hypo_327","__Node":"_hypo_327","__strain_id":"_hypo_327"},"_hypo_331":{"ID":"_hypo_331","__Node":"_hypo_331","__strain_id":"_hypo_331"},"_hypo_335":{"ID":"_hypo_335","__Node":"_hypo_335","__strain_id":"_hypo_335"},"_hypo_343":{"ID":"_hypo_343","__Node":"_hypo_343","__strain_id":"_hypo_343"},"_hypo_344":{"ID":"_hypo_344","__Node":"_hypo_344","__strain_id":"_hypo_344"},"_hypo_345":{"ID":"_hypo_345","__Node":"_hypo_345","__strain_id":"_hypo_345"},"_hypo_346":{"ID":"_hypo_346","__Node":"_hypo_346","__strain_id":"_hypo_346"},"_hypo_347":{"ID":"_hypo_347","__Node":"_hypo_347","__strain_id":"_hypo_347"},"_hypo_348":{"ID":"_hypo_348","__Node":"_hypo_348","__strain_id":"_hypo_348"},"_hypo_349":{"ID":"_hypo_349","__Node":"_hypo_349","__strain_id":"_hypo_349"},"_hypo_350":{"ID":"_hypo_350","__Node":"_hypo_350","__strain_id":"_hypo_350"},"_hypo_351":{"ID":"_hypo_351","__Node":"_hypo_351","__strain_id":"_hypo_351"},"_hypo_352":{"ID":"_hypo_352","__Node":"_hypo_352","__strain_id":"_hypo_352"},"_hypo_353":{"ID":"_hypo_353","__Node":"_hypo_353","__strain_id":"_hypo_353"},"_hypo_354":{"ID":"_hypo_354","__Node":"_hypo_354","__strain_id":"_hypo_354"},"_hypo_355":{"ID":"_hypo_355","__Node":"_hypo_355","__strain_id":"_hypo_355"},"_hypo_356":{"ID":"_hypo_356","__Node":"_hypo_356","__strain_id":"_hypo_356"},"_hypo_357":{"ID":"_hypo_357","__Node":"_hypo_357","__strain_id":"_hypo_357"},"_hypo_372":{"ID":"_hypo_372","__Node":"_hypo_372","__strain_id":"_hypo_372"},"_hypo_373":{"ID":"_hypo_373","__Node":"_hypo_373","__strain_id":"_hypo_373"},"_hypo_374":{"ID":"_hypo_374","__Node":"_hypo_374","__strain_id":"_hypo_374"},"_hypo_375":{"ID":"_hypo_375","__Node":"_hypo_375","__strain_id":"_hypo_375"},"_hypo_376":{"ID":"_hypo_376","__Node":"_hypo_376","__strain_id":"_hypo_376"},"_hypo_377":{"ID":"_hypo_377","__Node":"_hypo_377","__strain_id":"_hypo_377"},"_hypo_378":{"ID":"_hypo_378","__Node":"_hypo_378","__strain_id":"_hypo_378"},"_hypo_379":{"ID":"_hypo_379","__Node":"_hypo_379","__strain_id":"_hypo_379"},"_hypo_380":{"ID":"_hypo_380","__Node":"_hypo_380","__strain_id":"_hypo_380"},"_hypo_381":{"ID":"_hypo_381","__Node":"_hypo_381","__strain_id":"_hypo_381"},"_hypo_385":{"ID":"_hypo_385","__Node":"_hypo_385","__strain_id":"_hypo_385"},"_hypo_389":{"ID":"_hypo_389","__Node":"_hypo_389","__strain_id":"_hypo_389"},"_hypo_393":{"ID":"_hypo_393","__Node":"_hypo_393","__strain_id":"_hypo_393"},"_hypo_396":{"ID":"_hypo_396","__Node":"_hypo_396","__strain_id":"_hypo_396"},"_hypo_397":{"ID":"_hypo_397","__Node":"_hypo_397","__strain_id":"_hypo_397"},"_hypo_401":{"ID":"_hypo_401","__Node":"_hypo_401","__strain_id":"_hypo_401"},"_hypo_402":{"ID":"_hypo_402","__Node":"_hypo_402","__strain_id":"_hypo_402"},"_hypo_403":{"ID":"_hypo_403","__Node":"_hypo_403","__strain_id":"_hypo_403"},"_hypo_404":{"ID":"_hypo_404","__Node":"_hypo_404","__strain_id":"_hypo_404"},"_hypo_411":{"ID":"_hypo_411","__Node":"_hypo_411","__strain_id":"_hypo_411"},"_hypo_412":{"ID":"_hypo_412","__Node":"_hypo_412","__strain_id":"_hypo_412"},"_hypo_413":{"ID":"_hypo_413","__Node":"_hypo_413","__strain_id":"_hypo_413"},"_hypo_417":{"ID":"_hypo_417","__Node":"_hypo_417","__strain_id":"_hypo_417"},"_hypo_418":{"ID":"_hypo_418","__Node":"_hypo_418","__strain_id":"_hypo_418"},"_hypo_422":{"ID":"_hypo_422","__Node":"_hypo_422","__strain_id":"_hypo_422"},"_hypo_423":{"ID":"_hypo_423","__Node":"_hypo_423","__strain_id":"_hypo_423"},"_hypo_424":{"ID":"_hypo_424","__Node":"_hypo_424","__strain_id":"_hypo_424"},"_hypo_425":{"ID":"_hypo_425","__Node":"_hypo_425","__strain_id":"_hypo_425"},"_hypo_426":{"ID":"_hypo_426","__Node":"_hypo_426","__strain_id":"_hypo_426"},"_hypo_431":{"ID":"_hypo_431","__Node":"_hypo_431","__strain_id":"_hypo_431"},"_hypo_434":{"ID":"_hypo_434","__Node":"_hypo_434","__strain_id":"_hypo_434"},"_hypo_435":{"ID":"_hypo_435","__Node":"_hypo_435","__strain_id":"_hypo_435"}},"initial_category":"13496","newickTree":"(((((((((((((((((((SAL_IA6169AA_AS:0.0,SAL_EA3564AA_AS:0):0.0,SAL_IA5709AA_AS:1):0.0,((SAL_JA4562AA_AS:0,SAL_FA2136AA_AS:0):0.0,SAL_JA8483AA_AS:1):1):0.0,(((((SAL_FA3019AA_AS:0.0,((((SAL_FA3194AA_AS:0.0,SAL_FA4728AA_AS:3):0.0,SAL_FA4572AA_AS:3):0.0,((SAL_BA3624AA_AS:0.0,SAL_BA5451AA_AS:4):0.0,SAL_JA4563AA_AS:3):4):0.0,SAL_IA6171AA_AS:5):43):0.0,SAL_KA4665AA_AS:54):0.0,(SAL_FA4560AA_AS:0.0,SAL_IA6168AA_AS:2):55):0.0,(SAL_KA2748AA_AS:0.0,SAL_KA2722AA_AS:39):59):0.0,SAL_JA4558AA_AS:62):65):0.0,SAL_JA4553AA_AS:68):0.0,SAL_JA4557AA_AS:75):0.0,((((((((((((SAL_FA3995AA_AS:0.0,SAL_FA3911AA_AS:1):0.0,((SAL_FA1993AA_AS:0,SAL_FA4384AA_AS:0):0.0,SAL_FA2979AA_AS:2):3):0.0,SAL_JA4565AA_AS:5):0.0,SAL_JA4438AA_AS:6):0.0,SAL_FA2360AA_AS:13):0.0,SAL_JA4566AA_AS:15):0.0,SAL_JA4564AA_AS:17):0.0,SAL_FA3889AA_AS:17):0.0,SAL_BA2933AA_AS:25):0.0,((SAL_EA6577AA_AS:0.0,SAL_JA4552AA_AS:31):0.0,SAL_FA4423AA_AS:41):43):0.0,SAL_CA0747AA_AS:45):0.0,((SAL_FA3039AA_AS:0.0,SAL_FA2918AA_AS:3):0.0,SAL_JA4561AA_AS:39):65):76):0.0,(SAL_JA4439AA_AS:0.0,SAL_IA1837AA_AS:43):81):0.0,((SAL_KA4646AA_AS:0.0,SAL_JA4560AA_AS:46):0.0,((SAL_KA4634AA_AS:0.0,SAL_KA2723AA_AS:21):0.0,SAL_KA2731AA_AS:21):72):84):0.0,(SAL_AB1333AA_AS:0.0,SAL_JA4556AA_AS:15):106):0.0,((SAL_JA4457AA_AS:0.0,(SAL_JA4455AA_AS:0.0,SAL_JA4478AA_AS:34):42):0.0,SAL_JA4448AA_AS:43):108):0.0,((((((((((SAL_EA6434AA_AS:0.0,SAL_EA5152AA_AS:5):0.0,((SAL_EA6573AA_AS:0.0,SAL_FA3249AA_AS:33):0.0,SAL_JA4554AA_AS:52):54):0.0,SAL_KA4666AA_AS:58):0.0,((SAL_KA4675AA_AS:0.0,SAL_KA2726AA_AS:14):0.0,(SAL_KA4638AA_AS:0.0,SAL_LA4011AA_AS:41):59):60):0.0,SAL_KA2749AA_AS:70):0.0,SAL_KA4670AA_AS:70):0.0,SAL_KA5409AA_AS:73):0.0,SAL_KA2736AA_AS:76):0.0,SAL_CA1224AA_AS:79):0.0,(SAL_KA5410AA_AS:0.0,SAL_KA2761AA_AS:81):99):125):0.0,SAL_KA4626AA_AS:149):0.0,SAL_KA3524AA_AS:175):0.0,SAL_CA3925AA_AS:179):0.0,(((((((((SAL_KA2758AA_AS:0.0,SAL_KA4676AA_AS:16):0.0,SAL_KA4667AA_AS:45):0.0,(SAL_JA4440AA_AS:0.0,SAL_KA4652AA_AS:47):48):0.0,SAL_KA4673AA_AS:54):0.0,SAL_KA2755AA_AS:59):0.0,SAL_KA4668AA_AS:60):0.0,(SAL_KA3451AA_AS:0.0,SAL_JA4441AA_AS:71):88):0.0,((((SAL_FA2332AA_AS:0.0,SAL_EA6429AA_AS:59):0.0,SAL_EA6435AA_AS:85):0.0,SAL_EA6440AA_AS:87):0.0,SAL_LA4012AA_AS:93):195):0.0,SAL_ZA3194AA_AS:293):890):0.0,SAL_KA2752AA_AS:1144):0.0,((((((((((((SAL_BA8961AA_AS:0.0,SAL_BA9023AA_AS:2):0.0,SAL_BA9002AA_AS:7):0.0,SAL_NA2838AA_AS:15):0.0,SAL_KA2735AA_AS:18):0.0,(((SAL_KA4644AA_AS:0.0,SAL_KA4645AA_AS:54):0.0,((SAL_JA4551AA_AS:0.0,SAL_JA4548AA_AS:9):0.0,(SAL_KA4641AA_AS:0.0,SAL_JA4504AA_AS:31):35):66):0.0,(SAL_KA2781AA_AS:0.0,SAL_KA2110AA_AS:15):81):84):0.0,(((SAL_KA4602AA_AS:0.0,SAL_JA4499AA_AS:17):0.0,(SAL_KA4687AA_AS:0.0,SAL_KA4680AA_AS:32):26):0.0,SAL_KA4624AA_AS:49):111):0.0,((((((SAL_KA4671AA_AS:0.0,(((SAL_KA2782AA_AS:0.0,(SAL_KA5408AA_AS:0.0,((SAL_KA5414AA_AS:0.0,SAL_KA4629AA_AS:13):0.0,SAL_KA2727AA_AS:45):52):26):0.0,SAL_KA2113AA_AS:64):0.0,SAL_KA2729AA_AS:6):8):0.0,SAL_JA4486AA_AS:18):0.0,SAL_JA4495AA_AS:28):0.0,SAL_KA4674AA_AS:28):0.0,SAL_KA2109AA_AS:29):0.0,SAL_KA2746AA_AS:98):117):0.0,(((((((((((((((SAL_KA2775AA_AS:0.0,SAL_KA2132AA_AS:5):0.0,SAL_KA2120AA_AS:19):0.0,SAL_KA4681AA_AS:24):0.0,((SAL_KA2766AA_AS:0.0,SAL_KA4631AA_AS:24):0.0,SAL_KA2118AA_AS:33):35):0.0,SAL_KA4685AA_AS:35):0.0,SAL_KA2747AA_AS:35):0.0,SAL_KA4686AA_AS:37):0.0,SAL_KA5413AA_AS:49):0.0,SAL_KA4683AA_AS:60):0.0,(SAL_KA2751AA_AS:0.0,SAL_KA4669AA_AS:73):82):0.0,(SAL_KA2777AA_AS:0.0,(SAL_KA4630AA_AS:0.0,SAL_KA2750AA_AS:5):27):83):0.0,SAL_KA2116AA_AS:86):0.0,SAL_JA4465AA_AS:113):0.0,SAL_KA4684AA_AS:123):0.0,(SAL_KA2124AA_AS:0.0,SAL_KA3519AA_AS:84):127):130):0.0,(((SAL_KA4677AA_AS:0.0,SAL_KA2732AA_AS:17):0.0,SAL_JA4490AA_AS:19):0.0,((((SAL_KA5411AA_AS:0.0,SAL_KA2772AA_AS:89):0.0,(SAL_KA2119AA_AS:0.0,SAL_KA2123AA_AS:7):28):0.0,SAL_KA2771AA_AS:38):0.0,SAL_JA4550AA_AS:68):79):131):0.0,SAL_JA4470AA_AS:169):0.0,(((SAL_KA2770AA_AS:0.0,SAL_KA4651AA_AS:2):0.0,(((((((((SAL_KA2759AA_AS:0.0,SAL_KA5412AA_AS:159):0.0,((SAL_KA4650AA_AS:0.0,SAL_KA4647AA_AS:27):0.0,SAL_KA4648AA_AS:19):22):0.0,(SAL_KA2114AA_AS:0.0,SAL_KA2115AA_AS:48):71):0.0,SAL_KA2744AA_AS:85):0.0,(SAL_KA4628AA_AS:0.0,SAL_KA2779AA_AS:34):86):0.0,SAL_KA2725AA_AS:87):0.0,SAL_KA4649AA_AS:115):0.0,SAL_KA2745AA_AS:136):0.0,SAL_KA2112AA_AS:144):155):0.0,SAL_KA2134AA_AS:209):219):0.0,(((((((((((((((SAL_KA2773AA_AS:0.0,SAL_KA2127AA_AS:5):0.0,SAL_KA2767AA_AS:8):0.0,SAL_KA2131AA_AS:13):0.0,SAL_KA2133AA_AS:13):0.0,SAL_KA2765AA_AS:13):0.0,SAL_KA2126AA_AS:15):0.0,SAL_KA2719AA_AS:16):0.0,SAL_KA4682AA_AS:16):0.0,SAL_KA2129AA_AS:17):0.0,SAL_KA2764AA_AS:19):0.0,SAL_KA4679AA_AS:20):0.0,SAL_KA4642AA_AS:47):0.0,SAL_JA4549AA_AS:98):0.0,((((((((((SAL_FA6301AA_AS:0.0,SAL_FA6300AA_AS:3):0.0,SAL_FA6280AA_AS:6):0.0,(SAL_FA6337AA_AS:0.0,SAL_JA4450AA_AS:35):39):0.0,SAL_JA4509AA_AS:39):0.0,(SAL_FA6378AA_AS:0.0,SAL_JA4452AA_AS:27):45):0.0,SAL_KA4663AA_AS:53):0.0,(SAL_FA6392AA_AS:0.0,SAL_KA2117AA_AS:31):53):0.0,((SAL_JA4461AA_AS:0.0,SAL_JA4512AA_AS:9):0.0,SAL_KA4633AA_AS:16):62):0.0,((((SAL_KA2107AA_AS:0.0,SAL_KA2111AA_AS:16):0.0,SAL_KA2733AA_AS:30):0.0,SAL_KA2734AA_AS:108):0.0,SAL_KA2778AA_AS:127):144):0.0,SAL_KA2122AA_AS:158):170):0.0,(((SAL_KA2776AA_AS:0.0,SAL_KA2730AA_AS:22):0.0,SAL_KA4640AA_AS:27):0.0,((SAL_KA5407AA_AS:0.0,SAL_KA2721AA_AS:25):0.0,SAL_KA2774AA_AS:42):52):236):305):1573):0.0,(((((SAL_JA4443AA_AS:0.0,SAL_JA4445AA_AS:27):0.0,SAL_JA4442AA_AS:27):0.0,SAL_JA4444AA_AS:38):0.0,(SAL_EA6432AA_AS:0.0,SAL_EA6869AA_AS:65):163):0.0,((SAL_FA6398AA_AS:0.0,SAL_JA4446AA_AS:41):0.0,SAL_EA6427AA_AS:148):1139):1816);\n","metadata_options":{"5187":{"label":"Lineage","category":"Custom","coltype":"character","grouptype":"size","colorscheme":"category","minnum":0},"13496":{"label":"ParaC serovars","category":"Custom","coltype":"character","grouptype":"size","colorscheme":"custom","minnum":0},"nothing":{"label":"No Category"},"comment":{"category":"Metadata","label":"Comment","coltype":"character","grouptype":"size","colorscheme":"category","minnum":0},"secondary_sample_accession":{"category":"Metadata","label":"Secondary Sample ID","coltype":"character","grouptype":"size","colorscheme":"category","minnum":0},"antigenic_formulas":{"category":"Metadata","label":"Antigenic Formulas","coltype":"character","grouptype":"size","colorscheme":"category","minnum":0},"total_bases":{"category":"Metadata","label":"Bases","coltype":"character","grouptype":"size","colorscheme":"category","minnum":0},"accession":{"category":"Metadata","label":"Accession No.","coltype":"character","grouptype":"size","colorscheme":"category","minnum":0},"antibiotic_resistance":{"category":"Metadata","label":"Antibiotic Resistance","coltype":"character","grouptype":"size","colorscheme":"category","minnum":0},"strain":{"category":"Metadata","label":"Name","coltype":"character","grouptype":"size","colorscheme":"category","minnum":0},"seq_library":{"category":"Metadata","label":"Sequencing Library","coltype":"character","grouptype":"size","colorscheme":"category","minnum":0},"postcode":{"category":"Metadata","label":"Post Code","coltype":"character","grouptype":"size","colorscheme":"category","minnum":0},"subspecies":{"category":"Metadata","label":"Subspecies","coltype":"character","grouptype":"size","colorscheme":"category","minnum":0},"sample_accession":{"category":"Metadata","label":"Sample ID","coltype":"character","grouptype":"size","colorscheme":"category","minnum":0},"seq_insert":{"category":"Metadata","label":"Insert Size","coltype":"character","grouptype":"size","colorscheme":"category","minnum":0},"city":{"category":"Metadata","label":"City","coltype":"character","grouptype":"size","colorscheme":"category","minnum":0},"collection_date":{"category":"Metadata","label":"Collection Day","coltype":"character","grouptype":"size","colorscheme":"category","minnum":0},"collection_month":{"category":"Metadata","label":"Collection Month","coltype":"character","grouptype":"size","colorscheme":"category","minnum":0},"average_length":{"category":"Metadata","label":"Average Length","coltype":"character","grouptype":"size","colorscheme":"category","minnum":0},"continent":{"category":"Metadata","label":"Continent","coltype":"character","grouptype":"size","colorscheme":"category","minnum":0},"admin1":{"category":"Metadata","label":"Region","coltype":"character","grouptype":"size","colorscheme":"category","minnum":0},"source_details":{"category":"Metadata","label":"Source Details","coltype":"character","grouptype":"size","colorscheme":"category","minnum":0},"admin2":{"category":"Metadata","label":"District","coltype":"character","grouptype":"size","colorscheme":"category","minnum":0},"latitude":{"category":"Metadata","label":"Latitude","coltype":"character","grouptype":"size","colorscheme":"category","minnum":0},"experiment_accession":{"category":"Metadata","label":"Experiment","coltype":"character","grouptype":"size","colorscheme":"category","minnum":0},"study_accession":{"category":"Metadata","label":"Bio Project ID","coltype":"character","grouptype":"size","colorscheme":"category","minnum":0},"source_niche":{"category":"Metadata","label":"Source Niche","coltype":"character","grouptype":"size","colorscheme":"category","minnum":0},"barcode":{"category":"Metadata","label":"Barcode","coltype":"character","grouptype":"size","colorscheme":"category","minnum":0},"phage_type":{"category":"Metadata","label":"Phage Type","coltype":"character","grouptype":"size","colorscheme":"category","minnum":0},"serotype":{"category":"Metadata","label":"Serovar","coltype":"character","grouptype":"size","colorscheme":"category","minnum":0},"uberstrain":{"category":"Metadata","label":"Uberstrain","coltype":"character","grouptype":"size","colorscheme":"category","minnum":0},"secondary_study_accession":{"category":"Metadata","label":"Project ID","coltype":"character","grouptype":"size","colorscheme":"category","minnum":0},"collection_year":{"category":"Metadata","label":"Collection Year","coltype":"character","grouptype":"size","colorscheme":"category","minnum":0},"seq_platform":{"category":"Metadata","label":"Sequencing Platform","coltype":"character","grouptype":"size","colorscheme":"category","minnum":0},"created":{"category":"Metadata","label":"Date Entered","coltype":"character","grouptype":"size","colorscheme":"category","minnum":0},"country":{"category":"Metadata","label":"Country","coltype":"character","grouptype":"size","colorscheme":"category","minnum":0},"release_date":{"category":"Metadata","label":"Release Date","coltype":"character","grouptype":"size","colorscheme":"category","minnum":0},"disease":{"category":"Metadata","label":"Disease","coltype":"character","grouptype":"size","colorscheme":"category","minnum":0},"longitude":{"category":"Metadata","label":"Longitude","coltype":"character","grouptype":"size","colorscheme":"category","minnum":0},"ST":{"category":"Metadata","label":"ST","coltype":"character","grouptype":"size","colorscheme":"category","minnum":0},"source_type":{"category":"Metadata","label":"Source Type","coltype":"character","grouptype":"size","colorscheme":"category","minnum":0},"contact":{"category":"Metadata","label":"Lab Contact","coltype":"character","grouptype":"size","colorscheme":"category","minnum":0},"collection_time":{"category":"Metadata","label":"Collection Time","coltype":"character","grouptype":"size","colorscheme":"category","minnum":0},"ID":{"label":"ID","coltype":"character","grouptype":"size","colorscheme":"category","minnum":0}}}
