# Supplementary material for: GrapeTree: visualization of core genomic relationships among 100,000 bacterial pathogens
Source: Genome Res. 2018 Sep;28(9):1395–404. doi: 10.1101/gr.232397.117 (PMC6120633; doi:10.1101/gr.232397.117)
Supplement: Supplemental Material [file supp_gr.232397.117_Supplemental_data_S2.zip › figures/Fig_5E.json]

{"links":[{"source":0,"target":1,"distance":387.540555081},{"source":1,"target":2,"distance":465.696485379},{"source":2,"target":3,"distance":73.8301145228},{"source":3,"target":4,"distance":2.94423669133},{"source":4,"target":5,"distance":2.30431895481},{"source":5,"target":6,"distance":13.2559465362},{"source":5,"target":7,"distance":14.2853374638},{"source":4,"target":8,"distance":10.4737240452},{"source":3,"target":9,"distance":17.7367268087},{"source":2,"target":10,"distance":67.4537882897},{"source":10,"target":11,"distance":26.9039635198},{"source":10,"target":12,"distance":40.1510194802},{"source":1,"target":13,"distance":541.950972559},{"source":13,"target":14,"distance":41.8946662988},{"source":14,"target":15,"distance":24.9705879282},{"source":14,"target":16,"distance":17.0799760718},{"source":13,"target":17,"distance":84.6711792012},{"source":0,"target":18,"distance":234.54828937},{"source":18,"target":19,"distance":217.186204737},{"source":19,"target":20,"distance":342.060946413},{"source":20,"target":21,"distance":23.9286355098},{"source":21,"target":22,"distance":142.471570086},{"source":21,"target":23,"distance":41.1320921019},{"source":23,"target":24,"distance":5.03076872558},{"source":24,"target":25,"distance":5.13920800322},{"source":25,"target":26,"distance":13.2109784954},{"source":26,"target":27,"distance":27.9900426805},{"source":26,"target":28,"distance":32.0296113195},{"source":25,"target":29,"distance":45.2846265046},{"source":24,"target":30,"distance":48.6748159968},{"source":23,"target":31,"distance":64.9358847744},{"source":20,"target":32,"distance":70.0643045244},{"source":32,"target":33,"distance":17.6543168989},{"source":33,"target":34,"distance":1.84613001742},{"source":34,"target":35,"distance":3.54943120766},{"source":35,"target":36,"distance":23.9489563055},{"source":35,"target":37,"distance":23.3662686945},{"source":34,"target":38,"distance":1.19254572984},{"source":38,"target":39,"distance":2.46723288883},{"source":39,"target":40,"distance":5.7712628553},{"source":40,"target":41,"distance":24.1063693703},{"source":40,"target":42,"distance":15.9804646297},{"source":42,"target":43,"distance":5.9284532183},{"source":42,"target":44,"distance":10.1842607817},{"source":39,"target":45,"distance":30.2916028947},{"source":38,"target":46,"distance":34.1708769862},{"source":33,"target":47,"distance":30.8684572638},{"source":32,"target":48,"distance":12.3088056167},{"source":48,"target":49,"distance":35.4906818693},{"source":48,"target":50,"distance":36.0815141307},{"source":19,"target":51,"distance":348.824170918},{"source":51,"target":52,"distance":4.73004390436},{"source":52,"target":53,"distance":37.9140483617},{"source":53,"target":54,"distance":6.70058988853},{"source":54,"target":55,"distance":1.49951047026},{"source":55,"target":56,"distance":2.67366782827},{"source":56,"target":57,"distance":50.9460084132},{"source":56,"target":58,"distance":4.60178489934},{"source":58,"target":59,"distance":2.84400418817},{"source":59,"target":60,"distance":33.2715774932},{"source":59,"target":61,"distance":21.6805050068},{"source":61,"target":62,"distance":2.12880857635},{"source":61,"target":63,"distance":2.90472642365},{"source":58,"target":64,"distance":8.66592343683},{"source":64,"target":65,"distance":18.6251830839},{"source":65,"target":66,"distance":11.0448677471},{"source":65,"target":67,"distance":3.13940525286},{"source":64,"target":68,"distance":5.93747241612},{"source":68,"target":69,"distance":20.0655559409},{"source":68,"target":70,"distance":21.6288880591},{"source":55,"target":71,"distance":3.00725856236},{"source":71,"target":72,"distance":12.7428232556},{"source":72,"target":73,"distance":7.11950845333},{"source":73,"target":74,"distance":15.8551744543},{"source":73,"target":75,"distance":17.4555185457},{"source":72,"target":76,"distance":1.19262129667},{"source":76,"target":77,"distance":27.4136383015},{"source":76,"target":78,"distance":28.3479286985},{"source":71,"target":79,"distance":43.7401328694},{"source":54,"target":80,"distance":57.2534318032},{"source":53,"target":81,"distance":12.0772926544},{"source":81,"target":82,"distance":37.8081114842},{"source":81,"target":83,"distance":11.5873190158},{"source":83,"target":84,"distance":42.3485365047},{"source":83,"target":85,"distance":40.2472514953},{"source":52,"target":86,"distance":26.1441638789},{"source":86,"target":87,"distance":10.948768572},{"source":87,"target":88,"distance":9.13586188012},{"source":88,"target":89,"distance":10.4388145932},{"source":89,"target":90,"distance":31.7996338398},{"source":90,"target":91,"distance":9.35454377178},{"source":91,"target":92,"distance":64.3786163992},{"source":91,"target":93,"distance":6.65641460078},{"source":93,"target":94,"distance":11.4023864033},{"source":93,"target":95,"distance":23.3856165967},{"source":90,"target":96,"distance":9.91815397822},{"source":96,"target":97,"distance":23.7271908828},{"source":96,"target":98,"distance":20.3746201172},{"source":89,"target":99,"distance":21.7337517364},{"source":99,"target":100,"distance":17.715102924},{"source":100,"target":101,"distance":18.9898480257},{"source":101,"target":102,"distance":2.00187526432},{"source":101,"target":103,"distance":1.01723273568},{"source":100,"target":104,"distance":19.2521904743},{"source":99,"target":105,"distance":4.08498057262},{"source":105,"target":106,"distance":5.2844636551},{"source":106,"target":107,"distance":13.3536639147},{"source":107,"target":108,"distance":14.8649424214},{"source":107,"target":109,"distance":2.6222321723},{"source":109,"target":110,"distance":0.434634349818},{"source":110,"target":111,"distance":0.200129981183},{"source":111,"target":112,"distance":7.70894010008},{"source":111,"target":113,"distance":9.39933989992},{"source":110,"target":114,"distance":0.303054987567},{"source":114,"target":115,"distance":4.59884530734},{"source":115,"target":116,"distance":0.433248892567},{"source":116,"target":117,"distance":0.773495940759},{"source":117,"target":118,"distance":2.67177910096},{"source":118,"target":119,"distance":1.00084652492},{"source":118,"target":120,"distance":0.005522475077},{"source":117,"target":121,"distance":0.347329399038},{"source":121,"target":122,"distance":1.33409488529},{"source":121,"target":123,"distance":0.678644114711},{"source":123,"target":124,"distance":0},{"source":123,"target":125,"distance":0},{"source":116,"target":126,"distance":2.24561255924},{"source":115,"target":127,"distance":3.59222873243},{"source":114,"target":128,"distance":6.47121819266},{"source":109,"target":129,"distance":9.63516085331},{"source":106,"target":130,"distance":23.6321000502},{"source":105,"target":131,"distance":2.47590758172},{"source":131,"target":132,"distance":23.6130508403},{"source":131,"target":133,"distance":2.66339915965},{"source":133,"target":134,"distance":16.8502502581},{"source":133,"target":135,"distance":14.9006877419},{"source":88,"target":136,"distance":6.4826887411},{"source":136,"target":137,"distance":10.7519700743},{"source":137,"target":138,"distance":1.41768661612},{"source":138,"target":139,"distance":8.35805332032},{"source":139,"target":140,"distance":9.84755927129},{"source":140,"target":141,"distance":37.1587968338},{"source":141,"target":142,"distance":1.44223563908},{"source":141,"target":143,"distance":0.573882360923},{"source":140,"target":144,"distance":3.96121554905},{"source":144,"target":145,"distance":15.6180280166},{"source":144,"target":146,"distance":24.8239021396},{"source":146,"target":147,"distance":0.952628374022},{"source":147,"target":148,"distance":0.537710674964},{"source":148,"target":149,"distance":0.232338847557},{"source":149,"target":150,"distance":1.51316818436},{"source":149,"target":151,"distance":1.50796581564},{"source":148,"target":152,"distance":1.27839690244},{"source":152,"target":153,"distance":1.63124953241},{"source":152,"target":154,"distance":0.383177967588},{"source":154,"target":155,"distance":0.953400808389},{"source":154,"target":156,"distance":2.06976119161},{"source":147,"target":157,"distance":1.97998520004},{"source":146,"target":158,"distance":2.32603750098},{"source":139,"target":159,"distance":21.3707640998},{"source":159,"target":160,"distance":16.856037482},{"source":159,"target":161,"distance":23.211724518},{"source":138,"target":162,"distance":3.69631408239},{"source":162,"target":163,"distance":29.0058687779},{"source":163,"target":164,"distance":0.545859669102},{"source":164,"target":165,"distance":0.339026106216},{"source":165,"target":166,"distance":0.99181749489},{"source":166,"target":167,"distance":0.989726235901},{"source":166,"target":168,"distance":0.016642764099},{"source":168,"target":169,"distance":0},{"source":168,"target":170,"distance":0},{"source":165,"target":171,"distance":0.01455200511},{"source":164,"target":172,"distance":-0.338012606216},{"source":163,"target":173,"distance":0.461861205898},{"source":162,"target":174,"distance":36.8758939721},{"source":137,"target":175,"distance":27.0303200243},{"source":136,"target":176,"distance":4.73054381851},{"source":176,"target":177,"distance":9.63061493854},{"source":177,"target":178,"distance":21.5534423518},{"source":178,"target":179,"distance":25.3825400818},{"source":178,"target":180,"distance":18.2718389182},{"source":177,"target":181,"distance":31.1279601482},{"source":176,"target":182,"distance":41.1934463115},{"source":87,"target":183,"distance":11.3104603889},{"source":183,"target":184,"distance":12.5062388791},{"source":184,"target":185,"distance":8.16780302513},{"source":185,"target":186,"distance":22.3093293822},{"source":185,"target":187,"distance":24.7407556178},{"source":184,"target":188,"distance":34.8918775999},{"source":188,"target":189,"distance":1.47476961375},{"source":189,"target":190,"distance":11.2733723114},{"source":189,"target":191,"distance":10.0462086886},{"source":188,"target":192,"distance":10.8258963862},{"source":183,"target":193,"distance":48.7418476209},{"source":193,"target":194,"distance":8.85126773417},{"source":193,"target":195,"distance":6.29504926583},{"source":86,"target":196,"distance":89.5729894899},{"source":51,"target":197,"distance":103.80055035},{"source":18,"target":198,"distance":488.049046417},{"source":0,"target":199,"distance":152.589296783},{"source":199,"target":200,"distance":-276.835045049},{"source":199,"target":201,"distance":385.304847337},{"source":201,"target":202,"distance":34.7397520647},{"source":202,"target":203,"distance":20.6404190333},{"source":203,"target":204,"distance":5.1154293058},{"source":204,"target":205,"distance":16.2919823376},{"source":205,"target":206,"distance":22.3840582423},{"source":206,"target":207,"distance":1.47560008411},{"source":207,"target":208,"distance":5.01079628639},{"source":208,"target":209,"distance":1.1755711341},{"source":209,"target":210,"distance":0.730499419129},{"source":210,"target":211,"distance":1.1161944626},{"source":211,"target":212,"distance":15.9129805635},{"source":211,"target":213,"distance":6.27922343647},{"source":210,"target":214,"distance":0.497923537399},{"source":214,"target":215,"distance":16.636249026},{"source":214,"target":216,"distance":52.525019974},{"source":209,"target":217,"distance":6.11876069341},{"source":217,"target":218,"distance":3.72265476649},{"source":218,"target":219,"distance":0.033687177689},{"source":218,"target":220,"distance":6.22047982231},{"source":217,"target":221,"distance":4.45079123351},{"source":208,"target":222,"distance":17.6064455519},{"source":207,"target":223,"distance":11.3932105815},{"source":206,"target":224,"distance":19.1315296259},{"source":224,"target":225,"distance":14.932033713},{"source":225,"target":226,"distance":5.66386336078},{"source":225,"target":227,"distance":7.56977563922},{"source":224,"target":228,"distance":26.832130287},{"source":205,"target":229,"distance":55.3470438952},{"source":204,"target":230,"distance":28.378702674},{"source":230,"target":231,"distance":1.09549047367},{"source":231,"target":232,"distance":14.5968698936},{"source":232,"target":233,"distance":18.9962912365},{"source":232,"target":234,"distance":12.4223447635},{"source":231,"target":235,"distance":6.81075010645},{"source":230,"target":236,"distance":0.847367776325},{"source":203,"target":237,"distance":1.29971011901},{"source":237,"target":238,"distance":3.5976812824},{"source":238,"target":239,"distance":46.4624697112},{"source":239,"target":240,"distance":1.81376543251},{"source":240,"target":241,"distance":9.51271381841},{"source":240,"target":242,"distance":0.655464931591},{"source":242,"target":243,"distance":7.0624404223},{"source":242,"target":244,"distance":6.4842355777},{"source":244,"target":245,"distance":19.8190007375},{"source":244,"target":246,"distance":12.6899672625},{"source":239,"target":247,"distance":37.5378091925},{"source":238,"target":248,"distance":36.3766327888},{"source":248,"target":249,"distance":5.08559982151},{"source":248,"target":250,"distance":10.0454481785},{"source":237,"target":251,"distance":2.24209697246},{"source":251,"target":252,"distance":14.704330662},{"source":252,"target":253,"distance":23.8816374964},{"source":253,"target":254,"distance":10.7258456215},{"source":254,"target":255,"distance":0.920321137537},{"source":255,"target":256,"distance":1.98917840355},{"source":255,"target":257,"distance":0.012822596445},{"source":254,"target":258,"distance":6.08935236246},{"source":253,"target":259,"distance":5.01215612848},{"source":252,"target":260,"distance":24.1641710722},{"source":260,"target":261,"distance":1.6808289762},{"source":261,"target":262,"distance":0.277016318058},{"source":262,"target":263,"distance":11.1711850848},{"source":263,"target":264,"distance":2.28285949799},{"source":264,"target":265,"distance":12.521575133},{"source":265,"target":266,"distance":6.39377972575},{"source":266,"target":267,"distance":14.0723435322},{"source":267,"target":268,"distance":3.08056578396},{"source":268,"target":269,"distance":0.616078923137},{"source":269,"target":270,"distance":3.64863665843},{"source":270,"target":271,"distance":4.21693451465},{"source":271,"target":272,"distance":4.62698495223},{"source":272,"target":273,"distance":5.00351260096},{"source":273,"target":274,"distance":1.9322114608},{"source":273,"target":275,"distance":3.1455965392},{"source":272,"target":276,"distance":7.70225989904},{"source":276,"target":277,"distance":21.9783017546},{"source":276,"target":278,"distance":10.3991842454},{"source":271,"target":279,"distance":25.1544937978},{"source":270,"target":280,"distance":0.36721542285},{"source":280,"target":281,"distance":20.2234565268},{"source":280,"target":282,"distance":2.97748447317},{"source":269,"target":283,"distance":0.791038497817},{"source":283,"target":284,"distance":9.17458323639},{"source":283,"target":285,"distance":27.9739117636},{"source":268,"target":286,"distance":0.511397217488},{"source":286,"target":287,"distance":18.3911086883},{"source":286,"target":288,"distance":38.0981383117},{"source":267,"target":289,"distance":11.6248909582},{"source":266,"target":290,"distance":34.2612130049},{"source":290,"target":291,"distance":10.6872460563},{"source":291,"target":292,"distance":3.47908161314},{"source":291,"target":293,"distance":1.54434538686},{"source":290,"target":294,"distance":12.3893039437},{"source":265,"target":295,"distance":40.2587740213},{"source":264,"target":296,"distance":25.7283220858},{"source":263,"target":297,"distance":54.7642151573},{"source":262,"target":298,"distance":1.08419885978},{"source":298,"target":299,"distance":50.2061660855},{"source":298,"target":300,"distance":38.0584509145},{"source":261,"target":301,"distance":16.1810240912},{"source":301,"target":302,"distance":43.6712636569},{"source":301,"target":303,"distance":40.4408113431},{"source":260,"target":304,"distance":108.22484546},{"source":251,"target":305,"distance":29.1168288666},{"source":305,"target":306,"distance":5.11927533461},{"source":305,"target":307,"distance":51.7009136654},{"source":202,"target":308,"distance":22.4256571159},{"source":308,"target":309,"distance":11.8832194495},{"source":309,"target":310,"distance":36.5639750533},{"source":309,"target":311,"distance":12.7809005717},{"source":311,"target":312,"distance":0.937177326547},{"source":312,"target":313,"distance":9.97369505868},{"source":313,"target":314,"distance":11.0624487289},{"source":313,"target":315,"distance":13.0513757711},{"source":315,"target":316,"distance":3.84041186054},{"source":315,"target":317,"distance":3.21600213946},{"source":312,"target":318,"distance":17.1186111913},{"source":311,"target":319,"distance":64.7612641735},{"source":308,"target":320,"distance":25.5037390271},{"source":320,"target":321,"distance":2.0396608401},{"source":321,"target":322,"distance":8.80804384278},{"source":321,"target":323,"distance":8.30023615722},{"source":320,"target":324,"distance":10.1544076599},{"source":201,"target":325,"distance":27.9645975964},{"source":325,"target":326,"distance":32.6558146913},{"source":326,"target":327,"distance":0.185029099983},{"source":327,"target":328,"distance":117.638503295},{"source":327,"target":329,"distance":45.3933437053},{"source":326,"target":330,"distance":8.95720711877},{"source":330,"target":331,"distance":6.16085518546},{"source":331,"target":332,"distance":6.43107070649},{"source":332,"target":333,"distance":97.7018369252},{"source":332,"target":334,"distance":26.5800420748},{"source":334,"target":335,"distance":16.2891286906},{"source":334,"target":336,"distance":18.1933033094},{"source":331,"target":337,"distance":77.7115767935},{"source":330,"target":338,"distance":3.54326050204},{"source":338,"target":339,"distance":3.90415684511},{"source":339,"target":340,"distance":4.22289094428},{"source":340,"target":341,"distance":51.5260061608},{"source":340,"target":342,"distance":96.2804458392},{"source":339,"target":343,"distance":18.1917985557},{"source":343,"target":344,"distance":26.9982963159},{"source":343,"target":345,"distance":21.2912476841},{"source":338,"target":346,"distance":20.1423714049},{"source":346,"target":347,"distance":4.90854898564},{"source":347,"target":348,"distance":20.1333400966},{"source":347,"target":349,"distance":4.94049540335},{"source":349,"target":350,"distance":16.4724433929},{"source":349,"target":351,"distance":2.57832460709},{"source":346,"target":352,"distance":8.86914976436},{"source":325,"target":353,"distance":1.37833702148},{"source":353,"target":354,"distance":130.054717566},{"source":353,"target":355,"distance":5.43892187749},{"source":355,"target":356,"distance":78.1953556685},{"source":356,"target":357,"distance":1.91784807925},{"source":356,"target":358,"distance":0.087495920748},{"source":355,"target":359,"distance":30.1960421705},{"source":359,"target":360,"distance":80.2898032844},{"source":360,"target":361,"distance":4.89692897012},{"source":361,"target":362,"distance":24.9690901898},{"source":361,"target":363,"distance":14.9982593102},{"source":363,"target":364,"distance":7.66819828924},{"source":363,"target":365,"distance":18.6558987108},{"source":360,"target":366,"distance":17.9692464049},{"source":366,"target":367,"distance":18.6350364186},{"source":366,"target":368,"distance":2.13435158143},{"source":368,"target":369,"distance":15.4402286843},{"source":368,"target":370,"distance":6.73707131571},{"source":359,"target":371,"distance":25.2396731481},{"source":371,"target":372,"distance":45.3545048373},{"source":372,"target":373,"distance":52.0933226046},{"source":373,"target":374,"distance":1.07630198111},{"source":374,"target":375,"distance":2.47797052804},{"source":375,"target":376,"distance":0.850836213082},{"source":376,"target":377,"distance":0.714648130706},{"source":377,"target":378,"distance":0.877976351463},{"source":378,"target":379,"distance":0.260417731627},{"source":379,"target":380,"distance":0.096803834331},{"source":380,"target":381,"distance":1.89001943274},{"source":381,"target":382,"distance":11.0953482456},{"source":381,"target":383,"distance":8.94470475445},{"source":380,"target":384,"distance":0.112605192262},{"source":384,"target":385,"distance":11.1790568584},{"source":384,"target":386,"distance":0.866670641648},{"source":386,"target":387,"distance":1.90537268115},{"source":386,"target":388,"distance":3.13323131885},{"source":379,"target":389,"distance":13.9165244782},{"source":378,"target":390,"distance":5.75062520587},{"source":377,"target":391,"distance":17.2992351173},{"source":376,"target":392,"distance":12.6202176505},{"source":375,"target":393,"distance":16.3192860525},{"source":374,"target":394,"distance":0.485476198522},{"source":394,"target":395,"distance":8.3765051603},{"source":394,"target":396,"distance":39.7224148397},{"source":373,"target":397,"distance":10.4616690365},{"source":372,"target":398,"distance":38.2166392655},{"source":371,"target":399,"distance":21.2240702189},{"source":399,"target":400,"distance":20.7823347947},{"source":400,"target":401,"distance":20.5687444375},{"source":401,"target":402,"distance":20.888320377},{"source":401,"target":403,"distance":10.153040623},{"source":400,"target":404,"distance":1.34934363676},{"source":404,"target":405,"distance":31.0729160768},{"source":405,"target":406,"distance":4.06217428166},{"source":406,"target":407,"distance":15.0154734622},{"source":406,"target":408,"distance":1.12973653781},{"source":405,"target":409,"distance":4.04238321834},{"source":404,"target":410,"distance":0.671268774715},{"source":410,"target":411,"distance":8.0360659229},{"source":411,"target":412,"distance":17.7532593667},{"source":412,"target":413,"distance":11.4663437117},{"source":412,"target":414,"distance":15.6783312883},{"source":411,"target":415,"distance":5.38956432081},{"source":415,"target":416,"distance":28.3492848599},{"source":415,"target":417,"distance":6.86638764012},{"source":417,"target":418,"distance":2.10335709653},{"source":417,"target":419,"distance":2.89997640347},{"source":419,"target":420,"distance":1.91141672001},{"source":419,"target":421,"distance":1.09058327999},{"source":410,"target":422,"distance":1.28430529586},{"source":422,"target":423,"distance":5.41086039113},{"source":423,"target":424,"distance":11.7016807143},{"source":423,"target":425,"distance":23.4387872857},{"source":422,"target":426,"distance":27.9325426089},{"source":399,"target":427,"distance":35.1340167239},{"source":427,"target":428,"distance":78.6936440576},{"source":427,"target":429,"distance":24.8228967549},{"source":429,"target":430,"distance":29.652762025},{"source":430,"target":431,"distance":3.63972892883},{"source":431,"target":432,"distance":21.2337167644},{"source":431,"target":433,"distance":9.2228272356},{"source":430,"target":434,"distance":6.72718007117},{"source":429,"target":435,"distance":11.45883335},{"source":435,"target":436,"distance":57.3687521444},{"source":435,"target":437,"distance":77.6552588556}],"nodes":["_hypo_0","_hypo_1","_hypo_2","_hypo_3","_hypo_4","_hypo_5","8723_97","8719_97","SARB69_CDC277_68","8722_97","_hypo_10","M554_NCTC20376","61-1","_hypo_13","_hypo_14","38K","M80_NCTC348","M595_NCTC20379","_hypo_18","_hypo_19","_hypo_20","_hypo_21","93506","_hypo_23","_hypo_24","_hypo_25","_hypo_26","CFSAN023669","M244_NCTC20350","M227_NCTC20343","M263_NCTC20356","RKS1256","_hypo_32","_hypo_33","_hypo_34","_hypo_35","60_2","RKS1245","_hypo_38","_hypo_39","_hypo_40","62_6","_hypo_42","67_11","74_8","67_1","65_15","63_3","_hypo_48","C500","RKS1233","_hypo_51","_hypo_52","_hypo_53","_hypo_54","_hypo_55","_hypo_56","0200_2011","_hypo_58","_hypo_59","60_3","_hypo_61","M55_NCTC20033","M179_NCTC20332","_hypo_64","_hypo_65","73_1","55_5","_hypo_68","201209171","06-01706","_hypo_71","_hypo_72","_hypo_73","A50","RKS1237","_hypo_76","RKS1235","61_1_CS","04_3622","RKS1264","_hypo_81","63_2","_hypo_83","62_4","68_3","_hypo_86","_hypo_87","_hypo_88","_hypo_89","_hypo_90","_hypo_91","SC-B67","_hypo_93","B27","CY1","_hypo_96","CN182","CN101","_hypo_99","_hypo_100","_hypo_101","CFSAN023160","CFSAN023106","MDH-2014-00394","_hypo_105","_hypo_106","_hypo_107","MDH-2014-00537","_hypo_109","_hypo_110","_hypo_111","MDH-2014-00330","MDH-2014-00354","_hypo_114","_hypo_115","_hypo_116","_hypo_117","_hypo_118","MDH-2014-00352","MDH-2014-00338","_hypo_121","MDH-2014-00443","_hypo_123","MDH-2014-00035","MDH-2014-00555","MDH-2014-00347","MDH-2014-00519","MDH-2014-00415","MDH-2014-00342","MDH-2014-00350","_hypo_131","MDH-2014-00026","_hypo_133","SARB4","RKS1228","_hypo_136","_hypo_137","_hypo_138","_hypo_139","_hypo_140","_hypo_141","CFSAN022631","MDH-2014-00081","_hypo_144","CFSAN012639","_hypo_146","_hypo_147","_hypo_148","_hypo_149","MDH-2014-00387","MDH-2014-00359","_hypo_152","MDH-2014-00072","_hypo_154","MDH-2014-00400","MDH-2014-00099","MDH-2014-00353","CFSAN022628","_hypo_159","04_1262","05_1616","_hypo_162","_hypo_163","_hypo_164","_hypo_165","_hypo_166","ADRDL-14-18151","_hypo_168","MDH-2014-00373","MDH-2014-00531","CFSAN022623","ADRDL-14-7194","ADRDL-14-13296","RKS1241","62_2","_hypo_176","_hypo_177","_hypo_178","MDH-2014-00048","RKS1252","48-0391","RKS1229","_hypo_183","_hypo_184","_hypo_185","55_9","RKS1253","_hypo_188","_hypo_189","09_0197","201008276","08_0694","_hypo_193","SARB4_FidelmaBoyd","05-03241","0115_2009","LNT182","57_1_CS","_hypo_199","Ragna","_hypo_201","_hypo_202","_hypo_203","_hypo_204","_hypo_205","_hypo_206","_hypo_207","_hypo_208","_hypo_209","_hypo_210","_hypo_211","RKS1234","66-10","_hypo_214","69_10","73_3","_hypo_217","_hypo_218","65_1bis","70_7","67_14","65_7bis","201000563","_hypo_224","_hypo_225","20157827","03_9548","65_5","00_7967","_hypo_230","_hypo_231","_hypo_232","32K_WS302","E279","E699","61-7","_hypo_237","_hypo_238","_hypo_239","_hypo_240","E48","_hypo_242","98_5390","_hypo_244","95_1073","98_1896","00_5112","_hypo_248","65_11bis","66_20","_hypo_251","_hypo_252","_hypo_253","_hypo_254","_hypo_255","PO418","PO628","PO530","90_13","_hypo_260","_hypo_261","_hypo_262","_hypo_263","_hypo_264","_hypo_265","_hypo_266","_hypo_267","_hypo_268","_hypo_269","_hypo_270","_hypo_271","_hypo_272","_hypo_273","92_7897","92_10881","_hypo_276","99_07269","96_1087","97_13124","_hypo_280","00_0529","87_14","_hypo_283","09_1655","03_2639","_hypo_286","85_6","96_2734","88_15","_hypo_290","_hypo_291","05_1970","05_1894","99_7322","84_3","20110645","RKS4585_E699","_hypo_298","94_2162","65_10bis","_hypo_301","SARB49_RKS4594_IP2_88","87_5","E279_RKS4595","_hypo_305","57_1","57_2","_hypo_308","_hypo_309","66-8","_hypo_311","_hypo_312","_hypo_313","02_4889","_hypo_315","86_1","87_4","89_13","90_15","_hypo_320","_hypo_321","87_1","09_2819","E44","_hypo_325","_hypo_326","_hypo_327","71_12","88_16","_hypo_330","_hypo_331","_hypo_332","72_12","_hypo_334","03_5313","02_4526","59_6","_hypo_338","_hypo_339","_hypo_340","00_7798","00_3856","_hypo_343","77_1","74_11","_hypo_346","_hypo_347","58_3","_hypo_349","59_5","59_4","67_12","_hypo_353","93_6018","_hypo_355","_hypo_356","60_1","89_12","_hypo_359","_hypo_360","_hypo_361","92_0113","_hypo_363","58_2_CS","58_2","_hypo_366","20124063","_hypo_368","88_17","93_11347","_hypo_371","_hypo_372","_hypo_373","_hypo_374","_hypo_375","_hypo_376","_hypo_377","_hypo_378","_hypo_379","_hypo_380","_hypo_381","88_27","92_6210","_hypo_384","88_11","_hypo_386","90_26","88_33","88_18","88_31","89_10","86_6","87_6","_hypo_394","90_25","4827_84_WS845","89_2","E702","_hypo_399","_hypo_400","_hypo_401","85_3","M67_NCTC20173","_hypo_404","_hypo_405","_hypo_406","1435K_WS740","66-4","E700","_hypo_410","_hypo_411","_hypo_412","M422_NCTC20229","61-2","_hypo_415","E701","_hypo_417","M436_NCTC20134","_hypo_419","M280_NCTC20095","M279_NCTC20094","_hypo_422","_hypo_423","M555_NCTC20233","SARB48_RKS4587_IP33K","61_4","_hypo_427","87_3","_hypo_429","_hypo_430","_hypo_431","65_10","65_3","67_20","_hypo_435","70_9","99_8508"],"layout_data":{"node_positions":{"93506":[719.2622665695897,825.0271738617595],"20110645":[1660.9142876515511,219.41110680505966],"20124063":[1748.983487430463,494.9654745785466],"20157827":[1538.5290081997591,299.6812695333766],"201000563":[1580.5585700480328,348.11537159418856],"201008276":[583.7043390619388,462.66659254540053],"201209171":[512.5215580462262,599.3494689780534],"_hypo_0":[1195.5301567141114,644.4709507601578],"_hypo_1":[1395.7055407281428,940.7244807251656],"_hypo_2":[1758.8618183271058,1170.3220996098144],"_hypo_3":[1783.7220253227613,1106.9056970314873],"_hypo_4":[1783.4799139126405,1104.2001772378517],"_hypo_5":[1781.9349268237117,1102.7398112083524],"8723_97":[1750.3383741846867,1096.382107338481],"8719_97":[1774.7559558188634,1070.3462197813328],"SARB69_CDC277_68":[1812.952208413381,1100.8421560152965],"8722_97":[1788.322154435568,1142.9773326268419],"_hypo_10":[1743.083729589123,1230.5211025256158],"M554_NCTC20376":[1781.3873940833857,1253.797424529187],"61-1":[1694.3356461383357,1200.8979293269426],"_hypo_13":[1466.430826701801,1435.6971404993637],"_hypo_14":[1496.4778278673734,1460.0103590380595],"38K":[1513.853032641333,1420.6359473088178],"M80_NCTC348":[1482.041637724964,1492.724591869473],"M595_NCTC20379":[1382.36592659624,1385.1003002573666],"_hypo_18":[979.3248908269312,635.470277655585],"_hypo_19":[784.5258298941252,682.4088234318757],"_hypo_20":[598.9575130395838,937.6674813147969],"_hypo_21":[620.8914217806692,940.1715531704593],"_hypo_23":[656.9565001808879,951.977208765691],"_hypo_24":[661.5809711030233,952.372685968235],"_hypo_25":[666.208802072425,951.3411756483464],"_hypo_26":[676.6276596722635,945.0163569139462],"CFSAN023669":[701.4807319428119,906.5181808091819],"M244_NCTC20350":[726.1500930819404,943.3552349157382],"M227_NCTC20343":[707.1721348153558,997.5870721556006],"M263_NCTC20356":[654.065348302287,1016.8431273910418],"RKS1256":[596.5954175337757,1004.3417714507235],"_hypo_32":[535.1494233834763,948.0097532197336],"_hypo_33":[521.1967210122812,956.4128887056505],"_hypo_34":[519.9332587256865,957.555097965247],"_hypo_35":[522.4828715179542,959.6100915889659],"60_2":[560.7596731480276,977.1282700299131],"RKS1245":[547.5913725664736,992.7249373244396],"_hypo_38":[518.8371114077441,957.6498387966914],"_hypo_39":[516.638389000005,958.2388535661074],"_hypo_40":[511.86287463497797,960.5936417860693],"62_6":[499.854586301663,1001.0911604374727],"_hypo_42":[497.4616846879861,963.7520166176024],"67_11":[478.42144281513845,980.6684891030933],"74_8":[472.49298977179257,948.2380020457525],"67_1":[484.75350881159585,922.4303195473036],"65_15":[506.52192196973726,907.6174065743827],"63_3":[540.0278574630138,911.7407164657699],"_hypo_48":[543.2424771608428,940.0434784600628],"C500":[574.1659508700267,897.316325692875],"RKS1233":[586.9784572973326,909.599552582716],"_hypo_51":[518.7238828388793,500.9725318263763],"_hypo_52":[515.024232791084,498.6581751983013],"_hypo_53":[512.3812193507464,533.5374033257538],"_hypo_54":[512.5892579103095,539.7158169777126],"_hypo_55":[512.6749130418295,541.096600157945],"_hypo_56":[513.4681002665125,543.4323001222483],"0200_2011":[561.6940407176,589.9466227066428],"_hypo_58":[514.7053894952807,547.4935814451378],"_hypo_59":[516.1684465626007,549.671675086051],"60_3":[550.8501772751472,586.6483368166946],"_hypo_61":[526.5222289165316,566.7857103945382],"M55_NCTC20033":[543.2980646462668,580.9627922906366],"M179_NCTC20332":[530.1926160514521,589.1666215672321],"_hypo_64":[515.3529382820127,555.4624323540136],"_hypo_65":[519.1916498730022,572.2116265847458],"73_1":[534.6206180345232,598.1611517577364],"55_5":[521.4454937440269,594.9968184508359],"_hypo_68":[514.6635354706075,560.8967462956],"06-01706":[506.6603394949107,600.0416465228077],"_hypo_71":[511.50405764917025,543.6119147916932],"_hypo_72":[506.93620270969035,554.4446649421373],"_hypo_73":[505.2106138989122,560.7823542410711],"A50":[498.9994715739464,594.8486270828773],"RKS1237":[492.53004103140796,594.5865844286163],"_hypo_76":[506.35133481999657,555.376650851447],"RKS1235":[484.4235528812689,595.0062282445081],"61_1_CS":[479.6394144521525,593.0147607747178],"04_3622":[474.28270660843174,591.1220793972107],"RKS1264":[464.3902225627185,594.3037093228722],"_hypo_81":[504.4028614508293,541.3155373324801],"63_2":[468.1329611896245,582.5037873298511],"_hypo_83":[496.4413244849785,548.4498250866259],"62_4":[454.04542927486693,589.582611347962],"68_3":[452.4841560661705,584.9438267299645],"_hypo_86":[504.2722391461473,477.0667645379321],"_hypo_87":[499.6044679011215,468.1086822301869],"_hypo_88":[493.8739077905964,461.9277991671739],"_hypo_89":[484.3086197669842,460.806607180336],"_hypo_90":[472.67137423456944,487.7379862634239],"_hypo_91":[470.2506661779479,496.02198027094545],"SC-B67":[461.6034612795899,574.9449174701972],"_hypo_93":[468.3797812585785,501.87122194734303],"B27":[461.01067883079736,531.4879734839403],"CY1":[450.93671576925664,539.6105017734585],"_hypo_96":[467.54773380372166,495.3194390521989],"CN182":[446.73843342964875,531.6758654558473],"CN101":[443.7864848406364,525.9894104057075],"_hypo_99":[465.4258723911512,454.06120106651827],"_hypo_100":[461.0507736787178,469.80855332772796],"_hypo_101":[457.69631362676137,487.004317652504],"CFSAN023160":[464.44371732106333,507.7831592634863],"CFSAN023106":[446.1287072856764,504.45742364552876],"MDH-2014-00394":[444.2310457312477,503.61772529298133],"_hypo_105":[462.1421960387878,452.2115738499297],"_hypo_106":[457.40964579654405,451.04000808599324],"_hypo_107":[445.2834353763732,448.8634884175941],"MDH-2014-00537":[465.1660961695445,476.09091855376187],"_hypo_109":[442.9557610056617,448.2041605307757],"_hypo_110":[442.55838196275073,448.1504646012248],"_hypo_111":[442.6016032382074,448.3299730429183],"MDH-2014-00330":[452.6796568292082,473.4994954718521],"MDH-2014-00354":[444.5271118496499,476.93700650289696],"_hypo_114":[442.31397823563924,448.0146672652886],"_hypo_115":[438.2787854264829,446.70352707903265],"_hypo_116":[437.87948020416894,446.68549301071033],"_hypo_117":[437.19835460679144,446.89838697690135],"_hypo_118":[436.86256238787666,449.34037189062497],"MDH-2014-00352":[447.52367985866897,467.34393099194756],"MDH-2014-00338":[425.3507497706494,465.7013619593219],"_hypo_121":[436.9123687342948,446.75383194758496],"MDH-2014-00443":[415.9465138255687,450.0976184275263],"MDH-2014-00555":[418.9830340409758,424.07456338999685],"MDH-2014-00035":[418.9830340409758,424.07456338999685],"MDH-2014-00347":[445.218941242524,425.8697288876826],"MDH-2014-00519":[457.8968212298373,434.106586534973],"MDH-2014-00415":[457.9420637145148,427.2729375845505],"MDH-2014-00342":[467.98649404005425,433.78002359516586],"MDH-2014-00350":[469.04383337856353,410.8887941934874],"_hypo_131":[463.10865105829583,450.1418439176257],"MDH-2014-00026":[472.8953285461459,409.5188675355798],"_hypo_133":[464.29098681624413,447.9877608071477],"SARB4":[478.25626595148765,415.30009903249345],"RKS1228":[483.0716810559127,419.9491544220172],"_hypo_136":[497.5772178637921,457.23137135943693],"_hypo_137":[502.2639206015504,448.4886575378578],"_hypo_138":[502.81458526687237,447.30227878284404],"_hypo_139":[504.5444028174621,439.78772838748705],"_hypo_140":[505.6754389820725,430.7731190981979],"_hypo_141":[498.81577150359084,397.18398039063794],"CFSAN022631":[483.7632772935299,382.0705179944155],"MDH-2014-00081":[503.8735179171527,377.28729937697824],"_hypo_144":[506.5012688014666,427.21305983187995],"CFSAN012639":[505.6779277814529,392.8138333829899],"_hypo_146":[513.7537890511732,405.4893722170342],"_hypo_147":[513.7435483652265,404.61054391633803],"_hypo_148":[513.563150494142,404.1484185601198],"_hypo_149":[513.3489558227222,404.140152274702],"MDH-2014-00387":[493.36902520244996,411.7947463068294],"MDH-2014-00359":[494.01776738514116,394.9809914895434],"_hypo_152":[514.1731621245024,403.1389812727503],"MDH-2014-00072":[506.7998982564769,382.9375185424595],"_hypo_154":[514.4577203915195,402.92921713185217],"MDH-2014-00400":[525.9413111227439,385.4911878450421],"MDH-2014-00099":[536.0746576996206,399.3604287796168],"MDH-2014-00353":[532.8368921247088,415.1864563379966],"CFSAN022628":[522.2128886989244,425.95613288747404],"_hypo_159":[515.4625629876991,423.37022049361786],"04_1262":[533.1493780071136,392.5308230658903],"05_1616":[541.3439119371263,391.0382660481928],"_hypo_162":[505.3627424069589,445.0359366180309],"_hypo_163":[524.575008558319,426.40749976801584],"ADRDL-14-7194":[528.5749502431502,406.29784211181305],"_hypo_165":[532.5376652376513,386.37534118367347],"_hypo_166":[532.08482481503,385.58020580594916],"ADRDL-14-18151":[511.83997831529007,380.3357291961305],"MDH-2014-00531":[531.8882147643982,357.28126304301037],"MDH-2014-00373":[531.8882147643982,357.28126304301037],"CFSAN022623":[552.3116538007013,383.28882543125536],"ADRDL-14-13296":[539.8294580794512,439.99159819389104],"RKS1241":[551.0612955049013,416.2269601350366],"62_2":[542.4723788586837,428.4212332872336],"_hypo_176":[501.72044185927183,455.859738161909],"_hypo_177":[510.04082411852585,452.7425502896046],"_hypo_178":[528.2863982637385,444.8359604162915],"MDH-2014-00048":[566.5748425742261,424.36413413400436],"RKS1252":[562.9349782428636,432.2681993161283],"48-0391":[557.1044251551946,440.1527647363139],"RKS1229":[558.7625487750687,445.33587883221395],"_hypo_183":[510.0394051491258,468.1236327064511],"_hypo_184":[521.5438587818603,467.24227849505814],"_hypo_185":[528.9007038588426,465.61089139030065],"55_9":[567.8956617722591,454.3713899310928],"RKS1253":[571.2477930634684,459.2265763024262],"_hypo_188":[553.6987931495476,468.765461954683],"_hypo_189":[555.0548900832562,468.6547137361357],"09_0197":[585.4088193171383,470.3409555238784],"08_0694":[582.0144077588459,478.639654643807],"_hypo_193":[553.8598022691624,478.22176262231903],"SARB4_FidelmaBoyd":[582.0136303135815,479.0536221825706],"05-03241":[577.8437947102614,487.7511336205643],"0115_2009":[604.5779220121249,498.8294209458027],"LNT182":[634.1541161753283,509.7783159276196],"57_1_CS":[954.4471660848945,165.858287985497],"Ragna":[1330.514418809064,557.1282937445662],"_hypo_201":[1645.755851566617,353.1487785691021],"_hypo_202":[1638.7199744789432,321.8799439454905],"_hypo_203":[1629.598804318607,305.1638242005403],"_hypo_204":[1624.8828991274854,305.34690493729005],"_hypo_205":[1610.8732749178946,310.79275577156454],"_hypo_206":[1591.773244900179,318.6456447265811],"_hypo_207":[1590.5771553584584,319.2958134889858],"_hypo_208":[1586.349675341864,321.1665990910186],"_hypo_209":[1585.3839683130614,321.66026823815906],"_hypo_210":[1584.9723212628387,322.1938972419967],"_hypo_211":[1584.4175511102014,323.0614820341314],"RKS1234":[1569.6643569720814,354.4482444202846],"66-10":[1569.2205067236669,343.90224095401453],"_hypo_214":[1584.6231924544745,322.4924598327253],"69_10":[1558.2308576365324,346.00755736623023],"73_3":[1530.0692690087926,363.8510303372456],"_hypo_217":[1579.8232757102196,322.63295563218503],"_hypo_218":[1576.5825740552925,323.7703219185851],"65_1bis":[1558.70485261634,332.8053218538687],"70_7":[1551.0507305156002,320.5115647539825],"67_14":[1556.678178500009,315.893771438187],"65_7bis":[1551.915237402679,309.85879584991164],"_hypo_224":[1575.646956773678,311.4702119319857],"_hypo_225":[1562.8555874610179,306.3551220853451],"03_9548":[1539.4369242684681,292.9501702390083],"65_5":[1537.2731222845027,288.4382728530333],"00_7967":[1543.4582916625911,288.3174719263422],"_hypo_230":[1602.7131428362775,291.4185827902097],"_hypo_231":[1601.7252024563006,291.2053432609861],"_hypo_232":[1588.3134511093483,289.98711485475997],"32K_WS302":[1550.7918214491822,289.4250490876211],"E279":[1557.1732735261294,285.50726741235917],"E699":[1576.6430052167275,283.34988101214856],"61-7":[1587.9590621214782,276.7830340410845],"_hypo_237":[1630.057865756015,304.0560739124937],"_hypo_238":[1628.5221444578451,301.1135220170423],"_hypo_239":[1606.0075508194209,264.636386601709],"_hypo_240":[1605.0891658096048,263.23755669000644],"E48":[1583.9181715866491,243.74735643262184],"_hypo_242":[1604.8062858180724,262.70307204711986],"98_5390":[1589.7945961731461,240.84593404946605],"_hypo_244":[1602.6538847784059,257.1213893183087],"95_1073":[1586.2670174514258,222.5207900876689],"98_1896":[1592.7491284270945,227.00042991138733],"00_5112":[1594.2532234144194,211.28375772055603],"_hypo_248":[1618.382200149516,269.1211816685632],"65_11bis":[1608.833639777497,246.35021867019364],"66_20":[1613.8173898744533,240.21149544097472],"_hypo_251":[1631.2844369331197,302.3904238282082],"_hypo_252":[1637.9970701641396,290.60145285125384],"_hypo_253":[1636.1618632223035,268.644992320115],"_hypo_254":[1633.8556536828519,259.02189340285526],"_hypo_255":[1633.5504711440362,258.2295531432195],"PO418":[1617.3477802404152,243.59231197122597],"PO628":[1631.3480211424921,238.33929031727996],"PO530":[1645.0550646324368,235.9816090285006],"90_13":[1643.4720284909474,245.1309188072326],"_hypo_260":[1653.328197593902,274.41611915165043],"_hypo_261":[1654.3832045954252,273.27959184259487],"_hypo_262":[1654.5482779558495,273.08448043819135],"_hypo_263":[1660.7378102254204,264.8435657000147],"_hypo_264":[1661.9695307501345,263.1351365668568],"_hypo_265":[1669.092578355219,254.04018514910047],"_hypo_266":[1672.606934491115,249.3024869917594],"_hypo_267":[1679.2725006430585,238.1611412559097],"_hypo_268":[1680.5322682754859,235.61348346477902],"_hypo_269":[1680.735531313923,235.0826810337277],"_hypo_270":[1681.4650371216815,231.79647340880925],"_hypo_271":[1681.2379043054343,227.91259629755376],"_hypo_272":[1680.8160243212537,223.6646718218077],"_hypo_273":[1679.8219720983136,219.1567676022054],"92_7897":[1670.931798379202,199.27088322720573],"92_10881":[1680.82337065967,196.2765669010005],"_hypo_276":[1682.175027875426,216.68978572686663],"99_07269":[1686.388727705893,176.6337861918928],"96_1087":[1689.161067399874,187.93195910871722],"97_13124":[1694.5678911534467,186.81287971156038],"_hypo_280":[1681.6566407164482,231.5170688573089],"00_0529":[1696.4015468302641,195.78151640862168],"87_14":[1695.432821503734,213.41615460933727],"_hypo_283":[1681.3432228472209,234.67854210234904],"09_1655":[1704.4488598521925,218.05470994272665],"03_2639":[1721.7631142080727,213.1227202380997],"_hypo_286":[1680.976031269093,235.4532326117371],"85_6":[1715.386390767625,221.94311116541616],"96_2734":[1733.7791748540792,219.53948905485785],"88_15":[1709.292511716629,231.61690905504742],"_hypo_290":[1703.4268192389322,242.28303485061133],"_hypo_291":[1712.8472499594056,239.37191967146146],"05_1970":[1732.1809111845316,226.53045520001388],"05_1894":[1734.147302702403,237.0632657090683],"99_7322":[1734.8475942678174,241.51007422638304],"84_3":[1725.4362537530556,244.51916325822307],"RKS4585_E699":[1729.0324540588429,247.2473650522906],"_hypo_298":[1655.5158182302534,272.8306817876201],"94_2162":[1719.1764021299743,254.23897912338444],"65_10bis":[1709.1094765653054,259.981489822701],"_hypo_301":[1669.1452471624386,271.05652109099685],"SARB49_RKS4594_IP2_88":[1728.5095022244766,260.5273065962452],"87_5":[1726.0068318405085,263.8981878164586],"E279_RKS4595":[1772.5575655809007,262.2600867839699],"_hypo_305":[1657.760948626572,297.8501974153973],"57_1":[1682.036870103757,293.1697423548863],"57_2":[1725.446048212135,296.48408847935235],"_hypo_308":[1659.3537727652174,323.40047114668624],"_hypo_309":[1670.306714944843,322.922384007467],"66-8":[1722.172924708802,308.8795195560986],"_hypo_311":[1682.0969622016773,322.74608312790417],"_hypo_312":[1682.9611643072585,322.7187913096055],"_hypo_313":[1692.126471633107,321.901691259769],"02_4889":[1721.4779770779223,314.7672906261949],"_hypo_315":[1704.1673843010765,321.8338566676262],"86_1":[1727.2106661301298,317.00825731556256],"87_4":[1726.7839365968039,325.83103176344724],"89_13":[1718.4063669122502,327.70001997309976],"90_15":[1759.8642449465483,340.41062454107123],"_hypo_320":[1681.8569358344366,330.2741880113168],"_hypo_321":[1683.6984951357056,330.66115164817717],"87_1":[1711.677975533721,333.53062399792964],"09_2819":[1710.0609888137885,339.0259199983538],"E44":[1707.504795737782,344.5811497375703],"_hypo_325":[1654.008729423661,377.59313479890704],"_hypo_326":[1682.6153358253812,387.04614453413495],"_hypo_327":[1682.7856996135574,387.03533312876607],"71_12":[1810.834900403295,375.9004475097016],"88_16":[1744.57478945571,383.69031595905994],"_hypo_330":[1690.3600818303469,389.92888413144055],"_hypo_331":[1696.0404480967477,390.13097114272404],"_hypo_332":[1701.972318600744,390.2593136110448],"72_12":[1812.0245654283085,385.88870879998797],"_hypo_334":[1726.4816989562044,391.0629572340759],"03_5313":[1761.5017850178929,390.30762198590804],"02_4526":[1763.108838664863,394.46729028757335],"59_6":[1787.1949461278696,400.0827593730799],"_hypo_338":[1693.3128624418857,391.33150932860786],"_hypo_339":[1696.8293395141181,392.1115143109153],"_hypo_340":[1700.679103903191,392.71000792372604],"00_7798":[1767.528005477051,402.32980202598833],"00_3856":[1807.8458777042608,411.6503518709587],"_hypo_343":[1713.0731133136107,396.33403950187557],"77_1":[1757.0218646417716,405.5684528872962],"74_11":[1751.034260768315,407.75903694855396],"_hypo_346":[1709.2047081006515,400.963992271552],"_hypo_347":[1713.2916314695801,402.91468371259975],"58_3":[1751.1198418045108,410.467647852485],"_hypo_349":[1717.3026465348682,405.07979657653925],"59_5":[1751.241178471539,414.40877816848166],"59_4":[1736.3307210300122,416.8586138999182],"67_12":[1728.6403026608339,421.37274822848855],"_hypo_353":[1653.9965508323533,378.86472012617463],"93_6018":[1764.6529472535685,464.60660366183293],"_hypo_355":[1653.90624328816,383.88181693512405],"_hypo_356":[1709.5931259437739,429.74581182761295],"60_1":[1730.7669295326505,434.8031328268824],"89_12":[1721.2635927154097,446.0870371607863],"_hypo_359":[1652.2602671746838,411.69179717508916],"_hypo_360":[1708.6735421546346,459.69821490353553],"_hypo_361":[1712.5026129088558,462.09600011280554],"92_0113":[1751.2818891390139,480.7585518618187],"_hypo_363":[1723.920541048088,469.9127355140208],"58_2_CS":[1747.0422470882447,483.9989682710436],"58_2":[1752.0953713974786,494.2211016716571],"_hypo_366":[1719.5950845248885,472.17057569506557],"_hypo_368":[1720.8117168154083,473.7188996161533],"88_17":[1745.113515143743,497.8465911047955],"93_11347":[1735.684208423784,495.3074438976574],"_hypo_371":[1648.4992771133286,434.6720027337379],"_hypo_372":[1668.3352425960416,471.515354387334],"_hypo_373":[1692.273453583179,513.1904536988861],"_hypo_374":[1692.841146026387,514.0051629176498],"_hypo_375":[1694.3997512159292,515.6776657841631],"_hypo_376":[1694.9682810897625,516.2189235269445],"_hypo_377":[1695.4783671765322,516.6366879233356],"_hypo_378":[1696.133164884034,517.1135144548443],"_hypo_379":[1696.344992183825,517.226889138813],"_hypo_380":[1696.4264392441596,517.2635326016036],"_hypo_381":[1698.1465934286302,516.9778363126832],"88_27":[1727.3393908774492,509.10219491627834],"92_6210":[1726.305119897701,514.6776356269697],"_hypo_384":[1696.5112249422964,517.3235680311072],"88_11":[1726.5322123612766,521.5261497964484],"_hypo_386":[1697.12345218271,517.8378756847276],"90_26":[1716.2710415268853,528.1710886437722],"88_33":[1710.230903694074,536.6043002505567],"88_18":[1705.3331544589769,548.812194058936],"88_31":[1697.6250315365933,542.3749849329247],"89_10":[1691.3924703094494,552.3639557747961],"86_6":[1687.6715080140864,547.0094550238719],"87_6":[1682.4603270597408,548.6379003444265],"_hypo_394":[1692.6418737444346,514.4062889444192],"90_25":[1680.968167502286,539.5572778324708],"4827_84_WS845":[1662.3004075447648,562.2429595127803],"89_2":[1673.7503425006657,536.3448725855401],"E702":[1663.7020029599817,526.5791622433346],"_hypo_399":[1638.2811142386854,451.37563818083373],"_hypo_400":[1630.335150850137,468.8252728812651],"_hypo_401":[1636.4658370235634,486.78425424596094],"85_3":[1652.4187788064735,522.6694518527838],"M67_NCTC20173":[1644.6079682532747,515.0000918590565],"_hypo_404":[1629.7247255940626,469.9102353120387],"_hypo_405":[1630.7836934802838,498.5583146811301],"_hypo_406":[1631.5715766033104,502.22229301681216],"1435K_WS740":[1648.7502816641577,531.3929792224394],"66-4":[1634.6642406284036,523.0360686737304],"E700":[1623.8026578043941,521.237667352749],"_hypo_410":[1629.3119728161257,470.3719463895379],"_hypo_411":[1625.3476338211028,476.6370596010285],"_hypo_412":[1622.111209172899,492.6931514437731],"M422_NCTC20229":[1617.9359034979543,522.9855213974574],"61-2":[1612.5949940816108,525.8180384482753],"_hypo_415":[1622.333896782615,480.59204104527237],"E701":[1609.7967701728533,525.0115183001267],"_hypo_417":[1618.3137753625604,485.48788779136254],"M436_NCTC20134":[1612.4845446053546,506.63989587299227],"_hypo_419":[1616.1558462379833,487.0695407543447],"M280_NCTC20095":[1603.612046282442,504.85440042552517],"M279_NCTC20094":[1596.5746795554126,494.6745945788183],"_hypo_422":[1628.2499098181538,470.8972920613047],"_hypo_423":[1623.8599490753418,473.27395152942705],"M555_NCTC20233":[1597.4378665602997,489.0935623473057],"SARB48_RKS4587_IP33K":[1585.7975909628772,490.1218602972125],"61_4":[1585.1118529004173,486.19545662305296],"_hypo_427":[1608.4837015479127,464.13520940732735],"87_3":[1529.278368585261,512.1110258157732],"_hypo_429":[1587.3091773268711,472.85958284033575],"_hypo_430":[1562.389669456065,484.14880871385907],"_hypo_431":[1559.5242563087536,485.89966164055767],"65_10":[1527.8885896508884,509.7021482378829],"65_3":[1534.5212195414322,499.59660534178613],"67_20":[1537.2135432785778,491.4248337056927],"_hypo_435":[1577.074643732204,475.50873998145016],"70_9":[1506.7350466270643,494.76576250608076],"99_8508":[1487.9410483464453,496.8126523800186]},"nodes_links":{"max_link_length":10000,"max_link_scale":500,"base_node_size":20,"size_power":0.5,"link_font_size":14,"show_link_labels":false,"show_node_labels":false,"node_font_size":12,"custom_colours":{},"hide_link_length":10000,"show_individual_segments":false,"node_collapsed_value":0,"manual_collapsing":{},"backup":null,"custom_color_scheme":["#c7eae5","#dbe8c3","#f5f5f5","#ff0000","#2ca02c","#98df8a","#d62728","#ff9896","#9467bd","#c5b0d5","#8c564b","#c49c94","#e377c2","#f7b6d2","#7f7f7f","#c7c7c7","#bcbd22","#dbdb8d","#17becf","#9edae5","#393b79","#5254a3","#6b6ecf","#9c9ede","#637939","#8ca252","#b5cf6b","#cedb9c","#8c6d31","#bd9e39","#e7ba52","#e7cb94","#843c39","#ad494a","#d6616b","#e7969c","#7b4173","#a55194","#ce6dbd","#de9ed6","#3182bd","#6baed6","#9ecae1","#c6dbef","#e6550d","#fd8d3c","#fdae6b","#fdd0a2","#31a354","#74c476","#a1d99b","#c7e9c0","#756bb1","#9e9ac8","#bcbddc","#dadaeb","#636363","#969696","#bdbdbd","#d9d9d9"]},"scale":0.7645080721627107,"translate":[0,0],"display_category":"population"},"metadata":{"93506":{"ID":"93506","__Node":"93506","__strain_id":"93506","__selected":false,"id":2,"Selected":"","index":"2","population":"Choleraesuis","Collection Date":"ND"},"20110645":{"ID":"20110645","__Node":"20110645","__strain_id":"20110645","__selected":false,"id":111,"Selected":"","index":"111","population":"Paratyphi C","Collection Date":"ND"},"20124063":{"ID":"20124063","__Node":"20124063","__strain_id":"20124063","__selected":false,"id":3,"Selected":"","index":"3","population":"Paratyphi C","Collection Date":"ND"},"20157827":{"ID":"20157827","__Node":"20157827","__strain_id":"20157827","__selected":false,"id":4,"Selected":"","index":"4","population":"Paratyphi C","Collection Date":"ND"},"201000563":{"ID":"201000563","__Node":"201000563","__strain_id":"201000563","__selected":false,"id":5,"Selected":"","index":"5","population":"Paratyphi C","Collection Date":"ND"},"201008276":{"ID":"201008276","__Node":"201008276","__strain_id":"201008276","__selected":false,"id":6,"Selected":"","index":"6","population":"Choleraesuis","Collection Date":"ND"},"201209171":{"ID":"201209171","__Node":"201209171","__strain_id":"201209171","__selected":false,"id":7,"Selected":"","index":"7","population":"Choleraesuis","Collection Date":"ND"},"_hypo_0":{"ID":"_hypo_0","__Node":"_hypo_0","__strain_id":"_hypo_0","Collection Date":"ND"},"_hypo_1":{"ID":"_hypo_1","__Node":"_hypo_1","__strain_id":"_hypo_1","Collection Date":"ND"},"_hypo_2":{"ID":"_hypo_2","__Node":"_hypo_2","__strain_id":"_hypo_2","Collection Date":"ND"},"_hypo_3":{"ID":"_hypo_3","__Node":"_hypo_3","__strain_id":"_hypo_3","Collection Date":"ND"},"_hypo_4":{"ID":"_hypo_4","__Node":"_hypo_4","__strain_id":"_hypo_4","Collection Date":"ND"},"_hypo_5":{"ID":"_hypo_5","__Node":"_hypo_5","__strain_id":"_hypo_5","Collection Date":"ND"},"8723_97":{"ID":"8723_97","__Node":"8723_97","__strain_id":"8723_97","__selected":false,"id":8,"Selected":"","index":"14","population":"Typhisuis","Collection Date":"ND"},"8719_97":{"ID":"8719_97","__Node":"8719_97","__strain_id":"8719_97","__selected":false,"id":9,"Selected":"","index":"12","population":"Typhisuis","Collection Date":"ND"},"SARB69_CDC277_68":{"ID":"SARB69_CDC277_68","__Node":"SARB69_CDC277_68","__strain_id":"SARB69_CDC277_68","__selected":false,"id":10,"Selected":"","index":"11","population":"Typhisuis","Collection Date":"ND"},"8722_97":{"ID":"8722_97","__Node":"8722_97","__strain_id":"8722_97","__selected":false,"id":11,"Selected":"","index":"13","population":"Typhisuis","Collection Date":"ND"},"_hypo_10":{"ID":"_hypo_10","__Node":"_hypo_10","__strain_id":"_hypo_10","Collection Date":"ND"},"M554_NCTC20376":{"ID":"M554_NCTC20376","__Node":"M554_NCTC20376","__strain_id":"M554_NCTC20376","__selected":false,"id":12,"Selected":"","index":"16","population":"Typhisuis","Collection Date":"ND"},"61-1":{"ID":"61-1","__Node":"61-1","__strain_id":"61-1","__selected":false,"id":13,"Selected":"","index":"15","population":"Typhisuis","Collection Date":"ND"},"_hypo_13":{"ID":"_hypo_13","__Node":"_hypo_13","__strain_id":"_hypo_13","Collection Date":"ND"},"_hypo_14":{"ID":"_hypo_14","__Node":"_hypo_14","__strain_id":"_hypo_14","Collection Date":"ND"},"38K":{"ID":"38K","__Node":"38K","__strain_id":"38K","__selected":false,"id":14,"Selected":"","index":"9","population":"Typhisuis","Collection Date":"ND"},"M80_NCTC348":{"ID":"M80_NCTC348","__Node":"M80_NCTC348","__strain_id":"M80_NCTC348","__selected":false,"id":15,"Selected":"","index":"8","population":"Typhisuis","Collection Date":"ND"},"M595_NCTC20379":{"ID":"M595_NCTC20379","__Node":"M595_NCTC20379","__strain_id":"M595_NCTC20379","__selected":false,"id":16,"Selected":"","index":"10","population":"Typhisuis","Collection Date":"ND"},"_hypo_18":{"ID":"_hypo_18","__Node":"_hypo_18","__strain_id":"_hypo_18","Collection Date":"ND"},"_hypo_19":{"ID":"_hypo_19","__Node":"_hypo_19","__strain_id":"_hypo_19","Collection Date":"ND"},"_hypo_20":{"ID":"_hypo_20","__Node":"_hypo_20","__strain_id":"_hypo_20","Collection Date":"ND"},"_hypo_21":{"ID":"_hypo_21","__Node":"_hypo_21","__strain_id":"_hypo_21","Collection Date":"ND"},"_hypo_23":{"ID":"_hypo_23","__Node":"_hypo_23","__strain_id":"_hypo_23","Collection Date":"ND"},"_hypo_24":{"ID":"_hypo_24","__Node":"_hypo_24","__strain_id":"_hypo_24","Collection Date":"ND"},"_hypo_25":{"ID":"_hypo_25","__Node":"_hypo_25","__strain_id":"_hypo_25","Collection Date":"ND"},"_hypo_26":{"ID":"_hypo_26","__Node":"_hypo_26","__strain_id":"_hypo_26","Collection Date":"ND"},"CFSAN023669":{"ID":"CFSAN023669","__Node":"CFSAN023669","__strain_id":"CFSAN023669","__selected":false,"id":17,"Selected":"","index":"138","population":"Choleraesuis","Collection Date":"ND"},"M244_NCTC20350":{"ID":"M244_NCTC20350","__Node":"M244_NCTC20350","__strain_id":"M244_NCTC20350","__selected":false,"id":18,"Selected":"","index":"137","population":"Choleraesuis","Collection Date":"ND"},"M227_NCTC20343":{"ID":"M227_NCTC20343","__Node":"M227_NCTC20343","__strain_id":"M227_NCTC20343","__selected":false,"id":19,"Selected":"","index":"134","population":"Choleraesuis","Collection Date":"ND"},"M263_NCTC20356":{"ID":"M263_NCTC20356","__Node":"M263_NCTC20356","__strain_id":"M263_NCTC20356","__selected":false,"id":20,"Selected":"","index":"135","population":"Choleraesuis","Collection Date":"ND"},"RKS1256":{"ID":"RKS1256","__Node":"RKS1256","__strain_id":"RKS1256","__selected":false,"id":21,"Selected":"","index":"136","population":"Choleraesuis","Collection Date":"ND"},"_hypo_32":{"ID":"_hypo_32","__Node":"_hypo_32","__strain_id":"_hypo_32","Collection Date":"ND"},"_hypo_33":{"ID":"_hypo_33","__Node":"_hypo_33","__strain_id":"_hypo_33","Collection Date":"ND"},"_hypo_34":{"ID":"_hypo_34","__Node":"_hypo_34","__strain_id":"_hypo_34","Collection Date":"ND"},"_hypo_35":{"ID":"_hypo_35","__Node":"_hypo_35","__strain_id":"_hypo_35","Collection Date":"ND"},"60_2":{"ID":"60_2","__Node":"60_2","__strain_id":"60_2","__selected":false,"id":22,"Selected":"","index":"146","population":"Choleraesuis","Collection Date":"ND"},"RKS1245":{"ID":"RKS1245","__Node":"RKS1245","__strain_id":"RKS1245","__selected":false,"id":23,"Selected":"","index":"145","population":"Choleraesuis","Collection Date":"ND"},"_hypo_38":{"ID":"_hypo_38","__Node":"_hypo_38","__strain_id":"_hypo_38","Collection Date":"ND"},"_hypo_39":{"ID":"_hypo_39","__Node":"_hypo_39","__strain_id":"_hypo_39","Collection Date":"ND"},"_hypo_40":{"ID":"_hypo_40","__Node":"_hypo_40","__strain_id":"_hypo_40","Collection Date":"ND"},"62_6":{"ID":"62_6","__Node":"62_6","__strain_id":"62_6","__selected":false,"id":24,"Selected":"","index":"143","population":"Choleraesuis","Collection Date":"ND"},"_hypo_42":{"ID":"_hypo_42","__Node":"_hypo_42","__strain_id":"_hypo_42","Collection Date":"ND"},"67_11":{"ID":"67_11","__Node":"67_11","__strain_id":"67_11","__selected":false,"id":25,"Selected":"","index":"142","population":"Choleraesuis","Collection Date":"ND"},"74_8":{"ID":"74_8","__Node":"74_8","__strain_id":"74_8","__selected":false,"id":26,"Selected":"","index":"141","population":"Choleraesuis","Collection Date":"ND"},"67_1":{"ID":"67_1","__Node":"67_1","__strain_id":"67_1","__selected":false,"id":27,"Selected":"","index":"144","population":"Choleraesuis","Collection Date":"ND"},"65_15":{"ID":"65_15","__Node":"65_15","__strain_id":"65_15","__selected":false,"id":28,"Selected":"","index":"140","population":"Choleraesuis","Collection Date":"ND"},"63_3":{"ID":"63_3","__Node":"63_3","__strain_id":"63_3","__selected":false,"id":29,"Selected":"","index":"139","population":"Choleraesuis","Collection Date":"ND"},"_hypo_48":{"ID":"_hypo_48","__Node":"_hypo_48","__strain_id":"_hypo_48","Collection Date":"ND"},"C500":{"ID":"C500","__Node":"C500","__strain_id":"C500","__selected":false,"id":30,"Selected":"","index":"148","population":"Choleraesuis","Collection Date":"ND"},"RKS1233":{"ID":"RKS1233","__Node":"RKS1233","__strain_id":"RKS1233","__selected":false,"id":31,"Selected":"","index":"147","population":"Choleraesuis","Collection Date":"ND"},"_hypo_51":{"ID":"_hypo_51","__Node":"_hypo_51","__strain_id":"_hypo_51","Collection Date":"ND"},"_hypo_52":{"ID":"_hypo_52","__Node":"_hypo_52","__strain_id":"_hypo_52","Collection Date":"ND"},"_hypo_53":{"ID":"_hypo_53","__Node":"_hypo_53","__strain_id":"_hypo_53","Collection Date":"ND"},"_hypo_54":{"ID":"_hypo_54","__Node":"_hypo_54","__strain_id":"_hypo_54","Collection Date":"ND"},"_hypo_55":{"ID":"_hypo_55","__Node":"_hypo_55","__strain_id":"_hypo_55","Collection Date":"ND"},"_hypo_56":{"ID":"_hypo_56","__Node":"_hypo_56","__strain_id":"_hypo_56","Collection Date":"ND"},"0200_2011":{"ID":"0200_2011","__Node":"0200_2011","__strain_id":"0200_2011","__selected":false,"id":32,"Selected":"","index":"161","population":"Choleraesuis","Collection Date":"ND"},"_hypo_58":{"ID":"_hypo_58","__Node":"_hypo_58","__strain_id":"_hypo_58","Collection Date":"ND"},"_hypo_59":{"ID":"_hypo_59","__Node":"_hypo_59","__strain_id":"_hypo_59","Collection Date":"ND"},"60_3":{"ID":"60_3","__Node":"60_3","__strain_id":"60_3","__selected":false,"id":33,"Selected":"","index":"158","population":"Choleraesuis","Collection Date":"ND"},"_hypo_61":{"ID":"_hypo_61","__Node":"_hypo_61","__strain_id":"_hypo_61","Collection Date":"ND"},"M55_NCTC20033":{"ID":"M55_NCTC20033","__Node":"M55_NCTC20033","__strain_id":"M55_NCTC20033","__selected":false,"id":34,"Selected":"","index":"160","population":"Choleraesuis","Collection Date":"ND"},"M179_NCTC20332":{"ID":"M179_NCTC20332","__Node":"M179_NCTC20332","__strain_id":"M179_NCTC20332","__selected":false,"id":35,"Selected":"","index":"159","population":"Choleraesuis","Collection Date":"ND"},"_hypo_64":{"ID":"_hypo_64","__Node":"_hypo_64","__strain_id":"_hypo_64","Collection Date":"ND"},"_hypo_65":{"ID":"_hypo_65","__Node":"_hypo_65","__strain_id":"_hypo_65","Collection Date":"ND"},"73_1":{"ID":"73_1","__Node":"73_1","__strain_id":"73_1","__selected":false,"id":36,"Selected":"","index":"157","population":"Choleraesuis","Collection Date":"ND"},"55_5":{"ID":"55_5","__Node":"55_5","__strain_id":"55_5","__selected":false,"id":37,"Selected":"","index":"156","population":"Choleraesuis","Collection Date":"ND"},"_hypo_68":{"ID":"_hypo_68","__Node":"_hypo_68","__strain_id":"_hypo_68","Collection Date":"ND"},"06-01706":{"ID":"06-01706","__Node":"06-01706","__strain_id":"06-01706","__selected":false,"id":38,"Selected":"","index":"155","population":"Choleraesuis","Collection Date":"ND"},"_hypo_71":{"ID":"_hypo_71","__Node":"_hypo_71","__strain_id":"_hypo_71","Collection Date":"ND"},"_hypo_72":{"ID":"_hypo_72","__Node":"_hypo_72","__strain_id":"_hypo_72","Collection Date":"ND"},"_hypo_73":{"ID":"_hypo_73","__Node":"_hypo_73","__strain_id":"_hypo_73","Collection Date":"ND"},"A50":{"ID":"A50","__Node":"A50","__strain_id":"A50","__selected":false,"id":39,"Selected":"","index":"153","population":"Choleraesuis","Collection Date":"ND"},"RKS1237":{"ID":"RKS1237","__Node":"RKS1237","__strain_id":"RKS1237","__selected":false,"id":40,"Selected":"","index":"152","population":"Choleraesuis","Collection Date":"ND"},"_hypo_76":{"ID":"_hypo_76","__Node":"_hypo_76","__strain_id":"_hypo_76","Collection Date":"ND"},"RKS1235":{"ID":"RKS1235","__Node":"RKS1235","__strain_id":"RKS1235","__selected":false,"id":41,"Selected":"","index":"151","population":"Choleraesuis","Collection Date":"ND"},"61_1_CS":{"ID":"61_1_CS","__Node":"61_1_CS","__strain_id":"61_1_CS","__selected":false,"id":42,"Selected":"","index":"150","population":"Choleraesuis","Collection Date":"ND"},"04_3622":{"ID":"04_3622","__Node":"04_3622","__strain_id":"04_3622","__selected":false,"id":43,"Selected":"","index":"154","population":"Choleraesuis","Collection Date":"ND"},"RKS1264":{"ID":"RKS1264","__Node":"RKS1264","__strain_id":"RKS1264","__selected":false,"id":44,"Selected":"","index":"165","population":"Choleraesuis","Collection Date":"ND"},"_hypo_81":{"ID":"_hypo_81","__Node":"_hypo_81","__strain_id":"_hypo_81","Collection Date":"ND"},"63_2":{"ID":"63_2","__Node":"63_2","__strain_id":"63_2","__selected":false,"id":45,"Selected":"","index":"164","population":"Choleraesuis","Collection Date":"ND"},"_hypo_83":{"ID":"_hypo_83","__Node":"_hypo_83","__strain_id":"_hypo_83","Collection Date":"ND"},"62_4":{"ID":"62_4","__Node":"62_4","__strain_id":"62_4","__selected":false,"id":46,"Selected":"","index":"163","population":"Choleraesuis","Collection Date":"ND"},"68_3":{"ID":"68_3","__Node":"68_3","__strain_id":"68_3","__selected":false,"id":47,"Selected":"","index":"162","population":"Choleraesuis","Collection Date":"ND"},"_hypo_86":{"ID":"_hypo_86","__Node":"_hypo_86","__strain_id":"_hypo_86","Collection Date":"ND"},"_hypo_87":{"ID":"_hypo_87","__Node":"_hypo_87","__strain_id":"_hypo_87","Collection Date":"ND"},"_hypo_88":{"ID":"_hypo_88","__Node":"_hypo_88","__strain_id":"_hypo_88","Collection Date":"ND"},"_hypo_89":{"ID":"_hypo_89","__Node":"_hypo_89","__strain_id":"_hypo_89","Collection Date":"ND"},"_hypo_90":{"ID":"_hypo_90","__Node":"_hypo_90","__strain_id":"_hypo_90","Collection Date":"ND"},"_hypo_91":{"ID":"_hypo_91","__Node":"_hypo_91","__strain_id":"_hypo_91","Collection Date":"ND"},"SC-B67":{"ID":"SC-B67","__Node":"SC-B67","__strain_id":"SC-B67","__selected":false,"id":48,"Selected":"","index":"188","population":"Choleraesuis","Collection Date":"ND"},"_hypo_93":{"ID":"_hypo_93","__Node":"_hypo_93","__strain_id":"_hypo_93","Collection Date":"ND"},"B27":{"ID":"B27","__Node":"B27","__strain_id":"B27","__selected":false,"id":49,"Selected":"","index":"187","population":"Choleraesuis","Collection Date":"ND"},"CY1":{"ID":"CY1","__Node":"CY1","__strain_id":"CY1","__selected":false,"id":50,"Selected":"","index":"186","population":"Choleraesuis","Collection Date":"ND"},"_hypo_96":{"ID":"_hypo_96","__Node":"_hypo_96","__strain_id":"_hypo_96","Collection Date":"ND"},"CN182":{"ID":"CN182","__Node":"CN182","__strain_id":"CN182","__selected":false,"id":51,"Selected":"","index":"189","population":"Choleraesuis","Collection Date":"ND"},"CN101":{"ID":"CN101","__Node":"CN101","__strain_id":"CN101","__selected":false,"id":52,"Selected":"","index":"185","population":"Choleraesuis","Collection Date":"ND"},"_hypo_99":{"ID":"_hypo_99","__Node":"_hypo_99","__strain_id":"_hypo_99","Collection Date":"ND"},"_hypo_100":{"ID":"_hypo_100","__Node":"_hypo_100","__strain_id":"_hypo_100","Collection Date":"ND"},"_hypo_101":{"ID":"_hypo_101","__Node":"_hypo_101","__strain_id":"_hypo_101","Collection Date":"ND"},"CFSAN023160":{"ID":"CFSAN023160","__Node":"CFSAN023160","__strain_id":"CFSAN023160","__selected":false,"id":53,"Selected":"","index":"183","population":"Choleraesuis","Collection Date":"ND"},"CFSAN023106":{"ID":"CFSAN023106","__Node":"CFSAN023106","__strain_id":"CFSAN023106","__selected":false,"id":54,"Selected":"","index":"182","population":"Choleraesuis","Collection Date":"ND"},"MDH-2014-00394":{"ID":"MDH-2014-00394","__Node":"MDH-2014-00394","__strain_id":"MDH-2014-00394","__selected":false,"id":55,"Selected":"","index":"181","population":"Choleraesuis","Collection Date":"ND"},"_hypo_105":{"ID":"_hypo_105","__Node":"_hypo_105","__strain_id":"_hypo_105","Collection Date":"ND"},"_hypo_106":{"ID":"_hypo_106","__Node":"_hypo_106","__strain_id":"_hypo_106","Collection Date":"ND"},"_hypo_107":{"ID":"_hypo_107","__Node":"_hypo_107","__strain_id":"_hypo_107","Collection Date":"ND"},"MDH-2014-00537":{"ID":"MDH-2014-00537","__Node":"MDH-2014-00537","__strain_id":"MDH-2014-00537","__selected":false,"id":56,"Selected":"","index":"178","population":"Choleraesuis","Collection Date":"ND"},"_hypo_109":{"ID":"_hypo_109","__Node":"_hypo_109","__strain_id":"_hypo_109","Collection Date":"ND"},"_hypo_110":{"ID":"_hypo_110","__Node":"_hypo_110","__strain_id":"_hypo_110","Collection Date":"ND"},"_hypo_111":{"ID":"_hypo_111","__Node":"_hypo_111","__strain_id":"_hypo_111","Collection Date":"ND"},"MDH-2014-00330":{"ID":"MDH-2014-00330","__Node":"MDH-2014-00330","__strain_id":"MDH-2014-00330","__selected":false,"id":57,"Selected":"","index":"168","population":"Choleraesuis","Collection Date":"ND"},"MDH-2014-00354":{"ID":"MDH-2014-00354","__Node":"MDH-2014-00354","__strain_id":"MDH-2014-00354","__selected":false,"id":58,"Selected":"","index":"167","population":"Choleraesuis","Collection Date":"ND"},"_hypo_114":{"ID":"_hypo_114","__Node":"_hypo_114","__strain_id":"_hypo_114","Collection Date":"ND"},"_hypo_115":{"ID":"_hypo_115","__Node":"_hypo_115","__strain_id":"_hypo_115","Collection Date":"ND"},"_hypo_116":{"ID":"_hypo_116","__Node":"_hypo_116","__strain_id":"_hypo_116","Collection Date":"ND"},"_hypo_117":{"ID":"_hypo_117","__Node":"_hypo_117","__strain_id":"_hypo_117","Collection Date":"ND"},"_hypo_118":{"ID":"_hypo_118","__Node":"_hypo_118","__strain_id":"_hypo_118","Collection Date":"ND"},"MDH-2014-00352":{"ID":"MDH-2014-00352","__Node":"MDH-2014-00352","__strain_id":"MDH-2014-00352","__selected":false,"id":59,"Selected":"","index":"174","population":"Choleraesuis","Collection Date":"ND"},"MDH-2014-00338":{"ID":"MDH-2014-00338","__Node":"MDH-2014-00338","__strain_id":"MDH-2014-00338","__selected":false,"id":60,"Selected":"","index":"173","population":"Choleraesuis","Collection Date":"ND"},"_hypo_121":{"ID":"_hypo_121","__Node":"_hypo_121","__strain_id":"_hypo_121","Collection Date":"ND"},"MDH-2014-00443":{"ID":"MDH-2014-00443","__Node":"MDH-2014-00443","__strain_id":"MDH-2014-00443","__selected":false,"id":61,"Selected":"","index":"172","population":"Choleraesuis","Collection Date":"ND"},"_hypo_123":{"ID":"_hypo_123","__Node":"_hypo_123","__strain_id":"_hypo_123","Collection Date":"ND"},"MDH-2014-00035":{"ID":"MDH-2014-00035","__Node":"MDH-2014-00555","__strain_id":"MDH-2014-00035","__selected":false,"id":62,"Selected":"","index":"170","population":"Choleraesuis","Collection Date":"ND"},"MDH-2014-00555":{"ID":"MDH-2014-00555","__Node":"MDH-2014-00555","__strain_id":"MDH-2014-00555","__selected":false,"id":63,"Selected":"","index":"171","population":"Choleraesuis","Collection Date":"ND"},"MDH-2014-00347":{"ID":"MDH-2014-00347","__Node":"MDH-2014-00347","__strain_id":"MDH-2014-00347","__selected":false,"id":64,"Selected":"","index":"176","population":"Choleraesuis","Collection Date":"ND"},"MDH-2014-00519":{"ID":"MDH-2014-00519","__Node":"MDH-2014-00519","__strain_id":"MDH-2014-00519","__selected":false,"id":65,"Selected":"","index":"175","population":"Choleraesuis","Collection Date":"ND"},"MDH-2014-00415":{"ID":"MDH-2014-00415","__Node":"MDH-2014-00415","__strain_id":"MDH-2014-00415","__selected":false,"id":66,"Selected":"","index":"169","population":"Choleraesuis","Collection Date":"ND"},"MDH-2014-00342":{"ID":"MDH-2014-00342","__Node":"MDH-2014-00342","__strain_id":"MDH-2014-00342","__selected":false,"id":67,"Selected":"","index":"177","population":"Choleraesuis","Collection Date":"ND"},"MDH-2014-00350":{"ID":"MDH-2014-00350","__Node":"MDH-2014-00350","__strain_id":"MDH-2014-00350","__selected":false,"id":68,"Selected":"","index":"179","population":"Choleraesuis","Collection Date":"ND"},"_hypo_131":{"ID":"_hypo_131","__Node":"_hypo_131","__strain_id":"_hypo_131","Collection Date":"ND"},"MDH-2014-00026":{"ID":"MDH-2014-00026","__Node":"MDH-2014-00026","__strain_id":"MDH-2014-00026","__selected":false,"id":69,"Selected":"","index":"166","population":"Choleraesuis","Collection Date":"ND"},"_hypo_133":{"ID":"_hypo_133","__Node":"_hypo_133","__strain_id":"_hypo_133","Collection Date":"ND"},"SARB4":{"ID":"SARB4","__Node":"SARB4","__strain_id":"SARB4","__selected":false,"id":70,"Selected":"","index":"184","population":"Choleraesuis","Collection Date":"ND"},"RKS1228":{"ID":"RKS1228","__Node":"RKS1228","__strain_id":"RKS1228","__selected":false,"id":71,"Selected":"","index":"180","population":"Choleraesuis","Collection Date":"ND"},"_hypo_136":{"ID":"_hypo_136","__Node":"_hypo_136","__strain_id":"_hypo_136","Collection Date":"ND"},"_hypo_137":{"ID":"_hypo_137","__Node":"_hypo_137","__strain_id":"_hypo_137","Collection Date":"ND"},"_hypo_138":{"ID":"_hypo_138","__Node":"_hypo_138","__strain_id":"_hypo_138","Collection Date":"ND"},"_hypo_139":{"ID":"_hypo_139","__Node":"_hypo_139","__strain_id":"_hypo_139","Collection Date":"ND"},"_hypo_140":{"ID":"_hypo_140","__Node":"_hypo_140","__strain_id":"_hypo_140","Collection Date":"ND"},"_hypo_141":{"ID":"_hypo_141","__Node":"_hypo_141","__strain_id":"_hypo_141","Collection Date":"ND"},"CFSAN022631":{"ID":"CFSAN022631","__Node":"CFSAN022631","__strain_id":"CFSAN022631","__selected":false,"id":72,"Selected":"","index":"204","population":"Choleraesuis","Collection Date":"ND"},"MDH-2014-00081":{"ID":"MDH-2014-00081","__Node":"MDH-2014-00081","__strain_id":"MDH-2014-00081","__selected":false,"id":73,"Selected":"","index":"203","population":"Choleraesuis","Collection Date":"ND"},"_hypo_144":{"ID":"_hypo_144","__Node":"_hypo_144","__strain_id":"_hypo_144","Collection Date":"ND"},"CFSAN012639":{"ID":"CFSAN012639","__Node":"CFSAN012639","__strain_id":"CFSAN012639","__selected":false,"id":74,"Selected":"","index":"205","population":"Choleraesuis","Collection Date":"ND"},"_hypo_146":{"ID":"_hypo_146","__Node":"_hypo_146","__strain_id":"_hypo_146","Collection Date":"ND"},"_hypo_147":{"ID":"_hypo_147","__Node":"_hypo_147","__strain_id":"_hypo_147","Collection Date":"ND"},"_hypo_148":{"ID":"_hypo_148","__Node":"_hypo_148","__strain_id":"_hypo_148","Collection Date":"ND"},"_hypo_149":{"ID":"_hypo_149","__Node":"_hypo_149","__strain_id":"_hypo_149","Collection Date":"ND"},"MDH-2014-00387":{"ID":"MDH-2014-00387","__Node":"MDH-2014-00387","__strain_id":"MDH-2014-00387","__selected":false,"id":75,"Selected":"","index":"201","population":"Choleraesuis","Collection Date":"ND"},"MDH-2014-00359":{"ID":"MDH-2014-00359","__Node":"MDH-2014-00359","__strain_id":"MDH-2014-00359","__selected":false,"id":76,"Selected":"","index":"200","population":"Choleraesuis","Collection Date":"ND"},"_hypo_152":{"ID":"_hypo_152","__Node":"_hypo_152","__strain_id":"_hypo_152","Collection Date":"ND"},"MDH-2014-00072":{"ID":"MDH-2014-00072","__Node":"MDH-2014-00072","__strain_id":"MDH-2014-00072","__selected":false,"id":77,"Selected":"","index":"196","population":"Choleraesuis","Collection Date":"ND"},"_hypo_154":{"ID":"_hypo_154","__Node":"_hypo_154","__strain_id":"_hypo_154","Collection Date":"ND"},"MDH-2014-00400":{"ID":"MDH-2014-00400","__Node":"MDH-2014-00400","__strain_id":"MDH-2014-00400","__selected":false,"id":78,"Selected":"","index":"197","population":"Choleraesuis","Collection Date":"ND"},"MDH-2014-00099":{"ID":"MDH-2014-00099","__Node":"MDH-2014-00099","__strain_id":"MDH-2014-00099","__selected":false,"id":79,"Selected":"","index":"198","population":"Choleraesuis","Collection Date":"ND"},"MDH-2014-00353":{"ID":"MDH-2014-00353","__Node":"MDH-2014-00353","__strain_id":"MDH-2014-00353","__selected":false,"id":80,"Selected":"","index":"199","population":"Choleraesuis","Collection Date":"ND"},"CFSAN022628":{"ID":"CFSAN022628","__Node":"CFSAN022628","__strain_id":"CFSAN022628","__selected":false,"id":81,"Selected":"","index":"202","population":"Choleraesuis","Collection Date":"ND"},"_hypo_159":{"ID":"_hypo_159","__Node":"_hypo_159","__strain_id":"_hypo_159","Collection Date":"ND"},"04_1262":{"ID":"04_1262","__Node":"04_1262","__strain_id":"04_1262","__selected":false,"id":82,"Selected":"","index":"207","population":"Choleraesuis","Collection Date":"ND"},"05_1616":{"ID":"05_1616","__Node":"05_1616","__strain_id":"05_1616","__selected":false,"id":83,"Selected":"","index":"206","population":"Choleraesuis","Collection Date":"ND"},"_hypo_162":{"ID":"_hypo_162","__Node":"_hypo_162","__strain_id":"_hypo_162","Collection Date":"ND"},"_hypo_163":{"ID":"_hypo_163","__Node":"_hypo_163","__strain_id":"_hypo_163","Collection Date":"ND"},"_hypo_164":{"ID":"_hypo_164","__Node":"_hypo_164","__strain_id":"_hypo_164","Collection Date":"ND"},"_hypo_165":{"ID":"_hypo_165","__Node":"_hypo_165","__strain_id":"_hypo_165","Collection Date":"ND"},"_hypo_166":{"ID":"_hypo_166","__Node":"_hypo_166","__strain_id":"_hypo_166","Collection Date":"ND"},"ADRDL-14-18151":{"ID":"ADRDL-14-18151","__Node":"ADRDL-14-18151","__strain_id":"ADRDL-14-18151","__selected":false,"id":84,"Selected":"","index":"195","population":"Choleraesuis","Collection Date":"ND"},"_hypo_168":{"ID":"_hypo_168","__Node":"_hypo_168","__strain_id":"_hypo_168","Collection Date":"ND"},"MDH-2014-00373":{"ID":"MDH-2014-00373","__Node":"MDH-2014-00531","__strain_id":"MDH-2014-00373","__selected":false,"id":85,"Selected":"","index":"193","population":"Choleraesuis","Collection Date":"ND"},"MDH-2014-00531":{"ID":"MDH-2014-00531","__Node":"MDH-2014-00531","__strain_id":"MDH-2014-00531","__selected":false,"id":86,"Selected":"","index":"194","population":"Choleraesuis","Collection Date":"ND"},"CFSAN022623":{"ID":"CFSAN022623","__Node":"CFSAN022623","__strain_id":"CFSAN022623","__selected":false,"id":87,"Selected":"","index":"192","population":"Choleraesuis","Collection Date":"ND"},"ADRDL-14-7194":{"ID":"ADRDL-14-7194","__Node":"ADRDL-14-7194","__strain_id":"ADRDL-14-7194","__selected":false,"id":88,"Selected":"","index":"191","population":"Choleraesuis","Collection Date":"ND"},"ADRDL-14-13296":{"ID":"ADRDL-14-13296","__Node":"ADRDL-14-13296","__strain_id":"ADRDL-14-13296","__selected":false,"id":89,"Selected":"","index":"190","population":"Choleraesuis","Collection Date":"ND"},"RKS1241":{"ID":"RKS1241","__Node":"RKS1241","__strain_id":"RKS1241","__selected":false,"id":90,"Selected":"","index":"209","population":"Choleraesuis","Collection Date":"ND"},"62_2":{"ID":"62_2","__Node":"62_2","__strain_id":"62_2","__selected":false,"id":91,"Selected":"","index":"208","population":"Choleraesuis","Collection Date":"ND"},"_hypo_176":{"ID":"_hypo_176","__Node":"_hypo_176","__strain_id":"_hypo_176","Collection Date":"ND"},"_hypo_177":{"ID":"_hypo_177","__Node":"_hypo_177","__strain_id":"_hypo_177","Collection Date":"ND"},"_hypo_178":{"ID":"_hypo_178","__Node":"_hypo_178","__strain_id":"_hypo_178","Collection Date":"ND"},"MDH-2014-00048":{"ID":"MDH-2014-00048","__Node":"MDH-2014-00048","__strain_id":"MDH-2014-00048","__selected":false,"id":92,"Selected":"","index":"211","population":"Choleraesuis","Collection Date":"ND"},"RKS1252":{"ID":"RKS1252","__Node":"RKS1252","__strain_id":"RKS1252","__selected":false,"id":93,"Selected":"","index":"210","population":"Choleraesuis","Collection Date":"ND"},"48-0391":{"ID":"48-0391","__Node":"48-0391","__strain_id":"48-0391","__selected":false,"id":94,"Selected":"","index":"212","population":"Choleraesuis","Collection Date":"ND"},"RKS1229":{"ID":"RKS1229","__Node":"RKS1229","__strain_id":"RKS1229","__selected":false,"id":95,"Selected":"","index":"213","population":"Choleraesuis","Collection Date":"ND"},"_hypo_183":{"ID":"_hypo_183","__Node":"_hypo_183","__strain_id":"_hypo_183","Collection Date":"ND"},"_hypo_184":{"ID":"_hypo_184","__Node":"_hypo_184","__strain_id":"_hypo_184","Collection Date":"ND"},"_hypo_185":{"ID":"_hypo_185","__Node":"_hypo_185","__strain_id":"_hypo_185","Collection Date":"ND"},"55_9":{"ID":"55_9","__Node":"55_9","__strain_id":"55_9","__selected":false,"id":96,"Selected":"","index":"219","population":"Choleraesuis","Collection Date":"ND"},"RKS1253":{"ID":"RKS1253","__Node":"RKS1253","__strain_id":"RKS1253","__selected":false,"id":97,"Selected":"","index":"220","population":"Choleraesuis","Collection Date":"ND"},"_hypo_188":{"ID":"_hypo_188","__Node":"_hypo_188","__strain_id":"_hypo_188","Collection Date":"ND"},"_hypo_189":{"ID":"_hypo_189","__Node":"_hypo_189","__strain_id":"_hypo_189","Collection Date":"ND"},"09_0197":{"ID":"09_0197","__Node":"09_0197","__strain_id":"09_0197","__selected":false,"id":98,"Selected":"","index":"218","population":"Choleraesuis","Collection Date":"ND"},"08_0694":{"ID":"08_0694","__Node":"08_0694","__strain_id":"08_0694","__selected":false,"id":99,"Selected":"","index":"217","population":"Choleraesuis","Collection Date":"ND"},"_hypo_193":{"ID":"_hypo_193","__Node":"_hypo_193","__strain_id":"_hypo_193","Collection Date":"ND"},"SARB4_FidelmaBoyd":{"ID":"SARB4_FidelmaBoyd","__Node":"SARB4_FidelmaBoyd","__strain_id":"SARB4_FidelmaBoyd","__selected":false,"id":100,"Selected":"","index":"216","population":"Choleraesuis","Collection Date":"ND"},"05-03241":{"ID":"05-03241","__Node":"05-03241","__strain_id":"05-03241","__selected":false,"id":101,"Selected":"","index":"215","population":"Choleraesuis","Collection Date":"ND"},"0115_2009":{"ID":"0115_2009","__Node":"0115_2009","__strain_id":"0115_2009","__selected":false,"id":102,"Selected":"","index":"214","population":"Choleraesuis","Collection Date":"ND"},"LNT182":{"ID":"LNT182","__Node":"LNT182","__strain_id":"LNT182","__selected":false,"id":103,"Selected":"","index":"149","population":"Choleraesuis","Collection Date":"ND"},"57_1_CS":{"ID":"57_1_CS","__Node":"57_1_CS","__strain_id":"57_1_CS","__selected":false,"id":104,"Selected":"","index":"133","population":"Choleraesuis","Collection Date":"ND"},"_hypo_199":{"ID":"_hypo_199","__Node":"_hypo_199","__strain_id":"_hypo_199","Collection Date":"ND"},"Ragna":{"ID":"Ragna","__Node":"Ragna","__strain_id":"Ragna","__selected":false,"id":105,"Selected":"","index":"17","population":"Ragna","Collection Date":"ND"},"_hypo_201":{"ID":"_hypo_201","__Node":"_hypo_201","__strain_id":"_hypo_201","Collection Date":"ND"},"_hypo_202":{"ID":"_hypo_202","__Node":"_hypo_202","__strain_id":"_hypo_202","Collection Date":"ND"},"_hypo_203":{"ID":"_hypo_203","__Node":"_hypo_203","__strain_id":"_hypo_203","Collection Date":"ND"},"_hypo_204":{"ID":"_hypo_204","__Node":"_hypo_204","__strain_id":"_hypo_204","Collection Date":"ND"},"_hypo_205":{"ID":"_hypo_205","__Node":"_hypo_205","__strain_id":"_hypo_205","Collection Date":"ND"},"_hypo_206":{"ID":"_hypo_206","__Node":"_hypo_206","__strain_id":"_hypo_206","Collection Date":"ND"},"_hypo_207":{"ID":"_hypo_207","__Node":"_hypo_207","__strain_id":"_hypo_207","Collection Date":"ND"},"_hypo_208":{"ID":"_hypo_208","__Node":"_hypo_208","__strain_id":"_hypo_208","Collection Date":"ND"},"_hypo_209":{"ID":"_hypo_209","__Node":"_hypo_209","__strain_id":"_hypo_209","Collection Date":"ND"},"_hypo_210":{"ID":"_hypo_210","__Node":"_hypo_210","__strain_id":"_hypo_210","Collection Date":"ND"},"_hypo_211":{"ID":"_hypo_211","__Node":"_hypo_211","__strain_id":"_hypo_211","Collection Date":"ND"},"RKS1234":{"ID":"RKS1234","__Node":"RKS1234","__strain_id":"RKS1234","__selected":false,"id":106,"Selected":"","index":"59","population":"Paratyphi C","Collection Date":"ND"},"66-10":{"ID":"66-10","__Node":"66-10","__strain_id":"66-10","__selected":false,"id":107,"Selected":"","index":"58","population":"Paratyphi C","Collection Date":"ND"},"_hypo_214":{"ID":"_hypo_214","__Node":"_hypo_214","__strain_id":"_hypo_214","Collection Date":"ND"},"69_10":{"ID":"69_10","__Node":"69_10","__strain_id":"69_10","__selected":false,"id":108,"Selected":"","index":"61","population":"Paratyphi C","Collection Date":"ND"},"73_3":{"ID":"73_3","__Node":"73_3","__strain_id":"73_3","__selected":false,"id":109,"Selected":"","index":"60","population":"Paratyphi C","Collection Date":"ND"},"_hypo_217":{"ID":"_hypo_217","__Node":"_hypo_217","__strain_id":"_hypo_217","Collection Date":"ND"},"_hypo_218":{"ID":"_hypo_218","__Node":"_hypo_218","__strain_id":"_hypo_218","Collection Date":"ND"},"65_1bis":{"ID":"65_1bis","__Node":"65_1bis","__strain_id":"65_1bis","__selected":false,"id":110,"Selected":"","index":"63","population":"Paratyphi C","Collection Date":"ND"},"70_7":{"ID":"70_7","__Node":"70_7","__strain_id":"70_7","__selected":false,"id":1,"Selected":"","index":"62","population":"Paratyphi C","Collection Date":"ND"},"67_14":{"ID":"67_14","__Node":"67_14","__strain_id":"67_14","__selected":false,"id":112,"Selected":"","index":"64","population":"Paratyphi C","Collection Date":"ND"},"65_7bis":{"ID":"65_7bis","__Node":"65_7bis","__strain_id":"65_7bis","__selected":false,"id":113,"Selected":"","index":"57","population":"Paratyphi C","Collection Date":"ND"},"_hypo_224":{"ID":"_hypo_224","__Node":"_hypo_224","__strain_id":"_hypo_224","Collection Date":"ND"},"_hypo_225":{"ID":"_hypo_225","__Node":"_hypo_225","__strain_id":"_hypo_225","Collection Date":"ND"},"03_9548":{"ID":"03_9548","__Node":"03_9548","__strain_id":"03_9548","__selected":false,"id":114,"Selected":"","index":"65","population":"Paratyphi C","Collection Date":"ND"},"65_5":{"ID":"65_5","__Node":"65_5","__strain_id":"65_5","__selected":false,"id":115,"Selected":"","index":"66","population":"Paratyphi C","Collection Date":"ND"},"00_7967":{"ID":"00_7967","__Node":"00_7967","__strain_id":"00_7967","__selected":false,"id":116,"Selected":"","index":"67","population":"Paratyphi C","Collection Date":"ND"},"_hypo_230":{"ID":"_hypo_230","__Node":"_hypo_230","__strain_id":"_hypo_230","Collection Date":"ND"},"_hypo_231":{"ID":"_hypo_231","__Node":"_hypo_231","__strain_id":"_hypo_231","Collection Date":"ND"},"_hypo_232":{"ID":"_hypo_232","__Node":"_hypo_232","__strain_id":"_hypo_232","Collection Date":"ND"},"32K_WS302":{"ID":"32K_WS302","__Node":"32K_WS302","__strain_id":"32K_WS302","__selected":false,"id":117,"Selected":"","index":"56","population":"Paratyphi C","Collection Date":"ND"},"E279":{"ID":"E279","__Node":"E279","__strain_id":"E279","__selected":false,"id":118,"Selected":"","index":"55","population":"Paratyphi C","Collection Date":"ND"},"E699":{"ID":"E699","__Node":"E699","__strain_id":"E699","__selected":false,"id":119,"Selected":"","index":"54","population":"Paratyphi C","Collection Date":"ND"},"61-7":{"ID":"61-7","__Node":"61-7","__strain_id":"61-7","__selected":false,"id":120,"Selected":"","index":"53","population":"Paratyphi C","Collection Date":"ND"},"_hypo_237":{"ID":"_hypo_237","__Node":"_hypo_237","__strain_id":"_hypo_237","Collection Date":"ND"},"_hypo_238":{"ID":"_hypo_238","__Node":"_hypo_238","__strain_id":"_hypo_238","Collection Date":"ND"},"_hypo_239":{"ID":"_hypo_239","__Node":"_hypo_239","__strain_id":"_hypo_239","Collection Date":"ND"},"_hypo_240":{"ID":"_hypo_240","__Node":"_hypo_240","__strain_id":"_hypo_240","Collection Date":"ND"},"E48":{"ID":"E48","__Node":"E48","__strain_id":"E48","__selected":false,"id":121,"Selected":"","index":"52","population":"Paratyphi C","Collection Date":"ND"},"_hypo_242":{"ID":"_hypo_242","__Node":"_hypo_242","__strain_id":"_hypo_242","Collection Date":"ND"},"98_5390":{"ID":"98_5390","__Node":"98_5390","__strain_id":"98_5390","__selected":false,"id":122,"Selected":"","index":"50","population":"Paratyphi C","Collection Date":"ND"},"_hypo_244":{"ID":"_hypo_244","__Node":"_hypo_244","__strain_id":"_hypo_244","Collection Date":"ND"},"95_1073":{"ID":"95_1073","__Node":"95_1073","__strain_id":"95_1073","__selected":false,"id":123,"Selected":"","index":"49","population":"Paratyphi C","Collection Date":"ND"},"98_1896":{"ID":"98_1896","__Node":"98_1896","__strain_id":"98_1896","__selected":false,"id":124,"Selected":"","index":"48","population":"Paratyphi C","Collection Date":"ND"},"00_5112":{"ID":"00_5112","__Node":"00_5112","__strain_id":"00_5112","__selected":false,"id":125,"Selected":"","index":"51","population":"Paratyphi C","Collection Date":"ND"},"_hypo_248":{"ID":"_hypo_248","__Node":"_hypo_248","__strain_id":"_hypo_248","Collection Date":"ND"},"65_11bis":{"ID":"65_11bis","__Node":"65_11bis","__strain_id":"65_11bis","__selected":false,"id":126,"Selected":"","index":"47","population":"Paratyphi C","Collection Date":"ND"},"66_20":{"ID":"66_20","__Node":"66_20","__strain_id":"66_20","__selected":false,"id":127,"Selected":"","index":"46","population":"Paratyphi C","Collection Date":"ND"},"_hypo_251":{"ID":"_hypo_251","__Node":"_hypo_251","__strain_id":"_hypo_251","Collection Date":"ND"},"_hypo_252":{"ID":"_hypo_252","__Node":"_hypo_252","__strain_id":"_hypo_252","Collection Date":"ND"},"_hypo_253":{"ID":"_hypo_253","__Node":"_hypo_253","__strain_id":"_hypo_253","Collection Date":"ND"},"_hypo_254":{"ID":"_hypo_254","__Node":"_hypo_254","__strain_id":"_hypo_254","Collection Date":"ND"},"_hypo_255":{"ID":"_hypo_255","__Node":"_hypo_255","__strain_id":"_hypo_255","Collection Date":"ND"},"PO418":{"ID":"PO418","__Node":"PO418","__strain_id":"PO418","__selected":false,"id":128,"Selected":"","index":"23","population":"Paratyphi C","Collection Date":"ND"},"PO628":{"ID":"PO628","__Node":"PO628","__strain_id":"PO628","__selected":false,"id":129,"Selected":"","index":"22","population":"Paratyphi C","Collection Date":"ND"},"PO530":{"ID":"PO530","__Node":"PO530","__strain_id":"PO530","__selected":false,"id":130,"Selected":"","index":"21","population":"Paratyphi C","Collection Date":"ND"},"90_13":{"ID":"90_13","__Node":"90_13","__strain_id":"90_13","__selected":false,"id":131,"Selected":"","index":"20","population":"Paratyphi C","Collection Date":"ND"},"_hypo_260":{"ID":"_hypo_260","__Node":"_hypo_260","__strain_id":"_hypo_260","Collection Date":"ND"},"_hypo_261":{"ID":"_hypo_261","__Node":"_hypo_261","__strain_id":"_hypo_261","Collection Date":"ND"},"_hypo_262":{"ID":"_hypo_262","__Node":"_hypo_262","__strain_id":"_hypo_262","Collection Date":"ND"},"_hypo_263":{"ID":"_hypo_263","__Node":"_hypo_263","__strain_id":"_hypo_263","Collection Date":"ND"},"_hypo_264":{"ID":"_hypo_264","__Node":"_hypo_264","__strain_id":"_hypo_264","Collection Date":"ND"},"_hypo_265":{"ID":"_hypo_265","__Node":"_hypo_265","__strain_id":"_hypo_265","Collection Date":"ND"},"_hypo_266":{"ID":"_hypo_266","__Node":"_hypo_266","__strain_id":"_hypo_266","Collection Date":"ND"},"_hypo_267":{"ID":"_hypo_267","__Node":"_hypo_267","__strain_id":"_hypo_267","Collection Date":"ND"},"_hypo_268":{"ID":"_hypo_268","__Node":"_hypo_268","__strain_id":"_hypo_268","Collection Date":"ND"},"_hypo_269":{"ID":"_hypo_269","__Node":"_hypo_269","__strain_id":"_hypo_269","Collection Date":"ND"},"_hypo_270":{"ID":"_hypo_270","__Node":"_hypo_270","__strain_id":"_hypo_270","Collection Date":"ND"},"_hypo_271":{"ID":"_hypo_271","__Node":"_hypo_271","__strain_id":"_hypo_271","Collection Date":"ND"},"_hypo_272":{"ID":"_hypo_272","__Node":"_hypo_272","__strain_id":"_hypo_272","Collection Date":"ND"},"_hypo_273":{"ID":"_hypo_273","__Node":"_hypo_273","__strain_id":"_hypo_273","Collection Date":"ND"},"92_7897":{"ID":"92_7897","__Node":"92_7897","__strain_id":"92_7897","__selected":false,"id":132,"Selected":"","index":"26","population":"Paratyphi C","Collection Date":"ND"},"92_10881":{"ID":"92_10881","__Node":"92_10881","__strain_id":"92_10881","__selected":false,"id":133,"Selected":"","index":"25","population":"Paratyphi C","Collection Date":"ND"},"_hypo_276":{"ID":"_hypo_276","__Node":"_hypo_276","__strain_id":"_hypo_276","Collection Date":"ND"},"99_07269":{"ID":"99_07269","__Node":"99_07269","__strain_id":"99_07269","__selected":false,"id":134,"Selected":"","index":"28","population":"Paratyphi C","Collection Date":"ND"},"96_1087":{"ID":"96_1087","__Node":"96_1087","__strain_id":"96_1087","__selected":false,"id":135,"Selected":"","index":"27","population":"Paratyphi C","Collection Date":"ND"},"97_13124":{"ID":"97_13124","__Node":"97_13124","__strain_id":"97_13124","__selected":false,"id":136,"Selected":"","index":"29","population":"Paratyphi C","Collection Date":"ND"},"_hypo_280":{"ID":"_hypo_280","__Node":"_hypo_280","__strain_id":"_hypo_280","Collection Date":"ND"},"00_0529":{"ID":"00_0529","__Node":"00_0529","__strain_id":"00_0529","__selected":false,"id":137,"Selected":"","index":"30","population":"Paratyphi C","Collection Date":"ND"},"87_14":{"ID":"87_14","__Node":"87_14","__strain_id":"87_14","__selected":false,"id":138,"Selected":"","index":"31","population":"Paratyphi C","Collection Date":"ND"},"_hypo_283":{"ID":"_hypo_283","__Node":"_hypo_283","__strain_id":"_hypo_283","Collection Date":"ND"},"09_1655":{"ID":"09_1655","__Node":"09_1655","__strain_id":"09_1655","__selected":false,"id":139,"Selected":"","index":"33","population":"Paratyphi C","Collection Date":"ND"},"03_2639":{"ID":"03_2639","__Node":"03_2639","__strain_id":"03_2639","__selected":false,"id":140,"Selected":"","index":"32","population":"Paratyphi C","Collection Date":"ND"},"_hypo_286":{"ID":"_hypo_286","__Node":"_hypo_286","__strain_id":"_hypo_286","Collection Date":"ND"},"85_6":{"ID":"85_6","__Node":"85_6","__strain_id":"85_6","__selected":false,"id":141,"Selected":"","index":"35","population":"Paratyphi C","Collection Date":"ND"},"96_2734":{"ID":"96_2734","__Node":"96_2734","__strain_id":"96_2734","__selected":false,"id":142,"Selected":"","index":"34","population":"Paratyphi C","Collection Date":"ND"},"88_15":{"ID":"88_15","__Node":"88_15","__strain_id":"88_15","__selected":false,"id":143,"Selected":"","index":"36","population":"Paratyphi C","Collection Date":"ND"},"_hypo_290":{"ID":"_hypo_290","__Node":"_hypo_290","__strain_id":"_hypo_290","Collection Date":"ND"},"_hypo_291":{"ID":"_hypo_291","__Node":"_hypo_291","__strain_id":"_hypo_291","Collection Date":"ND"},"05_1970":{"ID":"05_1970","__Node":"05_1970","__strain_id":"05_1970","__selected":false,"id":144,"Selected":"","index":"38","population":"Paratyphi C","Collection Date":"ND"},"05_1894":{"ID":"05_1894","__Node":"05_1894","__strain_id":"05_1894","__selected":false,"id":145,"Selected":"","index":"37","population":"Paratyphi C","Collection Date":"ND"},"99_7322":{"ID":"99_7322","__Node":"99_7322","__strain_id":"99_7322","__selected":false,"id":146,"Selected":"","index":"39","population":"Paratyphi C","Collection Date":"ND"},"84_3":{"ID":"84_3","__Node":"84_3","__strain_id":"84_3","__selected":false,"id":147,"Selected":"","index":"40","population":"Paratyphi C","Collection Date":"ND"},"RKS4585_E699":{"ID":"RKS4585_E699","__Node":"RKS4585_E699","__strain_id":"RKS4585_E699","__selected":false,"id":148,"Selected":"","index":"41","population":"Paratyphi C","Collection Date":"ND"},"_hypo_298":{"ID":"_hypo_298","__Node":"_hypo_298","__strain_id":"_hypo_298","Collection Date":"ND"},"94_2162":{"ID":"94_2162","__Node":"94_2162","__strain_id":"94_2162","__selected":false,"id":149,"Selected":"","index":"24","population":"Paratyphi C","Collection Date":"ND"},"65_10bis":{"ID":"65_10bis","__Node":"65_10bis","__strain_id":"65_10bis","__selected":false,"id":150,"Selected":"","index":"44","population":"Paratyphi C","Collection Date":"ND"},"_hypo_301":{"ID":"_hypo_301","__Node":"_hypo_301","__strain_id":"_hypo_301","Collection Date":"ND"},"SARB49_RKS4594_IP2_88":{"ID":"SARB49_RKS4594_IP2_88","__Node":"SARB49_RKS4594_IP2_88","__strain_id":"SARB49_RKS4594_IP2_88","__selected":false,"id":151,"Selected":"","index":"43","population":"Paratyphi C","Collection Date":"ND"},"87_5":{"ID":"87_5","__Node":"87_5","__strain_id":"87_5","__selected":false,"id":152,"Selected":"","index":"42","population":"Paratyphi C","Collection Date":"ND"},"E279_RKS4595":{"ID":"E279_RKS4595","__Node":"E279_RKS4595","__strain_id":"E279_RKS4595","__selected":false,"id":153,"Selected":"","index":"45","population":"Paratyphi C","Collection Date":"ND"},"_hypo_305":{"ID":"_hypo_305","__Node":"_hypo_305","__strain_id":"_hypo_305","Collection Date":"ND"},"57_1":{"ID":"57_1","__Node":"57_1","__strain_id":"57_1","__selected":false,"id":154,"Selected":"","index":"19","population":"Paratyphi C","Collection Date":"ND"},"57_2":{"ID":"57_2","__Node":"57_2","__strain_id":"57_2","__selected":false,"id":155,"Selected":"","index":"18","population":"Paratyphi C","Collection Date":"ND"},"_hypo_308":{"ID":"_hypo_308","__Node":"_hypo_308","__strain_id":"_hypo_308","Collection Date":"ND"},"_hypo_309":{"ID":"_hypo_309","__Node":"_hypo_309","__strain_id":"_hypo_309","Collection Date":"ND"},"66-8":{"ID":"66-8","__Node":"66-8","__strain_id":"66-8","__selected":false,"id":156,"Selected":"","index":"73","population":"Paratyphi C","Collection Date":"ND"},"_hypo_311":{"ID":"_hypo_311","__Node":"_hypo_311","__strain_id":"_hypo_311","Collection Date":"ND"},"_hypo_312":{"ID":"_hypo_312","__Node":"_hypo_312","__strain_id":"_hypo_312","Collection Date":"ND"},"_hypo_313":{"ID":"_hypo_313","__Node":"_hypo_313","__strain_id":"_hypo_313","Collection Date":"ND"},"02_4889":{"ID":"02_4889","__Node":"02_4889","__strain_id":"02_4889","__selected":false,"id":157,"Selected":"","index":"72","population":"Paratyphi C","Collection Date":"ND"},"_hypo_315":{"ID":"_hypo_315","__Node":"_hypo_315","__strain_id":"_hypo_315","Collection Date":"ND"},"86_1":{"ID":"86_1","__Node":"86_1","__strain_id":"86_1","__selected":false,"id":158,"Selected":"","index":"71","population":"Paratyphi C","Collection Date":"ND"},"87_4":{"ID":"87_4","__Node":"87_4","__strain_id":"87_4","__selected":false,"id":159,"Selected":"","index":"70","population":"Paratyphi C","Collection Date":"ND"},"89_13":{"ID":"89_13","__Node":"89_13","__strain_id":"89_13","__selected":false,"id":160,"Selected":"","index":"69","population":"Paratyphi C","Collection Date":"ND"},"90_15":{"ID":"90_15","__Node":"90_15","__strain_id":"90_15","__selected":false,"id":161,"Selected":"","index":"68","population":"Paratyphi C","Collection Date":"ND"},"_hypo_320":{"ID":"_hypo_320","__Node":"_hypo_320","__strain_id":"_hypo_320","Collection Date":"ND"},"_hypo_321":{"ID":"_hypo_321","__Node":"_hypo_321","__strain_id":"_hypo_321","Collection Date":"ND"},"87_1":{"ID":"87_1","__Node":"87_1","__strain_id":"87_1","__selected":false,"id":162,"Selected":"","index":"76","population":"Paratyphi C","Collection Date":"ND"},"09_2819":{"ID":"09_2819","__Node":"09_2819","__strain_id":"09_2819","__selected":false,"id":163,"Selected":"","index":"75","population":"Paratyphi C","Collection Date":"ND"},"E44":{"ID":"E44","__Node":"E44","__strain_id":"E44","__selected":false,"id":164,"Selected":"","index":"74","population":"Paratyphi C","Collection Date":"ND"},"_hypo_325":{"ID":"_hypo_325","__Node":"_hypo_325","__strain_id":"_hypo_325","Collection Date":"ND"},"_hypo_326":{"ID":"_hypo_326","__Node":"_hypo_326","__strain_id":"_hypo_326","Collection Date":"ND"},"_hypo_327":{"ID":"_hypo_327","__Node":"_hypo_327","__strain_id":"_hypo_327","Collection Date":"ND"},"71_12":{"ID":"71_12","__Node":"71_12","__strain_id":"71_12","__selected":false,"id":165,"Selected":"","index":"91","population":"Paratyphi C","Collection Date":"ND"},"88_16":{"ID":"88_16","__Node":"88_16","__strain_id":"88_16","__selected":false,"id":166,"Selected":"","index":"90","population":"Paratyphi C","Collection Date":"ND"},"_hypo_330":{"ID":"_hypo_330","__Node":"_hypo_330","__strain_id":"_hypo_330","Collection Date":"ND"},"_hypo_331":{"ID":"_hypo_331","__Node":"_hypo_331","__strain_id":"_hypo_331","Collection Date":"ND"},"_hypo_332":{"ID":"_hypo_332","__Node":"_hypo_332","__strain_id":"_hypo_332","Collection Date":"ND"},"72_12":{"ID":"72_12","__Node":"72_12","__strain_id":"72_12","__selected":false,"id":167,"Selected":"","index":"88","population":"Paratyphi C","Collection Date":"ND"},"_hypo_334":{"ID":"_hypo_334","__Node":"_hypo_334","__strain_id":"_hypo_334","Collection Date":"ND"},"03_5313":{"ID":"03_5313","__Node":"03_5313","__strain_id":"03_5313","__selected":false,"id":168,"Selected":"","index":"87","population":"Paratyphi C","Collection Date":"ND"},"02_4526":{"ID":"02_4526","__Node":"02_4526","__strain_id":"02_4526","__selected":false,"id":169,"Selected":"","index":"86","population":"Paratyphi C","Collection Date":"ND"},"59_6":{"ID":"59_6","__Node":"59_6","__strain_id":"59_6","__selected":false,"id":170,"Selected":"","index":"89","population":"Paratyphi C","Collection Date":"ND"},"_hypo_338":{"ID":"_hypo_338","__Node":"_hypo_338","__strain_id":"_hypo_338","Collection Date":"ND"},"_hypo_339":{"ID":"_hypo_339","__Node":"_hypo_339","__strain_id":"_hypo_339","Collection Date":"ND"},"_hypo_340":{"ID":"_hypo_340","__Node":"_hypo_340","__strain_id":"_hypo_340","Collection Date":"ND"},"00_7798":{"ID":"00_7798","__Node":"00_7798","__strain_id":"00_7798","__selected":false,"id":171,"Selected":"","index":"81","population":"Paratyphi C","Collection Date":"ND"},"00_3856":{"ID":"00_3856","__Node":"00_3856","__strain_id":"00_3856","__selected":false,"id":172,"Selected":"","index":"80","population":"Paratyphi C","Collection Date":"ND"},"_hypo_343":{"ID":"_hypo_343","__Node":"_hypo_343","__strain_id":"_hypo_343","Collection Date":"ND"},"77_1":{"ID":"77_1","__Node":"77_1","__strain_id":"77_1","__selected":false,"id":173,"Selected":"","index":"79","population":"Paratyphi C","Collection Date":"ND"},"74_11":{"ID":"74_11","__Node":"74_11","__strain_id":"74_11","__selected":false,"id":174,"Selected":"","index":"78","population":"Paratyphi C","Collection Date":"ND"},"_hypo_346":{"ID":"_hypo_346","__Node":"_hypo_346","__strain_id":"_hypo_346","Collection Date":"ND"},"_hypo_347":{"ID":"_hypo_347","__Node":"_hypo_347","__strain_id":"_hypo_347","Collection Date":"ND"},"58_3":{"ID":"58_3","__Node":"58_3","__strain_id":"58_3","__selected":false,"id":175,"Selected":"","index":"84","population":"Paratyphi C","Collection Date":"ND"},"_hypo_349":{"ID":"_hypo_349","__Node":"_hypo_349","__strain_id":"_hypo_349","Collection Date":"ND"},"59_5":{"ID":"59_5","__Node":"59_5","__strain_id":"59_5","__selected":false,"id":176,"Selected":"","index":"83","population":"Paratyphi C","Collection Date":"ND"},"59_4":{"ID":"59_4","__Node":"59_4","__strain_id":"59_4","__selected":false,"id":177,"Selected":"","index":"82","population":"Paratyphi C","Collection Date":"ND"},"67_12":{"ID":"67_12","__Node":"67_12","__strain_id":"67_12","__selected":false,"id":178,"Selected":"","index":"85","population":"Paratyphi C","Collection Date":"ND"},"_hypo_353":{"ID":"_hypo_353","__Node":"_hypo_353","__strain_id":"_hypo_353","Collection Date":"ND"},"93_6018":{"ID":"93_6018","__Node":"93_6018","__strain_id":"93_6018","__selected":false,"id":179,"Selected":"","index":"77","population":"Paratyphi C","Collection Date":"ND"},"_hypo_355":{"ID":"_hypo_355","__Node":"_hypo_355","__strain_id":"_hypo_355","Collection Date":"ND"},"_hypo_356":{"ID":"_hypo_356","__Node":"_hypo_356","__strain_id":"_hypo_356","Collection Date":"ND"},"60_1":{"ID":"60_1","__Node":"60_1","__strain_id":"60_1","__selected":false,"id":180,"Selected":"","index":"93","population":"Paratyphi C","Collection Date":"ND"},"89_12":{"ID":"89_12","__Node":"89_12","__strain_id":"89_12","__selected":false,"id":181,"Selected":"","index":"92","population":"Paratyphi C","Collection Date":"ND"},"_hypo_359":{"ID":"_hypo_359","__Node":"_hypo_359","__strain_id":"_hypo_359","Collection Date":"ND"},"_hypo_360":{"ID":"_hypo_360","__Node":"_hypo_360","__strain_id":"_hypo_360","Collection Date":"ND"},"_hypo_361":{"ID":"_hypo_361","__Node":"_hypo_361","__strain_id":"_hypo_361","Collection Date":"ND"},"92_0113":{"ID":"92_0113","__Node":"92_0113","__strain_id":"92_0113","__selected":false,"id":182,"Selected":"","index":"130","population":"Paratyphi C","Collection Date":"ND"},"_hypo_363":{"ID":"_hypo_363","__Node":"_hypo_363","__strain_id":"_hypo_363","Collection Date":"ND"},"58_2_CS":{"ID":"58_2_CS","__Node":"58_2_CS","__strain_id":"58_2_CS","__selected":false,"id":183,"Selected":"","index":"129","population":"Paratyphi C","Collection Date":"ND"},"58_2":{"ID":"58_2","__Node":"58_2","__strain_id":"58_2","__selected":false,"id":184,"Selected":"","index":"128","population":"Paratyphi C","Collection Date":"ND"},"_hypo_366":{"ID":"_hypo_366","__Node":"_hypo_366","__strain_id":"_hypo_366","Collection Date":"ND"},"_hypo_368":{"ID":"_hypo_368","__Node":"_hypo_368","__strain_id":"_hypo_368","Collection Date":"ND"},"88_17":{"ID":"88_17","__Node":"88_17","__strain_id":"88_17","__selected":false,"id":185,"Selected":"","index":"132","population":"Paratyphi C","Collection Date":"ND"},"93_11347":{"ID":"93_11347","__Node":"93_11347","__strain_id":"93_11347","__selected":false,"id":186,"Selected":"","index":"131","population":"Paratyphi C","Collection Date":"ND"},"_hypo_371":{"ID":"_hypo_371","__Node":"_hypo_371","__strain_id":"_hypo_371","Collection Date":"ND"},"_hypo_372":{"ID":"_hypo_372","__Node":"_hypo_372","__strain_id":"_hypo_372","Collection Date":"ND"},"_hypo_373":{"ID":"_hypo_373","__Node":"_hypo_373","__strain_id":"_hypo_373","Collection Date":"ND"},"_hypo_374":{"ID":"_hypo_374","__Node":"_hypo_374","__strain_id":"_hypo_374","Collection Date":"ND"},"_hypo_375":{"ID":"_hypo_375","__Node":"_hypo_375","__strain_id":"_hypo_375","Collection Date":"ND"},"_hypo_376":{"ID":"_hypo_376","__Node":"_hypo_376","__strain_id":"_hypo_376","Collection Date":"ND"},"_hypo_377":{"ID":"_hypo_377","__Node":"_hypo_377","__strain_id":"_hypo_377","Collection Date":"ND"},"_hypo_378":{"ID":"_hypo_378","__Node":"_hypo_378","__strain_id":"_hypo_378","Collection Date":"ND"},"_hypo_379":{"ID":"_hypo_379","__Node":"_hypo_379","__strain_id":"_hypo_379","Collection Date":"ND"},"_hypo_380":{"ID":"_hypo_380","__Node":"_hypo_380","__strain_id":"_hypo_380","Collection Date":"ND"},"_hypo_381":{"ID":"_hypo_381","__Node":"_hypo_381","__strain_id":"_hypo_381","Collection Date":"ND"},"88_27":{"ID":"88_27","__Node":"88_27","__strain_id":"88_27","__selected":false,"id":187,"Selected":"","index":"119","population":"Paratyphi C","Collection Date":"ND"},"92_6210":{"ID":"92_6210","__Node":"92_6210","__strain_id":"92_6210","__selected":false,"id":188,"Selected":"","index":"118","population":"Paratyphi C","Collection Date":"ND"},"_hypo_384":{"ID":"_hypo_384","__Node":"_hypo_384","__strain_id":"_hypo_384","Collection Date":"ND"},"88_11":{"ID":"88_11","__Node":"88_11","__strain_id":"88_11","__selected":false,"id":189,"Selected":"","index":"115","population":"Paratyphi C","Collection Date":"ND"},"_hypo_386":{"ID":"_hypo_386","__Node":"_hypo_386","__strain_id":"_hypo_386","Collection Date":"ND"},"90_26":{"ID":"90_26","__Node":"90_26","__strain_id":"90_26","__selected":false,"id":190,"Selected":"","index":"117","population":"Paratyphi C","Collection Date":"ND"},"88_33":{"ID":"88_33","__Node":"88_33","__strain_id":"88_33","__selected":false,"id":191,"Selected":"","index":"116","population":"Paratyphi C","Collection Date":"ND"},"88_18":{"ID":"88_18","__Node":"88_18","__strain_id":"88_18","__selected":false,"id":192,"Selected":"","index":"120","population":"Paratyphi C","Collection Date":"ND"},"88_31":{"ID":"88_31","__Node":"88_31","__strain_id":"88_31","__selected":false,"id":193,"Selected":"","index":"123","population":"Paratyphi C","Collection Date":"ND"},"89_10":{"ID":"89_10","__Node":"89_10","__strain_id":"89_10","__selected":false,"id":194,"Selected":"","index":"114","population":"Paratyphi C","Collection Date":"ND"},"86_6":{"ID":"86_6","__Node":"86_6","__strain_id":"86_6","__selected":false,"id":195,"Selected":"","index":"122","population":"Paratyphi C","Collection Date":"ND"},"87_6":{"ID":"87_6","__Node":"87_6","__strain_id":"87_6","__selected":false,"id":196,"Selected":"","index":"121","population":"Paratyphi C","Collection Date":"ND"},"_hypo_394":{"ID":"_hypo_394","__Node":"_hypo_394","__strain_id":"_hypo_394","Collection Date":"ND"},"90_25":{"ID":"90_25","__Node":"90_25","__strain_id":"90_25","__selected":false,"id":197,"Selected":"","index":"124","population":"Paratyphi C","Collection Date":"ND"},"4827_84_WS845":{"ID":"4827_84_WS845","__Node":"4827_84_WS845","__strain_id":"4827_84_WS845","__selected":false,"id":198,"Selected":"","index":"126","population":"Paratyphi C","Collection Date":"ND"},"89_2":{"ID":"89_2","__Node":"89_2","__strain_id":"89_2","__selected":false,"id":199,"Selected":"","index":"125","population":"Paratyphi C","Collection Date":"ND"},"E702":{"ID":"E702","__Node":"E702","__strain_id":"E702","__selected":false,"id":200,"Selected":"","index":"127","population":"Paratyphi C","Collection Date":"ND"},"_hypo_399":{"ID":"_hypo_399","__Node":"_hypo_399","__strain_id":"_hypo_399","Collection Date":"ND"},"_hypo_400":{"ID":"_hypo_400","__Node":"_hypo_400","__strain_id":"_hypo_400","Collection Date":"ND"},"_hypo_401":{"ID":"_hypo_401","__Node":"_hypo_401","__strain_id":"_hypo_401","Collection Date":"ND"},"85_3":{"ID":"85_3","__Node":"85_3","__strain_id":"85_3","__selected":false,"id":201,"Selected":"","index":"95","population":"Paratyphi C","Collection Date":"ND"},"M67_NCTC20173":{"ID":"M67_NCTC20173","__Node":"M67_NCTC20173","__strain_id":"M67_NCTC20173","__selected":false,"id":202,"Selected":"","index":"94","population":"Paratyphi C","Collection Date":"ND"},"_hypo_404":{"ID":"_hypo_404","__Node":"_hypo_404","__strain_id":"_hypo_404","Collection Date":"ND"},"_hypo_405":{"ID":"_hypo_405","__Node":"_hypo_405","__strain_id":"_hypo_405","Collection Date":"ND"},"_hypo_406":{"ID":"_hypo_406","__Node":"_hypo_406","__strain_id":"_hypo_406","Collection Date":"ND"},"1435K_WS740":{"ID":"1435K_WS740","__Node":"1435K_WS740","__strain_id":"1435K_WS740","__selected":false,"id":203,"Selected":"","index":"104","population":"Paratyphi C","Collection Date":"ND"},"66-4":{"ID":"66-4","__Node":"66-4","__strain_id":"66-4","__selected":false,"id":204,"Selected":"","index":"103","population":"Paratyphi C","Collection Date":"ND"},"E700":{"ID":"E700","__Node":"E700","__strain_id":"E700","__selected":false,"id":205,"Selected":"","index":"102","population":"Paratyphi C","Collection Date":"ND"},"_hypo_410":{"ID":"_hypo_410","__Node":"_hypo_410","__strain_id":"_hypo_410","Collection Date":"ND"},"_hypo_411":{"ID":"_hypo_411","__Node":"_hypo_411","__strain_id":"_hypo_411","Collection Date":"ND"},"_hypo_412":{"ID":"_hypo_412","__Node":"_hypo_412","__strain_id":"_hypo_412","Collection Date":"ND"},"M422_NCTC20229":{"ID":"M422_NCTC20229","__Node":"M422_NCTC20229","__strain_id":"M422_NCTC20229","__selected":false,"id":206,"Selected":"","index":"97","population":"Paratyphi C","Collection Date":"ND"},"61-2":{"ID":"61-2","__Node":"61-2","__strain_id":"61-2","__selected":false,"id":207,"Selected":"","index":"96","population":"Paratyphi C","Collection Date":"ND"},"_hypo_415":{"ID":"_hypo_415","__Node":"_hypo_415","__strain_id":"_hypo_415","Collection Date":"ND"},"E701":{"ID":"E701","__Node":"E701","__strain_id":"E701","__selected":false,"id":208,"Selected":"","index":"101","population":"Paratyphi C","Collection Date":"ND"},"_hypo_417":{"ID":"_hypo_417","__Node":"_hypo_417","__strain_id":"_hypo_417","Collection Date":"ND"},"M436_NCTC20134":{"ID":"M436_NCTC20134","__Node":"M436_NCTC20134","__strain_id":"M436_NCTC20134","__selected":false,"id":209,"Selected":"","index":"100","population":"Paratyphi C","Collection Date":"ND"},"_hypo_419":{"ID":"_hypo_419","__Node":"_hypo_419","__strain_id":"_hypo_419","Collection Date":"ND"},"M280_NCTC20095":{"ID":"M280_NCTC20095","__Node":"M280_NCTC20095","__strain_id":"M280_NCTC20095","__selected":false,"id":210,"Selected":"","index":"99","population":"Paratyphi C","Collection Date":"ND"},"M279_NCTC20094":{"ID":"M279_NCTC20094","__Node":"M279_NCTC20094","__strain_id":"M279_NCTC20094","__selected":false,"id":211,"Selected":"","index":"98","population":"Paratyphi C","Collection Date":"ND"},"_hypo_422":{"ID":"_hypo_422","__Node":"_hypo_422","__strain_id":"_hypo_422","Collection Date":"ND"},"_hypo_423":{"ID":"_hypo_423","__Node":"_hypo_423","__strain_id":"_hypo_423","Collection Date":"ND"},"M555_NCTC20233":{"ID":"M555_NCTC20233","__Node":"M555_NCTC20233","__strain_id":"M555_NCTC20233","__selected":false,"id":212,"Selected":"","index":"107","population":"Paratyphi C","Collection Date":"ND"},"SARB48_RKS4587_IP33K":{"ID":"SARB48_RKS4587_IP33K","__Node":"SARB48_RKS4587_IP33K","__strain_id":"SARB48_RKS4587_IP33K","__selected":false,"id":213,"Selected":"","index":"106","population":"Paratyphi C","Collection Date":"ND"},"61_4":{"ID":"61_4","__Node":"61_4","__strain_id":"61_4","__selected":false,"id":214,"Selected":"","index":"105","population":"Paratyphi C","Collection Date":"ND"},"_hypo_427":{"ID":"_hypo_427","__Node":"_hypo_427","__strain_id":"_hypo_427","Collection Date":"ND"},"87_3":{"ID":"87_3","__Node":"87_3","__strain_id":"87_3","__selected":false,"id":215,"Selected":"","index":"113","population":"Paratyphi C","Collection Date":"ND"},"_hypo_429":{"ID":"_hypo_429","__Node":"_hypo_429","__strain_id":"_hypo_429","Collection Date":"ND"},"_hypo_430":{"ID":"_hypo_430","__Node":"_hypo_430","__strain_id":"_hypo_430","Collection Date":"ND"},"_hypo_431":{"ID":"_hypo_431","__Node":"_hypo_431","__strain_id":"_hypo_431","Collection Date":"ND"},"65_10":{"ID":"65_10","__Node":"65_10","__strain_id":"65_10","__selected":false,"id":216,"Selected":"","index":"110","population":"Paratyphi C","Collection Date":"ND"},"65_3":{"ID":"65_3","__Node":"65_3","__strain_id":"65_3","__selected":false,"id":217,"Selected":"","index":"109","population":"Paratyphi C","Collection Date":"ND"},"67_20":{"ID":"67_20","__Node":"67_20","__strain_id":"67_20","__selected":false,"id":218,"Selected":"","index":"108","population":"Paratyphi C","Collection Date":"ND"},"_hypo_435":{"ID":"_hypo_435","__Node":"_hypo_435","__strain_id":"_hypo_435","Collection Date":"ND"},"70_9":{"ID":"70_9","__Node":"70_9","__strain_id":"70_9","__selected":false,"id":219,"Selected":"","index":"1","population":"Paratyphi C","Collection Date":"ND"},"99_8508":{"ID":"99_8508","__Node":"99_8508","__strain_id":"99_8508","__selected":false,"id":220,"Selected":"","index":"112","population":"Paratyphi C","Collection Date":"ND"}},"initial_category":"population","newickTree":"[&U] ((((((8723_97:13.2559465362,8719_97:14.2853374638):2.30431895481,SARB69_CDC277_68:10.4737240452):2.94423669133,8722_97:17.7367268087):73.8301145228,(M554_NCTC20376:26.9039635198,61-1:40.1510194802):67.4537882897):465.696485379,((38K:24.9705879282,M80_NCTC348:17.0799760718):41.8946662988,M595_NCTC20379:84.6711792012):541.950972559):387.540555081,((((93506:142.471570086,((((CFSAN023669:27.9900426805,M244_NCTC20350:32.0296113195):13.2109784954,M227_NCTC20343:45.2846265046):5.13920800322,M263_NCTC20356:48.6748159968):5.03076872558,RKS1256:64.9358847744):41.1320921019):23.9286355098,((((60_2:23.9489563055,RKS1245:23.3662686945):3.54943120766,(((62_6:24.1063693703,(67_11:5.9284532183,74_8:10.1842607817):15.9804646297):5.7712628553,67_1:30.2916028947):2.46723288883,65_15:34.1708769862):1.19254572984):1.84613001742,63_3:30.8684572638):17.6543168989,(C500:35.4906818693,RKS1233:36.0815141307):12.3088056167):70.0643045244):342.060946413,((((((0200_2011:50.9460084132,((60_3:33.2715774932,(M55_NCTC20033:2.12880857635,M179_NCTC20332:2.90472642365):21.6805050068):2.84400418817,((73_1:11.0448677471,55_5:3.13940525286):18.6251830839,(201209171:20.0655559409,06-01706:21.6288880591):5.93747241612):8.66592343683):4.60178489934):2.67366782827,(((A50:15.8551744543,RKS1237:17.4555185457):7.11950845333,(RKS1235:27.4136383015,61_1_CS:28.3479286985):1.19262129667):12.7428232556,04_3622:43.7401328694):3.00725856236):1.49951047026,RKS1264:57.2534318032):6.70058988853,(63_2:37.8081114842,(62_4:42.3485365047,68_3:40.2472514953):11.5873190158):12.0772926544):37.9140483617,((((((SC-B67:64.3786163992,(B27:11.4023864033,CY1:23.3856165967):6.65641460078):9.35454377178,(CN182:23.7271908828,CN101:20.3746201172):9.91815397822):31.7996338398,(((CFSAN023160:2.00187526432,CFSAN023106:1.01723273568):18.9898480257,MDH-2014-00394:19.2521904743):17.715102924,(((MDH-2014-00537:14.8649424214,(((MDH-2014-00330:7.70894010008,MDH-2014-00354:9.39933989992):0.200129981183,(((((MDH-2014-00352:1.00084652492,MDH-2014-00338:0.005522475077):2.67177910096,(MDH-2014-00443:1.33409488529,(MDH-2014-00035:0,MDH-2014-00555:0):0.678644114711):0.347329399038):0.773495940759,MDH-2014-00347:2.24561255924):0.433248892567,MDH-2014-00519:3.59222873243):4.59884530734,MDH-2014-00415:6.47121819266):0.303054987567):0.434634349818,MDH-2014-00342:9.63516085331):2.6222321723):13.3536639147,MDH-2014-00350:23.6321000502):5.2844636551,(MDH-2014-00026:23.6130508403,(SARB4:16.8502502581,RKS1228:14.9006877419):2.66339915965):2.47590758172):4.08498057262):21.7337517364):10.4388145932,((((((CFSAN022631:1.44223563908,MDH-2014-00081:0.573882360923):37.1587968338,(CFSAN012639:15.6180280166,((((MDH-2014-00387:1.51316818436,MDH-2014-00359:1.50796581564):0.232338847557,(MDH-2014-00072:1.63124953241,(MDH-2014-00400:0.953400808389,MDH-2014-00099:2.06976119161):0.383177967588):1.27839690244):0.537710674964,MDH-2014-00353:1.97998520004):0.952628374022,CFSAN022628:2.32603750098):24.8239021396):3.96121554905):9.84755927129,(04_1262:16.856037482,05_1616:23.211724518):21.3707640998):8.35805332032,(((((ADRDL-14-18151:0.989726235901,(MDH-2014-00373:0,MDH-2014-00531:0):0.016642764099):0.99181749489,CFSAN022623:0.01455200511):0.339026106216,ADRDL-14-7194:-0.338012606216):0.545859669102,ADRDL-14-13296:0.461861205898):29.0058687779,RKS1241:36.8758939721):3.69631408239):1.41768661612,62_2:27.0303200243):10.7519700743,(((MDH-2014-00048:25.3825400818,RKS1252:18.2718389182):21.5534423518,48-0391:31.1279601482):9.63061493854,RKS1229:41.1934463115):4.73054381851):6.4826887411):9.13586188012,(((55_9:22.3093293822,RKS1253:24.7407556178):8.16780302513,((09_0197:11.2733723114,201008276:10.0462086886):1.47476961375,08_0694:10.8258963862):34.8918775999):12.5062388791,(SARB4_FidelmaBoyd:8.85126773417,05-03241:6.29504926583):48.7418476209):11.3104603889):10.948768572,0115_2009:89.5729894899):26.1441638789):4.73004390436,LNT182:103.80055035):348.824170918):217.186204737,57_1_CS:488.049046417):234.54828937,(Ragna:-276.835045049,(((((((((((RKS1234:15.9129805635,66-10:6.27922343647):1.1161944626,(69_10:16.636249026,73_3:52.525019974):0.497923537399):0.730499419129,((65_1bis:0.033687177689,70_7:6.22047982231):3.72265476649,67_14:4.45079123351):6.11876069341):1.1755711341,65_7bis:17.6064455519):5.01079628639,201000563:11.3932105815):1.47560008411,((20157827:5.66386336078,03_9548:7.56977563922):14.932033713,65_5:26.832130287):19.1315296259):22.3840582423,00_7967:55.3470438952):16.2919823376,(((32K_WS302:18.9962912365,E279:12.4223447635):14.5968698936,E699:6.81075010645):1.09549047367,61-7:0.847367776325):28.378702674):5.1154293058,((((E48:9.51271381841,(98_5390:7.0624404223,(95_1073:19.8190007375,98_1896:12.6899672625):6.4842355777):0.655464931591):1.81376543251,00_5112:37.5378091925):46.4624697112,(65_11bis:5.08559982151,66_20:10.0454481785):36.3766327888):3.5976812824,(((((PO418:1.98917840355,PO628:0.012822596445):0.920321137537,PO530:6.08935236246):10.7258456215,90_13:5.01215612848):23.8816374964,((((((((((((((92_7897:1.9322114608,92_10881:3.1455965392):5.00351260096,(99_07269:21.9783017546,96_1087:10.3991842454):7.70225989904):4.62698495223,97_13124:25.1544937978):4.21693451465,(00_0529:20.2234565268,87_14:2.97748447317):0.36721542285):3.64863665843,(09_1655:9.17458323639,03_2639:27.9739117636):0.791038497817):0.616078923137,(85_6:18.3911086883,96_2734:38.0981383117):0.511397217488):3.08056578396,88_15:11.6248909582):14.0723435322,((05_1970:3.47908161314,05_1894:1.54434538686):10.6872460563,99_7322:12.3893039437):34.2612130049):6.39377972575,84_3:40.2587740213):12.521575133,20110645:25.7283220858):2.28285949799,RKS4585_E699:54.7642151573):11.1711850848,(94_2162:50.2061660855,65_10bis:38.0584509145):1.08419885978):0.277016318058,(SARB49_RKS4594_IP2_88:43.6712636569,87_5:40.4408113431):16.1810240912):1.6808289762,E279_RKS4595:108.22484546):24.1641710722):14.704330662,(57_1:5.11927533461,57_2:51.7009136654):29.1168288666):2.24209697246):1.29971011901):20.6404190333,((66-8:36.5639750533,(((02_4889:11.0624487289,(86_1:3.84041186054,87_4:3.21600213946):13.0513757711):9.97369505868,89_13:17.1186111913):0.937177326547,90_15:64.7612641735):12.7809005717):11.8832194495,((87_1:8.80804384278,09_2819:8.30023615722):2.0396608401,E44:10.1544076599):25.5037390271):22.4256571159):34.7397520647,(((71_12:117.638503295,88_16:45.3933437053):0.185029099983,(((72_12:97.7018369252,(03_5313:16.2891286906,02_4526:18.1933033094):26.5800420748):6.43107070649,59_6:77.7115767935):6.16085518546,(((00_7798:51.5260061608,00_3856:96.2804458392):4.22289094428,(77_1:26.9982963159,74_11:21.2912476841):18.1917985557):3.90415684511,((58_3:20.1333400966,(59_5:16.4724433929,59_4:2.57832460709):4.94049540335):4.90854898564,67_12:8.86914976436):20.1423714049):3.54326050204):8.95720711877):32.6558146913,(93_6018:130.054717566,((60_1:1.91784807925,89_12:0.087495920748):78.1953556685,(((92_0113:24.9690901898,(58_2_CS:7.66819828924,58_2:18.6558987108):14.9982593102):4.89692897012,(20124063:18.6350364186,(88_17:15.4402286843,93_11347:6.73707131571):2.13435158143):17.9692464049):80.2898032844,(((((((((((88_27:11.0953482456,92_6210:8.94470475445):1.89001943274,(88_11:11.1790568584,(90_26:1.90537268115,88_33:3.13323131885):0.866670641648):0.112605192262):0.096803834331,88_18:13.9165244782):0.260417731627,88_31:5.75062520587):0.877976351463,89_10:17.2992351173):0.714648130706,86_6:12.6202176505):0.850836213082,87_6:16.3192860525):2.47797052804,(90_25:8.3765051603,4827_84_WS845:39.7224148397):0.485476198522):1.07630198111,89_2:10.4616690365):52.0933226046,E702:38.2166392655):45.3545048373,(((85_3:20.888320377,M67_NCTC20173:10.153040623):20.5687444375,(((1435K_WS740:15.0154734622,66-4:1.12973653781):4.06217428166,E700:4.04238321834):31.0729160768,(((M422_NCTC20229:11.4663437117,61-2:15.6783312883):17.7532593667,(E701:28.3492848599,(M436_NCTC20134:2.10335709653,(M280_NCTC20095:1.91141672001,M279_NCTC20094:1.09058327999):2.89997640347):6.86638764012):5.38956432081):8.0360659229,((M555_NCTC20233:11.7016807143,SARB48_RKS4587_IP33K:23.4387872857):5.41086039113,61_4:27.9325426089):1.28430529586):0.671268774715):1.34934363676):20.7823347947,(87_3:78.6936440576,(((65_10:21.2337167644,65_3:9.2228272356):3.63972892883,67_20:6.72718007117):29.652762025,(70_9:57.3687521444,99_8508:77.6552588556):11.45883335):24.8228967549):35.1340167239):21.2240702189):25.2396731481):30.1960421705):5.43892187749):1.37833702148):27.9645975964):385.304847337):152.589296783);\n\n","metadata_options":{"nothing":{"label":"No Category","coltype":"character","grouptype":"size","colorscheme":"category","minnum":0},"ID":{"label":"ID","coltype":"character","grouptype":"size","colorscheme":"category","minnum":0},"Selected":{"label":"Selected","coltype":"character","grouptype":"size","colorscheme":"category","minnum":0},"index":{"label":"index","coltype":"character","grouptype":"size","colorscheme":"category","minnum":0},"population":{"label":"population","coltype":"character","grouptype":"size","colorscheme":"custom","minnum":0}}}
