# Supplementary material for: GrapeTree: visualization of core genomic relationships among 100,000 bacterial pathogens
Source: Genome Res. 2018 Sep;28(9):1395–404. doi: 10.1101/gr.232397.117 (PMC6120633; doi:10.1101/gr.232397.117)
Supplement: Supplemental Material [file supp_gr.232397.117_Supplemental_data_S2.zip › figures/Fig_5F.json]

{"links":[{"source":0,"target":1,"distance":0.49793},{"source":1,"target":2,"distance":16.633},{"source":1,"target":3,"distance":52.528},{"source":0,"target":4,"distance":0.7305},{"source":4,"target":5,"distance":1.1756},{"source":5,"target":6,"distance":5.0177},{"source":6,"target":7,"distance":1.4825},{"source":7,"target":8,"distance":19.132},{"source":8,"target":9,"distance":14.932},{"source":9,"target":10,"distance":5.664},{"source":9,"target":11,"distance":7.5697},{"source":8,"target":12,"distance":26.832},{"source":7,"target":13,"distance":22.384},{"source":13,"target":14,"distance":16.293},{"source":14,"target":15,"distance":5.1154},{"source":15,"target":16,"distance":1.2997},{"source":16,"target":17,"distance":2.2421},{"source":17,"target":18,"distance":14.704},{"source":18,"target":19,"distance":24.164},{"source":19,"target":20,"distance":1.6804},{"source":20,"target":21,"distance":0.27701},{"source":21,"target":22,"distance":1.0842},{"source":22,"target":23,"distance":50.206},{"source":22,"target":24,"distance":38.059},{"source":21,"target":25,"distance":11.171},{"source":25,"target":26,"distance":2.2852},{"source":26,"target":27,"distance":12.521},{"source":27,"target":28,"distance":6.3939},{"source":28,"target":29,"distance":14.072},{"source":29,"target":30,"distance":3.0799},{"source":30,"target":31,"distance":0.51139},{"source":31,"target":32,"distance":18.393},{"source":31,"target":33,"distance":38.096},{"source":30,"target":34,"distance":0.61608},{"source":34,"target":35,"distance":0.79104},{"source":35,"target":36,"distance":9.1774},{"source":35,"target":37,"distance":27.971},{"source":34,"target":38,"distance":3.6486},{"source":38,"target":39,"distance":0.36722},{"source":39,"target":40,"distance":20.222},{"source":39,"target":41,"distance":2.9791},{"source":38,"target":42,"distance":4.2169},{"source":42,"target":43,"distance":4.6281},{"source":43,"target":44,"distance":5.0035},{"source":44,"target":45,"distance":1.9315},{"source":44,"target":46,"distance":3.1463},{"source":43,"target":47,"distance":7.7023},{"source":47,"target":48,"distance":21.978},{"source":47,"target":49,"distance":10.399},{"source":42,"target":50,"distance":25.153},{"source":29,"target":51,"distance":11.626},{"source":28,"target":52,"distance":34.261},{"source":52,"target":53,"distance":10.688},{"source":53,"target":54,"distance":3.4801},{"source":53,"target":55,"distance":1.5433},{"source":52,"target":56,"distance":12.389},{"source":27,"target":57,"distance":40.259},{"source":26,"target":58,"distance":25.729},{"source":25,"target":59,"distance":54.762},{"source":20,"target":60,"distance":16.181},{"source":60,"target":61,"distance":43.67},{"source":60,"target":62,"distance":40.442},{"source":19,"target":63,"distance":108.23},{"source":18,"target":64,"distance":23.882},{"source":64,"target":65,"distance":10.727},{"source":65,"target":66,"distance":0.91868},{"source":66,"target":67,"distance":1.9883},{"source":66,"target":68,"distance":0.013715},{"source":65,"target":69,"distance":6.091},{"source":64,"target":70,"distance":5.0111},{"source":17,"target":71,"distance":29.117},{"source":71,"target":72,"distance":5.1236},{"source":71,"target":73,"distance":51.697},{"source":16,"target":74,"distance":3.5977},{"source":74,"target":75,"distance":36.377},{"source":75,"target":76,"distance":5.0858},{"source":75,"target":77,"distance":10.045},{"source":74,"target":78,"distance":46.462},{"source":78,"target":79,"distance":1.8135},{"source":79,"target":80,"distance":0.65557},{"source":80,"target":81,"distance":6.4843},{"source":81,"target":82,"distance":19.818},{"source":81,"target":83,"distance":12.691},{"source":80,"target":84,"distance":7.0624},{"source":79,"target":85,"distance":9.5126},{"source":78,"target":86,"distance":37.538},{"source":15,"target":87,"distance":20.64},{"source":87,"target":88,"distance":22.426},{"source":88,"target":89,"distance":11.883},{"source":89,"target":90,"distance":12.782},{"source":90,"target":91,"distance":0.93902},{"source":91,"target":92,"distance":9.9735},{"source":92,"target":93,"distance":13.052},{"source":93,"target":94,"distance":3.8413},{"source":93,"target":95,"distance":3.2151},{"source":92,"target":96,"distance":11.061},{"source":91,"target":97,"distance":17.119},{"source":90,"target":98,"distance":64.759},{"source":89,"target":99,"distance":36.563},{"source":88,"target":100,"distance":25.504},{"source":100,"target":101,"distance":2.0402},{"source":101,"target":102,"distance":8.8072},{"source":101,"target":103,"distance":8.3011},{"source":100,"target":104,"distance":10.154},{"source":87,"target":105,"distance":34.74},{"source":105,"target":106,"distance":27.965},{"source":106,"target":107,"distance":1.3783},{"source":107,"target":108,"distance":5.4393},{"source":108,"target":109,"distance":30.196},{"source":109,"target":110,"distance":25.24},{"source":110,"target":111,"distance":21.224},{"source":111,"target":112,"distance":20.782},{"source":112,"target":113,"distance":1.3493},{"source":113,"target":114,"distance":0.67126},{"source":114,"target":115,"distance":1.2843},{"source":115,"target":116,"distance":5.4109},{"source":116,"target":117,"distance":11.703},{"source":116,"target":118,"distance":23.438},{"source":115,"target":119,"distance":27.933},{"source":114,"target":120,"distance":8.0361},{"source":120,"target":121,"distance":5.3895},{"source":121,"target":122,"distance":6.8666},{"source":122,"target":123,"distance":2.8998},{"source":123,"target":124,"distance":1.9115},{"source":123,"target":125,"distance":1.0905},{"source":122,"target":126,"distance":2.1035},{"source":121,"target":127,"distance":28.349},{"source":120,"target":128,"distance":17.753},{"source":128,"target":129,"distance":11.466},{"source":128,"target":130,"distance":15.679},{"source":113,"target":131,"distance":31.073},{"source":131,"target":132,"distance":4.0619},{"source":132,"target":133,"distance":15.014},{"source":132,"target":134,"distance":1.1309},{"source":131,"target":135,"distance":4.0427},{"source":112,"target":136,"distance":20.569},{"source":136,"target":137,"distance":20.889},{"source":136,"target":138,"distance":10.153},{"source":111,"target":139,"distance":35.134},{"source":139,"target":140,"distance":24.823},{"source":140,"target":141,"distance":11.459},{"source":141,"target":142,"distance":77.656},{"source":141,"target":143,"distance":57.368},{"source":140,"target":144,"distance":29.653},{"source":144,"target":145,"distance":3.64},{"source":145,"target":146,"distance":21.233},{"source":145,"target":147,"distance":9.2232},{"source":144,"target":148,"distance":6.7269},{"source":139,"target":149,"distance":78.694},{"source":110,"target":150,"distance":45.355},{"source":150,"target":151,"distance":52.093},{"source":151,"target":152,"distance":1.0763},{"source":152,"target":153,"distance":0.48546},{"source":153,"target":154,"distance":8.3758},{"source":153,"target":155,"distance":39.723},{"source":152,"target":156,"distance":2.478},{"source":156,"target":157,"distance":0.85107},{"source":157,"target":158,"distance":0.7148},{"source":158,"target":159,"distance":0.87767},{"source":159,"target":160,"distance":0.26071},{"source":160,"target":161,"distance":0.096523},{"source":161,"target":162,"distance":0.11262},{"source":162,"target":163,"distance":0.86655},{"source":163,"target":164,"distance":1.9052},{"source":163,"target":165,"distance":3.1334},{"source":162,"target":166,"distance":11.179},{"source":161,"target":167,"distance":1.89},{"source":167,"target":168,"distance":11.095},{"source":167,"target":169,"distance":8.9452},{"source":160,"target":170,"distance":13.917},{"source":159,"target":171,"distance":5.7503},{"source":158,"target":172,"distance":17.3},{"source":157,"target":173,"distance":12.62},{"source":156,"target":174,"distance":16.319},{"source":151,"target":175,"distance":10.462},{"source":150,"target":176,"distance":38.217},{"source":109,"target":177,"distance":80.29},{"source":177,"target":178,"distance":4.8969},{"source":178,"target":179,"distance":14.998},{"source":179,"target":180,"distance":7.6685},{"source":179,"target":181,"distance":18.656},{"source":178,"target":182,"distance":24.969},{"source":177,"target":183,"distance":17.969},{"source":183,"target":184,"distance":2.1346},{"source":184,"target":185,"distance":15.44},{"source":184,"target":186,"distance":6.7369},{"source":183,"target":187,"distance":18.635},{"source":108,"target":188,"distance":78.195},{"source":188,"target":189,"distance":1.9177},{"source":188,"target":190,"distance":0.087618},{"source":107,"target":191,"distance":130.05},{"source":106,"target":192,"distance":32.656},{"source":192,"target":193,"distance":0.185},{"source":193,"target":194,"distance":117.64},{"source":193,"target":195,"distance":45.394},{"source":192,"target":196,"distance":8.9572},{"source":196,"target":197,"distance":3.5433},{"source":197,"target":198,"distance":3.9042},{"source":198,"target":199,"distance":4.2229},{"source":199,"target":200,"distance":51.526},{"source":199,"target":201,"distance":96.281},{"source":198,"target":202,"distance":18.192},{"source":202,"target":203,"distance":26.999},{"source":202,"target":204,"distance":21.291},{"source":197,"target":205,"distance":20.142},{"source":205,"target":206,"distance":4.9084},{"source":206,"target":207,"distance":4.9409},{"source":207,"target":208,"distance":16.472},{"source":207,"target":209,"distance":2.579},{"source":206,"target":210,"distance":20.133},{"source":205,"target":211,"distance":8.8693},{"source":196,"target":212,"distance":6.1608},{"source":212,"target":213,"distance":6.4314},{"source":213,"target":214,"distance":26.58},{"source":214,"target":215,"distance":16.288},{"source":214,"target":216,"distance":18.194},{"source":213,"target":217,"distance":97.702},{"source":212,"target":218,"distance":77.711},{"source":105,"target":219,"distance":385.3},{"source":219,"target":220,"distance":152.59},{"source":220,"target":221,"distance":234.55},{"source":221,"target":222,"distance":217.19},{"source":222,"target":223,"distance":348.82},{"source":223,"target":224,"distance":4.7298},{"source":224,"target":225,"distance":26.144},{"source":225,"target":226,"distance":10.949},{"source":226,"target":227,"distance":9.1356},{"source":227,"target":228,"distance":6.483},{"source":228,"target":229,"distance":4.7306},{"source":229,"target":230,"distance":9.63},{"source":230,"target":231,"distance":21.554},{"source":231,"target":232,"distance":25.383},{"source":231,"target":233,"distance":18.272},{"source":230,"target":234,"distance":31.128},{"source":229,"target":235,"distance":41.194},{"source":228,"target":236,"distance":10.752},{"source":236,"target":237,"distance":1.4175},{"source":237,"target":238,"distance":3.6964},{"source":238,"target":239,"distance":29.006},{"source":239,"target":240,"distance":0.54561},{"source":240,"target":241,"distance":0.3387},{"source":241,"target":242,"distance":0.99183},{"source":242,"target":243,"distance":0.99006},{"source":242,"target":244,"distance":0.016307},{"source":244,"target":245,"distance":0},{"source":244,"target":246,"distance":0},{"source":241,"target":247,"distance":0.014537},{"source":240,"target":248,"distance":-0.33769},{"source":239,"target":249,"distance":0.46211},{"source":238,"target":250,"distance":36.876},{"source":237,"target":251,"distance":8.358},{"source":251,"target":252,"distance":9.8477},{"source":252,"target":253,"distance":3.9612},{"source":253,"target":254,"distance":24.824},{"source":254,"target":255,"distance":0.95244},{"source":255,"target":256,"distance":0.53735},{"source":256,"target":257,"distance":0.23236},{"source":257,"target":258,"distance":1.5132},{"source":257,"target":259,"distance":1.5079},{"source":256,"target":260,"distance":1.2784},{"source":260,"target":261,"distance":0.38301},{"source":261,"target":262,"distance":0.95384},{"source":261,"target":263,"distance":2.0693},{"source":260,"target":264,"distance":1.6314},{"source":255,"target":265,"distance":1.9803},{"source":254,"target":266,"distance":2.3262},{"source":253,"target":267,"distance":15.618},{"source":252,"target":268,"distance":37.159},{"source":268,"target":269,"distance":1.4424},{"source":268,"target":270,"distance":0.57367},{"source":251,"target":271,"distance":21.371},{"source":271,"target":272,"distance":16.856},{"source":271,"target":273,"distance":23.212},{"source":236,"target":274,"distance":27.03},{"source":227,"target":275,"distance":10.438},{"source":275,"target":276,"distance":21.734},{"source":276,"target":277,"distance":4.0852},{"source":277,"target":278,"distance":2.4759},{"source":278,"target":279,"distance":2.6637},{"source":279,"target":280,"distance":16.85},{"source":279,"target":281,"distance":14.901},{"source":278,"target":282,"distance":23.613},{"source":277,"target":283,"distance":5.2844},{"source":283,"target":284,"distance":13.354},{"source":284,"target":285,"distance":2.6221},{"source":285,"target":286,"distance":0.4348},{"source":286,"target":287,"distance":0.2002},{"source":287,"target":288,"distance":7.7088},{"source":287,"target":289,"distance":9.3995},{"source":286,"target":290,"distance":0.30298},{"source":290,"target":291,"distance":4.5988},{"source":291,"target":292,"distance":0.43315},{"source":292,"target":293,"distance":0.77341},{"source":293,"target":294,"distance":0.34738},{"source":294,"target":295,"distance":1.3341},{"source":294,"target":296,"distance":0.67861},{"source":296,"target":297,"distance":0},{"source":296,"target":298,"distance":0},{"source":293,"target":299,"distance":2.6717},{"source":299,"target":300,"distance":1.0007},{"source":299,"target":301,"distance":0.0056259},{"source":292,"target":302,"distance":2.2457},{"source":291,"target":303,"distance":3.5923},{"source":290,"target":304,"distance":6.4713},{"source":285,"target":305,"distance":9.635},{"source":284,"target":306,"distance":14.865},{"source":283,"target":307,"distance":23.632},{"source":276,"target":308,"distance":17.715},{"source":308,"target":309,"distance":18.99},{"source":309,"target":310,"distance":2.0018},{"source":309,"target":311,"distance":1.0173},{"source":308,"target":312,"distance":19.252},{"source":275,"target":313,"distance":31.799},{"source":313,"target":314,"distance":9.9178},{"source":314,"target":315,"distance":23.727},{"source":314,"target":316,"distance":20.375},{"source":313,"target":317,"distance":9.3549},{"source":317,"target":318,"distance":6.6565},{"source":318,"target":319,"distance":11.402},{"source":318,"target":320,"distance":23.386},{"source":317,"target":321,"distance":64.379},{"source":226,"target":322,"distance":11.311},{"source":322,"target":323,"distance":12.506},{"source":323,"target":324,"distance":8.1678},{"source":324,"target":325,"distance":22.309},{"source":324,"target":326,"distance":24.741},{"source":323,"target":327,"distance":34.892},{"source":327,"target":328,"distance":1.4749},{"source":328,"target":329,"distance":11.273},{"source":328,"target":330,"distance":10.046},{"source":327,"target":331,"distance":10.826},{"source":322,"target":332,"distance":48.742},{"source":332,"target":333,"distance":8.8514},{"source":332,"target":334,"distance":6.2949},{"source":225,"target":335,"distance":89.573},{"source":224,"target":336,"distance":37.914},{"source":336,"target":337,"distance":6.7004},{"source":337,"target":338,"distance":1.4993},{"source":338,"target":339,"distance":2.6738},{"source":339,"target":340,"distance":4.6021},{"source":340,"target":341,"distance":2.8443},{"source":341,"target":342,"distance":21.681},{"source":342,"target":343,"distance":2.1288},{"source":342,"target":344,"distance":2.9048},{"source":341,"target":345,"distance":33.271},{"source":340,"target":346,"distance":8.6657},{"source":346,"target":347,"distance":5.9373},{"source":347,"target":348,"distance":20.066},{"source":347,"target":349,"distance":21.629},{"source":346,"target":350,"distance":18.625},{"source":350,"target":351,"distance":11.045},{"source":350,"target":352,"distance":3.1394},{"source":339,"target":353,"distance":50.946},{"source":338,"target":354,"distance":3.0071},{"source":354,"target":355,"distance":12.742},{"source":355,"target":356,"distance":1.1927},{"source":356,"target":357,"distance":27.414},{"source":356,"target":358,"distance":28.347},{"source":355,"target":359,"distance":7.1194},{"source":359,"target":360,"distance":15.855},{"source":359,"target":361,"distance":17.456},{"source":354,"target":362,"distance":43.741},{"source":337,"target":363,"distance":57.254},{"source":336,"target":364,"distance":12.077},{"source":364,"target":365,"distance":11.588},{"source":365,"target":366,"distance":42.348},{"source":365,"target":367,"distance":40.248},{"source":364,"target":368,"distance":37.808},{"source":223,"target":369,"distance":103.8},{"source":222,"target":370,"distance":342.06},{"source":370,"target":371,"distance":23.929},{"source":371,"target":372,"distance":41.132},{"source":372,"target":373,"distance":5.0311},{"source":373,"target":374,"distance":5.1391},{"source":374,"target":375,"distance":13.211},{"source":375,"target":376,"distance":27.99},{"source":375,"target":377,"distance":32.03},{"source":374,"target":378,"distance":45.285},{"source":373,"target":379,"distance":48.675},{"source":372,"target":380,"distance":64.936},{"source":371,"target":381,"distance":142.47},{"source":370,"target":382,"distance":70.064},{"source":382,"target":383,"distance":12.309},{"source":383,"target":384,"distance":35.491},{"source":383,"target":385,"distance":36.082},{"source":382,"target":386,"distance":17.654},{"source":386,"target":387,"distance":1.8462},{"source":387,"target":388,"distance":1.1926},{"source":388,"target":389,"distance":2.4672},{"source":389,"target":390,"distance":5.7711},{"source":390,"target":391,"distance":15.98},{"source":391,"target":392,"distance":5.9282},{"source":391,"target":393,"distance":10.184},{"source":390,"target":394,"distance":24.106},{"source":389,"target":395,"distance":30.292},{"source":388,"target":396,"distance":34.171},{"source":387,"target":397,"distance":3.5494},{"source":397,"target":398,"distance":23.949},{"source":397,"target":399,"distance":23.366},{"source":386,"target":400,"distance":30.868},{"source":221,"target":401,"distance":488.05},{"source":220,"target":402,"distance":387.54},{"source":402,"target":403,"distance":465.7},{"source":403,"target":404,"distance":67.454},{"source":404,"target":405,"distance":26.904},{"source":404,"target":406,"distance":40.151},{"source":403,"target":407,"distance":73.83},{"source":407,"target":408,"distance":2.9444},{"source":408,"target":409,"distance":2.3039},{"source":409,"target":410,"distance":13.256},{"source":409,"target":411,"distance":14.285},{"source":408,"target":412,"distance":10.474},{"source":407,"target":413,"distance":17.737},{"source":402,"target":414,"distance":541.95},{"source":414,"target":415,"distance":41.895},{"source":415,"target":416,"distance":24.971},{"source":415,"target":417,"distance":17.08},{"source":414,"target":418,"distance":84.671},{"source":219,"target":419,"distance":-276.84},{"source":14,"target":420,"distance":28.379},{"source":420,"target":421,"distance":1.0948},{"source":421,"target":422,"distance":14.595},{"source":422,"target":423,"distance":18.996},{"source":422,"target":424,"distance":12.422},{"source":421,"target":425,"distance":6.8122},{"source":420,"target":426,"distance":0.84809},{"source":13,"target":427,"distance":55.346},{"source":6,"target":428,"distance":11.386},{"source":5,"target":429,"distance":17.6},{"source":4,"target":430,"distance":6.1188},{"source":430,"target":431,"distance":3.7241},{"source":431,"target":432,"distance":0.038744},{"source":431,"target":433,"distance":6.2154},{"source":430,"target":434,"distance":4.4493},{"source":0,"target":435,"distance":1.1162},{"source":435,"target":436,"distance":15.906},{"source":435,"target":437,"distance":6.2867}],"nodes":["_hypo_0","_hypo_1","69_10","73_3","_hypo_4","_hypo_5","_hypo_6","_hypo_7","_hypo_8","_hypo_9","20157827","03_9548","65_5","_hypo_13","_hypo_14","_hypo_15","_hypo_16","_hypo_17","_hypo_18","_hypo_19","_hypo_20","_hypo_21","_hypo_22","94_2162","65_10bis","_hypo_25","_hypo_26","_hypo_27","_hypo_28","_hypo_29","_hypo_30","_hypo_31","85_6","96_2734","_hypo_34","_hypo_35","09_1655","03_2639","_hypo_38","_hypo_39","00_0529","87_14","_hypo_42","_hypo_43","_hypo_44","92_7897","92_10881","_hypo_47","99_07269","96_1087","97_13124","88_15","_hypo_52","_hypo_53","05_1970","05_1894","99_7322","84_3","20110645","RKS4585_E699","_hypo_60","SARB49_RKS4594_IP2_88","87_5","E279_RKS4595","_hypo_64","_hypo_65","_hypo_66","PO418","PO628","PO530","90_13","_hypo_71","57_1","57_2","_hypo_74","_hypo_75","65_11bis","66_20","_hypo_78","_hypo_79","_hypo_80","_hypo_81","95_1073","98_1896","98_5390","E48","00_5112","_hypo_87","_hypo_88","_hypo_89","_hypo_90","_hypo_91","_hypo_92","_hypo_93","86_1","87_4","02_4889","89_13","90_15","66-8","_hypo_100","_hypo_101","87_1","09_2819","E44","_hypo_105","_hypo_106","_hypo_107","_hypo_108","_hypo_109","_hypo_110","_hypo_111","_hypo_112","_hypo_113","_hypo_114","_hypo_115","_hypo_116","M555_NCTC20233","SARB48_RKS4587_IP33K","61_4","_hypo_120","_hypo_121","_hypo_122","_hypo_123","M280_NCTC20095","M279_NCTC20094","M436_NCTC20134","E701","_hypo_128","M422_NCTC20229","61-2","_hypo_131","_hypo_132","1435K_WS740","66-4","E700","_hypo_136","85_3","M67_NCTC20173","_hypo_139","_hypo_140","_hypo_141","99_8508","70_9","_hypo_144","_hypo_145","65_10","65_3","67_20","87_3","_hypo_150","_hypo_151","_hypo_152","_hypo_153","90_25","4827_84_WS845","_hypo_156","_hypo_157","_hypo_158","_hypo_159","_hypo_160","_hypo_161","_hypo_162","_hypo_163","90_26","88_33","88_11","_hypo_167","88_27","92_6210","88_18","88_31","89_10","86_6","87_6","89_2","E702","_hypo_177","_hypo_178","_hypo_179","58_2_CS","58_2","92_0113","_hypo_183","_hypo_184","88_17","93_11347","20124063","_hypo_188","60_1","89_12","93_6018","_hypo_192","_hypo_193","71_12","88_16","_hypo_196","_hypo_197","_hypo_198","_hypo_199","00_7798","00_3856","_hypo_202","77_1","74_11","_hypo_205","_hypo_206","_hypo_207","59_5","59_4","58_3","67_12","_hypo_212","_hypo_213","_hypo_214","03_5313","02_4526","72_12","59_6","_hypo_219","_hypo_220","_hypo_221","_hypo_222","_hypo_223","_hypo_224","_hypo_225","_hypo_226","_hypo_227","_hypo_228","_hypo_229","_hypo_230","_hypo_231","MDH-2014-00048","RKS1252","48-0391","RKS1229","_hypo_236","_hypo_237","_hypo_238","_hypo_239","_hypo_240","_hypo_241","_hypo_242","ADRDL-14-18151","_hypo_244","MDH-2014-00373","MDH-2014-00531","CFSAN022623","ADRDL-14-7194","ADRDL-14-13296","RKS1241","_hypo_251","_hypo_252","_hypo_253","_hypo_254","_hypo_255","_hypo_256","_hypo_257","MDH-2014-00387","MDH-2014-00359","_hypo_260","_hypo_261","MDH-2014-00400","MDH-2014-00099","MDH-2014-00072","MDH-2014-00353","CFSAN022628","CFSAN012639","_hypo_268","CFSAN022631","MDH-2014-00081","_hypo_271","04_1262","05_1616","62_2","_hypo_275","_hypo_276","_hypo_277","_hypo_278","_hypo_279","SARB4","RKS1228","MDH-2014-00026","_hypo_283","_hypo_284","_hypo_285","_hypo_286","_hypo_287","MDH-2014-00330","MDH-2014-00354","_hypo_290","_hypo_291","_hypo_292","_hypo_293","_hypo_294","MDH-2014-00443","_hypo_296","MDH-2014-00035","MDH-2014-00555","_hypo_299","MDH-2014-00352","MDH-2014-00338","MDH-2014-00347","MDH-2014-00519","MDH-2014-00415","MDH-2014-00342","MDH-2014-00537","MDH-2014-00350","_hypo_308","_hypo_309","CFSAN023160","CFSAN023106","MDH-2014-00394","_hypo_313","_hypo_314","CN182","CN101","_hypo_317","_hypo_318","B27","CY1","SC-B67","_hypo_322","_hypo_323","_hypo_324","55_9","RKS1253","_hypo_327","_hypo_328","09_0197","201008276","08_0694","_hypo_332","SARB4_FidelmaBoyd","05-03241","0115_2009","_hypo_336","_hypo_337","_hypo_338","_hypo_339","_hypo_340","_hypo_341","_hypo_342","M55_NCTC20033","M179_NCTC20332","60_3","_hypo_346","_hypo_347","201209171","06-01706","_hypo_350","73_1","55_5","0200_2011","_hypo_354","_hypo_355","_hypo_356","RKS1235","61_1_CS","_hypo_359","A50","RKS1237","04_3622","RKS1264","_hypo_364","_hypo_365","62_4","68_3","63_2","LNT182","_hypo_370","_hypo_371","_hypo_372","_hypo_373","_hypo_374","_hypo_375","CFSAN023669","M244_NCTC20350","M227_NCTC20343","M263_NCTC20356","RKS1256","93506","_hypo_382","_hypo_383","C500","RKS1233","_hypo_386","_hypo_387","_hypo_388","_hypo_389","_hypo_390","_hypo_391","67_11","74_8","62_6","67_1","65_15","_hypo_397","60_2","RKS1245","63_3","57_1_CS","_hypo_402","_hypo_403","_hypo_404","M554_NCTC20376","61-1","_hypo_407","_hypo_408","_hypo_409","8723_97","8719_97","SARB69_CDC277_68","8722_97","_hypo_414","_hypo_415","38K","M80_NCTC348","M595_NCTC20379","Ragna","_hypo_420","_hypo_421","_hypo_422","32K_WS302","E279","E699","61-7","00_7967","201000563","65_7bis","_hypo_430","_hypo_431","65_1bis","70_7","67_14","_hypo_435","RKS1234","66-10"],"layout_data":{"node_positions":{"93506":[515.8724659592431,1113.2010866737887],"20110645":[1583.4911229764134,241.55371187796993],"20124063":[1679.8434144445057,548.9642400947349],"20157827":[1537.348666488874,271.02604490926075],"201000563":[1548.1309228379955,294.0342805009333],"201008276":[441.7502035806675,428.16263396648856],"201209171":[511.04188210424456,428.6642401428214],"_hypo_0":[1560.930016536052,316.3250184741223],"_hypo_1":[1560.5995676465611,316.00589418440336],"69_10":[1534.7822566232408,291.8652305589936],"73_3":[1513.621972915197,266.2047309160252],"_hypo_4":[1561.484613296691,316.70795188003166],"_hypo_5":[1562.5338401179404,316.9826960523721],"_hypo_6":[1567.0597313610162,317.9557025905796],"_hypo_7":[1568.3756513632788,318.32864219331395],"_hypo_8":[1559.605779365664,303.0103594066752],"_hypo_9":[1552.4019531526412,291.2677879206397],"03_9548":[1540.9104986567088,266.8532450501847],"65_5":[1541.2193015336024,262.2065355515206],"_hypo_13":[1587.6913986633763,325.63481965998994],"_hypo_14":[1601.8309268592532,330.73674485077504],"_hypo_15":[1606.5337219551,331.13275413411384],"_hypo_16":[1607.0287074192418,330.04059102089064],"_hypo_17":[1607.508081380231,328.028354808528],"_hypo_18":[1609.4176264382613,314.59759523446087],"_hypo_19":[1608.2475427696068,292.33475296220814],"_hypo_20":[1608.1537944829818,290.7872625160047],"_hypo_21":[1608.1290429528744,290.5328960653994],"_hypo_22":[1607.5777485722074,289.6982535436859],"94_2162":[1569.8237515069154,235.17350909528028],"65_10bis":[1577.9808179188246,243.20667981692208],"_hypo_25":[1607.6035616822774,280.239999664548],"_hypo_26":[1607.4634738974707,278.1363463361011],"_hypo_27":[1607.0593280304724,266.5916144555896],"_hypo_28":[1606.7306273064391,260.7018035297486],"_hypo_29":[1604.9854232550626,247.83689019531482],"_hypo_30":[1604.4261189735817,245.0509807798854],"_hypo_31":[1604.0870319197631,244.72292527252114],"85_6":[1576.9614448747,219.60460497905692],"96_2734":[1566.1234775629814,204.72321136789645],"_hypo_34":[1604.3558107975603,244.48695406694003],"_hypo_35":[1603.936600884496,243.88955616034767],"09_1655":[1586.9121306432767,221.07424366499123],"03_2639":[1580.5771208968306,204.4876031521156],"_hypo_38":[1604.3309421643567,241.12086823871573],"_hypo_39":[1604.2276981630177,240.7981876064893],"00_0529":[1586.5325076626552,206.4292933449649],"87_14":[1598.1495401305385,218.8767304728681],"_hypo_42":[1605.1479399383147,237.31713166486617],"_hypo_43":[1605.9099009843276,233.1158092654217],"_hypo_44":[1606.3059154161615,228.51662651254668],"92_7897":[1604.6763734201754,206.7956752671987],"92_10881":[1612.899830665184,206.58362327058717],"_hypo_47":[1608.7405205509879,226.5978167364146],"99_07269":[1622.1843302108368,188.63095154972947],"96_1087":[1621.5078914408393,199.89945464026061],"97_13124":[1626.071053554034,199.51523917216926],"88_15":[1619.9592069576238,221.00634974536746],"_hypo_52":[1621.9342779465508,232.98938440034306],"_hypo_53":[1626.1500868313115,224.07534332365702],"05_1970":[1631.1068862304996,201.40007732766753],"05_1894":[1638.1293003299459,206.31360474483895],"99_7322":[1641.2002857548723,208.15660008205563],"84_3":[1636.8172542240773,217.80886250002993],"RKS4585_E699":[1640.3627177871092,217.78724252173708],"_hypo_60":[1614.973052994064,277.5072853348778],"SARB49_RKS4594_IP2_88":[1641.3987344683917,223.31752028515677],"87_5":[1642.127612782023,227.0370485153143],"E279_RKS4595":[1667.0046379749701,187.87328671379032],"_hypo_64":[1622.1653541954124,296.62633872002925],"_hypo_65":[1626.8825918328164,287.92623900985177],"_hypo_66":[1627.2064433297576,287.1429808426167],"PO418":[1627.6781738791624,265.3136829732144],"PO628":[1638.432471530834,270.57546484929327],"PO530":[1648.9490488406923,274.90965775539485],"90_13":[1641.766465243111,281.7233511601571],"_hypo_71":[1627.5465184389025,310.1372553396629],"57_1":[1645.7195373273362,293.369246277083],"57_2":[1683.0126211412767,271.3278089560549],"_hypo_74":[1610.014010757518,328.58967071977554],"_hypo_75":[1637.895970917068,309.9094300409404],"65_11bis":[1657.3774423200425,294.7379578229402],"66_20":[1663.9717643583747,296.61893655942004],"_hypo_78":[1649.5735955632515,312.0821867282398],"_hypo_79":[1651.1030155749972,311.4037907417828],"_hypo_80":[1651.6360855392684,311.11804627991165],"_hypo_81":[1656.6202587219827,307.809440896649],"95_1073":[1687.21655969232,284.7979421789214],"98_1896":[1683.716633293769,291.34054189452803],"98_5390":[1676.0492432309918,300.7700183842035],"E48":[1679.1674390010508,305.04282358579576],"00_5112":[1703.7503475136114,305.0413916899947],"_hypo_87":[1617.3995107135167,346.7707085071201],"_hypo_88":[1638.0553732778208,345.5809173394602],"_hypo_89":[1648.894609221126,343.9369994749008],"_hypo_90":[1660.510678792245,341.904178481267],"_hypo_91":[1661.3620024339145,341.7436058195421],"_hypo_92":[1670.3172688631462,339.62920138631233],"_hypo_93":[1681.8288670499269,336.09569370747175],"86_1":[1702.9607385277625,325.71483937789793],"87_4":[1704.519607888557,332.54912627143557],"02_4889":[1700.3284688063056,336.2147052173611],"89_13":[1697.1101264900274,339.93408614927733],"90_15":[1740.2471290873489,343.1566616529139],"66-8":[1702.6113344330656,345.2519218778586],"_hypo_100":[1661.418536396059,348.37667456193134],"_hypo_101":[1663.2986133499342,348.4676537478376],"87_1":[1691.407159664701,347.4920278159404],"09_2819":[1690.732173320034,351.98831501978606],"E44":[1689.5836135836234,356.69588094948284],"_hypo_105":[1629.4897335612302,376.45384254550487],"_hypo_106":[1642.50413696146,398.73126148237276],"_hypo_107":[1643.410919451558,399.62274452489976],"_hypo_108":[1647.0128496949876,403.11689762637906],"_hypo_109":[1667.6448962792226,421.8364999146464],"_hypo_110":[1686.1124185847968,436.02105150218705],"_hypo_111":[1705.6741474371615,436.8927699534671],"_hypo_112":[1724.8216865738636,435.89813172673274],"_hypo_113":[1726.0576811071905,435.74985728438355],"_hypo_114":[1726.6508395226667,435.57182240482416],"_hypo_115":[1727.6327821802586,434.9086874531629],"_hypo_116":[1731.686458759776,431.995197101517],"M555_NCTC20233":[1741.0010486514261,402.6404511788282],"SARB48_RKS4587_IP33K":[1765.1051294995805,407.1812827688065],"61_4":[1729.5554472244678,389.17825977850964],"_hypo_120":[1733.9694720017037,434.38611193114656],"_hypo_121":[1738.811362641027,433.2547044897136],"_hypo_122":[1744.936181874088,431.63609171436184],"_hypo_123":[1747.3374516377526,430.4565398618114],"M280_NCTC20095":[1763.8040269983985,416.22616640132264],"M279_NCTC20094":[1767.6931690003187,425.26996576299837],"M436_NCTC20134":[1766.8724794938146,431.1977288031773],"E701":[1784.8569154107686,436.42592604518956],"_hypo_128":[1750.2126637607348,436.48953187641575],"M422_NCTC20229":[1780.6940306456881,438.9244641918714],"61-2":[1784.039387190579,443.0935902024927],"_hypo_131":[1753.3103139989432,444.64565707760613],"_hypo_132":[1756.9991010023239,445.3063394842955],"1435K_WS740":[1790.7534417065779,442.73905115739706],"66-4":[1777.4970545314688,450.06627463008607],"E700":[1773.15283176132,457.66013262135704],"_hypo_136":[1741.0325822973984,445.7635980419052],"85_3":[1775.9399411232434,463.7572642324736],"M67_NCTC20173":[1765.5201606930038,461.97424526918473],"_hypo_139":[1729.0309653121572,459.36840766382613],"_hypo_140":[1745.705408070966,475.06695446794134],"_hypo_141":[1754.1452479550408,481.4337799091431],"99_8508":[1828.1165605264307,535.5359824556201],"70_9":[1811.875566447248,525.9940178495327],"_hypo_144":[1765.1032018624176,494.35863113221103],"_hypo_145":[1767.7034380278685,496.4838535878106],"65_10":[1800.180527140282,519.123705164822],"65_3":[1789.0856398740214,515.3406836063126],"67_20":[1781.4602741024883,514.8332763664793],"87_3":[1788.238698248184,530.5701846074193],"_hypo_150":[1702.3516515535791,474.585671506045],"_hypo_151":[1721.9646327769583,518.4623452260607],"_hypo_152":[1722.4314358722593,519.3387701232972],"_hypo_153":[1722.8655273674358,519.4490581027145],"90_25":[1749.8767977622779,525.7103376928579],"4827_84_WS845":[1776.4337330017336,537.8737041747075],"_hypo_156":[1723.2736253523728,521.4641820689548],"_hypo_157":[1723.5971265530704,522.1796357828962],"_hypo_158":[1723.9038435391776,522.7634387801486],"_hypo_159":[1724.3123243450514,523.4625893805976],"_hypo_160":[1724.4555696963482,523.6558126787958],"_hypo_161":[1724.5124135333203,523.7243616456459],"_hypo_162":[1724.5901583894672,523.7932926418265],"_hypo_163":[1725.2217399163644,524.2834595984821],"90_26":[1744.3280118142354,534.6925444053086],"88_33":[1740.0276567721817,541.741299223697],"88_11":[1738.2897547948646,550.8347493187936],"_hypo_167":[1724.9076438192085,525.4226826392875],"88_27":[1734.043964490819,554.2454943780456],"92_6210":[1729.4884118010514,553.3016488215131],"88_18":[1724.6080256794191,556.4952041582856],"88_31":[1720.0990755994003,548.414571041702],"89_10":[1713.2241167554682,557.1018789027942],"86_6":[1711.4634973887712,551.4039986452337],"87_6":[1707.0255112413327,552.5271679263576],"89_2":[1707.477391914948,544.3345648012768],"E702":[1699.223110486417,529.7558251226994],"_hypo_177":[1675.05972458937,495.53955710696096],"_hypo_178":[1676.0261690854152,499.95282953687166],"_hypo_179":[1679.4221730077604,513.366690246126],"58_2_CS":[1687.1661760208692,539.3105030187419],"58_2":[1685.3386191075072,550.1052619330172],"92_0113":[1681.5077586095003,542.638561055299],"_hypo_183":[1674.7974568779616,512.1155800325658],"_hypo_184":[1674.6833487372576,514.0816413259855],"88_17":[1676.0309414919145,548.2999725678594],"93_11347":[1671.8654385133298,540.1451777447883],"_hypo_188":[1653.3909158177214,474.9766675556572],"60_1":[1662.8206711248035,494.59758392269384],"89_12":[1651.02115720246,494.9171844336636],"93_6018":[1652.4076457230644,539.3167290651377],"_hypo_192":[1636.3818453542547,428.23089585107675],"_hypo_193":[1636.3985862545705,428.40075281525515],"71_12":[1651.3729680292831,556.0595027301141],"88_16":[1642.013985970871,490.02568515924224],"_hypo_196":[1634.4647797886744,436.26932072414087],"_hypo_197":[1633.9277559790444,439.493937416879],"_hypo_198":[1633.9757109897785,443.0956109827806],"_hypo_199":[1634.2252444784615,446.9836352976831],"00_7798":[1639.1550597264327,514.3410681254408],"00_3856":[1639.4117682697079,555.688280931649],"_hypo_202":[1633.7195044097962,459.8774915092883],"77_1":[1634.7142021137533,504.77559877518206],"74_11":[1631.9201719966652,499.4795919923503],"_hypo_205":[1629.4120762742982,457.51982511041047],"_hypo_206":[1628.6610521943378,461.98557602553745],"_hypo_207":[1628.0824591255084,466.5071535375258],"59_5":[1629.9094857896043,501.6566762173984],"59_4":[1624.2021385982086,488.5475562015293],"58_3":[1614.9690093537515,498.0483974859491],"67_12":[1617.0287770859986,482.83626635160476],"_hypo_212":[1631.7988396763517,441.28925105937964],"_hypo_213":[1629.0738607586281,446.56009358320847],"_hypo_214":[1618.004922185723,468.44237915511206],"03_5313":[1603.5544738888314,500.3499087063145],"02_4526":[1599.862018980212,500.4427137568481],"72_12":[1573.7972829116468,541.8237694156394],"59_6":[1584.1664269075663,519.6426802024087],"Ragna":[1303.7549829617853,563.2125009248671],"_hypo_220":[1162.9425347025133,640.811695635091],"_hypo_221":[946.7248175148663,632.0664693154712],"_hypo_222":[756.6126997242334,695.3818009781465],"_hypo_223":[484.17702088398664,524.0736026633161],"_hypo_224":[480.53144118796416,521.6753720276322],"_hypo_225":[457.5068533275212,514.48805473074],"_hypo_226":[447.9009018982307,511.363042097577],"_hypo_227":[439.7002596744396,509.41669067094114],"_hypo_228":[435.07891350130694,513.2137504126352],"_hypo_229":[437.24484563350785,517.0028059025468],"_hypo_230":[440.38699939968933,525.3132025697241],"_hypo_231":[446.08547413296196,544.3648273182782],"MDH-2014-00048":[452.3302375532057,587.3316059287308],"RKS1252":[466.05225888668815,575.345682782213],"48-0391":[479.5785110553262,554.2531276045089],"RKS1229":[424.27340648128614,573.5391881393215],"_hypo_236":[426.80391594223323,518.6841748785885],"_hypo_237":[425.72807651681876,519.4277146841185],"_hypo_238":[425.47973267705237,522.8289378956222],"_hypo_239":[422.741347961597,549.4492333320944],"ADRDL-14-7194":[420.93968178228783,569.8732989138133],"_hypo_241":[419.8240225479757,590.1551197878322],"_hypo_242":[419.90464760841826,591.0666176957988],"ADRDL-14-18151":[426.3560898110219,610.9600886436307],"MDH-2014-00531":[413.1946075728791,618.5589193166049],"MDH-2014-00373":[413.1946075728791,618.5589193166049],"CFSAN022623":[408.44448402596527,606.6184959013544],"ADRDL-14-13296":[432.5328875181705,567.3757812902694],"RKS1241":[386.25876785773477,559.9779347208157],"_hypo_251":[418.6539145625177,522.4963338844715],"_hypo_252":[410.68862533212746,526.8666023408837],"_hypo_253":[407.38267958311843,528.4243836662407],"_hypo_254":[387.05531990834635,538.9753134963063],"_hypo_255":[386.2840712678494,539.3964036309795],"_hypo_256":[385.85291370193494,539.6411018745117],"_hypo_257":[385.770860428592,539.839151062025],"MDH-2014-00387":[381.40836905843594,560.7857610434095],"MDH-2014-00359":[372.0956525704747,556.2882018477313],"_hypo_260":[384.7202049855371,539.969827480517],"_hypo_261":[384.39570237807243,540.1096965836024],"MDH-2014-00400":[368.7430255721856,553.9288288657257],"MDH-2014-00099":[363.1022611707677,545.267127733519],"MDH-2014-00072":[363.2301134019963,539.165982291678],"MDH-2014-00353":[365.5490763579774,532.5788888983748],"CFSAN022628":[365.91614204193746,532.3732964407386],"CFSAN012639":[373.33281196235146,523.4654335345583],"_hypo_268":[391.99853170469464,555.6065179168979],"CFSAN022631":[387.46446148054855,576.4498167373091],"MDH-2014-00081":[376.3325717559986,568.8740876903332],"_hypo_271":[399.8834421643574,516.4614245723462],"04_1262":[369.17406064748116,498.5498285626858],"05_1616":[358.96828291938886,510.04476805739165],"62_2":[386.03623949627143,499.77926348496175],"_hypo_275":[432.989021542491,502.51039305122987],"_hypo_276":[417.41714929872455,489.87765481139184],"_hypo_277":[414.3913106438958,487.63053919264917],"_hypo_278":[412.1193847633202,487.3935648019113],"_hypo_279":[409.7319191297844,486.81099676461673],"SARB4":[379.7085299759181,467.7822309996828],"RKS1228":[376.81795174220576,494.2655111345],"MDH-2014-00026":[371.0294453954055,479.8026823480882],"_hypo_283":[410.72211046339316,484.4202306654306],"_hypo_284":[401.1544828506599,476.65808509294067],"_hypo_285":[399.25976921144684,475.1539998327871],"_hypo_286":[398.9430313400825,474.90784207199334],"_hypo_287":[398.7594414528737,474.88759129212093],"MDH-2014-00330":[372.10900691088483,479.86956334075506],"MDH-2014-00354":[371.50924983159126,465.9709570692328],"_hypo_290":[398.72887221723914,474.7281991846113],"_hypo_291":[395.29197012305735,472.2403721214379],"_hypo_292":[394.96130576996967,472.0159648627796],"_hypo_293":[394.36116799610886,471.62998656991465],"_hypo_294":[394.0439642937747,471.58420254377864],"MDH-2014-00443":[372.85971416477656,470.1785636477255],"MDH-2014-00555":[368.03260883294615,458.9660451086572],"MDH-2014-00035":[368.03260883294615,458.9660451086572],"_hypo_299":[392.92390529181915,469.6274919538046],"MDH-2014-00352":[377.2892706056041,455.72281012868535],"MDH-2014-00338":[385.65257241448546,450.99055652798063],"MDH-2014-00347":[390.0842129924947,450.4896689506965],"MDH-2014-00519":[390.8055855950619,449.3618683044094],"MDH-2014-00415":[394.023253512575,449.1876816642755],"MDH-2014-00342":[394.1754730588785,446.71572276743706],"MDH-2014-00537":[392.3135629554983,444.12354146840573],"MDH-2014-00350":[396.26258461683483,445.19789055251675],"_hypo_308":[411.3969264276856,474.6830714551328],"_hypo_309":[404.7259582278913,458.48273470318406],"CFSAN023160":[391.93785950804534,440.76976326327],"CFSAN023106":[403.0939076925682,437.6078812752709],"MDH-2014-00394":[416.087538902613,437.2137420336978],"_hypo_313":[427.16401179689996,473.7569114989529],"_hypo_314":[429.9350544970372,465.036489263473],"CN182":[408.6228296270684,428.9727355655626],"CN101":[441.1547888048761,427.8963294611845],"_hypo_317":[424.4393990598607,465.56747867660806],"_hypo_318":[423.18819601847974,459.555038855999],"B27":[425.5010088707261,429.12337884332777],"CY1":[414.30033277859116,418.9403580783671],"SC-B67":[412.0605652564905,387.1427264298615],"_hypo_322":[449.6241089017898,501.07083740171805],"_hypo_323":[449.7873201555943,489.5340270618531],"_hypo_324":[449.69352785697015,481.9990447712122],"55_9":[423.81954633357253,450.73487120187326],"RKS1253":[477.6415232705522,449.54957920496173],"_hypo_327":[450.8708128245058,457.3611048238228],"_hypo_328":[450.7794775995551,456.003439200979],"09_0197":[455.30570202473695,425.9418694837914],"08_0694":[464.9136976239773,430.8643520647255],"_hypo_332":[474.6766328393826,463.7266226198727],"SARB4_FidelmaBoyd":[475.1867044238122,435.5649900234512],"05-03241":[498.10810862484266,452.9099605905998],"0115_2009":[518.9899431383092,596.6750690943612],"_hypo_336":[500.5225360603142,492.9716532679195],"_hypo_337":[503.4562767536605,487.530402307953],"_hypo_338":[504.11737653147475,486.315364977653],"_hypo_339":[504.4638704730228,483.8729879215327],"_hypo_340":[505.1238066978983,479.6787170620761],"_hypo_341":[504.07120366143374,477.2749467523877],"_hypo_342":[495.9661857308844,458.9878091052235],"M55_NCTC20033":[493.3721389384426,437.1775123625254],"M179_NCTC20332":[482.12232749164343,441.0231823929205],"60_3":[502.955615984749,426.59158669567154],"_hypo_346":[508.60929072370993,472.4835632379725],"_hypo_347":[509.90003169432214,467.16008721293724],"06-01706":[522.7604321528212,429.33158507583573],"_hypo_350":[518.7266120641254,458.5944927960016],"73_1":[535.7908102563415,433.6896232575309],"55_5":[534.308134989466,441.81769512804226],"0200_2011":[556.4558379522709,441.60989387397854],"_hypo_354":[506.88962748164283,486.2078911405884],"_hypo_355":[518.5695208744071,484.8750360246148],"_hypo_356":[519.4832722038526,484.2619366598211],"RKS1235":[555.0049798734551,456.16258349071694],"61_1_CS":[562.8071870518053,468.35226495710947],"_hypo_359":[525.0623137412633,485.86823469012666],"A50":[559.1201803815576,479.6119078529782],"RKS1237":[560.355794823183,493.47923075864765],"04_3622":[561.1849734728066,512.5662945101099],"RKS1264":[556.4273877725009,437.559045001917],"_hypo_364":[508.2276434183169,501.0202129362157],"_hypo_365":[516.9592924736601,507.18919023560295],"62_4":[575.3953998116364,515.8199029557724],"68_3":[565.1025334081465,537.9521498593942],"63_2":[541.0602516206205,544.9974004611928],"LNT182":[541.6305123440524,624.5758372213087],"_hypo_370":[567.9650667518704,948.3728276201015],"_hypo_371":[566.2467419473672,970.3826137454404],"_hypo_372":[599.181957731166,989.2329098903749],"_hypo_373":[603.3415682484995,991.2926886106897],"_hypo_374":[607.6927384478407,993.1761128106375],"_hypo_375":[619.7263659824406,991.2399436840241],"CFSAN023669":[664.7965021397627,999.5144968281444],"M244_NCTC20350":[658.8446136132465,960.8255682712426],"M227_NCTC20343":[648.7567635377532,1039.333184391989],"M263_NCTC20356":[629.2391241781604,1050.8096735730824],"RKS1256":[596.3017529074934,1069.0905727395489],"_hypo_382":[503.6945672636108,955.2805381048007],"_hypo_383":[498.7365158137309,965.497255523019],"C500":[495.5900000098584,1018.1471121955941],"RKS1233":[479.5456797916433,1015.2107801952914],"_hypo_386":[489.5601567694139,947.1873028064282],"_hypo_387":[488.0416289715646,946.4157571983087],"_hypo_388":[487.00437435070273,946.0486984255818],"_hypo_389":[484.83026044676603,945.374585810497],"_hypo_390":[479.67039590940993,944.0612447551812],"_hypo_391":[466.6167751369805,950.9140345898554],"67_11":[457.60738398343955,974.7366566691205],"74_8":[438.455251204245,959.3423078436862],"62_6":[438.13331966352484,936.3870096039585],"67_1":[449.4571498905993,913.006705365631],"65_15":[463.8672860794736,900.0095755302749],"_hypo_397":[486.2710222952253,943.6610655456993],"60_2":[480.91354829784706,901.9081695573302],"RKS1245":[500.25864631519676,904.5284855283672],"63_3":[516.8348409893727,907.1090003828144],"57_1_CS":[885.1004697689823,165.8494069421265],"_hypo_402":[1384.4105961429395,921.5042832774135],"_hypo_403":[1752.8955268988177,1142.4564347669611],"_hypo_404":[1814.5800401325246,1150.6982230702338],"M554_NCTC20376":[1846.0490917188538,1118.7817119511578],"61-1":[1869.8499898490934,1164.8101408130738],"_hypo_407":[1806.4320623169406,1184.5695163654987],"_hypo_408":[1808.7687672113898,1185.9548360245317],"_hypo_409":[1810.6715458825372,1186.9021798250242],"8723_97":[1842.2754770139036,1193.223466752546],"8719_97":[1836.763729103456,1207.3975762393095],"SARB69_CDC277_68":[1784.6969591334057,1203.2885211033233],"8722_97":[1818.9547670922661,1218.7093232463083],"_hypo_414":[1534.2894568486142,1398.5119636281272],"_hypo_415":[1547.0299456004102,1435.003935110907],"38K":[1581.4893912348125,1460.7881343224283],"M80_NCTC348":[1522.0539639009703,1460.5935532177966],"M595_NCTC20379":[1561.9657597990024,1492.644662479139],"_hypo_420":[1581.623300066772,347.38501490239213],"_hypo_421":[1581.0476447715898,348.2149755438506],"_hypo_422":[1574.4756554129551,359.9675199137183],"32K_WS302":[1558.153562151615,393.7574603766791],"E279":[1557.9963608352891,386.76665839905104],"E699":[1564.551038556056,368.6785480702389],"61-7":[1563.5322424194244,357.61358134580075],"00_7967":[1522.765498434052,354.5211827941728],"65_7bis":[1528.7588587341595,330.1135245334296],"_hypo_430":[1555.8407528126927,316.58635568457265],"_hypo_431":[1552.4251211259034,316.9583939347362],"65_1bis":[1532.8368879110526,321.1693554665375],"70_7":[1527.543695955345,310.388119281702],"67_14":[1533.464381112149,307.6228661766615],"_hypo_435":[1560.043582922772,315.8008781577864],"RKS1234":[1528.5483574861235,301.29599884270897],"66-10":[1538.4974419211394,301.60906303735055]},"nodes_links":{"max_link_length":10000,"max_link_scale":500,"base_node_size":20,"size_power":0.5,"link_font_size":14,"show_link_labels":false,"show_node_labels":false,"node_font_size":12,"custom_colours":{},"hide_link_length":10000,"show_individual_segments":false,"node_collapsed_value":0,"manual_collapsing":{},"backup":null,"custom_color_scheme":["#c7eae5","#dbe8c3","#f5f5f5","#ff0000","#2ca02c","#98df8a","#d62728","#ff9896","#9467bd","#c5b0d5","#8c564b","#c49c94","#e377c2","#f7b6d2","#7f7f7f","#c7c7c7","#bcbd22","#dbdb8d","#17becf","#9edae5","#393b79","#5254a3","#6b6ecf","#9c9ede","#637939","#8ca252","#b5cf6b","#cedb9c","#8c6d31","#bd9e39","#e7ba52","#e7cb94","#843c39","#ad494a","#d6616b","#e7969c","#7b4173","#a55194","#ce6dbd","#de9ed6","#3182bd","#6baed6","#9ecae1","#c6dbef","#e6550d","#fd8d3c","#fdae6b","#fdd0a2","#31a354","#74c476","#a1d99b","#c7e9c0","#756bb1","#9e9ac8","#bcbddc","#dadaeb","#636363","#969696","#bdbdbd","#d9d9d9"]},"scale":0.48882212552651827,"translate":[423.55198940900095,284.1784611328428],"display_category":"population"},"metadata":{"93506":{"ID":"93506","__Node":"93506","__strain_id":"93506","__selected":false,"id":2,"Selected":"","index":"2","population":"Choleraesuis","Collection Date":"ND"},"20110645":{"ID":"20110645","__Node":"20110645","__strain_id":"20110645","__selected":false,"id":111,"Selected":"","index":"111","population":"Paratyphi C","Collection Date":"ND"},"20124063":{"ID":"20124063","__Node":"20124063","__strain_id":"20124063","__selected":false,"id":3,"Selected":"","index":"3","population":"Paratyphi C","Collection Date":"ND"},"20157827":{"ID":"20157827","__Node":"20157827","__strain_id":"20157827","__selected":false,"id":4,"Selected":"","index":"4","population":"Paratyphi C","Collection Date":"ND"},"201000563":{"ID":"201000563","__Node":"201000563","__strain_id":"201000563","__selected":false,"id":5,"Selected":"","index":"5","population":"Paratyphi C","Collection Date":"ND"},"201008276":{"ID":"201008276","__Node":"201008276","__strain_id":"201008276","__selected":false,"id":6,"Selected":"","index":"6","population":"Choleraesuis","Collection Date":"ND"},"201209171":{"ID":"201209171","__Node":"201209171","__strain_id":"201209171","__selected":false,"id":7,"Selected":"","index":"7","population":"Choleraesuis","Collection Date":"ND"},"_hypo_0":{"ID":"_hypo_0","__Node":"_hypo_0","__strain_id":"_hypo_0","Collection Date":"ND"},"_hypo_1":{"ID":"_hypo_1","__Node":"_hypo_1","__strain_id":"_hypo_1","Collection Date":"ND"},"69_10":{"ID":"69_10","__Node":"69_10","__strain_id":"69_10","__selected":false,"id":8,"Selected":"","index":"61","population":"Paratyphi C","Collection Date":"ND"},"73_3":{"ID":"73_3","__Node":"73_3","__strain_id":"73_3","__selected":false,"id":9,"Selected":"","index":"60","population":"Paratyphi C","Collection Date":"ND"},"_hypo_4":{"ID":"_hypo_4","__Node":"_hypo_4","__strain_id":"_hypo_4","Collection Date":"ND"},"_hypo_5":{"ID":"_hypo_5","__Node":"_hypo_5","__strain_id":"_hypo_5","Collection Date":"ND"},"_hypo_6":{"ID":"_hypo_6","__Node":"_hypo_6","__strain_id":"_hypo_6","Collection Date":"ND"},"_hypo_7":{"ID":"_hypo_7","__Node":"_hypo_7","__strain_id":"_hypo_7","Collection Date":"ND"},"_hypo_8":{"ID":"_hypo_8","__Node":"_hypo_8","__strain_id":"_hypo_8","Collection Date":"ND"},"_hypo_9":{"ID":"_hypo_9","__Node":"_hypo_9","__strain_id":"_hypo_9","Collection Date":"ND"},"03_9548":{"ID":"03_9548","__Node":"03_9548","__strain_id":"03_9548","__selected":false,"id":10,"Selected":"","index":"65","population":"Paratyphi C","Collection Date":"ND"},"65_5":{"ID":"65_5","__Node":"65_5","__strain_id":"65_5","__selected":false,"id":11,"Selected":"","index":"66","population":"Paratyphi C","Collection Date":"ND"},"_hypo_13":{"ID":"_hypo_13","__Node":"_hypo_13","__strain_id":"_hypo_13","Collection Date":"ND"},"_hypo_14":{"ID":"_hypo_14","__Node":"_hypo_14","__strain_id":"_hypo_14","Collection Date":"ND"},"_hypo_15":{"ID":"_hypo_15","__Node":"_hypo_15","__strain_id":"_hypo_15","Collection Date":"ND"},"_hypo_16":{"ID":"_hypo_16","__Node":"_hypo_16","__strain_id":"_hypo_16","Collection Date":"ND"},"_hypo_17":{"ID":"_hypo_17","__Node":"_hypo_17","__strain_id":"_hypo_17","Collection Date":"ND"},"_hypo_18":{"ID":"_hypo_18","__Node":"_hypo_18","__strain_id":"_hypo_18","Collection Date":"ND"},"_hypo_19":{"ID":"_hypo_19","__Node":"_hypo_19","__strain_id":"_hypo_19","Collection Date":"ND"},"_hypo_20":{"ID":"_hypo_20","__Node":"_hypo_20","__strain_id":"_hypo_20","Collection Date":"ND"},"_hypo_21":{"ID":"_hypo_21","__Node":"_hypo_21","__strain_id":"_hypo_21","Collection Date":"ND"},"_hypo_22":{"ID":"_hypo_22","__Node":"_hypo_22","__strain_id":"_hypo_22","Collection Date":"ND"},"94_2162":{"ID":"94_2162","__Node":"94_2162","__strain_id":"94_2162","__selected":false,"id":12,"Selected":"","index":"24","population":"Paratyphi C","Collection Date":"ND"},"65_10bis":{"ID":"65_10bis","__Node":"65_10bis","__strain_id":"65_10bis","__selected":false,"id":13,"Selected":"","index":"44","population":"Paratyphi C","Collection Date":"ND"},"_hypo_25":{"ID":"_hypo_25","__Node":"_hypo_25","__strain_id":"_hypo_25","Collection Date":"ND"},"_hypo_26":{"ID":"_hypo_26","__Node":"_hypo_26","__strain_id":"_hypo_26","Collection Date":"ND"},"_hypo_27":{"ID":"_hypo_27","__Node":"_hypo_27","__strain_id":"_hypo_27","Collection Date":"ND"},"_hypo_28":{"ID":"_hypo_28","__Node":"_hypo_28","__strain_id":"_hypo_28","Collection Date":"ND"},"_hypo_29":{"ID":"_hypo_29","__Node":"_hypo_29","__strain_id":"_hypo_29","Collection Date":"ND"},"_hypo_30":{"ID":"_hypo_30","__Node":"_hypo_30","__strain_id":"_hypo_30","Collection Date":"ND"},"_hypo_31":{"ID":"_hypo_31","__Node":"_hypo_31","__strain_id":"_hypo_31","Collection Date":"ND"},"85_6":{"ID":"85_6","__Node":"85_6","__strain_id":"85_6","__selected":false,"id":14,"Selected":"","index":"35","population":"Paratyphi C","Collection Date":"ND"},"96_2734":{"ID":"96_2734","__Node":"96_2734","__strain_id":"96_2734","__selected":false,"id":15,"Selected":"","index":"34","population":"Paratyphi C","Collection Date":"ND"},"_hypo_34":{"ID":"_hypo_34","__Node":"_hypo_34","__strain_id":"_hypo_34","Collection Date":"ND"},"_hypo_35":{"ID":"_hypo_35","__Node":"_hypo_35","__strain_id":"_hypo_35","Collection Date":"ND"},"09_1655":{"ID":"09_1655","__Node":"09_1655","__strain_id":"09_1655","__selected":false,"id":16,"Selected":"","index":"33","population":"Paratyphi C","Collection Date":"ND"},"03_2639":{"ID":"03_2639","__Node":"03_2639","__strain_id":"03_2639","__selected":false,"id":17,"Selected":"","index":"32","population":"Paratyphi C","Collection Date":"ND"},"_hypo_38":{"ID":"_hypo_38","__Node":"_hypo_38","__strain_id":"_hypo_38","Collection Date":"ND"},"_hypo_39":{"ID":"_hypo_39","__Node":"_hypo_39","__strain_id":"_hypo_39","Collection Date":"ND"},"00_0529":{"ID":"00_0529","__Node":"00_0529","__strain_id":"00_0529","__selected":false,"id":18,"Selected":"","index":"30","population":"Paratyphi C","Collection Date":"ND"},"87_14":{"ID":"87_14","__Node":"87_14","__strain_id":"87_14","__selected":false,"id":19,"Selected":"","index":"31","population":"Paratyphi C","Collection Date":"ND"},"_hypo_42":{"ID":"_hypo_42","__Node":"_hypo_42","__strain_id":"_hypo_42","Collection Date":"ND"},"_hypo_43":{"ID":"_hypo_43","__Node":"_hypo_43","__strain_id":"_hypo_43","Collection Date":"ND"},"_hypo_44":{"ID":"_hypo_44","__Node":"_hypo_44","__strain_id":"_hypo_44","Collection Date":"ND"},"92_7897":{"ID":"92_7897","__Node":"92_7897","__strain_id":"92_7897","__selected":false,"id":20,"Selected":"","index":"26","population":"Paratyphi C","Collection Date":"ND"},"92_10881":{"ID":"92_10881","__Node":"92_10881","__strain_id":"92_10881","__selected":false,"id":21,"Selected":"","index":"25","population":"Paratyphi C","Collection Date":"ND"},"_hypo_47":{"ID":"_hypo_47","__Node":"_hypo_47","__strain_id":"_hypo_47","Collection Date":"ND"},"99_07269":{"ID":"99_07269","__Node":"99_07269","__strain_id":"99_07269","__selected":false,"id":22,"Selected":"","index":"28","population":"Paratyphi C","Collection Date":"ND"},"96_1087":{"ID":"96_1087","__Node":"96_1087","__strain_id":"96_1087","__selected":false,"id":23,"Selected":"","index":"27","population":"Paratyphi C","Collection Date":"ND"},"97_13124":{"ID":"97_13124","__Node":"97_13124","__strain_id":"97_13124","__selected":false,"id":24,"Selected":"","index":"29","population":"Paratyphi C","Collection Date":"ND"},"88_15":{"ID":"88_15","__Node":"88_15","__strain_id":"88_15","__selected":false,"id":25,"Selected":"","index":"36","population":"Paratyphi C","Collection Date":"ND"},"_hypo_52":{"ID":"_hypo_52","__Node":"_hypo_52","__strain_id":"_hypo_52","Collection Date":"ND"},"_hypo_53":{"ID":"_hypo_53","__Node":"_hypo_53","__strain_id":"_hypo_53","Collection Date":"ND"},"05_1970":{"ID":"05_1970","__Node":"05_1970","__strain_id":"05_1970","__selected":false,"id":26,"Selected":"","index":"38","population":"Paratyphi C","Collection Date":"ND"},"05_1894":{"ID":"05_1894","__Node":"05_1894","__strain_id":"05_1894","__selected":false,"id":27,"Selected":"","index":"37","population":"Paratyphi C","Collection Date":"ND"},"99_7322":{"ID":"99_7322","__Node":"99_7322","__strain_id":"99_7322","__selected":false,"id":28,"Selected":"","index":"39","population":"Paratyphi C","Collection Date":"ND"},"84_3":{"ID":"84_3","__Node":"84_3","__strain_id":"84_3","__selected":false,"id":29,"Selected":"","index":"40","population":"Paratyphi C","Collection Date":"ND"},"RKS4585_E699":{"ID":"RKS4585_E699","__Node":"RKS4585_E699","__strain_id":"RKS4585_E699","__selected":false,"id":30,"Selected":"","index":"41","population":"Paratyphi C","Collection Date":"ND"},"_hypo_60":{"ID":"_hypo_60","__Node":"_hypo_60","__strain_id":"_hypo_60","Collection Date":"ND"},"SARB49_RKS4594_IP2_88":{"ID":"SARB49_RKS4594_IP2_88","__Node":"SARB49_RKS4594_IP2_88","__strain_id":"SARB49_RKS4594_IP2_88","__selected":false,"id":31,"Selected":"","index":"43","population":"Paratyphi C","Collection Date":"ND"},"87_5":{"ID":"87_5","__Node":"87_5","__strain_id":"87_5","__selected":false,"id":32,"Selected":"","index":"42","population":"Paratyphi C","Collection Date":"ND"},"E279_RKS4595":{"ID":"E279_RKS4595","__Node":"E279_RKS4595","__strain_id":"E279_RKS4595","__selected":false,"id":33,"Selected":"","index":"45","population":"Paratyphi C","Collection Date":"ND"},"_hypo_64":{"ID":"_hypo_64","__Node":"_hypo_64","__strain_id":"_hypo_64","Collection Date":"ND"},"_hypo_65":{"ID":"_hypo_65","__Node":"_hypo_65","__strain_id":"_hypo_65","Collection Date":"ND"},"_hypo_66":{"ID":"_hypo_66","__Node":"_hypo_66","__strain_id":"_hypo_66","Collection Date":"ND"},"PO418":{"ID":"PO418","__Node":"PO418","__strain_id":"PO418","__selected":false,"id":34,"Selected":"","index":"23","population":"Paratyphi C","Collection Date":"ND"},"PO628":{"ID":"PO628","__Node":"PO628","__strain_id":"PO628","__selected":false,"id":35,"Selected":"","index":"22","population":"Paratyphi C","Collection Date":"ND"},"PO530":{"ID":"PO530","__Node":"PO530","__strain_id":"PO530","__selected":false,"id":36,"Selected":"","index":"21","population":"Paratyphi C","Collection Date":"ND"},"90_13":{"ID":"90_13","__Node":"90_13","__strain_id":"90_13","__selected":false,"id":37,"Selected":"","index":"20","population":"Paratyphi C","Collection Date":"ND"},"_hypo_71":{"ID":"_hypo_71","__Node":"_hypo_71","__strain_id":"_hypo_71","Collection Date":"ND"},"57_1":{"ID":"57_1","__Node":"57_1","__strain_id":"57_1","__selected":false,"id":38,"Selected":"","index":"19","population":"Paratyphi C","Collection Date":"ND"},"57_2":{"ID":"57_2","__Node":"57_2","__strain_id":"57_2","__selected":false,"id":39,"Selected":"","index":"18","population":"Paratyphi C","Collection Date":"ND"},"_hypo_74":{"ID":"_hypo_74","__Node":"_hypo_74","__strain_id":"_hypo_74","Collection Date":"ND"},"_hypo_75":{"ID":"_hypo_75","__Node":"_hypo_75","__strain_id":"_hypo_75","Collection Date":"ND"},"65_11bis":{"ID":"65_11bis","__Node":"65_11bis","__strain_id":"65_11bis","__selected":false,"id":40,"Selected":"","index":"47","population":"Paratyphi C","Collection Date":"ND"},"66_20":{"ID":"66_20","__Node":"66_20","__strain_id":"66_20","__selected":false,"id":41,"Selected":"","index":"46","population":"Paratyphi C","Collection Date":"ND"},"_hypo_78":{"ID":"_hypo_78","__Node":"_hypo_78","__strain_id":"_hypo_78","Collection Date":"ND"},"_hypo_79":{"ID":"_hypo_79","__Node":"_hypo_79","__strain_id":"_hypo_79","Collection Date":"ND"},"_hypo_80":{"ID":"_hypo_80","__Node":"_hypo_80","__strain_id":"_hypo_80","Collection Date":"ND"},"_hypo_81":{"ID":"_hypo_81","__Node":"_hypo_81","__strain_id":"_hypo_81","Collection Date":"ND"},"95_1073":{"ID":"95_1073","__Node":"95_1073","__strain_id":"95_1073","__selected":false,"id":42,"Selected":"","index":"49","population":"Paratyphi C","Collection Date":"ND"},"98_1896":{"ID":"98_1896","__Node":"98_1896","__strain_id":"98_1896","__selected":false,"id":43,"Selected":"","index":"48","population":"Paratyphi C","Collection Date":"ND"},"98_5390":{"ID":"98_5390","__Node":"98_5390","__strain_id":"98_5390","__selected":false,"id":44,"Selected":"","index":"50","population":"Paratyphi C","Collection Date":"ND"},"E48":{"ID":"E48","__Node":"E48","__strain_id":"E48","__selected":false,"id":45,"Selected":"","index":"52","population":"Paratyphi C","Collection Date":"ND"},"00_5112":{"ID":"00_5112","__Node":"00_5112","__strain_id":"00_5112","__selected":false,"id":46,"Selected":"","index":"51","population":"Paratyphi C","Collection Date":"ND"},"_hypo_87":{"ID":"_hypo_87","__Node":"_hypo_87","__strain_id":"_hypo_87","Collection Date":"ND"},"_hypo_88":{"ID":"_hypo_88","__Node":"_hypo_88","__strain_id":"_hypo_88","Collection Date":"ND"},"_hypo_89":{"ID":"_hypo_89","__Node":"_hypo_89","__strain_id":"_hypo_89","Collection Date":"ND"},"_hypo_90":{"ID":"_hypo_90","__Node":"_hypo_90","__strain_id":"_hypo_90","Collection Date":"ND"},"_hypo_91":{"ID":"_hypo_91","__Node":"_hypo_91","__strain_id":"_hypo_91","Collection Date":"ND"},"_hypo_92":{"ID":"_hypo_92","__Node":"_hypo_92","__strain_id":"_hypo_92","Collection Date":"ND"},"_hypo_93":{"ID":"_hypo_93","__Node":"_hypo_93","__strain_id":"_hypo_93","Collection Date":"ND"},"86_1":{"ID":"86_1","__Node":"86_1","__strain_id":"86_1","__selected":false,"id":47,"Selected":"","index":"71","population":"Paratyphi C","Collection Date":"ND"},"87_4":{"ID":"87_4","__Node":"87_4","__strain_id":"87_4","__selected":false,"id":48,"Selected":"","index":"70","population":"Paratyphi C","Collection Date":"ND"},"02_4889":{"ID":"02_4889","__Node":"02_4889","__strain_id":"02_4889","__selected":false,"id":49,"Selected":"","index":"72","population":"Paratyphi C","Collection Date":"ND"},"89_13":{"ID":"89_13","__Node":"89_13","__strain_id":"89_13","__selected":false,"id":50,"Selected":"","index":"69","population":"Paratyphi C","Collection Date":"ND"},"90_15":{"ID":"90_15","__Node":"90_15","__strain_id":"90_15","__selected":false,"id":51,"Selected":"","index":"68","population":"Paratyphi C","Collection Date":"ND"},"66-8":{"ID":"66-8","__Node":"66-8","__strain_id":"66-8","__selected":false,"id":52,"Selected":"","index":"73","population":"Paratyphi C","Collection Date":"ND"},"_hypo_100":{"ID":"_hypo_100","__Node":"_hypo_100","__strain_id":"_hypo_100","Collection Date":"ND"},"_hypo_101":{"ID":"_hypo_101","__Node":"_hypo_101","__strain_id":"_hypo_101","Collection Date":"ND"},"87_1":{"ID":"87_1","__Node":"87_1","__strain_id":"87_1","__selected":false,"id":53,"Selected":"","index":"76","population":"Paratyphi C","Collection Date":"ND"},"09_2819":{"ID":"09_2819","__Node":"09_2819","__strain_id":"09_2819","__selected":false,"id":54,"Selected":"","index":"75","population":"Paratyphi C","Collection Date":"ND"},"E44":{"ID":"E44","__Node":"E44","__strain_id":"E44","__selected":false,"id":55,"Selected":"","index":"74","population":"Paratyphi C","Collection Date":"ND"},"_hypo_105":{"ID":"_hypo_105","__Node":"_hypo_105","__strain_id":"_hypo_105","Collection Date":"ND"},"_hypo_106":{"ID":"_hypo_106","__Node":"_hypo_106","__strain_id":"_hypo_106","Collection Date":"ND"},"_hypo_107":{"ID":"_hypo_107","__Node":"_hypo_107","__strain_id":"_hypo_107","Collection Date":"ND"},"_hypo_108":{"ID":"_hypo_108","__Node":"_hypo_108","__strain_id":"_hypo_108","Collection Date":"ND"},"_hypo_109":{"ID":"_hypo_109","__Node":"_hypo_109","__strain_id":"_hypo_109","Collection Date":"ND"},"_hypo_110":{"ID":"_hypo_110","__Node":"_hypo_110","__strain_id":"_hypo_110","Collection Date":"ND"},"_hypo_111":{"ID":"_hypo_111","__Node":"_hypo_111","__strain_id":"_hypo_111","Collection Date":"ND"},"_hypo_112":{"ID":"_hypo_112","__Node":"_hypo_112","__strain_id":"_hypo_112","Collection Date":"ND"},"_hypo_113":{"ID":"_hypo_113","__Node":"_hypo_113","__strain_id":"_hypo_113","Collection Date":"ND"},"_hypo_114":{"ID":"_hypo_114","__Node":"_hypo_114","__strain_id":"_hypo_114","Collection Date":"ND"},"_hypo_115":{"ID":"_hypo_115","__Node":"_hypo_115","__strain_id":"_hypo_115","Collection Date":"ND"},"_hypo_116":{"ID":"_hypo_116","__Node":"_hypo_116","__strain_id":"_hypo_116","Collection Date":"ND"},"M555_NCTC20233":{"ID":"M555_NCTC20233","__Node":"M555_NCTC20233","__strain_id":"M555_NCTC20233","__selected":false,"id":56,"Selected":"","index":"107","population":"Paratyphi C","Collection Date":"ND"},"SARB48_RKS4587_IP33K":{"ID":"SARB48_RKS4587_IP33K","__Node":"SARB48_RKS4587_IP33K","__strain_id":"SARB48_RKS4587_IP33K","__selected":false,"id":57,"Selected":"","index":"106","population":"Paratyphi C","Collection Date":"ND"},"61_4":{"ID":"61_4","__Node":"61_4","__strain_id":"61_4","__selected":false,"id":58,"Selected":"","index":"105","population":"Paratyphi C","Collection Date":"ND"},"_hypo_120":{"ID":"_hypo_120","__Node":"_hypo_120","__strain_id":"_hypo_120","Collection Date":"ND"},"_hypo_121":{"ID":"_hypo_121","__Node":"_hypo_121","__strain_id":"_hypo_121","Collection Date":"ND"},"_hypo_122":{"ID":"_hypo_122","__Node":"_hypo_122","__strain_id":"_hypo_122","Collection Date":"ND"},"_hypo_123":{"ID":"_hypo_123","__Node":"_hypo_123","__strain_id":"_hypo_123","Collection Date":"ND"},"M280_NCTC20095":{"ID":"M280_NCTC20095","__Node":"M280_NCTC20095","__strain_id":"M280_NCTC20095","__selected":false,"id":59,"Selected":"","index":"99","population":"Paratyphi C","Collection Date":"ND"},"M279_NCTC20094":{"ID":"M279_NCTC20094","__Node":"M279_NCTC20094","__strain_id":"M279_NCTC20094","__selected":false,"id":60,"Selected":"","index":"98","population":"Paratyphi C","Collection Date":"ND"},"M436_NCTC20134":{"ID":"M436_NCTC20134","__Node":"M436_NCTC20134","__strain_id":"M436_NCTC20134","__selected":false,"id":61,"Selected":"","index":"100","population":"Paratyphi C","Collection Date":"ND"},"E701":{"ID":"E701","__Node":"E701","__strain_id":"E701","__selected":false,"id":62,"Selected":"","index":"101","population":"Paratyphi C","Collection Date":"ND"},"_hypo_128":{"ID":"_hypo_128","__Node":"_hypo_128","__strain_id":"_hypo_128","Collection Date":"ND"},"M422_NCTC20229":{"ID":"M422_NCTC20229","__Node":"M422_NCTC20229","__strain_id":"M422_NCTC20229","__selected":false,"id":63,"Selected":"","index":"97","population":"Paratyphi C","Collection Date":"ND"},"61-2":{"ID":"61-2","__Node":"61-2","__strain_id":"61-2","__selected":false,"id":64,"Selected":"","index":"96","population":"Paratyphi C","Collection Date":"ND"},"_hypo_131":{"ID":"_hypo_131","__Node":"_hypo_131","__strain_id":"_hypo_131","Collection Date":"ND"},"_hypo_132":{"ID":"_hypo_132","__Node":"_hypo_132","__strain_id":"_hypo_132","Collection Date":"ND"},"1435K_WS740":{"ID":"1435K_WS740","__Node":"1435K_WS740","__strain_id":"1435K_WS740","__selected":false,"id":65,"Selected":"","index":"104","population":"Paratyphi C","Collection Date":"ND"},"66-4":{"ID":"66-4","__Node":"66-4","__strain_id":"66-4","__selected":false,"id":66,"Selected":"","index":"103","population":"Paratyphi C","Collection Date":"ND"},"E700":{"ID":"E700","__Node":"E700","__strain_id":"E700","__selected":false,"id":67,"Selected":"","index":"102","population":"Paratyphi C","Collection Date":"ND"},"_hypo_136":{"ID":"_hypo_136","__Node":"_hypo_136","__strain_id":"_hypo_136","Collection Date":"ND"},"85_3":{"ID":"85_3","__Node":"85_3","__strain_id":"85_3","__selected":false,"id":68,"Selected":"","index":"95","population":"Paratyphi C","Collection Date":"ND"},"M67_NCTC20173":{"ID":"M67_NCTC20173","__Node":"M67_NCTC20173","__strain_id":"M67_NCTC20173","__selected":false,"id":69,"Selected":"","index":"94","population":"Paratyphi C","Collection Date":"ND"},"_hypo_139":{"ID":"_hypo_139","__Node":"_hypo_139","__strain_id":"_hypo_139","Collection Date":"ND"},"_hypo_140":{"ID":"_hypo_140","__Node":"_hypo_140","__strain_id":"_hypo_140","Collection Date":"ND"},"_hypo_141":{"ID":"_hypo_141","__Node":"_hypo_141","__strain_id":"_hypo_141","Collection Date":"ND"},"99_8508":{"ID":"99_8508","__Node":"99_8508","__strain_id":"99_8508","__selected":false,"id":70,"Selected":"","index":"112","population":"Paratyphi C","Collection Date":"ND"},"70_9":{"ID":"70_9","__Node":"70_9","__strain_id":"70_9","__selected":false,"id":71,"Selected":"","index":"1","population":"Paratyphi C","Collection Date":"ND"},"_hypo_144":{"ID":"_hypo_144","__Node":"_hypo_144","__strain_id":"_hypo_144","Collection Date":"ND"},"_hypo_145":{"ID":"_hypo_145","__Node":"_hypo_145","__strain_id":"_hypo_145","Collection Date":"ND"},"65_10":{"ID":"65_10","__Node":"65_10","__strain_id":"65_10","__selected":false,"id":72,"Selected":"","index":"110","population":"Paratyphi C","Collection Date":"ND"},"65_3":{"ID":"65_3","__Node":"65_3","__strain_id":"65_3","__selected":false,"id":73,"Selected":"","index":"109","population":"Paratyphi C","Collection Date":"ND"},"67_20":{"ID":"67_20","__Node":"67_20","__strain_id":"67_20","__selected":false,"id":74,"Selected":"","index":"108","population":"Paratyphi C","Collection Date":"ND"},"87_3":{"ID":"87_3","__Node":"87_3","__strain_id":"87_3","__selected":false,"id":75,"Selected":"","index":"113","population":"Paratyphi C","Collection Date":"ND"},"_hypo_150":{"ID":"_hypo_150","__Node":"_hypo_150","__strain_id":"_hypo_150","Collection Date":"ND"},"_hypo_151":{"ID":"_hypo_151","__Node":"_hypo_151","__strain_id":"_hypo_151","Collection Date":"ND"},"_hypo_152":{"ID":"_hypo_152","__Node":"_hypo_152","__strain_id":"_hypo_152","Collection Date":"ND"},"_hypo_153":{"ID":"_hypo_153","__Node":"_hypo_153","__strain_id":"_hypo_153","Collection Date":"ND"},"90_25":{"ID":"90_25","__Node":"90_25","__strain_id":"90_25","__selected":false,"id":76,"Selected":"","index":"124","population":"Paratyphi C","Collection Date":"ND"},"4827_84_WS845":{"ID":"4827_84_WS845","__Node":"4827_84_WS845","__strain_id":"4827_84_WS845","__selected":false,"id":77,"Selected":"","index":"126","population":"Paratyphi C","Collection Date":"ND"},"_hypo_156":{"ID":"_hypo_156","__Node":"_hypo_156","__strain_id":"_hypo_156","Collection Date":"ND"},"_hypo_157":{"ID":"_hypo_157","__Node":"_hypo_157","__strain_id":"_hypo_157","Collection Date":"ND"},"_hypo_158":{"ID":"_hypo_158","__Node":"_hypo_158","__strain_id":"_hypo_158","Collection Date":"ND"},"_hypo_159":{"ID":"_hypo_159","__Node":"_hypo_159","__strain_id":"_hypo_159","Collection Date":"ND"},"_hypo_160":{"ID":"_hypo_160","__Node":"_hypo_160","__strain_id":"_hypo_160","Collection Date":"ND"},"_hypo_161":{"ID":"_hypo_161","__Node":"_hypo_161","__strain_id":"_hypo_161","Collection Date":"ND"},"_hypo_162":{"ID":"_hypo_162","__Node":"_hypo_162","__strain_id":"_hypo_162","Collection Date":"ND"},"_hypo_163":{"ID":"_hypo_163","__Node":"_hypo_163","__strain_id":"_hypo_163","Collection Date":"ND"},"90_26":{"ID":"90_26","__Node":"90_26","__strain_id":"90_26","__selected":false,"id":78,"Selected":"","index":"117","population":"Paratyphi C","Collection Date":"ND"},"88_33":{"ID":"88_33","__Node":"88_33","__strain_id":"88_33","__selected":false,"id":79,"Selected":"","index":"116","population":"Paratyphi C","Collection Date":"ND"},"88_11":{"ID":"88_11","__Node":"88_11","__strain_id":"88_11","__selected":false,"id":80,"Selected":"","index":"115","population":"Paratyphi C","Collection Date":"ND"},"_hypo_167":{"ID":"_hypo_167","__Node":"_hypo_167","__strain_id":"_hypo_167","Collection Date":"ND"},"88_27":{"ID":"88_27","__Node":"88_27","__strain_id":"88_27","__selected":false,"id":81,"Selected":"","index":"119","population":"Paratyphi C","Collection Date":"ND"},"92_6210":{"ID":"92_6210","__Node":"92_6210","__strain_id":"92_6210","__selected":false,"id":82,"Selected":"","index":"118","population":"Paratyphi C","Collection Date":"ND"},"88_18":{"ID":"88_18","__Node":"88_18","__strain_id":"88_18","__selected":false,"id":83,"Selected":"","index":"120","population":"Paratyphi C","Collection Date":"ND"},"88_31":{"ID":"88_31","__Node":"88_31","__strain_id":"88_31","__selected":false,"id":84,"Selected":"","index":"123","population":"Paratyphi C","Collection Date":"ND"},"89_10":{"ID":"89_10","__Node":"89_10","__strain_id":"89_10","__selected":false,"id":85,"Selected":"","index":"114","population":"Paratyphi C","Collection Date":"ND"},"86_6":{"ID":"86_6","__Node":"86_6","__strain_id":"86_6","__selected":false,"id":86,"Selected":"","index":"122","population":"Paratyphi C","Collection Date":"ND"},"87_6":{"ID":"87_6","__Node":"87_6","__strain_id":"87_6","__selected":false,"id":87,"Selected":"","index":"121","population":"Paratyphi C","Collection Date":"ND"},"89_2":{"ID":"89_2","__Node":"89_2","__strain_id":"89_2","__selected":false,"id":88,"Selected":"","index":"125","population":"Paratyphi C","Collection Date":"ND"},"E702":{"ID":"E702","__Node":"E702","__strain_id":"E702","__selected":false,"id":89,"Selected":"","index":"127","population":"Paratyphi C","Collection Date":"ND"},"_hypo_177":{"ID":"_hypo_177","__Node":"_hypo_177","__strain_id":"_hypo_177","Collection Date":"ND"},"_hypo_178":{"ID":"_hypo_178","__Node":"_hypo_178","__strain_id":"_hypo_178","Collection Date":"ND"},"_hypo_179":{"ID":"_hypo_179","__Node":"_hypo_179","__strain_id":"_hypo_179","Collection Date":"ND"},"58_2_CS":{"ID":"58_2_CS","__Node":"58_2_CS","__strain_id":"58_2_CS","__selected":false,"id":90,"Selected":"","index":"129","population":"Paratyphi C","Collection Date":"ND"},"58_2":{"ID":"58_2","__Node":"58_2","__strain_id":"58_2","__selected":false,"id":91,"Selected":"","index":"128","population":"Paratyphi C","Collection Date":"ND"},"92_0113":{"ID":"92_0113","__Node":"92_0113","__strain_id":"92_0113","__selected":false,"id":92,"Selected":"","index":"130","population":"Paratyphi C","Collection Date":"ND"},"_hypo_183":{"ID":"_hypo_183","__Node":"_hypo_183","__strain_id":"_hypo_183","Collection Date":"ND"},"_hypo_184":{"ID":"_hypo_184","__Node":"_hypo_184","__strain_id":"_hypo_184","Collection Date":"ND"},"88_17":{"ID":"88_17","__Node":"88_17","__strain_id":"88_17","__selected":false,"id":93,"Selected":"","index":"132","population":"Paratyphi C","Collection Date":"ND"},"93_11347":{"ID":"93_11347","__Node":"93_11347","__strain_id":"93_11347","__selected":false,"id":94,"Selected":"","index":"131","population":"Paratyphi C","Collection Date":"ND"},"_hypo_188":{"ID":"_hypo_188","__Node":"_hypo_188","__strain_id":"_hypo_188","Collection Date":"ND"},"60_1":{"ID":"60_1","__Node":"60_1","__strain_id":"60_1","__selected":false,"id":95,"Selected":"","index":"93","population":"Paratyphi C","Collection Date":"ND"},"89_12":{"ID":"89_12","__Node":"89_12","__strain_id":"89_12","__selected":false,"id":96,"Selected":"","index":"92","population":"Paratyphi C","Collection Date":"ND"},"93_6018":{"ID":"93_6018","__Node":"93_6018","__strain_id":"93_6018","__selected":false,"id":97,"Selected":"","index":"77","population":"Paratyphi C","Collection Date":"ND"},"_hypo_192":{"ID":"_hypo_192","__Node":"_hypo_192","__strain_id":"_hypo_192","Collection Date":"ND"},"_hypo_193":{"ID":"_hypo_193","__Node":"_hypo_193","__strain_id":"_hypo_193","Collection Date":"ND"},"71_12":{"ID":"71_12","__Node":"71_12","__strain_id":"71_12","__selected":false,"id":98,"Selected":"","index":"91","population":"Paratyphi C","Collection Date":"ND"},"88_16":{"ID":"88_16","__Node":"88_16","__strain_id":"88_16","__selected":false,"id":99,"Selected":"","index":"90","population":"Paratyphi C","Collection Date":"ND"},"_hypo_196":{"ID":"_hypo_196","__Node":"_hypo_196","__strain_id":"_hypo_196","Collection Date":"ND"},"_hypo_197":{"ID":"_hypo_197","__Node":"_hypo_197","__strain_id":"_hypo_197","Collection Date":"ND"},"_hypo_198":{"ID":"_hypo_198","__Node":"_hypo_198","__strain_id":"_hypo_198","Collection Date":"ND"},"_hypo_199":{"ID":"_hypo_199","__Node":"_hypo_199","__strain_id":"_hypo_199","Collection Date":"ND"},"00_7798":{"ID":"00_7798","__Node":"00_7798","__strain_id":"00_7798","__selected":false,"id":100,"Selected":"","index":"81","population":"Paratyphi C","Collection Date":"ND"},"00_3856":{"ID":"00_3856","__Node":"00_3856","__strain_id":"00_3856","__selected":false,"id":101,"Selected":"","index":"80","population":"Paratyphi C","Collection Date":"ND"},"_hypo_202":{"ID":"_hypo_202","__Node":"_hypo_202","__strain_id":"_hypo_202","Collection Date":"ND"},"77_1":{"ID":"77_1","__Node":"77_1","__strain_id":"77_1","__selected":false,"id":102,"Selected":"","index":"79","population":"Paratyphi C","Collection Date":"ND"},"74_11":{"ID":"74_11","__Node":"74_11","__strain_id":"74_11","__selected":false,"id":103,"Selected":"","index":"78","population":"Paratyphi C","Collection Date":"ND"},"_hypo_205":{"ID":"_hypo_205","__Node":"_hypo_205","__strain_id":"_hypo_205","Collection Date":"ND"},"_hypo_206":{"ID":"_hypo_206","__Node":"_hypo_206","__strain_id":"_hypo_206","Collection Date":"ND"},"_hypo_207":{"ID":"_hypo_207","__Node":"_hypo_207","__strain_id":"_hypo_207","Collection Date":"ND"},"59_5":{"ID":"59_5","__Node":"59_5","__strain_id":"59_5","__selected":false,"id":104,"Selected":"","index":"83","population":"Paratyphi C","Collection Date":"ND"},"59_4":{"ID":"59_4","__Node":"59_4","__strain_id":"59_4","__selected":false,"id":105,"Selected":"","index":"82","population":"Paratyphi C","Collection Date":"ND"},"58_3":{"ID":"58_3","__Node":"58_3","__strain_id":"58_3","__selected":false,"id":106,"Selected":"","index":"84","population":"Paratyphi C","Collection Date":"ND"},"67_12":{"ID":"67_12","__Node":"67_12","__strain_id":"67_12","__selected":false,"id":107,"Selected":"","index":"85","population":"Paratyphi C","Collection Date":"ND"},"_hypo_212":{"ID":"_hypo_212","__Node":"_hypo_212","__strain_id":"_hypo_212","Collection Date":"ND"},"_hypo_213":{"ID":"_hypo_213","__Node":"_hypo_213","__strain_id":"_hypo_213","Collection Date":"ND"},"_hypo_214":{"ID":"_hypo_214","__Node":"_hypo_214","__strain_id":"_hypo_214","Collection Date":"ND"},"03_5313":{"ID":"03_5313","__Node":"03_5313","__strain_id":"03_5313","__selected":false,"id":108,"Selected":"","index":"87","population":"Paratyphi C","Collection Date":"ND"},"02_4526":{"ID":"02_4526","__Node":"02_4526","__strain_id":"02_4526","__selected":false,"id":109,"Selected":"","index":"86","population":"Paratyphi C","Collection Date":"ND"},"72_12":{"ID":"72_12","__Node":"72_12","__strain_id":"72_12","__selected":false,"id":110,"Selected":"","index":"88","population":"Paratyphi C","Collection Date":"ND"},"59_6":{"ID":"59_6","__Node":"59_6","__strain_id":"59_6","__selected":false,"id":1,"Selected":"","index":"89","population":"Paratyphi C","Collection Date":"ND"},"_hypo_219":{"ID":"_hypo_219","__Node":"_hypo_219","__strain_id":"_hypo_219","Collection Date":"ND"},"_hypo_220":{"ID":"_hypo_220","__Node":"_hypo_220","__strain_id":"_hypo_220","Collection Date":"ND"},"_hypo_221":{"ID":"_hypo_221","__Node":"_hypo_221","__strain_id":"_hypo_221","Collection Date":"ND"},"_hypo_222":{"ID":"_hypo_222","__Node":"_hypo_222","__strain_id":"_hypo_222","Collection Date":"ND"},"_hypo_223":{"ID":"_hypo_223","__Node":"_hypo_223","__strain_id":"_hypo_223","Collection Date":"ND"},"_hypo_224":{"ID":"_hypo_224","__Node":"_hypo_224","__strain_id":"_hypo_224","Collection Date":"ND"},"_hypo_225":{"ID":"_hypo_225","__Node":"_hypo_225","__strain_id":"_hypo_225","Collection Date":"ND"},"_hypo_226":{"ID":"_hypo_226","__Node":"_hypo_226","__strain_id":"_hypo_226","Collection Date":"ND"},"_hypo_227":{"ID":"_hypo_227","__Node":"_hypo_227","__strain_id":"_hypo_227","Collection Date":"ND"},"_hypo_228":{"ID":"_hypo_228","__Node":"_hypo_228","__strain_id":"_hypo_228","Collection Date":"ND"},"_hypo_229":{"ID":"_hypo_229","__Node":"_hypo_229","__strain_id":"_hypo_229","Collection Date":"ND"},"_hypo_230":{"ID":"_hypo_230","__Node":"_hypo_230","__strain_id":"_hypo_230","Collection Date":"ND"},"_hypo_231":{"ID":"_hypo_231","__Node":"_hypo_231","__strain_id":"_hypo_231","Collection Date":"ND"},"MDH-2014-00048":{"ID":"MDH-2014-00048","__Node":"MDH-2014-00048","__strain_id":"MDH-2014-00048","__selected":false,"id":112,"Selected":"","index":"211","population":"Choleraesuis","Collection Date":"ND"},"RKS1252":{"ID":"RKS1252","__Node":"RKS1252","__strain_id":"RKS1252","__selected":false,"id":113,"Selected":"","index":"210","population":"Choleraesuis","Collection Date":"ND"},"48-0391":{"ID":"48-0391","__Node":"48-0391","__strain_id":"48-0391","__selected":false,"id":114,"Selected":"","index":"212","population":"Choleraesuis","Collection Date":"ND"},"RKS1229":{"ID":"RKS1229","__Node":"RKS1229","__strain_id":"RKS1229","__selected":false,"id":115,"Selected":"","index":"213","population":"Choleraesuis","Collection Date":"ND"},"_hypo_236":{"ID":"_hypo_236","__Node":"_hypo_236","__strain_id":"_hypo_236","Collection Date":"ND"},"_hypo_237":{"ID":"_hypo_237","__Node":"_hypo_237","__strain_id":"_hypo_237","Collection Date":"ND"},"_hypo_238":{"ID":"_hypo_238","__Node":"_hypo_238","__strain_id":"_hypo_238","Collection Date":"ND"},"_hypo_239":{"ID":"_hypo_239","__Node":"_hypo_239","__strain_id":"_hypo_239","Collection Date":"ND"},"_hypo_240":{"ID":"_hypo_240","__Node":"_hypo_240","__strain_id":"_hypo_240","Collection Date":"ND"},"_hypo_241":{"ID":"_hypo_241","__Node":"_hypo_241","__strain_id":"_hypo_241","Collection Date":"ND"},"_hypo_242":{"ID":"_hypo_242","__Node":"_hypo_242","__strain_id":"_hypo_242","Collection Date":"ND"},"ADRDL-14-18151":{"ID":"ADRDL-14-18151","__Node":"ADRDL-14-18151","__strain_id":"ADRDL-14-18151","__selected":false,"id":116,"Selected":"","index":"195","population":"Choleraesuis","Collection Date":"ND"},"_hypo_244":{"ID":"_hypo_244","__Node":"_hypo_244","__strain_id":"_hypo_244","Collection Date":"ND"},"MDH-2014-00373":{"ID":"MDH-2014-00373","__Node":"MDH-2014-00531","__strain_id":"MDH-2014-00373","__selected":false,"id":117,"Selected":"","index":"193","population":"Choleraesuis","Collection Date":"ND"},"MDH-2014-00531":{"ID":"MDH-2014-00531","__Node":"MDH-2014-00531","__strain_id":"MDH-2014-00531","__selected":false,"id":118,"Selected":"","index":"194","population":"Choleraesuis","Collection Date":"ND"},"CFSAN022623":{"ID":"CFSAN022623","__Node":"CFSAN022623","__strain_id":"CFSAN022623","__selected":false,"id":119,"Selected":"","index":"192","population":"Choleraesuis","Collection Date":"ND"},"ADRDL-14-7194":{"ID":"ADRDL-14-7194","__Node":"ADRDL-14-7194","__strain_id":"ADRDL-14-7194","__selected":false,"id":120,"Selected":"","index":"191","population":"Choleraesuis","Collection Date":"ND"},"ADRDL-14-13296":{"ID":"ADRDL-14-13296","__Node":"ADRDL-14-13296","__strain_id":"ADRDL-14-13296","__selected":false,"id":121,"Selected":"","index":"190","population":"Choleraesuis","Collection Date":"ND"},"RKS1241":{"ID":"RKS1241","__Node":"RKS1241","__strain_id":"RKS1241","__selected":false,"id":122,"Selected":"","index":"209","population":"Choleraesuis","Collection Date":"ND"},"_hypo_251":{"ID":"_hypo_251","__Node":"_hypo_251","__strain_id":"_hypo_251","Collection Date":"ND"},"_hypo_252":{"ID":"_hypo_252","__Node":"_hypo_252","__strain_id":"_hypo_252","Collection Date":"ND"},"_hypo_253":{"ID":"_hypo_253","__Node":"_hypo_253","__strain_id":"_hypo_253","Collection Date":"ND"},"_hypo_254":{"ID":"_hypo_254","__Node":"_hypo_254","__strain_id":"_hypo_254","Collection Date":"ND"},"_hypo_255":{"ID":"_hypo_255","__Node":"_hypo_255","__strain_id":"_hypo_255","Collection Date":"ND"},"_hypo_256":{"ID":"_hypo_256","__Node":"_hypo_256","__strain_id":"_hypo_256","Collection Date":"ND"},"_hypo_257":{"ID":"_hypo_257","__Node":"_hypo_257","__strain_id":"_hypo_257","Collection Date":"ND"},"MDH-2014-00387":{"ID":"MDH-2014-00387","__Node":"MDH-2014-00387","__strain_id":"MDH-2014-00387","__selected":false,"id":123,"Selected":"","index":"201","population":"Choleraesuis","Collection Date":"ND"},"MDH-2014-00359":{"ID":"MDH-2014-00359","__Node":"MDH-2014-00359","__strain_id":"MDH-2014-00359","__selected":false,"id":124,"Selected":"","index":"200","population":"Choleraesuis","Collection Date":"ND"},"_hypo_260":{"ID":"_hypo_260","__Node":"_hypo_260","__strain_id":"_hypo_260","Collection Date":"ND"},"_hypo_261":{"ID":"_hypo_261","__Node":"_hypo_261","__strain_id":"_hypo_261","Collection Date":"ND"},"MDH-2014-00400":{"ID":"MDH-2014-00400","__Node":"MDH-2014-00400","__strain_id":"MDH-2014-00400","__selected":false,"id":125,"Selected":"","index":"197","population":"Choleraesuis","Collection Date":"ND"},"MDH-2014-00099":{"ID":"MDH-2014-00099","__Node":"MDH-2014-00099","__strain_id":"MDH-2014-00099","__selected":false,"id":126,"Selected":"","index":"198","population":"Choleraesuis","Collection Date":"ND"},"MDH-2014-00072":{"ID":"MDH-2014-00072","__Node":"MDH-2014-00072","__strain_id":"MDH-2014-00072","__selected":false,"id":127,"Selected":"","index":"196","population":"Choleraesuis","Collection Date":"ND"},"MDH-2014-00353":{"ID":"MDH-2014-00353","__Node":"MDH-2014-00353","__strain_id":"MDH-2014-00353","__selected":false,"id":128,"Selected":"","index":"199","population":"Choleraesuis","Collection Date":"ND"},"CFSAN022628":{"ID":"CFSAN022628","__Node":"CFSAN022628","__strain_id":"CFSAN022628","__selected":false,"id":129,"Selected":"","index":"202","population":"Choleraesuis","Collection Date":"ND"},"CFSAN012639":{"ID":"CFSAN012639","__Node":"CFSAN012639","__strain_id":"CFSAN012639","__selected":false,"id":130,"Selected":"","index":"205","population":"Choleraesuis","Collection Date":"ND"},"_hypo_268":{"ID":"_hypo_268","__Node":"_hypo_268","__strain_id":"_hypo_268","Collection Date":"ND"},"CFSAN022631":{"ID":"CFSAN022631","__Node":"CFSAN022631","__strain_id":"CFSAN022631","__selected":false,"id":131,"Selected":"","index":"204","population":"Choleraesuis","Collection Date":"ND"},"MDH-2014-00081":{"ID":"MDH-2014-00081","__Node":"MDH-2014-00081","__strain_id":"MDH-2014-00081","__selected":false,"id":132,"Selected":"","index":"203","population":"Choleraesuis","Collection Date":"ND"},"_hypo_271":{"ID":"_hypo_271","__Node":"_hypo_271","__strain_id":"_hypo_271","Collection Date":"ND"},"04_1262":{"ID":"04_1262","__Node":"04_1262","__strain_id":"04_1262","__selected":false,"id":133,"Selected":"","index":"207","population":"Choleraesuis","Collection Date":"ND"},"05_1616":{"ID":"05_1616","__Node":"05_1616","__strain_id":"05_1616","__selected":false,"id":134,"Selected":"","index":"206","population":"Choleraesuis","Collection Date":"ND"},"62_2":{"ID":"62_2","__Node":"62_2","__strain_id":"62_2","__selected":false,"id":135,"Selected":"","index":"208","population":"Choleraesuis","Collection Date":"ND"},"_hypo_275":{"ID":"_hypo_275","__Node":"_hypo_275","__strain_id":"_hypo_275","Collection Date":"ND"},"_hypo_276":{"ID":"_hypo_276","__Node":"_hypo_276","__strain_id":"_hypo_276","Collection Date":"ND"},"_hypo_277":{"ID":"_hypo_277","__Node":"_hypo_277","__strain_id":"_hypo_277","Collection Date":"ND"},"_hypo_278":{"ID":"_hypo_278","__Node":"_hypo_278","__strain_id":"_hypo_278","Collection Date":"ND"},"_hypo_279":{"ID":"_hypo_279","__Node":"_hypo_279","__strain_id":"_hypo_279","Collection Date":"ND"},"SARB4":{"ID":"SARB4","__Node":"SARB4","__strain_id":"SARB4","__selected":false,"id":136,"Selected":"","index":"184","population":"Choleraesuis","Collection Date":"ND"},"RKS1228":{"ID":"RKS1228","__Node":"RKS1228","__strain_id":"RKS1228","__selected":false,"id":137,"Selected":"","index":"180","population":"Choleraesuis","Collection Date":"ND"},"MDH-2014-00026":{"ID":"MDH-2014-00026","__Node":"MDH-2014-00026","__strain_id":"MDH-2014-00026","__selected":false,"id":138,"Selected":"","index":"166","population":"Choleraesuis","Collection Date":"ND"},"_hypo_283":{"ID":"_hypo_283","__Node":"_hypo_283","__strain_id":"_hypo_283","Collection Date":"ND"},"_hypo_284":{"ID":"_hypo_284","__Node":"_hypo_284","__strain_id":"_hypo_284","Collection Date":"ND"},"_hypo_285":{"ID":"_hypo_285","__Node":"_hypo_285","__strain_id":"_hypo_285","Collection Date":"ND"},"_hypo_286":{"ID":"_hypo_286","__Node":"_hypo_286","__strain_id":"_hypo_286","Collection Date":"ND"},"_hypo_287":{"ID":"_hypo_287","__Node":"_hypo_287","__strain_id":"_hypo_287","Collection Date":"ND"},"MDH-2014-00330":{"ID":"MDH-2014-00330","__Node":"MDH-2014-00330","__strain_id":"MDH-2014-00330","__selected":false,"id":139,"Selected":"","index":"168","population":"Choleraesuis","Collection Date":"ND"},"MDH-2014-00354":{"ID":"MDH-2014-00354","__Node":"MDH-2014-00354","__strain_id":"MDH-2014-00354","__selected":false,"id":140,"Selected":"","index":"167","population":"Choleraesuis","Collection Date":"ND"},"_hypo_290":{"ID":"_hypo_290","__Node":"_hypo_290","__strain_id":"_hypo_290","Collection Date":"ND"},"_hypo_291":{"ID":"_hypo_291","__Node":"_hypo_291","__strain_id":"_hypo_291","Collection Date":"ND"},"_hypo_292":{"ID":"_hypo_292","__Node":"_hypo_292","__strain_id":"_hypo_292","Collection Date":"ND"},"_hypo_293":{"ID":"_hypo_293","__Node":"_hypo_293","__strain_id":"_hypo_293","Collection Date":"ND"},"_hypo_294":{"ID":"_hypo_294","__Node":"_hypo_294","__strain_id":"_hypo_294","Collection Date":"ND"},"MDH-2014-00443":{"ID":"MDH-2014-00443","__Node":"MDH-2014-00443","__strain_id":"MDH-2014-00443","__selected":false,"id":141,"Selected":"","index":"172","population":"Choleraesuis","Collection Date":"ND"},"_hypo_296":{"ID":"_hypo_296","__Node":"_hypo_296","__strain_id":"_hypo_296","Collection Date":"ND"},"MDH-2014-00035":{"ID":"MDH-2014-00035","__Node":"MDH-2014-00555","__strain_id":"MDH-2014-00035","__selected":false,"id":142,"Selected":"","index":"170","population":"Choleraesuis","Collection Date":"ND"},"MDH-2014-00555":{"ID":"MDH-2014-00555","__Node":"MDH-2014-00555","__strain_id":"MDH-2014-00555","__selected":false,"id":143,"Selected":"","index":"171","population":"Choleraesuis","Collection Date":"ND"},"_hypo_299":{"ID":"_hypo_299","__Node":"_hypo_299","__strain_id":"_hypo_299","Collection Date":"ND"},"MDH-2014-00352":{"ID":"MDH-2014-00352","__Node":"MDH-2014-00352","__strain_id":"MDH-2014-00352","__selected":false,"id":144,"Selected":"","index":"174","population":"Choleraesuis","Collection Date":"ND"},"MDH-2014-00338":{"ID":"MDH-2014-00338","__Node":"MDH-2014-00338","__strain_id":"MDH-2014-00338","__selected":false,"id":145,"Selected":"","index":"173","population":"Choleraesuis","Collection Date":"ND"},"MDH-2014-00347":{"ID":"MDH-2014-00347","__Node":"MDH-2014-00347","__strain_id":"MDH-2014-00347","__selected":false,"id":146,"Selected":"","index":"176","population":"Choleraesuis","Collection Date":"ND"},"MDH-2014-00519":{"ID":"MDH-2014-00519","__Node":"MDH-2014-00519","__strain_id":"MDH-2014-00519","__selected":false,"id":147,"Selected":"","index":"175","population":"Choleraesuis","Collection Date":"ND"},"MDH-2014-00415":{"ID":"MDH-2014-00415","__Node":"MDH-2014-00415","__strain_id":"MDH-2014-00415","__selected":false,"id":148,"Selected":"","index":"169","population":"Choleraesuis","Collection Date":"ND"},"MDH-2014-00342":{"ID":"MDH-2014-00342","__Node":"MDH-2014-00342","__strain_id":"MDH-2014-00342","__selected":false,"id":149,"Selected":"","index":"177","population":"Choleraesuis","Collection Date":"ND"},"MDH-2014-00537":{"ID":"MDH-2014-00537","__Node":"MDH-2014-00537","__strain_id":"MDH-2014-00537","__selected":false,"id":150,"Selected":"","index":"178","population":"Choleraesuis","Collection Date":"ND"},"MDH-2014-00350":{"ID":"MDH-2014-00350","__Node":"MDH-2014-00350","__strain_id":"MDH-2014-00350","__selected":false,"id":151,"Selected":"","index":"179","population":"Choleraesuis","Collection Date":"ND"},"_hypo_308":{"ID":"_hypo_308","__Node":"_hypo_308","__strain_id":"_hypo_308","Collection Date":"ND"},"_hypo_309":{"ID":"_hypo_309","__Node":"_hypo_309","__strain_id":"_hypo_309","Collection Date":"ND"},"CFSAN023160":{"ID":"CFSAN023160","__Node":"CFSAN023160","__strain_id":"CFSAN023160","__selected":false,"id":152,"Selected":"","index":"183","population":"Choleraesuis","Collection Date":"ND"},"CFSAN023106":{"ID":"CFSAN023106","__Node":"CFSAN023106","__strain_id":"CFSAN023106","__selected":false,"id":153,"Selected":"","index":"182","population":"Choleraesuis","Collection Date":"ND"},"MDH-2014-00394":{"ID":"MDH-2014-00394","__Node":"MDH-2014-00394","__strain_id":"MDH-2014-00394","__selected":false,"id":154,"Selected":"","index":"181","population":"Choleraesuis","Collection Date":"ND"},"_hypo_313":{"ID":"_hypo_313","__Node":"_hypo_313","__strain_id":"_hypo_313","Collection Date":"ND"},"_hypo_314":{"ID":"_hypo_314","__Node":"_hypo_314","__strain_id":"_hypo_314","Collection Date":"ND"},"CN182":{"ID":"CN182","__Node":"CN182","__strain_id":"CN182","__selected":false,"id":155,"Selected":"","index":"189","population":"Choleraesuis","Collection Date":"ND"},"CN101":{"ID":"CN101","__Node":"CN101","__strain_id":"CN101","__selected":false,"id":156,"Selected":"","index":"185","population":"Choleraesuis","Collection Date":"ND"},"_hypo_317":{"ID":"_hypo_317","__Node":"_hypo_317","__strain_id":"_hypo_317","Collection Date":"ND"},"_hypo_318":{"ID":"_hypo_318","__Node":"_hypo_318","__strain_id":"_hypo_318","Collection Date":"ND"},"B27":{"ID":"B27","__Node":"B27","__strain_id":"B27","__selected":false,"id":157,"Selected":"","index":"187","population":"Choleraesuis","Collection Date":"ND"},"CY1":{"ID":"CY1","__Node":"CY1","__strain_id":"CY1","__selected":false,"id":158,"Selected":"","index":"186","population":"Choleraesuis","Collection Date":"ND"},"SC-B67":{"ID":"SC-B67","__Node":"SC-B67","__strain_id":"SC-B67","__selected":false,"id":159,"Selected":"","index":"188","population":"Choleraesuis","Collection Date":"ND"},"_hypo_322":{"ID":"_hypo_322","__Node":"_hypo_322","__strain_id":"_hypo_322","Collection Date":"ND"},"_hypo_323":{"ID":"_hypo_323","__Node":"_hypo_323","__strain_id":"_hypo_323","Collection Date":"ND"},"_hypo_324":{"ID":"_hypo_324","__Node":"_hypo_324","__strain_id":"_hypo_324","Collection Date":"ND"},"55_9":{"ID":"55_9","__Node":"55_9","__strain_id":"55_9","__selected":false,"id":160,"Selected":"","index":"219","population":"Choleraesuis","Collection Date":"ND"},"RKS1253":{"ID":"RKS1253","__Node":"RKS1253","__strain_id":"RKS1253","__selected":false,"id":161,"Selected":"","index":"220","population":"Choleraesuis","Collection Date":"ND"},"_hypo_327":{"ID":"_hypo_327","__Node":"_hypo_327","__strain_id":"_hypo_327","Collection Date":"ND"},"_hypo_328":{"ID":"_hypo_328","__Node":"_hypo_328","__strain_id":"_hypo_328","Collection Date":"ND"},"09_0197":{"ID":"09_0197","__Node":"09_0197","__strain_id":"09_0197","__selected":false,"id":162,"Selected":"","index":"218","population":"Choleraesuis","Collection Date":"ND"},"08_0694":{"ID":"08_0694","__Node":"08_0694","__strain_id":"08_0694","__selected":false,"id":163,"Selected":"","index":"217","population":"Choleraesuis","Collection Date":"ND"},"_hypo_332":{"ID":"_hypo_332","__Node":"_hypo_332","__strain_id":"_hypo_332","Collection Date":"ND"},"SARB4_FidelmaBoyd":{"ID":"SARB4_FidelmaBoyd","__Node":"SARB4_FidelmaBoyd","__strain_id":"SARB4_FidelmaBoyd","__selected":false,"id":164,"Selected":"","index":"216","population":"Choleraesuis","Collection Date":"ND"},"05-03241":{"ID":"05-03241","__Node":"05-03241","__strain_id":"05-03241","__selected":false,"id":165,"Selected":"","index":"215","population":"Choleraesuis","Collection Date":"ND"},"0115_2009":{"ID":"0115_2009","__Node":"0115_2009","__strain_id":"0115_2009","__selected":false,"id":166,"Selected":"","index":"214","population":"Choleraesuis","Collection Date":"ND"},"_hypo_336":{"ID":"_hypo_336","__Node":"_hypo_336","__strain_id":"_hypo_336","Collection Date":"ND"},"_hypo_337":{"ID":"_hypo_337","__Node":"_hypo_337","__strain_id":"_hypo_337","Collection Date":"ND"},"_hypo_338":{"ID":"_hypo_338","__Node":"_hypo_338","__strain_id":"_hypo_338","Collection Date":"ND"},"_hypo_339":{"ID":"_hypo_339","__Node":"_hypo_339","__strain_id":"_hypo_339","Collection Date":"ND"},"_hypo_340":{"ID":"_hypo_340","__Node":"_hypo_340","__strain_id":"_hypo_340","Collection Date":"ND"},"_hypo_341":{"ID":"_hypo_341","__Node":"_hypo_341","__strain_id":"_hypo_341","Collection Date":"ND"},"_hypo_342":{"ID":"_hypo_342","__Node":"_hypo_342","__strain_id":"_hypo_342","Collection Date":"ND"},"M55_NCTC20033":{"ID":"M55_NCTC20033","__Node":"M55_NCTC20033","__strain_id":"M55_NCTC20033","__selected":false,"id":167,"Selected":"","index":"160","population":"Choleraesuis","Collection Date":"ND"},"M179_NCTC20332":{"ID":"M179_NCTC20332","__Node":"M179_NCTC20332","__strain_id":"M179_NCTC20332","__selected":false,"id":168,"Selected":"","index":"159","population":"Choleraesuis","Collection Date":"ND"},"60_3":{"ID":"60_3","__Node":"60_3","__strain_id":"60_3","__selected":false,"id":169,"Selected":"","index":"158","population":"Choleraesuis","Collection Date":"ND"},"_hypo_346":{"ID":"_hypo_346","__Node":"_hypo_346","__strain_id":"_hypo_346","Collection Date":"ND"},"_hypo_347":{"ID":"_hypo_347","__Node":"_hypo_347","__strain_id":"_hypo_347","Collection Date":"ND"},"06-01706":{"ID":"06-01706","__Node":"06-01706","__strain_id":"06-01706","__selected":false,"id":170,"Selected":"","index":"155","population":"Choleraesuis","Collection Date":"ND"},"_hypo_350":{"ID":"_hypo_350","__Node":"_hypo_350","__strain_id":"_hypo_350","Collection Date":"ND"},"73_1":{"ID":"73_1","__Node":"73_1","__strain_id":"73_1","__selected":false,"id":171,"Selected":"","index":"157","population":"Choleraesuis","Collection Date":"ND"},"55_5":{"ID":"55_5","__Node":"55_5","__strain_id":"55_5","__selected":false,"id":172,"Selected":"","index":"156","population":"Choleraesuis","Collection Date":"ND"},"0200_2011":{"ID":"0200_2011","__Node":"0200_2011","__strain_id":"0200_2011","__selected":false,"id":173,"Selected":"","index":"161","population":"Choleraesuis","Collection Date":"ND"},"_hypo_354":{"ID":"_hypo_354","__Node":"_hypo_354","__strain_id":"_hypo_354","Collection Date":"ND"},"_hypo_355":{"ID":"_hypo_355","__Node":"_hypo_355","__strain_id":"_hypo_355","Collection Date":"ND"},"_hypo_356":{"ID":"_hypo_356","__Node":"_hypo_356","__strain_id":"_hypo_356","Collection Date":"ND"},"RKS1235":{"ID":"RKS1235","__Node":"RKS1235","__strain_id":"RKS1235","__selected":false,"id":174,"Selected":"","index":"151","population":"Choleraesuis","Collection Date":"ND"},"61_1_CS":{"ID":"61_1_CS","__Node":"61_1_CS","__strain_id":"61_1_CS","__selected":false,"id":175,"Selected":"","index":"150","population":"Choleraesuis","Collection Date":"ND"},"_hypo_359":{"ID":"_hypo_359","__Node":"_hypo_359","__strain_id":"_hypo_359","Collection Date":"ND"},"A50":{"ID":"A50","__Node":"A50","__strain_id":"A50","__selected":false,"id":176,"Selected":"","index":"153","population":"Choleraesuis","Collection Date":"ND"},"RKS1237":{"ID":"RKS1237","__Node":"RKS1237","__strain_id":"RKS1237","__selected":false,"id":177,"Selected":"","index":"152","population":"Choleraesuis","Collection Date":"ND"},"04_3622":{"ID":"04_3622","__Node":"04_3622","__strain_id":"04_3622","__selected":false,"id":178,"Selected":"","index":"154","population":"Choleraesuis","Collection Date":"ND"},"RKS1264":{"ID":"RKS1264","__Node":"RKS1264","__strain_id":"RKS1264","__selected":false,"id":179,"Selected":"","index":"165","population":"Choleraesuis","Collection Date":"ND"},"_hypo_364":{"ID":"_hypo_364","__Node":"_hypo_364","__strain_id":"_hypo_364","Collection Date":"ND"},"_hypo_365":{"ID":"_hypo_365","__Node":"_hypo_365","__strain_id":"_hypo_365","Collection Date":"ND"},"62_4":{"ID":"62_4","__Node":"62_4","__strain_id":"62_4","__selected":false,"id":180,"Selected":"","index":"163","population":"Choleraesuis","Collection Date":"ND"},"68_3":{"ID":"68_3","__Node":"68_3","__strain_id":"68_3","__selected":false,"id":181,"Selected":"","index":"162","population":"Choleraesuis","Collection Date":"ND"},"63_2":{"ID":"63_2","__Node":"63_2","__strain_id":"63_2","__selected":false,"id":182,"Selected":"","index":"164","population":"Choleraesuis","Collection Date":"ND"},"LNT182":{"ID":"LNT182","__Node":"LNT182","__strain_id":"LNT182","__selected":false,"id":183,"Selected":"","index":"149","population":"Choleraesuis","Collection Date":"ND"},"_hypo_370":{"ID":"_hypo_370","__Node":"_hypo_370","__strain_id":"_hypo_370","Collection Date":"ND"},"_hypo_371":{"ID":"_hypo_371","__Node":"_hypo_371","__strain_id":"_hypo_371","Collection Date":"ND"},"_hypo_372":{"ID":"_hypo_372","__Node":"_hypo_372","__strain_id":"_hypo_372","Collection Date":"ND"},"_hypo_373":{"ID":"_hypo_373","__Node":"_hypo_373","__strain_id":"_hypo_373","Collection Date":"ND"},"_hypo_374":{"ID":"_hypo_374","__Node":"_hypo_374","__strain_id":"_hypo_374","Collection Date":"ND"},"_hypo_375":{"ID":"_hypo_375","__Node":"_hypo_375","__strain_id":"_hypo_375","Collection Date":"ND"},"CFSAN023669":{"ID":"CFSAN023669","__Node":"CFSAN023669","__strain_id":"CFSAN023669","__selected":false,"id":184,"Selected":"","index":"138","population":"Choleraesuis","Collection Date":"ND"},"M244_NCTC20350":{"ID":"M244_NCTC20350","__Node":"M244_NCTC20350","__strain_id":"M244_NCTC20350","__selected":false,"id":185,"Selected":"","index":"137","population":"Choleraesuis","Collection Date":"ND"},"M227_NCTC20343":{"ID":"M227_NCTC20343","__Node":"M227_NCTC20343","__strain_id":"M227_NCTC20343","__selected":false,"id":186,"Selected":"","index":"134","population":"Choleraesuis","Collection Date":"ND"},"M263_NCTC20356":{"ID":"M263_NCTC20356","__Node":"M263_NCTC20356","__strain_id":"M263_NCTC20356","__selected":false,"id":187,"Selected":"","index":"135","population":"Choleraesuis","Collection Date":"ND"},"RKS1256":{"ID":"RKS1256","__Node":"RKS1256","__strain_id":"RKS1256","__selected":false,"id":188,"Selected":"","index":"136","population":"Choleraesuis","Collection Date":"ND"},"_hypo_382":{"ID":"_hypo_382","__Node":"_hypo_382","__strain_id":"_hypo_382","Collection Date":"ND"},"_hypo_383":{"ID":"_hypo_383","__Node":"_hypo_383","__strain_id":"_hypo_383","Collection Date":"ND"},"C500":{"ID":"C500","__Node":"C500","__strain_id":"C500","__selected":false,"id":189,"Selected":"","index":"148","population":"Choleraesuis","Collection Date":"ND"},"RKS1233":{"ID":"RKS1233","__Node":"RKS1233","__strain_id":"RKS1233","__selected":false,"id":190,"Selected":"","index":"147","population":"Choleraesuis","Collection Date":"ND"},"_hypo_386":{"ID":"_hypo_386","__Node":"_hypo_386","__strain_id":"_hypo_386","Collection Date":"ND"},"_hypo_387":{"ID":"_hypo_387","__Node":"_hypo_387","__strain_id":"_hypo_387","Collection Date":"ND"},"_hypo_388":{"ID":"_hypo_388","__Node":"_hypo_388","__strain_id":"_hypo_388","Collection Date":"ND"},"_hypo_389":{"ID":"_hypo_389","__Node":"_hypo_389","__strain_id":"_hypo_389","Collection Date":"ND"},"_hypo_390":{"ID":"_hypo_390","__Node":"_hypo_390","__strain_id":"_hypo_390","Collection Date":"ND"},"_hypo_391":{"ID":"_hypo_391","__Node":"_hypo_391","__strain_id":"_hypo_391","Collection Date":"ND"},"67_11":{"ID":"67_11","__Node":"67_11","__strain_id":"67_11","__selected":false,"id":191,"Selected":"","index":"142","population":"Choleraesuis","Collection Date":"ND"},"74_8":{"ID":"74_8","__Node":"74_8","__strain_id":"74_8","__selected":false,"id":192,"Selected":"","index":"141","population":"Choleraesuis","Collection Date":"ND"},"62_6":{"ID":"62_6","__Node":"62_6","__strain_id":"62_6","__selected":false,"id":193,"Selected":"","index":"143","population":"Choleraesuis","Collection Date":"ND"},"67_1":{"ID":"67_1","__Node":"67_1","__strain_id":"67_1","__selected":false,"id":194,"Selected":"","index":"144","population":"Choleraesuis","Collection Date":"ND"},"65_15":{"ID":"65_15","__Node":"65_15","__strain_id":"65_15","__selected":false,"id":195,"Selected":"","index":"140","population":"Choleraesuis","Collection Date":"ND"},"_hypo_397":{"ID":"_hypo_397","__Node":"_hypo_397","__strain_id":"_hypo_397","Collection Date":"ND"},"60_2":{"ID":"60_2","__Node":"60_2","__strain_id":"60_2","__selected":false,"id":196,"Selected":"","index":"146","population":"Choleraesuis","Collection Date":"ND"},"RKS1245":{"ID":"RKS1245","__Node":"RKS1245","__strain_id":"RKS1245","__selected":false,"id":197,"Selected":"","index":"145","population":"Choleraesuis","Collection Date":"ND"},"63_3":{"ID":"63_3","__Node":"63_3","__strain_id":"63_3","__selected":false,"id":198,"Selected":"","index":"139","population":"Choleraesuis","Collection Date":"ND"},"57_1_CS":{"ID":"57_1_CS","__Node":"57_1_CS","__strain_id":"57_1_CS","__selected":false,"id":199,"Selected":"","index":"133","population":"Choleraesuis","Collection Date":"ND"},"_hypo_402":{"ID":"_hypo_402","__Node":"_hypo_402","__strain_id":"_hypo_402","Collection Date":"ND"},"_hypo_403":{"ID":"_hypo_403","__Node":"_hypo_403","__strain_id":"_hypo_403","Collection Date":"ND"},"_hypo_404":{"ID":"_hypo_404","__Node":"_hypo_404","__strain_id":"_hypo_404","Collection Date":"ND"},"M554_NCTC20376":{"ID":"M554_NCTC20376","__Node":"M554_NCTC20376","__strain_id":"M554_NCTC20376","__selected":false,"id":200,"Selected":"","index":"16","population":"Typhisuis","Collection Date":"ND"},"61-1":{"ID":"61-1","__Node":"61-1","__strain_id":"61-1","__selected":false,"id":201,"Selected":"","index":"15","population":"Typhisuis","Collection Date":"ND"},"_hypo_407":{"ID":"_hypo_407","__Node":"_hypo_407","__strain_id":"_hypo_407","Collection Date":"ND"},"_hypo_408":{"ID":"_hypo_408","__Node":"_hypo_408","__strain_id":"_hypo_408","Collection Date":"ND"},"_hypo_409":{"ID":"_hypo_409","__Node":"_hypo_409","__strain_id":"_hypo_409","Collection Date":"ND"},"8723_97":{"ID":"8723_97","__Node":"8723_97","__strain_id":"8723_97","__selected":false,"id":202,"Selected":"","index":"14","population":"Typhisuis","Collection Date":"ND"},"8719_97":{"ID":"8719_97","__Node":"8719_97","__strain_id":"8719_97","__selected":false,"id":203,"Selected":"","index":"12","population":"Typhisuis","Collection Date":"ND"},"SARB69_CDC277_68":{"ID":"SARB69_CDC277_68","__Node":"SARB69_CDC277_68","__strain_id":"SARB69_CDC277_68","__selected":false,"id":204,"Selected":"","index":"11","population":"Typhisuis","Collection Date":"ND"},"8722_97":{"ID":"8722_97","__Node":"8722_97","__strain_id":"8722_97","__selected":false,"id":205,"Selected":"","index":"13","population":"Typhisuis","Collection Date":"ND"},"_hypo_414":{"ID":"_hypo_414","__Node":"_hypo_414","__strain_id":"_hypo_414","Collection Date":"ND"},"_hypo_415":{"ID":"_hypo_415","__Node":"_hypo_415","__strain_id":"_hypo_415","Collection Date":"ND"},"38K":{"ID":"38K","__Node":"38K","__strain_id":"38K","__selected":false,"id":206,"Selected":"","index":"9","population":"Typhisuis","Collection Date":"ND"},"M80_NCTC348":{"ID":"M80_NCTC348","__Node":"M80_NCTC348","__strain_id":"M80_NCTC348","__selected":false,"id":207,"Selected":"","index":"8","population":"Typhisuis","Collection Date":"ND"},"M595_NCTC20379":{"ID":"M595_NCTC20379","__Node":"M595_NCTC20379","__strain_id":"M595_NCTC20379","__selected":false,"id":208,"Selected":"","index":"10","population":"Typhisuis","Collection Date":"ND"},"Ragna":{"ID":"Ragna","__Node":"Ragna","__strain_id":"Ragna","__selected":false,"id":209,"Selected":"","index":"17","population":"Ragna","Collection Date":"ND"},"_hypo_420":{"ID":"_hypo_420","__Node":"_hypo_420","__strain_id":"_hypo_420","Collection Date":"ND"},"_hypo_421":{"ID":"_hypo_421","__Node":"_hypo_421","__strain_id":"_hypo_421","Collection Date":"ND"},"_hypo_422":{"ID":"_hypo_422","__Node":"_hypo_422","__strain_id":"_hypo_422","Collection Date":"ND"},"32K_WS302":{"ID":"32K_WS302","__Node":"32K_WS302","__strain_id":"32K_WS302","__selected":false,"id":210,"Selected":"","index":"56","population":"Paratyphi C","Collection Date":"ND"},"E279":{"ID":"E279","__Node":"E279","__strain_id":"E279","__selected":false,"id":211,"Selected":"","index":"55","population":"Paratyphi C","Collection Date":"ND"},"E699":{"ID":"E699","__Node":"E699","__strain_id":"E699","__selected":false,"id":212,"Selected":"","index":"54","population":"Paratyphi C","Collection Date":"ND"},"61-7":{"ID":"61-7","__Node":"61-7","__strain_id":"61-7","__selected":false,"id":213,"Selected":"","index":"53","population":"Paratyphi C","Collection Date":"ND"},"00_7967":{"ID":"00_7967","__Node":"00_7967","__strain_id":"00_7967","__selected":false,"id":214,"Selected":"","index":"67","population":"Paratyphi C","Collection Date":"ND"},"65_7bis":{"ID":"65_7bis","__Node":"65_7bis","__strain_id":"65_7bis","__selected":false,"id":215,"Selected":"","index":"57","population":"Paratyphi C","Collection Date":"ND"},"_hypo_430":{"ID":"_hypo_430","__Node":"_hypo_430","__strain_id":"_hypo_430","Collection Date":"ND"},"_hypo_431":{"ID":"_hypo_431","__Node":"_hypo_431","__strain_id":"_hypo_431","Collection Date":"ND"},"65_1bis":{"ID":"65_1bis","__Node":"65_1bis","__strain_id":"65_1bis","__selected":false,"id":216,"Selected":"","index":"63","population":"Paratyphi C","Collection Date":"ND"},"70_7":{"ID":"70_7","__Node":"70_7","__strain_id":"70_7","__selected":false,"id":217,"Selected":"","index":"62","population":"Paratyphi C","Collection Date":"ND"},"67_14":{"ID":"67_14","__Node":"67_14","__strain_id":"67_14","__selected":false,"id":218,"Selected":"","index":"64","population":"Paratyphi C","Collection Date":"ND"},"_hypo_435":{"ID":"_hypo_435","__Node":"_hypo_435","__strain_id":"_hypo_435","Collection Date":"ND"},"RKS1234":{"ID":"RKS1234","__Node":"RKS1234","__strain_id":"RKS1234","__selected":false,"id":219,"Selected":"","index":"59","population":"Paratyphi C","Collection Date":"ND"},"66-10":{"ID":"66-10","__Node":"66-10","__strain_id":"66-10","__selected":false,"id":220,"Selected":"","index":"58","population":"Paratyphi C","Collection Date":"ND"}},"initial_category":"population","newickTree":"[&U] ((69_10:16.633,73_3:52.528):0.49793,((((((20157827:5.664,03_9548:7.5697):14.932,65_5:26.832):19.132,((((((((((94_2162:50.206,65_10bis:38.059):1.0842,(((((((85_6:18.393,96_2734:38.096):0.51139,((09_1655:9.1774,03_2639:27.971):0.79104,((00_0529:20.222,87_14:2.9791):0.36722,(((92_7897:1.9315,92_10881:3.1463):5.0035,(99_07269:21.978,96_1087:10.399):7.7023):4.6281,97_13124:25.153):4.2169):3.6486):0.61608):3.0799,88_15:11.626):14.072,((05_1970:3.4801,05_1894:1.5433):10.688,99_7322:12.389):34.261):6.3939,84_3:40.259):12.521,20110645:25.729):2.2852,RKS4585_E699:54.762):11.171):0.27701,(SARB49_RKS4594_IP2_88:43.67,87_5:40.442):16.181):1.6804,E279_RKS4595:108.23):24.164,(((PO418:1.9883,PO628:0.013715):0.91868,PO530:6.091):10.727,90_13:5.0111):23.882):14.704,(57_1:5.1236,57_2:51.697):29.117):2.2421,((65_11bis:5.0858,66_20:10.045):36.377,((((95_1073:19.818,98_1896:12.691):6.4843,98_5390:7.0624):0.65557,E48:9.5126):1.8135,00_5112:37.538):46.462):3.5977):1.2997,(((((((86_1:3.8413,87_4:3.2151):13.052,02_4889:11.061):9.9735,89_13:17.119):0.93902,90_15:64.759):12.782,66-8:36.563):11.883,((87_1:8.8072,09_2819:8.3011):2.0402,E44:10.154):25.504):22.426,((((((((((((M555_NCTC20233:11.703,SARB48_RKS4587_IP33K:23.438):5.4109,61_4:27.933):1.2843,((((M280_NCTC20095:1.9115,M279_NCTC20094:1.0905):2.8998,M436_NCTC20134:2.1035):6.8666,E701:28.349):5.3895,(M422_NCTC20229:11.466,61-2:15.679):17.753):8.0361):0.67126,((1435K_WS740:15.014,66-4:1.1309):4.0619,E700:4.0427):31.073):1.3493,(85_3:20.889,M67_NCTC20173:10.153):20.569):20.782,(((99_8508:77.656,70_9:57.368):11.459,((65_10:21.233,65_3:9.2232):3.64,67_20:6.7269):29.653):24.823,87_3:78.694):35.134):21.224,((((90_25:8.3758,4827_84_WS845:39.723):0.48546,((((((((90_26:1.9052,88_33:3.1334):0.86655,88_11:11.179):0.11262,(88_27:11.095,92_6210:8.9452):1.89):0.096523,88_18:13.917):0.26071,88_31:5.7503):0.87767,89_10:17.3):0.7148,86_6:12.62):0.85107,87_6:16.319):2.478):1.0763,89_2:10.462):52.093,E702:38.217):45.355):25.24,(((58_2_CS:7.6685,58_2:18.656):14.998,92_0113:24.969):4.8969,((88_17:15.44,93_11347:6.7369):2.1346,20124063:18.635):17.969):80.29):30.196,(60_1:1.9177,89_12:0.087618):78.195):5.4393,93_6018:130.05):1.3783,((71_12:117.64,88_16:45.394):0.185,((((00_7798:51.526,00_3856:96.281):4.2229,(77_1:26.999,74_11:21.291):18.192):3.9042,(((59_5:16.472,59_4:2.579):4.9409,58_3:20.133):4.9084,67_12:8.8693):20.142):3.5433,(((03_5313:16.288,02_4526:18.194):26.58,72_12:97.702):6.4314,59_6:77.711):6.1608):8.9572):32.656):27.965,(((((((((((((MDH-2014-00048:25.383,RKS1252:18.272):21.554,48-0391:31.128):9.63,RKS1229:41.194):4.7306,(((((((ADRDL-14-18151:0.99006,(MDH-2014-00373:0,MDH-2014-00531:0):0.016307):0.99183,CFSAN022623:0.014537):0.3387,ADRDL-14-7194:-0.33769):0.54561,ADRDL-14-13296:0.46211):29.006,RKS1241:36.876):3.6964,(((((((MDH-2014-00387:1.5132,MDH-2014-00359:1.5079):0.23236,((MDH-2014-00400:0.95384,MDH-2014-00099:2.0693):0.38301,MDH-2014-00072:1.6314):1.2784):0.53735,MDH-2014-00353:1.9803):0.95244,CFSAN022628:2.3262):24.824,CFSAN012639:15.618):3.9612,(CFSAN022631:1.4424,MDH-2014-00081:0.57367):37.159):9.8477,(04_1262:16.856,05_1616:23.212):21.371):8.358):1.4175,62_2:27.03):10.752):6.483,(((((SARB4:16.85,RKS1228:14.901):2.6637,MDH-2014-00026:23.613):2.4759,(((((MDH-2014-00330:7.7088,MDH-2014-00354:9.3995):0.2002,(((((MDH-2014-00443:1.3341,(MDH-2014-00035:0,MDH-2014-00555:0):0.67861):0.34738,(MDH-2014-00352:1.0007,MDH-2014-00338:0.0056259):2.6717):0.77341,MDH-2014-00347:2.2457):0.43315,MDH-2014-00519:3.5923):4.5988,MDH-2014-00415:6.4713):0.30298):0.4348,MDH-2014-00342:9.635):2.6221,MDH-2014-00537:14.865):13.354,MDH-2014-00350:23.632):5.2844):4.0852,((CFSAN023160:2.0018,CFSAN023106:1.0173):18.99,MDH-2014-00394:19.252):17.715):21.734,((CN182:23.727,CN101:20.375):9.9178,((B27:11.402,CY1:23.386):6.6565,SC-B67:64.379):9.3549):31.799):10.438):9.1356,(((55_9:22.309,RKS1253:24.741):8.1678,((09_0197:11.273,201008276:10.046):1.4749,08_0694:10.826):34.892):12.506,(SARB4_FidelmaBoyd:8.8514,05-03241:6.2949):48.742):11.311):10.949,0115_2009:89.573):26.144,(((((((M55_NCTC20033:2.1288,M179_NCTC20332:2.9048):21.681,60_3:33.271):2.8443,((201209171:20.066,06-01706:21.629):5.9373,(73_1:11.045,55_5:3.1394):18.625):8.6657):4.6021,0200_2011:50.946):2.6738,(((RKS1235:27.414,61_1_CS:28.347):1.1927,(A50:15.855,RKS1237:17.456):7.1194):12.742,04_3622:43.741):3.0071):1.4993,RKS1264:57.254):6.7004,((62_4:42.348,68_3:40.248):11.588,63_2:37.808):12.077):37.914):4.7298,LNT182:103.8):348.82,((((((CFSAN023669:27.99,M244_NCTC20350:32.03):13.211,M227_NCTC20343:45.285):5.1391,M263_NCTC20356:48.675):5.0311,RKS1256:64.936):41.132,93506:142.47):23.929,((C500:35.491,RKS1233:36.082):12.309,((((((67_11:5.9282,74_8:10.184):15.98,62_6:24.106):5.7711,67_1:30.292):2.4672,65_15:34.171):1.1926,(60_2:23.949,RKS1245:23.366):3.5494):1.8462,63_3:30.868):17.654):70.064):342.06):217.19,57_1_CS:488.05):234.55,(((M554_NCTC20376:26.904,61-1:40.151):67.454,(((8723_97:13.256,8719_97:14.285):2.3039,SARB69_CDC277_68:10.474):2.9444,8722_97:17.737):73.83):465.7,((38K:24.971,M80_NCTC348:17.08):41.895,M595_NCTC20379:84.671):541.95):387.54):152.59,Ragna:-276.84):385.3):34.74):20.64):5.1154,(((32K_WS302:18.996,E279:12.422):14.595,E699:6.8122):1.0948,61-7:0.84809):28.379):16.293,00_7967:55.346):22.384):1.4825,201000563:11.386):5.0177,65_7bis:17.6):1.1756,((65_1bis:0.038744,70_7:6.2154):3.7241,67_14:4.4493):6.1188):0.7305,(RKS1234:15.906,66-10:6.2867):1.1162);\n\n","metadata_options":{"nothing":{"label":"No Category","coltype":"character","grouptype":"size","colorscheme":"category","minnum":0},"ID":{"label":"ID","coltype":"character","grouptype":"size","colorscheme":"category","minnum":0},"Selected":{"label":"Selected","coltype":"character","grouptype":"size","colorscheme":"category","minnum":0},"index":{"label":"index","coltype":"character","grouptype":"size","colorscheme":"category","minnum":0},"population":{"label":"population","coltype":"character","grouptype":"size","colorscheme":"custom","minnum":0}}}
