# Supplementary material for: GrapeTree: visualization of core genomic relationships among 100,000 bacterial pathogens
Source: Genome Res. 2018 Sep;28(9):1395–404. doi: 10.1101/gr.232397.117 (PMC6120633; doi:10.1101/gr.232397.117)
Supplement: Supplemental Material [file supp_gr.232397.117_Supplemental_data_S2.zip › figures/Fig_S1A.json]

{"links":[{"source":0,"target":1,"distance":0},{"source":1,"target":2,"distance":0},{"source":2,"target":3,"distance":0},{"source":3,"target":4,"distance":0},{"source":4,"target":5,"distance":0},{"source":5,"target":6,"distance":0},{"source":6,"target":7,"distance":0},{"source":7,"target":8,"distance":0},{"source":8,"target":9,"distance":0},{"source":9,"target":10,"distance":0},{"source":10,"target":11,"distance":0},{"source":11,"target":12,"distance":0},{"source":12,"target":13,"distance":0},{"source":13,"target":14,"distance":0},{"source":14,"target":15,"distance":0},{"source":15,"target":16,"distance":0},{"source":16,"target":17,"distance":0},{"source":17,"target":18,"distance":0},{"source":18,"target":19,"distance":0},{"source":19,"target":20,"distance":0},{"source":20,"target":21,"distance":0},{"source":21,"target":22,"distance":0},{"source":22,"target":23,"distance":0},{"source":23,"target":24,"distance":0},{"source":24,"target":25,"distance":0},{"source":25,"target":26,"distance":0},{"source":26,"target":27,"distance":0},{"source":27,"target":28,"distance":0},{"source":28,"target":29,"distance":0},{"source":29,"target":30,"distance":0},{"source":30,"target":31,"distance":0},{"source":31,"target":32,"distance":0},{"source":32,"target":33,"distance":0},{"source":33,"target":34,"distance":0},{"source":34,"target":35,"distance":0},{"source":35,"target":36,"distance":0},{"source":36,"target":37,"distance":0},{"source":37,"target":38,"distance":0},{"source":38,"target":39,"distance":0},{"source":39,"target":40,"distance":0},{"source":40,"target":41,"distance":0},{"source":41,"target":42,"distance":0},{"source":42,"target":43,"distance":0},{"source":43,"target":44,"distance":0},{"source":44,"target":45,"distance":0},{"source":45,"target":46,"distance":0},{"source":46,"target":47,"distance":0},{"source":47,"target":48,"distance":0},{"source":48,"target":49,"distance":0},{"source":49,"target":50,"distance":0},{"source":50,"target":51,"distance":0},{"source":51,"target":52,"distance":0},{"source":52,"target":53,"distance":0},{"source":53,"target":54,"distance":0},{"source":54,"target":55,"distance":0},{"source":55,"target":56,"distance":0},{"source":56,"target":57,"distance":0},{"source":57,"target":58,"distance":0},{"source":58,"target":59,"distance":0},{"source":59,"target":60,"distance":0},{"source":60,"target":61,"distance":0},{"source":61,"target":62,"distance":0},{"source":62,"target":63,"distance":0},{"source":63,"target":64,"distance":0},{"source":64,"target":65,"distance":0},{"source":65,"target":66,"distance":0},{"source":66,"target":67,"distance":0},{"source":67,"target":68,"distance":0},{"source":68,"target":69,"distance":0},{"source":69,"target":70,"distance":0},{"source":70,"target":71,"distance":0},{"source":71,"target":72,"distance":0},{"source":72,"target":73,"distance":0},{"source":73,"target":74,"distance":0},{"source":74,"target":75,"distance":0},{"source":75,"target":76,"distance":0},{"source":76,"target":77,"distance":0},{"source":77,"target":78,"distance":0},{"source":78,"target":79,"distance":0},{"source":79,"target":80,"distance":0},{"source":80,"target":81,"distance":0},{"source":81,"target":82,"distance":0},{"source":82,"target":83,"distance":0},{"source":83,"target":84,"distance":0},{"source":84,"target":85,"distance":0},{"source":85,"target":86,"distance":0},{"source":86,"target":87,"distance":0},{"source":87,"target":88,"distance":0},{"source":88,"target":89,"distance":0},{"source":89,"target":90,"distance":0},{"source":90,"target":91,"distance":0},{"source":91,"target":92,"distance":0},{"source":92,"target":93,"distance":0},{"source":93,"target":94,"distance":0},{"source":94,"target":95,"distance":0},{"source":95,"target":96,"distance":0},{"source":96,"target":97,"distance":0},{"source":97,"target":98,"distance":0},{"source":98,"target":99,"distance":0},{"source":99,"target":100,"distance":0},{"source":100,"target":101,"distance":0},{"source":101,"target":102,"distance":0},{"source":102,"target":103,"distance":0},{"source":103,"target":104,"distance":0},{"source":104,"target":105,"distance":0},{"source":105,"target":106,"distance":0},{"source":106,"target":107,"distance":0},{"source":107,"target":108,"distance":0},{"source":108,"target":109,"distance":0},{"source":109,"target":110,"distance":0},{"source":110,"target":111,"distance":0},{"source":111,"target":112,"distance":0},{"source":112,"target":113,"distance":0},{"source":113,"target":114,"distance":0},{"source":114,"target":115,"distance":0},{"source":115,"target":116,"distance":0},{"source":116,"target":117,"distance":0},{"source":117,"target":118,"distance":0},{"source":118,"target":119,"distance":0},{"source":119,"target":120,"distance":0},{"source":120,"target":121,"distance":0},{"source":121,"target":122,"distance":0},{"source":122,"target":123,"distance":0},{"source":123,"target":124,"distance":0},{"source":124,"target":125,"distance":0},{"source":125,"target":126,"distance":0},{"source":126,"target":127,"distance":0},{"source":127,"target":128,"distance":0},{"source":128,"target":129,"distance":0},{"source":129,"target":130,"distance":0},{"source":130,"target":131,"distance":0},{"source":131,"target":132,"distance":0},{"source":132,"target":133,"distance":0},{"source":133,"target":134,"distance":0},{"source":134,"target":135,"distance":0},{"source":135,"target":136,"distance":0},{"source":136,"target":137,"distance":0},{"source":137,"target":138,"distance":0},{"source":138,"target":139,"distance":0},{"source":139,"target":140,"distance":0},{"source":140,"target":141,"distance":0},{"source":141,"target":142,"distance":0},{"source":142,"target":143,"distance":0},{"source":143,"target":144,"distance":0},{"source":144,"target":145,"distance":0},{"source":145,"target":146,"distance":0},{"source":146,"target":147,"distance":0},{"source":147,"target":148,"distance":0},{"source":148,"target":149,"distance":0},{"source":149,"target":150,"distance":0},{"source":150,"target":151,"distance":0},{"source":151,"target":152,"distance":0},{"source":152,"target":153,"distance":0},{"source":153,"target":154,"distance":0},{"source":154,"target":155,"distance":0},{"source":155,"target":156,"distance":0},{"source":156,"target":157,"distance":0},{"source":157,"target":158,"distance":0},{"source":158,"target":159,"distance":0},{"source":159,"target":160,"distance":0},{"source":160,"target":161,"distance":0},{"source":161,"target":162,"distance":0},{"source":162,"target":163,"distance":0},{"source":163,"target":164,"distance":0},{"source":164,"target":165,"distance":0},{"source":165,"target":166,"distance":0},{"source":166,"target":167,"distance":0},{"source":167,"target":168,"distance":0},{"source":168,"target":169,"distance":0},{"source":169,"target":170,"distance":0},{"source":170,"target":171,"distance":0},{"source":171,"target":172,"distance":0},{"source":172,"target":173,"distance":0},{"source":173,"target":174,"distance":0},{"source":174,"target":175,"distance":0},{"source":175,"target":176,"distance":0},{"source":176,"target":177,"distance":0},{"source":177,"target":178,"distance":0},{"source":178,"target":179,"distance":0},{"source":179,"target":180,"distance":0},{"source":180,"target":181,"distance":0},{"source":181,"target":182,"distance":0},{"source":182,"target":183,"distance":0},{"source":183,"target":184,"distance":0},{"source":184,"target":185,"distance":0},{"source":185,"target":186,"distance":0},{"source":186,"target":187,"distance":0},{"source":187,"target":188,"distance":0},{"source":188,"target":189,"distance":0},{"source":189,"target":190,"distance":0},{"source":190,"target":191,"distance":0},{"source":191,"target":192,"distance":0},{"source":192,"target":193,"distance":0},{"source":193,"target":194,"distance":0},{"source":194,"target":195,"distance":0},{"source":195,"target":196,"distance":0},{"source":196,"target":197,"distance":0},{"source":197,"target":198,"distance":0},{"source":198,"target":199,"distance":0},{"source":199,"target":200,"distance":0},{"source":200,"target":201,"distance":0},{"source":201,"target":202,"distance":0},{"source":202,"target":203,"distance":0},{"source":203,"target":204,"distance":0},{"source":204,"target":205,"distance":0},{"source":205,"target":206,"distance":0},{"source":206,"target":207,"distance":0},{"source":207,"target":208,"distance":0},{"source":208,"target":209,"distance":0},{"source":209,"target":210,"distance":0},{"source":210,"target":211,"distance":0},{"source":211,"target":212,"distance":0},{"source":212,"target":213,"distance":0},{"source":213,"target":214,"distance":0},{"source":214,"target":215,"distance":0},{"source":215,"target":216,"distance":0},{"source":216,"target":217,"distance":0},{"source":217,"target":218,"distance":0},{"source":218,"target":219,"distance":0},{"source":219,"target":220,"distance":0},{"source":220,"target":221,"distance":0},{"source":221,"target":222,"distance":0},{"source":222,"target":223,"distance":0},{"source":223,"target":224,"distance":0},{"source":224,"target":225,"distance":0},{"source":225,"target":226,"distance":0},{"source":226,"target":227,"distance":0},{"source":227,"target":228,"distance":0},{"source":228,"target":229,"distance":0},{"source":229,"target":230,"distance":0},{"source":230,"target":231,"distance":0},{"source":231,"target":232,"distance":0},{"source":232,"target":233,"distance":0},{"source":233,"target":234,"distance":0},{"source":234,"target":235,"distance":0},{"source":235,"target":236,"distance":0},{"source":236,"target":237,"distance":0},{"source":237,"target":238,"distance":0},{"source":238,"target":239,"distance":0},{"source":239,"target":240,"distance":0},{"source":240,"target":241,"distance":0},{"source":241,"target":242,"distance":0},{"source":242,"target":243,"distance":0},{"source":243,"target":244,"distance":0},{"source":244,"target":245,"distance":0},{"source":245,"target":246,"distance":0},{"source":246,"target":247,"distance":0},{"source":247,"target":248,"distance":0},{"source":248,"target":249,"distance":0},{"source":249,"target":250,"distance":0},{"source":250,"target":251,"distance":0},{"source":250,"target":252,"distance":0},{"source":249,"target":253,"distance":0},{"source":248,"target":254,"distance":1},{"source":247,"target":255,"distance":1},{"source":246,"target":256,"distance":2},{"source":245,"target":257,"distance":2},{"source":244,"target":258,"distance":2},{"source":258,"target":259,"distance":0},{"source":258,"target":260,"distance":2},{"source":243,"target":261,"distance":2},{"source":261,"target":262,"distance":0},{"source":262,"target":263,"distance":0},{"source":263,"target":264,"distance":0},{"source":264,"target":265,"distance":0},{"source":264,"target":266,"distance":20},{"source":263,"target":267,"distance":292},{"source":267,"target":268,"distance":0},{"source":268,"target":269,"distance":0},{"source":269,"target":270,"distance":0},{"source":270,"target":271,"distance":0},{"source":271,"target":272,"distance":0},{"source":272,"target":273,"distance":0},{"source":273,"target":274,"distance":0},{"source":274,"target":275,"distance":0},{"source":275,"target":276,"distance":0},{"source":276,"target":277,"distance":0},{"source":277,"target":278,"distance":0},{"source":278,"target":279,"distance":0},{"source":279,"target":280,"distance":0},{"source":280,"target":281,"distance":0},{"source":281,"target":282,"distance":0},{"source":282,"target":283,"distance":0},{"source":283,"target":284,"distance":0},{"source":284,"target":285,"distance":0},{"source":285,"target":286,"distance":0},{"source":286,"target":287,"distance":0},{"source":287,"target":288,"distance":0},{"source":288,"target":289,"distance":0},{"source":289,"target":290,"distance":0},{"source":290,"target":291,"distance":0},{"source":291,"target":292,"distance":0},{"source":292,"target":293,"distance":0},{"source":292,"target":294,"distance":0},{"source":292,"target":295,"distance":0},{"source":292,"target":296,"distance":0},{"source":292,"target":297,"distance":0},{"source":291,"target":298,"distance":0},{"source":290,"target":299,"distance":0},{"source":289,"target":300,"distance":0},{"source":288,"target":301,"distance":0},{"source":287,"target":302,"distance":0},{"source":286,"target":303,"distance":0},{"source":285,"target":304,"distance":1},{"source":284,"target":305,"distance":18},{"source":283,"target":306,"distance":22},{"source":306,"target":307,"distance":0},{"source":307,"target":308,"distance":0},{"source":308,"target":309,"distance":0},{"source":309,"target":310,"distance":0},{"source":310,"target":311,"distance":0},{"source":311,"target":312,"distance":0},{"source":312,"target":313,"distance":0},{"source":313,"target":314,"distance":0},{"source":314,"target":315,"distance":0},{"source":315,"target":316,"distance":0},{"source":316,"target":317,"distance":0},{"source":317,"target":318,"distance":0},{"source":317,"target":319,"distance":3},{"source":316,"target":320,"distance":10},{"source":315,"target":321,"distance":13},{"source":321,"target":322,"distance":0},{"source":322,"target":323,"distance":0},{"source":323,"target":324,"distance":0},{"source":324,"target":325,"distance":0},{"source":324,"target":326,"distance":17},{"source":326,"target":327,"distance":0},{"source":327,"target":328,"distance":0},{"source":327,"target":329,"distance":17},{"source":326,"target":330,"distance":27},{"source":330,"target":331,"distance":0},{"source":331,"target":332,"distance":0},{"source":332,"target":333,"distance":0},{"source":333,"target":334,"distance":0},{"source":333,"target":335,"distance":0},{"source":332,"target":336,"distance":1},{"source":331,"target":337,"distance":3},{"source":330,"target":338,"distance":12},{"source":323,"target":339,"distance":19},{"source":339,"target":340,"distance":0},{"source":339,"target":341,"distance":2},{"source":322,"target":342,"distance":20},{"source":342,"target":343,"distance":0},{"source":343,"target":344,"distance":0},{"source":343,"target":345,"distance":16},{"source":342,"target":346,"distance":17},{"source":321,"target":347,"distance":21},{"source":347,"target":348,"distance":0},{"source":348,"target":349,"distance":0},{"source":348,"target":350,"distance":1},{"source":347,"target":351,"distance":8},{"source":314,"target":352,"distance":13},{"source":313,"target":353,"distance":14},{"source":353,"target":354,"distance":0},{"source":354,"target":355,"distance":0},{"source":355,"target":356,"distance":0},{"source":355,"target":357,"distance":23},{"source":354,"target":358,"distance":8},{"source":353,"target":359,"distance":10},{"source":312,"target":360,"distance":17},{"source":311,"target":361,"distance":18},{"source":361,"target":362,"distance":0},{"source":361,"target":363,"distance":5},{"source":310,"target":364,"distance":18},{"source":309,"target":365,"distance":19},{"source":308,"target":366,"distance":19},{"source":307,"target":367,"distance":20},{"source":306,"target":368,"distance":21},{"source":282,"target":369,"distance":35},{"source":281,"target":370,"distance":37},{"source":280,"target":371,"distance":44},{"source":371,"target":372,"distance":0},{"source":372,"target":373,"distance":0},{"source":373,"target":374,"distance":0},{"source":374,"target":375,"distance":0},{"source":374,"target":376,"distance":9},{"source":373,"target":377,"distance":11},{"source":372,"target":378,"distance":12},{"source":378,"target":379,"distance":0},{"source":379,"target":380,"distance":0},{"source":379,"target":381,"distance":0},{"source":378,"target":382,"distance":2},{"source":371,"target":383,"distance":14},{"source":279,"target":384,"distance":47},{"source":384,"target":385,"distance":0},{"source":385,"target":386,"distance":0},{"source":386,"target":387,"distance":0},{"source":387,"target":388,"distance":0},{"source":388,"target":389,"distance":0},{"source":389,"target":390,"distance":0},{"source":390,"target":391,"distance":0},{"source":391,"target":392,"distance":0},{"source":392,"target":393,"distance":0},{"source":392,"target":394,"distance":1},{"source":391,"target":395,"distance":1},{"source":390,"target":396,"distance":2},{"source":389,"target":397,"distance":2},{"source":388,"target":398,"distance":3},{"source":387,"target":399,"distance":7},{"source":399,"target":400,"distance":0},{"source":399,"target":401,"distance":4},{"source":386,"target":402,"distance":8},{"source":385,"target":403,"distance":10},{"source":403,"target":404,"distance":0},{"source":404,"target":405,"distance":0},{"source":404,"target":406,"distance":1},{"source":403,"target":407,"distance":3},{"source":407,"target":408,"distance":0},{"source":407,"target":409,"distance":0},{"source":384,"target":410,"distance":34},{"source":278,"target":411,"distance":49},{"source":411,"target":412,"distance":0},{"source":412,"target":413,"distance":0},{"source":413,"target":414,"distance":0},{"source":414,"target":415,"distance":0},{"source":415,"target":416,"distance":0},{"source":416,"target":417,"distance":0},{"source":417,"target":418,"distance":0},{"source":418,"target":419,"distance":0},{"source":419,"target":420,"distance":0},{"source":420,"target":421,"distance":0},{"source":421,"target":422,"distance":0},{"source":422,"target":423,"distance":0},{"source":423,"target":424,"distance":0},{"source":424,"target":425,"distance":0},{"source":425,"target":426,"distance":0},{"source":426,"target":427,"distance":0},{"source":427,"target":428,"distance":0},{"source":428,"target":429,"distance":0},{"source":429,"target":430,"distance":0},{"source":430,"target":431,"distance":0},{"source":431,"target":432,"distance":0},{"source":432,"target":433,"distance":0},{"source":433,"target":434,"distance":0},{"source":434,"target":435,"distance":0},{"source":435,"target":436,"distance":0},{"source":436,"target":437,"distance":0},{"source":437,"target":438,"distance":0},{"source":438,"target":439,"distance":0},{"source":439,"target":440,"distance":0},{"source":440,"target":441,"distance":0},{"source":441,"target":442,"distance":0},{"source":442,"target":443,"distance":0},{"source":443,"target":444,"distance":0},{"source":444,"target":445,"distance":0},{"source":445,"target":446,"distance":0},{"source":446,"target":447,"distance":0},{"source":447,"target":448,"distance":0},{"source":447,"target":449,"distance":51},{"source":449,"target":450,"distance":0},{"source":450,"target":451,"distance":0},{"source":451,"target":452,"distance":0},{"source":451,"target":453,"distance":0},{"source":450,"target":454,"distance":32},{"source":454,"target":455,"distance":0},{"source":454,"target":456,"distance":1},{"source":449,"target":457,"distance":39},{"source":457,"target":458,"distance":0},{"source":458,"target":459,"distance":0},{"source":458,"target":460,"distance":2},{"source":457,"target":461,"distance":5},{"source":446,"target":462,"distance":76},{"source":445,"target":463,"distance":78},{"source":463,"target":464,"distance":0},{"source":464,"target":465,"distance":0},{"source":464,"target":466,"distance":1},{"source":463,"target":467,"distance":65},{"source":444,"target":468,"distance":80},{"source":468,"target":469,"distance":0},{"source":469,"target":470,"distance":0},{"source":470,"target":471,"distance":0},{"source":471,"target":472,"distance":0},{"source":472,"target":473,"distance":0},{"source":473,"target":474,"distance":0},{"source":474,"target":475,"distance":0},{"source":475,"target":476,"distance":0},{"source":476,"target":477,"distance":0},{"source":477,"target":478,"distance":0},{"source":478,"target":479,"distance":0},{"source":478,"target":480,"distance":0},{"source":478,"target":481,"distance":0},{"source":478,"target":482,"distance":0},{"source":477,"target":483,"distance":0},{"source":476,"target":484,"distance":1},{"source":475,"target":485,"distance":1},{"source":474,"target":486,"distance":1},{"source":473,"target":487,"distance":2},{"source":472,"target":488,"distance":2},{"source":471,"target":489,"distance":24},{"source":470,"target":490,"distance":30},{"source":469,"target":491,"distance":31},{"source":491,"target":492,"distance":0},{"source":492,"target":493,"distance":0},{"source":493,"target":494,"distance":0},{"source":494,"target":495,"distance":0},{"source":494,"target":496,"distance":0},{"source":493,"target":497,"distance":9},{"source":492,"target":498,"distance":28},{"source":491,"target":499,"distance":29},{"source":468,"target":500,"distance":34},{"source":500,"target":501,"distance":0},{"source":501,"target":502,"distance":0},{"source":502,"target":503,"distance":0},{"source":503,"target":504,"distance":0},{"source":504,"target":505,"distance":0},{"source":505,"target":506,"distance":0},{"source":505,"target":507,"distance":35},{"source":504,"target":508,"distance":3},{"source":503,"target":509,"distance":18},{"source":509,"target":510,"distance":0},{"source":509,"target":511,"distance":9},{"source":502,"target":512,"distance":24},{"source":501,"target":513,"distance":25},{"source":500,"target":514,"distance":31},{"source":514,"target":515,"distance":0},{"source":514,"target":516,"distance":13},{"source":443,"target":517,"distance":80},{"source":517,"target":518,"distance":0},{"source":518,"target":519,"distance":0},{"source":519,"target":520,"distance":0},{"source":520,"target":521,"distance":0},{"source":521,"target":522,"distance":0},{"source":522,"target":523,"distance":0},{"source":523,"target":524,"distance":0},{"source":524,"target":525,"distance":0},{"source":525,"target":526,"distance":0},{"source":526,"target":527,"distance":0},{"source":527,"target":528,"distance":0},{"source":528,"target":529,"distance":0},{"source":529,"target":530,"distance":0},{"source":530,"target":531,"distance":0},{"source":531,"target":532,"distance":0},{"source":531,"target":533,"distance":4},{"source":530,"target":534,"distance":4},{"source":534,"target":535,"distance":0},{"source":534,"target":536,"distance":2},{"source":529,"target":537,"distance":6},{"source":528,"target":538,"distance":10},{"source":527,"target":539,"distance":13},{"source":526,"target":540,"distance":13},{"source":525,"target":541,"distance":13},{"source":541,"target":542,"distance":0},{"source":542,"target":543,"distance":0},{"source":542,"target":544,"distance":6},{"source":541,"target":545,"distance":8},{"source":545,"target":546,"distance":0},{"source":545,"target":547,"distance":2},{"source":524,"target":548,"distance":15},{"source":548,"target":549,"distance":0},{"source":548,"target":550,"distance":2},{"source":523,"target":551,"distance":19},{"source":522,"target":552,"distance":21},{"source":552,"target":553,"distance":0},{"source":552,"target":554,"distance":16},{"source":521,"target":555,"distance":22},{"source":520,"target":556,"distance":22},{"source":556,"target":557,"distance":0},{"source":557,"target":558,"distance":0},{"source":558,"target":559,"distance":0},{"source":559,"target":560,"distance":0},{"source":559,"target":561,"distance":3},{"source":558,"target":562,"distance":4},{"source":557,"target":563,"distance":5},{"source":556,"target":564,"distance":10},{"source":519,"target":565,"distance":24},{"source":565,"target":566,"distance":0},{"source":566,"target":567,"distance":0},{"source":567,"target":568,"distance":0},{"source":567,"target":569,"distance":3},{"source":566,"target":570,"distance":8},{"source":565,"target":571,"distance":13},{"source":571,"target":572,"distance":0},{"source":572,"target":573,"distance":0},{"source":572,"target":574,"distance":10},{"source":571,"target":575,"distance":11},{"source":518,"target":576,"distance":26},{"source":517,"target":577,"distance":28},{"source":442,"target":578,"distance":82},{"source":578,"target":579,"distance":0},{"source":578,"target":580,"distance":31},{"source":441,"target":581,"distance":83},{"source":581,"target":582,"distance":0},{"source":582,"target":583,"distance":0},{"source":583,"target":584,"distance":0},{"source":584,"target":585,"distance":0},{"source":585,"target":586,"distance":0},{"source":586,"target":587,"distance":0},{"source":587,"target":588,"distance":0},{"source":588,"target":589,"distance":0},{"source":589,"target":590,"distance":0},{"source":590,"target":591,"distance":0},{"source":591,"target":592,"distance":0},{"source":592,"target":593,"distance":0},{"source":593,"target":594,"distance":0},{"source":593,"target":595,"distance":8},{"source":595,"target":596,"distance":0},{"source":595,"target":597,"distance":5},{"source":592,"target":598,"distance":9},{"source":591,"target":599,"distance":10},{"source":599,"target":600,"distance":0},{"source":600,"target":601,"distance":0},{"source":601,"target":602,"distance":0},{"source":601,"target":603,"distance":5},{"source":600,"target":604,"distance":8},{"source":599,"target":605,"distance":8},{"source":605,"target":606,"distance":0},{"source":605,"target":607,"distance":2},{"source":590,"target":608,"distance":16},{"source":589,"target":609,"distance":16},{"source":609,"target":610,"distance":0},{"source":610,"target":611,"distance":0},{"source":611,"target":612,"distance":0},{"source":612,"target":613,"distance":0},{"source":613,"target":614,"distance":0},{"source":613,"target":615,"distance":18},{"source":612,"target":616,"distance":24},{"source":611,"target":617,"distance":11},{"source":610,"target":618,"distance":12},{"source":609,"target":619,"distance":13},{"source":588,"target":620,"distance":17},{"source":587,"target":621,"distance":17},{"source":586,"target":622,"distance":19},{"source":622,"target":623,"distance":0},{"source":622,"target":624,"distance":13},{"source":585,"target":625,"distance":20},{"source":625,"target":626,"distance":0},{"source":626,"target":627,"distance":0},{"source":626,"target":628,"distance":0},{"source":625,"target":629,"distance":3},{"source":584,"target":630,"distance":21},{"source":583,"target":631,"distance":21},{"source":582,"target":632,"distance":25},{"source":581,"target":633,"distance":26},{"source":633,"target":634,"distance":0},{"source":633,"target":635,"distance":5},{"source":440,"target":636,"distance":87},{"source":636,"target":637,"distance":0},{"source":637,"target":638,"distance":0},{"source":638,"target":639,"distance":0},{"source":639,"target":640,"distance":0},{"source":640,"target":641,"distance":0},{"source":641,"target":642,"distance":0},{"source":641,"target":643,"distance":0},{"source":640,"target":644,"distance":1},{"source":639,"target":645,"distance":1},{"source":638,"target":646,"distance":2},{"source":637,"target":647,"distance":4},{"source":636,"target":648,"distance":14},{"source":439,"target":649,"distance":89},{"source":649,"target":650,"distance":0},{"source":650,"target":651,"distance":0},{"source":651,"target":652,"distance":0},{"source":652,"target":653,"distance":0},{"source":653,"target":654,"distance":0},{"source":654,"target":655,"distance":0},{"source":655,"target":656,"distance":0},{"source":656,"target":657,"distance":0},{"source":657,"target":658,"distance":0},{"source":658,"target":659,"distance":0},{"source":659,"target":660,"distance":0},{"source":659,"target":661,"distance":0},{"source":659,"target":662,"distance":0},{"source":658,"target":663,"distance":0},{"source":657,"target":664,"distance":0},{"source":656,"target":665,"distance":1},{"source":655,"target":666,"distance":1},{"source":654,"target":667,"distance":1},{"source":653,"target":668,"distance":1},{"source":668,"target":669,"distance":0},{"source":669,"target":670,"distance":0},{"source":670,"target":671,"distance":0},{"source":671,"target":672,"distance":0},{"source":672,"target":673,"distance":0},{"source":673,"target":674,"distance":0},{"source":674,"target":675,"distance":0},{"source":675,"target":676,"distance":0},{"source":676,"target":677,"distance":0},{"source":677,"target":678,"distance":0},{"source":678,"target":679,"distance":0},{"source":679,"target":680,"distance":0},{"source":680,"target":681,"distance":0},{"source":681,"target":682,"distance":0},{"source":682,"target":683,"distance":0},{"source":682,"target":684,"distance":3},{"source":681,"target":685,"distance":22},{"source":680,"target":686,"distance":22},{"source":686,"target":687,"distance":0},{"source":686,"target":688,"distance":4},{"source":679,"target":689,"distance":23},{"source":678,"target":690,"distance":24},{"source":690,"target":691,"distance":0},{"source":691,"target":692,"distance":0},{"source":691,"target":693,"distance":1},{"source":690,"target":694,"distance":17},{"source":677,"target":695,"distance":24},{"source":695,"target":696,"distance":0},{"source":696,"target":697,"distance":0},{"source":696,"target":698,"distance":0},{"source":695,"target":699,"distance":1},{"source":676,"target":700,"distance":25},{"source":675,"target":701,"distance":25},{"source":701,"target":702,"distance":0},{"source":701,"target":703,"distance":14},{"source":674,"target":704,"distance":26},{"source":673,"target":705,"distance":27},{"source":672,"target":706,"distance":27},{"source":706,"target":707,"distance":0},{"source":707,"target":708,"distance":0},{"source":707,"target":709,"distance":13},{"source":706,"target":710,"distance":15},{"source":671,"target":711,"distance":31},{"source":670,"target":712,"distance":34},{"source":712,"target":713,"distance":0},{"source":712,"target":714,"distance":22},{"source":669,"target":715,"distance":34},{"source":668,"target":716,"distance":0},{"source":652,"target":717,"distance":5},{"source":651,"target":718,"distance":8},{"source":650,"target":719,"distance":10},{"source":649,"target":720,"distance":19},{"source":720,"target":721,"distance":0},{"source":721,"target":722,"distance":0},{"source":722,"target":723,"distance":0},{"source":723,"target":724,"distance":0},{"source":724,"target":725,"distance":0},{"source":725,"target":726,"distance":0},{"source":726,"target":727,"distance":0},{"source":727,"target":728,"distance":0},{"source":728,"target":729,"distance":0},{"source":729,"target":730,"distance":0},{"source":730,"target":731,"distance":0},{"source":731,"target":732,"distance":0},{"source":732,"target":733,"distance":0},{"source":733,"target":734,"distance":0},{"source":734,"target":735,"distance":0},{"source":735,"target":736,"distance":0},{"source":736,"target":737,"distance":0},{"source":737,"target":738,"distance":0},{"source":738,"target":739,"distance":0},{"source":739,"target":740,"distance":0},{"source":740,"target":741,"distance":0},{"source":741,"target":742,"distance":0},{"source":742,"target":743,"distance":0},{"source":743,"target":744,"distance":0},{"source":744,"target":745,"distance":0},{"source":745,"target":746,"distance":0},{"source":746,"target":747,"distance":0},{"source":747,"target":748,"distance":0},{"source":748,"target":749,"distance":0},{"source":749,"target":750,"distance":0},{"source":750,"target":751,"distance":0},{"source":751,"target":752,"distance":0},{"source":752,"target":753,"distance":0},{"source":753,"target":754,"distance":0},{"source":754,"target":755,"distance":0},{"source":755,"target":756,"distance":0},{"source":756,"target":757,"distance":0},{"source":757,"target":758,"distance":0},{"source":758,"target":759,"distance":0},{"source":759,"target":760,"distance":0},{"source":760,"target":761,"distance":0},{"source":761,"target":762,"distance":0},{"source":762,"target":763,"distance":0},{"source":763,"target":764,"distance":0},{"source":764,"target":765,"distance":0},{"source":765,"target":766,"distance":0},{"source":766,"target":767,"distance":0},{"source":767,"target":768,"distance":0},{"source":768,"target":769,"distance":0},{"source":769,"target":770,"distance":0},{"source":770,"target":771,"distance":0},{"source":771,"target":772,"distance":0},{"source":772,"target":773,"distance":0},{"source":773,"target":774,"distance":0},{"source":774,"target":775,"distance":0},{"source":775,"target":776,"distance":0},{"source":776,"target":777,"distance":0},{"source":777,"target":778,"distance":0},{"source":778,"target":779,"distance":0},{"source":779,"target":780,"distance":0},{"source":780,"target":781,"distance":0},{"source":781,"target":782,"distance":0},{"source":782,"target":783,"distance":0},{"source":783,"target":784,"distance":0},{"source":784,"target":785,"distance":0},{"source":785,"target":786,"distance":0},{"source":786,"target":787,"distance":0},{"source":787,"target":788,"distance":0},{"source":788,"target":789,"distance":0},{"source":789,"target":790,"distance":0},{"source":790,"target":791,"distance":0},{"source":791,"target":792,"distance":0},{"source":792,"target":793,"distance":0},{"source":792,"target":794,"distance":19},{"source":794,"target":795,"distance":0},{"source":795,"target":796,"distance":0},{"source":796,"target":797,"distance":0},{"source":797,"target":798,"distance":0},{"source":798,"target":799,"distance":0},{"source":798,"target":800,"distance":0},{"source":798,"target":801,"distance":0},{"source":797,"target":802,"distance":0},{"source":796,"target":803,"distance":1},{"source":795,"target":804,"distance":1},{"source":794,"target":805,"distance":16},{"source":791,"target":806,"distance":20},{"source":790,"target":807,"distance":20},{"source":789,"target":808,"distance":21},{"source":788,"target":809,"distance":21},{"source":809,"target":810,"distance":0},{"source":809,"target":811,"distance":1},{"source":787,"target":812,"distance":21},{"source":786,"target":813,"distance":21},{"source":813,"target":814,"distance":0},{"source":813,"target":815,"distance":20},{"source":815,"target":816,"distance":0},{"source":816,"target":817,"distance":0},{"source":817,"target":818,"distance":0},{"source":818,"target":819,"distance":0},{"source":819,"target":820,"distance":0},{"source":820,"target":821,"distance":0},{"source":821,"target":822,"distance":0},{"source":822,"target":823,"distance":0},{"source":823,"target":824,"distance":0},{"source":824,"target":825,"distance":0},{"source":825,"target":826,"distance":0},{"source":825,"target":827,"distance":3},{"source":824,"target":828,"distance":4},{"source":823,"target":829,"distance":10},{"source":822,"target":830,"distance":12},{"source":821,"target":831,"distance":13},{"source":820,"target":832,"distance":13},{"source":819,"target":833,"distance":14},{"source":833,"target":834,"distance":0},{"source":833,"target":835,"distance":11},{"source":835,"target":836,"distance":0},{"source":835,"target":837,"distance":6},{"source":818,"target":838,"distance":15},{"source":838,"target":839,"distance":0},{"source":839,"target":840,"distance":0},{"source":839,"target":841,"distance":0},{"source":839,"target":842,"distance":0},{"source":839,"target":843,"distance":0},{"source":838,"target":844,"distance":2},{"source":817,"target":845,"distance":18},{"source":816,"target":846,"distance":18},{"source":815,"target":847,"distance":19},{"source":847,"target":848,"distance":0},{"source":848,"target":849,"distance":0},{"source":848,"target":850,"distance":10},{"source":847,"target":851,"distance":18},{"source":785,"target":852,"distance":21},{"source":784,"target":853,"distance":21},{"source":783,"target":854,"distance":21},{"source":782,"target":855,"distance":22},{"source":781,"target":856,"distance":22},{"source":780,"target":857,"distance":23},{"source":779,"target":858,"distance":23},{"source":858,"target":859,"distance":0},{"source":858,"target":860,"distance":0},{"source":778,"target":861,"distance":23},{"source":777,"target":862,"distance":25},{"source":862,"target":863,"distance":0},{"source":862,"target":864,"distance":6},{"source":864,"target":865,"distance":0},{"source":865,"target":866,"distance":0},{"source":865,"target":867,"distance":0},{"source":864,"target":868,"distance":1},{"source":776,"target":869,"distance":25},{"source":775,"target":870,"distance":25},{"source":870,"target":871,"distance":0},{"source":870,"target":872,"distance":24},{"source":774,"target":873,"distance":27},{"source":773,"target":874,"distance":28},{"source":772,"target":875,"distance":28},{"source":875,"target":876,"distance":0},{"source":875,"target":877,"distance":19},{"source":877,"target":878,"distance":0},{"source":877,"target":879,"distance":7},{"source":771,"target":880,"distance":29},{"source":770,"target":881,"distance":30},{"source":881,"target":882,"distance":0},{"source":882,"target":883,"distance":0},{"source":883,"target":884,"distance":0},{"source":884,"target":885,"distance":0},{"source":885,"target":886,"distance":0},{"source":886,"target":887,"distance":0},{"source":887,"target":888,"distance":0},{"source":888,"target":889,"distance":0},{"source":889,"target":890,"distance":0},{"source":889,"target":891,"distance":1},{"source":888,"target":892,"distance":1},{"source":887,"target":893,"distance":1},{"source":893,"target":894,"distance":0},{"source":894,"target":895,"distance":0},{"source":894,"target":896,"distance":0},{"source":893,"target":897,"distance":1},{"source":886,"target":898,"distance":2},{"source":885,"target":899,"distance":2},{"source":884,"target":900,"distance":3},{"source":900,"target":901,"distance":0},{"source":901,"target":902,"distance":0},{"source":902,"target":903,"distance":0},{"source":902,"target":904,"distance":0},{"source":902,"target":905,"distance":0},{"source":901,"target":906,"distance":1},{"source":900,"target":907,"distance":1},{"source":883,"target":908,"distance":5},{"source":882,"target":909,"distance":9},{"source":881,"target":910,"distance":15},{"source":910,"target":911,"distance":0},{"source":911,"target":912,"distance":0},{"source":911,"target":913,"distance":2},{"source":910,"target":914,"distance":6},{"source":769,"target":915,"distance":30},{"source":915,"target":916,"distance":0},{"source":916,"target":917,"distance":0},{"source":917,"target":918,"distance":0},{"source":918,"target":919,"distance":0},{"source":918,"target":920,"distance":11},{"source":917,"target":921,"distance":14},{"source":916,"target":922,"distance":15},{"source":915,"target":923,"distance":19},{"source":768,"target":924,"distance":32},{"source":767,"target":925,"distance":32},{"source":766,"target":926,"distance":33},{"source":926,"target":927,"distance":0},{"source":927,"target":928,"distance":0},{"source":928,"target":929,"distance":0},{"source":929,"target":930,"distance":0},{"source":930,"target":931,"distance":0},{"source":931,"target":932,"distance":0},{"source":932,"target":933,"distance":0},{"source":933,"target":934,"distance":0},{"source":934,"target":935,"distance":0},{"source":935,"target":936,"distance":0},{"source":936,"target":937,"distance":0},{"source":937,"target":938,"distance":0},{"source":938,"target":939,"distance":0},{"source":939,"target":940,"distance":0},{"source":940,"target":941,"distance":0},{"source":941,"target":942,"distance":0},{"source":942,"target":943,"distance":0},{"source":943,"target":944,"distance":0},{"source":944,"target":945,"distance":0},{"source":945,"target":946,"distance":0},{"source":946,"target":947,"distance":0},{"source":947,"target":948,"distance":0},{"source":948,"target":949,"distance":0},{"source":949,"target":950,"distance":0},{"source":950,"target":951,"distance":0},{"source":951,"target":952,"distance":0},{"source":952,"target":953,"distance":0},{"source":953,"target":954,"distance":0},{"source":954,"target":955,"distance":0},{"source":955,"target":956,"distance":0},{"source":956,"target":957,"distance":0},{"source":957,"target":958,"distance":0},{"source":958,"target":959,"distance":0},{"source":959,"target":960,"distance":0},{"source":960,"target":961,"distance":0},{"source":961,"target":962,"distance":0},{"source":961,"target":963,"distance":4},{"source":960,"target":964,"distance":7},{"source":959,"target":965,"distance":7},{"source":958,"target":966,"distance":7},{"source":957,"target":967,"distance":8},{"source":956,"target":968,"distance":8},{"source":955,"target":969,"distance":8},{"source":954,"target":970,"distance":9},{"source":953,"target":971,"distance":10},{"source":952,"target":972,"distance":10},{"source":972,"target":973,"distance":0},{"source":972,"target":974,"distance":0},{"source":951,"target":975,"distance":12},{"source":950,"target":976,"distance":12},{"source":949,"target":977,"distance":13},{"source":948,"target":978,"distance":14},{"source":947,"target":979,"distance":14},{"source":979,"target":980,"distance":0},{"source":980,"target":981,"distance":0},{"source":980,"target":982,"distance":0},{"source":979,"target":983,"distance":2},{"source":946,"target":984,"distance":15},{"source":984,"target":985,"distance":0},{"source":984,"target":986,"distance":10},{"source":945,"target":987,"distance":15},{"source":987,"target":988,"distance":0},{"source":988,"target":989,"distance":0},{"source":989,"target":990,"distance":0},{"source":990,"target":991,"distance":0},{"source":991,"target":992,"distance":0},{"source":991,"target":993,"distance":0},{"source":990,"target":994,"distance":19},{"source":989,"target":995,"distance":11},{"source":988,"target":996,"distance":11},{"source":987,"target":997,"distance":12},{"source":944,"target":998,"distance":16},{"source":943,"target":999,"distance":16},{"source":942,"target":1000,"distance":17},{"source":1000,"target":1001,"distance":0},{"source":1001,"target":1002,"distance":0},{"source":1002,"target":1003,"distance":0},{"source":1003,"target":1004,"distance":0},{"source":1004,"target":1005,"distance":0},{"source":1005,"target":1006,"distance":0},{"source":1006,"target":1007,"distance":0},{"source":1007,"target":1008,"distance":0},{"source":1007,"target":1009,"distance":17},{"source":1006,"target":1010,"distance":17},{"source":1005,"target":1011,"distance":13},{"source":1004,"target":1012,"distance":13},{"source":1012,"target":1013,"distance":0},{"source":1012,"target":1014,"distance":2},{"source":1003,"target":1015,"distance":15},{"source":1015,"target":1016,"distance":0},{"source":1016,"target":1017,"distance":0},{"source":1016,"target":1018,"distance":1},{"source":1015,"target":1019,"distance":2},{"source":1002,"target":1020,"distance":16},{"source":1001,"target":1021,"distance":16},{"source":1000,"target":1022,"distance":16},{"source":1022,"target":1023,"distance":0},{"source":1023,"target":1024,"distance":0},{"source":1023,"target":1025,"distance":0},{"source":1022,"target":1026,"distance":12},{"source":941,"target":1027,"distance":19},{"source":940,"target":1028,"distance":19},{"source":939,"target":1029,"distance":20},{"source":1029,"target":1030,"distance":0},{"source":1030,"target":1031,"distance":0},{"source":1031,"target":1032,"distance":0},{"source":1032,"target":1033,"distance":0},{"source":1033,"target":1034,"distance":0},{"source":1033,"target":1035,"distance":2},{"source":1032,"target":1036,"distance":2},{"source":1031,"target":1037,"distance":3},{"source":1030,"target":1038,"distance":14},{"source":1038,"target":1039,"distance":0},{"source":1038,"target":1040,"distance":0},{"source":1029,"target":1041,"distance":15},{"source":938,"target":1042,"distance":21},{"source":937,"target":1043,"distance":21},{"source":936,"target":1044,"distance":21},{"source":935,"target":1045,"distance":22},{"source":934,"target":1046,"distance":22},{"source":933,"target":1047,"distance":23},{"source":932,"target":1048,"distance":23},{"source":931,"target":1049,"distance":24},{"source":930,"target":1050,"distance":25},{"source":1050,"target":1051,"distance":0},{"source":1051,"target":1052,"distance":0},{"source":1051,"target":1053,"distance":0},{"source":1050,"target":1054,"distance":1},{"source":929,"target":1055,"distance":27},{"source":928,"target":1056,"distance":28},{"source":927,"target":1057,"distance":29},{"source":926,"target":1058,"distance":29},{"source":1058,"target":1059,"distance":0},{"source":1059,"target":1060,"distance":0},{"source":1059,"target":1061,"distance":0},{"source":1059,"target":1062,"distance":0},{"source":1058,"target":1063,"distance":1},{"source":765,"target":1064,"distance":33},{"source":764,"target":1065,"distance":43},{"source":1065,"target":1066,"distance":0},{"source":1066,"target":1067,"distance":0},{"source":1067,"target":1068,"distance":0},{"source":1068,"target":1069,"distance":0},{"source":1069,"target":1070,"distance":0},{"source":1070,"target":1071,"distance":0},{"source":1071,"target":1072,"distance":0},{"source":1072,"target":1073,"distance":0},{"source":1073,"target":1074,"distance":0},{"source":1074,"target":1075,"distance":0},{"source":1075,"target":1076,"distance":0},{"source":1075,"target":1077,"distance":3},{"source":1074,"target":1078,"distance":5},{"source":1078,"target":1079,"distance":0},{"source":1078,"target":1080,"distance":1},{"source":1073,"target":1081,"distance":6},{"source":1072,"target":1082,"distance":8},{"source":1071,"target":1083,"distance":8},{"source":1083,"target":1084,"distance":0},{"source":1083,"target":1085,"distance":2},{"source":1070,"target":1086,"distance":10},{"source":1069,"target":1087,"distance":15},{"source":1087,"target":1088,"distance":0},{"source":1087,"target":1089,"distance":6},{"source":1068,"target":1090,"distance":18},{"source":1067,"target":1091,"distance":26},{"source":1091,"target":1092,"distance":0},{"source":1091,"target":1093,"distance":19},{"source":1093,"target":1094,"distance":0},{"source":1093,"target":1095,"distance":9},{"source":1066,"target":1096,"distance":27},{"source":1096,"target":1097,"distance":0},{"source":1097,"target":1098,"distance":0},{"source":1097,"target":1099,"distance":0},{"source":1096,"target":1100,"distance":14},{"source":1100,"target":1101,"distance":0},{"source":1101,"target":1102,"distance":0},{"source":1102,"target":1103,"distance":0},{"source":1103,"target":1104,"distance":0},{"source":1103,"target":1105,"distance":9},{"source":1102,"target":1106,"distance":10},{"source":1106,"target":1107,"distance":0},{"source":1106,"target":1108,"distance":7},{"source":1108,"target":1109,"distance":0},{"source":1108,"target":1110,"distance":3},{"source":1101,"target":1111,"distance":10},{"source":1100,"target":1112,"distance":12},{"source":1065,"target":1113,"distance":29},{"source":763,"target":1114,"distance":44},{"source":1114,"target":1115,"distance":0},{"source":1115,"target":1116,"distance":0},{"source":1116,"target":1117,"distance":0},{"source":1117,"target":1118,"distance":0},{"source":1118,"target":1119,"distance":0},{"source":1119,"target":1120,"distance":0},{"source":1120,"target":1121,"distance":0},{"source":1121,"target":1122,"distance":0},{"source":1122,"target":1123,"distance":0},{"source":1123,"target":1124,"distance":0},{"source":1124,"target":1125,"distance":0},{"source":1125,"target":1126,"distance":0},{"source":1126,"target":1127,"distance":0},{"source":1127,"target":1128,"distance":0},{"source":1128,"target":1129,"distance":0},{"source":1129,"target":1130,"distance":0},{"source":1129,"target":1131,"distance":44},{"source":1128,"target":1132,"distance":46},{"source":1132,"target":1133,"distance":0},{"source":1133,"target":1134,"distance":0},{"source":1134,"target":1135,"distance":0},{"source":1134,"target":1136,"distance":21},{"source":1133,"target":1137,"distance":22},{"source":1137,"target":1138,"distance":0},{"source":1138,"target":1139,"distance":0},{"source":1139,"target":1140,"distance":0},{"source":1140,"target":1141,"distance":0},{"source":1140,"target":1142,"distance":1},{"source":1139,"target":1143,"distance":5},{"source":1138,"target":1144,"distance":16},{"source":1137,"target":1145,"distance":17},{"source":1132,"target":1146,"distance":23},{"source":1127,"target":1147,"distance":52},{"source":1147,"target":1148,"distance":0},{"source":1148,"target":1149,"distance":0},{"source":1149,"target":1150,"distance":0},{"source":1149,"target":1151,"distance":7},{"source":1148,"target":1152,"distance":11},{"source":1147,"target":1153,"distance":31},{"source":1153,"target":1154,"distance":0},{"source":1154,"target":1155,"distance":0},{"source":1154,"target":1156,"distance":0},{"source":1154,"target":1157,"distance":0},{"source":1153,"target":1158,"distance":1},{"source":1126,"target":1159,"distance":56},{"source":1125,"target":1160,"distance":57},{"source":1160,"target":1161,"distance":0},{"source":1161,"target":1162,"distance":0},{"source":1162,"target":1163,"distance":0},{"source":1163,"target":1164,"distance":0},{"source":1164,"target":1165,"distance":0},{"source":1165,"target":1166,"distance":0},{"source":1166,"target":1167,"distance":0},{"source":1167,"target":1168,"distance":0},{"source":1167,"target":1169,"distance":1},{"source":1166,"target":1170,"distance":2},{"source":1165,"target":1171,"distance":2},{"source":1164,"target":1172,"distance":5},{"source":1172,"target":1173,"distance":0},{"source":1172,"target":1174,"distance":0},{"source":1163,"target":1175,"distance":12},{"source":1175,"target":1176,"distance":0},{"source":1175,"target":1177,"distance":0},{"source":1175,"target":1178,"distance":0},{"source":1162,"target":1179,"distance":17},{"source":1161,"target":1180,"distance":20},{"source":1160,"target":1181,"distance":20},{"source":1124,"target":1182,"distance":58},{"source":1123,"target":1183,"distance":0},{"source":1122,"target":1184,"distance":0},{"source":1121,"target":1185,"distance":4},{"source":1120,"target":1186,"distance":21},{"source":1119,"target":1187,"distance":24},{"source":1187,"target":1188,"distance":0},{"source":1187,"target":1189,"distance":14},{"source":1118,"target":1190,"distance":26},{"source":1117,"target":1191,"distance":34},{"source":1116,"target":1192,"distance":35},{"source":1115,"target":1193,"distance":41},{"source":1193,"target":1194,"distance":0},{"source":1194,"target":1195,"distance":0},{"source":1195,"target":1196,"distance":0},{"source":1196,"target":1197,"distance":0},{"source":1197,"target":1198,"distance":0},{"source":1198,"target":1199,"distance":0},{"source":1198,"target":1200,"distance":4},{"source":1197,"target":1201,"distance":7},{"source":1196,"target":1202,"distance":7},{"source":1195,"target":1203,"distance":14},{"source":1203,"target":1204,"distance":0},{"source":1203,"target":1205,"distance":12},{"source":1194,"target":1206,"distance":26},{"source":1206,"target":1207,"distance":0},{"source":1206,"target":1208,"distance":17},{"source":1193,"target":1209,"distance":30},{"source":1114,"target":1210,"distance":41},{"source":1210,"target":1211,"distance":0},{"source":1211,"target":1212,"distance":0},{"source":1212,"target":1213,"distance":0},{"source":1213,"target":1214,"distance":0},{"source":1214,"target":1215,"distance":0},{"source":1215,"target":1216,"distance":0},{"source":1216,"target":1217,"distance":0},{"source":1217,"target":1218,"distance":0},{"source":1218,"target":1219,"distance":0},{"source":1219,"target":1220,"distance":0},{"source":1220,"target":1221,"distance":0},{"source":1221,"target":1222,"distance":0},{"source":1222,"target":1223,"distance":0},{"source":1223,"target":1224,"distance":0},{"source":1224,"target":1225,"distance":0},{"source":1225,"target":1226,"distance":0},{"source":1226,"target":1227,"distance":0},{"source":1227,"target":1228,"distance":0},{"source":1228,"target":1229,"distance":0},{"source":1229,"target":1230,"distance":0},{"source":1230,"target":1231,"distance":0},{"source":1231,"target":1232,"distance":0},{"source":1232,"target":1233,"distance":0},{"source":1233,"target":1234,"distance":0},{"source":1234,"target":1235,"distance":0},{"source":1235,"target":1236,"distance":0},{"source":1236,"target":1237,"distance":0},{"source":1237,"target":1238,"distance":0},{"source":1238,"target":1239,"distance":0},{"source":1239,"target":1240,"distance":0},{"source":1240,"target":1241,"distance":0},{"source":1241,"target":1242,"distance":0},{"source":1242,"target":1243,"distance":0},{"source":1243,"target":1244,"distance":0},{"source":1244,"target":1245,"distance":0},{"source":1245,"target":1246,"distance":0},{"source":1246,"target":1247,"distance":0},{"source":1247,"target":1248,"distance":0},{"source":1248,"target":1249,"distance":0},{"source":1249,"target":1250,"distance":0},{"source":1250,"target":1251,"distance":0},{"source":1251,"target":1252,"distance":0},{"source":1252,"target":1253,"distance":0},{"source":1253,"target":1254,"distance":0},{"source":1254,"target":1255,"distance":0},{"source":1255,"target":1256,"distance":0},{"source":1256,"target":1257,"distance":0},{"source":1257,"target":1258,"distance":0},{"source":1258,"target":1259,"distance":0},{"source":1258,"target":1260,"distance":0},{"source":1257,"target":1261,"distance":7},{"source":1256,"target":1262,"distance":12},{"source":1262,"target":1263,"distance":0},{"source":1263,"target":1264,"distance":0},{"source":1264,"target":1265,"distance":0},{"source":1265,"target":1266,"distance":0},{"source":1265,"target":1267,"distance":0},{"source":1264,"target":1268,"distance":1},{"source":1263,"target":1269,"distance":1},{"source":1262,"target":1270,"distance":1},{"source":1255,"target":1271,"distance":14},{"source":1271,"target":1272,"distance":0},{"source":1272,"target":1273,"distance":0},{"source":1273,"target":1274,"distance":0},{"source":1274,"target":1275,"distance":0},{"source":1275,"target":1276,"distance":0},{"source":1276,"target":1277,"distance":0},{"source":1277,"target":1278,"distance":0},{"source":1278,"target":1279,"distance":0},{"source":1279,"target":1280,"distance":0},{"source":1280,"target":1281,"distance":0},{"source":1281,"target":1282,"distance":0},{"source":1282,"target":1283,"distance":0},{"source":1283,"target":1284,"distance":0},{"source":1283,"target":1285,"distance":17},{"source":1282,"target":1286,"distance":17},{"source":1286,"target":1287,"distance":0},{"source":1286,"target":1288,"distance":7},{"source":1281,"target":1289,"distance":18},{"source":1280,"target":1290,"distance":18},{"source":1279,"target":1291,"distance":19},{"source":1291,"target":1292,"distance":0},{"source":1292,"target":1293,"distance":0},{"source":1293,"target":1294,"distance":0},{"source":1294,"target":1295,"distance":0},{"source":1295,"target":1296,"distance":0},{"source":1296,"target":1297,"distance":0},{"source":1297,"target":1298,"distance":0},{"source":1298,"target":1299,"distance":0},{"source":1298,"target":1300,"distance":0},{"source":1297,"target":1301,"distance":0},{"source":1296,"target":1302,"distance":1},{"source":1295,"target":1303,"distance":2},{"source":1294,"target":1304,"distance":3},{"source":1293,"target":1305,"distance":5},{"source":1305,"target":1306,"distance":0},{"source":1305,"target":1307,"distance":1},{"source":1292,"target":1308,"distance":8},{"source":1291,"target":1309,"distance":11},{"source":1278,"target":1310,"distance":19},{"source":1310,"target":1311,"distance":0},{"source":1311,"target":1312,"distance":0},{"source":1312,"target":1313,"distance":0},{"source":1312,"target":1314,"distance":0},{"source":1311,"target":1315,"distance":11},{"source":1310,"target":1316,"distance":14},{"source":1316,"target":1317,"distance":0},{"source":1316,"target":1318,"distance":12},{"source":1277,"target":1319,"distance":26},{"source":1319,"target":1320,"distance":0},{"source":1319,"target":1321,"distance":3},{"source":1276,"target":1322,"distance":1},{"source":1275,"target":1323,"distance":7},{"source":1323,"target":1324,"distance":0},{"source":1324,"target":1325,"distance":0},{"source":1325,"target":1326,"distance":0},{"source":1326,"target":1327,"distance":0},{"source":1327,"target":1328,"distance":0},{"source":1327,"target":1329,"distance":10},{"source":1329,"target":1330,"distance":0},{"source":1329,"target":1331,"distance":0},{"source":1326,"target":1332,"distance":1},{"source":1325,"target":1333,"distance":1},{"source":1333,"target":1334,"distance":0},{"source":1333,"target":1335,"distance":2},{"source":1324,"target":1336,"distance":5},{"source":1323,"target":1337,"distance":6},{"source":1274,"target":1338,"distance":11},{"source":1338,"target":1339,"distance":0},{"source":1338,"target":1340,"distance":1},{"source":1273,"target":1341,"distance":11},{"source":1341,"target":1342,"distance":0},{"source":1342,"target":1343,"distance":0},{"source":1342,"target":1344,"distance":0},{"source":1341,"target":1345,"distance":10},{"source":1272,"target":1346,"distance":12},{"source":1271,"target":1347,"distance":13},{"source":1347,"target":1348,"distance":0},{"source":1347,"target":1349,"distance":0},{"source":1254,"target":1350,"distance":17},{"source":1253,"target":1351,"distance":17},{"source":1351,"target":1352,"distance":0},{"source":1352,"target":1353,"distance":0},{"source":1353,"target":1354,"distance":0},{"source":1354,"target":1355,"distance":0},{"source":1354,"target":1356,"distance":5},{"source":1353,"target":1357,"distance":7},{"source":1357,"target":1358,"distance":0},{"source":1357,"target":1359,"distance":5},{"source":1352,"target":1360,"distance":10},{"source":1351,"target":1361,"distance":14},{"source":1252,"target":1362,"distance":19},{"source":1362,"target":1363,"distance":0},{"source":1363,"target":1364,"distance":0},{"source":1363,"target":1365,"distance":1},{"source":1362,"target":1366,"distance":15},{"source":1251,"target":1367,"distance":19},{"source":1250,"target":1368,"distance":20},{"source":1368,"target":1369,"distance":0},{"source":1369,"target":1370,"distance":0},{"source":1370,"target":1371,"distance":0},{"source":1371,"target":1372,"distance":0},{"source":1372,"target":1373,"distance":0},{"source":1373,"target":1374,"distance":0},{"source":1373,"target":1375,"distance":1},{"source":1372,"target":1376,"distance":1},{"source":1371,"target":1377,"distance":3},{"source":1370,"target":1378,"distance":4},{"source":1378,"target":1379,"distance":0},{"source":1378,"target":1380,"distance":2},{"source":1369,"target":1381,"distance":12},{"source":1381,"target":1382,"distance":0},{"source":1381,"target":1383,"distance":10},{"source":1383,"target":1384,"distance":0},{"source":1383,"target":1385,"distance":1},{"source":1368,"target":1386,"distance":14},{"source":1249,"target":1387,"distance":20},{"source":1387,"target":1388,"distance":0},{"source":1388,"target":1389,"distance":0},{"source":1389,"target":1390,"distance":0},{"source":1390,"target":1391,"distance":0},{"source":1391,"target":1392,"distance":0},{"source":1391,"target":1393,"distance":2},{"source":1390,"target":1394,"distance":12},{"source":1389,"target":1395,"distance":13},{"source":1395,"target":1396,"distance":0},{"source":1395,"target":1397,"distance":9},{"source":1388,"target":1398,"distance":14},{"source":1398,"target":1399,"distance":0},{"source":1399,"target":1400,"distance":0},{"source":1400,"target":1401,"distance":0},{"source":1400,"target":1402,"distance":11},{"source":1402,"target":1403,"distance":0},{"source":1402,"target":1404,"distance":10},{"source":1404,"target":1405,"distance":0},{"source":1404,"target":1406,"distance":0},{"source":1399,"target":1407,"distance":12},{"source":1398,"target":1408,"distance":13},{"source":1387,"target":1409,"distance":16},{"source":1248,"target":1410,"distance":20},{"source":1410,"target":1411,"distance":0},{"source":1411,"target":1412,"distance":0},{"source":1411,"target":1413,"distance":11},{"source":1410,"target":1414,"distance":11},{"source":1414,"target":1415,"distance":0},{"source":1414,"target":1416,"distance":1},{"source":1247,"target":1417,"distance":21},{"source":1246,"target":1418,"distance":23},{"source":1245,"target":1419,"distance":23},{"source":1244,"target":1420,"distance":23},{"source":1420,"target":1421,"distance":0},{"source":1421,"target":1422,"distance":0},{"source":1422,"target":1423,"distance":0},{"source":1423,"target":1424,"distance":0},{"source":1423,"target":1425,"distance":15},{"source":1422,"target":1426,"distance":15},{"source":1426,"target":1427,"distance":0},{"source":1426,"target":1428,"distance":10},{"source":1421,"target":1429,"distance":17},{"source":1420,"target":1430,"distance":19},{"source":1243,"target":1431,"distance":23},{"source":1431,"target":1432,"distance":0},{"source":1431,"target":1433,"distance":5},{"source":1242,"target":1434,"distance":23},{"source":1434,"target":1435,"distance":0},{"source":1435,"target":1436,"distance":0},{"source":1435,"target":1437,"distance":5},{"source":1434,"target":1438,"distance":7},{"source":1241,"target":1439,"distance":23},{"source":1439,"target":1440,"distance":0},{"source":1439,"target":1441,"distance":1},{"source":1240,"target":1442,"distance":24},{"source":1239,"target":1443,"distance":24},{"source":1238,"target":1444,"distance":24},{"source":1237,"target":1445,"distance":25},{"source":1236,"target":1446,"distance":26},{"source":1235,"target":1447,"distance":26},{"source":1234,"target":1448,"distance":26},{"source":1448,"target":1449,"distance":0},{"source":1448,"target":1450,"distance":17},{"source":1233,"target":1451,"distance":26},{"source":1232,"target":1452,"distance":27},{"source":1231,"target":1453,"distance":28},{"source":1230,"target":1454,"distance":28},{"source":1454,"target":1455,"distance":0},{"source":1455,"target":1456,"distance":0},{"source":1456,"target":1457,"distance":0},{"source":1457,"target":1458,"distance":0},{"source":1458,"target":1459,"distance":0},{"source":1458,"target":1460,"distance":0},{"source":1457,"target":1461,"distance":10},{"source":1461,"target":1462,"distance":0},{"source":1461,"target":1463,"distance":6},{"source":1456,"target":1464,"distance":13},{"source":1464,"target":1465,"distance":0},{"source":1465,"target":1466,"distance":0},{"source":1466,"target":1467,"distance":0},{"source":1467,"target":1468,"distance":0},{"source":1468,"target":1469,"distance":0},{"source":1468,"target":1470,"distance":0},{"source":1468,"target":1471,"distance":0},{"source":1468,"target":1472,"distance":0},{"source":1468,"target":1473,"distance":0},{"source":1467,"target":1474,"distance":1},{"source":1466,"target":1475,"distance":1},{"source":1465,"target":1476,"distance":1},{"source":1476,"target":1477,"distance":0},{"source":1476,"target":1478,"distance":1},{"source":1464,"target":1479,"distance":10},{"source":1455,"target":1480,"distance":15},{"source":1454,"target":1481,"distance":17},{"source":1481,"target":1482,"distance":0},{"source":1481,"target":1483,"distance":3},{"source":1229,"target":1484,"distance":28},{"source":1484,"target":1485,"distance":0},{"source":1484,"target":1486,"distance":11},{"source":1228,"target":1487,"distance":28},{"source":1227,"target":1488,"distance":28},{"source":1226,"target":1489,"distance":29},{"source":1225,"target":1490,"distance":29},{"source":1224,"target":1491,"distance":29},{"source":1223,"target":1492,"distance":31},{"source":1492,"target":1493,"distance":0},{"source":1493,"target":1494,"distance":0},{"source":1494,"target":1495,"distance":0},{"source":1495,"target":1496,"distance":0},{"source":1496,"target":1497,"distance":0},{"source":1497,"target":1498,"distance":0},{"source":1498,"target":1499,"distance":0},{"source":1499,"target":1500,"distance":0},{"source":1500,"target":1501,"distance":0},{"source":1501,"target":1502,"distance":0},{"source":1502,"target":1503,"distance":0},{"source":1503,"target":1504,"distance":0},{"source":1504,"target":1505,"distance":0},{"source":1505,"target":1506,"distance":0},{"source":1506,"target":1507,"distance":0},{"source":1507,"target":1508,"distance":0},{"source":1508,"target":1509,"distance":0},{"source":1509,"target":1510,"distance":0},{"source":1509,"target":1511,"distance":0},{"source":1509,"target":1512,"distance":0},{"source":1509,"target":1513,"distance":0},{"source":1508,"target":1514,"distance":31},{"source":1514,"target":1515,"distance":0},{"source":1514,"target":1516,"distance":0},{"source":1507,"target":1517,"distance":0},{"source":1506,"target":1518,"distance":1},{"source":1505,"target":1519,"distance":1},{"source":1519,"target":1520,"distance":0},{"source":1520,"target":1521,"distance":0},{"source":1521,"target":1522,"distance":0},{"source":1522,"target":1523,"distance":0},{"source":1522,"target":1524,"distance":0},{"source":1521,"target":1525,"distance":3},{"source":1520,"target":1526,"distance":12},{"source":1526,"target":1527,"distance":0},{"source":1526,"target":1528,"distance":2},{"source":1519,"target":1529,"distance":0},{"source":1504,"target":1530,"distance":3},{"source":1503,"target":1531,"distance":8},{"source":1531,"target":1532,"distance":0},{"source":1532,"target":1533,"distance":0},{"source":1533,"target":1534,"distance":0},{"source":1534,"target":1535,"distance":0},{"source":1535,"target":1536,"distance":0},{"source":1536,"target":1537,"distance":0},{"source":1537,"target":1538,"distance":0},{"source":1538,"target":1539,"distance":0},{"source":1538,"target":1540,"distance":9},{"source":1537,"target":1541,"distance":9},{"source":1541,"target":1542,"distance":0},{"source":1542,"target":1543,"distance":0},{"source":1543,"target":1544,"distance":0},{"source":1543,"target":1545,"distance":10},{"source":1545,"target":1546,"distance":0},{"source":1545,"target":1547,"distance":1},{"source":1542,"target":1548,"distance":0},{"source":1541,"target":1549,"distance":2},{"source":1536,"target":1550,"distance":10},{"source":1535,"target":1551,"distance":10},{"source":1534,"target":1552,"distance":12},{"source":1533,"target":1553,"distance":1},{"source":1532,"target":1554,"distance":4},{"source":1554,"target":1555,"distance":0},{"source":1555,"target":1556,"distance":0},{"source":1555,"target":1557,"distance":4},{"source":1554,"target":1558,"distance":4},{"source":1558,"target":1559,"distance":0},{"source":1559,"target":1560,"distance":0},{"source":1559,"target":1561,"distance":1},{"source":1558,"target":1562,"distance":1},{"source":1531,"target":1563,"distance":8},{"source":1563,"target":1564,"distance":0},{"source":1564,"target":1565,"distance":0},{"source":1564,"target":1566,"distance":3},{"source":1563,"target":1567,"distance":6},{"source":1502,"target":1568,"distance":12},{"source":1501,"target":1569,"distance":14},{"source":1569,"target":1570,"distance":0},{"source":1569,"target":1571,"distance":1},{"source":1500,"target":1572,"distance":18},{"source":1499,"target":1573,"distance":19},{"source":1498,"target":1574,"distance":19},{"source":1574,"target":1575,"distance":0},{"source":1575,"target":1576,"distance":0},{"source":1576,"target":1577,"distance":0},{"source":1577,"target":1578,"distance":0},{"source":1578,"target":1579,"distance":0},{"source":1578,"target":1580,"distance":8},{"source":1577,"target":1581,"distance":10},{"source":1576,"target":1582,"distance":10},{"source":1582,"target":1583,"distance":0},{"source":1582,"target":1584,"distance":3},{"source":1575,"target":1585,"distance":10},{"source":1585,"target":1586,"distance":0},{"source":1586,"target":1587,"distance":0},{"source":1586,"target":1588,"distance":4},{"source":1585,"target":1589,"distance":9},{"source":1574,"target":1590,"distance":12},{"source":1497,"target":1591,"distance":20},{"source":1591,"target":1592,"distance":0},{"source":1592,"target":1593,"distance":0},{"source":1592,"target":1594,"distance":3},{"source":1591,"target":1595,"distance":6},{"source":1496,"target":1596,"distance":22},{"source":1495,"target":1597,"distance":22},{"source":1494,"target":1598,"distance":22},{"source":1493,"target":1599,"distance":26},{"source":1492,"target":1600,"distance":30},{"source":1222,"target":1601,"distance":31},{"source":1601,"target":1602,"distance":0},{"source":1602,"target":1603,"distance":0},{"source":1602,"target":1604,"distance":22},{"source":1604,"target":1605,"distance":0},{"source":1604,"target":1606,"distance":20},{"source":1601,"target":1607,"distance":26},{"source":1221,"target":1608,"distance":32},{"source":1608,"target":1609,"distance":0},{"source":1609,"target":1610,"distance":0},{"source":1609,"target":1611,"distance":2},{"source":1611,"target":1612,"distance":0},{"source":1612,"target":1613,"distance":0},{"source":1613,"target":1614,"distance":0},{"source":1614,"target":1615,"distance":0},{"source":1615,"target":1616,"distance":0},{"source":1615,"target":1617,"distance":0},{"source":1615,"target":1618,"distance":0},{"source":1615,"target":1619,"distance":0},{"source":1615,"target":1620,"distance":0},{"source":1615,"target":1621,"distance":0},{"source":1615,"target":1622,"distance":0},{"source":1614,"target":1623,"distance":1},{"source":1613,"target":1624,"distance":1},{"source":1612,"target":1625,"distance":1},{"source":1611,"target":1626,"distance":1},{"source":1626,"target":1627,"distance":0},{"source":1627,"target":1628,"distance":0},{"source":1628,"target":1629,"distance":0},{"source":1629,"target":1630,"distance":0},{"source":1630,"target":1631,"distance":0},{"source":1631,"target":1632,"distance":0},{"source":1632,"target":1633,"distance":0},{"source":1633,"target":1634,"distance":0},{"source":1634,"target":1635,"distance":0},{"source":1635,"target":1636,"distance":0},{"source":1635,"target":1637,"distance":0},{"source":1635,"target":1638,"distance":0},{"source":1635,"target":1639,"distance":0},{"source":1634,"target":1640,"distance":9},{"source":1633,"target":1641,"distance":13},{"source":1641,"target":1642,"distance":0},{"source":1641,"target":1643,"distance":5},{"source":1632,"target":1644,"distance":17},{"source":1631,"target":1645,"distance":18},{"source":1630,"target":1646,"distance":20},{"source":1629,"target":1647,"distance":20},{"source":1628,"target":1648,"distance":28},{"source":1648,"target":1649,"distance":0},{"source":1648,"target":1650,"distance":25},{"source":1650,"target":1651,"distance":0},{"source":1650,"target":1652,"distance":7},{"source":1627,"target":1653,"distance":28},{"source":1653,"target":1654,"distance":0},{"source":1654,"target":1655,"distance":0},{"source":1655,"target":1656,"distance":0},{"source":1656,"target":1657,"distance":0},{"source":1656,"target":1658,"distance":16},{"source":1655,"target":1659,"distance":17},{"source":1654,"target":1660,"distance":20},{"source":1653,"target":1661,"distance":20},{"source":1626,"target":1662,"distance":1},{"source":1608,"target":1663,"distance":17},{"source":1663,"target":1664,"distance":0},{"source":1664,"target":1665,"distance":0},{"source":1665,"target":1666,"distance":0},{"source":1666,"target":1667,"distance":0},{"source":1666,"target":1668,"distance":1},{"source":1665,"target":1669,"distance":5},{"source":1664,"target":1670,"distance":15},{"source":1663,"target":1671,"distance":15},{"source":1220,"target":1672,"distance":32},{"source":1672,"target":1673,"distance":0},{"source":1672,"target":1674,"distance":6},{"source":1674,"target":1675,"distance":0},{"source":1674,"target":1676,"distance":1},{"source":1219,"target":1677,"distance":32},{"source":1677,"target":1678,"distance":0},{"source":1677,"target":1679,"distance":28},{"source":1218,"target":1680,"distance":32},{"source":1217,"target":1681,"distance":32},{"source":1216,"target":1682,"distance":33},{"source":1215,"target":1683,"distance":33},{"source":1214,"target":1684,"distance":34},{"source":1213,"target":1685,"distance":37},{"source":1685,"target":1686,"distance":0},{"source":1686,"target":1687,"distance":0},{"source":1687,"target":1688,"distance":0},{"source":1688,"target":1689,"distance":0},{"source":1689,"target":1690,"distance":0},{"source":1690,"target":1691,"distance":0},{"source":1691,"target":1692,"distance":0},{"source":1692,"target":1693,"distance":0},{"source":1693,"target":1694,"distance":0},{"source":1694,"target":1695,"distance":0},{"source":1695,"target":1696,"distance":0},{"source":1696,"target":1697,"distance":0},{"source":1697,"target":1698,"distance":0},{"source":1698,"target":1699,"distance":0},{"source":1699,"target":1700,"distance":0},{"source":1700,"target":1701,"distance":0},{"source":1701,"target":1702,"distance":0},{"source":1702,"target":1703,"distance":0},{"source":1703,"target":1704,"distance":0},{"source":1703,"target":1705,"distance":1},{"source":1702,"target":1706,"distance":14},{"source":1706,"target":1707,"distance":0},{"source":1707,"target":1708,"distance":0},{"source":1707,"target":1709,"distance":6},{"source":1706,"target":1710,"distance":13},{"source":1710,"target":1711,"distance":0},{"source":1710,"target":1712,"distance":10},{"source":1701,"target":1713,"distance":15},{"source":1700,"target":1714,"distance":16},{"source":1714,"target":1715,"distance":0},{"source":1714,"target":1716,"distance":3},{"source":1699,"target":1717,"distance":16},{"source":1717,"target":1718,"distance":0},{"source":1717,"target":1719,"distance":13},{"source":1698,"target":1720,"distance":16},{"source":1720,"target":1721,"distance":0},{"source":1720,"target":1722,"distance":0},{"source":1697,"target":1723,"distance":16},{"source":1696,"target":1724,"distance":17},{"source":1724,"target":1725,"distance":0},{"source":1725,"target":1726,"distance":0},{"source":1726,"target":1727,"distance":0},{"source":1727,"target":1728,"distance":0},{"source":1728,"target":1729,"distance":0},{"source":1729,"target":1730,"distance":0},{"source":1729,"target":1731,"distance":1},{"source":1728,"target":1732,"distance":2},{"source":1727,"target":1733,"distance":11},{"source":1726,"target":1734,"distance":11},{"source":1725,"target":1735,"distance":15},{"source":1735,"target":1736,"distance":0},{"source":1736,"target":1737,"distance":0},{"source":1736,"target":1738,"distance":2},{"source":1735,"target":1739,"distance":4},{"source":1724,"target":1740,"distance":16},{"source":1695,"target":1741,"distance":18},{"source":1741,"target":1742,"distance":0},{"source":1741,"target":1743,"distance":12},{"source":1743,"target":1744,"distance":0},{"source":1743,"target":1745,"distance":12},{"source":1694,"target":1746,"distance":18},{"source":1693,"target":1747,"distance":19},{"source":1692,"target":1748,"distance":19},{"source":1748,"target":1749,"distance":0},{"source":1749,"target":1750,"distance":0},{"source":1750,"target":1751,"distance":0},{"source":1751,"target":1752,"distance":0},{"source":1752,"target":1753,"distance":0},{"source":1753,"target":1754,"distance":0},{"source":1753,"target":1755,"distance":5},{"source":1752,"target":1756,"distance":6},{"source":1751,"target":1757,"distance":7},{"source":1750,"target":1758,"distance":9},{"source":1758,"target":1759,"distance":0},{"source":1759,"target":1760,"distance":0},{"source":1760,"target":1761,"distance":0},{"source":1761,"target":1762,"distance":0},{"source":1762,"target":1763,"distance":0},{"source":1762,"target":1764,"distance":10},{"source":1761,"target":1765,"distance":10},{"source":1760,"target":1766,"distance":4},{"source":1759,"target":1767,"distance":5},{"source":1758,"target":1768,"distance":8},{"source":1749,"target":1769,"distance":9},{"source":1748,"target":1770,"distance":16},{"source":1691,"target":1771,"distance":20},{"source":1690,"target":1772,"distance":23},{"source":1689,"target":1773,"distance":25},{"source":1688,"target":1774,"distance":25},{"source":1687,"target":1775,"distance":25},{"source":1686,"target":1776,"distance":27},{"source":1685,"target":1777,"distance":28},{"source":1777,"target":1778,"distance":0},{"source":1777,"target":1779,"distance":10},{"source":1212,"target":1780,"distance":38},{"source":1780,"target":1781,"distance":0},{"source":1780,"target":1782,"distance":37},{"source":1211,"target":1783,"distance":38},{"source":1210,"target":1784,"distance":39},{"source":1784,"target":1785,"distance":0},{"source":1785,"target":1786,"distance":0},{"source":1786,"target":1787,"distance":0},{"source":1786,"target":1788,"distance":5},{"source":1785,"target":1789,"distance":25},{"source":1784,"target":1790,"distance":33},{"source":762,"target":1791,"distance":45},{"source":1791,"target":1792,"distance":0},{"source":1792,"target":1793,"distance":0},{"source":1792,"target":1794,"distance":29},{"source":1791,"target":1795,"distance":32},{"source":761,"target":1796,"distance":49},{"source":760,"target":1797,"distance":57},{"source":1797,"target":1798,"distance":0},{"source":1798,"target":1799,"distance":0},{"source":1799,"target":1800,"distance":0},{"source":1800,"target":1801,"distance":0},{"source":1801,"target":1802,"distance":0},{"source":1802,"target":1803,"distance":0},{"source":1803,"target":1804,"distance":0},{"source":1804,"target":1805,"distance":0},{"source":1805,"target":1806,"distance":0},{"source":1805,"target":1807,"distance":0},{"source":1804,"target":1808,"distance":70},{"source":1803,"target":1809,"distance":0},{"source":1802,"target":1810,"distance":1},{"source":1801,"target":1811,"distance":6},{"source":1800,"target":1812,"distance":9},{"source":1812,"target":1813,"distance":0},{"source":1813,"target":1814,"distance":0},{"source":1814,"target":1815,"distance":0},{"source":1815,"target":1816,"distance":0},{"source":1816,"target":1817,"distance":0},{"source":1816,"target":1818,"distance":0},{"source":1816,"target":1819,"distance":0},{"source":1816,"target":1820,"distance":0},{"source":1816,"target":1821,"distance":0},{"source":1815,"target":1822,"distance":1},{"source":1814,"target":1823,"distance":1},{"source":1813,"target":1824,"distance":3},{"source":1824,"target":1825,"distance":0},{"source":1824,"target":1826,"distance":1},{"source":1812,"target":1827,"distance":4},{"source":1799,"target":1828,"distance":16},{"source":1798,"target":1829,"distance":40},{"source":1829,"target":1830,"distance":0},{"source":1829,"target":1831,"distance":5},{"source":1797,"target":1832,"distance":49},{"source":1832,"target":1833,"distance":0},{"source":1833,"target":1834,"distance":0},{"source":1833,"target":1835,"distance":32},{"source":1835,"target":1836,"distance":0},{"source":1835,"target":1837,"distance":8},{"source":1832,"target":1838,"distance":37},{"source":1838,"target":1839,"distance":0},{"source":1838,"target":1840,"distance":11},{"source":759,"target":1841,"distance":58},{"source":758,"target":1842,"distance":59},{"source":757,"target":1843,"distance":65},{"source":1843,"target":1844,"distance":0},{"source":1843,"target":1845,"distance":0},{"source":756,"target":1846,"distance":70},{"source":755,"target":1847,"distance":71},{"source":754,"target":1848,"distance":72},{"source":1848,"target":1849,"distance":0},{"source":1848,"target":1850,"distance":9},{"source":753,"target":1851,"distance":74},{"source":752,"target":1852,"distance":86},{"source":751,"target":1853,"distance":110},{"source":1853,"target":1854,"distance":0},{"source":1853,"target":1855,"distance":7},{"source":750,"target":1856,"distance":0},{"source":749,"target":1857,"distance":9},{"source":1857,"target":1858,"distance":0},{"source":1857,"target":1859,"distance":1},{"source":748,"target":1860,"distance":10},{"source":1860,"target":1861,"distance":0},{"source":1861,"target":1862,"distance":0},{"source":1861,"target":1863,"distance":2},{"source":1860,"target":1864,"distance":5},{"source":747,"target":1865,"distance":10},{"source":746,"target":1866,"distance":11},{"source":1866,"target":1867,"distance":0},{"source":1867,"target":1868,"distance":0},{"source":1868,"target":1869,"distance":0},{"source":1869,"target":1870,"distance":0},{"source":1870,"target":1871,"distance":0},{"source":1871,"target":1872,"distance":0},{"source":1871,"target":1873,"distance":1},{"source":1870,"target":1874,"distance":3},{"source":1869,"target":1875,"distance":5},{"source":1868,"target":1876,"distance":6},{"source":1867,"target":1877,"distance":9},{"source":1877,"target":1878,"distance":0},{"source":1877,"target":1879,"distance":8},{"source":1866,"target":1880,"distance":10},{"source":745,"target":1881,"distance":11},{"source":1881,"target":1882,"distance":0},{"source":1882,"target":1883,"distance":0},{"source":1882,"target":1884,"distance":3},{"source":1881,"target":1885,"distance":7},{"source":744,"target":1886,"distance":11},{"source":743,"target":1887,"distance":13},{"source":1887,"target":1888,"distance":0},{"source":1887,"target":1889,"distance":10},{"source":742,"target":1890,"distance":13},{"source":1890,"target":1891,"distance":0},{"source":1891,"target":1892,"distance":0},{"source":1892,"target":1893,"distance":0},{"source":1892,"target":1894,"distance":1},{"source":1891,"target":1895,"distance":6},{"source":1890,"target":1896,"distance":8},{"source":741,"target":1897,"distance":13},{"source":1897,"target":1898,"distance":0},{"source":1897,"target":1899,"distance":11},{"source":740,"target":1900,"distance":13},{"source":739,"target":1901,"distance":14},{"source":738,"target":1902,"distance":15},{"source":1902,"target":1903,"distance":0},{"source":1903,"target":1904,"distance":0},{"source":1904,"target":1905,"distance":0},{"source":1905,"target":1906,"distance":0},{"source":1906,"target":1907,"distance":0},{"source":1906,"target":1908,"distance":15},{"source":1905,"target":1909,"distance":15},{"source":1904,"target":1910,"distance":1},{"source":1910,"target":1911,"distance":0},{"source":1910,"target":1912,"distance":1},{"source":1903,"target":1913,"distance":1},{"source":1913,"target":1914,"distance":0},{"source":1914,"target":1915,"distance":0},{"source":1914,"target":1916,"distance":0},{"source":1914,"target":1917,"distance":0},{"source":1913,"target":1918,"distance":1},{"source":1902,"target":1919,"distance":12},{"source":1919,"target":1920,"distance":0},{"source":1920,"target":1921,"distance":0},{"source":1921,"target":1922,"distance":0},{"source":1921,"target":1923,"distance":10},{"source":1923,"target":1924,"distance":0},{"source":1923,"target":1925,"distance":9},{"source":1920,"target":1926,"distance":11},{"source":1926,"target":1927,"distance":0},{"source":1927,"target":1928,"distance":0},{"source":1927,"target":1929,"distance":4},{"source":1926,"target":1930,"distance":8},{"source":1919,"target":1931,"distance":11},{"source":1931,"target":1932,"distance":0},{"source":1932,"target":1933,"distance":0},{"source":1933,"target":1934,"distance":0},{"source":1933,"target":1935,"distance":2},{"source":1932,"target":1936,"distance":8},{"source":1936,"target":1937,"distance":0},{"source":1937,"target":1938,"distance":0},{"source":1938,"target":1939,"distance":0},{"source":1938,"target":1940,"distance":3},{"source":1937,"target":1941,"distance":6},{"source":1941,"target":1942,"distance":0},{"source":1941,"target":1943,"distance":5},{"source":1943,"target":1944,"distance":0},{"source":1943,"target":1945,"distance":2},{"source":1936,"target":1946,"distance":6},{"source":1931,"target":1947,"distance":10},{"source":737,"target":1948,"distance":15},{"source":1948,"target":1949,"distance":0},{"source":1949,"target":1950,"distance":0},{"source":1950,"target":1951,"distance":0},{"source":1950,"target":1952,"distance":0},{"source":1950,"target":1953,"distance":0},{"source":1949,"target":1954,"distance":0},{"source":1948,"target":1955,"distance":7},{"source":736,"target":1956,"distance":15},{"source":735,"target":1957,"distance":15},{"source":1957,"target":1958,"distance":0},{"source":1958,"target":1959,"distance":0},{"source":1958,"target":1960,"distance":0},{"source":1957,"target":1961,"distance":3},{"source":734,"target":1962,"distance":15},{"source":733,"target":1963,"distance":15},{"source":732,"target":1964,"distance":16},{"source":731,"target":1965,"distance":16},{"source":1965,"target":1966,"distance":0},{"source":1966,"target":1967,"distance":0},{"source":1966,"target":1968,"distance":17},{"source":1965,"target":1969,"distance":13},{"source":1969,"target":1970,"distance":0},{"source":1970,"target":1971,"distance":0},{"source":1971,"target":1972,"distance":0},{"source":1971,"target":1973,"distance":1},{"source":1970,"target":1974,"distance":2},{"source":1969,"target":1975,"distance":3},{"source":1975,"target":1976,"distance":0},{"source":1976,"target":1977,"distance":0},{"source":1976,"target":1978,"distance":1},{"source":1975,"target":1979,"distance":1},{"source":730,"target":1980,"distance":16},{"source":729,"target":1981,"distance":17},{"source":1981,"target":1982,"distance":0},{"source":1982,"target":1983,"distance":0},{"source":1983,"target":1984,"distance":0},{"source":1984,"target":1985,"distance":0},{"source":1984,"target":1986,"distance":21},{"source":1986,"target":1987,"distance":0},{"source":1987,"target":1988,"distance":0},{"source":1987,"target":1989,"distance":3},{"source":1986,"target":1990,"distance":6},{"source":1983,"target":1991,"distance":30},{"source":1982,"target":1992,"distance":4},{"source":1992,"target":1993,"distance":0},{"source":1993,"target":1994,"distance":0},{"source":1993,"target":1995,"distance":0},{"source":1993,"target":1996,"distance":0},{"source":1992,"target":1997,"distance":0},{"source":1981,"target":1998,"distance":6},{"source":1998,"target":1999,"distance":0},{"source":1999,"target":2000,"distance":0},{"source":2000,"target":2001,"distance":0},{"source":2001,"target":2002,"distance":0},{"source":2002,"target":2003,"distance":0},{"source":2003,"target":2004,"distance":0},{"source":2004,"target":2005,"distance":0},{"source":2005,"target":2006,"distance":0},{"source":2006,"target":2007,"distance":0},{"source":2007,"target":2008,"distance":0},{"source":2007,"target":2009,"distance":6},{"source":2009,"target":2010,"distance":0},{"source":2009,"target":2011,"distance":5},{"source":2006,"target":2012,"distance":9},{"source":2005,"target":2013,"distance":11},{"source":2004,"target":2014,"distance":12},{"source":2003,"target":2015,"distance":12},{"source":2002,"target":2016,"distance":12},{"source":2001,"target":2017,"distance":14},{"source":2000,"target":2018,"distance":16},{"source":1999,"target":2019,"distance":5},{"source":1998,"target":2020,"distance":5},{"source":2020,"target":2021,"distance":0},{"source":2021,"target":2022,"distance":0},{"source":2021,"target":2023,"distance":8},{"source":2020,"target":2024,"distance":12},{"source":728,"target":2025,"distance":17},{"source":727,"target":2026,"distance":17},{"source":2026,"target":2027,"distance":0},{"source":2026,"target":2028,"distance":0},{"source":726,"target":2029,"distance":18},{"source":725,"target":2030,"distance":18},{"source":724,"target":2031,"distance":18},{"source":2031,"target":2032,"distance":0},{"source":2032,"target":2033,"distance":0},{"source":2032,"target":2034,"distance":1},{"source":2031,"target":2035,"distance":16},{"source":723,"target":2036,"distance":18},{"source":2036,"target":2037,"distance":0},{"source":2037,"target":2038,"distance":0},{"source":2037,"target":2039,"distance":10},{"source":2039,"target":2040,"distance":0},{"source":2039,"target":2041,"distance":0},{"source":2036,"target":2042,"distance":14},{"source":722,"target":2043,"distance":18},{"source":2043,"target":2044,"distance":0},{"source":2044,"target":2045,"distance":0},{"source":2045,"target":2046,"distance":0},{"source":2046,"target":2047,"distance":0},{"source":2047,"target":2048,"distance":0},{"source":2047,"target":2049,"distance":2},{"source":2046,"target":2050,"distance":2},{"source":2050,"target":2051,"distance":0},{"source":2050,"target":2052,"distance":1},{"source":2045,"target":2053,"distance":3},{"source":2044,"target":2054,"distance":6},{"source":2054,"target":2055,"distance":0},{"source":2054,"target":2056,"distance":4},{"source":2043,"target":2057,"distance":12},{"source":721,"target":2058,"distance":18},{"source":720,"target":2059,"distance":19},{"source":2059,"target":2060,"distance":0},{"source":2059,"target":2061,"distance":1},{"source":438,"target":2062,"distance":120},{"source":2062,"target":2063,"distance":0},{"source":2063,"target":2064,"distance":0},{"source":2064,"target":2065,"distance":0},{"source":2065,"target":2066,"distance":0},{"source":2066,"target":2067,"distance":0},{"source":2067,"target":2068,"distance":0},{"source":2068,"target":2069,"distance":0},{"source":2069,"target":2070,"distance":0},{"source":2070,"target":2071,"distance":0},{"source":2071,"target":2072,"distance":0},{"source":2072,"target":2073,"distance":0},{"source":2073,"target":2074,"distance":0},{"source":2074,"target":2075,"distance":0},{"source":2075,"target":2076,"distance":0},{"source":2076,"target":2077,"distance":0},{"source":2077,"target":2078,"distance":0},{"source":2077,"target":2079,"distance":0},{"source":2077,"target":2080,"distance":0},{"source":2076,"target":2081,"distance":158},{"source":2081,"target":2082,"distance":0},{"source":2081,"target":2083,"distance":64},{"source":2083,"target":2084,"distance":0},{"source":2084,"target":2085,"distance":0},{"source":2085,"target":2086,"distance":0},{"source":2085,"target":2087,"distance":2},{"source":2084,"target":2088,"distance":58},{"source":2088,"target":2089,"distance":0},{"source":2088,"target":2090,"distance":34},{"source":2083,"target":2091,"distance":61},{"source":2091,"target":2092,"distance":0},{"source":2092,"target":2093,"distance":0},{"source":2092,"target":2094,"distance":16},{"source":2091,"target":2095,"distance":56},{"source":2095,"target":2096,"distance":0},{"source":2096,"target":2097,"distance":0},{"source":2096,"target":2098,"distance":38},{"source":2095,"target":2099,"distance":40},{"source":2099,"target":2100,"distance":0},{"source":2100,"target":2101,"distance":0},{"source":2100,"target":2102,"distance":12},{"source":2099,"target":2103,"distance":20},{"source":2075,"target":2104,"distance":282},{"source":2074,"target":2105,"distance":0},{"source":2073,"target":2106,"distance":0},{"source":2072,"target":2107,"distance":0},{"source":2071,"target":2108,"distance":1},{"source":2070,"target":2109,"distance":1},{"source":2069,"target":2110,"distance":1},{"source":2110,"target":2111,"distance":0},{"source":2110,"target":2112,"distance":0},{"source":2068,"target":2113,"distance":1},{"source":2067,"target":2114,"distance":2},{"source":2066,"target":2115,"distance":3},{"source":2065,"target":2116,"distance":14},{"source":2064,"target":2117,"distance":28},{"source":2063,"target":2118,"distance":37},{"source":2118,"target":2119,"distance":0},{"source":2119,"target":2120,"distance":0},{"source":2120,"target":2121,"distance":0},{"source":2121,"target":2122,"distance":0},{"source":2122,"target":2123,"distance":0},{"source":2123,"target":2124,"distance":0},{"source":2123,"target":2125,"distance":0},{"source":2123,"target":2126,"distance":0},{"source":2122,"target":2127,"distance":1},{"source":2121,"target":2128,"distance":2},{"source":2120,"target":2129,"distance":25},{"source":2129,"target":2130,"distance":0},{"source":2129,"target":2131,"distance":20},{"source":2131,"target":2132,"distance":0},{"source":2131,"target":2133,"distance":0},{"source":2119,"target":2134,"distance":27},{"source":2134,"target":2135,"distance":0},{"source":2135,"target":2136,"distance":0},{"source":2135,"target":2137,"distance":1},{"source":2134,"target":2138,"distance":15},{"source":2118,"target":2139,"distance":30},{"source":2062,"target":2140,"distance":41},{"source":437,"target":2141,"distance":172},{"source":2141,"target":2142,"distance":0},{"source":2141,"target":2143,"distance":0},{"source":436,"target":2144,"distance":190},{"source":435,"target":2145,"distance":193},{"source":2145,"target":2146,"distance":0},{"source":2146,"target":2147,"distance":0},{"source":2147,"target":2148,"distance":0},{"source":2148,"target":2149,"distance":0},{"source":2149,"target":2150,"distance":0},{"source":2150,"target":2151,"distance":0},{"source":2150,"target":2152,"distance":13},{"source":2152,"target":2153,"distance":0},{"source":2152,"target":2154,"distance":3},{"source":2149,"target":2155,"distance":22},{"source":2155,"target":2156,"distance":0},{"source":2155,"target":2157,"distance":21},{"source":2148,"target":2158,"distance":25},{"source":2158,"target":2159,"distance":0},{"source":2159,"target":2160,"distance":0},{"source":2159,"target":2161,"distance":5},{"source":2158,"target":2162,"distance":13},{"source":2147,"target":2163,"distance":29},{"source":2146,"target":2164,"distance":32},{"source":2145,"target":2165,"distance":152},{"source":434,"target":2166,"distance":245},{"source":2166,"target":2167,"distance":0},{"source":2167,"target":2168,"distance":0},{"source":2168,"target":2169,"distance":0},{"source":2169,"target":2170,"distance":0},{"source":2169,"target":2171,"distance":202},{"source":2171,"target":2172,"distance":0},{"source":2172,"target":2173,"distance":0},{"source":2173,"target":2174,"distance":0},{"source":2174,"target":2175,"distance":0},{"source":2175,"target":2176,"distance":0},{"source":2176,"target":2177,"distance":0},{"source":2177,"target":2178,"distance":0},{"source":2178,"target":2179,"distance":0},{"source":2179,"target":2180,"distance":0},{"source":2179,"target":2181,"distance":10},{"source":2178,"target":2182,"distance":16},{"source":2182,"target":2183,"distance":0},{"source":2183,"target":2184,"distance":0},{"source":2184,"target":2185,"distance":0},{"source":2184,"target":2186,"distance":18},{"source":2183,"target":2187,"distance":1},{"source":2182,"target":2188,"distance":13},{"source":2177,"target":2189,"distance":20},{"source":2176,"target":2190,"distance":29},{"source":2190,"target":2191,"distance":0},{"source":2191,"target":2192,"distance":0},{"source":2192,"target":2193,"distance":0},{"source":2192,"target":2194,"distance":18},{"source":2194,"target":2195,"distance":0},{"source":2195,"target":2196,"distance":0},{"source":2196,"target":2197,"distance":0},{"source":2197,"target":2198,"distance":0},{"source":2197,"target":2199,"distance":8},{"source":2199,"target":2200,"distance":0},{"source":2200,"target":2201,"distance":0},{"source":2201,"target":2202,"distance":0},{"source":2201,"target":2203,"distance":9},{"source":2200,"target":2204,"distance":12},{"source":2199,"target":2205,"distance":7},{"source":2205,"target":2206,"distance":0},{"source":2205,"target":2207,"distance":1},{"source":2196,"target":2208,"distance":11},{"source":2208,"target":2209,"distance":0},{"source":2208,"target":2210,"distance":1},{"source":2195,"target":2211,"distance":12},{"source":2194,"target":2212,"distance":15},{"source":2191,"target":2213,"distance":22},{"source":2190,"target":2214,"distance":24},{"source":2175,"target":2215,"distance":31},{"source":2215,"target":2216,"distance":0},{"source":2216,"target":2217,"distance":0},{"source":2217,"target":2218,"distance":0},{"source":2218,"target":2219,"distance":0},{"source":2219,"target":2220,"distance":0},{"source":2219,"target":2221,"distance":50},{"source":2218,"target":2222,"distance":17},{"source":2222,"target":2223,"distance":0},{"source":2223,"target":2224,"distance":0},{"source":2224,"target":2225,"distance":0},{"source":2224,"target":2226,"distance":2},{"source":2223,"target":2227,"distance":5},{"source":2222,"target":2228,"distance":6},{"source":2217,"target":2229,"distance":18},{"source":2216,"target":2230,"distance":20},{"source":2215,"target":2231,"distance":20},{"source":2174,"target":2232,"distance":33},{"source":2173,"target":2233,"distance":33},{"source":2172,"target":2234,"distance":85},{"source":2234,"target":2235,"distance":0},{"source":2235,"target":2236,"distance":0},{"source":2236,"target":2237,"distance":0},{"source":2236,"target":2238,"distance":48},{"source":2235,"target":2239,"distance":70},{"source":2234,"target":2240,"distance":71},{"source":2171,"target":2241,"distance":154},{"source":2241,"target":2242,"distance":0},{"source":2241,"target":2243,"distance":153},{"source":2168,"target":2244,"distance":207},{"source":2244,"target":2245,"distance":0},{"source":2245,"target":2246,"distance":0},{"source":2246,"target":2247,"distance":0},{"source":2247,"target":2248,"distance":0},{"source":2247,"target":2249,"distance":1},{"source":2246,"target":2250,"distance":15},{"source":2245,"target":2251,"distance":18},{"source":2244,"target":2252,"distance":120},{"source":2252,"target":2253,"distance":0},{"source":2253,"target":2254,"distance":0},{"source":2254,"target":2255,"distance":0},{"source":2254,"target":2256,"distance":7},{"source":2253,"target":2257,"distance":17},{"source":2252,"target":2258,"distance":17},{"source":2167,"target":2259,"distance":215},{"source":2166,"target":2260,"distance":244},{"source":2260,"target":2261,"distance":0},{"source":2260,"target":2262,"distance":156},{"source":433,"target":2263,"distance":0},{"source":432,"target":2264,"distance":20},{"source":2264,"target":2265,"distance":0},{"source":2265,"target":2266,"distance":0},{"source":2266,"target":2267,"distance":0},{"source":2267,"target":2268,"distance":0},{"source":2267,"target":2269,"distance":20},{"source":2269,"target":2270,"distance":0},{"source":2270,"target":2271,"distance":0},{"source":2271,"target":2272,"distance":0},{"source":2272,"target":2273,"distance":0},{"source":2272,"target":2274,"distance":5},{"source":2271,"target":2275,"distance":15},{"source":2270,"target":2276,"distance":17},{"source":2269,"target":2277,"distance":18},{"source":2277,"target":2278,"distance":0},{"source":2278,"target":2279,"distance":0},{"source":2279,"target":2280,"distance":0},{"source":2280,"target":2281,"distance":0},{"source":2280,"target":2282,"distance":9},{"source":2279,"target":2283,"distance":9},{"source":2278,"target":2284,"distance":15},{"source":2277,"target":2285,"distance":15},{"source":2285,"target":2286,"distance":0},{"source":2285,"target":2287,"distance":14},{"source":2266,"target":2288,"distance":1},{"source":2265,"target":2289,"distance":7},{"source":2289,"target":2290,"distance":0},{"source":2289,"target":2291,"distance":0},{"source":2264,"target":2292,"distance":10},{"source":431,"target":2293,"distance":22},{"source":430,"target":2294,"distance":28},{"source":2294,"target":2295,"distance":0},{"source":2295,"target":2296,"distance":0},{"source":2296,"target":2297,"distance":0},{"source":2297,"target":2298,"distance":0},{"source":2298,"target":2299,"distance":0},{"source":2299,"target":2300,"distance":0},{"source":2299,"target":2301,"distance":14},{"source":2298,"target":2302,"distance":19},{"source":2297,"target":2303,"distance":22},{"source":2303,"target":2304,"distance":0},{"source":2303,"target":2305,"distance":0},{"source":2296,"target":2306,"distance":23},{"source":2295,"target":2307,"distance":23},{"source":2294,"target":2308,"distance":23},{"source":429,"target":2309,"distance":29},{"source":428,"target":2310,"distance":31},{"source":2310,"target":2311,"distance":0},{"source":2311,"target":2312,"distance":0},{"source":2312,"target":2313,"distance":0},{"source":2312,"target":2314,"distance":0},{"source":2311,"target":2315,"distance":19},{"source":2310,"target":2316,"distance":23},{"source":427,"target":2317,"distance":32},{"source":2317,"target":2318,"distance":0},{"source":2318,"target":2319,"distance":0},{"source":2319,"target":2320,"distance":0},{"source":2319,"target":2321,"distance":26},{"source":2318,"target":2322,"distance":29},{"source":2322,"target":2323,"distance":0},{"source":2323,"target":2324,"distance":0},{"source":2323,"target":2325,"distance":4},{"source":2322,"target":2326,"distance":4},{"source":2317,"target":2327,"distance":30},{"source":426,"target":2328,"distance":33},{"source":2328,"target":2329,"distance":0},{"source":2329,"target":2330,"distance":0},{"source":2330,"target":2331,"distance":0},{"source":2331,"target":2332,"distance":0},{"source":2332,"target":2333,"distance":0},{"source":2333,"target":2334,"distance":0},{"source":2334,"target":2335,"distance":0},{"source":2335,"target":2336,"distance":0},{"source":2336,"target":2337,"distance":0},{"source":2337,"target":2338,"distance":0},{"source":2338,"target":2339,"distance":0},{"source":2338,"target":2340,"distance":5},{"source":2337,"target":2341,"distance":14},{"source":2341,"target":2342,"distance":0},{"source":2341,"target":2343,"distance":12},{"source":2336,"target":2344,"distance":14},{"source":2344,"target":2345,"distance":0},{"source":2345,"target":2346,"distance":0},{"source":2346,"target":2347,"distance":0},{"source":2347,"target":2348,"distance":0},{"source":2348,"target":2349,"distance":0},{"source":2349,"target":2350,"distance":0},{"source":2350,"target":2351,"distance":0},{"source":2351,"target":2352,"distance":0},{"source":2351,"target":2353,"distance":7},{"source":2350,"target":2354,"distance":7},{"source":2349,"target":2355,"distance":9},{"source":2355,"target":2356,"distance":0},{"source":2355,"target":2357,"distance":1},{"source":2348,"target":2358,"distance":10},{"source":2347,"target":2359,"distance":10},{"source":2346,"target":2360,"distance":10},{"source":2345,"target":2361,"distance":11},{"source":2361,"target":2362,"distance":0},{"source":2361,"target":2363,"distance":2},{"source":2344,"target":2364,"distance":12},{"source":2364,"target":2365,"distance":0},{"source":2365,"target":2366,"distance":0},{"source":2366,"target":2367,"distance":0},{"source":2366,"target":2368,"distance":6},{"source":2365,"target":2369,"distance":7},{"source":2364,"target":2370,"distance":9},{"source":2370,"target":2371,"distance":0},{"source":2370,"target":2372,"distance":6},{"source":2335,"target":2373,"distance":17},{"source":2373,"target":2374,"distance":0},{"source":2373,"target":2375,"distance":15},{"source":2334,"target":2376,"distance":21},{"source":2333,"target":2377,"distance":21},{"source":2332,"target":2378,"distance":21},{"source":2378,"target":2379,"distance":0},{"source":2379,"target":2380,"distance":0},{"source":2380,"target":2381,"distance":0},{"source":2381,"target":2382,"distance":0},{"source":2381,"target":2383,"distance":1},{"source":2380,"target":2384,"distance":11},{"source":2379,"target":2385,"distance":16},{"source":2385,"target":2386,"distance":0},{"source":2385,"target":2387,"distance":13},{"source":2378,"target":2388,"distance":20},{"source":2388,"target":2389,"distance":0},{"source":2388,"target":2390,"distance":17},{"source":2390,"target":2391,"distance":0},{"source":2390,"target":2392,"distance":8},{"source":2331,"target":2393,"distance":22},{"source":2330,"target":2394,"distance":23},{"source":2329,"target":2395,"distance":25},{"source":2395,"target":2396,"distance":0},{"source":2395,"target":2397,"distance":12},{"source":2397,"target":2398,"distance":0},{"source":2398,"target":2399,"distance":0},{"source":2398,"target":2400,"distance":0},{"source":2397,"target":2401,"distance":6},{"source":2401,"target":2402,"distance":0},{"source":2401,"target":2403,"distance":0},{"source":2328,"target":2404,"distance":27},{"source":425,"target":2405,"distance":33},{"source":2405,"target":2406,"distance":0},{"source":2406,"target":2407,"distance":0},{"source":2407,"target":2408,"distance":0},{"source":2407,"target":2409,"distance":39},{"source":2406,"target":2410,"distance":0},{"source":2405,"target":2411,"distance":14},{"source":424,"target":2412,"distance":36},{"source":2412,"target":2413,"distance":0},{"source":2413,"target":2414,"distance":0},{"source":2414,"target":2415,"distance":0},{"source":2414,"target":2416,"distance":26},{"source":2416,"target":2417,"distance":0},{"source":2416,"target":2418,"distance":17},{"source":2418,"target":2419,"distance":0},{"source":2419,"target":2420,"distance":0},{"source":2419,"target":2421,"distance":15},{"source":2418,"target":2422,"distance":16},{"source":2413,"target":2423,"distance":31},{"source":2423,"target":2424,"distance":0},{"source":2424,"target":2425,"distance":0},{"source":2424,"target":2426,"distance":4},{"source":2423,"target":2427,"distance":9},{"source":2412,"target":2428,"distance":31},{"source":423,"target":2429,"distance":36},{"source":2429,"target":2430,"distance":0},{"source":2430,"target":2431,"distance":0},{"source":2431,"target":2432,"distance":0},{"source":2432,"target":2433,"distance":0},{"source":2433,"target":2434,"distance":0},{"source":2434,"target":2435,"distance":0},{"source":2435,"target":2436,"distance":0},{"source":2436,"target":2437,"distance":0},{"source":2437,"target":2438,"distance":0},{"source":2438,"target":2439,"distance":0},{"source":2439,"target":2440,"distance":0},{"source":2440,"target":2441,"distance":0},{"source":2441,"target":2442,"distance":0},{"source":2442,"target":2443,"distance":0},{"source":2442,"target":2444,"distance":0},{"source":2442,"target":2445,"distance":0},{"source":2442,"target":2446,"distance":0},{"source":2442,"target":2447,"distance":0},{"source":2442,"target":2448,"distance":0},{"source":2442,"target":2449,"distance":0},{"source":2442,"target":2450,"distance":0},{"source":2441,"target":2451,"distance":0},{"source":2440,"target":2452,"distance":1},{"source":2439,"target":2453,"distance":1},{"source":2438,"target":2454,"distance":1},{"source":2437,"target":2455,"distance":1},{"source":2436,"target":2456,"distance":2},{"source":2435,"target":2457,"distance":2},{"source":2434,"target":2458,"distance":6},{"source":2433,"target":2459,"distance":9},{"source":2459,"target":2460,"distance":0},{"source":2460,"target":2461,"distance":0},{"source":2461,"target":2462,"distance":0},{"source":2462,"target":2463,"distance":0},{"source":2462,"target":2464,"distance":3},{"source":2461,"target":2465,"distance":5},{"source":2460,"target":2466,"distance":5},{"source":2459,"target":2467,"distance":6},{"source":2467,"target":2468,"distance":0},{"source":2467,"target":2469,"distance":3},{"source":2469,"target":2470,"distance":0},{"source":2469,"target":2471,"distance":3},{"source":2432,"target":2472,"distance":21},{"source":2472,"target":2473,"distance":0},{"source":2473,"target":2474,"distance":0},{"source":2474,"target":2475,"distance":0},{"source":2475,"target":2476,"distance":0},{"source":2476,"target":2477,"distance":0},{"source":2476,"target":2478,"distance":21},{"source":2475,"target":2479,"distance":0},{"source":2474,"target":2480,"distance":11},{"source":2473,"target":2481,"distance":16},{"source":2481,"target":2482,"distance":0},{"source":2481,"target":2483,"distance":10},{"source":2483,"target":2484,"distance":0},{"source":2483,"target":2485,"distance":0},{"source":2472,"target":2486,"distance":19},{"source":2486,"target":2487,"distance":0},{"source":2487,"target":2488,"distance":0},{"source":2487,"target":2489,"distance":5},{"source":2489,"target":2490,"distance":0},{"source":2490,"target":2491,"distance":0},{"source":2491,"target":2492,"distance":0},{"source":2492,"target":2493,"distance":0},{"source":2493,"target":2494,"distance":0},{"source":2494,"target":2495,"distance":0},{"source":2495,"target":2496,"distance":0},{"source":2495,"target":2497,"distance":7},{"source":2494,"target":2498,"distance":13},{"source":2493,"target":2499,"distance":2},{"source":2492,"target":2500,"distance":2},{"source":2491,"target":2501,"distance":3},{"source":2490,"target":2502,"distance":3},{"source":2489,"target":2503,"distance":5},{"source":2486,"target":2504,"distance":9},{"source":2504,"target":2505,"distance":0},{"source":2504,"target":2506,"distance":3},{"source":2431,"target":2507,"distance":27},{"source":2430,"target":2508,"distance":32},{"source":2508,"target":2509,"distance":0},{"source":2509,"target":2510,"distance":0},{"source":2510,"target":2511,"distance":0},{"source":2511,"target":2512,"distance":0},{"source":2512,"target":2513,"distance":0},{"source":2513,"target":2514,"distance":0},{"source":2514,"target":2515,"distance":0},{"source":2515,"target":2516,"distance":0},{"source":2516,"target":2517,"distance":0},{"source":2517,"target":2518,"distance":0},{"source":2518,"target":2519,"distance":0},{"source":2519,"target":2520,"distance":0},{"source":2519,"target":2521,"distance":0},{"source":2518,"target":2522,"distance":6},{"source":2522,"target":2523,"distance":0},{"source":2522,"target":2524,"distance":11},{"source":2517,"target":2525,"distance":6},{"source":2516,"target":2526,"distance":7},{"source":2515,"target":2527,"distance":7},{"source":2527,"target":2528,"distance":0},{"source":2527,"target":2529,"distance":12},{"source":2514,"target":2530,"distance":7},{"source":2513,"target":2531,"distance":8},{"source":2512,"target":2532,"distance":10},{"source":2532,"target":2533,"distance":0},{"source":2532,"target":2534,"distance":5},{"source":2534,"target":2535,"distance":0},{"source":2535,"target":2536,"distance":0},{"source":2535,"target":2537,"distance":1},{"source":2534,"target":2538,"distance":5},{"source":2538,"target":2539,"distance":0},{"source":2538,"target":2540,"distance":7},{"source":2540,"target":2541,"distance":0},{"source":2540,"target":2542,"distance":1},{"source":2511,"target":2543,"distance":10},{"source":2543,"target":2544,"distance":0},{"source":2544,"target":2545,"distance":0},{"source":2545,"target":2546,"distance":0},{"source":2546,"target":2547,"distance":0},{"source":2547,"target":2548,"distance":0},{"source":2547,"target":2549,"distance":0},{"source":2547,"target":2550,"distance":0},{"source":2547,"target":2551,"distance":0},{"source":2547,"target":2552,"distance":0},{"source":2547,"target":2553,"distance":0},{"source":2547,"target":2554,"distance":0},{"source":2547,"target":2555,"distance":0},{"source":2547,"target":2556,"distance":0},{"source":2547,"target":2557,"distance":0},{"source":2547,"target":2558,"distance":0},{"source":2547,"target":2559,"distance":0},{"source":2547,"target":2560,"distance":0},{"source":2547,"target":2561,"distance":0},{"source":2547,"target":2562,"distance":0},{"source":2546,"target":2563,"distance":1},{"source":2545,"target":2564,"distance":1},{"source":2544,"target":2565,"distance":1},{"source":2543,"target":2566,"distance":9},{"source":2510,"target":2567,"distance":10},{"source":2567,"target":2568,"distance":0},{"source":2568,"target":2569,"distance":0},{"source":2569,"target":2570,"distance":0},{"source":2570,"target":2571,"distance":0},{"source":2571,"target":2572,"distance":0},{"source":2572,"target":2573,"distance":0},{"source":2572,"target":2574,"distance":0},{"source":2572,"target":2575,"distance":0},{"source":2572,"target":2576,"distance":0},{"source":2572,"target":2577,"distance":0},{"source":2571,"target":2578,"distance":0},{"source":2570,"target":2579,"distance":1},{"source":2569,"target":2580,"distance":2},{"source":2568,"target":2581,"distance":5},{"source":2567,"target":2582,"distance":9},{"source":2509,"target":2583,"distance":11},{"source":2508,"target":2584,"distance":13},{"source":2429,"target":2585,"distance":32},{"source":422,"target":2586,"distance":37},{"source":2586,"target":2587,"distance":0},{"source":2587,"target":2588,"distance":0},{"source":2588,"target":2589,"distance":0},{"source":2589,"target":2590,"distance":0},{"source":2589,"target":2591,"distance":0},{"source":2588,"target":2592,"distance":25},{"source":2592,"target":2593,"distance":0},{"source":2592,"target":2594,"distance":6},{"source":2587,"target":2595,"distance":28},{"source":2595,"target":2596,"distance":0},{"source":2596,"target":2597,"distance":0},{"source":2597,"target":2598,"distance":0},{"source":2598,"target":2599,"distance":0},{"source":2599,"target":2600,"distance":0},{"source":2600,"target":2601,"distance":0},{"source":2600,"target":2602,"distance":28},{"source":2602,"target":2603,"distance":0},{"source":2602,"target":2604,"distance":4},{"source":2599,"target":2605,"distance":3},{"source":2598,"target":2606,"distance":8},{"source":2597,"target":2607,"distance":9},{"source":2596,"target":2608,"distance":14},{"source":2595,"target":2609,"distance":20},{"source":2586,"target":2610,"distance":32},{"source":421,"target":2611,"distance":40},{"source":2611,"target":2612,"distance":0},{"source":2612,"target":2613,"distance":0},{"source":2612,"target":2614,"distance":0},{"source":2611,"target":2615,"distance":12},{"source":420,"target":2616,"distance":42},{"source":2616,"target":2617,"distance":0},{"source":2616,"target":2618,"distance":35},{"source":2618,"target":2619,"distance":0},{"source":2619,"target":2620,"distance":0},{"source":2620,"target":2621,"distance":0},{"source":2620,"target":2622,"distance":3},{"source":2619,"target":2623,"distance":14},{"source":2618,"target":2624,"distance":15},{"source":419,"target":2625,"distance":42},{"source":418,"target":2626,"distance":43},{"source":417,"target":2627,"distance":44},{"source":2627,"target":2628,"distance":0},{"source":2627,"target":2629,"distance":37},{"source":416,"target":2630,"distance":45},{"source":2630,"target":2631,"distance":0},{"source":2631,"target":2632,"distance":0},{"source":2632,"target":2633,"distance":0},{"source":2633,"target":2634,"distance":0},{"source":2634,"target":2635,"distance":0},{"source":2635,"target":2636,"distance":0},{"source":2636,"target":2637,"distance":0},{"source":2637,"target":2638,"distance":0},{"source":2638,"target":2639,"distance":0},{"source":2639,"target":2640,"distance":0},{"source":2640,"target":2641,"distance":0},{"source":2641,"target":2642,"distance":0},{"source":2642,"target":2643,"distance":0},{"source":2643,"target":2644,"distance":0},{"source":2644,"target":2645,"distance":0},{"source":2645,"target":2646,"distance":0},{"source":2646,"target":2647,"distance":0},{"source":2647,"target":2648,"distance":0},{"source":2648,"target":2649,"distance":0},{"source":2649,"target":2650,"distance":0},{"source":2650,"target":2651,"distance":0},{"source":2651,"target":2652,"distance":0},{"source":2652,"target":2653,"distance":0},{"source":2653,"target":2654,"distance":0},{"source":2654,"target":2655,"distance":0},{"source":2655,"target":2656,"distance":0},{"source":2656,"target":2657,"distance":0},{"source":2657,"target":2658,"distance":0},{"source":2658,"target":2659,"distance":0},{"source":2659,"target":2660,"distance":0},{"source":2660,"target":2661,"distance":0},{"source":2661,"target":2662,"distance":0},{"source":2662,"target":2663,"distance":0},{"source":2663,"target":2664,"distance":0},{"source":2664,"target":2665,"distance":0},{"source":2665,"target":2666,"distance":0},{"source":2666,"target":2667,"distance":0},{"source":2667,"target":2668,"distance":0},{"source":2668,"target":2669,"distance":0},{"source":2669,"target":2670,"distance":0},{"source":2670,"target":2671,"distance":0},{"source":2671,"target":2672,"distance":0},{"source":2672,"target":2673,"distance":0},{"source":2673,"target":2674,"distance":0},{"source":2674,"target":2675,"distance":0},{"source":2675,"target":2676,"distance":0},{"source":2676,"target":2677,"distance":0},{"source":2677,"target":2678,"distance":0},{"source":2678,"target":2679,"distance":0},{"source":2679,"target":2680,"distance":0},{"source":2680,"target":2681,"distance":0},{"source":2681,"target":2682,"distance":0},{"source":2682,"target":2683,"distance":0},{"source":2683,"target":2684,"distance":0},{"source":2684,"target":2685,"distance":0},{"source":2685,"target":2686,"distance":0},{"source":2686,"target":2687,"distance":0},{"source":2686,"target":2688,"distance":0},{"source":2685,"target":2689,"distance":46},{"source":2689,"target":2690,"distance":0},{"source":2690,"target":2691,"distance":0},{"source":2691,"target":2692,"distance":0},{"source":2691,"target":2693,"distance":0},{"source":2690,"target":2694,"distance":22},{"source":2689,"target":2695,"distance":25},{"source":2684,"target":2696,"distance":47},{"source":2696,"target":2697,"distance":0},{"source":2697,"target":2698,"distance":0},{"source":2698,"target":2699,"distance":0},{"source":2699,"target":2700,"distance":0},{"source":2700,"target":2701,"distance":0},{"source":2701,"target":2702,"distance":0},{"source":2702,"target":2703,"distance":0},{"source":2703,"target":2704,"distance":0},{"source":2704,"target":2705,"distance":0},{"source":2705,"target":2706,"distance":0},{"source":2706,"target":2707,"distance":0},{"source":2707,"target":2708,"distance":0},{"source":2708,"target":2709,"distance":0},{"source":2708,"target":2710,"distance":185},{"source":2710,"target":2711,"distance":0},{"source":2711,"target":2712,"distance":0},{"source":2712,"target":2713,"distance":0},{"source":2713,"target":2714,"distance":0},{"source":2714,"target":2715,"distance":0},{"source":2715,"target":2716,"distance":0},{"source":2716,"target":2717,"distance":0},{"source":2717,"target":2718,"distance":0},{"source":2718,"target":2719,"distance":0},{"source":2719,"target":2720,"distance":0},{"source":2720,"target":2721,"distance":0},{"source":2721,"target":2722,"distance":0},{"source":2722,"target":2723,"distance":0},{"source":2723,"target":2724,"distance":0},{"source":2724,"target":2725,"distance":0},{"source":2725,"target":2726,"distance":0},{"source":2726,"target":2727,"distance":0},{"source":2727,"target":2728,"distance":0},{"source":2728,"target":2729,"distance":0},{"source":2729,"target":2730,"distance":0},{"source":2730,"target":2731,"distance":0},{"source":2731,"target":2732,"distance":0},{"source":2732,"target":2733,"distance":0},{"source":2733,"target":2734,"distance":0},{"source":2734,"target":2735,"distance":0},{"source":2735,"target":2736,"distance":0},{"source":2736,"target":2737,"distance":0},{"source":2737,"target":2738,"distance":0},{"source":2738,"target":2739,"distance":0},{"source":2739,"target":2740,"distance":0},{"source":2740,"target":2741,"distance":0},{"source":2741,"target":2742,"distance":0},{"source":2742,"target":2743,"distance":0},{"source":2743,"target":2744,"distance":0},{"source":2744,"target":2745,"distance":0},{"source":2745,"target":2746,"distance":0},{"source":2746,"target":2747,"distance":0},{"source":2747,"target":2748,"distance":0},{"source":2748,"target":2749,"distance":0},{"source":2749,"target":2750,"distance":0},{"source":2750,"target":2751,"distance":0},{"source":2751,"target":2752,"distance":0},{"source":2751,"target":2753,"distance":0},{"source":2751,"target":2754,"distance":0},{"source":2751,"target":2755,"distance":0},{"source":2751,"target":2756,"distance":0},{"source":2750,"target":2757,"distance":0},{"source":2749,"target":2758,"distance":1},{"source":2748,"target":2759,"distance":2},{"source":2747,"target":2760,"distance":2},{"source":2746,"target":2761,"distance":4},{"source":2745,"target":2762,"distance":4},{"source":2762,"target":2763,"distance":0},{"source":2762,"target":2764,"distance":1},{"source":2744,"target":2765,"distance":5},{"source":2743,"target":2766,"distance":6},{"source":2742,"target":2767,"distance":8},{"source":2741,"target":2768,"distance":8},{"source":2740,"target":2769,"distance":8},{"source":2739,"target":2770,"distance":10},{"source":2770,"target":2771,"distance":0},{"source":2770,"target":2772,"distance":0},{"source":2738,"target":2773,"distance":10},{"source":2773,"target":2774,"distance":0},{"source":2773,"target":2775,"distance":0},{"source":2737,"target":2776,"distance":11},{"source":2776,"target":2777,"distance":0},{"source":2776,"target":2778,"distance":3},{"source":2778,"target":2779,"distance":0},{"source":2779,"target":2780,"distance":0},{"source":2780,"target":2781,"distance":0},{"source":2781,"target":2782,"distance":0},{"source":2781,"target":2783,"distance":3},{"source":2780,"target":2784,"distance":0},{"source":2779,"target":2785,"distance":2},{"source":2778,"target":2786,"distance":2},{"source":2786,"target":2787,"distance":0},{"source":2787,"target":2788,"distance":0},{"source":2788,"target":2789,"distance":0},{"source":2789,"target":2790,"distance":0},{"source":2790,"target":2791,"distance":0},{"source":2791,"target":2792,"distance":0},{"source":2792,"target":2793,"distance":0},{"source":2793,"target":2794,"distance":0},{"source":2794,"target":2795,"distance":0},{"source":2795,"target":2796,"distance":0},{"source":2796,"target":2797,"distance":0},{"source":2797,"target":2798,"distance":0},{"source":2798,"target":2799,"distance":0},{"source":2799,"target":2800,"distance":0},{"source":2800,"target":2801,"distance":0},{"source":2801,"target":2802,"distance":0},{"source":2802,"target":2803,"distance":0},{"source":2803,"target":2804,"distance":0},{"source":2804,"target":2805,"distance":0},{"source":2804,"target":2806,"distance":0},{"source":2804,"target":2807,"distance":0},{"source":2803,"target":2808,"distance":3},{"source":2802,"target":2809,"distance":3},{"source":2801,"target":2810,"distance":3},{"source":2800,"target":2811,"distance":3},{"source":2799,"target":2812,"distance":5},{"source":2798,"target":2813,"distance":1},{"source":2797,"target":2814,"distance":1},{"source":2796,"target":2815,"distance":1},{"source":2815,"target":2816,"distance":0},{"source":2815,"target":2817,"distance":0},{"source":2795,"target":2818,"distance":1},{"source":2818,"target":2819,"distance":0},{"source":2819,"target":2820,"distance":0},{"source":2820,"target":2821,"distance":0},{"source":2820,"target":2822,"distance":0},{"source":2820,"target":2823,"distance":0},{"source":2820,"target":2824,"distance":0},{"source":2820,"target":2825,"distance":0},{"source":2820,"target":2826,"distance":0},{"source":2819,"target":2827,"distance":1},{"source":2818,"target":2828,"distance":1},{"source":2794,"target":2829,"distance":2},{"source":2793,"target":2830,"distance":2},{"source":2792,"target":2831,"distance":2},{"source":2791,"target":2832,"distance":2},{"source":2790,"target":2833,"distance":2},{"source":2789,"target":2834,"distance":2},{"source":2834,"target":2835,"distance":0},{"source":2834,"target":2836,"distance":0},{"source":2788,"target":2837,"distance":2},{"source":2837,"target":2838,"distance":0},{"source":2837,"target":2839,"distance":0},{"source":2787,"target":2840,"distance":2},{"source":2840,"target":2841,"distance":0},{"source":2840,"target":2842,"distance":1},{"source":2786,"target":2843,"distance":2},{"source":2843,"target":2844,"distance":0},{"source":2843,"target":2845,"distance":1},{"source":2736,"target":2846,"distance":18},{"source":2735,"target":2847,"distance":27},{"source":2734,"target":2848,"distance":27},{"source":2733,"target":2849,"distance":38},{"source":2849,"target":2850,"distance":0},{"source":2850,"target":2851,"distance":0},{"source":2850,"target":2852,"distance":2},{"source":2849,"target":2853,"distance":3},{"source":2732,"target":2854,"distance":38},{"source":2854,"target":2855,"distance":0},{"source":2855,"target":2856,"distance":0},{"source":2856,"target":2857,"distance":0},{"source":2857,"target":2858,"distance":0},{"source":2857,"target":2859,"distance":1},{"source":2856,"target":2860,"distance":1},{"source":2855,"target":2861,"distance":1},{"source":2854,"target":2862,"distance":31},{"source":2731,"target":2863,"distance":38},{"source":2863,"target":2864,"distance":0},{"source":2864,"target":2865,"distance":0},{"source":2865,"target":2866,"distance":0},{"source":2866,"target":2867,"distance":0},{"source":2867,"target":2868,"distance":0},{"source":2868,"target":2869,"distance":0},{"source":2868,"target":2870,"distance":53},{"source":2870,"target":2871,"distance":0},{"source":2870,"target":2872,"distance":27},{"source":2867,"target":2873,"distance":120},{"source":2873,"target":2874,"distance":0},{"source":2873,"target":2875,"distance":14},{"source":2866,"target":2876,"distance":9},{"source":2876,"target":2877,"distance":0},{"source":2877,"target":2878,"distance":0},{"source":2878,"target":2879,"distance":0},{"source":2879,"target":2880,"distance":0},{"source":2880,"target":2881,"distance":0},{"source":2881,"target":2882,"distance":0},{"source":2882,"target":2883,"distance":0},{"source":2883,"target":2884,"distance":0},{"source":2884,"target":2885,"distance":0},{"source":2884,"target":2886,"distance":10},{"source":2883,"target":2887,"distance":16},{"source":2887,"target":2888,"distance":0},{"source":2888,"target":2889,"distance":0},{"source":2888,"target":2890,"distance":5},{"source":2887,"target":2891,"distance":7},{"source":2882,"target":2892,"distance":29},{"source":2881,"target":2893,"distance":5},{"source":2880,"target":2894,"distance":5},{"source":2879,"target":2895,"distance":7},{"source":2878,"target":2896,"distance":9},{"source":2877,"target":2897,"distance":9},{"source":2897,"target":2898,"distance":0},{"source":2897,"target":2899,"distance":8},{"source":2876,"target":2900,"distance":9},{"source":2865,"target":2901,"distance":12},{"source":2901,"target":2902,"distance":0},{"source":2902,"target":2903,"distance":0},{"source":2903,"target":2904,"distance":0},{"source":2904,"target":2905,"distance":0},{"source":2905,"target":2906,"distance":0},{"source":2906,"target":2907,"distance":0},{"source":2907,"target":2908,"distance":0},{"source":2908,"target":2909,"distance":0},{"source":2909,"target":2910,"distance":0},{"source":2910,"target":2911,"distance":0},{"source":2911,"target":2912,"distance":0},{"source":2912,"target":2913,"distance":0},{"source":2913,"target":2914,"distance":0},{"source":2914,"target":2915,"distance":0},{"source":2915,"target":2916,"distance":0},{"source":2916,"target":2917,"distance":0},{"source":2917,"target":2918,"distance":0},{"source":2918,"target":2919,"distance":0},{"source":2919,"target":2920,"distance":0},{"source":2920,"target":2921,"distance":0},{"source":2921,"target":2922,"distance":0},{"source":2922,"target":2923,"distance":0},{"source":2923,"target":2924,"distance":0},{"source":2924,"target":2925,"distance":0},{"source":2925,"target":2926,"distance":0},{"source":2926,"target":2927,"distance":0},{"source":2927,"target":2928,"distance":0},{"source":2928,"target":2929,"distance":0},{"source":2929,"target":2930,"distance":0},{"source":2930,"target":2931,"distance":0},{"source":2931,"target":2932,"distance":0},{"source":2932,"target":2933,"distance":0},{"source":2933,"target":2934,"distance":0},{"source":2934,"target":2935,"distance":0},{"source":2935,"target":2936,"distance":0},{"source":2936,"target":2937,"distance":0},{"source":2937,"target":2938,"distance":0},{"source":2938,"target":2939,"distance":0},{"source":2939,"target":2940,"distance":0},{"source":2940,"target":2941,"distance":0},{"source":2941,"target":2942,"distance":0},{"source":2942,"target":2943,"distance":0},{"source":2943,"target":2944,"distance":0},{"source":2944,"target":2945,"distance":0},{"source":2945,"target":2946,"distance":0},{"source":2946,"target":2947,"distance":0},{"source":2947,"target":2948,"distance":0},{"source":2948,"target":2949,"distance":0},{"source":2949,"target":2950,"distance":0},{"source":2950,"target":2951,"distance":0},{"source":2951,"target":2952,"distance":0},{"source":2952,"target":2953,"distance":0},{"source":2953,"target":2954,"distance":0},{"source":2954,"target":2955,"distance":0},{"source":2955,"target":2956,"distance":0},{"source":2956,"target":2957,"distance":0},{"source":2956,"target":2958,"distance":12},{"source":2955,"target":2959,"distance":13},{"source":2954,"target":2960,"distance":13},{"source":2953,"target":2961,"distance":13},{"source":2961,"target":2962,"distance":0},{"source":2962,"target":2963,"distance":0},{"source":2963,"target":2964,"distance":0},{"source":2963,"target":2965,"distance":14},{"source":2965,"target":2966,"distance":0},{"source":2965,"target":2967,"distance":11},{"source":2962,"target":2968,"distance":14},{"source":2968,"target":2969,"distance":0},{"source":2969,"target":2970,"distance":0},{"source":2969,"target":2971,"distance":3},{"source":2968,"target":2972,"distance":4},{"source":2972,"target":2973,"distance":0},{"source":2972,"target":2974,"distance":4},{"source":2961,"target":2975,"distance":10},{"source":2975,"target":2976,"distance":0},{"source":2975,"target":2977,"distance":6},{"source":2952,"target":2978,"distance":15},{"source":2978,"target":2979,"distance":0},{"source":2978,"target":2980,"distance":8},{"source":2951,"target":2981,"distance":16},{"source":2950,"target":2982,"distance":16},{"source":2949,"target":2983,"distance":16},{"source":2983,"target":2984,"distance":0},{"source":2984,"target":2985,"distance":0},{"source":2984,"target":2986,"distance":13},{"source":2986,"target":2987,"distance":0},{"source":2987,"target":2988,"distance":0},{"source":2987,"target":2989,"distance":5},{"source":2986,"target":2990,"distance":7},{"source":2983,"target":2991,"distance":14},{"source":2991,"target":2992,"distance":0},{"source":2991,"target":2993,"distance":12},{"source":2948,"target":2994,"distance":16},{"source":2947,"target":2995,"distance":16},{"source":2995,"target":2996,"distance":0},{"source":2995,"target":2997,"distance":5},{"source":2946,"target":2998,"distance":16},{"source":2998,"target":2999,"distance":0},{"source":2999,"target":3000,"distance":0},{"source":2999,"target":3001,"distance":3},{"source":2998,"target":3002,"distance":12},{"source":2945,"target":3003,"distance":17},{"source":2944,"target":3004,"distance":17},{"source":3004,"target":3005,"distance":0},{"source":3004,"target":3006,"distance":18},{"source":2943,"target":3007,"distance":18},{"source":2942,"target":3008,"distance":18},{"source":3008,"target":3009,"distance":0},{"source":3008,"target":3010,"distance":6},{"source":2941,"target":3011,"distance":19},{"source":3011,"target":3012,"distance":0},{"source":3011,"target":3013,"distance":18},{"source":2940,"target":3014,"distance":20},{"source":2939,"target":3015,"distance":20},{"source":3015,"target":3016,"distance":0},{"source":3015,"target":3017,"distance":17},{"source":3017,"target":3018,"distance":0},{"source":3018,"target":3019,"distance":0},{"source":3018,"target":3020,"distance":0},{"source":3017,"target":3021,"distance":3},{"source":2938,"target":3022,"distance":20},{"source":3022,"target":3023,"distance":0},{"source":3022,"target":3024,"distance":6},{"source":2937,"target":3025,"distance":21},{"source":2936,"target":3026,"distance":21},{"source":3026,"target":3027,"distance":0},{"source":3027,"target":3028,"distance":0},{"source":3028,"target":3029,"distance":0},{"source":3028,"target":3030,"distance":0},{"source":3027,"target":3031,"distance":1},{"source":3026,"target":3032,"distance":1},{"source":2935,"target":3033,"distance":21},{"source":2934,"target":3034,"distance":21},{"source":2933,"target":3035,"distance":22},{"source":2932,"target":3036,"distance":23},{"source":3036,"target":3037,"distance":0},{"source":3036,"target":3038,"distance":14},{"source":3038,"target":3039,"distance":0},{"source":3038,"target":3040,"distance":4},{"source":3040,"target":3041,"distance":0},{"source":3041,"target":3042,"distance":0},{"source":3041,"target":3043,"distance":0},{"source":3040,"target":3044,"distance":1},{"source":3044,"target":3045,"distance":0},{"source":3044,"target":3046,"distance":0},{"source":2931,"target":3047,"distance":25},{"source":2930,"target":3048,"distance":26},{"source":2929,"target":3049,"distance":26},{"source":3049,"target":3050,"distance":0},{"source":3049,"target":3051,"distance":1},{"source":2928,"target":3052,"distance":27},{"source":3052,"target":3053,"distance":0},{"source":3052,"target":3054,"distance":22},{"source":3054,"target":3055,"distance":0},{"source":3054,"target":3056,"distance":15},{"source":2927,"target":3057,"distance":28},{"source":2926,"target":3058,"distance":28},{"source":3058,"target":3059,"distance":0},{"source":3058,"target":3060,"distance":21},{"source":2925,"target":3061,"distance":29},{"source":3061,"target":3062,"distance":0},{"source":3061,"target":3063,"distance":9},{"source":2924,"target":3064,"distance":29},{"source":2923,"target":3065,"distance":29},{"source":3065,"target":3066,"distance":0},{"source":3065,"target":3067,"distance":8},{"source":3067,"target":3068,"distance":0},{"source":3067,"target":3069,"distance":0},{"source":3067,"target":3070,"distance":0},{"source":2922,"target":3071,"distance":31},{"source":2921,"target":3072,"distance":32},{"source":2920,"target":3073,"distance":33},{"source":2919,"target":3074,"distance":33},{"source":2918,"target":3075,"distance":35},{"source":2917,"target":3076,"distance":37},{"source":2916,"target":3077,"distance":37},{"source":3077,"target":3078,"distance":0},{"source":3077,"target":3079,"distance":0},{"source":3077,"target":3080,"distance":0},{"source":2915,"target":3081,"distance":57},{"source":3081,"target":3082,"distance":0},{"source":3082,"target":3083,"distance":0},{"source":3083,"target":3084,"distance":0},{"source":3084,"target":3085,"distance":0},{"source":3084,"target":3086,"distance":20},{"source":3086,"target":3087,"distance":0},{"source":3087,"target":3088,"distance":0},{"source":3087,"target":3089,"distance":9},{"source":3089,"target":3090,"distance":0},{"source":3089,"target":3091,"distance":7},{"source":3086,"target":3092,"distance":17},{"source":3092,"target":3093,"distance":0},{"source":3092,"target":3094,"distance":6},{"source":3083,"target":3095,"distance":20},{"source":3082,"target":3096,"distance":30},{"source":3081,"target":3097,"distance":45},{"source":3097,"target":3098,"distance":0},{"source":3098,"target":3099,"distance":0},{"source":3099,"target":3100,"distance":0},{"source":3099,"target":3101,"distance":20},{"source":3098,"target":3102,"distance":21},{"source":3102,"target":3103,"distance":0},{"source":3102,"target":3104,"distance":6},{"source":3097,"target":3105,"distance":30},{"source":2914,"target":3106,"distance":72},{"source":2913,"target":3107,"distance":5},{"source":3107,"target":3108,"distance":0},{"source":3107,"target":3109,"distance":4},{"source":2912,"target":3110,"distance":7},{"source":2911,"target":3111,"distance":7},{"source":2910,"target":3112,"distance":8},{"source":2909,"target":3113,"distance":8},{"source":3113,"target":3114,"distance":0},{"source":3114,"target":3115,"distance":0},{"source":3115,"target":3116,"distance":0},{"source":3116,"target":3117,"distance":0},{"source":3117,"target":3118,"distance":0},{"source":3118,"target":3119,"distance":0},{"source":3119,"target":3120,"distance":0},{"source":3120,"target":3121,"distance":0},{"source":3121,"target":3122,"distance":0},{"source":3122,"target":3123,"distance":0},{"source":3123,"target":3124,"distance":0},{"source":3123,"target":3125,"distance":10},{"source":3125,"target":3126,"distance":0},{"source":3126,"target":3127,"distance":0},{"source":3127,"target":3128,"distance":0},{"source":3127,"target":3129,"distance":11},{"source":3126,"target":3130,"distance":12},{"source":3125,"target":3131,"distance":14},{"source":3131,"target":3132,"distance":0},{"source":3132,"target":3133,"distance":0},{"source":3133,"target":3134,"distance":0},{"source":3134,"target":3135,"distance":0},{"source":3135,"target":3136,"distance":0},{"source":3136,"target":3137,"distance":0},{"source":3137,"target":3138,"distance":0},{"source":3138,"target":3139,"distance":0},{"source":3138,"target":3140,"distance":14},{"source":3140,"target":3141,"distance":0},{"source":3141,"target":3142,"distance":0},{"source":3142,"target":3143,"distance":0},{"source":3143,"target":3144,"distance":0},{"source":3144,"target":3145,"distance":0},{"source":3145,"target":3146,"distance":0},{"source":3146,"target":3147,"distance":0},{"source":3147,"target":3148,"distance":0},{"source":3147,"target":3149,"distance":0},{"source":3147,"target":3150,"distance":0},{"source":3146,"target":3151,"distance":1},{"source":3145,"target":3152,"distance":2},{"source":3144,"target":3153,"distance":3},{"source":3143,"target":3154,"distance":4},{"source":3142,"target":3155,"distance":4},{"source":3141,"target":3156,"distance":7},{"source":3156,"target":3157,"distance":0},{"source":3156,"target":3158,"distance":0},{"source":3140,"target":3159,"distance":8},{"source":3137,"target":3160,"distance":24},{"source":3160,"target":3161,"distance":0},{"source":3160,"target":3162,"distance":1},{"source":3136,"target":3163,"distance":0},{"source":3135,"target":3164,"distance":1},{"source":3134,"target":3165,"distance":1},{"source":3133,"target":3166,"distance":1},{"source":3166,"target":3167,"distance":0},{"source":3166,"target":3168,"distance":0},{"source":3132,"target":3169,"distance":4},{"source":3131,"target":3170,"distance":7},{"source":3122,"target":3171,"distance":11},{"source":3121,"target":3172,"distance":12},{"source":3172,"target":3173,"distance":0},{"source":3172,"target":3174,"distance":12},{"source":3174,"target":3175,"distance":0},{"source":3174,"target":3176,"distance":9},{"source":3176,"target":3177,"distance":0},{"source":3177,"target":3178,"distance":0},{"source":3177,"target":3179,"distance":3},{"source":3176,"target":3180,"distance":4},{"source":3120,"target":3181,"distance":14},{"source":3119,"target":3182,"distance":14},{"source":3182,"target":3183,"distance":0},{"source":3183,"target":3184,"distance":0},{"source":3183,"target":3185,"distance":5},{"source":3182,"target":3186,"distance":7},{"source":3186,"target":3187,"distance":0},{"source":3187,"target":3188,"distance":0},{"source":3187,"target":3189,"distance":7},{"source":3186,"target":3190,"distance":3},{"source":3118,"target":3191,"distance":15},{"source":3117,"target":3192,"distance":16},{"source":3116,"target":3193,"distance":22},{"source":3115,"target":3194,"distance":34},{"source":3194,"target":3195,"distance":0},{"source":3195,"target":3196,"distance":0},{"source":3195,"target":3197,"distance":0},{"source":3194,"target":3198,"distance":0},{"source":3114,"target":3199,"distance":0},{"source":3113,"target":3200,"distance":8},{"source":2908,"target":3201,"distance":8},{"source":3201,"target":3202,"distance":0},{"source":3202,"target":3203,"distance":0},{"source":3203,"target":3204,"distance":0},{"source":3204,"target":3205,"distance":0},{"source":3205,"target":3206,"distance":0},{"source":3205,"target":3207,"distance":0},{"source":3205,"target":3208,"distance":0},{"source":3205,"target":3209,"distance":0},{"source":3204,"target":3210,"distance":19},{"source":3203,"target":3211,"distance":0},{"source":3202,"target":3212,"distance":0},{"source":3201,"target":3213,"distance":0},{"source":2907,"target":3214,"distance":9},{"source":2906,"target":3215,"distance":9},{"source":2905,"target":3216,"distance":10},{"source":3216,"target":3217,"distance":0},{"source":3216,"target":3218,"distance":31},{"source":3218,"target":3219,"distance":0},{"source":3219,"target":3220,"distance":0},{"source":3219,"target":3221,"distance":0},{"source":3221,"target":3222,"distance":0},{"source":3221,"target":3223,"distance":0},{"source":3221,"target":3224,"distance":0},{"source":3218,"target":3225,"distance":1},{"source":2904,"target":3226,"distance":11},{"source":3226,"target":3227,"distance":0},{"source":3226,"target":3228,"distance":12},{"source":3228,"target":3229,"distance":0},{"source":3229,"target":3230,"distance":0},{"source":3229,"target":3231,"distance":7},{"source":3228,"target":3232,"distance":9},{"source":2903,"target":3233,"distance":11},{"source":2902,"target":3234,"distance":11},{"source":3234,"target":3235,"distance":0},{"source":3234,"target":3236,"distance":2},{"source":3236,"target":3237,"distance":0},{"source":3236,"target":3238,"distance":0},{"source":2901,"target":3239,"distance":11},{"source":3239,"target":3240,"distance":0},{"source":3239,"target":3241,"distance":11},{"source":2864,"target":3242,"distance":15},{"source":3242,"target":3243,"distance":0},{"source":3243,"target":3244,"distance":0},{"source":3244,"target":3245,"distance":0},{"source":3245,"target":3246,"distance":0},{"source":3246,"target":3247,"distance":0},{"source":3246,"target":3248,"distance":5},{"source":3245,"target":3249,"distance":10},{"source":3249,"target":3250,"distance":0},{"source":3250,"target":3251,"distance":0},{"source":3251,"target":3252,"distance":0},{"source":3251,"target":3253,"distance":4},{"source":3250,"target":3254,"distance":6},{"source":3249,"target":3255,"distance":6},{"source":3244,"target":3256,"distance":11},{"source":3243,"target":3257,"distance":11},{"source":3257,"target":3258,"distance":0},{"source":3258,"target":3259,"distance":0},{"source":3259,"target":3260,"distance":0},{"source":3259,"target":3261,"distance":4},{"source":3258,"target":3262,"distance":5},{"source":3257,"target":3263,"distance":9},{"source":3242,"target":3264,"distance":15},{"source":2863,"target":3265,"distance":18},{"source":3265,"target":3266,"distance":0},{"source":3265,"target":3267,"distance":5},{"source":2730,"target":3268,"distance":39},{"source":2729,"target":3269,"distance":44},{"source":3269,"target":3270,"distance":0},{"source":3269,"target":3271,"distance":33},{"source":3271,"target":3272,"distance":0},{"source":3271,"target":3273,"distance":18},{"source":2728,"target":3274,"distance":47},{"source":3274,"target":3275,"distance":0},{"source":3275,"target":3276,"distance":0},{"source":3275,"target":3277,"distance":1},{"source":3277,"target":3278,"distance":0},{"source":3277,"target":3279,"distance":0},{"source":3274,"target":3280,"distance":36},{"source":3280,"target":3281,"distance":0},{"source":3281,"target":3282,"distance":0},{"source":3281,"target":3283,"distance":17},{"source":3280,"target":3284,"distance":30},{"source":2727,"target":3285,"distance":50},{"source":3285,"target":3286,"distance":0},{"source":3286,"target":3287,"distance":0},{"source":3286,"target":3288,"distance":0},{"source":3285,"target":3289,"distance":22},{"source":2726,"target":3290,"distance":54},{"source":2725,"target":3291,"distance":54},{"source":3291,"target":3292,"distance":0},{"source":3292,"target":3293,"distance":0},{"source":3293,"target":3294,"distance":0},{"source":3293,"target":3295,"distance":0},{"source":3292,"target":3296,"distance":5},{"source":3296,"target":3297,"distance":0},{"source":3296,"target":3298,"distance":19},{"source":3291,"target":3299,"distance":48},{"source":3299,"target":3300,"distance":0},{"source":3300,"target":3301,"distance":0},{"source":3301,"target":3302,"distance":0},{"source":3302,"target":3303,"distance":0},{"source":3303,"target":3304,"distance":0},{"source":3303,"target":3305,"distance":1},{"source":3302,"target":3306,"distance":1},{"source":3301,"target":3307,"distance":28},{"source":3307,"target":3308,"distance":0},{"source":3307,"target":3309,"distance":22},{"source":3300,"target":3310,"distance":30},{"source":3299,"target":3311,"distance":39},{"source":2724,"target":3312,"distance":57},{"source":2723,"target":3313,"distance":62},{"source":2722,"target":3314,"distance":65},{"source":3314,"target":3315,"distance":0},{"source":3315,"target":3316,"distance":0},{"source":3316,"target":3317,"distance":0},{"source":3317,"target":3318,"distance":0},{"source":3317,"target":3319,"distance":2},{"source":3316,"target":3320,"distance":2},{"source":3315,"target":3321,"distance":5},{"source":3314,"target":3322,"distance":13},{"source":3322,"target":3323,"distance":0},{"source":3322,"target":3324,"distance":11},{"source":2721,"target":3325,"distance":70},{"source":3325,"target":3326,"distance":0},{"source":3326,"target":3327,"distance":0},{"source":3327,"target":3328,"distance":0},{"source":3328,"target":3329,"distance":0},{"source":3329,"target":3330,"distance":0},{"source":3330,"target":3331,"distance":0},{"source":3331,"target":3332,"distance":0},{"source":3332,"target":3333,"distance":0},{"source":3333,"target":3334,"distance":0},{"source":3333,"target":3335,"distance":1},{"source":3332,"target":3336,"distance":6},{"source":3331,"target":3337,"distance":24},{"source":3330,"target":3338,"distance":26},{"source":3329,"target":3339,"distance":28},{"source":3328,"target":3340,"distance":31},{"source":3327,"target":3341,"distance":32},{"source":3341,"target":3342,"distance":0},{"source":3342,"target":3343,"distance":0},{"source":3343,"target":3344,"distance":0},{"source":3344,"target":3345,"distance":0},{"source":3345,"target":3346,"distance":0},{"source":3346,"target":3347,"distance":0},{"source":3347,"target":3348,"distance":0},{"source":3348,"target":3349,"distance":0},{"source":3349,"target":3350,"distance":0},{"source":3350,"target":3351,"distance":0},{"source":3350,"target":3352,"distance":3},{"source":3349,"target":3353,"distance":3},{"source":3353,"target":3354,"distance":0},{"source":3353,"target":3355,"distance":212},{"source":3348,"target":3356,"distance":16},{"source":3356,"target":3357,"distance":0},{"source":3356,"target":3358,"distance":0},{"source":3347,"target":3359,"distance":17},{"source":3346,"target":3360,"distance":18},{"source":3345,"target":3361,"distance":18},{"source":3344,"target":3362,"distance":20},{"source":3343,"target":3363,"distance":21},{"source":3363,"target":3364,"distance":0},{"source":3363,"target":3365,"distance":0},{"source":3363,"target":3366,"distance":0},{"source":3342,"target":3367,"distance":25},{"source":3341,"target":3368,"distance":30},{"source":3326,"target":3369,"distance":42},{"source":3325,"target":3370,"distance":51},{"source":3370,"target":3371,"distance":0},{"source":3370,"target":3372,"distance":17},{"source":2720,"target":3373,"distance":70},{"source":2719,"target":3374,"distance":74},{"source":2718,"target":3375,"distance":80},{"source":2717,"target":3376,"distance":84},{"source":3376,"target":3377,"distance":0},{"source":3377,"target":3378,"distance":0},{"source":3377,"target":3379,"distance":0},{"source":3376,"target":3380,"distance":2},{"source":2716,"target":3381,"distance":100},{"source":3381,"target":3382,"distance":0},{"source":3382,"target":3383,"distance":0},{"source":3383,"target":3384,"distance":0},{"source":3384,"target":3385,"distance":0},{"source":3385,"target":3386,"distance":0},{"source":3386,"target":3387,"distance":0},{"source":3387,"target":3388,"distance":0},{"source":3388,"target":3389,"distance":0},{"source":3389,"target":3390,"distance":0},{"source":3390,"target":3391,"distance":0},{"source":3391,"target":3392,"distance":0},{"source":3392,"target":3393,"distance":0},{"source":3393,"target":3394,"distance":0},{"source":3394,"target":3395,"distance":0},{"source":3395,"target":3396,"distance":0},{"source":3396,"target":3397,"distance":0},{"source":3397,"target":3398,"distance":0},{"source":3398,"target":3399,"distance":0},{"source":3399,"target":3400,"distance":0},{"source":3400,"target":3401,"distance":0},{"source":3400,"target":3402,"distance":27},{"source":3399,"target":3403,"distance":42},{"source":3398,"target":3404,"distance":43},{"source":3404,"target":3405,"distance":0},{"source":3405,"target":3406,"distance":0},{"source":3406,"target":3407,"distance":0},{"source":3407,"target":3408,"distance":0},{"source":3407,"target":3409,"distance":19},{"source":3406,"target":3410,"distance":22},{"source":3410,"target":3411,"distance":0},{"source":3411,"target":3412,"distance":0},{"source":3412,"target":3413,"distance":0},{"source":3412,"target":3414,"distance":4},{"source":3411,"target":3415,"distance":7},{"source":3415,"target":3416,"distance":0},{"source":3415,"target":3417,"distance":3},{"source":3417,"target":3418,"distance":0},{"source":3417,"target":3419,"distance":0},{"source":3417,"target":3420,"distance":0},{"source":3410,"target":3421,"distance":18},{"source":3405,"target":3422,"distance":26},{"source":3404,"target":3423,"distance":40},{"source":3397,"target":3424,"distance":43},{"source":3396,"target":3425,"distance":46},{"source":3395,"target":3426,"distance":48},{"source":3394,"target":3427,"distance":51},{"source":3393,"target":3428,"distance":52},{"source":3428,"target":3429,"distance":0},{"source":3429,"target":3430,"distance":0},{"source":3429,"target":3431,"distance":20},{"source":3428,"target":3432,"distance":25},{"source":3392,"target":3433,"distance":53},{"source":3391,"target":3434,"distance":56},{"source":3390,"target":3435,"distance":73},{"source":3389,"target":3436,"distance":73},{"source":3388,"target":3437,"distance":79},{"source":3387,"target":3438,"distance":82},{"source":3386,"target":3439,"distance":88},{"source":3385,"target":3440,"distance":89},{"source":3440,"target":3441,"distance":0},{"source":3441,"target":3442,"distance":0},{"source":3441,"target":3443,"distance":0},{"source":3440,"target":3444,"distance":35},{"source":3384,"target":3445,"distance":91},{"source":3383,"target":3446,"distance":93},{"source":3446,"target":3447,"distance":0},{"source":3447,"target":3448,"distance":0},{"source":3448,"target":3449,"distance":0},{"source":3449,"target":3450,"distance":0},{"source":3449,"target":3451,"distance":25},{"source":3448,"target":3452,"distance":42},{"source":3447,"target":3453,"distance":43},{"source":3446,"target":3454,"distance":56},{"source":3382,"target":3455,"distance":93},{"source":3455,"target":3456,"distance":0},{"source":3456,"target":3457,"distance":0},{"source":3457,"target":3458,"distance":0},{"source":3458,"target":3459,"distance":0},{"source":3459,"target":3460,"distance":0},{"source":3460,"target":3461,"distance":0},{"source":3461,"target":3462,"distance":0},{"source":3462,"target":3463,"distance":0},{"source":3462,"target":3464,"distance":11},{"source":3461,"target":3465,"distance":33},{"source":3465,"target":3466,"distance":0},{"source":3465,"target":3467,"distance":1},{"source":3460,"target":3468,"distance":49},{"source":3468,"target":3469,"distance":0},{"source":3468,"target":3470,"distance":4},{"source":3470,"target":3471,"distance":0},{"source":3470,"target":3472,"distance":0},{"source":3459,"target":3473,"distance":72},{"source":3473,"target":3474,"distance":0},{"source":3473,"target":3475,"distance":44},{"source":3475,"target":3476,"distance":0},{"source":3475,"target":3477,"distance":42},{"source":3458,"target":3478,"distance":76},{"source":3457,"target":3479,"distance":80},{"source":3479,"target":3480,"distance":0},{"source":3479,"target":3481,"distance":5},{"source":3456,"target":3482,"distance":86},{"source":3455,"target":3483,"distance":91},{"source":3381,"target":3484,"distance":98},{"source":2715,"target":3485,"distance":103},{"source":3485,"target":3486,"distance":0},{"source":3486,"target":3487,"distance":0},{"source":3487,"target":3488,"distance":0},{"source":3487,"target":3489,"distance":14},{"source":3486,"target":3490,"distance":19},{"source":3490,"target":3491,"distance":0},{"source":3490,"target":3492,"distance":12},{"source":3492,"target":3493,"distance":0},{"source":3492,"target":3494,"distance":0},{"source":3485,"target":3495,"distance":24},{"source":3495,"target":3496,"distance":0},{"source":3495,"target":3497,"distance":16},{"source":3497,"target":3498,"distance":0},{"source":3497,"target":3499,"distance":1},{"source":2714,"target":3500,"distance":123},{"source":2713,"target":3501,"distance":133},{"source":2712,"target":3502,"distance":133},{"source":3502,"target":3503,"distance":0},{"source":3503,"target":3504,"distance":0},{"source":3504,"target":3505,"distance":0},{"source":3505,"target":3506,"distance":0},{"source":3506,"target":3507,"distance":0},{"source":3506,"target":3508,"distance":12},{"source":3508,"target":3509,"distance":0},{"source":3509,"target":3510,"distance":0},{"source":3509,"target":3511,"distance":38},{"source":3508,"target":3512,"distance":9},{"source":3505,"target":3513,"distance":18},{"source":3513,"target":3514,"distance":0},{"source":3514,"target":3515,"distance":0},{"source":3514,"target":3516,"distance":12},{"source":3513,"target":3517,"distance":13},{"source":3504,"target":3518,"distance":27},{"source":3503,"target":3519,"distance":38},{"source":3519,"target":3520,"distance":0},{"source":3519,"target":3521,"distance":19},{"source":3521,"target":3522,"distance":0},{"source":3521,"target":3523,"distance":18},{"source":3502,"target":3524,"distance":58},{"source":2711,"target":3525,"distance":134},{"source":3525,"target":3526,"distance":0},{"source":3526,"target":3527,"distance":0},{"source":3527,"target":3528,"distance":0},{"source":3527,"target":3529,"distance":44},{"source":3526,"target":3530,"distance":56},{"source":3530,"target":3531,"distance":0},{"source":3531,"target":3532,"distance":0},{"source":3531,"target":3533,"distance":18},{"source":3530,"target":3534,"distance":26},{"source":3534,"target":3535,"distance":0},{"source":3535,"target":3536,"distance":0},{"source":3535,"target":3537,"distance":67},{"source":3534,"target":3538,"distance":5},{"source":3525,"target":3539,"distance":64},{"source":2710,"target":3540,"distance":137},{"source":3540,"target":3541,"distance":0},{"source":3541,"target":3542,"distance":0},{"source":3542,"target":3543,"distance":0},{"source":3543,"target":3544,"distance":0},{"source":3544,"target":3545,"distance":0},{"source":3545,"target":3546,"distance":0},{"source":3546,"target":3547,"distance":0},{"source":3547,"target":3548,"distance":0},{"source":3548,"target":3549,"distance":0},{"source":3549,"target":3550,"distance":0},{"source":3550,"target":3551,"distance":0},{"source":3551,"target":3552,"distance":0},{"source":3551,"target":3553,"distance":2},{"source":3553,"target":3554,"distance":0},{"source":3553,"target":3555,"distance":95},{"source":3550,"target":3556,"distance":6},{"source":3549,"target":3557,"distance":10},{"source":3548,"target":3558,"distance":15},{"source":3547,"target":3559,"distance":18},{"source":3559,"target":3560,"distance":0},{"source":3560,"target":3561,"distance":0},{"source":3560,"target":3562,"distance":0},{"source":3559,"target":3563,"distance":1},{"source":3546,"target":3564,"distance":19},{"source":3545,"target":3565,"distance":25},{"source":3544,"target":3566,"distance":29},{"source":3543,"target":3567,"distance":48},{"source":3567,"target":3568,"distance":0},{"source":3567,"target":3569,"distance":38},{"source":3569,"target":3570,"distance":0},{"source":3570,"target":3571,"distance":0},{"source":3571,"target":3572,"distance":0},{"source":3572,"target":3573,"distance":0},{"source":3572,"target":3574,"distance":69},{"source":3574,"target":3575,"distance":0},{"source":3574,"target":3576,"distance":26},{"source":3576,"target":3577,"distance":0},{"source":3577,"target":3578,"distance":0},{"source":3577,"target":3579,"distance":0},{"source":3577,"target":3580,"distance":0},{"source":3576,"target":3581,"distance":4},{"source":3581,"target":3582,"distance":0},{"source":3581,"target":3583,"distance":0},{"source":3571,"target":3584,"distance":23},{"source":3570,"target":3585,"distance":33},{"source":3585,"target":3586,"distance":0},{"source":3585,"target":3587,"distance":1},{"source":3569,"target":3588,"distance":34},{"source":3588,"target":3589,"distance":0},{"source":3589,"target":3590,"distance":0},{"source":3590,"target":3591,"distance":0},{"source":3590,"target":3592,"distance":14},{"source":3592,"target":3593,"distance":0},{"source":3592,"target":3594,"distance":1},{"source":3589,"target":3595,"distance":22},{"source":3595,"target":3596,"distance":0},{"source":3595,"target":3597,"distance":5},{"source":3588,"target":3598,"distance":33},{"source":3598,"target":3599,"distance":0},{"source":3599,"target":3600,"distance":0},{"source":3600,"target":3601,"distance":0},{"source":3601,"target":3602,"distance":0},{"source":3601,"target":3603,"distance":16},{"source":3600,"target":3604,"distance":20},{"source":3599,"target":3605,"distance":21},{"source":3598,"target":3606,"distance":23},{"source":3542,"target":3607,"distance":66},{"source":3607,"target":3608,"distance":0},{"source":3608,"target":3609,"distance":0},{"source":3609,"target":3610,"distance":0},{"source":3610,"target":3611,"distance":0},{"source":3610,"target":3612,"distance":30},{"source":3609,"target":3613,"distance":30},{"source":3608,"target":3614,"distance":33},{"source":3614,"target":3615,"distance":0},{"source":3614,"target":3616,"distance":24},{"source":3607,"target":3617,"distance":54},{"source":3541,"target":3618,"distance":69},{"source":3618,"target":3619,"distance":0},{"source":3619,"target":3620,"distance":0},{"source":3620,"target":3621,"distance":0},{"source":3621,"target":3622,"distance":0},{"source":3622,"target":3623,"distance":0},{"source":3623,"target":3624,"distance":0},{"source":3624,"target":3625,"distance":0},{"source":3625,"target":3626,"distance":0},{"source":3625,"target":3627,"distance":0},{"source":3624,"target":3628,"distance":8},{"source":3628,"target":3629,"distance":0},{"source":3628,"target":3630,"distance":0},{"source":3623,"target":3631,"distance":20},{"source":3622,"target":3632,"distance":25},{"source":3632,"target":3633,"distance":0},{"source":3632,"target":3634,"distance":19},{"source":3621,"target":3635,"distance":33},{"source":3635,"target":3636,"distance":0},{"source":3635,"target":3637,"distance":18},{"source":3620,"target":3638,"distance":36},{"source":3619,"target":3639,"distance":41},{"source":3639,"target":3640,"distance":0},{"source":3640,"target":3641,"distance":0},{"source":3640,"target":3642,"distance":3},{"source":3642,"target":3643,"distance":0},{"source":3643,"target":3644,"distance":0},{"source":3644,"target":3645,"distance":0},{"source":3645,"target":3646,"distance":0},{"source":3645,"target":3647,"distance":6},{"source":3647,"target":3648,"distance":0},{"source":3647,"target":3649,"distance":7},{"source":3644,"target":3650,"distance":10},{"source":3643,"target":3651,"distance":13},{"source":3651,"target":3652,"distance":0},{"source":3651,"target":3653,"distance":2},{"source":3642,"target":3654,"distance":14},{"source":3639,"target":3655,"distance":21},{"source":3655,"target":3656,"distance":0},{"source":3656,"target":3657,"distance":0},{"source":3657,"target":3658,"distance":0},{"source":3658,"target":3659,"distance":0},{"source":3659,"target":3660,"distance":0},{"source":3660,"target":3661,"distance":0},{"source":3660,"target":3662,"distance":2},{"source":3659,"target":3663,"distance":2},{"source":3658,"target":3664,"distance":4},{"source":3657,"target":3665,"distance":4},{"source":3665,"target":3666,"distance":0},{"source":3665,"target":3667,"distance":2},{"source":3656,"target":3668,"distance":7},{"source":3655,"target":3669,"distance":18},{"source":3669,"target":3670,"distance":0},{"source":3670,"target":3671,"distance":0},{"source":3670,"target":3672,"distance":0},{"source":3669,"target":3673,"distance":0},{"source":3618,"target":3674,"distance":44},{"source":3674,"target":3675,"distance":0},{"source":3675,"target":3676,"distance":0},{"source":3676,"target":3677,"distance":0},{"source":3677,"target":3678,"distance":0},{"source":3678,"target":3679,"distance":0},{"source":3679,"target":3680,"distance":0},{"source":3679,"target":3681,"distance":0},{"source":3678,"target":3682,"distance":4},{"source":3677,"target":3683,"distance":5},{"source":3676,"target":3684,"distance":6},{"source":3675,"target":3685,"distance":7},{"source":3674,"target":3686,"distance":9},{"source":3540,"target":3687,"distance":73},{"source":3687,"target":3688,"distance":0},{"source":3688,"target":3689,"distance":0},{"source":3689,"target":3690,"distance":0},{"source":3690,"target":3691,"distance":0},{"source":3690,"target":3692,"distance":1},{"source":3689,"target":3693,"distance":28},{"source":3693,"target":3694,"distance":0},{"source":3694,"target":3695,"distance":0},{"source":3694,"target":3696,"distance":24},{"source":3693,"target":3697,"distance":27},{"source":3697,"target":3698,"distance":0},{"source":3698,"target":3699,"distance":0},{"source":3699,"target":3700,"distance":0},{"source":3699,"target":3701,"distance":0},{"source":3698,"target":3702,"distance":3},{"source":3697,"target":3703,"distance":25},{"source":3688,"target":3704,"distance":37},{"source":3704,"target":3705,"distance":0},{"source":3704,"target":3706,"distance":27},{"source":3706,"target":3707,"distance":0},{"source":3707,"target":3708,"distance":0},{"source":3708,"target":3709,"distance":0},{"source":3708,"target":3710,"distance":4},{"source":3707,"target":3711,"distance":5},{"source":3706,"target":3712,"distance":22},{"source":3687,"target":3713,"distance":54},{"source":2707,"target":3714,"distance":3},{"source":2706,"target":3715,"distance":6},{"source":2705,"target":3716,"distance":13},{"source":3716,"target":3717,"distance":0},{"source":3717,"target":3718,"distance":0},{"source":3718,"target":3719,"distance":0},{"source":3719,"target":3720,"distance":0},{"source":3720,"target":3721,"distance":0},{"source":3721,"target":3722,"distance":0},{"source":3722,"target":3723,"distance":0},{"source":3723,"target":3724,"distance":0},{"source":3724,"target":3725,"distance":0},{"source":3725,"target":3726,"distance":0},{"source":3726,"target":3727,"distance":0},{"source":3726,"target":3728,"distance":0},{"source":3725,"target":3729,"distance":0},{"source":3724,"target":3730,"distance":0},{"source":3723,"target":3731,"distance":0},{"source":3722,"target":3732,"distance":1},{"source":3721,"target":3733,"distance":1},{"source":3733,"target":3734,"distance":0},{"source":3734,"target":3735,"distance":0},{"source":3735,"target":3736,"distance":0},{"source":3736,"target":3737,"distance":0},{"source":3736,"target":3738,"distance":0},{"source":3736,"target":3739,"distance":0},{"source":3736,"target":3740,"distance":0},{"source":3736,"target":3741,"distance":0},{"source":3735,"target":3742,"distance":0},{"source":3734,"target":3743,"distance":1},{"source":3733,"target":3744,"distance":1},{"source":3744,"target":3745,"distance":0},{"source":3745,"target":3746,"distance":0},{"source":3746,"target":3747,"distance":0},{"source":3747,"target":3748,"distance":0},{"source":3748,"target":3749,"distance":0},{"source":3749,"target":3750,"distance":0},{"source":3750,"target":3751,"distance":0},{"source":3751,"target":3752,"distance":0},{"source":3751,"target":3753,"distance":0},{"source":3751,"target":3754,"distance":0},{"source":3751,"target":3755,"distance":0},{"source":3750,"target":3756,"distance":2},{"source":3749,"target":3757,"distance":2},{"source":3748,"target":3758,"distance":8},{"source":3747,"target":3759,"distance":0},{"source":3746,"target":3760,"distance":1},{"source":3745,"target":3761,"distance":1},{"source":3744,"target":3762,"distance":1},{"source":3720,"target":3763,"distance":3},{"source":3763,"target":3764,"distance":0},{"source":3764,"target":3765,"distance":0},{"source":3765,"target":3766,"distance":0},{"source":3765,"target":3767,"distance":0},{"source":3764,"target":3768,"distance":1},{"source":3763,"target":3769,"distance":1},{"source":3719,"target":3770,"distance":3},{"source":3770,"target":3771,"distance":0},{"source":3771,"target":3772,"distance":0},{"source":3772,"target":3773,"distance":0},{"source":3772,"target":3774,"distance":0},{"source":3772,"target":3775,"distance":0},{"source":3772,"target":3776,"distance":0},{"source":3771,"target":3777,"distance":1},{"source":3770,"target":3778,"distance":3},{"source":3778,"target":3779,"distance":0},{"source":3778,"target":3780,"distance":2},{"source":3718,"target":3781,"distance":3},{"source":3781,"target":3782,"distance":0},{"source":3782,"target":3783,"distance":0},{"source":3783,"target":3784,"distance":0},{"source":3784,"target":3785,"distance":0},{"source":3785,"target":3786,"distance":0},{"source":3785,"target":3787,"distance":0},{"source":3784,"target":3788,"distance":0},{"source":3783,"target":3789,"distance":0},{"source":3782,"target":3790,"distance":1},{"source":3790,"target":3791,"distance":0},{"source":3791,"target":3792,"distance":0},{"source":3791,"target":3793,"distance":0},{"source":3790,"target":3794,"distance":4},{"source":3794,"target":3795,"distance":0},{"source":3795,"target":3796,"distance":0},{"source":3796,"target":3797,"distance":0},{"source":3796,"target":3798,"distance":0},{"source":3795,"target":3799,"distance":1},{"source":3794,"target":3800,"distance":3},{"source":3781,"target":3801,"distance":2},{"source":3717,"target":3802,"distance":5},{"source":3802,"target":3803,"distance":0},{"source":3803,"target":3804,"distance":0},{"source":3804,"target":3805,"distance":0},{"source":3804,"target":3806,"distance":0},{"source":3803,"target":3807,"distance":0},{"source":3802,"target":3808,"distance":1},{"source":3808,"target":3809,"distance":0},{"source":3808,"target":3810,"distance":8},{"source":3716,"target":3811,"distance":8},{"source":3811,"target":3812,"distance":0},{"source":3812,"target":3813,"distance":0},{"source":3813,"target":3814,"distance":0},{"source":3814,"target":3815,"distance":0},{"source":3815,"target":3816,"distance":0},{"source":3816,"target":3817,"distance":0},{"source":3817,"target":3818,"distance":0},{"source":3818,"target":3819,"distance":0},{"source":3818,"target":3820,"distance":0},{"source":3817,"target":3821,"distance":0},{"source":3816,"target":3822,"distance":1},{"source":3815,"target":3823,"distance":1},{"source":3814,"target":3824,"distance":4},{"source":3813,"target":3825,"distance":4},{"source":3825,"target":3826,"distance":0},{"source":3826,"target":3827,"distance":0},{"source":3826,"target":3828,"distance":0},{"source":3825,"target":3829,"distance":1},{"source":3812,"target":3830,"distance":6},{"source":3811,"target":3831,"distance":7},{"source":3831,"target":3832,"distance":0},{"source":3831,"target":3833,"distance":1},{"source":2704,"target":3834,"distance":17},{"source":2703,"target":3835,"distance":21},{"source":3835,"target":3836,"distance":0},{"source":3835,"target":3837,"distance":4},{"source":2702,"target":3838,"distance":27},{"source":3838,"target":3839,"distance":0},{"source":3839,"target":3840,"distance":0},{"source":3840,"target":3841,"distance":0},{"source":3841,"target":3842,"distance":0},{"source":3842,"target":3843,"distance":0},{"source":3843,"target":3844,"distance":0},{"source":3844,"target":3845,"distance":0},{"source":3845,"target":3846,"distance":0},{"source":3846,"target":3847,"distance":0},{"source":3847,"target":3848,"distance":0},{"source":3848,"target":3849,"distance":0},{"source":3849,"target":3850,"distance":0},{"source":3849,"target":3851,"distance":27},{"source":3848,"target":3852,"distance":27},{"source":3852,"target":3853,"distance":0},{"source":3853,"target":3854,"distance":0},{"source":3854,"target":3855,"distance":0},{"source":3855,"target":3856,"distance":0},{"source":3856,"target":3857,"distance":0},{"source":3856,"target":3858,"distance":0},{"source":3855,"target":3859,"distance":0},{"source":3854,"target":3860,"distance":8},{"source":3853,"target":3861,"distance":22},{"source":3861,"target":3862,"distance":0},{"source":3861,"target":3863,"distance":11},{"source":3852,"target":3864,"distance":23},{"source":3864,"target":3865,"distance":0},{"source":3865,"target":3866,"distance":0},{"source":3865,"target":3867,"distance":1},{"source":3864,"target":3868,"distance":7},{"source":3847,"target":3869,"distance":31},{"source":3846,"target":3870,"distance":35},{"source":3870,"target":3871,"distance":0},{"source":3870,"target":3872,"distance":1},{"source":3845,"target":3873,"distance":38},{"source":3844,"target":3874,"distance":0},{"source":3843,"target":3875,"distance":1},{"source":3842,"target":3876,"distance":2},{"source":3876,"target":3877,"distance":0},{"source":3877,"target":3878,"distance":0},{"source":3877,"target":3879,"distance":0},{"source":3876,"target":3880,"distance":1},{"source":3880,"target":3881,"distance":0},{"source":3880,"target":3882,"distance":0},{"source":3880,"target":3883,"distance":0},{"source":3841,"target":3884,"distance":17},{"source":3840,"target":3885,"distance":20},{"source":3839,"target":3886,"distance":22},{"source":3886,"target":3887,"distance":0},{"source":3886,"target":3888,"distance":0},{"source":3886,"target":3889,"distance":0},{"source":3886,"target":3890,"distance":0},{"source":3886,"target":3891,"distance":0},{"source":3886,"target":3892,"distance":0},{"source":3886,"target":3893,"distance":0},{"source":3838,"target":3894,"distance":24},{"source":2701,"target":3895,"distance":33},{"source":3895,"target":3896,"distance":0},{"source":3896,"target":3897,"distance":0},{"source":3897,"target":3898,"distance":0},{"source":3898,"target":3899,"distance":0},{"source":3899,"target":3900,"distance":0},{"source":3900,"target":3901,"distance":0},{"source":3901,"target":3902,"distance":0},{"source":3902,"target":3903,"distance":0},{"source":3903,"target":3904,"distance":0},{"source":3904,"target":3905,"distance":0},{"source":3905,"target":3906,"distance":0},{"source":3906,"target":3907,"distance":0},{"source":3906,"target":3908,"distance":0},{"source":3906,"target":3909,"distance":0},{"source":3905,"target":3910,"distance":1},{"source":3904,"target":3911,"distance":2},{"source":3903,"target":3912,"distance":2},{"source":3912,"target":3913,"distance":0},{"source":3912,"target":3914,"distance":0},{"source":3902,"target":3915,"distance":2},{"source":3915,"target":3916,"distance":0},{"source":3916,"target":3917,"distance":0},{"source":3917,"target":3918,"distance":0},{"source":3917,"target":3919,"distance":0},{"source":3916,"target":3920,"distance":5},{"source":3920,"target":3921,"distance":0},{"source":3921,"target":3922,"distance":0},{"source":3922,"target":3923,"distance":0},{"source":3923,"target":3924,"distance":0},{"source":3923,"target":3925,"distance":0},{"source":3922,"target":3926,"distance":1},{"source":3921,"target":3927,"distance":1},{"source":3927,"target":3928,"distance":0},{"source":3927,"target":3929,"distance":1},{"source":3920,"target":3930,"distance":2},{"source":3915,"target":3931,"distance":2},{"source":3901,"target":3932,"distance":3},{"source":3932,"target":3933,"distance":0},{"source":3933,"target":3934,"distance":0},{"source":3934,"target":3935,"distance":0},{"source":3934,"target":3936,"distance":0},{"source":3933,"target":3937,"distance":2},{"source":3932,"target":3938,"distance":3},{"source":3900,"target":3939,"distance":3},{"source":3899,"target":3940,"distance":4},{"source":3898,"target":3941,"distance":4},{"source":3897,"target":3942,"distance":4},{"source":3942,"target":3943,"distance":0},{"source":3942,"target":3944,"distance":3},{"source":3896,"target":3945,"distance":13},{"source":3945,"target":3946,"distance":0},{"source":3946,"target":3947,"distance":0},{"source":3947,"target":3948,"distance":0},{"source":3947,"target":3949,"distance":284},{"source":3949,"target":3950,"distance":0},{"source":3950,"target":3951,"distance":0},{"source":3951,"target":3952,"distance":0},{"source":3952,"target":3953,"distance":0},{"source":3953,"target":3954,"distance":0},{"source":3954,"target":3955,"distance":0},{"source":3955,"target":3956,"distance":0},{"source":3956,"target":3957,"distance":0},{"source":3957,"target":3958,"distance":0},{"source":3958,"target":3959,"distance":0},{"source":3959,"target":3960,"distance":0},{"source":3960,"target":3961,"distance":0},{"source":3961,"target":3962,"distance":0},{"source":3962,"target":3963,"distance":0},{"source":3963,"target":3964,"distance":0},{"source":3964,"target":3965,"distance":0},{"source":3965,"target":3966,"distance":0},{"source":3966,"target":3967,"distance":0},{"source":3967,"target":3968,"distance":0},{"source":3968,"target":3969,"distance":0},{"source":3969,"target":3970,"distance":0},{"source":3970,"target":3971,"distance":0},{"source":3970,"target":3972,"distance":0},{"source":3969,"target":3973,"distance":0},{"source":3968,"target":3974,"distance":0},{"source":3967,"target":3975,"distance":0},{"source":3966,"target":3976,"distance":0},{"source":3965,"target":3977,"distance":5},{"source":3964,"target":3978,"distance":5},{"source":3978,"target":3979,"distance":0},{"source":3978,"target":3980,"distance":0},{"source":3963,"target":3981,"distance":8},{"source":3962,"target":3982,"distance":8},{"source":3961,"target":3983,"distance":8},{"source":3983,"target":3984,"distance":0},{"source":3983,"target":3985,"distance":0},{"source":3983,"target":3986,"distance":0},{"source":3960,"target":3987,"distance":9},{"source":3959,"target":3988,"distance":9},{"source":3958,"target":3989,"distance":12},{"source":3957,"target":3990,"distance":21},{"source":3990,"target":3991,"distance":0},{"source":3991,"target":3992,"distance":0},{"source":3992,"target":3993,"distance":0},{"source":3993,"target":3994,"distance":0},{"source":3994,"target":3995,"distance":0},{"source":3995,"target":3996,"distance":0},{"source":3996,"target":3997,"distance":0},{"source":3997,"target":3998,"distance":0},{"source":3998,"target":3999,"distance":0},{"source":3999,"target":4000,"distance":0},{"source":4000,"target":4001,"distance":0},{"source":4001,"target":4002,"distance":0},{"source":4002,"target":4003,"distance":0},{"source":4003,"target":4004,"distance":0},{"source":4004,"target":4005,"distance":0},{"source":4005,"target":4006,"distance":0},{"source":4006,"target":4007,"distance":0},{"source":4007,"target":4008,"distance":0},{"source":4008,"target":4009,"distance":0},{"source":4009,"target":4010,"distance":0},{"source":4009,"target":4011,"distance":21},{"source":4008,"target":4012,"distance":2},{"source":4007,"target":4013,"distance":3},{"source":4013,"target":4014,"distance":0},{"source":4013,"target":4015,"distance":0},{"source":4013,"target":4016,"distance":0},{"source":4006,"target":4017,"distance":3},{"source":4005,"target":4018,"distance":4},{"source":4004,"target":4019,"distance":4},{"source":4003,"target":4020,"distance":4},{"source":4002,"target":4021,"distance":4},{"source":4001,"target":4022,"distance":4},{"source":4000,"target":4023,"distance":4},{"source":4023,"target":4024,"distance":0},{"source":4024,"target":4025,"distance":0},{"source":4024,"target":4026,"distance":0},{"source":4023,"target":4027,"distance":2},{"source":3999,"target":4028,"distance":5},{"source":3998,"target":4029,"distance":6},{"source":4029,"target":4030,"distance":0},{"source":4029,"target":4031,"distance":1},{"source":3997,"target":4032,"distance":8},{"source":3996,"target":4033,"distance":8},{"source":3995,"target":4034,"distance":9},{"source":3994,"target":4035,"distance":13},{"source":3993,"target":4036,"distance":14},{"source":3992,"target":4037,"distance":15},{"source":3991,"target":4038,"distance":16},{"source":3990,"target":4039,"distance":17},{"source":3956,"target":4040,"distance":30},{"source":3955,"target":4041,"distance":35},{"source":3954,"target":4042,"distance":81},{"source":4042,"target":4043,"distance":0},{"source":4043,"target":4044,"distance":0},{"source":4044,"target":4045,"distance":0},{"source":4045,"target":4046,"distance":0},{"source":4045,"target":4047,"distance":0},{"source":4044,"target":4048,"distance":1},{"source":4043,"target":4049,"distance":22},{"source":4042,"target":4050,"distance":35},{"source":3953,"target":4051,"distance":86},{"source":3952,"target":4052,"distance":97},{"source":3951,"target":4053,"distance":97},{"source":3950,"target":4054,"distance":182},{"source":3949,"target":4055,"distance":262},{"source":4055,"target":4056,"distance":0},{"source":4056,"target":4057,"distance":0},{"source":4057,"target":4058,"distance":0},{"source":4058,"target":4059,"distance":0},{"source":4059,"target":4060,"distance":0},{"source":4060,"target":4061,"distance":0},{"source":4061,"target":4062,"distance":0},{"source":4062,"target":4063,"distance":0},{"source":4063,"target":4064,"distance":0},{"source":4064,"target":4065,"distance":0},{"source":4065,"target":4066,"distance":0},{"source":4066,"target":4067,"distance":0},{"source":4067,"target":4068,"distance":0},{"source":4068,"target":4069,"distance":0},{"source":4069,"target":4070,"distance":0},{"source":4070,"target":4071,"distance":0},{"source":4071,"target":4072,"distance":0},{"source":4072,"target":4073,"distance":0},{"source":4073,"target":4074,"distance":0},{"source":4074,"target":4075,"distance":0},{"source":4075,"target":4076,"distance":0},{"source":4075,"target":4077,"distance":0},{"source":4075,"target":4078,"distance":0},{"source":4075,"target":4079,"distance":0},{"source":4075,"target":4080,"distance":0},{"source":4075,"target":4081,"distance":0},{"source":4075,"target":4082,"distance":0},{"source":4075,"target":4083,"distance":0},{"source":4074,"target":4084,"distance":0},{"source":4073,"target":4085,"distance":0},{"source":4085,"target":4086,"distance":0},{"source":4085,"target":4087,"distance":0},{"source":4072,"target":4088,"distance":0},{"source":4071,"target":4089,"distance":1},{"source":4070,"target":4090,"distance":4},{"source":4069,"target":4091,"distance":13},{"source":4068,"target":4092,"distance":15},{"source":4067,"target":4093,"distance":22},{"source":4066,"target":4094,"distance":23},{"source":4065,"target":4095,"distance":30},{"source":4095,"target":4096,"distance":0},{"source":4096,"target":4097,"distance":0},{"source":4097,"target":4098,"distance":0},{"source":4097,"target":4099,"distance":4},{"source":4096,"target":4100,"distance":5},{"source":4095,"target":4101,"distance":6},{"source":4064,"target":4102,"distance":38},{"source":4063,"target":4103,"distance":40},{"source":4103,"target":4104,"distance":0},{"source":4103,"target":4105,"distance":23},{"source":4062,"target":4106,"distance":53},{"source":4106,"target":4107,"distance":0},{"source":4106,"target":4108,"distance":0},{"source":4061,"target":4109,"distance":85},{"source":4109,"target":4110,"distance":0},{"source":4110,"target":4111,"distance":0},{"source":4111,"target":4112,"distance":0},{"source":4111,"target":4113,"distance":27},{"source":4110,"target":4114,"distance":31},{"source":4109,"target":4115,"distance":35},{"source":4060,"target":4116,"distance":96},{"source":4116,"target":4117,"distance":0},{"source":4117,"target":4118,"distance":0},{"source":4118,"target":4119,"distance":0},{"source":4119,"target":4120,"distance":0},{"source":4120,"target":4121,"distance":0},{"source":4120,"target":4122,"distance":48},{"source":4122,"target":4123,"distance":0},{"source":4122,"target":4124,"distance":40},{"source":4124,"target":4125,"distance":0},{"source":4124,"target":4126,"distance":10},{"source":4119,"target":4127,"distance":49},{"source":4118,"target":4128,"distance":59},{"source":4117,"target":4129,"distance":67},{"source":4116,"target":4130,"distance":86},{"source":4130,"target":4131,"distance":0},{"source":4131,"target":4132,"distance":0},{"source":4132,"target":4133,"distance":0},{"source":4133,"target":4134,"distance":0},{"source":4134,"target":4135,"distance":0},{"source":4135,"target":4136,"distance":0},{"source":4136,"target":4137,"distance":0},{"source":4137,"target":4138,"distance":0},{"source":4138,"target":4139,"distance":0},{"source":4139,"target":4140,"distance":0},{"source":4140,"target":4141,"distance":0},{"source":4141,"target":4142,"distance":0},{"source":4142,"target":4143,"distance":0},{"source":4143,"target":4144,"distance":0},{"source":4144,"target":4145,"distance":0},{"source":4145,"target":4146,"distance":0},{"source":4146,"target":4147,"distance":0},{"source":4147,"target":4148,"distance":0},{"source":4148,"target":4149,"distance":0},{"source":4149,"target":4150,"distance":0},{"source":4150,"target":4151,"distance":0},{"source":4151,"target":4152,"distance":0},{"source":4152,"target":4153,"distance":0},{"source":4153,"target":4154,"distance":0},{"source":4154,"target":4155,"distance":0},{"source":4155,"target":4156,"distance":0},{"source":4156,"target":4157,"distance":0},{"source":4157,"target":4158,"distance":0},{"source":4158,"target":4159,"distance":0},{"source":4159,"target":4160,"distance":0},{"source":4160,"target":4161,"distance":0},{"source":4161,"target":4162,"distance":0},{"source":4162,"target":4163,"distance":0},{"source":4163,"target":4164,"distance":0},{"source":4164,"target":4165,"distance":0},{"source":4165,"target":4166,"distance":0},{"source":4166,"target":4167,"distance":0},{"source":4167,"target":4168,"distance":0},{"source":4168,"target":4169,"distance":0},{"source":4169,"target":4170,"distance":0},{"source":4170,"target":4171,"distance":0},{"source":4171,"target":4172,"distance":0},{"source":4172,"target":4173,"distance":0},{"source":4173,"target":4174,"distance":0},{"source":4174,"target":4175,"distance":0},{"source":4175,"target":4176,"distance":0},{"source":4176,"target":4177,"distance":0},{"source":4177,"target":4178,"distance":0},{"source":4178,"target":4179,"distance":0},{"source":4179,"target":4180,"distance":0},{"source":4180,"target":4181,"distance":0},{"source":4181,"target":4182,"distance":0},{"source":4182,"target":4183,"distance":0},{"source":4183,"target":4184,"distance":0},{"source":4184,"target":4185,"distance":0},{"source":4185,"target":4186,"distance":0},{"source":4186,"target":4187,"distance":0},{"source":4187,"target":4188,"distance":0},{"source":4188,"target":4189,"distance":0},{"source":4189,"target":4190,"distance":0},{"source":4190,"target":4191,"distance":0},{"source":4191,"target":4192,"distance":0},{"source":4192,"target":4193,"distance":0},{"source":4193,"target":4194,"distance":0},{"source":4194,"target":4195,"distance":0},{"source":4195,"target":4196,"distance":0},{"source":4196,"target":4197,"distance":0},{"source":4197,"target":4198,"distance":0},{"source":4198,"target":4199,"distance":0},{"source":4199,"target":4200,"distance":0},{"source":4200,"target":4201,"distance":0},{"source":4200,"target":4202,"distance":1},{"source":4199,"target":4203,"distance":7},{"source":4203,"target":4204,"distance":0},{"source":4204,"target":4205,"distance":0},{"source":4205,"target":4206,"distance":0},{"source":4206,"target":4207,"distance":0},{"source":4206,"target":4208,"distance":0},{"source":4206,"target":4209,"distance":0},{"source":4205,"target":4210,"distance":0},{"source":4204,"target":4211,"distance":3},{"source":4203,"target":4212,"distance":4},{"source":4198,"target":4213,"distance":8},{"source":4197,"target":4214,"distance":9},{"source":4196,"target":4215,"distance":11},{"source":4195,"target":4216,"distance":12},{"source":4194,"target":4217,"distance":12},{"source":4217,"target":4218,"distance":0},{"source":4217,"target":4219,"distance":7},{"source":4193,"target":4220,"distance":13},{"source":4220,"target":4221,"distance":0},{"source":4220,"target":4222,"distance":0},{"source":4192,"target":4223,"distance":14},{"source":4191,"target":4224,"distance":16},{"source":4190,"target":4225,"distance":16},{"source":4189,"target":4226,"distance":17},{"source":4188,"target":4227,"distance":30},{"source":4227,"target":4228,"distance":0},{"source":4227,"target":4229,"distance":13},{"source":4229,"target":4230,"distance":0},{"source":4229,"target":4231,"distance":13},{"source":4187,"target":4232,"distance":30},{"source":4186,"target":4233,"distance":32},{"source":4233,"target":4234,"distance":0},{"source":4234,"target":4235,"distance":0},{"source":4235,"target":4236,"distance":0},{"source":4235,"target":4237,"distance":1},{"source":4234,"target":4238,"distance":29},{"source":4238,"target":4239,"distance":0},{"source":4239,"target":4240,"distance":0},{"source":4240,"target":4241,"distance":0},{"source":4241,"target":4242,"distance":0},{"source":4242,"target":4243,"distance":0},{"source":4242,"target":4244,"distance":30},{"source":4244,"target":4245,"distance":0},{"source":4244,"target":4246,"distance":7},{"source":4241,"target":4247,"distance":31},{"source":4240,"target":4248,"distance":31},{"source":4239,"target":4249,"distance":32},{"source":4249,"target":4250,"distance":0},{"source":4250,"target":4251,"distance":0},{"source":4251,"target":4252,"distance":0},{"source":4251,"target":4253,"distance":17},{"source":4250,"target":4254,"distance":25},{"source":4254,"target":4255,"distance":0},{"source":4254,"target":4256,"distance":11},{"source":4249,"target":4257,"distance":27},{"source":4238,"target":4258,"distance":23},{"source":4233,"target":4259,"distance":30},{"source":4259,"target":4260,"distance":0},{"source":4259,"target":4261,"distance":6},{"source":4185,"target":4262,"distance":35},{"source":4184,"target":4263,"distance":37},{"source":4183,"target":4264,"distance":37},{"source":4264,"target":4265,"distance":0},{"source":4265,"target":4266,"distance":0},{"source":4266,"target":4267,"distance":0},{"source":4266,"target":4268,"distance":13},{"source":4265,"target":4269,"distance":18},{"source":4264,"target":4270,"distance":19},{"source":4182,"target":4271,"distance":37},{"source":4271,"target":4272,"distance":0},{"source":4271,"target":4273,"distance":25},{"source":4181,"target":4274,"distance":37},{"source":4180,"target":4275,"distance":38},{"source":4275,"target":4276,"distance":0},{"source":4276,"target":4277,"distance":0},{"source":4276,"target":4278,"distance":20},{"source":4275,"target":4279,"distance":21},{"source":4279,"target":4280,"distance":0},{"source":4279,"target":4281,"distance":2},{"source":4179,"target":4282,"distance":38},{"source":4178,"target":4283,"distance":39},{"source":4177,"target":4284,"distance":39},{"source":4284,"target":4285,"distance":0},{"source":4285,"target":4286,"distance":0},{"source":4286,"target":4287,"distance":0},{"source":4287,"target":4288,"distance":0},{"source":4287,"target":4289,"distance":31},{"source":4289,"target":4290,"distance":0},{"source":4290,"target":4291,"distance":0},{"source":4291,"target":4292,"distance":0},{"source":4292,"target":4293,"distance":0},{"source":4293,"target":4294,"distance":0},{"source":4294,"target":4295,"distance":0},{"source":4295,"target":4296,"distance":0},{"source":4295,"target":4297,"distance":32},{"source":4294,"target":4298,"distance":18},{"source":4293,"target":4299,"distance":19},{"source":4292,"target":4300,"distance":19},{"source":4291,"target":4301,"distance":22},{"source":4301,"target":4302,"distance":0},{"source":4302,"target":4303,"distance":0},{"source":4302,"target":4304,"distance":17},{"source":4301,"target":4305,"distance":20},{"source":4305,"target":4306,"distance":0},{"source":4305,"target":4307,"distance":11},{"source":4290,"target":4308,"distance":25},{"source":4308,"target":4309,"distance":0},{"source":4309,"target":4310,"distance":0},{"source":4309,"target":4311,"distance":14},{"source":4311,"target":4312,"distance":0},{"source":4312,"target":4313,"distance":0},{"source":4312,"target":4314,"distance":17},{"source":4311,"target":4315,"distance":6},{"source":4308,"target":4316,"distance":16},{"source":4289,"target":4317,"distance":30},{"source":4286,"target":4318,"distance":34},{"source":4285,"target":4319,"distance":35},{"source":4284,"target":4320,"distance":37},{"source":4176,"target":4321,"distance":39},{"source":4321,"target":4322,"distance":0},{"source":4322,"target":4323,"distance":0},{"source":4323,"target":4324,"distance":0},{"source":4324,"target":4325,"distance":0},{"source":4325,"target":4326,"distance":0},{"source":4326,"target":4327,"distance":0},{"source":4326,"target":4328,"distance":23},{"source":4328,"target":4329,"distance":0},{"source":4329,"target":4330,"distance":0},{"source":4329,"target":4331,"distance":13},{"source":4328,"target":4332,"distance":16},{"source":4325,"target":4333,"distance":25},{"source":4324,"target":4334,"distance":29},{"source":4323,"target":4335,"distance":30},{"source":4322,"target":4336,"distance":33},{"source":4321,"target":4337,"distance":35},{"source":4175,"target":4338,"distance":39},{"source":4338,"target":4339,"distance":0},{"source":4339,"target":4340,"distance":0},{"source":4339,"target":4341,"distance":0},{"source":4338,"target":4342,"distance":3},{"source":4174,"target":4343,"distance":39},{"source":4173,"target":4344,"distance":39},{"source":4172,"target":4345,"distance":40},{"source":4171,"target":4346,"distance":41},{"source":4346,"target":4347,"distance":0},{"source":4347,"target":4348,"distance":0},{"source":4348,"target":4349,"distance":0},{"source":4349,"target":4350,"distance":0},{"source":4350,"target":4351,"distance":0},{"source":4350,"target":4352,"distance":14},{"source":4349,"target":4353,"distance":18},{"source":4348,"target":4354,"distance":29},{"source":4347,"target":4355,"distance":34},{"source":4346,"target":4356,"distance":37},{"source":4170,"target":4357,"distance":41},{"source":4357,"target":4358,"distance":0},{"source":4358,"target":4359,"distance":0},{"source":4358,"target":4360,"distance":1},{"source":4357,"target":4361,"distance":27},{"source":4361,"target":4362,"distance":0},{"source":4361,"target":4363,"distance":12},{"source":4169,"target":4364,"distance":42},{"source":4168,"target":4365,"distance":42},{"source":4167,"target":4366,"distance":43},{"source":4166,"target":4367,"distance":43},{"source":4165,"target":4368,"distance":43},{"source":4164,"target":4369,"distance":43},{"source":4369,"target":4370,"distance":0},{"source":4369,"target":4371,"distance":0},{"source":4369,"target":4372,"distance":0},{"source":4163,"target":4373,"distance":43},{"source":4162,"target":4374,"distance":43},{"source":4374,"target":4375,"distance":0},{"source":4375,"target":4376,"distance":0},{"source":4376,"target":4377,"distance":0},{"source":4377,"target":4378,"distance":0},{"source":4377,"target":4379,"distance":0},{"source":4376,"target":4380,"distance":11},{"source":4375,"target":4381,"distance":19},{"source":4374,"target":4382,"distance":23},{"source":4161,"target":4383,"distance":43},{"source":4383,"target":4384,"distance":0},{"source":4384,"target":4385,"distance":0},{"source":4385,"target":4386,"distance":0},{"source":4386,"target":4387,"distance":0},{"source":4386,"target":4388,"distance":24},{"source":4385,"target":4389,"distance":28},{"source":4384,"target":4390,"distance":31},{"source":4383,"target":4391,"distance":35},{"source":4391,"target":4392,"distance":0},{"source":4392,"target":4393,"distance":0},{"source":4392,"target":4394,"distance":24},{"source":4394,"target":4395,"distance":0},{"source":4394,"target":4396,"distance":21},{"source":4391,"target":4397,"distance":28},{"source":4160,"target":4398,"distance":44},{"source":4159,"target":4399,"distance":44},{"source":4399,"target":4400,"distance":0},{"source":4399,"target":4401,"distance":0},{"source":4158,"target":4402,"distance":44},{"source":4157,"target":4403,"distance":45},{"source":4156,"target":4404,"distance":45},{"source":4404,"target":4405,"distance":0},{"source":4404,"target":4406,"distance":24},{"source":4155,"target":4407,"distance":45},{"source":4154,"target":4408,"distance":45},{"source":4153,"target":4409,"distance":46},{"source":4409,"target":4410,"distance":0},{"source":4409,"target":4411,"distance":40},{"source":4152,"target":4412,"distance":47},{"source":4151,"target":4413,"distance":47},{"source":4413,"target":4414,"distance":0},{"source":4413,"target":4415,"distance":29},{"source":4150,"target":4416,"distance":47},{"source":4416,"target":4417,"distance":0},{"source":4416,"target":4418,"distance":51},{"source":4149,"target":4419,"distance":48},{"source":4419,"target":4420,"distance":0},{"source":4419,"target":4421,"distance":37},{"source":4421,"target":4422,"distance":0},{"source":4421,"target":4423,"distance":7},{"source":4423,"target":4424,"distance":0},{"source":4423,"target":4425,"distance":1},{"source":4148,"target":4426,"distance":48},{"source":4147,"target":4427,"distance":48},{"source":4427,"target":4428,"distance":0},{"source":4428,"target":4429,"distance":0},{"source":4428,"target":4430,"distance":0},{"source":4428,"target":4431,"distance":0},{"source":4428,"target":4432,"distance":0},{"source":4428,"target":4433,"distance":0},{"source":4427,"target":4434,"distance":1},{"source":4146,"target":4435,"distance":49},{"source":4145,"target":4436,"distance":52},{"source":4144,"target":4437,"distance":55},{"source":4143,"target":4438,"distance":60},{"source":4142,"target":4439,"distance":60},{"source":4439,"target":4440,"distance":0},{"source":4440,"target":4441,"distance":0},{"source":4440,"target":4442,"distance":1},{"source":4439,"target":4443,"distance":17},{"source":4443,"target":4444,"distance":0},{"source":4444,"target":4445,"distance":0},{"source":4444,"target":4446,"distance":0},{"source":4443,"target":4447,"distance":0},{"source":4141,"target":4448,"distance":62},{"source":4448,"target":4449,"distance":0},{"source":4449,"target":4450,"distance":0},{"source":4450,"target":4451,"distance":0},{"source":4451,"target":4452,"distance":0},{"source":4452,"target":4453,"distance":0},{"source":4452,"target":4454,"distance":1},{"source":4451,"target":4455,"distance":9},{"source":4450,"target":4456,"distance":13},{"source":4449,"target":4457,"distance":29},{"source":4457,"target":4458,"distance":0},{"source":4458,"target":4459,"distance":0},{"source":4459,"target":4460,"distance":0},{"source":4460,"target":4461,"distance":0},{"source":4460,"target":4462,"distance":11},{"source":4459,"target":4463,"distance":12},{"source":4458,"target":4464,"distance":15},{"source":4457,"target":4465,"distance":15},{"source":4465,"target":4466,"distance":0},{"source":4465,"target":4467,"distance":13},{"source":4448,"target":4468,"distance":44},{"source":4140,"target":4469,"distance":62},{"source":4469,"target":4470,"distance":0},{"source":4470,"target":4471,"distance":0},{"source":4470,"target":4472,"distance":22},{"source":4472,"target":4473,"distance":0},{"source":4472,"target":4474,"distance":8},{"source":4469,"target":4475,"distance":31},{"source":4139,"target":4476,"distance":63},{"source":4138,"target":4477,"distance":64},{"source":4477,"target":4478,"distance":0},{"source":4478,"target":4479,"distance":0},{"source":4479,"target":4480,"distance":0},{"source":4479,"target":4481,"distance":72},{"source":4478,"target":4482,"distance":29},{"source":4482,"target":4483,"distance":0},{"source":4482,"target":4484,"distance":12},{"source":4477,"target":4485,"distance":59},{"source":4137,"target":4486,"distance":65},{"source":4136,"target":4487,"distance":66},{"source":4135,"target":4488,"distance":66},{"source":4488,"target":4489,"distance":0},{"source":4489,"target":4490,"distance":0},{"source":4489,"target":4491,"distance":8},{"source":4488,"target":4492,"distance":9},{"source":4134,"target":4493,"distance":69},{"source":4493,"target":4494,"distance":0},{"source":4493,"target":4495,"distance":75},{"source":4133,"target":4496,"distance":71},{"source":4496,"target":4497,"distance":0},{"source":4497,"target":4498,"distance":0},{"source":4497,"target":4499,"distance":20},{"source":4496,"target":4500,"distance":25},{"source":4132,"target":4501,"distance":72},{"source":4501,"target":4502,"distance":0},{"source":4501,"target":4503,"distance":42},{"source":4131,"target":4504,"distance":77},{"source":4130,"target":4505,"distance":83},{"source":4505,"target":4506,"distance":0},{"source":4505,"target":4507,"distance":34},{"source":4059,"target":4508,"distance":98},{"source":4058,"target":4509,"distance":100},{"source":4509,"target":4510,"distance":0},{"source":4509,"target":4511,"distance":28},{"source":4057,"target":4512,"distance":153},{"source":4056,"target":4513,"distance":186},{"source":4055,"target":4514,"distance":236},{"source":4514,"target":4515,"distance":0},{"source":4515,"target":4516,"distance":0},{"source":4516,"target":4517,"distance":0},{"source":4517,"target":4518,"distance":0},{"source":4518,"target":4519,"distance":0},{"source":4518,"target":4520,"distance":0},{"source":4517,"target":4521,"distance":4},{"source":4521,"target":4522,"distance":0},{"source":4522,"target":4523,"distance":0},{"source":4523,"target":4524,"distance":0},{"source":4524,"target":4525,"distance":0},{"source":4525,"target":4526,"distance":0},{"source":4526,"target":4527,"distance":0},{"source":4527,"target":4528,"distance":0},{"source":4528,"target":4529,"distance":0},{"source":4528,"target":4530,"distance":6},{"source":4527,"target":4531,"distance":184},{"source":4531,"target":4532,"distance":0},{"source":4531,"target":4533,"distance":124},{"source":4526,"target":4534,"distance":228},{"source":4534,"target":4535,"distance":0},{"source":4535,"target":4536,"distance":0},{"source":4535,"target":4537,"distance":57},{"source":4537,"target":4538,"distance":0},{"source":4537,"target":4539,"distance":50},{"source":4539,"target":4540,"distance":0},{"source":4539,"target":4541,"distance":21},{"source":4534,"target":4542,"distance":89},{"source":4525,"target":4543,"distance":1},{"source":4524,"target":4544,"distance":1},{"source":4523,"target":4545,"distance":1},{"source":4522,"target":4546,"distance":1},{"source":4521,"target":4547,"distance":3},{"source":4547,"target":4548,"distance":0},{"source":4548,"target":4549,"distance":0},{"source":4548,"target":4550,"distance":0},{"source":4547,"target":4551,"distance":2},{"source":4516,"target":4552,"distance":68},{"source":4515,"target":4553,"distance":142},{"source":4553,"target":4554,"distance":0},{"source":4554,"target":4555,"distance":0},{"source":4555,"target":4556,"distance":0},{"source":4555,"target":4557,"distance":1},{"source":4554,"target":4558,"distance":53},{"source":4553,"target":4559,"distance":129},{"source":4559,"target":4560,"distance":0},{"source":4560,"target":4561,"distance":0},{"source":4561,"target":4562,"distance":0},{"source":4561,"target":4563,"distance":0},{"source":4560,"target":4564,"distance":33},{"source":4559,"target":4565,"distance":86},{"source":4565,"target":4566,"distance":0},{"source":4566,"target":4567,"distance":0},{"source":4566,"target":4568,"distance":63},{"source":4565,"target":4569,"distance":80},{"source":4514,"target":4570,"distance":188},{"source":4570,"target":4571,"distance":0},{"source":4571,"target":4572,"distance":0},{"source":4572,"target":4573,"distance":0},{"source":4572,"target":4574,"distance":29},{"source":4571,"target":4575,"distance":31},{"source":4570,"target":4576,"distance":140},{"source":4576,"target":4577,"distance":0},{"source":4576,"target":4578,"distance":32},{"source":3946,"target":4579,"distance":4},{"source":3945,"target":4580,"distance":8},{"source":3895,"target":4581,"distance":16},{"source":4581,"target":4582,"distance":0},{"source":4582,"target":4583,"distance":0},{"source":4582,"target":4584,"distance":6},{"source":4581,"target":4585,"distance":6},{"source":2700,"target":4586,"distance":35},{"source":4586,"target":4587,"distance":0},{"source":4586,"target":4588,"distance":12},{"source":2699,"target":4589,"distance":35},{"source":4589,"target":4590,"distance":0},{"source":4590,"target":4591,"distance":0},{"source":4590,"target":4592,"distance":3},{"source":4589,"target":4593,"distance":4},{"source":2698,"target":4594,"distance":37},{"source":2697,"target":4595,"distance":38},{"source":4595,"target":4596,"distance":0},{"source":4595,"target":4597,"distance":1},{"source":2696,"target":4598,"distance":40},{"source":2683,"target":4599,"distance":47},{"source":4599,"target":4600,"distance":0},{"source":4600,"target":4601,"distance":0},{"source":4601,"target":4602,"distance":0},{"source":4602,"target":4603,"distance":0},{"source":4603,"target":4604,"distance":0},{"source":4604,"target":4605,"distance":0},{"source":4604,"target":4606,"distance":16},{"source":4603,"target":4607,"distance":18},{"source":4607,"target":4608,"distance":0},{"source":4608,"target":4609,"distance":0},{"source":4609,"target":4610,"distance":0},{"source":4610,"target":4611,"distance":0},{"source":4611,"target":4612,"distance":0},{"source":4612,"target":4613,"distance":0},{"source":4613,"target":4614,"distance":0},{"source":4614,"target":4615,"distance":0},{"source":4615,"target":4616,"distance":0},{"source":4616,"target":4617,"distance":0},{"source":4617,"target":4618,"distance":0},{"source":4618,"target":4619,"distance":0},{"source":4619,"target":4620,"distance":0},{"source":4620,"target":4621,"distance":0},{"source":4621,"target":4622,"distance":0},{"source":4622,"target":4623,"distance":0},{"source":4623,"target":4624,"distance":0},{"source":4624,"target":4625,"distance":0},{"source":4625,"target":4626,"distance":0},{"source":4626,"target":4627,"distance":0},{"source":4627,"target":4628,"distance":0},{"source":4628,"target":4629,"distance":0},{"source":4629,"target":4630,"distance":0},{"source":4630,"target":4631,"distance":0},{"source":4631,"target":4632,"distance":0},{"source":4631,"target":4633,"distance":19},{"source":4630,"target":4634,"distance":19},{"source":4629,"target":4635,"distance":23},{"source":4628,"target":4636,"distance":28},{"source":4627,"target":4637,"distance":29},{"source":4637,"target":4638,"distance":0},{"source":4638,"target":4639,"distance":0},{"source":4638,"target":4640,"distance":1},{"source":4637,"target":4641,"distance":19},{"source":4626,"target":4642,"distance":29},{"source":4642,"target":4643,"distance":0},{"source":4642,"target":4644,"distance":8},{"source":4625,"target":4645,"distance":29},{"source":4624,"target":4646,"distance":33},{"source":4623,"target":4647,"distance":33},{"source":4622,"target":4648,"distance":34},{"source":4621,"target":4649,"distance":42},{"source":4649,"target":4650,"distance":0},{"source":4650,"target":4651,"distance":0},{"source":4651,"target":4652,"distance":0},{"source":4652,"target":4653,"distance":0},{"source":4653,"target":4654,"distance":0},{"source":4654,"target":4655,"distance":0},{"source":4655,"target":4656,"distance":0},{"source":4655,"target":4657,"distance":5},{"source":4657,"target":4658,"distance":0},{"source":4657,"target":4659,"distance":2},{"source":4654,"target":4660,"distance":8},{"source":4653,"target":4661,"distance":9},{"source":4652,"target":4662,"distance":9},{"source":4651,"target":4663,"distance":11},{"source":4663,"target":4664,"distance":0},{"source":4663,"target":4665,"distance":7},{"source":4650,"target":4666,"distance":23},{"source":4666,"target":4667,"distance":0},{"source":4667,"target":4668,"distance":0},{"source":4667,"target":4669,"distance":4},{"source":4666,"target":4670,"distance":10},{"source":4649,"target":4671,"distance":41},{"source":4671,"target":4672,"distance":0},{"source":4672,"target":4673,"distance":0},{"source":4673,"target":4674,"distance":0},{"source":4673,"target":4675,"distance":1},{"source":4672,"target":4676,"distance":3},{"source":4671,"target":4677,"distance":30},{"source":4620,"target":4678,"distance":75},{"source":4619,"target":4679,"distance":85},{"source":4618,"target":4680,"distance":3},{"source":4617,"target":4681,"distance":3},{"source":4616,"target":4682,"distance":5},{"source":4615,"target":4683,"distance":5},{"source":4614,"target":4684,"distance":6},{"source":4613,"target":4685,"distance":6},{"source":4612,"target":4686,"distance":7},{"source":4686,"target":4687,"distance":0},{"source":4686,"target":4688,"distance":8},{"source":4611,"target":4689,"distance":10},{"source":4689,"target":4690,"distance":0},{"source":4690,"target":4691,"distance":0},{"source":4691,"target":4692,"distance":0},{"source":4692,"target":4693,"distance":0},{"source":4693,"target":4694,"distance":0},{"source":4694,"target":4695,"distance":0},{"source":4694,"target":4696,"distance":10},{"source":4693,"target":4697,"distance":361},{"source":4697,"target":4698,"distance":0},{"source":4698,"target":4699,"distance":0},{"source":4699,"target":4700,"distance":0},{"source":4699,"target":4701,"distance":0},{"source":4698,"target":4702,"distance":11},{"source":4702,"target":4703,"distance":0},{"source":4703,"target":4704,"distance":0},{"source":4704,"target":4705,"distance":0},{"source":4705,"target":4706,"distance":0},{"source":4706,"target":4707,"distance":0},{"source":4706,"target":4708,"distance":1},{"source":4705,"target":4709,"distance":1},{"source":4704,"target":4710,"distance":2},{"source":4703,"target":4711,"distance":5},{"source":4702,"target":4712,"distance":11},{"source":4697,"target":4713,"distance":12},{"source":4692,"target":4714,"distance":4},{"source":4691,"target":4715,"distance":6},{"source":4690,"target":4716,"distance":7},{"source":4689,"target":4717,"distance":7},{"source":4717,"target":4718,"distance":0},{"source":4718,"target":4719,"distance":0},{"source":4719,"target":4720,"distance":0},{"source":4720,"target":4721,"distance":0},{"source":4720,"target":4722,"distance":7},{"source":4722,"target":4723,"distance":0},{"source":4722,"target":4724,"distance":5},{"source":4719,"target":4725,"distance":2},{"source":4718,"target":4726,"distance":3},{"source":4717,"target":4727,"distance":6},{"source":4610,"target":4728,"distance":12},{"source":4609,"target":4729,"distance":13},{"source":4608,"target":4730,"distance":16},{"source":4730,"target":4731,"distance":0},{"source":4730,"target":4732,"distance":10},{"source":4607,"target":4733,"distance":18},{"source":4733,"target":4734,"distance":0},{"source":4733,"target":4735,"distance":4},{"source":4602,"target":4736,"distance":20},{"source":4736,"target":4737,"distance":0},{"source":4736,"target":4738,"distance":18},{"source":4601,"target":4739,"distance":26},{"source":4600,"target":4740,"distance":31},{"source":4740,"target":4741,"distance":0},{"source":4741,"target":4742,"distance":0},{"source":4742,"target":4743,"distance":0},{"source":4742,"target":4744,"distance":1},{"source":4741,"target":4745,"distance":1},{"source":4740,"target":4746,"distance":1},{"source":4599,"target":4747,"distance":38},{"source":4747,"target":4748,"distance":0},{"source":4747,"target":4749,"distance":5},{"source":2682,"target":4750,"distance":48},{"source":4750,"target":4751,"distance":0},{"source":4751,"target":4752,"distance":0},{"source":4751,"target":4753,"distance":1},{"source":4750,"target":4754,"distance":8},{"source":4754,"target":4755,"distance":0},{"source":4754,"target":4756,"distance":1},{"source":2681,"target":4757,"distance":49},{"source":4757,"target":4758,"distance":0},{"source":4758,"target":4759,"distance":0},{"source":4759,"target":4760,"distance":0},{"source":4760,"target":4761,"distance":0},{"source":4761,"target":4762,"distance":0},{"source":4762,"target":4763,"distance":0},{"source":4763,"target":4764,"distance":0},{"source":4764,"target":4765,"distance":0},{"source":4765,"target":4766,"distance":0},{"source":4766,"target":4767,"distance":0},{"source":4767,"target":4768,"distance":0},{"source":4768,"target":4769,"distance":0},{"source":4768,"target":4770,"distance":91},{"source":4767,"target":4771,"distance":2},{"source":4766,"target":4772,"distance":2},{"source":4772,"target":4773,"distance":0},{"source":4772,"target":4774,"distance":0},{"source":4765,"target":4775,"distance":4},{"source":4775,"target":4776,"distance":0},{"source":4775,"target":4777,"distance":1},{"source":4764,"target":4778,"distance":4},{"source":4763,"target":4779,"distance":5},{"source":4779,"target":4780,"distance":0},{"source":4779,"target":4781,"distance":3},{"source":4762,"target":4782,"distance":6},{"source":4782,"target":4783,"distance":0},{"source":4782,"target":4784,"distance":4},{"source":4761,"target":4785,"distance":14},{"source":4760,"target":4786,"distance":18},{"source":4759,"target":4787,"distance":18},{"source":4787,"target":4788,"distance":0},{"source":4787,"target":4789,"distance":3},{"source":4758,"target":4790,"distance":20},{"source":4790,"target":4791,"distance":0},{"source":4791,"target":4792,"distance":0},{"source":4792,"target":4793,"distance":0},{"source":4793,"target":4794,"distance":0},{"source":4794,"target":4795,"distance":0},{"source":4795,"target":4796,"distance":0},{"source":4796,"target":4797,"distance":0},{"source":4797,"target":4798,"distance":0},{"source":4798,"target":4799,"distance":0},{"source":4799,"target":4800,"distance":0},{"source":4800,"target":4801,"distance":0},{"source":4801,"target":4802,"distance":0},{"source":4802,"target":4803,"distance":0},{"source":4803,"target":4804,"distance":0},{"source":4804,"target":4805,"distance":0},{"source":4804,"target":4806,"distance":0},{"source":4803,"target":4807,"distance":22},{"source":4802,"target":4808,"distance":29},{"source":4801,"target":4809,"distance":36},{"source":4800,"target":4810,"distance":3},{"source":4799,"target":4811,"distance":5},{"source":4798,"target":4812,"distance":5},{"source":4812,"target":4813,"distance":0},{"source":4812,"target":4814,"distance":0},{"source":4797,"target":4815,"distance":5},{"source":4796,"target":4816,"distance":5},{"source":4816,"target":4817,"distance":0},{"source":4816,"target":4818,"distance":4},{"source":4795,"target":4819,"distance":7},{"source":4794,"target":4820,"distance":10},{"source":4793,"target":4821,"distance":10},{"source":4821,"target":4822,"distance":0},{"source":4822,"target":4823,"distance":0},{"source":4823,"target":4824,"distance":0},{"source":4823,"target":4825,"distance":4},{"source":4822,"target":4826,"distance":5},{"source":4826,"target":4827,"distance":0},{"source":4826,"target":4828,"distance":3},{"source":4821,"target":4829,"distance":9},{"source":4792,"target":4830,"distance":10},{"source":4830,"target":4831,"distance":0},{"source":4831,"target":4832,"distance":0},{"source":4831,"target":4833,"distance":1},{"source":4830,"target":4834,"distance":5},{"source":4791,"target":4835,"distance":13},{"source":4790,"target":4836,"distance":18},{"source":4836,"target":4837,"distance":0},{"source":4837,"target":4838,"distance":0},{"source":4838,"target":4839,"distance":0},{"source":4839,"target":4840,"distance":0},{"source":4840,"target":4841,"distance":0},{"source":4841,"target":4842,"distance":0},{"source":4841,"target":4843,"distance":0},{"source":4841,"target":4844,"distance":0},{"source":4840,"target":4845,"distance":22},{"source":4839,"target":4846,"distance":145},{"source":4838,"target":4847,"distance":0},{"source":4837,"target":4848,"distance":2},{"source":4836,"target":4849,"distance":12},{"source":4849,"target":4850,"distance":0},{"source":4850,"target":4851,"distance":0},{"source":4851,"target":4852,"distance":0},{"source":4851,"target":4853,"distance":3},{"source":4850,"target":4854,"distance":8},{"source":4849,"target":4855,"distance":10},{"source":4757,"target":4856,"distance":40},{"source":4856,"target":4857,"distance":0},{"source":4857,"target":4858,"distance":0},{"source":4858,"target":4859,"distance":0},{"source":4858,"target":4860,"distance":3},{"source":4857,"target":4861,"distance":8},{"source":4856,"target":4862,"distance":13},{"source":2680,"target":4863,"distance":50},{"source":4863,"target":4864,"distance":0},{"source":4864,"target":4865,"distance":0},{"source":4864,"target":4866,"distance":34},{"source":4866,"target":4867,"distance":0},{"source":4866,"target":4868,"distance":32},{"source":4863,"target":4869,"distance":38},{"source":2679,"target":4870,"distance":51},{"source":4870,"target":4871,"distance":0},{"source":4871,"target":4872,"distance":0},{"source":4872,"target":4873,"distance":0},{"source":4873,"target":4874,"distance":0},{"source":4874,"target":4875,"distance":0},{"source":4875,"target":4876,"distance":0},{"source":4876,"target":4877,"distance":0},{"source":4877,"target":4878,"distance":0},{"source":4878,"target":4879,"distance":0},{"source":4879,"target":4880,"distance":0},{"source":4880,"target":4881,"distance":0},{"source":4881,"target":4882,"distance":0},{"source":4882,"target":4883,"distance":0},{"source":4883,"target":4884,"distance":0},{"source":4884,"target":4885,"distance":0},{"source":4885,"target":4886,"distance":0},{"source":4886,"target":4887,"distance":0},{"source":4887,"target":4888,"distance":0},{"source":4888,"target":4889,"distance":0},{"source":4888,"target":4890,"distance":0},{"source":4888,"target":4891,"distance":0},{"source":4888,"target":4892,"distance":0},{"source":4888,"target":4893,"distance":0},{"source":4888,"target":4894,"distance":0},{"source":4887,"target":4895,"distance":1},{"source":4886,"target":4896,"distance":1},{"source":4885,"target":4897,"distance":1},{"source":4884,"target":4898,"distance":1},{"source":4883,"target":4899,"distance":1},{"source":4882,"target":4900,"distance":1},{"source":4881,"target":4901,"distance":1},{"source":4880,"target":4902,"distance":1},{"source":4879,"target":4903,"distance":1},{"source":4878,"target":4904,"distance":1},{"source":4904,"target":4905,"distance":0},{"source":4904,"target":4906,"distance":2},{"source":4906,"target":4907,"distance":0},{"source":4906,"target":4908,"distance":0},{"source":4877,"target":4909,"distance":1},{"source":4909,"target":4910,"distance":0},{"source":4909,"target":4911,"distance":1},{"source":4876,"target":4912,"distance":2},{"source":4875,"target":4913,"distance":2},{"source":4874,"target":4914,"distance":2},{"source":4873,"target":4915,"distance":2},{"source":4872,"target":4916,"distance":2},{"source":4871,"target":4917,"distance":3},{"source":4870,"target":4918,"distance":3},{"source":2678,"target":4919,"distance":0},{"source":2677,"target":4920,"distance":1},{"source":2676,"target":4921,"distance":1},{"source":2675,"target":4922,"distance":1},{"source":2674,"target":4923,"distance":1},{"source":2673,"target":4924,"distance":1},{"source":4924,"target":4925,"distance":0},{"source":4924,"target":4926,"distance":0},{"source":2672,"target":4927,"distance":2},{"source":2671,"target":4928,"distance":2},{"source":2670,"target":4929,"distance":2},{"source":4929,"target":4930,"distance":0},{"source":4930,"target":4931,"distance":0},{"source":4931,"target":4932,"distance":0},{"source":4932,"target":4933,"distance":0},{"source":4933,"target":4934,"distance":0},{"source":4933,"target":4935,"distance":0},{"source":4933,"target":4936,"distance":0},{"source":4932,"target":4937,"distance":3},{"source":4931,"target":4938,"distance":3},{"source":4930,"target":4939,"distance":5},{"source":4929,"target":4940,"distance":2},{"source":4940,"target":4941,"distance":0},{"source":4940,"target":4942,"distance":0},{"source":4940,"target":4943,"distance":0},{"source":4940,"target":4944,"distance":0},{"source":4940,"target":4945,"distance":0},{"source":2669,"target":4946,"distance":2},{"source":2668,"target":4947,"distance":3},{"source":2667,"target":4948,"distance":3},{"source":2666,"target":4949,"distance":3},{"source":4949,"target":4950,"distance":0},{"source":4949,"target":4951,"distance":0},{"source":2665,"target":4952,"distance":5},{"source":2664,"target":4953,"distance":5},{"source":2663,"target":4954,"distance":5},{"source":2662,"target":4955,"distance":5},{"source":4955,"target":4956,"distance":0},{"source":4955,"target":4957,"distance":4},{"source":4957,"target":4958,"distance":0},{"source":4957,"target":4959,"distance":4},{"source":4959,"target":4960,"distance":0},{"source":4960,"target":4961,"distance":0},{"source":4960,"target":4962,"distance":1},{"source":4959,"target":4963,"distance":2},{"source":2661,"target":4964,"distance":5},{"source":4964,"target":4965,"distance":0},{"source":4965,"target":4966,"distance":0},{"source":4966,"target":4967,"distance":0},{"source":4967,"target":4968,"distance":0},{"source":4968,"target":4969,"distance":0},{"source":4969,"target":4970,"distance":0},{"source":4970,"target":4971,"distance":0},{"source":4970,"target":4972,"distance":0},{"source":4970,"target":4973,"distance":0},{"source":4970,"target":4974,"distance":0},{"source":4970,"target":4975,"distance":0},{"source":4970,"target":4976,"distance":0},{"source":4970,"target":4977,"distance":0},{"source":4970,"target":4978,"distance":0},{"source":4969,"target":4979,"distance":0},{"source":4968,"target":4980,"distance":1},{"source":4967,"target":4981,"distance":1},{"source":4966,"target":4982,"distance":1},{"source":4982,"target":4983,"distance":0},{"source":4983,"target":4984,"distance":0},{"source":4984,"target":4985,"distance":0},{"source":4985,"target":4986,"distance":0},{"source":4985,"target":4987,"distance":0},{"source":4985,"target":4988,"distance":0},{"source":4985,"target":4989,"distance":0},{"source":4985,"target":4990,"distance":0},{"source":4984,"target":4991,"distance":2},{"source":4983,"target":4992,"distance":0},{"source":4982,"target":4993,"distance":1},{"source":4965,"target":4994,"distance":2},{"source":4964,"target":4995,"distance":3},{"source":2660,"target":4996,"distance":6},{"source":2659,"target":4997,"distance":6},{"source":4997,"target":4998,"distance":0},{"source":4998,"target":4999,"distance":0},{"source":4998,"target":5000,"distance":0},{"source":4997,"target":5001,"distance":1},{"source":2658,"target":5002,"distance":6},{"source":2657,"target":5003,"distance":7},{"source":2656,"target":5004,"distance":7},{"source":5004,"target":5005,"distance":0},{"source":5004,"target":5006,"distance":6},{"source":2655,"target":5007,"distance":8},{"source":2654,"target":5008,"distance":9},{"source":2653,"target":5009,"distance":10},{"source":5009,"target":5010,"distance":0},{"source":5010,"target":5011,"distance":0},{"source":5010,"target":5012,"distance":12},{"source":5009,"target":5013,"distance":9},{"source":2652,"target":5014,"distance":10},{"source":2651,"target":5015,"distance":13},{"source":2650,"target":5016,"distance":13},{"source":5016,"target":5017,"distance":0},{"source":5016,"target":5018,"distance":14},{"source":2649,"target":5019,"distance":14},{"source":2648,"target":5020,"distance":15},{"source":2647,"target":5021,"distance":16},{"source":5021,"target":5022,"distance":0},{"source":5021,"target":5023,"distance":1},{"source":2646,"target":5024,"distance":16},{"source":2645,"target":5025,"distance":16},{"source":5025,"target":5026,"distance":0},{"source":5026,"target":5027,"distance":0},{"source":5026,"target":5028,"distance":6},{"source":5025,"target":5029,"distance":8},{"source":2644,"target":5030,"distance":16},{"source":5030,"target":5031,"distance":0},{"source":5030,"target":5032,"distance":7},{"source":2643,"target":5033,"distance":16},{"source":2642,"target":5034,"distance":20},{"source":2641,"target":5035,"distance":21},{"source":5035,"target":5036,"distance":0},{"source":5036,"target":5037,"distance":0},{"source":5037,"target":5038,"distance":0},{"source":5038,"target":5039,"distance":0},{"source":5039,"target":5040,"distance":0},{"source":5040,"target":5041,"distance":0},{"source":5041,"target":5042,"distance":0},{"source":5042,"target":5043,"distance":0},{"source":5043,"target":5044,"distance":0},{"source":5044,"target":5045,"distance":0},{"source":5045,"target":5046,"distance":0},{"source":5046,"target":5047,"distance":0},{"source":5046,"target":5048,"distance":0},{"source":5045,"target":5049,"distance":3},{"source":5049,"target":5050,"distance":0},{"source":5050,"target":5051,"distance":0},{"source":5051,"target":5052,"distance":0},{"source":5052,"target":5053,"distance":0},{"source":5052,"target":5054,"distance":0},{"source":5052,"target":5055,"distance":0},{"source":5052,"target":5056,"distance":0},{"source":5051,"target":5057,"distance":1},{"source":5050,"target":5058,"distance":2},{"source":5049,"target":5059,"distance":2},{"source":5044,"target":5060,"distance":3},{"source":5043,"target":5061,"distance":3},{"source":5042,"target":5062,"distance":4},{"source":5041,"target":5063,"distance":5},{"source":5040,"target":5064,"distance":7},{"source":5039,"target":5065,"distance":7},{"source":5038,"target":5066,"distance":8},{"source":5037,"target":5067,"distance":9},{"source":5067,"target":5068,"distance":0},{"source":5068,"target":5069,"distance":0},{"source":5068,"target":5070,"distance":4},{"source":5070,"target":5071,"distance":0},{"source":5071,"target":5072,"distance":0},{"source":5071,"target":5073,"distance":0},{"source":5071,"target":5074,"distance":0},{"source":5071,"target":5075,"distance":0},{"source":5070,"target":5076,"distance":1},{"source":5067,"target":5077,"distance":4},{"source":5077,"target":5078,"distance":0},{"source":5077,"target":5079,"distance":0},{"source":5036,"target":5080,"distance":10},{"source":5035,"target":5081,"distance":12},{"source":5081,"target":5082,"distance":0},{"source":5081,"target":5083,"distance":0},{"source":2640,"target":5084,"distance":27},{"source":5084,"target":5085,"distance":0},{"source":5084,"target":5086,"distance":9},{"source":2639,"target":5087,"distance":28},{"source":5087,"target":5088,"distance":0},{"source":5088,"target":5089,"distance":0},{"source":5089,"target":5090,"distance":0},{"source":5090,"target":5091,"distance":0},{"source":5091,"target":5092,"distance":0},{"source":5092,"target":5093,"distance":0},{"source":5092,"target":5094,"distance":0},{"source":5092,"target":5095,"distance":0},{"source":5091,"target":5096,"distance":1},{"source":5090,"target":5097,"distance":11},{"source":5097,"target":5098,"distance":0},{"source":5097,"target":5099,"distance":2},{"source":5089,"target":5100,"distance":14},{"source":5088,"target":5101,"distance":18},{"source":5101,"target":5102,"distance":0},{"source":5101,"target":5103,"distance":17},{"source":5087,"target":5104,"distance":22},{"source":2638,"target":5105,"distance":31},{"source":2637,"target":5106,"distance":34},{"source":5106,"target":5107,"distance":0},{"source":5107,"target":5108,"distance":0},{"source":5108,"target":5109,"distance":0},{"source":5109,"target":5110,"distance":0},{"source":5110,"target":5111,"distance":0},{"source":5111,"target":5112,"distance":0},{"source":5112,"target":5113,"distance":0},{"source":5113,"target":5114,"distance":0},{"source":5114,"target":5115,"distance":0},{"source":5115,"target":5116,"distance":0},{"source":5115,"target":5117,"distance":0},{"source":5115,"target":5118,"distance":0},{"source":5114,"target":5119,"distance":0},{"source":5113,"target":5120,"distance":1},{"source":5112,"target":5121,"distance":1},{"source":5111,"target":5122,"distance":1},{"source":5110,"target":5123,"distance":1},{"source":5109,"target":5124,"distance":2},{"source":5108,"target":5125,"distance":7},{"source":5125,"target":5126,"distance":0},{"source":5126,"target":5127,"distance":0},{"source":5127,"target":5128,"distance":0},{"source":5128,"target":5129,"distance":0},{"source":5128,"target":5130,"distance":8},{"source":5130,"target":5131,"distance":0},{"source":5131,"target":5132,"distance":0},{"source":5132,"target":5133,"distance":0},{"source":5133,"target":5134,"distance":0},{"source":5133,"target":5135,"distance":0},{"source":5132,"target":5136,"distance":15},{"source":5131,"target":5137,"distance":0},{"source":5130,"target":5138,"distance":3},{"source":5127,"target":5139,"distance":6},{"source":5139,"target":5140,"distance":0},{"source":5140,"target":5141,"distance":0},{"source":5141,"target":5142,"distance":0},{"source":5141,"target":5143,"distance":1},{"source":5140,"target":5144,"distance":1},{"source":5139,"target":5145,"distance":3},{"source":5126,"target":5146,"distance":7},{"source":5146,"target":5147,"distance":0},{"source":5147,"target":5148,"distance":0},{"source":5147,"target":5149,"distance":1},{"source":5146,"target":5150,"distance":6},{"source":5125,"target":5151,"distance":7},{"source":5151,"target":5152,"distance":0},{"source":5152,"target":5153,"distance":0},{"source":5153,"target":5154,"distance":0},{"source":5153,"target":5155,"distance":0},{"source":5152,"target":5156,"distance":1},{"source":5151,"target":5157,"distance":2},{"source":5107,"target":5158,"distance":12},{"source":5106,"target":5159,"distance":22},{"source":2636,"target":5160,"distance":34},{"source":2635,"target":5161,"distance":36},{"source":2634,"target":5162,"distance":37},{"source":2633,"target":5163,"distance":38},{"source":5163,"target":5164,"distance":0},{"source":5163,"target":5165,"distance":1},{"source":2632,"target":5166,"distance":39},{"source":5166,"target":5167,"distance":0},{"source":5167,"target":5168,"distance":0},{"source":5168,"target":5169,"distance":0},{"source":5169,"target":5170,"distance":0},{"source":5170,"target":5171,"distance":0},{"source":5171,"target":5172,"distance":0},{"source":5171,"target":5173,"distance":0},{"source":5170,"target":5174,"distance":1},{"source":5169,"target":5175,"distance":1},{"source":5168,"target":5176,"distance":2},{"source":5167,"target":5177,"distance":4},{"source":5177,"target":5178,"distance":0},{"source":5178,"target":5179,"distance":0},{"source":5179,"target":5180,"distance":0},{"source":5180,"target":5181,"distance":0},{"source":5181,"target":5182,"distance":0},{"source":5182,"target":5183,"distance":0},{"source":5182,"target":5184,"distance":9},{"source":5181,"target":5185,"distance":18},{"source":5185,"target":5186,"distance":0},{"source":5186,"target":5187,"distance":0},{"source":5187,"target":5188,"distance":0},{"source":5188,"target":5189,"distance":0},{"source":5189,"target":5190,"distance":0},{"source":5189,"target":5191,"distance":0},{"source":5188,"target":5192,"distance":1},{"source":5187,"target":5193,"distance":3},{"source":5186,"target":5194,"distance":3},{"source":5194,"target":5195,"distance":0},{"source":5195,"target":5196,"distance":0},{"source":5195,"target":5197,"distance":4},{"source":5197,"target":5198,"distance":0},{"source":5198,"target":5199,"distance":0},{"source":5198,"target":5200,"distance":4},{"source":5197,"target":5201,"distance":13},{"source":5194,"target":5202,"distance":5},{"source":5185,"target":5203,"distance":8},{"source":5180,"target":5204,"distance":22},{"source":5179,"target":5205,"distance":25},{"source":5205,"target":5206,"distance":0},{"source":5205,"target":5207,"distance":0},{"source":5178,"target":5208,"distance":26},{"source":5208,"target":5209,"distance":0},{"source":5208,"target":5210,"distance":10},{"source":5210,"target":5211,"distance":0},{"source":5210,"target":5212,"distance":1},{"source":5177,"target":5213,"distance":27},{"source":5166,"target":5214,"distance":22},{"source":5214,"target":5215,"distance":0},{"source":5215,"target":5216,"distance":0},{"source":5216,"target":5217,"distance":0},{"source":5217,"target":5218,"distance":0},{"source":5218,"target":5219,"distance":0},{"source":5219,"target":5220,"distance":0},{"source":5219,"target":5221,"distance":1},{"source":5221,"target":5222,"distance":0},{"source":5221,"target":5223,"distance":0},{"source":5221,"target":5224,"distance":0},{"source":5221,"target":5225,"distance":0},{"source":5218,"target":5226,"distance":1},{"source":5217,"target":5227,"distance":8},{"source":5216,"target":5228,"distance":10},{"source":5215,"target":5229,"distance":12},{"source":5229,"target":5230,"distance":0},{"source":5229,"target":5231,"distance":11},{"source":5214,"target":5232,"distance":14},{"source":2631,"target":5233,"distance":40},{"source":5233,"target":5234,"distance":0},{"source":5234,"target":5235,"distance":0},{"source":5235,"target":5236,"distance":0},{"source":5236,"target":5237,"distance":0},{"source":5236,"target":5238,"distance":1},{"source":5235,"target":5239,"distance":10},{"source":5234,"target":5240,"distance":16},{"source":5233,"target":5241,"distance":19},{"source":5241,"target":5242,"distance":0},{"source":5241,"target":5243,"distance":18},{"source":2630,"target":5244,"distance":44},{"source":5244,"target":5245,"distance":0},{"source":5245,"target":5246,"distance":0},{"source":5246,"target":5247,"distance":0},{"source":5247,"target":5248,"distance":0},{"source":5248,"target":5249,"distance":0},{"source":5249,"target":5250,"distance":0},{"source":5250,"target":5251,"distance":0},{"source":5251,"target":5252,"distance":0},{"source":5252,"target":5253,"distance":0},{"source":5253,"target":5254,"distance":0},{"source":5254,"target":5255,"distance":0},{"source":5255,"target":5256,"distance":0},{"source":5256,"target":5257,"distance":0},{"source":5257,"target":5258,"distance":0},{"source":5258,"target":5259,"distance":0},{"source":5259,"target":5260,"distance":0},{"source":5260,"target":5261,"distance":0},{"source":5261,"target":5262,"distance":0},{"source":5261,"target":5263,"distance":0},{"source":5261,"target":5264,"distance":0},{"source":5261,"target":5265,"distance":0},{"source":5261,"target":5266,"distance":0},{"source":5260,"target":5267,"distance":0},{"source":5259,"target":5268,"distance":1},{"source":5258,"target":5269,"distance":1},{"source":5257,"target":5270,"distance":1},{"source":5270,"target":5271,"distance":0},{"source":5271,"target":5272,"distance":0},{"source":5271,"target":5273,"distance":0},{"source":5271,"target":5274,"distance":0},{"source":5270,"target":5275,"distance":1},{"source":5256,"target":5276,"distance":7},{"source":5255,"target":5277,"distance":10},{"source":5277,"target":5278,"distance":0},{"source":5277,"target":5279,"distance":4},{"source":5279,"target":5280,"distance":0},{"source":5279,"target":5281,"distance":0},{"source":5254,"target":5282,"distance":12},{"source":5282,"target":5283,"distance":0},{"source":5283,"target":5284,"distance":0},{"source":5283,"target":5285,"distance":5},{"source":5282,"target":5286,"distance":5},{"source":5253,"target":5287,"distance":14},{"source":5252,"target":5288,"distance":17},{"source":5251,"target":5289,"distance":17},{"source":5289,"target":5290,"distance":0},{"source":5289,"target":5291,"distance":16},{"source":5250,"target":5292,"distance":18},{"source":5292,"target":5293,"distance":0},{"source":5292,"target":5294,"distance":0},{"source":5292,"target":5295,"distance":0},{"source":5292,"target":5296,"distance":0},{"source":5292,"target":5297,"distance":0},{"source":5292,"target":5298,"distance":0},{"source":5292,"target":5299,"distance":0},{"source":5292,"target":5300,"distance":0},{"source":5249,"target":5301,"distance":19},{"source":5301,"target":5302,"distance":0},{"source":5301,"target":5303,"distance":2},{"source":5248,"target":5304,"distance":23},{"source":5247,"target":5305,"distance":25},{"source":5305,"target":5306,"distance":0},{"source":5306,"target":5307,"distance":0},{"source":5306,"target":5308,"distance":15},{"source":5305,"target":5309,"distance":17},{"source":5246,"target":5310,"distance":28},{"source":5310,"target":5311,"distance":0},{"source":5310,"target":5312,"distance":11},{"source":5245,"target":5313,"distance":30},{"source":5244,"target":5314,"distance":32},{"source":5314,"target":5315,"distance":0},{"source":5314,"target":5316,"distance":19},{"source":5316,"target":5317,"distance":0},{"source":5316,"target":5318,"distance":1},{"source":415,"target":5319,"distance":45},{"source":414,"target":5320,"distance":47},{"source":413,"target":5321,"distance":48},{"source":412,"target":5322,"distance":49},{"source":411,"target":5323,"distance":49},{"source":5323,"target":5324,"distance":0},{"source":5323,"target":5325,"distance":6},{"source":277,"target":5326,"distance":55},{"source":276,"target":5327,"distance":63},{"source":5327,"target":5328,"distance":0},{"source":5327,"target":5329,"distance":8},{"source":275,"target":5330,"distance":68},{"source":274,"target":5331,"distance":69},{"source":273,"target":5332,"distance":69},{"source":5332,"target":5333,"distance":0},{"source":5332,"target":5334,"distance":17},{"source":272,"target":5335,"distance":71},{"source":271,"target":5336,"distance":72},{"source":270,"target":5337,"distance":72},{"source":5337,"target":5338,"distance":0},{"source":5338,"target":5339,"distance":0},{"source":5338,"target":5340,"distance":8},{"source":5337,"target":5341,"distance":16},{"source":269,"target":5342,"distance":74},{"source":268,"target":5343,"distance":75},{"source":5343,"target":5344,"distance":0},{"source":5343,"target":5345,"distance":5},{"source":5345,"target":5346,"distance":0},{"source":5346,"target":5347,"distance":0},{"source":5346,"target":5348,"distance":1},{"source":5345,"target":5349,"distance":3},{"source":267,"target":5350,"distance":76},{"source":262,"target":5351,"distance":397},{"source":5351,"target":5352,"distance":0},{"source":5352,"target":5353,"distance":0},{"source":5353,"target":5354,"distance":0},{"source":5354,"target":5355,"distance":0},{"source":5355,"target":5356,"distance":0},{"source":5356,"target":5357,"distance":0},{"source":5357,"target":5358,"distance":0},{"source":5358,"target":5359,"distance":0},{"source":5358,"target":5360,"distance":0},{"source":5358,"target":5361,"distance":0},{"source":5358,"target":5362,"distance":0},{"source":5357,"target":5363,"distance":0},{"source":5356,"target":5364,"distance":1},{"source":5355,"target":5365,"distance":10},{"source":5354,"target":5366,"distance":17},{"source":5366,"target":5367,"distance":0},{"source":5366,"target":5368,"distance":10},{"source":5353,"target":5369,"distance":48},{"source":5369,"target":5370,"distance":0},{"source":5370,"target":5371,"distance":0},{"source":5370,"target":5372,"distance":11},{"source":5369,"target":5373,"distance":14},{"source":5352,"target":5374,"distance":93},{"source":5374,"target":5375,"distance":0},{"source":5375,"target":5376,"distance":0},{"source":5375,"target":5377,"distance":39},{"source":5377,"target":5378,"distance":0},{"source":5377,"target":5379,"distance":29},{"source":5374,"target":5380,"distance":85},{"source":5380,"target":5381,"distance":0},{"source":5381,"target":5382,"distance":0},{"source":5382,"target":5383,"distance":0},{"source":5383,"target":5384,"distance":0},{"source":5383,"target":5385,"distance":41},{"source":5382,"target":5386,"distance":44},{"source":5381,"target":5387,"distance":46},{"source":5380,"target":5388,"distance":78},{"source":5388,"target":5389,"distance":0},{"source":5388,"target":5390,"distance":8},{"source":5351,"target":5391,"distance":116},{"source":5391,"target":5392,"distance":0},{"source":5391,"target":5393,"distance":8},{"source":261,"target":5394,"distance":423},{"source":5394,"target":5395,"distance":0},{"source":5395,"target":5396,"distance":0},{"source":5396,"target":5397,"distance":0},{"source":5397,"target":5398,"distance":0},{"source":5398,"target":5399,"distance":0},{"source":5399,"target":5400,"distance":0},{"source":5400,"target":5401,"distance":0},{"source":5401,"target":5402,"distance":0},{"source":5402,"target":5403,"distance":0},{"source":5403,"target":5404,"distance":0},{"source":5404,"target":5405,"distance":0},{"source":5405,"target":5406,"distance":0},{"source":5406,"target":5407,"distance":0},{"source":5407,"target":5408,"distance":0},{"source":5408,"target":5409,"distance":0},{"source":5409,"target":5410,"distance":0},{"source":5410,"target":5411,"distance":0},{"source":5411,"target":5412,"distance":0},{"source":5412,"target":5413,"distance":0},{"source":5413,"target":5414,"distance":0},{"source":5414,"target":5415,"distance":0},{"source":5415,"target":5416,"distance":0},{"source":5416,"target":5417,"distance":0},{"source":5417,"target":5418,"distance":0},{"source":5418,"target":5419,"distance":0},{"source":5419,"target":5420,"distance":0},{"source":5420,"target":5421,"distance":0},{"source":5421,"target":5422,"distance":0},{"source":5422,"target":5423,"distance":0},{"source":5423,"target":5424,"distance":0},{"source":5424,"target":5425,"distance":0},{"source":5425,"target":5426,"distance":0},{"source":5426,"target":5427,"distance":0},{"source":5427,"target":5428,"distance":0},{"source":5428,"target":5429,"distance":0},{"source":5429,"target":5430,"distance":0},{"source":5430,"target":5431,"distance":0},{"source":5431,"target":5432,"distance":0},{"source":5432,"target":5433,"distance":0},{"source":5433,"target":5434,"distance":0},{"source":5434,"target":5435,"distance":0},{"source":5435,"target":5436,"distance":0},{"source":5436,"target":5437,"distance":0},{"source":5437,"target":5438,"distance":0},{"source":5438,"target":5439,"distance":0},{"source":5439,"target":5440,"distance":0},{"source":5440,"target":5441,"distance":0},{"source":5441,"target":5442,"distance":0},{"source":5442,"target":5443,"distance":0},{"source":5443,"target":5444,"distance":0},{"source":5444,"target":5445,"distance":0},{"source":5445,"target":5446,"distance":0},{"source":5446,"target":5447,"distance":0},{"source":5447,"target":5448,"distance":0},{"source":5448,"target":5449,"distance":0},{"source":5449,"target":5450,"distance":0},{"source":5450,"target":5451,"distance":0},{"source":5451,"target":5452,"distance":0},{"source":5452,"target":5453,"distance":0},{"source":5453,"target":5454,"distance":0},{"source":5454,"target":5455,"distance":0},{"source":5455,"target":5456,"distance":0},{"source":5456,"target":5457,"distance":0},{"source":5457,"target":5458,"distance":0},{"source":5458,"target":5459,"distance":0},{"source":5459,"target":5460,"distance":0},{"source":5460,"target":5461,"distance":0},{"source":5461,"target":5462,"distance":0},{"source":5462,"target":5463,"distance":0},{"source":5463,"target":5464,"distance":0},{"source":5464,"target":5465,"distance":0},{"source":5465,"target":5466,"distance":0},{"source":5466,"target":5467,"distance":0},{"source":5466,"target":5468,"distance":0},{"source":5466,"target":5469,"distance":0},{"source":5466,"target":5470,"distance":0},{"source":5466,"target":5471,"distance":0},{"source":5466,"target":5472,"distance":0},{"source":5466,"target":5473,"distance":0},{"source":5466,"target":5474,"distance":0},{"source":5466,"target":5475,"distance":0},{"source":5466,"target":5476,"distance":0},{"source":5466,"target":5477,"distance":0},{"source":5466,"target":5478,"distance":0},{"source":5466,"target":5479,"distance":0},{"source":5466,"target":5480,"distance":0},{"source":5466,"target":5481,"distance":0},{"source":5466,"target":5482,"distance":0},{"source":5466,"target":5483,"distance":0},{"source":5466,"target":5484,"distance":0},{"source":5466,"target":5485,"distance":0},{"source":5466,"target":5486,"distance":0},{"source":5466,"target":5487,"distance":0},{"source":5466,"target":5488,"distance":0},{"source":5466,"target":5489,"distance":0},{"source":5466,"target":5490,"distance":0},{"source":5466,"target":5491,"distance":0},{"source":5466,"target":5492,"distance":0},{"source":5466,"target":5493,"distance":0},{"source":5466,"target":5494,"distance":0},{"source":5466,"target":5495,"distance":0},{"source":5466,"target":5496,"distance":0},{"source":5466,"target":5497,"distance":0},{"source":5466,"target":5498,"distance":0},{"source":5466,"target":5499,"distance":0},{"source":5466,"target":5500,"distance":0},{"source":5466,"target":5501,"distance":0},{"source":5466,"target":5502,"distance":0},{"source":5466,"target":5503,"distance":0},{"source":5466,"target":5504,"distance":0},{"source":5466,"target":5505,"distance":0},{"source":5466,"target":5506,"distance":0},{"source":5466,"target":5507,"distance":0},{"source":5466,"target":5508,"distance":0},{"source":5466,"target":5509,"distance":0},{"source":5466,"target":5510,"distance":0},{"source":5466,"target":5511,"distance":0},{"source":5466,"target":5512,"distance":0},{"source":5466,"target":5513,"distance":0},{"source":5466,"target":5514,"distance":0},{"source":5466,"target":5515,"distance":0},{"source":5466,"target":5516,"distance":0},{"source":5466,"target":5517,"distance":0},{"source":5466,"target":5518,"distance":0},{"source":5466,"target":5519,"distance":0},{"source":5466,"target":5520,"distance":0},{"source":5466,"target":5521,"distance":0},{"source":5466,"target":5522,"distance":0},{"source":5466,"target":5523,"distance":0},{"source":5466,"target":5524,"distance":0},{"source":5466,"target":5525,"distance":0},{"source":5466,"target":5526,"distance":0},{"source":5466,"target":5527,"distance":0},{"source":5466,"target":5528,"distance":0},{"source":5466,"target":5529,"distance":0},{"source":5466,"target":5530,"distance":0},{"source":5466,"target":5531,"distance":0},{"source":5466,"target":5532,"distance":0},{"source":5466,"target":5533,"distance":0},{"source":5466,"target":5534,"distance":0},{"source":5466,"target":5535,"distance":0},{"source":5466,"target":5536,"distance":0},{"source":5466,"target":5537,"distance":0},{"source":5466,"target":5538,"distance":0},{"source":5466,"target":5539,"distance":0},{"source":5466,"target":5540,"distance":0},{"source":5465,"target":5541,"distance":0},{"source":5464,"target":5542,"distance":0},{"source":5463,"target":5543,"distance":0},{"source":5462,"target":5544,"distance":0},{"source":5461,"target":5545,"distance":0},{"source":5460,"target":5546,"distance":0},{"source":5459,"target":5547,"distance":0},{"source":5458,"target":5548,"distance":0},{"source":5457,"target":5549,"distance":1},{"source":5549,"target":5550,"distance":0},{"source":5550,"target":5551,"distance":0},{"source":5550,"target":5552,"distance":1},{"source":5552,"target":5553,"distance":0},{"source":5553,"target":5554,"distance":0},{"source":5553,"target":5555,"distance":0},{"source":5552,"target":5556,"distance":1},{"source":5549,"target":5557,"distance":1},{"source":5456,"target":5558,"distance":1},{"source":5558,"target":5559,"distance":0},{"source":5559,"target":5560,"distance":0},{"source":5560,"target":5561,"distance":0},{"source":5561,"target":5562,"distance":0},{"source":5562,"target":5563,"distance":0},{"source":5563,"target":5564,"distance":0},{"source":5564,"target":5565,"distance":0},{"source":5564,"target":5566,"distance":7},{"source":5563,"target":5567,"distance":7},{"source":5567,"target":5568,"distance":0},{"source":5567,"target":5569,"distance":1},{"source":5569,"target":5570,"distance":0},{"source":5569,"target":5571,"distance":0},{"source":5562,"target":5572,"distance":7},{"source":5561,"target":5573,"distance":8},{"source":5573,"target":5574,"distance":0},{"source":5574,"target":5575,"distance":0},{"source":5574,"target":5576,"distance":1},{"source":5573,"target":5577,"distance":2},{"source":5560,"target":5578,"distance":9},{"source":5559,"target":5579,"distance":11},{"source":5579,"target":5580,"distance":0},{"source":5579,"target":5581,"distance":1},{"source":5558,"target":5582,"distance":0},{"source":5582,"target":5583,"distance":0},{"source":5582,"target":5584,"distance":0},{"source":5455,"target":5585,"distance":1},{"source":5454,"target":5586,"distance":1},{"source":5453,"target":5587,"distance":1},{"source":5587,"target":5588,"distance":0},{"source":5588,"target":5589,"distance":0},{"source":5588,"target":5590,"distance":3},{"source":5587,"target":5591,"distance":0},{"source":5452,"target":5592,"distance":1},{"source":5592,"target":5593,"distance":0},{"source":5592,"target":5594,"distance":0},{"source":5451,"target":5595,"distance":1},{"source":5450,"target":5596,"distance":1},{"source":5596,"target":5597,"distance":0},{"source":5597,"target":5598,"distance":0},{"source":5598,"target":5599,"distance":0},{"source":5599,"target":5600,"distance":0},{"source":5600,"target":5601,"distance":0},{"source":5601,"target":5602,"distance":0},{"source":5602,"target":5603,"distance":0},{"source":5603,"target":5604,"distance":0},{"source":5604,"target":5605,"distance":0},{"source":5605,"target":5606,"distance":0},{"source":5605,"target":5607,"distance":0},{"source":5604,"target":5608,"distance":1},{"source":5603,"target":5609,"distance":1},{"source":5602,"target":5610,"distance":2},{"source":5610,"target":5611,"distance":0},{"source":5611,"target":5612,"distance":0},{"source":5611,"target":5613,"distance":0},{"source":5610,"target":5614,"distance":1},{"source":5614,"target":5615,"distance":0},{"source":5614,"target":5616,"distance":0},{"source":5601,"target":5617,"distance":2},{"source":5600,"target":5618,"distance":2},{"source":5618,"target":5619,"distance":0},{"source":5618,"target":5620,"distance":1},{"source":5599,"target":5621,"distance":2},{"source":5598,"target":5622,"distance":2},{"source":5597,"target":5623,"distance":4},{"source":5596,"target":5624,"distance":1},{"source":5449,"target":5625,"distance":1},{"source":5448,"target":5626,"distance":1},{"source":5626,"target":5627,"distance":0},{"source":5626,"target":5628,"distance":1},{"source":5447,"target":5629,"distance":1},{"source":5629,"target":5630,"distance":0},{"source":5630,"target":5631,"distance":0},{"source":5630,"target":5632,"distance":0},{"source":5629,"target":5633,"distance":2},{"source":5446,"target":5634,"distance":1},{"source":5634,"target":5635,"distance":0},{"source":5635,"target":5636,"distance":0},{"source":5635,"target":5637,"distance":0},{"source":5634,"target":5638,"distance":1},{"source":5638,"target":5639,"distance":0},{"source":5639,"target":5640,"distance":0},{"source":5639,"target":5641,"distance":0},{"source":5638,"target":5642,"distance":1},{"source":5445,"target":5643,"distance":1},{"source":5444,"target":5644,"distance":1},{"source":5644,"target":5645,"distance":0},{"source":5645,"target":5646,"distance":0},{"source":5645,"target":5647,"distance":0},{"source":5645,"target":5648,"distance":0},{"source":5644,"target":5649,"distance":2},{"source":5443,"target":5650,"distance":1},{"source":5442,"target":5651,"distance":1},{"source":5441,"target":5652,"distance":1},{"source":5440,"target":5653,"distance":1},{"source":5653,"target":5654,"distance":0},{"source":5653,"target":5655,"distance":0},{"source":5439,"target":5656,"distance":1},{"source":5438,"target":5657,"distance":1},{"source":5657,"target":5658,"distance":0},{"source":5657,"target":5659,"distance":0},{"source":5657,"target":5660,"distance":0},{"source":5657,"target":5661,"distance":0},{"source":5657,"target":5662,"distance":0},{"source":5657,"target":5663,"distance":0},{"source":5657,"target":5664,"distance":0},{"source":5657,"target":5665,"distance":0},{"source":5657,"target":5666,"distance":0},{"source":5657,"target":5667,"distance":0},{"source":5437,"target":5668,"distance":1},{"source":5668,"target":5669,"distance":0},{"source":5668,"target":5670,"distance":0},{"source":5668,"target":5671,"distance":0},{"source":5436,"target":5672,"distance":1},{"source":5672,"target":5673,"distance":0},{"source":5672,"target":5674,"distance":0},{"source":5435,"target":5675,"distance":1},{"source":5434,"target":5676,"distance":1},{"source":5433,"target":5677,"distance":1},{"source":5432,"target":5678,"distance":1},{"source":5431,"target":5679,"distance":1},{"source":5430,"target":5680,"distance":1},{"source":5680,"target":5681,"distance":0},{"source":5680,"target":5682,"distance":0},{"source":5429,"target":5683,"distance":1},{"source":5683,"target":5684,"distance":0},{"source":5683,"target":5685,"distance":0},{"source":5683,"target":5686,"distance":0},{"source":5428,"target":5687,"distance":2},{"source":5687,"target":5688,"distance":0},{"source":5688,"target":5689,"distance":0},{"source":5688,"target":5690,"distance":0},{"source":5687,"target":5691,"distance":0},{"source":5427,"target":5692,"distance":2},{"source":5692,"target":5693,"distance":0},{"source":5692,"target":5694,"distance":1},{"source":5426,"target":5695,"distance":2},{"source":5695,"target":5696,"distance":0},{"source":5695,"target":5697,"distance":1},{"source":5425,"target":5698,"distance":2},{"source":5698,"target":5699,"distance":0},{"source":5698,"target":5700,"distance":1},{"source":5424,"target":5701,"distance":2},{"source":5423,"target":5702,"distance":2},{"source":5422,"target":5703,"distance":2},{"source":5421,"target":5704,"distance":2},{"source":5420,"target":5705,"distance":2},{"source":5705,"target":5706,"distance":0},{"source":5705,"target":5707,"distance":0},{"source":5419,"target":5708,"distance":2},{"source":5708,"target":5709,"distance":0},{"source":5708,"target":5710,"distance":0},{"source":5708,"target":5711,"distance":0},{"source":5708,"target":5712,"distance":0},{"source":5418,"target":5713,"distance":2},{"source":5417,"target":5714,"distance":2},{"source":5416,"target":5715,"distance":2},{"source":5415,"target":5716,"distance":3},{"source":5716,"target":5717,"distance":0},{"source":5716,"target":5718,"distance":0},{"source":5414,"target":5719,"distance":3},{"source":5413,"target":5720,"distance":3},{"source":5412,"target":5721,"distance":3},{"source":5411,"target":5722,"distance":3},{"source":5722,"target":5723,"distance":0},{"source":5722,"target":5724,"distance":0},{"source":5410,"target":5725,"distance":3},{"source":5409,"target":5726,"distance":3},{"source":5408,"target":5727,"distance":3},{"source":5727,"target":5728,"distance":0},{"source":5727,"target":5729,"distance":0},{"source":5407,"target":5730,"distance":3},{"source":5406,"target":5731,"distance":4},{"source":5405,"target":5732,"distance":4},{"source":5404,"target":5733,"distance":5},{"source":5733,"target":5734,"distance":0},{"source":5733,"target":5735,"distance":1},{"source":5403,"target":5736,"distance":5},{"source":5736,"target":5737,"distance":0},{"source":5736,"target":5738,"distance":0},{"source":5736,"target":5739,"distance":0},{"source":5736,"target":5740,"distance":0},{"source":5736,"target":5741,"distance":0},{"source":5402,"target":5742,"distance":5},{"source":5742,"target":5743,"distance":0},{"source":5742,"target":5744,"distance":0},{"source":5401,"target":5745,"distance":6},{"source":5400,"target":5746,"distance":6},{"source":5399,"target":5747,"distance":6},{"source":5398,"target":5748,"distance":6},{"source":5397,"target":5749,"distance":7},{"source":5396,"target":5750,"distance":7},{"source":5750,"target":5751,"distance":0},{"source":5751,"target":5752,"distance":0},{"source":5752,"target":5753,"distance":0},{"source":5753,"target":5754,"distance":0},{"source":5754,"target":5755,"distance":0},{"source":5755,"target":5756,"distance":0},{"source":5756,"target":5757,"distance":0},{"source":5757,"target":5758,"distance":0},{"source":5758,"target":5759,"distance":0},{"source":5759,"target":5760,"distance":0},{"source":5760,"target":5761,"distance":0},{"source":5761,"target":5762,"distance":0},{"source":5762,"target":5763,"distance":0},{"source":5763,"target":5764,"distance":0},{"source":5764,"target":5765,"distance":0},{"source":5765,"target":5766,"distance":0},{"source":5766,"target":5767,"distance":0},{"source":5767,"target":5768,"distance":0},{"source":5768,"target":5769,"distance":0},{"source":5769,"target":5770,"distance":0},{"source":5770,"target":5771,"distance":0},{"source":5771,"target":5772,"distance":0},{"source":5772,"target":5773,"distance":0},{"source":5773,"target":5774,"distance":0},{"source":5774,"target":5775,"distance":0},{"source":5775,"target":5776,"distance":0},{"source":5776,"target":5777,"distance":0},{"source":5777,"target":5778,"distance":0},{"source":5778,"target":5779,"distance":0},{"source":5779,"target":5780,"distance":0},{"source":5780,"target":5781,"distance":0},{"source":5781,"target":5782,"distance":0},{"source":5782,"target":5783,"distance":0},{"source":5783,"target":5784,"distance":0},{"source":5784,"target":5785,"distance":0},{"source":5785,"target":5786,"distance":0},{"source":5786,"target":5787,"distance":0},{"source":5787,"target":5788,"distance":0},{"source":5788,"target":5789,"distance":0},{"source":5789,"target":5790,"distance":0},{"source":5790,"target":5791,"distance":0},{"source":5791,"target":5792,"distance":0},{"source":5792,"target":5793,"distance":0},{"source":5793,"target":5794,"distance":0},{"source":5794,"target":5795,"distance":0},{"source":5795,"target":5796,"distance":0},{"source":5796,"target":5797,"distance":0},{"source":5797,"target":5798,"distance":0},{"source":5798,"target":5799,"distance":0},{"source":5799,"target":5800,"distance":0},{"source":5800,"target":5801,"distance":0},{"source":5801,"target":5802,"distance":0},{"source":5802,"target":5803,"distance":0},{"source":5803,"target":5804,"distance":0},{"source":5803,"target":5805,"distance":8},{"source":5802,"target":5806,"distance":8},{"source":5801,"target":5807,"distance":8},{"source":5800,"target":5808,"distance":9},{"source":5799,"target":5809,"distance":9},{"source":5809,"target":5810,"distance":0},{"source":5810,"target":5811,"distance":0},{"source":5811,"target":5812,"distance":0},{"source":5812,"target":5813,"distance":0},{"source":5812,"target":5814,"distance":0},{"source":5812,"target":5815,"distance":0},{"source":5812,"target":5816,"distance":0},{"source":5812,"target":5817,"distance":0},{"source":5812,"target":5818,"distance":0},{"source":5811,"target":5819,"distance":1},{"source":5819,"target":5820,"distance":0},{"source":5819,"target":5821,"distance":0},{"source":5810,"target":5822,"distance":1},{"source":5822,"target":5823,"distance":0},{"source":5823,"target":5824,"distance":0},{"source":5823,"target":5825,"distance":0},{"source":5823,"target":5826,"distance":0},{"source":5823,"target":5827,"distance":0},{"source":5823,"target":5828,"distance":0},{"source":5822,"target":5829,"distance":1},{"source":5809,"target":5830,"distance":1},{"source":5830,"target":5831,"distance":0},{"source":5831,"target":5832,"distance":0},{"source":5832,"target":5833,"distance":0},{"source":5832,"target":5834,"distance":0},{"source":5832,"target":5835,"distance":0},{"source":5832,"target":5836,"distance":0},{"source":5832,"target":5837,"distance":0},{"source":5832,"target":5838,"distance":0},{"source":5832,"target":5839,"distance":0},{"source":5831,"target":5840,"distance":1},{"source":5830,"target":5841,"distance":1},{"source":5841,"target":5842,"distance":0},{"source":5841,"target":5843,"distance":0},{"source":5798,"target":5844,"distance":10},{"source":5797,"target":5845,"distance":10},{"source":5796,"target":5846,"distance":10},{"source":5795,"target":5847,"distance":10},{"source":5794,"target":5848,"distance":10},{"source":5793,"target":5849,"distance":10},{"source":5792,"target":5850,"distance":10},{"source":5850,"target":5851,"distance":0},{"source":5850,"target":5852,"distance":1},{"source":5791,"target":5853,"distance":11},{"source":5790,"target":5854,"distance":11},{"source":5854,"target":5855,"distance":0},{"source":5855,"target":5856,"distance":0},{"source":5856,"target":5857,"distance":0},{"source":5856,"target":5858,"distance":0},{"source":5855,"target":5859,"distance":7},{"source":5859,"target":5860,"distance":0},{"source":5859,"target":5861,"distance":0},{"source":5854,"target":5862,"distance":8},{"source":5862,"target":5863,"distance":0},{"source":5862,"target":5864,"distance":0},{"source":5862,"target":5865,"distance":0},{"source":5862,"target":5866,"distance":0},{"source":5789,"target":5867,"distance":11},{"source":5788,"target":5868,"distance":11},{"source":5868,"target":5869,"distance":0},{"source":5868,"target":5870,"distance":0},{"source":5868,"target":5871,"distance":0},{"source":5787,"target":5872,"distance":11},{"source":5872,"target":5873,"distance":0},{"source":5873,"target":5874,"distance":0},{"source":5874,"target":5875,"distance":0},{"source":5874,"target":5876,"distance":2},{"source":5873,"target":5877,"distance":2},{"source":5877,"target":5878,"distance":0},{"source":5877,"target":5879,"distance":0},{"source":5872,"target":5880,"distance":3},{"source":5880,"target":5881,"distance":0},{"source":5880,"target":5882,"distance":0},{"source":5786,"target":5883,"distance":12},{"source":5883,"target":5884,"distance":0},{"source":5884,"target":5885,"distance":0},{"source":5885,"target":5886,"distance":0},{"source":5886,"target":5887,"distance":0},{"source":5887,"target":5888,"distance":0},{"source":5887,"target":5889,"distance":0},{"source":5887,"target":5890,"distance":0},{"source":5886,"target":5891,"distance":1},{"source":5885,"target":5892,"distance":1},{"source":5884,"target":5893,"distance":4},{"source":5883,"target":5894,"distance":4},{"source":5785,"target":5895,"distance":12},{"source":5895,"target":5896,"distance":0},{"source":5895,"target":5897,"distance":0},{"source":5784,"target":5898,"distance":12},{"source":5898,"target":5899,"distance":0},{"source":5899,"target":5900,"distance":0},{"source":5899,"target":5901,"distance":0},{"source":5898,"target":5902,"distance":11},{"source":5902,"target":5903,"distance":0},{"source":5903,"target":5904,"distance":0},{"source":5903,"target":5905,"distance":1},{"source":5905,"target":5906,"distance":0},{"source":5905,"target":5907,"distance":0},{"source":5902,"target":5908,"distance":2},{"source":5908,"target":5909,"distance":0},{"source":5908,"target":5910,"distance":1},{"source":5783,"target":5911,"distance":12},{"source":5911,"target":5912,"distance":0},{"source":5911,"target":5913,"distance":0},{"source":5911,"target":5914,"distance":0},{"source":5911,"target":5915,"distance":0},{"source":5782,"target":5916,"distance":12},{"source":5781,"target":5917,"distance":13},{"source":5780,"target":5918,"distance":13},{"source":5918,"target":5919,"distance":0},{"source":5918,"target":5920,"distance":1},{"source":5920,"target":5921,"distance":0},{"source":5920,"target":5922,"distance":0},{"source":5779,"target":5923,"distance":13},{"source":5923,"target":5924,"distance":0},{"source":5923,"target":5925,"distance":4},{"source":5778,"target":5926,"distance":13},{"source":5926,"target":5927,"distance":0},{"source":5926,"target":5928,"distance":11},{"source":5928,"target":5929,"distance":0},{"source":5928,"target":5930,"distance":0},{"source":5777,"target":5931,"distance":14},{"source":5776,"target":5932,"distance":14},{"source":5775,"target":5933,"distance":14},{"source":5933,"target":5934,"distance":0},{"source":5933,"target":5935,"distance":0},{"source":5774,"target":5936,"distance":15},{"source":5773,"target":5937,"distance":15},{"source":5772,"target":5938,"distance":15},{"source":5938,"target":5939,"distance":0},{"source":5938,"target":5940,"distance":0},{"source":5771,"target":5941,"distance":15},{"source":5770,"target":5942,"distance":15},{"source":5769,"target":5943,"distance":15},{"source":5943,"target":5944,"distance":0},{"source":5943,"target":5945,"distance":0},{"source":5768,"target":5946,"distance":15},{"source":5946,"target":5947,"distance":0},{"source":5946,"target":5948,"distance":0},{"source":5946,"target":5949,"distance":0},{"source":5946,"target":5950,"distance":0},{"source":5946,"target":5951,"distance":0},{"source":5767,"target":5952,"distance":16},{"source":5766,"target":5953,"distance":16},{"source":5953,"target":5954,"distance":0},{"source":5953,"target":5955,"distance":0},{"source":5765,"target":5956,"distance":17},{"source":5764,"target":5957,"distance":17},{"source":5763,"target":5958,"distance":19},{"source":5762,"target":5959,"distance":19},{"source":5761,"target":5960,"distance":20},{"source":5960,"target":5961,"distance":0},{"source":5960,"target":5962,"distance":3},{"source":5962,"target":5963,"distance":0},{"source":5963,"target":5964,"distance":0},{"source":5964,"target":5965,"distance":0},{"source":5965,"target":5966,"distance":0},{"source":5966,"target":5967,"distance":0},{"source":5967,"target":5968,"distance":0},{"source":5968,"target":5969,"distance":0},{"source":5969,"target":5970,"distance":0},{"source":5969,"target":5971,"distance":0},{"source":5969,"target":5972,"distance":0},{"source":5969,"target":5973,"distance":0},{"source":5969,"target":5974,"distance":0},{"source":5969,"target":5975,"distance":0},{"source":5968,"target":5976,"distance":0},{"source":5976,"target":5977,"distance":0},{"source":5976,"target":5978,"distance":0},{"source":5967,"target":5979,"distance":1},{"source":5979,"target":5980,"distance":0},{"source":5979,"target":5981,"distance":0},{"source":5979,"target":5982,"distance":0},{"source":5979,"target":5983,"distance":0},{"source":5966,"target":5984,"distance":1},{"source":5965,"target":5985,"distance":1},{"source":5964,"target":5986,"distance":1},{"source":5963,"target":5987,"distance":2},{"source":5987,"target":5988,"distance":0},{"source":5988,"target":5989,"distance":0},{"source":5989,"target":5990,"distance":0},{"source":5989,"target":5991,"distance":4},{"source":5988,"target":5992,"distance":8},{"source":5992,"target":5993,"distance":0},{"source":5993,"target":5994,"distance":0},{"source":5993,"target":5995,"distance":0},{"source":5992,"target":5996,"distance":4},{"source":5996,"target":5997,"distance":0},{"source":5997,"target":5998,"distance":0},{"source":5998,"target":5999,"distance":0},{"source":5999,"target":6000,"distance":0},{"source":6000,"target":6001,"distance":0},{"source":6001,"target":6002,"distance":0},{"source":6002,"target":6003,"distance":0},{"source":6002,"target":6004,"distance":0},{"source":6001,"target":6005,"distance":8},{"source":6005,"target":6006,"distance":0},{"source":6006,"target":6007,"distance":0},{"source":6006,"target":6008,"distance":0},{"source":6006,"target":6009,"distance":0},{"source":6006,"target":6010,"distance":0},{"source":6006,"target":6011,"distance":0},{"source":6006,"target":6012,"distance":0},{"source":6005,"target":6013,"distance":2},{"source":6000,"target":6014,"distance":13},{"source":5999,"target":6015,"distance":1},{"source":6015,"target":6016,"distance":0},{"source":6015,"target":6017,"distance":1},{"source":5998,"target":6018,"distance":1},{"source":5997,"target":6019,"distance":3},{"source":6019,"target":6020,"distance":0},{"source":6020,"target":6021,"distance":0},{"source":6020,"target":6022,"distance":0},{"source":6020,"target":6023,"distance":0},{"source":6019,"target":6024,"distance":1},{"source":6024,"target":6025,"distance":0},{"source":6025,"target":6026,"distance":0},{"source":6025,"target":6027,"distance":0},{"source":6025,"target":6028,"distance":0},{"source":6025,"target":6029,"distance":0},{"source":6025,"target":6030,"distance":0},{"source":6025,"target":6031,"distance":0},{"source":6024,"target":6032,"distance":1},{"source":5996,"target":6033,"distance":3},{"source":6033,"target":6034,"distance":0},{"source":6033,"target":6035,"distance":2},{"source":5987,"target":6036,"distance":1},{"source":6036,"target":6037,"distance":0},{"source":6036,"target":6038,"distance":0},{"source":5962,"target":6039,"distance":2},{"source":6039,"target":6040,"distance":0},{"source":6040,"target":6041,"distance":0},{"source":6040,"target":6042,"distance":0},{"source":6039,"target":6043,"distance":1},{"source":6043,"target":6044,"distance":0},{"source":6044,"target":6045,"distance":0},{"source":6044,"target":6046,"distance":0},{"source":6043,"target":6047,"distance":1},{"source":5760,"target":6048,"distance":38},{"source":6048,"target":6049,"distance":0},{"source":6048,"target":6050,"distance":0},{"source":5759,"target":6051,"distance":114},{"source":6051,"target":6052,"distance":0},{"source":6052,"target":6053,"distance":0},{"source":6053,"target":6054,"distance":0},{"source":6054,"target":6055,"distance":0},{"source":6055,"target":6056,"distance":0},{"source":6056,"target":6057,"distance":0},{"source":6057,"target":6058,"distance":0},{"source":6058,"target":6059,"distance":0},{"source":6058,"target":6060,"distance":0},{"source":6057,"target":6061,"distance":10},{"source":6056,"target":6062,"distance":40},{"source":6062,"target":6063,"distance":0},{"source":6062,"target":6064,"distance":30},{"source":6055,"target":6065,"distance":44},{"source":6065,"target":6066,"distance":0},{"source":6065,"target":6067,"distance":0},{"source":6065,"target":6068,"distance":0},{"source":6065,"target":6069,"distance":0},{"source":6054,"target":6070,"distance":51},{"source":6053,"target":6071,"distance":66},{"source":6071,"target":6072,"distance":0},{"source":6072,"target":6073,"distance":0},{"source":6072,"target":6074,"distance":23},{"source":6074,"target":6075,"distance":0},{"source":6074,"target":6076,"distance":0},{"source":6071,"target":6077,"distance":61},{"source":6077,"target":6078,"distance":0},{"source":6078,"target":6079,"distance":0},{"source":6079,"target":6080,"distance":0},{"source":6080,"target":6081,"distance":0},{"source":6081,"target":6082,"distance":0},{"source":6082,"target":6083,"distance":0},{"source":6083,"target":6084,"distance":0},{"source":6084,"target":6085,"distance":0},{"source":6085,"target":6086,"distance":0},{"source":6086,"target":6087,"distance":0},{"source":6087,"target":6088,"distance":0},{"source":6088,"target":6089,"distance":0},{"source":6089,"target":6090,"distance":0},{"source":6090,"target":6091,"distance":0},{"source":6091,"target":6092,"distance":0},{"source":6092,"target":6093,"distance":0},{"source":6093,"target":6094,"distance":0},{"source":6093,"target":6095,"distance":1},{"source":6092,"target":6096,"distance":5},{"source":6091,"target":6097,"distance":8},{"source":6090,"target":6098,"distance":11},{"source":6098,"target":6099,"distance":0},{"source":6099,"target":6100,"distance":0},{"source":6099,"target":6101,"distance":0},{"source":6098,"target":6102,"distance":10},{"source":6102,"target":6103,"distance":0},{"source":6103,"target":6104,"distance":0},{"source":6104,"target":6105,"distance":0},{"source":6105,"target":6106,"distance":0},{"source":6105,"target":6107,"distance":3},{"source":6104,"target":6108,"distance":4},{"source":6103,"target":6109,"distance":4},{"source":6102,"target":6110,"distance":5},{"source":6089,"target":6111,"distance":12},{"source":6111,"target":6112,"distance":0},{"source":6112,"target":6113,"distance":0},{"source":6113,"target":6114,"distance":0},{"source":6113,"target":6115,"distance":2},{"source":6112,"target":6116,"distance":3},{"source":6111,"target":6117,"distance":9},{"source":6088,"target":6118,"distance":14},{"source":6087,"target":6119,"distance":15},{"source":6086,"target":6120,"distance":17},{"source":6120,"target":6121,"distance":0},{"source":6121,"target":6122,"distance":0},{"source":6122,"target":6123,"distance":0},{"source":6122,"target":6124,"distance":2},{"source":6121,"target":6125,"distance":11},{"source":6125,"target":6126,"distance":0},{"source":6126,"target":6127,"distance":0},{"source":6126,"target":6128,"distance":0},{"source":6125,"target":6129,"distance":4},{"source":6120,"target":6130,"distance":12},{"source":6085,"target":6131,"distance":19},{"source":6131,"target":6132,"distance":0},{"source":6132,"target":6133,"distance":0},{"source":6133,"target":6134,"distance":0},{"source":6134,"target":6135,"distance":0},{"source":6134,"target":6136,"distance":3},{"source":6133,"target":6137,"distance":10},{"source":6132,"target":6138,"distance":10},{"source":6131,"target":6139,"distance":12},{"source":6084,"target":6140,"distance":19},{"source":6083,"target":6141,"distance":20},{"source":6082,"target":6142,"distance":22},{"source":6081,"target":6143,"distance":23},{"source":6080,"target":6144,"distance":25},{"source":6079,"target":6145,"distance":56},{"source":6145,"target":6146,"distance":0},{"source":6145,"target":6147,"distance":0},{"source":6078,"target":6148,"distance":59},{"source":6077,"target":6149,"distance":60},{"source":6149,"target":6150,"distance":0},{"source":6149,"target":6151,"distance":10},{"source":6052,"target":6152,"distance":80},{"source":6051,"target":6153,"distance":86},{"source":6153,"target":6154,"distance":0},{"source":6154,"target":6155,"distance":0},{"source":6155,"target":6156,"distance":0},{"source":6156,"target":6157,"distance":0},{"source":6157,"target":6158,"distance":0},{"source":6157,"target":6159,"distance":5},{"source":6156,"target":6160,"distance":18},{"source":6155,"target":6161,"distance":19},{"source":6154,"target":6162,"distance":19},{"source":6153,"target":6163,"distance":24},{"source":5758,"target":6164,"distance":137},{"source":5757,"target":6165,"distance":177},{"source":5756,"target":6166,"distance":186},{"source":6166,"target":6167,"distance":0},{"source":6166,"target":6168,"distance":1},{"source":5755,"target":6169,"distance":191},{"source":6169,"target":6170,"distance":0},{"source":6170,"target":6171,"distance":0},{"source":6171,"target":6172,"distance":0},{"source":6172,"target":6173,"distance":0},{"source":6173,"target":6174,"distance":0},{"source":6173,"target":6175,"distance":54},{"source":6172,"target":6176,"distance":111},{"source":6171,"target":6177,"distance":114},{"source":6177,"target":6178,"distance":0},{"source":6178,"target":6179,"distance":0},{"source":6179,"target":6180,"distance":0},{"source":6180,"target":6181,"distance":0},{"source":6181,"target":6182,"distance":0},{"source":6182,"target":6183,"distance":0},{"source":6182,"target":6184,"distance":48},{"source":6181,"target":6185,"distance":50},{"source":6180,"target":6186,"distance":60},{"source":6179,"target":6187,"distance":62},{"source":6187,"target":6188,"distance":0},{"source":6187,"target":6189,"distance":46},{"source":6178,"target":6190,"distance":67},{"source":6190,"target":6191,"distance":0},{"source":6191,"target":6192,"distance":0},{"source":6192,"target":6193,"distance":0},{"source":6192,"target":6194,"distance":18},{"source":6191,"target":6195,"distance":23},{"source":6190,"target":6196,"distance":28},{"source":6177,"target":6197,"distance":100},{"source":6170,"target":6198,"distance":129},{"source":6198,"target":6199,"distance":0},{"source":6199,"target":6200,"distance":0},{"source":6200,"target":6201,"distance":0},{"source":6200,"target":6202,"distance":0},{"source":6199,"target":6203,"distance":6},{"source":6198,"target":6204,"distance":9},{"source":6169,"target":6205,"distance":131},{"source":5754,"target":6206,"distance":236},{"source":6206,"target":6207,"distance":0},{"source":6207,"target":6208,"distance":0},{"source":6208,"target":6209,"distance":0},{"source":6209,"target":6210,"distance":0},{"source":6210,"target":6211,"distance":0},{"source":6211,"target":6212,"distance":0},{"source":6212,"target":6213,"distance":0},{"source":6213,"target":6214,"distance":0},{"source":6214,"target":6215,"distance":0},{"source":6215,"target":6216,"distance":0},{"source":6216,"target":6217,"distance":0},{"source":6217,"target":6218,"distance":0},{"source":6218,"target":6219,"distance":0},{"source":6219,"target":6220,"distance":0},{"source":6220,"target":6221,"distance":0},{"source":6221,"target":6222,"distance":0},{"source":6222,"target":6223,"distance":0},{"source":6223,"target":6224,"distance":0},{"source":6224,"target":6225,"distance":0},{"source":6225,"target":6226,"distance":0},{"source":6226,"target":6227,"distance":0},{"source":6227,"target":6228,"distance":0},{"source":6228,"target":6229,"distance":0},{"source":6229,"target":6230,"distance":0},{"source":6230,"target":6231,"distance":0},{"source":6231,"target":6232,"distance":0},{"source":6232,"target":6233,"distance":0},{"source":6233,"target":6234,"distance":0},{"source":6234,"target":6235,"distance":0},{"source":6235,"target":6236,"distance":0},{"source":6236,"target":6237,"distance":0},{"source":6237,"target":6238,"distance":0},{"source":6238,"target":6239,"distance":0},{"source":6239,"target":6240,"distance":0},{"source":6240,"target":6241,"distance":0},{"source":6241,"target":6242,"distance":0},{"source":6242,"target":6243,"distance":0},{"source":6243,"target":6244,"distance":0},{"source":6244,"target":6245,"distance":0},{"source":6245,"target":6246,"distance":0},{"source":6246,"target":6247,"distance":0},{"source":6247,"target":6248,"distance":0},{"source":6248,"target":6249,"distance":0},{"source":6249,"target":6250,"distance":0},{"source":6249,"target":6251,"distance":0},{"source":6248,"target":6252,"distance":2},{"source":6247,"target":6253,"distance":5},{"source":6253,"target":6254,"distance":0},{"source":6254,"target":6255,"distance":0},{"source":6255,"target":6256,"distance":0},{"source":6255,"target":6257,"distance":6},{"source":6254,"target":6258,"distance":16},{"source":6253,"target":6259,"distance":1},{"source":6246,"target":6260,"distance":7},{"source":6260,"target":6261,"distance":0},{"source":6261,"target":6262,"distance":0},{"source":6262,"target":6263,"distance":0},{"source":6263,"target":6264,"distance":0},{"source":6264,"target":6265,"distance":0},{"source":6265,"target":6266,"distance":0},{"source":6266,"target":6267,"distance":0},{"source":6266,"target":6268,"distance":0},{"source":6265,"target":6269,"distance":8},{"source":6269,"target":6270,"distance":0},{"source":6269,"target":6271,"distance":0},{"source":6264,"target":6272,"distance":12},{"source":6263,"target":6273,"distance":1},{"source":6273,"target":6274,"distance":0},{"source":6273,"target":6275,"distance":0},{"source":6262,"target":6276,"distance":5},{"source":6276,"target":6277,"distance":0},{"source":6276,"target":6278,"distance":1},{"source":6261,"target":6279,"distance":7},{"source":6260,"target":6280,"distance":7},{"source":6280,"target":6281,"distance":0},{"source":6281,"target":6282,"distance":0},{"source":6282,"target":6283,"distance":0},{"source":6283,"target":6284,"distance":0},{"source":6283,"target":6285,"distance":0},{"source":6282,"target":6286,"distance":1},{"source":6281,"target":6287,"distance":2},{"source":6287,"target":6288,"distance":0},{"source":6288,"target":6289,"distance":0},{"source":6288,"target":6290,"distance":0},{"source":6287,"target":6291,"distance":1},{"source":6280,"target":6292,"distance":5},{"source":6292,"target":6293,"distance":0},{"source":6292,"target":6294,"distance":3},{"source":6245,"target":6295,"distance":7},{"source":6295,"target":6296,"distance":0},{"source":6296,"target":6297,"distance":0},{"source":6297,"target":6298,"distance":0},{"source":6298,"target":6299,"distance":0},{"source":6299,"target":6300,"distance":0},{"source":6300,"target":6301,"distance":0},{"source":6301,"target":6302,"distance":0},{"source":6301,"target":6303,"distance":8},{"source":6300,"target":6304,"distance":9},{"source":6304,"target":6305,"distance":0},{"source":6305,"target":6306,"distance":0},{"source":6305,"target":6307,"distance":0},{"source":6305,"target":6308,"distance":0},{"source":6304,"target":6309,"distance":1},{"source":6299,"target":6310,"distance":12},{"source":6298,"target":6311,"distance":1},{"source":6297,"target":6312,"distance":2},{"source":6296,"target":6313,"distance":3},{"source":6313,"target":6314,"distance":0},{"source":6314,"target":6315,"distance":0},{"source":6314,"target":6316,"distance":1},{"source":6313,"target":6317,"distance":1},{"source":6295,"target":6318,"distance":4},{"source":6318,"target":6319,"distance":0},{"source":6318,"target":6320,"distance":0},{"source":6244,"target":6321,"distance":7},{"source":6321,"target":6322,"distance":0},{"source":6321,"target":6323,"distance":16},{"source":6243,"target":6324,"distance":8},{"source":6242,"target":6325,"distance":8},{"source":6241,"target":6326,"distance":9},{"source":6240,"target":6327,"distance":9},{"source":6239,"target":6328,"distance":11},{"source":6238,"target":6329,"distance":11},{"source":6329,"target":6330,"distance":0},{"source":6330,"target":6331,"distance":0},{"source":6331,"target":6332,"distance":0},{"source":6331,"target":6333,"distance":10},{"source":6330,"target":6334,"distance":10},{"source":6329,"target":6335,"distance":10},{"source":6237,"target":6336,"distance":12},{"source":6236,"target":6337,"distance":13},{"source":6235,"target":6338,"distance":13},{"source":6234,"target":6339,"distance":13},{"source":6233,"target":6340,"distance":13},{"source":6232,"target":6341,"distance":13},{"source":6231,"target":6342,"distance":14},{"source":6342,"target":6343,"distance":0},{"source":6343,"target":6344,"distance":0},{"source":6344,"target":6345,"distance":0},{"source":6345,"target":6346,"distance":0},{"source":6345,"target":6347,"distance":2},{"source":6344,"target":6348,"distance":3},{"source":6343,"target":6349,"distance":4},{"source":6342,"target":6350,"distance":4},{"source":6230,"target":6351,"distance":14},{"source":6351,"target":6352,"distance":0},{"source":6352,"target":6353,"distance":0},{"source":6353,"target":6354,"distance":0},{"source":6354,"target":6355,"distance":0},{"source":6355,"target":6356,"distance":0},{"source":6356,"target":6357,"distance":0},{"source":6356,"target":6358,"distance":2},{"source":6355,"target":6359,"distance":3},{"source":6359,"target":6360,"distance":0},{"source":6360,"target":6361,"distance":0},{"source":6360,"target":6362,"distance":20},{"source":6359,"target":6363,"distance":2},{"source":6354,"target":6364,"distance":4},{"source":6353,"target":6365,"distance":4},{"source":6352,"target":6366,"distance":6},{"source":6351,"target":6367,"distance":8},{"source":6229,"target":6368,"distance":14},{"source":6368,"target":6369,"distance":0},{"source":6369,"target":6370,"distance":0},{"source":6370,"target":6371,"distance":0},{"source":6371,"target":6372,"distance":0},{"source":6371,"target":6373,"distance":1},{"source":6370,"target":6374,"distance":1},{"source":6369,"target":6375,"distance":7},{"source":6375,"target":6376,"distance":0},{"source":6375,"target":6377,"distance":5},{"source":6368,"target":6378,"distance":8},{"source":6228,"target":6379,"distance":14},{"source":6227,"target":6380,"distance":15},{"source":6226,"target":6381,"distance":15},{"source":6225,"target":6382,"distance":15},{"source":6224,"target":6383,"distance":15},{"source":6223,"target":6384,"distance":16},{"source":6222,"target":6385,"distance":16},{"source":6221,"target":6386,"distance":17},{"source":6220,"target":6387,"distance":19},{"source":6219,"target":6388,"distance":19},{"source":6388,"target":6389,"distance":0},{"source":6388,"target":6390,"distance":0},{"source":6388,"target":6391,"distance":0},{"source":6218,"target":6392,"distance":20},{"source":6217,"target":6393,"distance":20},{"source":6393,"target":6394,"distance":0},{"source":6394,"target":6395,"distance":0},{"source":6395,"target":6396,"distance":0},{"source":6395,"target":6397,"distance":12},{"source":6394,"target":6398,"distance":15},{"source":6393,"target":6399,"distance":17},{"source":6216,"target":6400,"distance":20},{"source":6400,"target":6401,"distance":0},{"source":6400,"target":6402,"distance":0},{"source":6215,"target":6403,"distance":21},{"source":6403,"target":6404,"distance":0},{"source":6404,"target":6405,"distance":0},{"source":6404,"target":6406,"distance":1},{"source":6403,"target":6407,"distance":8},{"source":6214,"target":6408,"distance":22},{"source":6213,"target":6409,"distance":24},{"source":6409,"target":6410,"distance":0},{"source":6410,"target":6411,"distance":0},{"source":6410,"target":6412,"distance":1},{"source":6409,"target":6413,"distance":2},{"source":6212,"target":6414,"distance":26},{"source":6414,"target":6415,"distance":0},{"source":6415,"target":6416,"distance":0},{"source":6415,"target":6417,"distance":1},{"source":6417,"target":6418,"distance":0},{"source":6418,"target":6419,"distance":0},{"source":6418,"target":6420,"distance":0},{"source":6417,"target":6421,"distance":1},{"source":6414,"target":6422,"distance":14},{"source":6422,"target":6423,"distance":0},{"source":6422,"target":6424,"distance":12},{"source":6211,"target":6425,"distance":30},{"source":6210,"target":6426,"distance":36},{"source":6209,"target":6427,"distance":44},{"source":6208,"target":6428,"distance":48},{"source":6207,"target":6429,"distance":59},{"source":6206,"target":6430,"distance":234},{"source":6430,"target":6431,"distance":0},{"source":6430,"target":6432,"distance":147},{"source":6432,"target":6433,"distance":0},{"source":6432,"target":6434,"distance":123},{"source":6434,"target":6435,"distance":0},{"source":6435,"target":6436,"distance":0},{"source":6435,"target":6437,"distance":0},{"source":6435,"target":6438,"distance":0},{"source":6434,"target":6439,"distance":115},{"source":6439,"target":6440,"distance":0},{"source":6439,"target":6441,"distance":39},{"source":5753,"target":6442,"distance":272},{"source":5752,"target":6443,"distance":3},{"source":5751,"target":6444,"distance":3},{"source":6444,"target":6445,"distance":0},{"source":6445,"target":6446,"distance":0},{"source":6446,"target":6447,"distance":0},{"source":6447,"target":6448,"distance":0},{"source":6448,"target":6449,"distance":0},{"source":6449,"target":6450,"distance":0},{"source":6450,"target":6451,"distance":0},{"source":6451,"target":6452,"distance":0},{"source":6452,"target":6453,"distance":0},{"source":6453,"target":6454,"distance":0},{"source":6454,"target":6455,"distance":0},{"source":6455,"target":6456,"distance":0},{"source":6456,"target":6457,"distance":0},{"source":6457,"target":6458,"distance":0},{"source":6458,"target":6459,"distance":0},{"source":6459,"target":6460,"distance":0},{"source":6460,"target":6461,"distance":0},{"source":6461,"target":6462,"distance":0},{"source":6462,"target":6463,"distance":0},{"source":6463,"target":6464,"distance":0},{"source":6464,"target":6465,"distance":0},{"source":6465,"target":6466,"distance":0},{"source":6466,"target":6467,"distance":0},{"source":6467,"target":6468,"distance":0},{"source":6468,"target":6469,"distance":0},{"source":6469,"target":6470,"distance":0},{"source":6470,"target":6471,"distance":0},{"source":6471,"target":6472,"distance":0},{"source":6472,"target":6473,"distance":0},{"source":6473,"target":6474,"distance":0},{"source":6474,"target":6475,"distance":0},{"source":6475,"target":6476,"distance":0},{"source":6476,"target":6477,"distance":0},{"source":6477,"target":6478,"distance":0},{"source":6478,"target":6479,"distance":0},{"source":6479,"target":6480,"distance":0},{"source":6480,"target":6481,"distance":0},{"source":6481,"target":6482,"distance":0},{"source":6482,"target":6483,"distance":0},{"source":6483,"target":6484,"distance":0},{"source":6484,"target":6485,"distance":0},{"source":6485,"target":6486,"distance":0},{"source":6486,"target":6487,"distance":0},{"source":6487,"target":6488,"distance":0},{"source":6488,"target":6489,"distance":0},{"source":6489,"target":6490,"distance":0},{"source":6490,"target":6491,"distance":0},{"source":6491,"target":6492,"distance":0},{"source":6492,"target":6493,"distance":0},{"source":6493,"target":6494,"distance":0},{"source":6494,"target":6495,"distance":0},{"source":6495,"target":6496,"distance":0},{"source":6496,"target":6497,"distance":0},{"source":6497,"target":6498,"distance":0},{"source":6498,"target":6499,"distance":0},{"source":6499,"target":6500,"distance":0},{"source":6500,"target":6501,"distance":0},{"source":6501,"target":6502,"distance":0},{"source":6502,"target":6503,"distance":0},{"source":6503,"target":6504,"distance":0},{"source":6504,"target":6505,"distance":0},{"source":6505,"target":6506,"distance":0},{"source":6506,"target":6507,"distance":0},{"source":6507,"target":6508,"distance":0},{"source":6508,"target":6509,"distance":0},{"source":6509,"target":6510,"distance":0},{"source":6510,"target":6511,"distance":0},{"source":6511,"target":6512,"distance":0},{"source":6512,"target":6513,"distance":0},{"source":6513,"target":6514,"distance":0},{"source":6514,"target":6515,"distance":0},{"source":6515,"target":6516,"distance":0},{"source":6516,"target":6517,"distance":0},{"source":6517,"target":6518,"distance":0},{"source":6518,"target":6519,"distance":0},{"source":6519,"target":6520,"distance":0},{"source":6520,"target":6521,"distance":0},{"source":6521,"target":6522,"distance":0},{"source":6522,"target":6523,"distance":0},{"source":6523,"target":6524,"distance":0},{"source":6524,"target":6525,"distance":0},{"source":6525,"target":6526,"distance":0},{"source":6526,"target":6527,"distance":0},{"source":6527,"target":6528,"distance":0},{"source":6528,"target":6529,"distance":0},{"source":6529,"target":6530,"distance":0},{"source":6530,"target":6531,"distance":0},{"source":6531,"target":6532,"distance":0},{"source":6532,"target":6533,"distance":0},{"source":6533,"target":6534,"distance":0},{"source":6534,"target":6535,"distance":0},{"source":6535,"target":6536,"distance":0},{"source":6536,"target":6537,"distance":0},{"source":6537,"target":6538,"distance":0},{"source":6538,"target":6539,"distance":0},{"source":6539,"target":6540,"distance":0},{"source":6540,"target":6541,"distance":0},{"source":6541,"target":6542,"distance":0},{"source":6542,"target":6543,"distance":0},{"source":6543,"target":6544,"distance":0},{"source":6544,"target":6545,"distance":0},{"source":6545,"target":6546,"distance":0},{"source":6546,"target":6547,"distance":0},{"source":6547,"target":6548,"distance":0},{"source":6548,"target":6549,"distance":0},{"source":6549,"target":6550,"distance":0},{"source":6550,"target":6551,"distance":0},{"source":6551,"target":6552,"distance":0},{"source":6552,"target":6553,"distance":0},{"source":6553,"target":6554,"distance":0},{"source":6554,"target":6555,"distance":0},{"source":6555,"target":6556,"distance":0},{"source":6556,"target":6557,"distance":0},{"source":6557,"target":6558,"distance":0},{"source":6558,"target":6559,"distance":0},{"source":6559,"target":6560,"distance":0},{"source":6560,"target":6561,"distance":0},{"source":6561,"target":6562,"distance":0},{"source":6562,"target":6563,"distance":0},{"source":6563,"target":6564,"distance":0},{"source":6564,"target":6565,"distance":0},{"source":6565,"target":6566,"distance":0},{"source":6566,"target":6567,"distance":0},{"source":6567,"target":6568,"distance":0},{"source":6568,"target":6569,"distance":0},{"source":6569,"target":6570,"distance":0},{"source":6570,"target":6571,"distance":0},{"source":6571,"target":6572,"distance":0},{"source":6572,"target":6573,"distance":0},{"source":6573,"target":6574,"distance":0},{"source":6574,"target":6575,"distance":0},{"source":6575,"target":6576,"distance":0},{"source":6576,"target":6577,"distance":0},{"source":6577,"target":6578,"distance":0},{"source":6578,"target":6579,"distance":0},{"source":6579,"target":6580,"distance":0},{"source":6580,"target":6581,"distance":0},{"source":6581,"target":6582,"distance":0},{"source":6582,"target":6583,"distance":0},{"source":6583,"target":6584,"distance":0},{"source":6584,"target":6585,"distance":0},{"source":6585,"target":6586,"distance":0},{"source":6586,"target":6587,"distance":0},{"source":6587,"target":6588,"distance":0},{"source":6588,"target":6589,"distance":0},{"source":6589,"target":6590,"distance":0},{"source":6590,"target":6591,"distance":0},{"source":6591,"target":6592,"distance":0},{"source":6592,"target":6593,"distance":0},{"source":6593,"target":6594,"distance":0},{"source":6594,"target":6595,"distance":0},{"source":6595,"target":6596,"distance":0},{"source":6596,"target":6597,"distance":0},{"source":6597,"target":6598,"distance":0},{"source":6598,"target":6599,"distance":0},{"source":6599,"target":6600,"distance":0},{"source":6600,"target":6601,"distance":0},{"source":6601,"target":6602,"distance":0},{"source":6602,"target":6603,"distance":0},{"source":6603,"target":6604,"distance":0},{"source":6604,"target":6605,"distance":0},{"source":6605,"target":6606,"distance":0},{"source":6606,"target":6607,"distance":0},{"source":6607,"target":6608,"distance":0},{"source":6608,"target":6609,"distance":0},{"source":6609,"target":6610,"distance":0},{"source":6610,"target":6611,"distance":0},{"source":6611,"target":6612,"distance":0},{"source":6612,"target":6613,"distance":0},{"source":6613,"target":6614,"distance":0},{"source":6614,"target":6615,"distance":0},{"source":6615,"target":6616,"distance":0},{"source":6616,"target":6617,"distance":0},{"source":6617,"target":6618,"distance":0},{"source":6618,"target":6619,"distance":0},{"source":6619,"target":6620,"distance":0},{"source":6620,"target":6621,"distance":0},{"source":6621,"target":6622,"distance":0},{"source":6622,"target":6623,"distance":0},{"source":6623,"target":6624,"distance":0},{"source":6624,"target":6625,"distance":0},{"source":6625,"target":6626,"distance":0},{"source":6626,"target":6627,"distance":0},{"source":6627,"target":6628,"distance":0},{"source":6628,"target":6629,"distance":0},{"source":6629,"target":6630,"distance":0},{"source":6630,"target":6631,"distance":0},{"source":6631,"target":6632,"distance":0},{"source":6632,"target":6633,"distance":0},{"source":6633,"target":6634,"distance":0},{"source":6634,"target":6635,"distance":0},{"source":6635,"target":6636,"distance":0},{"source":6636,"target":6637,"distance":0},{"source":6637,"target":6638,"distance":0},{"source":6638,"target":6639,"distance":0},{"source":6639,"target":6640,"distance":0},{"source":6640,"target":6641,"distance":0},{"source":6641,"target":6642,"distance":0},{"source":6642,"target":6643,"distance":0},{"source":6643,"target":6644,"distance":0},{"source":6644,"target":6645,"distance":0},{"source":6645,"target":6646,"distance":0},{"source":6646,"target":6647,"distance":0},{"source":6647,"target":6648,"distance":0},{"source":6648,"target":6649,"distance":0},{"source":6649,"target":6650,"distance":0},{"source":6650,"target":6651,"distance":0},{"source":6651,"target":6652,"distance":0},{"source":6652,"target":6653,"distance":0},{"source":6653,"target":6654,"distance":0},{"source":6654,"target":6655,"distance":0},{"source":6655,"target":6656,"distance":0},{"source":6656,"target":6657,"distance":0},{"source":6657,"target":6658,"distance":0},{"source":6658,"target":6659,"distance":0},{"source":6659,"target":6660,"distance":0},{"source":6660,"target":6661,"distance":0},{"source":6661,"target":6662,"distance":0},{"source":6662,"target":6663,"distance":0},{"source":6662,"target":6664,"distance":4},{"source":6661,"target":6665,"distance":4},{"source":6660,"target":6666,"distance":4},{"source":6659,"target":6667,"distance":4},{"source":6658,"target":6668,"distance":4},{"source":6668,"target":6669,"distance":0},{"source":6668,"target":6670,"distance":3},{"source":6670,"target":6671,"distance":0},{"source":6670,"target":6672,"distance":0},{"source":6670,"target":6673,"distance":0},{"source":6657,"target":6674,"distance":4},{"source":6674,"target":6675,"distance":0},{"source":6674,"target":6676,"distance":0},{"source":6656,"target":6677,"distance":4},{"source":6677,"target":6678,"distance":0},{"source":6678,"target":6679,"distance":0},{"source":6678,"target":6680,"distance":0},{"source":6678,"target":6681,"distance":0},{"source":6677,"target":6682,"distance":0},{"source":6655,"target":6683,"distance":4},{"source":6654,"target":6684,"distance":4},{"source":6684,"target":6685,"distance":0},{"source":6684,"target":6686,"distance":1},{"source":6686,"target":6687,"distance":0},{"source":6687,"target":6688,"distance":0},{"source":6687,"target":6689,"distance":0},{"source":6687,"target":6690,"distance":0},{"source":6687,"target":6691,"distance":0},{"source":6686,"target":6692,"distance":1},{"source":6692,"target":6693,"distance":0},{"source":6692,"target":6694,"distance":1},{"source":6653,"target":6695,"distance":4},{"source":6695,"target":6696,"distance":0},{"source":6696,"target":6697,"distance":0},{"source":6696,"target":6698,"distance":0},{"source":6696,"target":6699,"distance":0},{"source":6696,"target":6700,"distance":0},{"source":6695,"target":6701,"distance":1},{"source":6701,"target":6702,"distance":0},{"source":6702,"target":6703,"distance":0},{"source":6702,"target":6704,"distance":0},{"source":6701,"target":6705,"distance":1},{"source":6652,"target":6706,"distance":4},{"source":6706,"target":6707,"distance":0},{"source":6706,"target":6708,"distance":0},{"source":6651,"target":6709,"distance":4},{"source":6650,"target":6710,"distance":4},{"source":6649,"target":6711,"distance":4},{"source":6648,"target":6712,"distance":4},{"source":6712,"target":6713,"distance":0},{"source":6712,"target":6714,"distance":0},{"source":6647,"target":6715,"distance":4},{"source":6646,"target":6716,"distance":4},{"source":6645,"target":6717,"distance":5},{"source":6644,"target":6718,"distance":5},{"source":6643,"target":6719,"distance":5},{"source":6642,"target":6720,"distance":5},{"source":6641,"target":6721,"distance":5},{"source":6640,"target":6722,"distance":5},{"source":6639,"target":6723,"distance":5},{"source":6723,"target":6724,"distance":0},{"source":6723,"target":6725,"distance":0},{"source":6723,"target":6726,"distance":0},{"source":6723,"target":6727,"distance":0},{"source":6723,"target":6728,"distance":0},{"source":6638,"target":6729,"distance":5},{"source":6729,"target":6730,"distance":0},{"source":6729,"target":6731,"distance":1},{"source":6637,"target":6732,"distance":5},{"source":6636,"target":6733,"distance":5},{"source":6635,"target":6734,"distance":5},{"source":6634,"target":6735,"distance":5},{"source":6633,"target":6736,"distance":5},{"source":6632,"target":6737,"distance":5},{"source":6737,"target":6738,"distance":0},{"source":6738,"target":6739,"distance":0},{"source":6738,"target":6740,"distance":0},{"source":6737,"target":6741,"distance":3},{"source":6741,"target":6742,"distance":0},{"source":6741,"target":6743,"distance":3},{"source":6631,"target":6744,"distance":5},{"source":6630,"target":6745,"distance":5},{"source":6629,"target":6746,"distance":5},{"source":6628,"target":6747,"distance":5},{"source":6747,"target":6748,"distance":0},{"source":6747,"target":6749,"distance":1},{"source":6627,"target":6750,"distance":5},{"source":6750,"target":6751,"distance":0},{"source":6751,"target":6752,"distance":0},{"source":6751,"target":6753,"distance":4},{"source":6753,"target":6754,"distance":0},{"source":6753,"target":6755,"distance":1},{"source":6750,"target":6756,"distance":4},{"source":6626,"target":6757,"distance":5},{"source":6757,"target":6758,"distance":0},{"source":6757,"target":6759,"distance":5},{"source":6625,"target":6760,"distance":5},{"source":6760,"target":6761,"distance":0},{"source":6760,"target":6762,"distance":0},{"source":6624,"target":6763,"distance":5},{"source":6623,"target":6764,"distance":5},{"source":6764,"target":6765,"distance":0},{"source":6764,"target":6766,"distance":0},{"source":6764,"target":6767,"distance":0},{"source":6764,"target":6768,"distance":0},{"source":6622,"target":6769,"distance":5},{"source":6621,"target":6770,"distance":6},{"source":6620,"target":6771,"distance":6},{"source":6619,"target":6772,"distance":6},{"source":6618,"target":6773,"distance":6},{"source":6617,"target":6774,"distance":6},{"source":6616,"target":6775,"distance":6},{"source":6615,"target":6776,"distance":6},{"source":6614,"target":6777,"distance":6},{"source":6777,"target":6778,"distance":0},{"source":6777,"target":6779,"distance":2},{"source":6613,"target":6780,"distance":6},{"source":6612,"target":6781,"distance":6},{"source":6781,"target":6782,"distance":0},{"source":6781,"target":6783,"distance":0},{"source":6781,"target":6784,"distance":0},{"source":6781,"target":6785,"distance":0},{"source":6611,"target":6786,"distance":6},{"source":6610,"target":6787,"distance":6},{"source":6787,"target":6788,"distance":0},{"source":6787,"target":6789,"distance":1},{"source":6609,"target":6790,"distance":6},{"source":6790,"target":6791,"distance":0},{"source":6790,"target":6792,"distance":2},{"source":6608,"target":6793,"distance":6},{"source":6607,"target":6794,"distance":6},{"source":6606,"target":6795,"distance":7},{"source":6605,"target":6796,"distance":7},{"source":6604,"target":6797,"distance":7},{"source":6603,"target":6798,"distance":7},{"source":6602,"target":6799,"distance":7},{"source":6799,"target":6800,"distance":0},{"source":6800,"target":6801,"distance":0},{"source":6800,"target":6802,"distance":0},{"source":6799,"target":6803,"distance":0},{"source":6601,"target":6804,"distance":7},{"source":6804,"target":6805,"distance":0},{"source":6804,"target":6806,"distance":5},{"source":6600,"target":6807,"distance":7},{"source":6599,"target":6808,"distance":7},{"source":6598,"target":6809,"distance":7},{"source":6809,"target":6810,"distance":0},{"source":6809,"target":6811,"distance":0},{"source":6809,"target":6812,"distance":0},{"source":6597,"target":6813,"distance":7},{"source":6813,"target":6814,"distance":0},{"source":6814,"target":6815,"distance":0},{"source":6814,"target":6816,"distance":2},{"source":6813,"target":6817,"distance":3},{"source":6817,"target":6818,"distance":0},{"source":6817,"target":6819,"distance":0},{"source":6596,"target":6820,"distance":7},{"source":6595,"target":6821,"distance":7},{"source":6594,"target":6822,"distance":7},{"source":6593,"target":6823,"distance":7},{"source":6592,"target":6824,"distance":7},{"source":6591,"target":6825,"distance":7},{"source":6590,"target":6826,"distance":7},{"source":6589,"target":6827,"distance":7},{"source":6588,"target":6828,"distance":7},{"source":6587,"target":6829,"distance":7},{"source":6829,"target":6830,"distance":0},{"source":6829,"target":6831,"distance":1},{"source":6586,"target":6832,"distance":7},{"source":6585,"target":6833,"distance":7},{"source":6833,"target":6834,"distance":0},{"source":6834,"target":6835,"distance":0},{"source":6835,"target":6836,"distance":0},{"source":6836,"target":6837,"distance":0},{"source":6836,"target":6838,"distance":0},{"source":6836,"target":6839,"distance":0},{"source":6835,"target":6840,"distance":0},{"source":6834,"target":6841,"distance":1},{"source":6833,"target":6842,"distance":4},{"source":6584,"target":6843,"distance":7},{"source":6583,"target":6844,"distance":7},{"source":6844,"target":6845,"distance":0},{"source":6844,"target":6846,"distance":0},{"source":6582,"target":6847,"distance":8},{"source":6581,"target":6848,"distance":8},{"source":6580,"target":6849,"distance":8},{"source":6579,"target":6850,"distance":8},{"source":6850,"target":6851,"distance":0},{"source":6851,"target":6852,"distance":0},{"source":6852,"target":6853,"distance":0},{"source":6852,"target":6854,"distance":0},{"source":6852,"target":6855,"distance":0},{"source":6851,"target":6856,"distance":1},{"source":6856,"target":6857,"distance":0},{"source":6856,"target":6858,"distance":0},{"source":6850,"target":6859,"distance":1},{"source":6859,"target":6860,"distance":0},{"source":6859,"target":6861,"distance":0},{"source":6859,"target":6862,"distance":0},{"source":6578,"target":6863,"distance":8},{"source":6577,"target":6864,"distance":8},{"source":6576,"target":6865,"distance":8},{"source":6865,"target":6866,"distance":0},{"source":6865,"target":6867,"distance":1},{"source":6575,"target":6868,"distance":8},{"source":6868,"target":6869,"distance":0},{"source":6869,"target":6870,"distance":0},{"source":6870,"target":6871,"distance":0},{"source":6871,"target":6872,"distance":0},{"source":6872,"target":6873,"distance":0},{"source":6873,"target":6874,"distance":0},{"source":6874,"target":6875,"distance":0},{"source":6874,"target":6876,"distance":0},{"source":6874,"target":6877,"distance":0},{"source":6873,"target":6878,"distance":8},{"source":6878,"target":6879,"distance":0},{"source":6878,"target":6880,"distance":0},{"source":6878,"target":6881,"distance":0},{"source":6872,"target":6882,"distance":8},{"source":6871,"target":6883,"distance":3},{"source":6883,"target":6884,"distance":0},{"source":6883,"target":6885,"distance":0},{"source":6870,"target":6886,"distance":4},{"source":6886,"target":6887,"distance":0},{"source":6887,"target":6888,"distance":0},{"source":6887,"target":6889,"distance":0},{"source":6886,"target":6890,"distance":6},{"source":6890,"target":6891,"distance":0},{"source":6890,"target":6892,"distance":2},{"source":6892,"target":6893,"distance":0},{"source":6892,"target":6894,"distance":0},{"source":6869,"target":6895,"distance":6},{"source":6895,"target":6896,"distance":0},{"source":6895,"target":6897,"distance":0},{"source":6868,"target":6898,"distance":6},{"source":6574,"target":6899,"distance":8},{"source":6573,"target":6900,"distance":8},{"source":6900,"target":6901,"distance":0},{"source":6900,"target":6902,"distance":0},{"source":6572,"target":6903,"distance":8},{"source":6571,"target":6904,"distance":8},{"source":6904,"target":6905,"distance":0},{"source":6905,"target":6906,"distance":0},{"source":6906,"target":6907,"distance":0},{"source":6907,"target":6908,"distance":0},{"source":6908,"target":6909,"distance":0},{"source":6908,"target":6910,"distance":0},{"source":6908,"target":6911,"distance":0},{"source":6907,"target":6912,"distance":0},{"source":6906,"target":6913,"distance":1},{"source":6913,"target":6914,"distance":0},{"source":6913,"target":6915,"distance":0},{"source":6905,"target":6916,"distance":1},{"source":6904,"target":6917,"distance":3},{"source":6570,"target":6918,"distance":8},{"source":6569,"target":6919,"distance":8},{"source":6568,"target":6920,"distance":8},{"source":6567,"target":6921,"distance":9},{"source":6566,"target":6922,"distance":9},{"source":6565,"target":6923,"distance":9},{"source":6564,"target":6924,"distance":9},{"source":6924,"target":6925,"distance":0},{"source":6924,"target":6926,"distance":1},{"source":6563,"target":6927,"distance":9},{"source":6927,"target":6928,"distance":0},{"source":6927,"target":6929,"distance":0},{"source":6927,"target":6930,"distance":0},{"source":6927,"target":6931,"distance":0},{"source":6927,"target":6932,"distance":0},{"source":6927,"target":6933,"distance":0},{"source":6927,"target":6934,"distance":0},{"source":6927,"target":6935,"distance":0},{"source":6562,"target":6936,"distance":9},{"source":6936,"target":6937,"distance":0},{"source":6936,"target":6938,"distance":0},{"source":6561,"target":6939,"distance":9},{"source":6939,"target":6940,"distance":0},{"source":6939,"target":6941,"distance":8},{"source":6560,"target":6942,"distance":9},{"source":6942,"target":6943,"distance":0},{"source":6942,"target":6944,"distance":0},{"source":6559,"target":6945,"distance":9},{"source":6558,"target":6946,"distance":9},{"source":6557,"target":6947,"distance":9},{"source":6556,"target":6948,"distance":10},{"source":6555,"target":6949,"distance":10},{"source":6554,"target":6950,"distance":10},{"source":6553,"target":6951,"distance":10},{"source":6951,"target":6952,"distance":0},{"source":6951,"target":6953,"distance":7},{"source":6552,"target":6954,"distance":10},{"source":6551,"target":6955,"distance":10},{"source":6955,"target":6956,"distance":0},{"source":6955,"target":6957,"distance":9},{"source":6550,"target":6958,"distance":10},{"source":6958,"target":6959,"distance":0},{"source":6958,"target":6960,"distance":0},{"source":6549,"target":6961,"distance":10},{"source":6548,"target":6962,"distance":10},{"source":6962,"target":6963,"distance":0},{"source":6962,"target":6964,"distance":2},{"source":6964,"target":6965,"distance":0},{"source":6964,"target":6966,"distance":0},{"source":6547,"target":6967,"distance":10},{"source":6967,"target":6968,"distance":0},{"source":6968,"target":6969,"distance":0},{"source":6969,"target":6970,"distance":0},{"source":6969,"target":6971,"distance":3},{"source":6968,"target":6972,"distance":5},{"source":6967,"target":6973,"distance":9},{"source":6546,"target":6974,"distance":11},{"source":6545,"target":6975,"distance":11},{"source":6544,"target":6976,"distance":11},{"source":6976,"target":6977,"distance":0},{"source":6977,"target":6978,"distance":0},{"source":6977,"target":6979,"distance":2},{"source":6976,"target":6980,"distance":7},{"source":6543,"target":6981,"distance":11},{"source":6542,"target":6982,"distance":11},{"source":6982,"target":6983,"distance":0},{"source":6983,"target":6984,"distance":0},{"source":6984,"target":6985,"distance":0},{"source":6985,"target":6986,"distance":0},{"source":6986,"target":6987,"distance":0},{"source":6986,"target":6988,"distance":0},{"source":6986,"target":6989,"distance":0},{"source":6986,"target":6990,"distance":0},{"source":6986,"target":6991,"distance":0},{"source":6986,"target":6992,"distance":0},{"source":6986,"target":6993,"distance":0},{"source":6986,"target":6994,"distance":0},{"source":6986,"target":6995,"distance":0},{"source":6986,"target":6996,"distance":0},{"source":6985,"target":6997,"distance":5},{"source":6997,"target":6998,"distance":0},{"source":6997,"target":6999,"distance":0},{"source":6997,"target":7000,"distance":0},{"source":6997,"target":7001,"distance":0},{"source":6984,"target":7002,"distance":9},{"source":7002,"target":7003,"distance":0},{"source":7003,"target":7004,"distance":0},{"source":7004,"target":7005,"distance":0},{"source":7005,"target":7006,"distance":0},{"source":7005,"target":7007,"distance":0},{"source":7005,"target":7008,"distance":0},{"source":7005,"target":7009,"distance":0},{"source":7005,"target":7010,"distance":0},{"source":7004,"target":7011,"distance":1},{"source":7003,"target":7012,"distance":1},{"source":7002,"target":7013,"distance":3},{"source":7013,"target":7014,"distance":0},{"source":7014,"target":7015,"distance":0},{"source":7015,"target":7016,"distance":0},{"source":7016,"target":7017,"distance":0},{"source":7016,"target":7018,"distance":0},{"source":7016,"target":7019,"distance":0},{"source":7015,"target":7020,"distance":1},{"source":7020,"target":7021,"distance":0},{"source":7020,"target":7022,"distance":0},{"source":7014,"target":7023,"distance":2},{"source":7023,"target":7024,"distance":0},{"source":7023,"target":7025,"distance":0},{"source":7013,"target":7026,"distance":2},{"source":6983,"target":7027,"distance":9},{"source":6982,"target":7028,"distance":9},{"source":7028,"target":7029,"distance":0},{"source":7029,"target":7030,"distance":0},{"source":7030,"target":7031,"distance":0},{"source":7030,"target":7032,"distance":0},{"source":7030,"target":7033,"distance":0},{"source":7029,"target":7034,"distance":1},{"source":7034,"target":7035,"distance":0},{"source":7034,"target":7036,"distance":0},{"source":7028,"target":7037,"distance":1},{"source":7037,"target":7038,"distance":0},{"source":7037,"target":7039,"distance":2},{"source":6541,"target":7040,"distance":11},{"source":7040,"target":7041,"distance":0},{"source":7041,"target":7042,"distance":0},{"source":7041,"target":7043,"distance":0},{"source":7040,"target":7044,"distance":4},{"source":6540,"target":7045,"distance":11},{"source":6539,"target":7046,"distance":11},{"source":6538,"target":7047,"distance":11},{"source":6537,"target":7048,"distance":11},{"source":6536,"target":7049,"distance":12},{"source":7049,"target":7050,"distance":0},{"source":7049,"target":7051,"distance":4},{"source":7051,"target":7052,"distance":0},{"source":7051,"target":7053,"distance":0},{"source":6535,"target":7054,"distance":12},{"source":7054,"target":7055,"distance":0},{"source":7055,"target":7056,"distance":0},{"source":7055,"target":7057,"distance":0},{"source":7054,"target":7058,"distance":1},{"source":6534,"target":7059,"distance":12},{"source":7059,"target":7060,"distance":0},{"source":7059,"target":7061,"distance":5},{"source":6533,"target":7062,"distance":12},{"source":6532,"target":7063,"distance":12},{"source":7063,"target":7064,"distance":0},{"source":7063,"target":7065,"distance":0},{"source":6531,"target":7066,"distance":12},{"source":6530,"target":7067,"distance":12},{"source":7067,"target":7068,"distance":0},{"source":7067,"target":7069,"distance":4},{"source":6529,"target":7070,"distance":13},{"source":6528,"target":7071,"distance":13},{"source":7071,"target":7072,"distance":0},{"source":7071,"target":7073,"distance":0},{"source":7071,"target":7074,"distance":0},{"source":6527,"target":7075,"distance":13},{"source":6526,"target":7076,"distance":13},{"source":6525,"target":7077,"distance":14},{"source":6524,"target":7078,"distance":14},{"source":6523,"target":7079,"distance":14},{"source":6522,"target":7080,"distance":14},{"source":7080,"target":7081,"distance":0},{"source":7081,"target":7082,"distance":0},{"source":7081,"target":7083,"distance":0},{"source":7081,"target":7084,"distance":0},{"source":7080,"target":7085,"distance":1},{"source":7085,"target":7086,"distance":0},{"source":7085,"target":7087,"distance":0},{"source":6521,"target":7088,"distance":14},{"source":7088,"target":7089,"distance":0},{"source":7088,"target":7090,"distance":0},{"source":6520,"target":7091,"distance":14},{"source":6519,"target":7092,"distance":14},{"source":6518,"target":7093,"distance":15},{"source":6517,"target":7094,"distance":15},{"source":7094,"target":7095,"distance":0},{"source":7094,"target":7096,"distance":0},{"source":6516,"target":7097,"distance":15},{"source":6515,"target":7098,"distance":15},{"source":7098,"target":7099,"distance":0},{"source":7098,"target":7100,"distance":0},{"source":6514,"target":7101,"distance":15},{"source":7101,"target":7102,"distance":0},{"source":7102,"target":7103,"distance":0},{"source":7102,"target":7104,"distance":0},{"source":7101,"target":7105,"distance":1},{"source":7105,"target":7106,"distance":0},{"source":7105,"target":7107,"distance":0},{"source":7105,"target":7108,"distance":0},{"source":7105,"target":7109,"distance":0},{"source":6513,"target":7110,"distance":15},{"source":7110,"target":7111,"distance":0},{"source":7111,"target":7112,"distance":0},{"source":7111,"target":7113,"distance":0},{"source":7110,"target":7114,"distance":14},{"source":6512,"target":7115,"distance":15},{"source":7115,"target":7116,"distance":0},{"source":7116,"target":7117,"distance":0},{"source":7116,"target":7118,"distance":0},{"source":7115,"target":7119,"distance":5},{"source":6511,"target":7120,"distance":15},{"source":7120,"target":7121,"distance":0},{"source":7120,"target":7122,"distance":0},{"source":6510,"target":7123,"distance":16},{"source":6509,"target":7124,"distance":16},{"source":6508,"target":7125,"distance":16},{"source":6507,"target":7126,"distance":16},{"source":6506,"target":7127,"distance":17},{"source":6505,"target":7128,"distance":17},{"source":7128,"target":7129,"distance":0},{"source":7128,"target":7130,"distance":0},{"source":7128,"target":7131,"distance":0},{"source":7128,"target":7132,"distance":0},{"source":7128,"target":7133,"distance":0},{"source":6504,"target":7134,"distance":18},{"source":7134,"target":7135,"distance":0},{"source":7134,"target":7136,"distance":0},{"source":7134,"target":7137,"distance":0},{"source":6503,"target":7138,"distance":18},{"source":6502,"target":7139,"distance":18},{"source":6501,"target":7140,"distance":19},{"source":6500,"target":7141,"distance":19},{"source":6499,"target":7142,"distance":20},{"source":7142,"target":7143,"distance":0},{"source":7143,"target":7144,"distance":0},{"source":7144,"target":7145,"distance":0},{"source":7145,"target":7146,"distance":0},{"source":7146,"target":7147,"distance":0},{"source":7147,"target":7148,"distance":0},{"source":7147,"target":7149,"distance":0},{"source":7146,"target":7150,"distance":0},{"source":7145,"target":7151,"distance":0},{"source":7144,"target":7152,"distance":0},{"source":7143,"target":7153,"distance":0},{"source":7142,"target":7154,"distance":0},{"source":6498,"target":7155,"distance":20},{"source":6497,"target":7156,"distance":21},{"source":6496,"target":7157,"distance":22},{"source":6495,"target":7158,"distance":22},{"source":7158,"target":7159,"distance":0},{"source":7158,"target":7160,"distance":0},{"source":7158,"target":7161,"distance":0},{"source":7158,"target":7162,"distance":0},{"source":6494,"target":7163,"distance":23},{"source":7163,"target":7164,"distance":0},{"source":7163,"target":7165,"distance":7},{"source":6493,"target":7166,"distance":24},{"source":6492,"target":7167,"distance":25},{"source":6491,"target":7168,"distance":26},{"source":6490,"target":7169,"distance":26},{"source":6489,"target":7170,"distance":26},{"source":7170,"target":7171,"distance":0},{"source":7170,"target":7172,"distance":0},{"source":6488,"target":7173,"distance":33},{"source":6487,"target":7174,"distance":39},{"source":6486,"target":7175,"distance":42},{"source":6485,"target":7176,"distance":42},{"source":6484,"target":7177,"distance":101},{"source":7177,"target":7178,"distance":0},{"source":7177,"target":7179,"distance":17},{"source":6483,"target":7180,"distance":0},{"source":6482,"target":7181,"distance":0},{"source":6481,"target":7182,"distance":0},{"source":7182,"target":7183,"distance":0},{"source":7182,"target":7184,"distance":0},{"source":6480,"target":7185,"distance":0},{"source":6479,"target":7186,"distance":0},{"source":6478,"target":7187,"distance":0},{"source":7187,"target":7188,"distance":0},{"source":7187,"target":7189,"distance":0},{"source":7187,"target":7190,"distance":0},{"source":7187,"target":7191,"distance":0},{"source":7187,"target":7192,"distance":0},{"source":7187,"target":7193,"distance":0},{"source":7187,"target":7194,"distance":0},{"source":7187,"target":7195,"distance":0},{"source":7187,"target":7196,"distance":0},{"source":7187,"target":7197,"distance":0},{"source":7187,"target":7198,"distance":0},{"source":7187,"target":7199,"distance":0},{"source":7187,"target":7200,"distance":0},{"source":7187,"target":7201,"distance":0},{"source":7187,"target":7202,"distance":0},{"source":6477,"target":7203,"distance":1},{"source":6476,"target":7204,"distance":1},{"source":7204,"target":7205,"distance":0},{"source":7204,"target":7206,"distance":0},{"source":6475,"target":7207,"distance":1},{"source":7207,"target":7208,"distance":0},{"source":7208,"target":7209,"distance":0},{"source":7209,"target":7210,"distance":0},{"source":7209,"target":7211,"distance":0},{"source":7209,"target":7212,"distance":0},{"source":7208,"target":7213,"distance":1},{"source":7213,"target":7214,"distance":0},{"source":7214,"target":7215,"distance":0},{"source":7215,"target":7216,"distance":0},{"source":7216,"target":7217,"distance":0},{"source":7217,"target":7218,"distance":0},{"source":7218,"target":7219,"distance":0},{"source":7219,"target":7220,"distance":0},{"source":7220,"target":7221,"distance":0},{"source":7221,"target":7222,"distance":0},{"source":7222,"target":7223,"distance":0},{"source":7223,"target":7224,"distance":0},{"source":7224,"target":7225,"distance":0},{"source":7224,"target":7226,"distance":0},{"source":7223,"target":7227,"distance":1},{"source":7222,"target":7228,"distance":2},{"source":7221,"target":7229,"distance":2},{"source":7229,"target":7230,"distance":0},{"source":7230,"target":7231,"distance":0},{"source":7231,"target":7232,"distance":0},{"source":7232,"target":7233,"distance":0},{"source":7233,"target":7234,"distance":0},{"source":7234,"target":7235,"distance":0},{"source":7235,"target":7236,"distance":0},{"source":7236,"target":7237,"distance":0},{"source":7237,"target":7238,"distance":0},{"source":7238,"target":7239,"distance":0},{"source":7239,"target":7240,"distance":0},{"source":7240,"target":7241,"distance":0},{"source":7241,"target":7242,"distance":0},{"source":7242,"target":7243,"distance":0},{"source":7243,"target":7244,"distance":0},{"source":7244,"target":7245,"distance":0},{"source":7245,"target":7246,"distance":0},{"source":7246,"target":7247,"distance":0},{"source":7247,"target":7248,"distance":0},{"source":7248,"target":7249,"distance":0},{"source":7249,"target":7250,"distance":0},{"source":7250,"target":7251,"distance":0},{"source":7251,"target":7252,"distance":0},{"source":7252,"target":7253,"distance":0},{"source":7253,"target":7254,"distance":0},{"source":7253,"target":7255,"distance":2},{"source":7255,"target":7256,"distance":0},{"source":7256,"target":7257,"distance":0},{"source":7257,"target":7258,"distance":0},{"source":7258,"target":7259,"distance":0},{"source":7259,"target":7260,"distance":0},{"source":7260,"target":7261,"distance":0},{"source":7261,"target":7262,"distance":0},{"source":7262,"target":7263,"distance":0},{"source":7263,"target":7264,"distance":0},{"source":7264,"target":7265,"distance":0},{"source":7265,"target":7266,"distance":0},{"source":7266,"target":7267,"distance":0},{"source":7267,"target":7268,"distance":0},{"source":7268,"target":7269,"distance":0},{"source":7269,"target":7270,"distance":0},{"source":7270,"target":7271,"distance":0},{"source":7271,"target":7272,"distance":0},{"source":7272,"target":7273,"distance":0},{"source":7273,"target":7274,"distance":0},{"source":7274,"target":7275,"distance":0},{"source":7275,"target":7276,"distance":0},{"source":7275,"target":7277,"distance":0},{"source":7275,"target":7278,"distance":0},{"source":7275,"target":7279,"distance":0},{"source":7275,"target":7280,"distance":0},{"source":7274,"target":7281,"distance":2},{"source":7281,"target":7282,"distance":0},{"source":7282,"target":7283,"distance":0},{"source":7283,"target":7284,"distance":0},{"source":7284,"target":7285,"distance":0},{"source":7285,"target":7286,"distance":0},{"source":7286,"target":7287,"distance":0},{"source":7287,"target":7288,"distance":0},{"source":7288,"target":7289,"distance":0},{"source":7288,"target":7290,"distance":0},{"source":7287,"target":7291,"distance":2},{"source":7286,"target":7292,"distance":2},{"source":7285,"target":7293,"distance":4},{"source":7284,"target":7294,"distance":4},{"source":7283,"target":7295,"distance":1},{"source":7295,"target":7296,"distance":0},{"source":7296,"target":7297,"distance":0},{"source":7297,"target":7298,"distance":0},{"source":7297,"target":7299,"distance":0},{"source":7296,"target":7300,"distance":1},{"source":7295,"target":7301,"distance":1},{"source":7301,"target":7302,"distance":0},{"source":7301,"target":7303,"distance":4},{"source":7303,"target":7304,"distance":0},{"source":7303,"target":7305,"distance":0},{"source":7282,"target":7306,"distance":1},{"source":7281,"target":7307,"distance":1},{"source":7273,"target":7308,"distance":2},{"source":7272,"target":7309,"distance":2},{"source":7309,"target":7310,"distance":0},{"source":7309,"target":7311,"distance":0},{"source":7271,"target":7312,"distance":2},{"source":7270,"target":7313,"distance":2},{"source":7269,"target":7314,"distance":2},{"source":7268,"target":7315,"distance":5},{"source":7267,"target":7316,"distance":5},{"source":7316,"target":7317,"distance":0},{"source":7317,"target":7318,"distance":0},{"source":7318,"target":7319,"distance":0},{"source":7319,"target":7320,"distance":0},{"source":7320,"target":7321,"distance":0},{"source":7321,"target":7322,"distance":0},{"source":7322,"target":7323,"distance":0},{"source":7322,"target":7324,"distance":0},{"source":7321,"target":7325,"distance":0},{"source":7320,"target":7326,"distance":1},{"source":7326,"target":7327,"distance":0},{"source":7327,"target":7328,"distance":0},{"source":7328,"target":7329,"distance":0},{"source":7329,"target":7330,"distance":0},{"source":7330,"target":7331,"distance":0},{"source":7331,"target":7332,"distance":0},{"source":7332,"target":7333,"distance":0},{"source":7333,"target":7334,"distance":0},{"source":7334,"target":7335,"distance":0},{"source":7335,"target":7336,"distance":0},{"source":7336,"target":7337,"distance":0},{"source":7337,"target":7338,"distance":0},{"source":7338,"target":7339,"distance":0},{"source":7339,"target":7340,"distance":0},{"source":7340,"target":7341,"distance":0},{"source":7341,"target":7342,"distance":0},{"source":7341,"target":7343,"distance":0},{"source":7341,"target":7344,"distance":0},{"source":7341,"target":7345,"distance":0},{"source":7341,"target":7346,"distance":0},{"source":7341,"target":7347,"distance":0},{"source":7341,"target":7348,"distance":0},{"source":7341,"target":7349,"distance":0},{"source":7341,"target":7350,"distance":0},{"source":7341,"target":7351,"distance":0},{"source":7341,"target":7352,"distance":0},{"source":7341,"target":7353,"distance":0},{"source":7340,"target":7354,"distance":1},{"source":7339,"target":7355,"distance":1},{"source":7338,"target":7356,"distance":1},{"source":7337,"target":7357,"distance":1},{"source":7336,"target":7358,"distance":1},{"source":7335,"target":7359,"distance":2},{"source":7334,"target":7360,"distance":2},{"source":7333,"target":7361,"distance":2},{"source":7332,"target":7362,"distance":2},{"source":7331,"target":7363,"distance":3},{"source":7363,"target":7364,"distance":0},{"source":7363,"target":7365,"distance":0},{"source":7330,"target":7366,"distance":5},{"source":7366,"target":7367,"distance":0},{"source":7366,"target":7368,"distance":0},{"source":7329,"target":7369,"distance":7},{"source":7328,"target":7370,"distance":1},{"source":7370,"target":7371,"distance":0},{"source":7371,"target":7372,"distance":0},{"source":7372,"target":7373,"distance":0},{"source":7373,"target":7374,"distance":0},{"source":7373,"target":7375,"distance":0},{"source":7373,"target":7376,"distance":0},{"source":7372,"target":7377,"distance":1},{"source":7371,"target":7378,"distance":1},{"source":7370,"target":7379,"distance":0},{"source":7327,"target":7380,"distance":1},{"source":7326,"target":7381,"distance":1},{"source":7319,"target":7382,"distance":1},{"source":7318,"target":7383,"distance":1},{"source":7383,"target":7384,"distance":0},{"source":7383,"target":7385,"distance":0},{"source":7317,"target":7386,"distance":2},{"source":7316,"target":7387,"distance":3},{"source":7266,"target":7388,"distance":5},{"source":7388,"target":7389,"distance":0},{"source":7388,"target":7390,"distance":0},{"source":7265,"target":7391,"distance":5},{"source":7264,"target":7392,"distance":6},{"source":7392,"target":7393,"distance":0},{"source":7392,"target":7394,"distance":3},{"source":7263,"target":7395,"distance":6},{"source":7395,"target":7396,"distance":0},{"source":7396,"target":7397,"distance":0},{"source":7397,"target":7398,"distance":0},{"source":7397,"target":7399,"distance":3},{"source":7396,"target":7400,"distance":3},{"source":7395,"target":7401,"distance":4},{"source":7401,"target":7402,"distance":0},{"source":7401,"target":7403,"distance":0},{"source":7262,"target":7404,"distance":7},{"source":7404,"target":7405,"distance":0},{"source":7405,"target":7406,"distance":0},{"source":7406,"target":7407,"distance":0},{"source":7406,"target":7408,"distance":0},{"source":7405,"target":7409,"distance":2},{"source":7404,"target":7410,"distance":3},{"source":7410,"target":7411,"distance":0},{"source":7410,"target":7412,"distance":0},{"source":7261,"target":7413,"distance":8},{"source":7413,"target":7414,"distance":0},{"source":7413,"target":7415,"distance":2},{"source":7415,"target":7416,"distance":0},{"source":7416,"target":7417,"distance":0},{"source":7417,"target":7418,"distance":0},{"source":7418,"target":7419,"distance":0},{"source":7419,"target":7420,"distance":0},{"source":7420,"target":7421,"distance":0},{"source":7421,"target":7422,"distance":0},{"source":7422,"target":7423,"distance":0},{"source":7423,"target":7424,"distance":0},{"source":7424,"target":7425,"distance":0},{"source":7424,"target":7426,"distance":0},{"source":7423,"target":7427,"distance":0},{"source":7422,"target":7428,"distance":1},{"source":7428,"target":7429,"distance":0},{"source":7429,"target":7430,"distance":0},{"source":7430,"target":7431,"distance":0},{"source":7431,"target":7432,"distance":0},{"source":7432,"target":7433,"distance":0},{"source":7433,"target":7434,"distance":0},{"source":7434,"target":7435,"distance":0},{"source":7435,"target":7436,"distance":0},{"source":7436,"target":7437,"distance":0},{"source":7437,"target":7438,"distance":0},{"source":7438,"target":7439,"distance":0},{"source":7439,"target":7440,"distance":0},{"source":7439,"target":7441,"distance":1},{"source":7441,"target":7442,"distance":0},{"source":7442,"target":7443,"distance":0},{"source":7443,"target":7444,"distance":0},{"source":7444,"target":7445,"distance":0},{"source":7444,"target":7446,"distance":0},{"source":7444,"target":7447,"distance":0},{"source":7443,"target":7448,"distance":1},{"source":7442,"target":7449,"distance":1},{"source":7441,"target":7450,"distance":1},{"source":7438,"target":7451,"distance":2},{"source":7451,"target":7452,"distance":0},{"source":7452,"target":7453,"distance":0},{"source":7453,"target":7454,"distance":0},{"source":7454,"target":7455,"distance":0},{"source":7455,"target":7456,"distance":0},{"source":7456,"target":7457,"distance":0},{"source":7456,"target":7458,"distance":0},{"source":7456,"target":7459,"distance":0},{"source":7456,"target":7460,"distance":0},{"source":7456,"target":7461,"distance":0},{"source":7456,"target":7462,"distance":0},{"source":7455,"target":7463,"distance":2},{"source":7463,"target":7464,"distance":0},{"source":7464,"target":7465,"distance":0},{"source":7465,"target":7466,"distance":0},{"source":7466,"target":7467,"distance":0},{"source":7467,"target":7468,"distance":0},{"source":7468,"target":7469,"distance":0},{"source":7468,"target":7470,"distance":1},{"source":7470,"target":7471,"distance":0},{"source":7471,"target":7472,"distance":0},{"source":7471,"target":7473,"distance":0},{"source":7471,"target":7474,"distance":0},{"source":7470,"target":7475,"distance":1},{"source":7467,"target":7476,"distance":1},{"source":7466,"target":7477,"distance":1},{"source":7465,"target":7478,"distance":1},{"source":7478,"target":7479,"distance":0},{"source":7478,"target":7480,"distance":0},{"source":7464,"target":7481,"distance":1},{"source":7481,"target":7482,"distance":0},{"source":7481,"target":7483,"distance":0},{"source":7481,"target":7484,"distance":0},{"source":7463,"target":7485,"distance":1},{"source":7454,"target":7486,"distance":2},{"source":7453,"target":7487,"distance":2},{"source":7452,"target":7488,"distance":1},{"source":7451,"target":7489,"distance":1},{"source":7437,"target":7490,"distance":2},{"source":7490,"target":7491,"distance":0},{"source":7491,"target":7492,"distance":0},{"source":7492,"target":7493,"distance":0},{"source":7493,"target":7494,"distance":0},{"source":7493,"target":7495,"distance":0},{"source":7493,"target":7496,"distance":0},{"source":7493,"target":7497,"distance":0},{"source":7493,"target":7498,"distance":0},{"source":7492,"target":7499,"distance":2},{"source":7491,"target":7500,"distance":1},{"source":7490,"target":7501,"distance":1},{"source":7501,"target":7502,"distance":0},{"source":7501,"target":7503,"distance":0},{"source":7501,"target":7504,"distance":0},{"source":7501,"target":7505,"distance":0},{"source":7501,"target":7506,"distance":0},{"source":7436,"target":7507,"distance":2},{"source":7435,"target":7508,"distance":3},{"source":7434,"target":7509,"distance":4},{"source":7509,"target":7510,"distance":0},{"source":7510,"target":7511,"distance":0},{"source":7510,"target":7512,"distance":1},{"source":7512,"target":7513,"distance":0},{"source":7512,"target":7514,"distance":0},{"source":7509,"target":7515,"distance":4},{"source":7433,"target":7516,"distance":4},{"source":7516,"target":7517,"distance":0},{"source":7517,"target":7518,"distance":0},{"source":7517,"target":7519,"distance":0},{"source":7517,"target":7520,"distance":0},{"source":7516,"target":7521,"distance":1},{"source":7432,"target":7522,"distance":4},{"source":7431,"target":7523,"distance":6},{"source":7523,"target":7524,"distance":0},{"source":7523,"target":7525,"distance":1},{"source":7430,"target":7526,"distance":6},{"source":7526,"target":7527,"distance":0},{"source":7526,"target":7528,"distance":1},{"source":7429,"target":7529,"distance":6},{"source":7428,"target":7530,"distance":8},{"source":7421,"target":7531,"distance":1},{"source":7531,"target":7532,"distance":0},{"source":7532,"target":7533,"distance":0},{"source":7533,"target":7534,"distance":0},{"source":7534,"target":7535,"distance":0},{"source":7535,"target":7536,"distance":0},{"source":7536,"target":7537,"distance":0},{"source":7537,"target":7538,"distance":0},{"source":7537,"target":7539,"distance":0},{"source":7536,"target":7540,"distance":1},{"source":7540,"target":7541,"distance":0},{"source":7541,"target":7542,"distance":0},{"source":7542,"target":7543,"distance":0},{"source":7542,"target":7544,"distance":0},{"source":7541,"target":7545,"distance":1},{"source":7540,"target":7546,"distance":1},{"source":7535,"target":7547,"distance":2},{"source":7534,"target":7548,"distance":2},{"source":7533,"target":7549,"distance":2},{"source":7532,"target":7550,"distance":2},{"source":7531,"target":7551,"distance":7},{"source":7420,"target":7552,"distance":1},{"source":7552,"target":7553,"distance":0},{"source":7553,"target":7554,"distance":0},{"source":7554,"target":7555,"distance":0},{"source":7554,"target":7556,"distance":0},{"source":7554,"target":7557,"distance":0},{"source":7554,"target":7558,"distance":0},{"source":7553,"target":7559,"distance":1},{"source":7552,"target":7560,"distance":1},{"source":7419,"target":7561,"distance":1},{"source":7561,"target":7562,"distance":0},{"source":7561,"target":7563,"distance":1},{"source":7418,"target":7564,"distance":1},{"source":7564,"target":7565,"distance":0},{"source":7565,"target":7566,"distance":0},{"source":7566,"target":7567,"distance":0},{"source":7566,"target":7568,"distance":0},{"source":7566,"target":7569,"distance":0},{"source":7565,"target":7570,"distance":2},{"source":7564,"target":7571,"distance":3},{"source":7571,"target":7572,"distance":0},{"source":7571,"target":7573,"distance":0},{"source":7417,"target":7574,"distance":1},{"source":7416,"target":7575,"distance":1},{"source":7415,"target":7576,"distance":1},{"source":7576,"target":7577,"distance":0},{"source":7576,"target":7578,"distance":0},{"source":7576,"target":7579,"distance":0},{"source":7260,"target":7580,"distance":9},{"source":7580,"target":7581,"distance":0},{"source":7580,"target":7582,"distance":0},{"source":7259,"target":7583,"distance":9},{"source":7258,"target":7584,"distance":10},{"source":7257,"target":7585,"distance":1},{"source":7256,"target":7586,"distance":1},{"source":7586,"target":7587,"distance":0},{"source":7587,"target":7588,"distance":0},{"source":7587,"target":7589,"distance":0},{"source":7586,"target":7590,"distance":2},{"source":7255,"target":7591,"distance":2},{"source":7252,"target":7592,"distance":2},{"source":7251,"target":7593,"distance":2},{"source":7250,"target":7594,"distance":3},{"source":7594,"target":7595,"distance":0},{"source":7595,"target":7596,"distance":0},{"source":7596,"target":7597,"distance":0},{"source":7597,"target":7598,"distance":0},{"source":7597,"target":7599,"distance":0},{"source":7596,"target":7600,"distance":0},{"source":7595,"target":7601,"distance":1},{"source":7594,"target":7602,"distance":2},{"source":7602,"target":7603,"distance":0},{"source":7602,"target":7604,"distance":1},{"source":7249,"target":7605,"distance":3},{"source":7248,"target":7606,"distance":4},{"source":7606,"target":7607,"distance":0},{"source":7607,"target":7608,"distance":0},{"source":7607,"target":7609,"distance":0},{"source":7606,"target":7610,"distance":4},{"source":7610,"target":7611,"distance":0},{"source":7610,"target":7612,"distance":0},{"source":7247,"target":7613,"distance":5},{"source":7613,"target":7614,"distance":0},{"source":7613,"target":7615,"distance":3},{"source":7615,"target":7616,"distance":0},{"source":7615,"target":7617,"distance":2},{"source":7246,"target":7618,"distance":5},{"source":7618,"target":7619,"distance":0},{"source":7618,"target":7620,"distance":1},{"source":7245,"target":7621,"distance":5},{"source":7244,"target":7622,"distance":5},{"source":7243,"target":7623,"distance":6},{"source":7623,"target":7624,"distance":0},{"source":7624,"target":7625,"distance":0},{"source":7625,"target":7626,"distance":0},{"source":7625,"target":7627,"distance":0},{"source":7624,"target":7628,"distance":2},{"source":7628,"target":7629,"distance":0},{"source":7628,"target":7630,"distance":0},{"source":7628,"target":7631,"distance":0},{"source":7623,"target":7632,"distance":4},{"source":7632,"target":7633,"distance":0},{"source":7633,"target":7634,"distance":0},{"source":7634,"target":7635,"distance":0},{"source":7634,"target":7636,"distance":0},{"source":7633,"target":7637,"distance":2},{"source":7632,"target":7638,"distance":2},{"source":7242,"target":7639,"distance":6},{"source":7639,"target":7640,"distance":0},{"source":7639,"target":7641,"distance":2},{"source":7241,"target":7642,"distance":7},{"source":7240,"target":7643,"distance":7},{"source":7643,"target":7644,"distance":0},{"source":7643,"target":7645,"distance":0},{"source":7239,"target":7646,"distance":7},{"source":7646,"target":7647,"distance":0},{"source":7647,"target":7648,"distance":0},{"source":7648,"target":7649,"distance":0},{"source":7648,"target":7650,"distance":0},{"source":7648,"target":7651,"distance":0},{"source":7647,"target":7652,"distance":0},{"source":7652,"target":7653,"distance":0},{"source":7652,"target":7654,"distance":0},{"source":7646,"target":7655,"distance":6},{"source":7238,"target":7656,"distance":7},{"source":7656,"target":7657,"distance":0},{"source":7657,"target":7658,"distance":0},{"source":7657,"target":7659,"distance":7},{"source":7656,"target":7660,"distance":2},{"source":7237,"target":7661,"distance":7},{"source":7661,"target":7662,"distance":0},{"source":7662,"target":7663,"distance":0},{"source":7662,"target":7664,"distance":0},{"source":7662,"target":7665,"distance":0},{"source":7661,"target":7666,"distance":2},{"source":7236,"target":7667,"distance":8},{"source":7235,"target":7668,"distance":8},{"source":7668,"target":7669,"distance":0},{"source":7669,"target":7670,"distance":0},{"source":7670,"target":7671,"distance":0},{"source":7671,"target":7672,"distance":0},{"source":7671,"target":7673,"distance":0},{"source":7670,"target":7674,"distance":1},{"source":7669,"target":7675,"distance":5},{"source":7668,"target":7676,"distance":7},{"source":7234,"target":7677,"distance":8},{"source":7677,"target":7678,"distance":0},{"source":7677,"target":7679,"distance":2},{"source":7233,"target":7680,"distance":8},{"source":7232,"target":7681,"distance":8},{"source":7681,"target":7682,"distance":0},{"source":7682,"target":7683,"distance":0},{"source":7682,"target":7684,"distance":1},{"source":7681,"target":7685,"distance":1},{"source":7685,"target":7686,"distance":0},{"source":7685,"target":7687,"distance":9},{"source":7231,"target":7688,"distance":8},{"source":7688,"target":7689,"distance":0},{"source":7689,"target":7690,"distance":0},{"source":7690,"target":7691,"distance":0},{"source":7690,"target":7692,"distance":0},{"source":7690,"target":7693,"distance":0},{"source":7689,"target":7694,"distance":5},{"source":7694,"target":7695,"distance":0},{"source":7695,"target":7696,"distance":0},{"source":7695,"target":7697,"distance":2},{"source":7694,"target":7698,"distance":2},{"source":7698,"target":7699,"distance":0},{"source":7699,"target":7700,"distance":0},{"source":7699,"target":7701,"distance":0},{"source":7699,"target":7702,"distance":0},{"source":7698,"target":7703,"distance":1},{"source":7688,"target":7704,"distance":8},{"source":7230,"target":7705,"distance":8},{"source":7705,"target":7706,"distance":0},{"source":7705,"target":7707,"distance":0},{"source":7229,"target":7708,"distance":2},{"source":7708,"target":7709,"distance":0},{"source":7709,"target":7710,"distance":0},{"source":7710,"target":7711,"distance":0},{"source":7710,"target":7712,"distance":2},{"source":7709,"target":7713,"distance":2},{"source":7708,"target":7714,"distance":1},{"source":7220,"target":7715,"distance":2},{"source":7715,"target":7716,"distance":0},{"source":7715,"target":7717,"distance":0},{"source":7219,"target":7718,"distance":2},{"source":7218,"target":7719,"distance":2},{"source":7217,"target":7720,"distance":3},{"source":7216,"target":7721,"distance":3},{"source":7721,"target":7722,"distance":0},{"source":7722,"target":7723,"distance":0},{"source":7722,"target":7724,"distance":0},{"source":7721,"target":7725,"distance":1},{"source":7215,"target":7726,"distance":3},{"source":7726,"target":7727,"distance":0},{"source":7726,"target":7728,"distance":0},{"source":7726,"target":7729,"distance":0},{"source":7214,"target":7730,"distance":4},{"source":7730,"target":7731,"distance":0},{"source":7731,"target":7732,"distance":0},{"source":7732,"target":7733,"distance":0},{"source":7733,"target":7734,"distance":0},{"source":7734,"target":7735,"distance":0},{"source":7735,"target":7736,"distance":0},{"source":7735,"target":7737,"distance":4},{"source":7737,"target":7738,"distance":0},{"source":7737,"target":7739,"distance":0},{"source":7734,"target":7740,"distance":9},{"source":7733,"target":7741,"distance":10},{"source":7741,"target":7742,"distance":0},{"source":7741,"target":7743,"distance":0},{"source":7741,"target":7744,"distance":0},{"source":7741,"target":7745,"distance":0},{"source":7741,"target":7746,"distance":0},{"source":7741,"target":7747,"distance":0},{"source":7741,"target":7748,"distance":0},{"source":7741,"target":7749,"distance":0},{"source":7741,"target":7750,"distance":0},{"source":7741,"target":7751,"distance":0},{"source":7732,"target":7752,"distance":1},{"source":7752,"target":7753,"distance":0},{"source":7753,"target":7754,"distance":0},{"source":7754,"target":7755,"distance":0},{"source":7755,"target":7756,"distance":0},{"source":7755,"target":7757,"distance":0},{"source":7755,"target":7758,"distance":0},{"source":7755,"target":7759,"distance":0},{"source":7755,"target":7760,"distance":0},{"source":7755,"target":7761,"distance":0},{"source":7755,"target":7762,"distance":0},{"source":7755,"target":7763,"distance":0},{"source":7755,"target":7764,"distance":0},{"source":7755,"target":7765,"distance":0},{"source":7755,"target":7766,"distance":0},{"source":7755,"target":7767,"distance":0},{"source":7754,"target":7768,"distance":1},{"source":7768,"target":7769,"distance":0},{"source":7768,"target":7770,"distance":0},{"source":7768,"target":7771,"distance":0},{"source":7753,"target":7772,"distance":4},{"source":7772,"target":7773,"distance":0},{"source":7773,"target":7774,"distance":0},{"source":7773,"target":7775,"distance":0},{"source":7772,"target":7776,"distance":2},{"source":7776,"target":7777,"distance":0},{"source":7777,"target":7778,"distance":0},{"source":7777,"target":7779,"distance":0},{"source":7777,"target":7780,"distance":0},{"source":7777,"target":7781,"distance":0},{"source":7777,"target":7782,"distance":0},{"source":7777,"target":7783,"distance":0},{"source":7777,"target":7784,"distance":0},{"source":7777,"target":7785,"distance":0},{"source":7777,"target":7786,"distance":0},{"source":7777,"target":7787,"distance":0},{"source":7777,"target":7788,"distance":0},{"source":7777,"target":7789,"distance":0},{"source":7777,"target":7790,"distance":0},{"source":7777,"target":7791,"distance":0},{"source":7777,"target":7792,"distance":0},{"source":7777,"target":7793,"distance":0},{"source":7777,"target":7794,"distance":0},{"source":7777,"target":7795,"distance":0},{"source":7777,"target":7796,"distance":0},{"source":7776,"target":7797,"distance":1},{"source":7752,"target":7798,"distance":6},{"source":7798,"target":7799,"distance":0},{"source":7798,"target":7800,"distance":1},{"source":7731,"target":7801,"distance":2},{"source":7801,"target":7802,"distance":0},{"source":7802,"target":7803,"distance":0},{"source":7803,"target":7804,"distance":0},{"source":7803,"target":7805,"distance":0},{"source":7802,"target":7806,"distance":4},{"source":7801,"target":7807,"distance":1},{"source":7730,"target":7808,"distance":3},{"source":7808,"target":7809,"distance":0},{"source":7809,"target":7810,"distance":0},{"source":7810,"target":7811,"distance":0},{"source":7810,"target":7812,"distance":4},{"source":7812,"target":7813,"distance":0},{"source":7812,"target":7814,"distance":0},{"source":7809,"target":7815,"distance":4},{"source":7815,"target":7816,"distance":0},{"source":7816,"target":7817,"distance":0},{"source":7817,"target":7818,"distance":0},{"source":7818,"target":7819,"distance":0},{"source":7818,"target":7820,"distance":0},{"source":7818,"target":7821,"distance":0},{"source":7818,"target":7822,"distance":0},{"source":7818,"target":7823,"distance":0},{"source":7818,"target":7824,"distance":0},{"source":7818,"target":7825,"distance":0},{"source":7817,"target":7826,"distance":1},{"source":7826,"target":7827,"distance":0},{"source":7826,"target":7828,"distance":0},{"source":7816,"target":7829,"distance":1},{"source":7829,"target":7830,"distance":0},{"source":7829,"target":7831,"distance":0},{"source":7829,"target":7832,"distance":0},{"source":7815,"target":7833,"distance":1},{"source":7808,"target":7834,"distance":6},{"source":7213,"target":7835,"distance":4},{"source":7835,"target":7836,"distance":0},{"source":7836,"target":7837,"distance":0},{"source":7836,"target":7838,"distance":0},{"source":7836,"target":7839,"distance":0},{"source":7835,"target":7840,"distance":2},{"source":7840,"target":7841,"distance":0},{"source":7840,"target":7842,"distance":0},{"source":7207,"target":7843,"distance":1},{"source":6474,"target":7844,"distance":1},{"source":7844,"target":7845,"distance":0},{"source":7845,"target":7846,"distance":0},{"source":7845,"target":7847,"distance":1},{"source":7844,"target":7848,"distance":1},{"source":6473,"target":7849,"distance":1},{"source":7849,"target":7850,"distance":0},{"source":7849,"target":7851,"distance":0},{"source":6472,"target":7852,"distance":1},{"source":7852,"target":7853,"distance":0},{"source":7853,"target":7854,"distance":0},{"source":7853,"target":7855,"distance":0},{"source":7853,"target":7856,"distance":0},{"source":7852,"target":7857,"distance":1},{"source":6471,"target":7858,"distance":1},{"source":7858,"target":7859,"distance":0},{"source":7859,"target":7860,"distance":0},{"source":7859,"target":7861,"distance":0},{"source":7859,"target":7862,"distance":0},{"source":7859,"target":7863,"distance":0},{"source":7858,"target":7864,"distance":1},{"source":7864,"target":7865,"distance":0},{"source":7864,"target":7866,"distance":0},{"source":7864,"target":7867,"distance":0},{"source":7864,"target":7868,"distance":0},{"source":6470,"target":7869,"distance":1},{"source":6469,"target":7870,"distance":1},{"source":6468,"target":7871,"distance":1},{"source":7871,"target":7872,"distance":0},{"source":7871,"target":7873,"distance":0},{"source":6467,"target":7874,"distance":1},{"source":6466,"target":7875,"distance":1},{"source":6465,"target":7876,"distance":2},{"source":7876,"target":7877,"distance":0},{"source":7876,"target":7878,"distance":0},{"source":6464,"target":7879,"distance":2},{"source":7879,"target":7880,"distance":0},{"source":7880,"target":7881,"distance":0},{"source":7881,"target":7882,"distance":0},{"source":7882,"target":7883,"distance":0},{"source":7883,"target":7884,"distance":0},{"source":7884,"target":7885,"distance":0},{"source":7885,"target":7886,"distance":0},{"source":7886,"target":7887,"distance":0},{"source":7887,"target":7888,"distance":0},{"source":7888,"target":7889,"distance":0},{"source":7888,"target":7890,"distance":0},{"source":7888,"target":7891,"distance":0},{"source":7887,"target":7892,"distance":2},{"source":7892,"target":7893,"distance":0},{"source":7892,"target":7894,"distance":5},{"source":7894,"target":7895,"distance":0},{"source":7894,"target":7896,"distance":0},{"source":7886,"target":7897,"distance":2},{"source":7885,"target":7898,"distance":0},{"source":7884,"target":7899,"distance":1},{"source":7883,"target":7900,"distance":1},{"source":7900,"target":7901,"distance":0},{"source":7901,"target":7902,"distance":0},{"source":7901,"target":7903,"distance":2},{"source":7903,"target":7904,"distance":0},{"source":7903,"target":7905,"distance":0},{"source":7903,"target":7906,"distance":0},{"source":7900,"target":7907,"distance":6},{"source":7907,"target":7908,"distance":0},{"source":7907,"target":7909,"distance":3},{"source":7882,"target":7910,"distance":1},{"source":7910,"target":7911,"distance":0},{"source":7910,"target":7912,"distance":2},{"source":7881,"target":7913,"distance":1},{"source":7913,"target":7914,"distance":0},{"source":7913,"target":7915,"distance":3},{"source":7880,"target":7916,"distance":1},{"source":7879,"target":7917,"distance":1},{"source":6463,"target":7918,"distance":2},{"source":6462,"target":7919,"distance":2},{"source":6461,"target":7920,"distance":2},{"source":7920,"target":7921,"distance":0},{"source":7920,"target":7922,"distance":0},{"source":6460,"target":7923,"distance":2},{"source":6459,"target":7924,"distance":2},{"source":7924,"target":7925,"distance":0},{"source":7924,"target":7926,"distance":0},{"source":7924,"target":7927,"distance":0},{"source":7924,"target":7928,"distance":0},{"source":6458,"target":7929,"distance":3},{"source":6457,"target":7930,"distance":3},{"source":6456,"target":7931,"distance":3},{"source":6455,"target":7932,"distance":3},{"source":7932,"target":7933,"distance":0},{"source":7932,"target":7934,"distance":0},{"source":6454,"target":7935,"distance":3},{"source":6453,"target":7936,"distance":3},{"source":7936,"target":7937,"distance":0},{"source":7936,"target":7938,"distance":0},{"source":6452,"target":7939,"distance":3},{"source":6451,"target":7940,"distance":3},{"source":7940,"target":7941,"distance":0},{"source":7941,"target":7942,"distance":0},{"source":7941,"target":7943,"distance":3},{"source":7943,"target":7944,"distance":0},{"source":7944,"target":7945,"distance":0},{"source":7945,"target":7946,"distance":0},{"source":7945,"target":7947,"distance":0},{"source":7944,"target":7948,"distance":2},{"source":7943,"target":7949,"distance":2},{"source":7940,"target":7950,"distance":1},{"source":7950,"target":7951,"distance":0},{"source":7950,"target":7952,"distance":0},{"source":7950,"target":7953,"distance":0},{"source":6450,"target":7954,"distance":3},{"source":7954,"target":7955,"distance":0},{"source":7955,"target":7956,"distance":0},{"source":7956,"target":7957,"distance":0},{"source":7956,"target":7958,"distance":0},{"source":7956,"target":7959,"distance":0},{"source":7955,"target":7960,"distance":1},{"source":7954,"target":7961,"distance":2},{"source":6449,"target":7962,"distance":3},{"source":7962,"target":7963,"distance":0},{"source":7962,"target":7964,"distance":1},{"source":6448,"target":7965,"distance":3},{"source":7965,"target":7966,"distance":0},{"source":7965,"target":7967,"distance":1},{"source":6447,"target":7968,"distance":3},{"source":7968,"target":7969,"distance":0},{"source":7968,"target":7970,"distance":2},{"source":6446,"target":7971,"distance":3},{"source":6445,"target":7972,"distance":3},{"source":7972,"target":7973,"distance":0},{"source":7972,"target":7974,"distance":0},{"source":6444,"target":7975,"distance":3},{"source":5750,"target":7976,"distance":5},{"source":7976,"target":7977,"distance":0},{"source":7977,"target":7978,"distance":0},{"source":7978,"target":7979,"distance":0},{"source":7978,"target":7980,"distance":0},{"source":7977,"target":7981,"distance":1},{"source":7976,"target":7982,"distance":1},{"source":5395,"target":7983,"distance":93},{"source":7983,"target":7984,"distance":0},{"source":7984,"target":7985,"distance":0},{"source":7985,"target":7986,"distance":0},{"source":7986,"target":7987,"distance":0},{"source":7987,"target":7988,"distance":0},{"source":7988,"target":7989,"distance":0},{"source":7988,"target":7990,"distance":1},{"source":7987,"target":7991,"distance":1},{"source":7986,"target":7992,"distance":44},{"source":7985,"target":7993,"distance":45},{"source":7993,"target":7994,"distance":0},{"source":7993,"target":7995,"distance":30},{"source":7984,"target":7996,"distance":56},{"source":7996,"target":7997,"distance":0},{"source":7996,"target":7998,"distance":2},{"source":7983,"target":7999,"distance":60},{"source":7999,"target":8000,"distance":0},{"source":7999,"target":8001,"distance":48},{"source":8001,"target":8002,"distance":0},{"source":8002,"target":8003,"distance":0},{"source":8002,"target":8004,"distance":0},{"source":8001,"target":8005,"distance":0},{"source":5394,"target":8006,"distance":248},{"source":8006,"target":8007,"distance":0},{"source":8007,"target":8008,"distance":0},{"source":8008,"target":8009,"distance":0},{"source":8009,"target":8010,"distance":0},{"source":8010,"target":8011,"distance":0},{"source":8011,"target":8012,"distance":0},{"source":8012,"target":8013,"distance":0},{"source":8013,"target":8014,"distance":0},{"source":8014,"target":8015,"distance":0},{"source":8015,"target":8016,"distance":0},{"source":8016,"target":8017,"distance":0},{"source":8017,"target":8018,"distance":0},{"source":8018,"target":8019,"distance":0},{"source":8019,"target":8020,"distance":0},{"source":8020,"target":8021,"distance":0},{"source":8021,"target":8022,"distance":0},{"source":8021,"target":8023,"distance":0},{"source":8020,"target":8024,"distance":18},{"source":8019,"target":8025,"distance":19},{"source":8025,"target":8026,"distance":0},{"source":8026,"target":8027,"distance":0},{"source":8026,"target":8028,"distance":0},{"source":8025,"target":8029,"distance":18},{"source":8018,"target":8030,"distance":21},{"source":8017,"target":8031,"distance":23},{"source":8016,"target":8032,"distance":26},{"source":8015,"target":8033,"distance":27},{"source":8033,"target":8034,"distance":0},{"source":8033,"target":8035,"distance":0},{"source":8014,"target":8036,"distance":29},{"source":8036,"target":8037,"distance":0},{"source":8037,"target":8038,"distance":0},{"source":8038,"target":8039,"distance":0},{"source":8038,"target":8040,"distance":0},{"source":8037,"target":8041,"distance":18},{"source":8036,"target":8042,"distance":21},{"source":8013,"target":8043,"distance":30},{"source":8043,"target":8044,"distance":0},{"source":8044,"target":8045,"distance":0},{"source":8045,"target":8046,"distance":0},{"source":8046,"target":8047,"distance":0},{"source":8047,"target":8048,"distance":0},{"source":8048,"target":8049,"distance":0},{"source":8049,"target":8050,"distance":0},{"source":8050,"target":8051,"distance":0},{"source":8051,"target":8052,"distance":0},{"source":8052,"target":8053,"distance":0},{"source":8053,"target":8054,"distance":0},{"source":8054,"target":8055,"distance":0},{"source":8055,"target":8056,"distance":0},{"source":8056,"target":8057,"distance":0},{"source":8057,"target":8058,"distance":0},{"source":8058,"target":8059,"distance":0},{"source":8058,"target":8060,"distance":35},{"source":8060,"target":8061,"distance":0},{"source":8060,"target":8062,"distance":28},{"source":8062,"target":8063,"distance":0},{"source":8062,"target":8064,"distance":26},{"source":8057,"target":8065,"distance":1},{"source":8056,"target":8066,"distance":8},{"source":8055,"target":8067,"distance":15},{"source":8054,"target":8068,"distance":15},{"source":8068,"target":8069,"distance":0},{"source":8068,"target":8070,"distance":0},{"source":8053,"target":8071,"distance":18},{"source":8052,"target":8072,"distance":18},{"source":8051,"target":8073,"distance":19},{"source":8050,"target":8074,"distance":22},{"source":8049,"target":8075,"distance":23},{"source":8075,"target":8076,"distance":0},{"source":8075,"target":8077,"distance":15},{"source":8048,"target":8078,"distance":26},{"source":8047,"target":8079,"distance":27},{"source":8046,"target":8080,"distance":27},{"source":8045,"target":8081,"distance":30},{"source":8044,"target":8082,"distance":30},{"source":8043,"target":8083,"distance":30},{"source":8012,"target":8084,"distance":30},{"source":8011,"target":8085,"distance":31},{"source":8010,"target":8086,"distance":35},{"source":8086,"target":8087,"distance":0},{"source":8086,"target":8088,"distance":18},{"source":8088,"target":8089,"distance":0},{"source":8089,"target":8090,"distance":0},{"source":8089,"target":8091,"distance":11},{"source":8088,"target":8092,"distance":13},{"source":8009,"target":8093,"distance":40},{"source":8093,"target":8094,"distance":0},{"source":8093,"target":8095,"distance":2},{"source":8008,"target":8096,"distance":42},{"source":8096,"target":8097,"distance":0},{"source":8096,"target":8098,"distance":12},{"source":8007,"target":8099,"distance":47},{"source":8099,"target":8100,"distance":0},{"source":8099,"target":8101,"distance":12},{"source":8006,"target":8102,"distance":49},{"source":8102,"target":8103,"distance":0},{"source":8102,"target":8104,"distance":0},{"source":242,"target":8105,"distance":2},{"source":8105,"target":8106,"distance":0},{"source":8106,"target":8107,"distance":0},{"source":8107,"target":8108,"distance":0},{"source":8108,"target":8109,"distance":0},{"source":8109,"target":8110,"distance":0},{"source":8110,"target":8111,"distance":0},{"source":8111,"target":8112,"distance":0},{"source":8112,"target":8113,"distance":0},{"source":8113,"target":8114,"distance":0},{"source":8114,"target":8115,"distance":0},{"source":8115,"target":8116,"distance":0},{"source":8116,"target":8117,"distance":0},{"source":8117,"target":8118,"distance":0},{"source":8118,"target":8119,"distance":0},{"source":8119,"target":8120,"distance":0},{"source":8119,"target":8121,"distance":0},{"source":8119,"target":8122,"distance":0},{"source":8119,"target":8123,"distance":0},{"source":8119,"target":8124,"distance":0},{"source":8118,"target":8125,"distance":30},{"source":8125,"target":8126,"distance":0},{"source":8126,"target":8127,"distance":0},{"source":8127,"target":8128,"distance":0},{"source":8128,"target":8129,"distance":0},{"source":8129,"target":8130,"distance":0},{"source":8130,"target":8131,"distance":0},{"source":8130,"target":8132,"distance":1},{"source":8132,"target":8133,"distance":0},{"source":8133,"target":8134,"distance":0},{"source":8133,"target":8135,"distance":0},{"source":8133,"target":8136,"distance":0},{"source":8132,"target":8137,"distance":0},{"source":8129,"target":8138,"distance":2},{"source":8128,"target":8139,"distance":15},{"source":8139,"target":8140,"distance":0},{"source":8139,"target":8141,"distance":0},{"source":8127,"target":8142,"distance":20},{"source":8126,"target":8143,"distance":23},{"source":8125,"target":8144,"distance":25},{"source":8144,"target":8145,"distance":0},{"source":8145,"target":8146,"distance":0},{"source":8146,"target":8147,"distance":0},{"source":8147,"target":8148,"distance":0},{"source":8148,"target":8149,"distance":0},{"source":8148,"target":8150,"distance":0},{"source":8147,"target":8151,"distance":2},{"source":8146,"target":8152,"distance":6},{"source":8145,"target":8153,"distance":9},{"source":8144,"target":8154,"distance":20},{"source":8154,"target":8155,"distance":0},{"source":8154,"target":8156,"distance":10},{"source":8156,"target":8157,"distance":0},{"source":8156,"target":8158,"distance":0},{"source":8117,"target":8159,"distance":30},{"source":8159,"target":8160,"distance":0},{"source":8160,"target":8161,"distance":0},{"source":8161,"target":8162,"distance":0},{"source":8162,"target":8163,"distance":0},{"source":8163,"target":8164,"distance":0},{"source":8164,"target":8165,"distance":0},{"source":8164,"target":8166,"distance":5},{"source":8163,"target":8167,"distance":10},{"source":8167,"target":8168,"distance":0},{"source":8167,"target":8169,"distance":9},{"source":8169,"target":8170,"distance":0},{"source":8170,"target":8171,"distance":0},{"source":8170,"target":8172,"distance":0},{"source":8170,"target":8173,"distance":0},{"source":8169,"target":8174,"distance":7},{"source":8162,"target":8175,"distance":12},{"source":8161,"target":8176,"distance":13},{"source":8160,"target":8177,"distance":19},{"source":8159,"target":8178,"distance":20},{"source":8178,"target":8179,"distance":0},{"source":8178,"target":8180,"distance":9},{"source":8116,"target":8181,"distance":32},{"source":8181,"target":8182,"distance":0},{"source":8181,"target":8183,"distance":0},{"source":8115,"target":8184,"distance":32},{"source":8114,"target":8185,"distance":32},{"source":8113,"target":8186,"distance":33},{"source":8186,"target":8187,"distance":0},{"source":8187,"target":8188,"distance":0},{"source":8188,"target":8189,"distance":0},{"source":8188,"target":8190,"distance":0},{"source":8187,"target":8191,"distance":20},{"source":8186,"target":8192,"distance":22},{"source":8192,"target":8193,"distance":0},{"source":8193,"target":8194,"distance":0},{"source":8194,"target":8195,"distance":0},{"source":8195,"target":8196,"distance":0},{"source":8196,"target":8197,"distance":0},{"source":8196,"target":8198,"distance":5},{"source":8195,"target":8199,"distance":5},{"source":8199,"target":8200,"distance":0},{"source":8200,"target":8201,"distance":0},{"source":8200,"target":8202,"distance":3},{"source":8199,"target":8203,"distance":4},{"source":8194,"target":8204,"distance":7},{"source":8193,"target":8205,"distance":7},{"source":8205,"target":8206,"distance":0},{"source":8205,"target":8207,"distance":3},{"source":8207,"target":8208,"distance":0},{"source":8207,"target":8209,"distance":1},{"source":8192,"target":8210,"distance":8},{"source":8112,"target":8211,"distance":33},{"source":8111,"target":8212,"distance":35},{"source":8212,"target":8213,"distance":0},{"source":8213,"target":8214,"distance":0},{"source":8213,"target":8215,"distance":20},{"source":8215,"target":8216,"distance":0},{"source":8215,"target":8217,"distance":19},{"source":8212,"target":8218,"distance":22},{"source":8110,"target":8219,"distance":40},{"source":8109,"target":8220,"distance":299},{"source":8220,"target":8221,"distance":0},{"source":8221,"target":8222,"distance":0},{"source":8222,"target":8223,"distance":0},{"source":8223,"target":8224,"distance":0},{"source":8223,"target":8225,"distance":2},{"source":8222,"target":8226,"distance":2},{"source":8221,"target":8227,"distance":84},{"source":8227,"target":8228,"distance":0},{"source":8228,"target":8229,"distance":0},{"source":8229,"target":8230,"distance":0},{"source":8230,"target":8231,"distance":0},{"source":8231,"target":8232,"distance":0},{"source":8232,"target":8233,"distance":0},{"source":8233,"target":8234,"distance":0},{"source":8234,"target":8235,"distance":0},{"source":8235,"target":8236,"distance":0},{"source":8236,"target":8237,"distance":0},{"source":8237,"target":8238,"distance":0},{"source":8238,"target":8239,"distance":0},{"source":8239,"target":8240,"distance":0},{"source":8240,"target":8241,"distance":0},{"source":8241,"target":8242,"distance":0},{"source":8242,"target":8243,"distance":0},{"source":8243,"target":8244,"distance":0},{"source":8244,"target":8245,"distance":0},{"source":8245,"target":8246,"distance":0},{"source":8246,"target":8247,"distance":0},{"source":8247,"target":8248,"distance":0},{"source":8248,"target":8249,"distance":0},{"source":8249,"target":8250,"distance":0},{"source":8250,"target":8251,"distance":0},{"source":8251,"target":8252,"distance":0},{"source":8251,"target":8253,"distance":13},{"source":8250,"target":8254,"distance":14},{"source":8249,"target":8255,"distance":14},{"source":8248,"target":8256,"distance":14},{"source":8256,"target":8257,"distance":0},{"source":8256,"target":8258,"distance":7},{"source":8247,"target":8259,"distance":16},{"source":8259,"target":8260,"distance":0},{"source":8260,"target":8261,"distance":0},{"source":8261,"target":8262,"distance":0},{"source":8261,"target":8263,"distance":2},{"source":8260,"target":8264,"distance":6},{"source":8259,"target":8265,"distance":6},{"source":8265,"target":8266,"distance":0},{"source":8265,"target":8267,"distance":5},{"source":8246,"target":8268,"distance":17},{"source":8245,"target":8269,"distance":17},{"source":8269,"target":8270,"distance":0},{"source":8270,"target":8271,"distance":0},{"source":8271,"target":8272,"distance":0},{"source":8272,"target":8273,"distance":0},{"source":8272,"target":8274,"distance":27},{"source":8271,"target":8275,"distance":4},{"source":8270,"target":8276,"distance":5},{"source":8269,"target":8277,"distance":12},{"source":8244,"target":8278,"distance":18},{"source":8243,"target":8279,"distance":19},{"source":8242,"target":8280,"distance":19},{"source":8280,"target":8281,"distance":0},{"source":8280,"target":8282,"distance":20},{"source":8241,"target":8283,"distance":19},{"source":8240,"target":8284,"distance":20},{"source":8239,"target":8285,"distance":24},{"source":8238,"target":8286,"distance":25},{"source":8286,"target":8287,"distance":0},{"source":8286,"target":8288,"distance":1},{"source":8237,"target":8289,"distance":27},{"source":8289,"target":8290,"distance":0},{"source":8289,"target":8291,"distance":1},{"source":8236,"target":8292,"distance":27},{"source":8235,"target":8293,"distance":30},{"source":8293,"target":8294,"distance":0},{"source":8294,"target":8295,"distance":0},{"source":8295,"target":8296,"distance":0},{"source":8296,"target":8297,"distance":0},{"source":8296,"target":8298,"distance":1},{"source":8295,"target":8299,"distance":2},{"source":8294,"target":8300,"distance":3},{"source":8293,"target":8301,"distance":4},{"source":8301,"target":8302,"distance":0},{"source":8302,"target":8303,"distance":0},{"source":8302,"target":8304,"distance":0},{"source":8301,"target":8305,"distance":0},{"source":8234,"target":8306,"distance":31},{"source":8306,"target":8307,"distance":0},{"source":8307,"target":8308,"distance":0},{"source":8308,"target":8309,"distance":0},{"source":8308,"target":8310,"distance":16},{"source":8307,"target":8311,"distance":18},{"source":8306,"target":8312,"distance":28},{"source":8233,"target":8313,"distance":38},{"source":8232,"target":8314,"distance":38},{"source":8231,"target":8315,"distance":40},{"source":8315,"target":8316,"distance":0},{"source":8316,"target":8317,"distance":0},{"source":8316,"target":8318,"distance":2},{"source":8315,"target":8319,"distance":10},{"source":8230,"target":8320,"distance":41},{"source":8320,"target":8321,"distance":0},{"source":8321,"target":8322,"distance":0},{"source":8321,"target":8323,"distance":17},{"source":8320,"target":8324,"distance":34},{"source":8229,"target":8325,"distance":44},{"source":8228,"target":8326,"distance":50},{"source":8227,"target":8327,"distance":55},{"source":8327,"target":8328,"distance":0},{"source":8327,"target":8329,"distance":5},{"source":8220,"target":8330,"distance":110},{"source":8108,"target":8331,"distance":309},{"source":8331,"target":8332,"distance":0},{"source":8331,"target":8333,"distance":11},{"source":8333,"target":8334,"distance":0},{"source":8334,"target":8335,"distance":0},{"source":8334,"target":8336,"distance":1},{"source":8333,"target":8337,"distance":9},{"source":8337,"target":8338,"distance":0},{"source":8338,"target":8339,"distance":0},{"source":8338,"target":8340,"distance":12},{"source":8337,"target":8341,"distance":12},{"source":8107,"target":8342,"distance":344},{"source":8342,"target":8343,"distance":0},{"source":8343,"target":8344,"distance":0},{"source":8344,"target":8345,"distance":0},{"source":8345,"target":8346,"distance":0},{"source":8346,"target":8347,"distance":0},{"source":8347,"target":8348,"distance":0},{"source":8348,"target":8349,"distance":0},{"source":8349,"target":8350,"distance":0},{"source":8350,"target":8351,"distance":0},{"source":8351,"target":8352,"distance":0},{"source":8352,"target":8353,"distance":0},{"source":8353,"target":8354,"distance":0},{"source":8354,"target":8355,"distance":0},{"source":8354,"target":8356,"distance":0},{"source":8353,"target":8357,"distance":0},{"source":8352,"target":8358,"distance":0},{"source":8351,"target":8359,"distance":1},{"source":8350,"target":8360,"distance":1},{"source":8349,"target":8361,"distance":9},{"source":8361,"target":8362,"distance":0},{"source":8361,"target":8363,"distance":7},{"source":8348,"target":8364,"distance":15},{"source":8347,"target":8365,"distance":15},{"source":8346,"target":8366,"distance":17},{"source":8366,"target":8367,"distance":0},{"source":8366,"target":8368,"distance":0},{"source":8345,"target":8369,"distance":18},{"source":8344,"target":8370,"distance":18},{"source":8370,"target":8371,"distance":0},{"source":8370,"target":8372,"distance":0},{"source":8343,"target":8373,"distance":22},{"source":8342,"target":8374,"distance":23},{"source":8106,"target":8375,"distance":371},{"source":8105,"target":8376,"distance":0},{"source":241,"target":8377,"distance":3},{"source":240,"target":8378,"distance":3},{"source":239,"target":8379,"distance":3},{"source":238,"target":8380,"distance":3},{"source":237,"target":8381,"distance":3},{"source":236,"target":8382,"distance":3},{"source":235,"target":8383,"distance":3},{"source":234,"target":8384,"distance":3},{"source":233,"target":8385,"distance":3},{"source":232,"target":8386,"distance":3},{"source":8386,"target":8387,"distance":0},{"source":8387,"target":8388,"distance":0},{"source":8388,"target":8389,"distance":0},{"source":8388,"target":8390,"distance":0},{"source":8387,"target":8391,"distance":1},{"source":8391,"target":8392,"distance":0},{"source":8392,"target":8393,"distance":0},{"source":8392,"target":8394,"distance":0},{"source":8391,"target":8395,"distance":1},{"source":8395,"target":8396,"distance":0},{"source":8396,"target":8397,"distance":0},{"source":8396,"target":8398,"distance":0},{"source":8396,"target":8399,"distance":0},{"source":8396,"target":8400,"distance":0},{"source":8396,"target":8401,"distance":0},{"source":8396,"target":8402,"distance":0},{"source":8396,"target":8403,"distance":0},{"source":8396,"target":8404,"distance":0},{"source":8395,"target":8405,"distance":1},{"source":8386,"target":8406,"distance":2},{"source":231,"target":8407,"distance":3},{"source":8407,"target":8408,"distance":0},{"source":8407,"target":8409,"distance":0},{"source":230,"target":8410,"distance":3},{"source":8410,"target":8411,"distance":0},{"source":8410,"target":8412,"distance":0},{"source":229,"target":8413,"distance":3},{"source":228,"target":8414,"distance":3},{"source":227,"target":8415,"distance":3},{"source":8415,"target":8416,"distance":0},{"source":8415,"target":8417,"distance":2},{"source":226,"target":8418,"distance":3},{"source":8418,"target":8419,"distance":0},{"source":8419,"target":8420,"distance":0},{"source":8420,"target":8421,"distance":0},{"source":8421,"target":8422,"distance":0},{"source":8422,"target":8423,"distance":0},{"source":8423,"target":8424,"distance":0},{"source":8424,"target":8425,"distance":0},{"source":8425,"target":8426,"distance":0},{"source":8426,"target":8427,"distance":0},{"source":8427,"target":8428,"distance":0},{"source":8428,"target":8429,"distance":0},{"source":8429,"target":8430,"distance":0},{"source":8430,"target":8431,"distance":0},{"source":8431,"target":8432,"distance":0},{"source":8432,"target":8433,"distance":0},{"source":8433,"target":8434,"distance":0},{"source":8434,"target":8435,"distance":0},{"source":8435,"target":8436,"distance":0},{"source":8436,"target":8437,"distance":0},{"source":8437,"target":8438,"distance":0},{"source":8438,"target":8439,"distance":0},{"source":8439,"target":8440,"distance":0},{"source":8440,"target":8441,"distance":0},{"source":8441,"target":8442,"distance":0},{"source":8442,"target":8443,"distance":0},{"source":8443,"target":8444,"distance":0},{"source":8444,"target":8445,"distance":0},{"source":8444,"target":8446,"distance":4},{"source":8443,"target":8447,"distance":4},{"source":8447,"target":8448,"distance":0},{"source":8448,"target":8449,"distance":0},{"source":8449,"target":8450,"distance":0},{"source":8450,"target":8451,"distance":0},{"source":8450,"target":8452,"distance":0},{"source":8449,"target":8453,"distance":0},{"source":8448,"target":8454,"distance":1},{"source":8447,"target":8455,"distance":2},{"source":8455,"target":8456,"distance":0},{"source":8455,"target":8457,"distance":1},{"source":8442,"target":8458,"distance":4},{"source":8458,"target":8459,"distance":0},{"source":8459,"target":8460,"distance":0},{"source":8460,"target":8461,"distance":0},{"source":8461,"target":8462,"distance":0},{"source":8462,"target":8463,"distance":0},{"source":8463,"target":8464,"distance":0},{"source":8464,"target":8465,"distance":0},{"source":8465,"target":8466,"distance":0},{"source":8466,"target":8467,"distance":0},{"source":8466,"target":8468,"distance":0},{"source":8466,"target":8469,"distance":0},{"source":8466,"target":8470,"distance":0},{"source":8466,"target":8471,"distance":0},{"source":8466,"target":8472,"distance":0},{"source":8466,"target":8473,"distance":0},{"source":8466,"target":8474,"distance":0},{"source":8466,"target":8475,"distance":0},{"source":8466,"target":8476,"distance":0},{"source":8466,"target":8477,"distance":0},{"source":8466,"target":8478,"distance":0},{"source":8466,"target":8479,"distance":0},{"source":8465,"target":8480,"distance":0},{"source":8464,"target":8481,"distance":0},{"source":8463,"target":8482,"distance":0},{"source":8462,"target":8483,"distance":1},{"source":8461,"target":8484,"distance":1},{"source":8460,"target":8485,"distance":1},{"source":8459,"target":8486,"distance":2},{"source":8458,"target":8487,"distance":4},{"source":8441,"target":8488,"distance":5},{"source":8440,"target":8489,"distance":5},{"source":8439,"target":8490,"distance":5},{"source":8490,"target":8491,"distance":0},{"source":8490,"target":8492,"distance":1},{"source":8438,"target":8493,"distance":5},{"source":8493,"target":8494,"distance":0},{"source":8493,"target":8495,"distance":4},{"source":8437,"target":8496,"distance":5},{"source":8496,"target":8497,"distance":0},{"source":8496,"target":8498,"distance":0},{"source":8436,"target":8499,"distance":5},{"source":8499,"target":8500,"distance":0},{"source":8500,"target":8501,"distance":0},{"source":8501,"target":8502,"distance":0},{"source":8502,"target":8503,"distance":0},{"source":8503,"target":8504,"distance":0},{"source":8503,"target":8505,"distance":8},{"source":8502,"target":8506,"distance":1},{"source":8501,"target":8507,"distance":1},{"source":8500,"target":8508,"distance":4},{"source":8508,"target":8509,"distance":0},{"source":8508,"target":8510,"distance":0},{"source":8499,"target":8511,"distance":4},{"source":8511,"target":8512,"distance":0},{"source":8511,"target":8513,"distance":0},{"source":8435,"target":8514,"distance":6},{"source":8434,"target":8515,"distance":6},{"source":8515,"target":8516,"distance":0},{"source":8515,"target":8517,"distance":4},{"source":8433,"target":8518,"distance":6},{"source":8518,"target":8519,"distance":0},{"source":8519,"target":8520,"distance":0},{"source":8520,"target":8521,"distance":0},{"source":8521,"target":8522,"distance":0},{"source":8522,"target":8523,"distance":0},{"source":8523,"target":8524,"distance":0},{"source":8524,"target":8525,"distance":0},{"source":8525,"target":8526,"distance":0},{"source":8526,"target":8527,"distance":0},{"source":8527,"target":8528,"distance":0},{"source":8528,"target":8529,"distance":0},{"source":8529,"target":8530,"distance":0},{"source":8530,"target":8531,"distance":0},{"source":8531,"target":8532,"distance":0},{"source":8532,"target":8533,"distance":0},{"source":8533,"target":8534,"distance":0},{"source":8534,"target":8535,"distance":0},{"source":8535,"target":8536,"distance":0},{"source":8536,"target":8537,"distance":0},{"source":8537,"target":8538,"distance":0},{"source":8538,"target":8539,"distance":0},{"source":8539,"target":8540,"distance":0},{"source":8540,"target":8541,"distance":0},{"source":8541,"target":8542,"distance":0},{"source":8542,"target":8543,"distance":0},{"source":8543,"target":8544,"distance":0},{"source":8544,"target":8545,"distance":0},{"source":8545,"target":8546,"distance":0},{"source":8546,"target":8547,"distance":0},{"source":8547,"target":8548,"distance":0},{"source":8548,"target":8549,"distance":0},{"source":8549,"target":8550,"distance":0},{"source":8550,"target":8551,"distance":0},{"source":8551,"target":8552,"distance":0},{"source":8552,"target":8553,"distance":0},{"source":8553,"target":8554,"distance":0},{"source":8554,"target":8555,"distance":0},{"source":8555,"target":8556,"distance":0},{"source":8555,"target":8557,"distance":0},{"source":8555,"target":8558,"distance":0},{"source":8554,"target":8559,"distance":7},{"source":8559,"target":8560,"distance":0},{"source":8559,"target":8561,"distance":0},{"source":8553,"target":8562,"distance":10},{"source":8552,"target":8563,"distance":0},{"source":8551,"target":8564,"distance":0},{"source":8550,"target":8565,"distance":0},{"source":8549,"target":8566,"distance":1},{"source":8548,"target":8567,"distance":1},{"source":8567,"target":8568,"distance":0},{"source":8567,"target":8569,"distance":1},{"source":8547,"target":8570,"distance":1},{"source":8546,"target":8571,"distance":1},{"source":8571,"target":8572,"distance":0},{"source":8571,"target":8573,"distance":0},{"source":8545,"target":8574,"distance":1},{"source":8544,"target":8575,"distance":1},{"source":8543,"target":8576,"distance":1},{"source":8542,"target":8577,"distance":1},{"source":8541,"target":8578,"distance":1},{"source":8540,"target":8579,"distance":1},{"source":8539,"target":8580,"distance":1},{"source":8580,"target":8581,"distance":0},{"source":8581,"target":8582,"distance":0},{"source":8582,"target":8583,"distance":0},{"source":8583,"target":8584,"distance":0},{"source":8584,"target":8585,"distance":0},{"source":8584,"target":8586,"distance":2},{"source":8586,"target":8587,"distance":0},{"source":8586,"target":8588,"distance":2},{"source":8583,"target":8589,"distance":2},{"source":8589,"target":8590,"distance":0},{"source":8590,"target":8591,"distance":0},{"source":8590,"target":8592,"distance":0},{"source":8589,"target":8593,"distance":0},{"source":8582,"target":8594,"distance":3},{"source":8594,"target":8595,"distance":0},{"source":8595,"target":8596,"distance":0},{"source":8596,"target":8597,"distance":0},{"source":8596,"target":8598,"distance":0},{"source":8596,"target":8599,"distance":0},{"source":8596,"target":8600,"distance":0},{"source":8596,"target":8601,"distance":0},{"source":8596,"target":8602,"distance":0},{"source":8596,"target":8603,"distance":0},{"source":8595,"target":8604,"distance":0},{"source":8594,"target":8605,"distance":1},{"source":8581,"target":8606,"distance":5},{"source":8580,"target":8607,"distance":5},{"source":8607,"target":8608,"distance":0},{"source":8608,"target":8609,"distance":0},{"source":8608,"target":8610,"distance":0},{"source":8607,"target":8611,"distance":1},{"source":8538,"target":8612,"distance":1},{"source":8612,"target":8613,"distance":0},{"source":8613,"target":8614,"distance":0},{"source":8614,"target":8615,"distance":0},{"source":8614,"target":8616,"distance":2},{"source":8613,"target":8617,"distance":0},{"source":8612,"target":8618,"distance":0},{"source":8537,"target":8619,"distance":2},{"source":8536,"target":8620,"distance":2},{"source":8620,"target":8621,"distance":0},{"source":8621,"target":8622,"distance":0},{"source":8621,"target":8623,"distance":0},{"source":8620,"target":8624,"distance":0},{"source":8535,"target":8625,"distance":2},{"source":8625,"target":8626,"distance":0},{"source":8626,"target":8627,"distance":0},{"source":8627,"target":8628,"distance":0},{"source":8628,"target":8629,"distance":0},{"source":8628,"target":8630,"distance":0},{"source":8627,"target":8631,"distance":0},{"source":8626,"target":8632,"distance":1},{"source":8625,"target":8633,"distance":1},{"source":8633,"target":8634,"distance":0},{"source":8634,"target":8635,"distance":0},{"source":8635,"target":8636,"distance":0},{"source":8636,"target":8637,"distance":0},{"source":8636,"target":8638,"distance":0},{"source":8635,"target":8639,"distance":0},{"source":8634,"target":8640,"distance":0},{"source":8633,"target":8641,"distance":0},{"source":8534,"target":8642,"distance":3},{"source":8642,"target":8643,"distance":0},{"source":8642,"target":8644,"distance":0},{"source":8533,"target":8645,"distance":3},{"source":8645,"target":8646,"distance":0},{"source":8645,"target":8647,"distance":1},{"source":8532,"target":8648,"distance":3},{"source":8531,"target":8649,"distance":3},{"source":8530,"target":8650,"distance":3},{"source":8529,"target":8651,"distance":3},{"source":8651,"target":8652,"distance":0},{"source":8651,"target":8653,"distance":1},{"source":8528,"target":8654,"distance":3},{"source":8654,"target":8655,"distance":0},{"source":8655,"target":8656,"distance":0},{"source":8656,"target":8657,"distance":0},{"source":8657,"target":8658,"distance":0},{"source":8657,"target":8659,"distance":0},{"source":8656,"target":8660,"distance":1},{"source":8655,"target":8661,"distance":2},{"source":8654,"target":8662,"distance":2},{"source":8527,"target":8663,"distance":3},{"source":8663,"target":8664,"distance":0},{"source":8663,"target":8665,"distance":0},{"source":8526,"target":8666,"distance":4},{"source":8525,"target":8667,"distance":4},{"source":8524,"target":8668,"distance":4},{"source":8668,"target":8669,"distance":0},{"source":8668,"target":8670,"distance":1},{"source":8523,"target":8671,"distance":5},{"source":8522,"target":8672,"distance":5},{"source":8521,"target":8673,"distance":5},{"source":8520,"target":8674,"distance":5},{"source":8674,"target":8675,"distance":0},{"source":8674,"target":8676,"distance":0},{"source":8519,"target":8677,"distance":5},{"source":8518,"target":8678,"distance":6},{"source":8432,"target":8679,"distance":7},{"source":8679,"target":8680,"distance":0},{"source":8680,"target":8681,"distance":0},{"source":8681,"target":8682,"distance":0},{"source":8682,"target":8683,"distance":0},{"source":8683,"target":8684,"distance":0},{"source":8684,"target":8685,"distance":0},{"source":8685,"target":8686,"distance":0},{"source":8686,"target":8687,"distance":0},{"source":8687,"target":8688,"distance":0},{"source":8688,"target":8689,"distance":0},{"source":8689,"target":8690,"distance":0},{"source":8690,"target":8691,"distance":0},{"source":8691,"target":8692,"distance":0},{"source":8692,"target":8693,"distance":0},{"source":8693,"target":8694,"distance":0},{"source":8694,"target":8695,"distance":0},{"source":8695,"target":8696,"distance":0},{"source":8696,"target":8697,"distance":0},{"source":8697,"target":8698,"distance":0},{"source":8697,"target":8699,"distance":7},{"source":8696,"target":8700,"distance":0},{"source":8695,"target":8701,"distance":0},{"source":8694,"target":8702,"distance":0},{"source":8693,"target":8703,"distance":1},{"source":8692,"target":8704,"distance":1},{"source":8691,"target":8705,"distance":2},{"source":8690,"target":8706,"distance":2},{"source":8706,"target":8707,"distance":0},{"source":8707,"target":8708,"distance":0},{"source":8708,"target":8709,"distance":0},{"source":8709,"target":8710,"distance":0},{"source":8710,"target":8711,"distance":0},{"source":8711,"target":8712,"distance":0},{"source":8711,"target":8713,"distance":0},{"source":8710,"target":8714,"distance":3},{"source":8709,"target":8715,"distance":1},{"source":8715,"target":8716,"distance":0},{"source":8715,"target":8717,"distance":1},{"source":8708,"target":8718,"distance":2},{"source":8707,"target":8719,"distance":2},{"source":8719,"target":8720,"distance":0},{"source":8719,"target":8721,"distance":0},{"source":8706,"target":8722,"distance":2},{"source":8722,"target":8723,"distance":0},{"source":8722,"target":8724,"distance":0},{"source":8689,"target":8725,"distance":3},{"source":8725,"target":8726,"distance":0},{"source":8725,"target":8727,"distance":0},{"source":8688,"target":8728,"distance":3},{"source":8687,"target":8729,"distance":3},{"source":8686,"target":8730,"distance":4},{"source":8685,"target":8731,"distance":4},{"source":8684,"target":8732,"distance":4},{"source":8732,"target":8733,"distance":0},{"source":8732,"target":8734,"distance":1},{"source":8683,"target":8735,"distance":5},{"source":8682,"target":8736,"distance":5},{"source":8736,"target":8737,"distance":0},{"source":8737,"target":8738,"distance":0},{"source":8738,"target":8739,"distance":0},{"source":8739,"target":8740,"distance":0},{"source":8739,"target":8741,"distance":6},{"source":8738,"target":8742,"distance":2},{"source":8737,"target":8743,"distance":3},{"source":8736,"target":8744,"distance":3},{"source":8744,"target":8745,"distance":0},{"source":8744,"target":8746,"distance":2},{"source":8746,"target":8747,"distance":0},{"source":8746,"target":8748,"distance":1},{"source":8681,"target":8749,"distance":5},{"source":8749,"target":8750,"distance":0},{"source":8750,"target":8751,"distance":0},{"source":8751,"target":8752,"distance":0},{"source":8751,"target":8753,"distance":0},{"source":8750,"target":8754,"distance":0},{"source":8749,"target":8755,"distance":0},{"source":8680,"target":8756,"distance":6},{"source":8679,"target":8757,"distance":6},{"source":8431,"target":8758,"distance":8},{"source":8430,"target":8759,"distance":8},{"source":8759,"target":8760,"distance":0},{"source":8760,"target":8761,"distance":0},{"source":8761,"target":8762,"distance":0},{"source":8762,"target":8763,"distance":0},{"source":8762,"target":8764,"distance":0},{"source":8761,"target":8765,"distance":1},{"source":8760,"target":8766,"distance":2},{"source":8759,"target":8767,"distance":3},{"source":8429,"target":8768,"distance":8},{"source":8768,"target":8769,"distance":0},{"source":8768,"target":8770,"distance":1},{"source":8428,"target":8771,"distance":9},{"source":8427,"target":8772,"distance":9},{"source":8426,"target":8773,"distance":1},{"source":8773,"target":8774,"distance":0},{"source":8773,"target":8775,"distance":0},{"source":8425,"target":8776,"distance":1},{"source":8776,"target":8777,"distance":0},{"source":8777,"target":8778,"distance":0},{"source":8778,"target":8779,"distance":0},{"source":8779,"target":8780,"distance":0},{"source":8780,"target":8781,"distance":0},{"source":8781,"target":8782,"distance":0},{"source":8782,"target":8783,"distance":0},{"source":8783,"target":8784,"distance":0},{"source":8784,"target":8785,"distance":0},{"source":8784,"target":8786,"distance":0},{"source":8784,"target":8787,"distance":0},{"source":8783,"target":8788,"distance":2},{"source":8782,"target":8789,"distance":2},{"source":8789,"target":8790,"distance":0},{"source":8790,"target":8791,"distance":0},{"source":8791,"target":8792,"distance":0},{"source":8792,"target":8793,"distance":0},{"source":8793,"target":8794,"distance":0},{"source":8794,"target":8795,"distance":0},{"source":8794,"target":8796,"distance":0},{"source":8794,"target":8797,"distance":0},{"source":8793,"target":8798,"distance":1},{"source":8792,"target":8799,"distance":1},{"source":8791,"target":8800,"distance":1},{"source":8790,"target":8801,"distance":1},{"source":8789,"target":8802,"distance":2},{"source":8802,"target":8803,"distance":0},{"source":8802,"target":8804,"distance":1},{"source":8781,"target":8805,"distance":2},{"source":8805,"target":8806,"distance":0},{"source":8806,"target":8807,"distance":0},{"source":8807,"target":8808,"distance":0},{"source":8808,"target":8809,"distance":0},{"source":8809,"target":8810,"distance":0},{"source":8810,"target":8811,"distance":0},{"source":8811,"target":8812,"distance":0},{"source":8812,"target":8813,"distance":0},{"source":8813,"target":8814,"distance":0},{"source":8813,"target":8815,"distance":0},{"source":8813,"target":8816,"distance":0},{"source":8813,"target":8817,"distance":0},{"source":8813,"target":8818,"distance":0},{"source":8813,"target":8819,"distance":0},{"source":8813,"target":8820,"distance":0},{"source":8813,"target":8821,"distance":0},{"source":8812,"target":8822,"distance":5},{"source":8822,"target":8823,"distance":0},{"source":8822,"target":8824,"distance":1},{"source":8824,"target":8825,"distance":0},{"source":8824,"target":8826,"distance":0},{"source":8824,"target":8827,"distance":0},{"source":8811,"target":8828,"distance":0},{"source":8810,"target":8829,"distance":1},{"source":8809,"target":8830,"distance":1},{"source":8808,"target":8831,"distance":1},{"source":8831,"target":8832,"distance":0},{"source":8831,"target":8833,"distance":1},{"source":8807,"target":8834,"distance":2},{"source":8806,"target":8835,"distance":2},{"source":8805,"target":8836,"distance":2},{"source":8780,"target":8837,"distance":3},{"source":8837,"target":8838,"distance":0},{"source":8837,"target":8839,"distance":2},{"source":8779,"target":8840,"distance":5},{"source":8778,"target":8841,"distance":5},{"source":8777,"target":8842,"distance":5},{"source":8776,"target":8843,"distance":1},{"source":8843,"target":8844,"distance":0},{"source":8844,"target":8845,"distance":0},{"source":8845,"target":8846,"distance":0},{"source":8846,"target":8847,"distance":0},{"source":8847,"target":8848,"distance":0},{"source":8848,"target":8849,"distance":0},{"source":8849,"target":8850,"distance":0},{"source":8850,"target":8851,"distance":0},{"source":8851,"target":8852,"distance":0},{"source":8852,"target":8853,"distance":0},{"source":8853,"target":8854,"distance":0},{"source":8854,"target":8855,"distance":0},{"source":8854,"target":8856,"distance":0},{"source":8853,"target":8857,"distance":1},{"source":8852,"target":8858,"distance":1},{"source":8851,"target":8859,"distance":1},{"source":8850,"target":8860,"distance":1},{"source":8860,"target":8861,"distance":0},{"source":8861,"target":8862,"distance":0},{"source":8862,"target":8863,"distance":0},{"source":8862,"target":8864,"distance":0},{"source":8861,"target":8865,"distance":1},{"source":8860,"target":8866,"distance":1},{"source":8849,"target":8867,"distance":1},{"source":8867,"target":8868,"distance":0},{"source":8868,"target":8869,"distance":0},{"source":8869,"target":8870,"distance":0},{"source":8869,"target":8871,"distance":0},{"source":8868,"target":8872,"distance":0},{"source":8867,"target":8873,"distance":1},{"source":8848,"target":8874,"distance":2},{"source":8847,"target":8875,"distance":2},{"source":8846,"target":8876,"distance":3},{"source":8876,"target":8877,"distance":0},{"source":8876,"target":8878,"distance":3},{"source":8845,"target":8879,"distance":5},{"source":8879,"target":8880,"distance":0},{"source":8879,"target":8881,"distance":0},{"source":8879,"target":8882,"distance":0},{"source":8844,"target":8883,"distance":0},{"source":8843,"target":8884,"distance":0},{"source":8424,"target":8885,"distance":1},{"source":8885,"target":8886,"distance":0},{"source":8886,"target":8887,"distance":0},{"source":8887,"target":8888,"distance":0},{"source":8888,"target":8889,"distance":0},{"source":8889,"target":8890,"distance":0},{"source":8890,"target":8891,"distance":0},{"source":8891,"target":8892,"distance":0},{"source":8892,"target":8893,"distance":0},{"source":8893,"target":8894,"distance":0},{"source":8894,"target":8895,"distance":0},{"source":8895,"target":8896,"distance":0},{"source":8896,"target":8897,"distance":0},{"source":8897,"target":8898,"distance":0},{"source":8898,"target":8899,"distance":0},{"source":8899,"target":8900,"distance":0},{"source":8900,"target":8901,"distance":0},{"source":8901,"target":8902,"distance":0},{"source":8902,"target":8903,"distance":0},{"source":8903,"target":8904,"distance":0},{"source":8904,"target":8905,"distance":0},{"source":8905,"target":8906,"distance":0},{"source":8906,"target":8907,"distance":0},{"source":8907,"target":8908,"distance":0},{"source":8908,"target":8909,"distance":0},{"source":8909,"target":8910,"distance":0},{"source":8910,"target":8911,"distance":0},{"source":8911,"target":8912,"distance":0},{"source":8912,"target":8913,"distance":0},{"source":8913,"target":8914,"distance":0},{"source":8914,"target":8915,"distance":0},{"source":8915,"target":8916,"distance":0},{"source":8916,"target":8917,"distance":0},{"source":8917,"target":8918,"distance":0},{"source":8918,"target":8919,"distance":0},{"source":8919,"target":8920,"distance":0},{"source":8920,"target":8921,"distance":0},{"source":8921,"target":8922,"distance":0},{"source":8922,"target":8923,"distance":0},{"source":8923,"target":8924,"distance":0},{"source":8924,"target":8925,"distance":0},{"source":8925,"target":8926,"distance":0},{"source":8926,"target":8927,"distance":0},{"source":8927,"target":8928,"distance":0},{"source":8928,"target":8929,"distance":0},{"source":8929,"target":8930,"distance":0},{"source":8930,"target":8931,"distance":0},{"source":8931,"target":8932,"distance":0},{"source":8931,"target":8933,"distance":0},{"source":8931,"target":8934,"distance":0},{"source":8930,"target":8935,"distance":2},{"source":8929,"target":8936,"distance":2},{"source":8936,"target":8937,"distance":0},{"source":8936,"target":8938,"distance":3},{"source":8928,"target":8939,"distance":2},{"source":8927,"target":8940,"distance":2},{"source":8926,"target":8941,"distance":2},{"source":8925,"target":8942,"distance":2},{"source":8924,"target":8943,"distance":2},{"source":8923,"target":8944,"distance":2},{"source":8944,"target":8945,"distance":0},{"source":8945,"target":8946,"distance":0},{"source":8945,"target":8947,"distance":5},{"source":8944,"target":8948,"distance":1},{"source":8922,"target":8949,"distance":2},{"source":8949,"target":8950,"distance":0},{"source":8949,"target":8951,"distance":1},{"source":8921,"target":8952,"distance":2},{"source":8952,"target":8953,"distance":0},{"source":8953,"target":8954,"distance":0},{"source":8954,"target":8955,"distance":0},{"source":8955,"target":8956,"distance":0},{"source":8956,"target":8957,"distance":0},{"source":8957,"target":8958,"distance":0},{"source":8958,"target":8959,"distance":0},{"source":8959,"target":8960,"distance":0},{"source":8959,"target":8961,"distance":0},{"source":8959,"target":8962,"distance":0},{"source":8958,"target":8963,"distance":3},{"source":8957,"target":8964,"distance":5},{"source":8964,"target":8965,"distance":0},{"source":8964,"target":8966,"distance":0},{"source":8956,"target":8967,"distance":1},{"source":8955,"target":8968,"distance":1},{"source":8954,"target":8969,"distance":1},{"source":8953,"target":8970,"distance":1},{"source":8952,"target":8971,"distance":2},{"source":8920,"target":8972,"distance":3},{"source":8919,"target":8973,"distance":3},{"source":8918,"target":8974,"distance":3},{"source":8917,"target":8975,"distance":3},{"source":8975,"target":8976,"distance":0},{"source":8976,"target":8977,"distance":0},{"source":8976,"target":8978,"distance":0},{"source":8975,"target":8979,"distance":0},{"source":8916,"target":8980,"distance":3},{"source":8980,"target":8981,"distance":0},{"source":8981,"target":8982,"distance":0},{"source":8982,"target":8983,"distance":0},{"source":8983,"target":8984,"distance":0},{"source":8983,"target":8985,"distance":0},{"source":8982,"target":8986,"distance":4},{"source":8981,"target":8987,"distance":0},{"source":8980,"target":8988,"distance":0},{"source":8915,"target":8989,"distance":4},{"source":8914,"target":8990,"distance":4},{"source":8913,"target":8991,"distance":4},{"source":8912,"target":8992,"distance":4},{"source":8911,"target":8993,"distance":4},{"source":8993,"target":8994,"distance":0},{"source":8993,"target":8995,"distance":0},{"source":8910,"target":8996,"distance":5},{"source":8909,"target":8997,"distance":5},{"source":8908,"target":8998,"distance":5},{"source":8907,"target":8999,"distance":5},{"source":8999,"target":9000,"distance":0},{"source":9000,"target":9001,"distance":0},{"source":9001,"target":9002,"distance":0},{"source":9002,"target":9003,"distance":0},{"source":9003,"target":9004,"distance":0},{"source":9004,"target":9005,"distance":0},{"source":9005,"target":9006,"distance":0},{"source":9006,"target":9007,"distance":0},{"source":9006,"target":9008,"distance":5},{"source":9005,"target":9009,"distance":6},{"source":9004,"target":9010,"distance":9},{"source":9003,"target":9011,"distance":0},{"source":9002,"target":9012,"distance":1},{"source":9001,"target":9013,"distance":3},{"source":9000,"target":9014,"distance":3},{"source":8999,"target":9015,"distance":4},{"source":9015,"target":9016,"distance":0},{"source":9015,"target":9017,"distance":1},{"source":8906,"target":9018,"distance":6},{"source":8905,"target":9019,"distance":6},{"source":9019,"target":9020,"distance":0},{"source":9020,"target":9021,"distance":0},{"source":9020,"target":9022,"distance":0},{"source":9020,"target":9023,"distance":0},{"source":9019,"target":9024,"distance":1},{"source":9024,"target":9025,"distance":0},{"source":9024,"target":9026,"distance":0},{"source":8904,"target":9027,"distance":6},{"source":9027,"target":9028,"distance":0},{"source":9028,"target":9029,"distance":0},{"source":9029,"target":9030,"distance":0},{"source":9030,"target":9031,"distance":0},{"source":9030,"target":9032,"distance":0},{"source":9029,"target":9033,"distance":0},{"source":9028,"target":9034,"distance":0},{"source":9027,"target":9035,"distance":0},{"source":8903,"target":9036,"distance":6},{"source":9036,"target":9037,"distance":0},{"source":9037,"target":9038,"distance":0},{"source":9038,"target":9039,"distance":0},{"source":9039,"target":9040,"distance":0},{"source":9039,"target":9041,"distance":7},{"source":9038,"target":9042,"distance":1},{"source":9037,"target":9043,"distance":1},{"source":9036,"target":9044,"distance":1},{"source":8902,"target":9045,"distance":7},{"source":8901,"target":9046,"distance":7},{"source":8900,"target":9047,"distance":7},{"source":9047,"target":9048,"distance":0},{"source":9048,"target":9049,"distance":0},{"source":9049,"target":9050,"distance":0},{"source":9050,"target":9051,"distance":0},{"source":9051,"target":9052,"distance":0},{"source":9052,"target":9053,"distance":0},{"source":9053,"target":9054,"distance":0},{"source":9053,"target":9055,"distance":0},{"source":9052,"target":9056,"distance":0},{"source":9051,"target":9057,"distance":0},{"source":9050,"target":9058,"distance":0},{"source":9049,"target":9059,"distance":1},{"source":9048,"target":9060,"distance":3},{"source":9047,"target":9061,"distance":5},{"source":8899,"target":9062,"distance":8},{"source":8898,"target":9063,"distance":9},{"source":9063,"target":9064,"distance":0},{"source":9064,"target":9065,"distance":0},{"source":9064,"target":9066,"distance":0},{"source":9064,"target":9067,"distance":0},{"source":9063,"target":9068,"distance":3},{"source":9068,"target":9069,"distance":0},{"source":9068,"target":9070,"distance":0},{"source":8897,"target":9071,"distance":10},{"source":8896,"target":9072,"distance":10},{"source":8895,"target":9073,"distance":10},{"source":9073,"target":9074,"distance":0},{"source":9074,"target":9075,"distance":0},{"source":9074,"target":9076,"distance":1},{"source":9073,"target":9077,"distance":4},{"source":8894,"target":9078,"distance":12},{"source":8893,"target":9079,"distance":19},{"source":8892,"target":9080,"distance":0},{"source":8891,"target":9081,"distance":1},{"source":8890,"target":9082,"distance":1},{"source":8889,"target":9083,"distance":1},{"source":8888,"target":9084,"distance":1},{"source":8887,"target":9085,"distance":1},{"source":8886,"target":9086,"distance":1},{"source":8885,"target":9087,"distance":1},{"source":9087,"target":9088,"distance":0},{"source":9087,"target":9089,"distance":2},{"source":8423,"target":9090,"distance":2},{"source":9090,"target":9091,"distance":0},{"source":9090,"target":9092,"distance":0},{"source":8422,"target":9093,"distance":3},{"source":8421,"target":9094,"distance":3},{"source":8420,"target":9095,"distance":3},{"source":8419,"target":9096,"distance":3},{"source":8418,"target":9097,"distance":3},{"source":225,"target":9098,"distance":3},{"source":9098,"target":9099,"distance":0},{"source":9099,"target":9100,"distance":0},{"source":9100,"target":9101,"distance":0},{"source":9101,"target":9102,"distance":0},{"source":9102,"target":9103,"distance":0},{"source":9103,"target":9104,"distance":0},{"source":9103,"target":9105,"distance":0},{"source":9102,"target":9106,"distance":0},{"source":9101,"target":9107,"distance":0},{"source":9100,"target":9108,"distance":1},{"source":9099,"target":9109,"distance":1},{"source":9109,"target":9110,"distance":0},{"source":9109,"target":9111,"distance":0},{"source":9098,"target":9112,"distance":1},{"source":9112,"target":9113,"distance":0},{"source":9113,"target":9114,"distance":0},{"source":9114,"target":9115,"distance":0},{"source":9115,"target":9116,"distance":0},{"source":9116,"target":9117,"distance":0},{"source":9117,"target":9118,"distance":0},{"source":9118,"target":9119,"distance":0},{"source":9119,"target":9120,"distance":0},{"source":9120,"target":9121,"distance":0},{"source":9121,"target":9122,"distance":0},{"source":9122,"target":9123,"distance":0},{"source":9122,"target":9124,"distance":2},{"source":9124,"target":9125,"distance":0},{"source":9124,"target":9126,"distance":0},{"source":9124,"target":9127,"distance":0},{"source":9124,"target":9128,"distance":0},{"source":9124,"target":9129,"distance":0},{"source":9124,"target":9130,"distance":0},{"source":9124,"target":9131,"distance":0},{"source":9124,"target":9132,"distance":0},{"source":9124,"target":9133,"distance":0},{"source":9124,"target":9134,"distance":0},{"source":9124,"target":9135,"distance":0},{"source":9124,"target":9136,"distance":0},{"source":9124,"target":9137,"distance":0},{"source":9121,"target":9138,"distance":4},{"source":9120,"target":9139,"distance":4},{"source":9119,"target":9140,"distance":4},{"source":9140,"target":9141,"distance":0},{"source":9141,"target":9142,"distance":0},{"source":9142,"target":9143,"distance":0},{"source":9143,"target":9144,"distance":0},{"source":9144,"target":9145,"distance":0},{"source":9144,"target":9146,"distance":0},{"source":9143,"target":9147,"distance":0},{"source":9142,"target":9148,"distance":0},{"source":9141,"target":9149,"distance":1},{"source":9140,"target":9150,"distance":2},{"source":9118,"target":9151,"distance":4},{"source":9151,"target":9152,"distance":0},{"source":9152,"target":9153,"distance":0},{"source":9153,"target":9154,"distance":0},{"source":9153,"target":9155,"distance":0},{"source":9153,"target":9156,"distance":0},{"source":9153,"target":9157,"distance":0},{"source":9153,"target":9158,"distance":0},{"source":9152,"target":9159,"distance":5},{"source":9151,"target":9160,"distance":1},{"source":9160,"target":9161,"distance":0},{"source":9161,"target":9162,"distance":0},{"source":9161,"target":9163,"distance":0},{"source":9160,"target":9164,"distance":1},{"source":9117,"target":9165,"distance":5},{"source":9116,"target":9166,"distance":6},{"source":9115,"target":9167,"distance":7},{"source":9114,"target":9168,"distance":1},{"source":9168,"target":9169,"distance":0},{"source":9169,"target":9170,"distance":0},{"source":9170,"target":9171,"distance":0},{"source":9171,"target":9172,"distance":0},{"source":9172,"target":9173,"distance":0},{"source":9173,"target":9174,"distance":0},{"source":9173,"target":9175,"distance":0},{"source":9173,"target":9176,"distance":0},{"source":9173,"target":9177,"distance":0},{"source":9173,"target":9178,"distance":0},{"source":9173,"target":9179,"distance":0},{"source":9173,"target":9180,"distance":0},{"source":9173,"target":9181,"distance":0},{"source":9172,"target":9182,"distance":1},{"source":9171,"target":9183,"distance":1},{"source":9170,"target":9184,"distance":0},{"source":9169,"target":9185,"distance":0},{"source":9168,"target":9186,"distance":0},{"source":9113,"target":9187,"distance":1},{"source":9112,"target":9188,"distance":1},{"source":224,"target":9189,"distance":4},{"source":223,"target":9190,"distance":4},{"source":222,"target":9191,"distance":4},{"source":221,"target":9192,"distance":4},{"source":220,"target":9193,"distance":4},{"source":9193,"target":9194,"distance":0},{"source":9193,"target":9195,"distance":1},{"source":219,"target":9196,"distance":4},{"source":9196,"target":9197,"distance":0},{"source":9197,"target":9198,"distance":0},{"source":9198,"target":9199,"distance":0},{"source":9198,"target":9200,"distance":1},{"source":9197,"target":9201,"distance":3},{"source":9196,"target":9202,"distance":4},{"source":218,"target":9203,"distance":4},{"source":217,"target":9204,"distance":4},{"source":9204,"target":9205,"distance":0},{"source":9205,"target":9206,"distance":0},{"source":9205,"target":9207,"distance":2},{"source":9204,"target":9208,"distance":3},{"source":216,"target":9209,"distance":4},{"source":9209,"target":9210,"distance":0},{"source":9210,"target":9211,"distance":0},{"source":9211,"target":9212,"distance":0},{"source":9212,"target":9213,"distance":0},{"source":9213,"target":9214,"distance":0},{"source":9214,"target":9215,"distance":0},{"source":9215,"target":9216,"distance":0},{"source":9216,"target":9217,"distance":0},{"source":9216,"target":9218,"distance":5},{"source":9215,"target":9219,"distance":5},{"source":9219,"target":9220,"distance":0},{"source":9220,"target":9221,"distance":0},{"source":9220,"target":9222,"distance":0},{"source":9220,"target":9223,"distance":0},{"source":9219,"target":9224,"distance":1},{"source":9214,"target":9225,"distance":6},{"source":9213,"target":9226,"distance":8},{"source":9226,"target":9227,"distance":0},{"source":9227,"target":9228,"distance":0},{"source":9228,"target":9229,"distance":0},{"source":9229,"target":9230,"distance":0},{"source":9230,"target":9231,"distance":0},{"source":9230,"target":9232,"distance":2},{"source":9229,"target":9233,"distance":3},{"source":9228,"target":9234,"distance":3},{"source":9227,"target":9235,"distance":5},{"source":9226,"target":9236,"distance":6},{"source":9212,"target":9237,"distance":8},{"source":9211,"target":9238,"distance":9},{"source":9210,"target":9239,"distance":11},{"source":9209,"target":9240,"distance":12},{"source":215,"target":9241,"distance":4},{"source":9241,"target":9242,"distance":0},{"source":9242,"target":9243,"distance":0},{"source":9243,"target":9244,"distance":0},{"source":9244,"target":9245,"distance":0},{"source":9245,"target":9246,"distance":0},{"source":9246,"target":9247,"distance":0},{"source":9247,"target":9248,"distance":0},{"source":9248,"target":9249,"distance":0},{"source":9249,"target":9250,"distance":0},{"source":9250,"target":9251,"distance":0},{"source":9251,"target":9252,"distance":0},{"source":9252,"target":9253,"distance":0},{"source":9253,"target":9254,"distance":0},{"source":9254,"target":9255,"distance":0},{"source":9255,"target":9256,"distance":0},{"source":9255,"target":9257,"distance":0},{"source":9254,"target":9258,"distance":5},{"source":9253,"target":9259,"distance":5},{"source":9259,"target":9260,"distance":0},{"source":9259,"target":9261,"distance":0},{"source":9259,"target":9262,"distance":0},{"source":9252,"target":9263,"distance":5},{"source":9251,"target":9264,"distance":6},{"source":9250,"target":9265,"distance":7},{"source":9249,"target":9266,"distance":7},{"source":9248,"target":9267,"distance":8},{"source":9247,"target":9268,"distance":11},{"source":9246,"target":9269,"distance":13},{"source":9269,"target":9270,"distance":0},{"source":9270,"target":9271,"distance":0},{"source":9270,"target":9272,"distance":10},{"source":9269,"target":9273,"distance":11},{"source":9245,"target":9274,"distance":1},{"source":9274,"target":9275,"distance":0},{"source":9274,"target":9276,"distance":0},{"source":9274,"target":9277,"distance":0},{"source":9274,"target":9278,"distance":0},{"source":9244,"target":9279,"distance":1},{"source":9243,"target":9280,"distance":2},{"source":9242,"target":9281,"distance":3},{"source":9241,"target":9282,"distance":4},{"source":214,"target":9283,"distance":4},{"source":9283,"target":9284,"distance":0},{"source":9284,"target":9285,"distance":0},{"source":9285,"target":9286,"distance":0},{"source":9285,"target":9287,"distance":0},{"source":9284,"target":9288,"distance":1},{"source":9283,"target":9289,"distance":2},{"source":213,"target":9290,"distance":4},{"source":9290,"target":9291,"distance":0},{"source":9291,"target":9292,"distance":0},{"source":9292,"target":9293,"distance":0},{"source":9293,"target":9294,"distance":0},{"source":9294,"target":9295,"distance":0},{"source":9295,"target":9296,"distance":0},{"source":9296,"target":9297,"distance":0},{"source":9297,"target":9298,"distance":0},{"source":9298,"target":9299,"distance":0},{"source":9299,"target":9300,"distance":0},{"source":9300,"target":9301,"distance":0},{"source":9300,"target":9302,"distance":0},{"source":9300,"target":9303,"distance":0},{"source":9300,"target":9304,"distance":0},{"source":9300,"target":9305,"distance":0},{"source":9300,"target":9306,"distance":0},{"source":9300,"target":9307,"distance":0},{"source":9300,"target":9308,"distance":0},{"source":9300,"target":9309,"distance":0},{"source":9300,"target":9310,"distance":0},{"source":9300,"target":9311,"distance":0},{"source":9300,"target":9312,"distance":0},{"source":9300,"target":9313,"distance":0},{"source":9300,"target":9314,"distance":0},{"source":9300,"target":9315,"distance":0},{"sourc
[truncated: 31,042,270 more chars]
