# Supplementary material for: GrapeTree: visualization of core genomic relationships among 100,000 bacterial pathogens
Source: Genome Res. 2018 Sep;28(9):1395–404. doi: 10.1101/gr.232397.117 (PMC6120633; doi:10.1101/gr.232397.117)
Supplement: Supplemental Material [file supp_gr.232397.117_Supplemental_data_S2.zip › figures/Fig_S1B.json]

{"links":[{"source":0,"target":1,"distance":39.4658223538},{"source":1,"target":2,"distance":6.41795056503},{"source":2,"target":3,"distance":102.60939583},{"source":3,"target":4,"distance":0.913235861055},{"source":4,"target":5,"distance":0.916836375438},{"source":5,"target":6,"distance":0.451135594914},{"source":6,"target":7,"distance":2.8154702315},{"source":7,"target":8,"distance":0.603347395374},{"source":8,"target":9,"distance":1.60283093257},{"source":9,"target":10,"distance":1.09883915133},{"source":10,"target":11,"distance":0.833471386112},{"source":11,"target":12,"distance":0.466206218706},{"source":12,"target":13,"distance":8.59607512163},{"source":12,"target":14,"distance":13.7010218784},{"source":11,"target":15,"distance":3.56840503129},{"source":15,"target":16,"distance":1.1254302062},{"source":16,"target":17,"distance":8.49885866454},{"source":16,"target":18,"distance":3.64269833546},{"source":15,"target":19,"distance":2.9112942938},{"source":19,"target":20,"distance":3.97949001844},{"source":19,"target":21,"distance":8.06867098156},{"source":10,"target":22,"distance":12.8495912389},{"source":9,"target":23,"distance":1.76291759867},{"source":23,"target":24,"distance":12.1877164435},{"source":23,"target":25,"distance":7.97346555653},{"source":8,"target":26,"distance":6.18898340776},{"source":26,"target":27,"distance":0.049587378531},{"source":27,"target":28,"distance":0.361283064679},{"source":28,"target":29,"distance":0.174476081806},{"source":29,"target":30,"distance":0.332498305212},{"source":30,"target":31,"distance":0.498992879647},{"source":31,"target":32,"distance":19.0712278828},{"source":31,"target":33,"distance":0.962139117204},{"source":30,"target":34,"distance":1.50267512035},{"source":29,"target":35,"distance":2.92059019479},{"source":28,"target":36,"distance":0.075021230694},{"source":36,"target":37,"distance":2.99147192649},{"source":36,"target":38,"distance":1.00852807351},{"source":27,"target":39,"distance":6.32684196657},{"source":26,"target":40,"distance":4.57855830897},{"source":7,"target":41,"distance":16.9219161806},{"source":41,"target":42,"distance":1.95102032842},{"source":41,"target":43,"distance":0.049313171584},{"source":43,"target":44,"distance":0.000339927959},{"source":43,"target":45,"distance":0.999993072041},{"source":6,"target":46,"distance":0.459950534342},{"source":46,"target":47,"distance":0.397972859703},{"source":47,"target":48,"distance":0.233605164796},{"source":48,"target":49,"distance":0.463768231997},{"source":49,"target":50,"distance":0.639810988001},{"source":50,"target":51,"distance":0.575817209639},{"source":51,"target":52,"distance":4.80215569769},{"source":52,"target":53,"distance":8.66098488168},{"source":53,"target":54,"distance":0.924229525848},{"source":53,"target":55,"distance":0.075770474152},{"source":52,"target":56,"distance":12.3605221183},{"source":51,"target":57,"distance":0.199190521057},{"source":57,"target":58,"distance":6.97108727299},{"source":57,"target":59,"distance":2.03116197701},{"source":59,"target":60,"distance":0.0538924682},{"source":60,"target":61,"distance":-0.026917625268},{"source":60,"target":62,"distance":0.026917625268},{"source":59,"target":63,"distance":1.9467735318},{"source":50,"target":64,"distance":11.7046949935},{"source":49,"target":65,"distance":4.37096483231},{"source":65,"target":66,"distance":0.737952591486},{"source":66,"target":67,"distance":3.1526769488},{"source":67,"target":68,"distance":4.1522556592},{"source":67,"target":69,"distance":1.9349363408},{"source":66,"target":70,"distance":11.4199825512},{"source":65,"target":71,"distance":0.891965471014},{"source":71,"target":72,"distance":21.4121573552},{"source":71,"target":73,"distance":1.38707114477},{"source":73,"target":74,"distance":-0.167002703424},{"source":73,"target":75,"distance":12.2596517034},{"source":48,"target":76,"distance":0.601546701597},{"source":76,"target":77,"distance":3.02381130998},{"source":77,"target":78,"distance":1.35958363815},{"source":77,"target":79,"distance":14.6724593618},{"source":76,"target":80,"distance":0.982196440017},{"source":80,"target":81,"distance":4.98372795339},{"source":80,"target":82,"distance":1.01627204661},{"source":47,"target":83,"distance":5.89562192114},{"source":46,"target":84,"distance":1.49873029581},{"source":84,"target":85,"distance":1.02863254458},{"source":85,"target":86,"distance":1.96212937089},{"source":86,"target":87,"distance":10.531784659},{"source":86,"target":88,"distance":4.52841634098},{"source":85,"target":89,"distance":1.42982050411},{"source":89,"target":90,"distance":7.69665779966},{"source":89,"target":91,"distance":1.38893970034},{"source":91,"target":92,"distance":4.77484781037},{"source":91,"target":93,"distance":8.30795518964},{"source":84,"target":94,"distance":3.17436104917},{"source":94,"target":95,"distance":2.94323299197},{"source":95,"target":96,"distance":5.28299792643},{"source":95,"target":97,"distance":2.86630607357},{"source":94,"target":98,"distance":24.022531508},{"source":5,"target":99,"distance":10.5056068146},{"source":99,"target":100,"distance":5.47293359},{"source":99,"target":101,"distance":11.55041541},{"source":101,"target":102,"distance":0.428035084527},{"source":101,"target":103,"distance":0.571964915473},{"source":4,"target":104,"distance":4.21483884392},{"source":104,"target":105,"distance":2.40390793411},{"source":105,"target":106,"distance":33.589415154},{"source":105,"target":107,"distance":49.172489846},{"source":104,"target":108,"distance":40.7063205659},{"source":3,"target":109,"distance":17.6786120246},{"source":2,"target":110,"distance":1.32471096677},{"source":110,"target":111,"distance":50.5690174908},{"source":111,"target":112,"distance":17.3387601627},{"source":112,"target":113,"distance":61.7629152281},{"source":112,"target":114,"distance":3.23741777186},{"source":114,"target":115,"distance":58.0183000102},{"source":115,"target":116,"distance":0},{"source":115,"target":117,"distance":0},{"source":115,"target":118,"distance":0},{"source":114,"target":119,"distance":43.5220199898},{"source":119,"target":120,"distance":14.7234824657},{"source":119,"target":121,"distance":24.2765175343},{"source":111,"target":122,"distance":70.2884890873},{"source":110,"target":123,"distance":144.139959447},{"source":1,"target":124,"distance":103.054760939},{"source":124,"target":125,"distance":0.763010351906},{"source":125,"target":126,"distance":1.23690358506},{"source":126,"target":127,"distance":2.16134354647},{"source":127,"target":128,"distance":2.43848483393},{"source":128,"target":129,"distance":1.97149665489},{"source":129,"target":130,"distance":0.399973838232},{"source":130,"target":131,"distance":3.58402619108},{"source":131,"target":132,"distance":18.0176342713},{"source":131,"target":133,"distance":12.9926957287},{"source":130,"target":134,"distance":9.41597380892},{"source":129,"target":135,"distance":1.00712639614},{"source":135,"target":136,"distance":0.742514174194},{"source":136,"target":137,"distance":9.8243464912},{"source":137,"target":138,"distance":2.29050847324},{"source":138,"target":139,"distance":12.9105128249},{"source":138,"target":140,"distance":5.09548517507},{"source":137,"target":141,"distance":5.73134602676},{"source":136,"target":142,"distance":11.1835712588},{"source":135,"target":143,"distance":11.2582362008},{"source":128,"target":144,"distance":3.07534910292},{"source":144,"target":145,"distance":12.1644776646},{"source":144,"target":146,"distance":5.8355223354},{"source":146,"target":147,"distance":0},{"source":146,"target":148,"distance":0},{"source":127,"target":149,"distance":7.4176611856},{"source":149,"target":150,"distance":4.14022934202},{"source":150,"target":151,"distance":6.11101518182},{"source":151,"target":152,"distance":0},{"source":151,"target":153,"distance":0},{"source":150,"target":154,"distance":11.8889848182},{"source":149,"target":155,"distance":10.859770658},{"source":126,"target":156,"distance":1.30152429239},{"source":156,"target":157,"distance":2.23965644421},{"source":157,"target":158,"distance":19.1018861175},{"source":158,"target":159,"distance":6.61258872493},{"source":158,"target":160,"distance":5.38741127507},{"source":157,"target":161,"distance":11.8981138825},{"source":161,"target":162,"distance":0},{"source":161,"target":163,"distance":0},{"source":156,"target":164,"distance":14.2603435558},{"source":125,"target":165,"distance":0.913306932033},{"source":165,"target":166,"distance":29.5132518012},{"source":165,"target":167,"distance":0.989739573831},{"source":167,"target":168,"distance":33.8070300891},{"source":168,"target":169,"distance":-0.108075292011},{"source":168,"target":170,"distance":0.108075292011},{"source":167,"target":171,"distance":24.2461606609},{"source":171,"target":172,"distance":-0.026231258311},{"source":171,"target":173,"distance":2.02823225831},{"source":124,"target":174,"distance":7.99719854819},{"source":174,"target":175,"distance":1.55023512511},{"source":175,"target":176,"distance":0.450175296775},{"source":176,"target":177,"distance":0.402128306289},{"source":177,"target":178,"distance":0.280736661896},{"source":178,"target":179,"distance":0.09928280092},{"source":179,"target":180,"distance":1.02698187351},{"source":180,"target":181,"distance":14.5032069665},{"source":181,"target":182,"distance":3.82864542326},{"source":182,"target":183,"distance":14.0670610698},{"source":182,"target":184,"distance":11.9329389302},{"source":181,"target":185,"distance":12.6713545767},{"source":180,"target":186,"distance":12.7467930335},{"source":179,"target":187,"distance":1.25544364212},{"source":187,"target":188,"distance":11.2655393512},{"source":188,"target":189,"distance":7.27811036697},{"source":188,"target":190,"distance":7.72688763303},{"source":187,"target":191,"distance":0.863671398822},{"source":191,"target":192,"distance":5.62799055945},{"source":192,"target":193,"distance":11.8126048038},{"source":192,"target":194,"distance":8.18739519618},{"source":191,"target":195,"distance":2.62726094055},{"source":195,"target":196,"distance":6.99559593056},{"source":195,"target":197,"distance":13.0244110694},{"source":178,"target":198,"distance":23.7603578788},{"source":177,"target":199,"distance":20.9691279319},{"source":176,"target":200,"distance":19.2991073812},{"source":175,"target":201,"distance":1.76712263877},{"source":201,"target":202,"distance":0.497593360154},{"source":202,"target":203,"distance":0.24448344488},{"source":203,"target":204,"distance":21.5435343775},{"source":203,"target":205,"distance":7.46612862247},{"source":205,"target":206,"distance":0},{"source":205,"target":207,"distance":0},{"source":202,"target":208,"distance":9.75601655512},{"source":201,"target":209,"distance":17.5030731398},{"source":174,"target":210,"distance":23.5331298016},{"source":0,"target":211,"distance":1.72831533873},{"source":211,"target":212,"distance":13.4357158021},{"source":212,"target":213,"distance":36.1610709325},{"source":213,"target":214,"distance":0.68739927645},{"source":214,"target":215,"distance":6.04253663747},{"source":215,"target":216,"distance":4.56722903107},{"source":216,"target":217,"distance":16.202888568},{"source":217,"target":218,"distance":20.6699503957},{"source":218,"target":219,"distance":1.57714004006},{"source":219,"target":220,"distance":0.599109071305},{"source":220,"target":221,"distance":25.6682738357},{"source":221,"target":222,"distance":17.1907918524},{"source":221,"target":223,"distance":3.85126439759},{"source":223,"target":224,"distance":7.18413148182},{"source":223,"target":225,"distance":1.83389251819},{"source":225,"target":226,"distance":10.295820046},{"source":225,"target":227,"distance":12.750240954},{"source":220,"target":228,"distance":12.0991344768},{"source":228,"target":229,"distance":26.1611338727},{"source":228,"target":230,"distance":19.9463791273},{"source":219,"target":231,"distance":29.3661548349},{"source":218,"target":232,"distance":5.18729010838},{"source":232,"target":233,"distance":1.87020366098},{"source":233,"target":234,"distance":26.7508139029},{"source":233,"target":235,"distance":26.3730590971},{"source":232,"target":236,"distance":20.674020339},{"source":217,"target":237,"distance":49.4915990926},{"source":216,"target":238,"distance":46.932966393},{"source":215,"target":239,"distance":58.2981181916},{"source":214,"target":240,"distance":65.4118835305},{"source":240,"target":241,"distance":0.745783443134},{"source":241,"target":242,"distance":3.53995170075},{"source":241,"target":243,"distance":2.47206429925},{"source":243,"target":244,"distance":0},{"source":243,"target":245,"distance":0},{"source":240,"target":246,"distance":6.26823505687},{"source":213,"target":247,"distance":72.5321988007},{"source":212,"target":248,"distance":80.1952384015},{"source":211,"target":249,"distance":101.99938604},{"source":249,"target":250,"distance":0.942106275515},{"source":249,"target":251,"distance":0.057893724485},{"source":0,"target":252,"distance":28.1392531156},{"source":252,"target":253,"distance":22.0750407344},{"source":253,"target":254,"distance":3.77801154907},{"source":254,"target":255,"distance":4.70453431414},{"source":255,"target":256,"distance":31.3743239406},{"source":255,"target":257,"distance":1.64017605936},{"source":257,"target":258,"distance":25.9083617475},{"source":257,"target":259,"distance":29.1650202525},{"source":254,"target":260,"distance":17.7735232982},{"source":260,"target":261,"distance":0.821688245176},{"source":261,"target":262,"distance":0.352850834753},{"source":262,"target":263,"distance":0.065870965363},{"source":263,"target":264,"distance":0.093252894449},{"source":264,"target":265,"distance":0.05667745},{"source":265,"target":266,"distance":3.00269541158},{"source":266,"target":267,"distance":1.98887265026},{"source":267,"target":268,"distance":1.0012621579},{"source":267,"target":269,"distance":-0.000929157897},{"source":266,"target":270,"distance":6.01379334974},{"source":265,"target":271,"distance":10.0016363384},{"source":264,"target":272,"distance":17.949320425},{"source":263,"target":273,"distance":1.83723250106},{"source":273,"target":274,"distance":0.675281823432},{"source":274,"target":275,"distance":2.66697501106},{"source":275,"target":276,"distance":0.994078524905},{"source":276,"target":277,"distance":1.99103490731},{"source":276,"target":278,"distance":1.01196634269},{"source":278,"target":279,"distance":1.00681639133},{"source":279,"target":280,"distance":3.98546686151},{"source":279,"target":281,"distance":0.018534138491},{"source":278,"target":282,"distance":1.99618460867},{"source":275,"target":283,"distance":1.53483960009},{"source":274,"target":284,"distance":13.6250303014},{"source":273,"target":285,"distance":4.31356942657},{"source":285,"target":286,"distance":0},{"source":285,"target":287,"distance":0},{"source":262,"target":288,"distance":0.896400852508},{"source":288,"target":289,"distance":13.2958309308},{"source":288,"target":290,"distance":18.7148320692},{"source":261,"target":291,"distance":1.67323016097},{"source":291,"target":292,"distance":0.662345348384},{"source":292,"target":293,"distance":1.10760348762},{"source":293,"target":294,"distance":1.42498154851},{"source":294,"target":295,"distance":7.00886729213},{"source":294,"target":296,"distance":4.99513170787},{"source":296,"target":297,"distance":2.0003299962},{"source":296,"target":298,"distance":0.000336003797},{"source":293,"target":299,"distance":4.58435763899},{"source":299,"target":300,"distance":0.822908004345},{"source":300,"target":301,"distance":3.97210824148},{"source":300,"target":302,"distance":0.031892758521},{"source":299,"target":303,"distance":-0.822240004345},{"source":292,"target":304,"distance":0.64571912957},{"source":304,"target":305,"distance":3.56378120131},{"source":305,"target":306,"distance":1.98080398726},{"source":305,"target":307,"distance":1.02119601274},{"source":304,"target":308,"distance":4.44737736119},{"source":308,"target":309,"distance":0.604223430117},{"source":309,"target":310,"distance":4.71049045896},{"source":310,"target":311,"distance":2.99747959209},{"source":310,"target":312,"distance":0.003520407909},{"source":309,"target":313,"distance":1.29667004105},{"source":313,"target":314,"distance":4.33690380273},{"source":313,"target":315,"distance":5.69987319727},{"source":308,"target":316,"distance":4.41474156988},{"source":291,"target":317,"distance":4.83801734302},{"source":260,"target":318,"distance":14.3583940421},{"source":253,"target":319,"distance":4.15598025271},{"source":319,"target":320,"distance":3.60342166664},{"source":320,"target":321,"distance":12.4503589997},{"source":321,"target":322,"distance":0.745384108993},{"source":322,"target":323,"distance":7.69741767968},{"source":323,"target":324,"distance":17.9495487354},{"source":323,"target":325,"distance":12.0604482646},{"source":322,"target":326,"distance":0.30307182032},{"source":326,"target":327,"distance":32.7997471375},{"source":326,"target":328,"distance":23.4626358625},{"source":328,"target":329,"distance":0},{"source":328,"target":330,"distance":0},{"source":328,"target":331,"distance":0},{"source":328,"target":332,"distance":0},{"source":321,"target":333,"distance":14.759443516},{"source":333,"target":334,"distance":4.46035930189},{"source":334,"target":335,"distance":-0.01712685464},{"source":334,"target":336,"distance":0.01712685464},{"source":333,"target":337,"distance":5.54464019811},{"source":320,"target":338,"distance":47.9441348987},{"source":338,"target":339,"distance":0.235430046601},{"source":339,"target":340,"distance":2.72349795446},{"source":340,"target":341,"distance":13.0452102767},{"source":340,"target":342,"distance":3.4602877233},{"source":342,"target":343,"distance":4.48981344472},{"source":342,"target":344,"distance":0.511852555275},{"source":339,"target":345,"distance":1.27783479554},{"source":345,"target":346,"distance":14.6819912517},{"source":345,"target":347,"distance":11.3266727483},{"source":338,"target":348,"distance":10.6431938284},{"source":319,"target":349,"distance":4.86992217321},{"source":349,"target":350,"distance":18.0998558314},{"source":350,"target":351,"distance":17.7726413034},{"source":351,"target":352,"distance":-0.018090462357},{"source":351,"target":353,"distance":0.018090462357},{"source":350,"target":354,"distance":5.23885719661},{"source":349,"target":355,"distance":39.0377671686},{"source":252,"target":356,"distance":1.55303802691},{"source":356,"target":357,"distance":36.3247548743},{"source":357,"target":358,"distance":7.99984139065},{"source":358,"target":359,"distance":3.69857991693},{"source":359,"target":360,"distance":0.942190550242},{"source":360,"target":361,"distance":0.019217709916},{"source":361,"target":362,"distance":0.048992241932},{"source":362,"target":363,"distance":0.025115321464},{"source":363,"target":364,"distance":0.880612455846},{"source":364,"target":365,"distance":0.059271211567},{"source":365,"target":366,"distance":0.006117238059},{"source":366,"target":367,"distance":2.99210772158},{"source":367,"target":368,"distance":0.993046791013},{"source":368,"target":369,"distance":0.004490202453},{"source":369,"target":370,"distance":0.007677225806},{"source":370,"target":371,"distance":0.990111429335},{"source":371,"target":372,"distance":0.003572139599},{"source":372,"target":373,"distance":0.003387875854},{"source":373,"target":374,"distance":0.004515985435},{"source":374,"target":375,"distance":3.00390004081},{"source":374,"target":376,"distance":-0.002900040807},{"source":373,"target":377,"distance":0.995817014565},{"source":372,"target":378,"distance":0.996945124146},{"source":378,"target":379,"distance":0},{"source":378,"target":380,"distance":0},{"source":371,"target":381,"distance":1.9970946104},{"source":370,"target":382,"distance":0.010130260118},{"source":382,"target":383,"distance":0.005485652989},{"source":383,"target":384,"distance":0.998794272079},{"source":384,"target":385,"distance":-0.004654234624},{"source":384,"target":386,"distance":0.004654234624},{"source":383,"target":387,"distance":0.002895415421},{"source":387,"target":388,"distance":0.001612311652},{"source":388,"target":389,"distance":0.000770857095},{"source":389,"target":390,"distance":2.00192662065},{"source":389,"target":391,"distance":0.999073379349},{"source":388,"target":392,"distance":0.999562142905},{"source":387,"target":393,"distance":-0.001612561652},{"source":393,"target":394,"distance":0},{"source":393,"target":395,"distance":0},{"source":393,"target":396,"distance":0},{"source":393,"target":397,"distance":0},{"source":393,"target":398,"distance":0},{"source":393,"target":399,"distance":0},{"source":382,"target":400,"distance":2.99650550326},{"source":369,"target":401,"distance":0.992493007592},{"source":368,"target":402,"distance":0.995842797547},{"source":367,"target":403,"distance":1.00764608789},{"source":366,"target":404,"distance":0.008899295994},{"source":404,"target":405,"distance":5.00694053691},{"source":404,"target":406,"distance":0.997059463094},{"source":365,"target":407,"distance":0.052152765594},{"source":407,"target":408,"distance":0.502734531902},{"source":408,"target":409,"distance":8.48924198829},{"source":408,"target":410,"distance":4.41785171691},{"source":410,"target":411,"distance":0.017447404371},{"source":411,"target":412,"distance":0.045723317942},{"source":412,"target":413,"distance":0.962284644596},{"source":413,"target":414,"distance":2.94654586369},{"source":414,"target":415,"distance":0.981707369101},{"source":414,"target":416,"distance":0.018625630899},{"source":413,"target":417,"distance":0.054568573813},{"source":417,"target":418,"distance":0.986453161567},{"source":418,"target":419,"distance":1.98786650564},{"source":418,"target":420,"distance":0.012799494365},{"source":420,"target":421,"distance":1.98779654133},{"source":421,"target":422,"distance":0.994577617539},{"source":422,"target":423,"distance":1.00157026623},{"source":422,"target":424,"distance":-0.001237266231},{"source":424,"target":425,"distance":0},{"source":424,"target":426,"distance":0},{"source":424,"target":427,"distance":0},{"source":421,"target":428,"distance":0.005755882461},{"source":428,"target":429,"distance":1.00051104315},{"source":428,"target":430,"distance":1.00015495685},{"source":430,"target":431,"distance":0},{"source":430,"target":432,"distance":0},{"source":420,"target":433,"distance":0.012870208668},{"source":433,"target":434,"distance":0},{"source":433,"target":435,"distance":0},{"source":433,"target":436,"distance":0},{"source":417,"target":437,"distance":2.01615121343},{"source":412,"target":438,"distance":0.038077310482},{"source":438,"target":439,"distance":0.011854324197},{"source":439,"target":440,"distance":1.99672538304},{"source":440,"target":441,"distance":1.98990189657},{"source":440,"target":442,"distance":0.010764603426},{"source":442,"target":443,"distance":1.00148772281},{"source":442,"target":444,"distance":-0.001154722809},{"source":439,"target":445,"distance":1.00427436696},{"source":445,"target":446,"distance":0.997683074168},{"source":445,"target":447,"distance":0.002649925832},{"source":447,"target":448,"distance":0},{"source":447,"target":449,"distance":0},{"source":438,"target":450,"distance":6.9936041758},{"source":411,"target":451,"distance":7.95762629827},{"source":410,"target":452,"distance":0.912530821947},{"source":452,"target":453,"distance":0.196247210949},{"source":453,"target":454,"distance":0.996933981135},{"source":454,"target":455,"distance":2.99006241368},{"source":455,"target":456,"distance":0},{"source":455,"target":457,"distance":0},{"source":454,"target":458,"distance":0.010937586321},{"source":458,"target":459,"distance":0},{"source":458,"target":460,"distance":0},{"source":453,"target":461,"distance":0.003399018865},{"source":461,"target":462,"distance":0.997699164202},{"source":462,"target":463,"distance":0},{"source":462,"target":464,"distance":0},{"source":462,"target":465,"distance":0},{"source":461,"target":466,"distance":0.002633835798},{"source":452,"target":467,"distance":0.053804867176},{"source":467,"target":468,"distance":0.752259678348},{"source":468,"target":469,"distance":0.364715821324},{"source":469,"target":470,"distance":1.00159752192},{"source":469,"target":471,"distance":-0.001264521922},{"source":471,"target":472,"distance":0},{"source":471,"target":473,"distance":0},{"source":471,"target":474,"distance":0},{"source":471,"target":475,"distance":0},{"source":468,"target":476,"distance":0.635617178676},{"source":467,"target":477,"distance":0.748428102902},{"source":477,"target":478,"distance":0.342180187916},{"source":478,"target":479,"distance":0.047241321973},{"source":479,"target":480,"distance":1.00064450466},{"source":480,"target":481,"distance":0},{"source":480,"target":482,"distance":0},{"source":479,"target":483,"distance":-0.00031150466},{"source":478,"target":484,"distance":6.96259917803},{"source":477,"target":485,"distance":1.65923681208},{"source":407,"target":486,"distance":5.95187015462},{"source":486,"target":487,"distance":0.986243516433},{"source":486,"target":488,"distance":2.01475648357},{"source":364,"target":489,"distance":0.431650620476},{"source":489,"target":490,"distance":1.51660925668},{"source":490,"target":491,"distance":0.00543555797},{"source":491,"target":492,"distance":1.00029752828},{"source":492,"target":493,"distance":0.995864376538},{"source":492,"target":494,"distance":0.004468623462},{"source":494,"target":495,"distance":1.00180060098},{"source":494,"target":496,"distance":-0.001467600982},{"source":491,"target":497,"distance":2.00070247172},{"source":490,"target":498,"distance":0.49473131703},{"source":498,"target":499,"distance":0.500252380237},{"source":498,"target":500,"distance":0.500080619763},{"source":489,"target":501,"distance":9.48705630582},{"source":363,"target":502,"distance":0.938712687088},{"source":502,"target":503,"distance":0.158248737126},{"source":503,"target":504,"distance":0.139660420824},{"source":504,"target":505,"distance":3.90151140775},{"source":505,"target":506,"distance":4.8607736014},{"source":505,"target":507,"distance":1.70351590055},{"source":507,"target":508,"distance":0.49100664128},{"source":508,"target":509,"distance":1.55720273027},{"source":509,"target":510,"distance":0.492734611635},{"source":510,"target":511,"distance":2.49081947185},{"source":511,"target":512,"distance":2.99293621684},{"source":512,"target":513,"distance":1.99183876377},{"source":513,"target":514,"distance":0.004970001114},{"source":514,"target":515,"distance":0.994140030374},{"source":515,"target":516,"distance":1.00216191545},{"source":515,"target":517,"distance":-0.001161915453},{"source":517,"target":518,"distance":0},{"source":517,"target":519,"distance":0},{"source":514,"target":520,"distance":0.007862469626},{"source":513,"target":521,"distance":-0.005471001114},{"source":512,"target":522,"distance":0.012333361229},{"source":522,"target":523,"distance":0.004240186991},{"source":523,"target":524,"distance":1.01012277509},{"source":523,"target":525,"distance":-0.007785775092},{"source":522,"target":526,"distance":0.999269313009},{"source":511,"target":527,"distance":3.02290909566},{"source":510,"target":528,"distance":1.5178447469},{"source":528,"target":529,"distance":0.997750887029},{"source":528,"target":530,"distance":1.00491711297},{"source":509,"target":531,"distance":0.00715912274},{"source":531,"target":532,"distance":4.00328021431},{"source":532,"target":533,"distance":0},{"source":532,"target":534,"distance":0},{"source":531,"target":535,"distance":1.00005278569},{"source":508,"target":536,"distance":11.4667873791},{"source":507,"target":537,"distance":5.01620431184},{"source":537,"target":538,"distance":0.983458283975},{"source":538,"target":539,"distance":0},{"source":538,"target":540,"distance":0},{"source":538,"target":541,"distance":0},{"source":538,"target":542,"distance":0},{"source":538,"target":543,"distance":0},{"source":538,"target":544,"distance":0},{"source":537,"target":545,"distance":1.01854271603},{"source":504,"target":546,"distance":3.69667935006},{"source":546,"target":547,"distance":3.04233721126},{"source":546,"target":548,"distance":2.95966178874},{"source":503,"target":549,"distance":2.76748285066},{"source":549,"target":550,"distance":3.09178154979},{"source":549,"target":551,"distance":5.91121745021},{"source":502,"target":552,"distance":0.029747441875},{"source":552,"target":553,"distance":0.967642844328},{"source":553,"target":554,"distance":1.96154609369},{"source":554,"target":555,"distance":4.9288779675},{"source":554,"target":556,"distance":1.0731210325},{"source":553,"target":557,"distance":4.04220365631},{"source":557,"target":558,"distance":5.96601139863},{"source":557,"target":559,"distance":0.038989601369},{"source":559,"target":560,"distance":-0.002850990229},{"source":559,"target":561,"distance":0.002850990229},{"source":561,"target":562,"distance":0},{"source":561,"target":563,"distance":0},{"source":552,"target":564,"distance":0.033651561922},{"source":564,"target":565,"distance":4.99525239654},{"source":564,"target":566,"distance":0.00557860346},{"source":566,"target":567,"distance":5.99914877847},{"source":566,"target":568,"distance":4.02087822152},{"source":362,"target":569,"distance":12.0492892817},{"source":361,"target":570,"distance":0.923546049124},{"source":570,"target":571,"distance":0.008261207115},{"source":571,"target":572,"distance":0.046942435119},{"source":572,"target":573,"distance":0.002535667268},{"source":573,"target":574,"distance":0.11203641389},{"source":574,"target":575,"distance":0.289294435603},{"source":575,"target":576,"distance":0.113955528592},{"source":576,"target":577,"distance":0.317373931591},{"source":577,"target":578,"distance":8.17257036294},{"source":577,"target":579,"distance":5.99257963706},{"source":576,"target":580,"distance":0.591681974659},{"source":580,"target":581,"distance":2.92339491816},{"source":581,"target":582,"distance":0.123989323762},{"source":582,"target":583,"distance":0.032790105578},{"source":583,"target":584,"distance":-0.001231898351},{"source":583,"target":585,"distance":1.00726389835},{"source":582,"target":586,"distance":0.971230394422},{"source":581,"target":587,"distance":-0.121714573762},{"source":580,"target":588,"distance":0.257037894344},{"source":588,"target":589,"distance":7.44645013174},{"source":588,"target":590,"distance":1.68274836826},{"source":590,"target":591,"distance":6.19647052503},{"source":590,"target":592,"distance":14.643515475},{"source":575,"target":593,"distance":1.88390709641},{"source":593,"target":594,"distance":5.63963778169},{"source":593,"target":595,"distance":11.5146482183},{"source":574,"target":596,"distance":1.78852150243},{"source":596,"target":597,"distance":0.05605475096},{"source":597,"target":598,"distance":0.034923543319},{"source":598,"target":599,"distance":0.089426635158},{"source":599,"target":600,"distance":0.35249964589},{"source":600,"target":601,"distance":3.53416508998},{"source":601,"target":602,"distance":4.97049586492},{"source":601,"target":603,"distance":0.031170635075},{"source":603,"target":604,"distance":6.99850315715},{"source":603,"target":605,"distance":3.00482884285},{"source":600,"target":606,"distance":12.474667535},{"source":606,"target":607,"distance":0.03589330946},{"source":606,"target":608,"distance":-0.03589330946},{"source":599,"target":609,"distance":13.9068761666},{"source":609,"target":610,"distance":-0.004252626831},{"source":609,"target":611,"distance":0.004252626831},{"source":598,"target":612,"distance":0.45046022031},{"source":612,"target":613,"distance":22.4463590841},{"source":612,"target":614,"distance":0.496013165855},{"source":614,"target":615,"distance":13.9370931701},{"source":614,"target":616,"distance":0.794578829859},{"source":616,"target":617,"distance":2.77400911668},{"source":617,"target":618,"distance":0.562810716462},{"source":617,"target":619,"distance":20.1907322835},{"source":616,"target":620,"distance":18.1676783833},{"source":597,"target":621,"distance":16.0068009352},{"source":596,"target":622,"distance":0.105498949047},{"source":622,"target":623,"distance":0.206424646864},{"source":623,"target":624,"distance":0.763717001056},{"source":624,"target":625,"distance":0.071434274073},{"source":625,"target":626,"distance":0.823931637438},{"source":626,"target":627,"distance":0.303243376052},{"source":627,"target":628,"distance":1.00657966097},{"source":628,"target":629,"distance":2.00496195515},{"source":628,"target":630,"distance":15.0223390136},{"source":630,"target":631,"distance":-0.005022335111},{"source":630,"target":632,"distance":0.005022335111},{"source":632,"target":633,"distance":-0.0053881274},{"source":632,"target":634,"distance":0.0053881274},{"source":634,"target":635,"distance":-0.005169466171},{"source":634,"target":636,"distance":0.005169466171},{"source":636,"target":637,"distance":0.010281597843},{"source":637,"target":638,"distance":-0.005430589452},{"source":637,"target":639,"distance":0.005430589452},{"source":639,"target":640,"distance":0.001659895482},{"source":639,"target":641,"distance":-0.001659895482},{"source":636,"target":642,"distance":-0.010281597843},{"source":627,"target":643,"distance":10.0006376047},{"source":626,"target":644,"distance":13.7106187255},{"source":625,"target":645,"distance":13.9408990735},{"source":624,"target":646,"distance":0.460785937841},{"source":646,"target":647,"distance":22.4650356218},{"source":646,"target":648,"distance":14.5596313782},{"source":623,"target":649,"distance":1.64660719816},{"source":649,"target":650,"distance":0.128536813653},{"source":649,"target":651,"distance":5.95043718635},{"source":622,"target":652,"distance":1.7706001065},{"source":652,"target":653,"distance":0.7482462946},{"source":653,"target":654,"distance":1.23632116015},{"source":654,"target":655,"distance":0.153254329704},{"source":655,"target":656,"distance":0.025353207483},{"source":656,"target":657,"distance":0.044560133777},{"source":657,"target":658,"distance":1.00616629365},{"source":657,"target":659,"distance":1.99483370634},{"source":656,"target":660,"distance":-0.042056133777},{"source":655,"target":661,"distance":2.98015479252},{"source":654,"target":662,"distance":0.971941670296},{"source":662,"target":663,"distance":0.467511609154},{"source":663,"target":664,"distance":15.0428180657},{"source":663,"target":665,"distance":7.11216393425},{"source":662,"target":666,"distance":0.770556140846},{"source":666,"target":667,"distance":4.91293598927},{"source":666,"target":668,"distance":-0.898224989273},{"source":653,"target":669,"distance":0.521103113286},{"source":669,"target":670,"distance":0.036058324291},{"source":670,"target":671,"distance":0.56270497385},{"source":671,"target":672,"distance":2.00273585778},{"source":671,"target":673,"distance":7.03943314222},{"source":670,"target":674,"distance":6.45131752615},{"source":669,"target":675,"distance":5.47897242571},{"source":652,"target":676,"distance":0.068019239336},{"source":676,"target":677,"distance":0.092810611463},{"source":677,"target":678,"distance":0.211511578434},{"source":678,"target":679,"distance":0.611775076772},{"source":679,"target":680,"distance":3.08946471012},{"source":679,"target":681,"distance":0.434744289882},{"source":681,"target":682,"distance":0.815872016128},{"source":682,"target":683,"distance":10.8848012538},{"source":682,"target":684,"distance":31.4988077462},{"source":681,"target":685,"distance":2.61357348387},{"source":685,"target":686,"distance":22.0005128594},{"source":685,"target":687,"distance":38.7941801406},{"source":678,"target":688,"distance":0.116955778697},{"source":688,"target":689,"distance":4.61743953817},{"source":688,"target":690,"distance":1.49529547745},{"source":690,"target":691,"distance":1.05329320709},{"source":691,"target":692,"distance":2.94109215389},{"source":692,"target":693,"distance":0.084969747033},{"source":693,"target":694,"distance":-0.021165916088},{"source":693,"target":695,"distance":37.8085789161},{"source":692,"target":696,"distance":1.98030525297},{"source":691,"target":697,"distance":8.02308159611},{"source":690,"target":698,"distance":2.77908213666},{"source":698,"target":699,"distance":2.26988153907},{"source":699,"target":700,"distance":0.008946374856},{"source":700,"target":701,"distance":0.998349598662},{"source":700,"target":702,"distance":0.001983401338},{"source":702,"target":703,"distance":0},{"source":702,"target":704,"distance":0},{"source":702,"target":705,"distance":0},{"source":699,"target":706,"distance":-0.008779374856},{"source":698,"target":707,"distance":0.739798460932},{"source":707,"target":708,"distance":8.5245483003},{"source":707,"target":709,"distance":0.569359699696},{"source":677,"target":710,"distance":1.93169272039},{"source":710,"target":711,"distance":0.430398468146},{"source":711,"target":712,"distance":3.37851616793},{"source":711,"target":713,"distance":2.65161483207},{"source":710,"target":714,"distance":0.064893531854},{"source":714,"target":715,"distance":0},{"source":714,"target":716,"distance":0},{"source":676,"target":717,"distance":0.039691144397},{"source":717,"target":718,"distance":0.034932102672},{"source":718,"target":719,"distance":0.019951435829},{"source":719,"target":720,"distance":0.048949366814},{"source":720,"target":721,"distance":0.121167539292},{"source":721,"target":722,"distance":0.83666425001},{"source":722,"target":723,"distance":0.054198275603},{"source":722,"target":724,"distance":4.9742777244},{"source":721,"target":725,"distance":1.80019774999},{"source":725,"target":726,"distance":1.03735632648},{"source":725,"target":727,"distance":0.464477673521},{"source":727,"target":728,"distance":-0.420997449671},{"source":727,"target":729,"distance":3.42800944967},{"source":720,"target":730,"distance":7.95484508571},{"source":719,"target":731,"distance":0.013366125373},{"source":731,"target":732,"distance":0.011501828099},{"source":732,"target":733,"distance":0.988426989698},{"source":732,"target":734,"distance":0.012073010302},{"source":734,"target":735,"distance":-0.002153664387},{"source":735,"target":736,"distance":0},{"source":735,"target":737,"distance":0},{"source":734,"target":738,"distance":0.002153664387},{"source":731,"target":739,"distance":0.991837421901},{"source":718,"target":740,"distance":2.98087288058},{"source":717,"target":741,"distance":4.01504127233},{"source":741,"target":742,"distance":-0.074499240782},{"source":742,"target":743,"distance":0},{"source":742,"target":744,"distance":0},{"source":741,"target":745,"distance":0.074499240782},{"source":573,"target":746,"distance":10.0166579586},{"source":572,"target":747,"distance":2.00432899377},{"source":571,"target":748,"distance":6.99885552785},{"source":570,"target":749,"distance":0.486104716342},{"source":749,"target":750,"distance":17.530208302},{"source":749,"target":751,"distance":3.47678969801},{"source":751,"target":752,"distance":9.96641587802},{"source":751,"target":753,"distance":10.040248122},{"source":753,"target":754,"distance":0},{"source":753,"target":755,"distance":0},{"source":360,"target":756,"distance":0.055694204856},{"source":756,"target":757,"distance":5.8799022529},{"source":757,"target":758,"distance":1.11754670227},{"source":757,"target":759,"distance":9.05527629773},{"source":756,"target":760,"distance":0.631179247095},{"source":760,"target":761,"distance":5.25033190341},{"source":761,"target":762,"distance":5.05372393968},{"source":761,"target":763,"distance":6.15917906032},{"source":760,"target":764,"distance":5.33513009659},{"source":359,"target":765,"distance":5.9875414351},{"source":765,"target":766,"distance":4.95452161176},{"source":766,"target":767,"distance":2.01017961663},{"source":767,"target":768,"distance":0.998590640758},{"source":767,"target":769,"distance":0.001742359242},{"source":769,"target":770,"distance":0},{"source":769,"target":771,"distance":0},{"source":769,"target":772,"distance":0},{"source":766,"target":773,"distance":1.99115338337},{"source":765,"target":774,"distance":0.047144888245},{"source":358,"target":775,"distance":0.42324797879},{"source":775,"target":776,"distance":1.99864382995},{"source":775,"target":777,"distance":0.002022170054},{"source":357,"target":778,"distance":3.27555342278},{"source":778,"target":779,"distance":2.02526249853},{"source":778,"target":780,"distance":4.97940450147},{"source":356,"target":781,"distance":5.68760285543},{"source":781,"target":782,"distance":79.9912336292},{"source":781,"target":783,"distance":11.5589703825},{"source":783,"target":784,"distance":6.81615460919},{"source":784,"target":785,"distance":16.2210978216},{"source":785,"target":786,"distance":33.530276507},{"source":786,"target":787,"distance":-0.069578460662},{"source":786,"target":788,"distance":0.069578460662},{"source":788,"target":789,"distance":0.030769135946},{"source":788,"target":790,"distance":-0.030769135946},{"source":785,"target":791,"distance":14.529775493},{"source":784,"target":792,"distance":25.4017443034},{"source":792,"target":793,"distance":1.3576098965},{"source":792,"target":794,"distance":0.649074103505},{"source":783,"target":795,"distance":4.07861461737},{"source":795,"target":796,"distance":18.4624812321},{"source":796,"target":797,"distance":0.993470402925},{"source":796,"target":798,"distance":0.006862597075},{"source":798,"target":799,"distance":0.993811260934},{"source":798,"target":800,"distance":0.006521739066},{"source":795,"target":801,"distance":2.41654351792},{"source":801,"target":802,"distance":24.918632447},{"source":801,"target":803,"distance":8.15939505296},{"source":803,"target":804,"distance":17.2004151601},{"source":803,"target":805,"distance":12.9704388399}],"nodes":["_hypo_0","_hypo_1","_hypo_2","_hypo_3","_hypo_4","_hypo_5","_hypo_6","_hypo_7","_hypo_8","_hypo_9","_hypo_10","_hypo_11","_hypo_12","SAL_JA6805AA_AS","SAL_BA5533AA_AS","_hypo_15","_hypo_16","SAL_JA6861AA_AS","SAL_JA6544AA_AS","_hypo_19","SAL_JA4343AA_AS","SAL_JA6802AA_AS","SAL_BA5445AA_AS","_hypo_23","SAL_JA4506AA_AS","SAL_JA8161AA_AS","_hypo_26","_hypo_27","_hypo_28","_hypo_29","_hypo_30","_hypo_31","SAL_JA7851AA_AS","SAL_JA4985AA_AS","SAL_JA0409AA_AS","SAL_JA6586AA_AS","_hypo_36","SAL_JA6730AA_AS","SAL_JA4358AA_AS","SAL_JA5539AA_AS","SAL_LA4474AA_AS","_hypo_41","SAL_JA5529AA_AS","_hypo_43","SAL_JA7121AA_AS","SAL_JA5259AA_AS","_hypo_46","_hypo_47","_hypo_48","_hypo_49","_hypo_50","_hypo_51","_hypo_52","_hypo_53","SAL_VA9317AA_AS","SAL_VA9302AA_AS","SAL_JA7169AA_AS","_hypo_57","SAL_IA8393AA_AS","_hypo_59","_hypo_60","SAL_JA6555AA_AS","SAL_JA6898AA_AS","SAL_JA6496AA_AS","SAL_JA7012AA_AS","_hypo_65","_hypo_66","_hypo_67","SAL_VA9299AA_AS","SAL_JA6772AA_AS","SAL_VA9430AA_AS","_hypo_71","SAL_JA8180AA_AS","_hypo_73","SAL_JA4525AA_AS","SAL_JA5149AA_AS","_hypo_76","_hypo_77","SAL_JA6333AA_AS","SAL_JA5518AA_AS","_hypo_80","SAL_JA6797AA_AS","SAL_JA8056AA_AS","SAL_JA4341AA_AS","_hypo_84","_hypo_85","_hypo_86","SAL_JA6552AA_AS","SAL_BA5484AA_AS","_hypo_89","SAL_IA7597AA_AS","_hypo_91","SAL_BA5397AA_AS","SAL_BA5458AA_AS","_hypo_94","_hypo_95","SAL_JA6553AA_AS","SAL_JA6549AA_AS","SAL_JA7847AA_AS","_hypo_99","SAL_JA6367AA_AS","_hypo_101","SAL_VA9387AA_AS","SAL_VA9473AA_AS","_hypo_104","_hypo_105","SAL_JA7978AA_AS","SAL_JA7962AA_AS","SAL_JA7934AA_AS","SAL_JA8159AA_AS","_hypo_110","_hypo_111","_hypo_112","SAL_UA7863AA_AS","_hypo_114","_hypo_115","SAL_SA0644AA_AS","SAL_SA0618AA_AS","SAL_SA0629AA_AS","_hypo_119","SAL_BA6451AA_AS","SAL_TA1681AA_AS","SAL_JA4207AA_AS","SAL_SA0614AA_AS","_hypo_124","_hypo_125","_hypo_126","_hypo_127","_hypo_128","_hypo_129","_hypo_130","_hypo_131","SAL_RA0229AA_AS","SAL_KA6008AA_AS","SAL_KA9529AA_AS","_hypo_135","_hypo_136","_hypo_137","_hypo_138","SAL_SA0319AA_AS","SAL_VA5801AA_AS","SAL_JA6353AA_AS","SAL_KA4223AA_AS","SAL_KA4229AA_AS","_hypo_144","SAL_KA4151AA_AS","_hypo_146","SAL_KA5798AA_AS","SAL_KA5419AA_AS","_hypo_149","_hypo_150","_hypo_151","SAL_KA5799AA_AS","SAL_KA4228AA_AS","SAL_YA5072AA_AS","SAL_UA5054AA_AS","_hypo_156","_hypo_157","_hypo_158","SAL_UA5060AA_AS","SAL_KA4227AA_AS","_hypo_161","SAL_JA8341AA_AS","SAL_IA3124AA_AS","SAL_LA0430AA_AS","_hypo_165","SAL_KA9530AA_AS","_hypo_167","_hypo_168","SAL_KA6639AA_AS","SAL_KA6631AA_AS","_hypo_171","SAL_KA4352AA_AS","SAL_KA5445AA_AS","_hypo_174","_hypo_175","_hypo_176","_hypo_177","_hypo_178","_hypo_179","_hypo_180","_hypo_181","_hypo_182","SAL_YA0720AA_AS","SAL_PA6406AA_AS","SAL_WA1367AA_AS","SAL_JA5399AA_AS","_hypo_187","_hypo_188","SAL_KA6013AA_AS","SAL_KA5801AA_AS","_hypo_191","_hypo_192","SAL_PA2040AA_AS","SAL_KA5797AA_AS","_hypo_195","SAL_KA5418AA_AS","SAL_LA0692AA_AS","SAL_XA2304AA_AS","SAL_WA7316AA_AS","SAL_TA5583AA_AS","_hypo_201","_hypo_202","_hypo_203","SAL_QA3661AA_AS","_hypo_205","SAL_JA5530AA_AS","SAL_JA6564AA_AS","SAL_UA5404AA_AS","SAL_UA4142AA_AS","SAL_KA5421AA_AS","_hypo_211","_hypo_212","_hypo_213","_hypo_214","_hypo_215","_hypo_216","_hypo_217","_hypo_218","_hypo_219","_hypo_220","_hypo_221","SAL_VA5687AA_AS","_hypo_223","SAL_UA5941AA_AS","_hypo_225","SAL_RA0187AA_AS","SAL_UA2457AA_AS","_hypo_228","SAL_SA0615AA_AS","SAL_SA0631AA_AS","SAL_MA5116AA_AS","_hypo_232","_hypo_233","SAL_SA0620AA_AS","SAL_YA3812AA_AS","SAL_MA6424AA_AS","SAL_IA9319AA_AS","SAL_JA4227AA_AS","SAL_SA0639AA_AS","_hypo_240","_hypo_241","SAL_VA8693AA_AS","_hypo_243","SAL_IA8630AA_AS","SAL_KA7529AA_AS","SAL_SA0635AA_AS","SAL_VA8936AA_AS","SAL_SA3035AA_AS","_hypo_249","SAL_SA0626AA_AS","SAL_SA0628AA_AS","_hypo_252","_hypo_253","_hypo_254","_hypo_255","SAL_JA4228AA_AS","_hypo_257","SAL_SA0624AA_AS","SAL_IA8778AA_AS","_hypo_260","_hypo_261","_hypo_262","_hypo_263","_hypo_264","_hypo_265","_hypo_266","_hypo_267","SAL_IA8767AA_AS","SAL_KA8396AA_AS","SAL_SA0648AA_AS","SAL_SA0649AA_AS","SAL_SA0633AA_AS","_hypo_273","_hypo_274","_hypo_275","_hypo_276","SAL_JA4323AA_AS","_hypo_278","_hypo_279","SAL_SA0630AA_AS","SAL_SA0642AA_AS","SAL_TA1845AA_AS","SAL_KA1383AA_AS","SAL_QA0034AA_AS","_hypo_285","SAL_VA7101AA_AS","SAL_IA8598AA_AS","_hypo_288","SAL_IA7700AA_AS","SAL_SA0637AA_AS","_hypo_291","_hypo_292","_hypo_293","_hypo_294","SAL_SA0622AA_AS","_hypo_296","SAL_XA0330AA_AS","SAL_JA4173AA_AS","_hypo_299","_hypo_300","SAL_SA0638AA_AS","SAL_IA8600AA_AS","SAL_IA9030AA_AS","_hypo_304","_hypo_305","SAL_KA7780AA_AS","SAL_SA0646AA_AS","_hypo_308","_hypo_309","_hypo_310","SAL_SA0641AA_AS","SAL_IA8591AA_AS","_hypo_313","SAL_SA0623AA_AS","SAL_SA0617AA_AS","SAL_KA8367AA_AS","SAL_QA2344AA_AS","SAL_JA6518AA_AS","_hypo_319","_hypo_320","_hypo_321","_hypo_322","_hypo_323","SAL_JA6370AA_AS","SAL_SA0650AA_AS","_hypo_326","SAL_EA7671AA_AS","_hypo_328","SAL_IA8170AA_AS","SAL_IA8772AA_AS","SAL_IA8972AA_AS","SAL_IA8981AA_AS","_hypo_333","_hypo_334","SAL_IA8547AA_AS","SAL_IA7699AA_AS","SAL_SA0625AA_AS","_hypo_338","_hypo_339","_hypo_340","SAL_SA0621AA_AS","_hypo_342","SAL_EA8742AA_AS","SAL_KA8630AA_AS","_hypo_345","SAL_JA5519AA_AS","SAL_SA0616AA_AS","SAL_SA0619AA_AS","_hypo_349","_hypo_350","_hypo_351","SAL_BA5901AA_AS","SAL_IA8537AA_AS","SAL_XA9550AA_AS","SAL_TA1839AA_AS","_hypo_356","_hypo_357","_hypo_358","_hypo_359","_hypo_360","_hypo_361","_hypo_362","_hypo_363","_hypo_364","_hypo_365","_hypo_366","_hypo_367","_hypo_368","_hypo_369","_hypo_370","_hypo_371","_hypo_372","_hypo_373","_hypo_374","SAL_VA9375AA_AS","SAL_VA9385AA_AS","SAL_VA9361AA_AS","_hypo_378","SAL_VA9407AA_AS","SAL_VA9397AA_AS","SAL_VA9347AA_AS","_hypo_382","_hypo_383","_hypo_384","SAL_VA9309AA_AS","SAL_VA9480AA_AS","_hypo_387","_hypo_388","_hypo_389","SAL_VA9336AA_AS","SAL_VA9297AA_AS","SAL_VA9448AA_AS","_hypo_393","SAL_VA9323AA_AS","SAL_VA9316AA_AS","SAL_VA9305AA_AS","SAL_VA9304AA_AS","SAL_VA9337AA_AS","SAL_VA9379AA_AS","SAL_VA9395AA_AS","SAL_VA9308AA_AS","SAL_VA9327AA_AS","SAL_VA9482AA_AS","_hypo_404","SAL_VA9364AA_AS","SAL_JA6869AA_AS","_hypo_407","_hypo_408","SAL_VA9479AA_AS","_hypo_410","_hypo_411","_hypo_412","_hypo_413","_hypo_414","SAL_VA9332AA_AS","SAL_VA9315AA_AS","_hypo_417","_hypo_418","SAL_VA9322AA_AS","_hypo_420","_hypo_421","_hypo_422","SAL_VA9413AA_AS","_hypo_424","SAL_VA9382AA_AS","SAL_VA9363AA_AS","SAL_VA9376AA_AS","_hypo_428","SAL_VA9312AA_AS","_hypo_430","SAL_VA9411AA_AS","SAL_VA9341AA_AS","_hypo_433","SAL_VA9321AA_AS","SAL_VA9311AA_AS","SAL_VA9331AA_AS","SAL_VA9406AA_AS","_hypo_438","_hypo_439","_hypo_440","SAL_VA9450AA_AS","_hypo_442","SAL_VA9359AA_AS","SAL_VA9429AA_AS","_hypo_445","SAL_VA9414AA_AS","_hypo_447","SAL_VA9391AA_AS","SAL_VA9310AA_AS","SAL_VA9319AA_AS","SAL_VA9418AA_AS","_hypo_452","_hypo_453","_hypo_454","_hypo_455","SAL_VA9356AA_AS","SAL_VA9485AA_AS","_hypo_458","SAL_VA9313AA_AS","SAL_VA9355AA_AS","_hypo_461","_hypo_462","SAL_VA9351AA_AS","SAL_VA9372AA_AS","SAL_VA9438AA_AS","SAL_VA9320AA_AS","_hypo_467","_hypo_468","_hypo_469","SAL_VA9360AA_AS","_hypo_471","SAL_VA9384AA_AS","SAL_VA9358AA_AS","SAL_VA9346AA_AS","SAL_VA9446AA_AS","SAL_VA9440AA_AS","_hypo_477","_hypo_478","_hypo_479","_hypo_480","SAL_VA9314AA_AS","SAL_VA9334AA_AS","SAL_VA9402AA_AS","SAL_VA9454AA_AS","SAL_VA9329AA_AS","_hypo_486","SAL_VA9318AA_AS","SAL_VA9396AA_AS","_hypo_489","_hypo_490","_hypo_491","_hypo_492","SAL_VA9344AA_AS","_hypo_494","SAL_VA9374AA_AS","SAL_VA9462AA_AS","SAL_VA9343AA_AS","_hypo_498","SAL_VA9325AA_AS","SAL_VA9307AA_AS","SAL_VA9498AA_AS","_hypo_502","_hypo_503","_hypo_504","_hypo_505","SAL_BA3206AA_AS","_hypo_507","_hypo_508","_hypo_509","_hypo_510","_hypo_511","_hypo_512","_hypo_513","_hypo_514","_hypo_515","SAL_VA9409AA_AS","_hypo_517","SAL_VA9408AA_AS","SAL_VA9423AA_AS","SAL_VA9487AA_AS","SAL_VA9400AA_AS","_hypo_522","_hypo_523","SAL_FA1758AA_AS","SAL_FA1571AA_AS","SAL_FA1573AA_AS","SAL_FA1755AA_AS","_hypo_528","SAL_VA9412AA_AS","SAL_VA9403AA_AS","_hypo_531","_hypo_532","SAL_VA9419AA_AS","SAL_VA9392AA_AS","SAL_VA9474AA_AS","SAL_SA0645AA_AS","_hypo_537","_hypo_538","SAL_FA1756AA_AS","SAL_FA1754AA_AS","SAL_VA9422AA_AS","SAL_VA9342AA_AS","SAL_VA9350AA_AS","SAL_VA9373AA_AS","SAL_VA9488AA_AS","_hypo_546","SAL_VA9324AA_AS","SAL_VA9300AA_AS","_hypo_549","SAL_VA9303AA_AS","SAL_VA9326AA_AS","_hypo_552","_hypo_553","_hypo_554","SAL_VA9475AA_AS","SAL_VA9386AA_AS","_hypo_557","SAL_VA9420AA_AS","_hypo_559","SAL_VA9339AA_AS","_hypo_561","SAL_VA9328AA_AS","SAL_VA9301AA_AS","_hypo_564","SAL_VA9330AA_AS","_hypo_566","SAL_VA9366AA_AS","SAL_VA9298AA_AS","SAL_QA1117AA_AS","_hypo_570","_hypo_571","_hypo_572","_hypo_573","_hypo_574","_hypo_575","_hypo_576","_hypo_577","SAL_IA8394AA_AS","SAL_JA6619AA_AS","_hypo_580","_hypo_581","_hypo_582","_hypo_583","SAL_JA6960AA_AS","SAL_IA8409AA_AS","SAL_JA6622AA_AS","SAL_IA8413AA_AS","_hypo_588","SAL_JA0191AA_AS","_hypo_590","SAL_JA6880AA_AS","SAL_IA8397AA_AS","_hypo_593","SAL_JA7160AA_AS","SAL_JA6532AA_AS","_hypo_596","_hypo_597","_hypo_598","_hypo_599","_hypo_600","_hypo_601","SAL_JA6884AA_AS","_hypo_603","SAL_JA6452AA_AS","SAL_JA4980AA_AS","_hypo_606","SAL_SA0636AA_AS","SAL_SA0634AA_AS","_hypo_609","SAL_KA7668AA_AS","SAL_KA7858AA_AS","_hypo_612","SAL_SA0632AA_AS","_hypo_614","SAL_JA6930AA_AS","_hypo_616","_hypo_617","SAL_JA7053AA_AS","SAL_JA8028AA_AS","SAL_IA9002AA_AS","SAL_JA4253AA_AS","_hypo_622","_hypo_623","_hypo_624","_hypo_625","_hypo_626","_hypo_627","_hypo_628","SAL_JA4371AA_AS","_hypo_630","SAL_BA5986AA_AS","_hypo_632","SAL_IA8646AA_AS","_hypo_634","SAL_IA7561AA_AS","_hypo_636","_hypo_637","SAL_IA9244AA_AS","_hypo_639","SAL_KA1615AA_AS","SAL_IA7730AA_AS","SAL_IA9135AA_AS","SAL_SA0640AA_AS","SAL_KA8665AA_AS","SAL_PA6652AA_AS","_hypo_646","SAL_TA1526AA_AS","SAL_SA0627AA_AS","_hypo_649","SAL_JA6526AA_AS","SAL_JA6708AA_AS","_hypo_652","_hypo_653","_hypo_654","_hypo_655","_hypo_656","_hypo_657","SAL_JA6629AA_AS","SAL_JA6893AA_AS","SAL_JA4342AA_AS","SAL_JA4536AA_AS","_hypo_662","_hypo_663","SAL_JA6632AA_AS","SAL_JA6740AA_AS","_hypo_666","SAL_JA6376AA_AS","SAL_BA5475AA_AS","_hypo_669","_hypo_670","_hypo_671","SAL_JA6465AA_AS","SAL_JA6478AA_AS","SAL_JA6676AA_AS","SAL_BA5420AA_AS","_hypo_676","_hypo_677","_hypo_678","_hypo_679","SAL_JA6596AA_AS","_hypo_681","_hypo_682","SAL_IA3312AA_AS","SAL_JA4346AA_AS","_hypo_685","SAL_JA4407AA_AS","SAL_JA7891AA_AS","_hypo_688","SAL_IA7605AA_AS","_hypo_690","_hypo_691","_hypo_692","_hypo_693","SAL_JA7164AA_AS","SAL_LA4015AA_AS","SAL_IA7600AA_AS","SAL_IA7598AA_AS","_hypo_698","_hypo_699","_hypo_700","SAL_JA6469AA_AS","_hypo_702","SAL_JA6357AA_AS","SAL_JA4434AA_AS","SAL_JA4574AA_AS","SAL_JA5447AA_AS","_hypo_707","SAL_IA3309AA_AS","SAL_JA4572AA_AS","_hypo_710","_hypo_711","SAL_JA6872AA_AS","SAL_IA7604AA_AS","_hypo_714","SAL_JA7052AA_AS","SAL_JA4418AA_AS","_hypo_717","_hypo_718","_hypo_719","_hypo_720","_hypo_721","_hypo_722","SAL_JA4595AA_AS","SAL_IA3311AA_AS","_hypo_725","SAL_JA4531AA_AS","_hypo_727","SAL_JA4370AA_AS","SAL_IA7602AA_AS","SAL_IA5458AA_AS","_hypo_731","_hypo_732","SAL_JA4596AA_AS","_hypo_734","_hypo_735","SAL_JA6657AA_AS","SAL_JA6349AA_AS","SAL_JA6787AA_AS","SAL_LA7941AA_AS","SAL_KA3413AA_AS","_hypo_741","_hypo_742","SAL_JA4962AA_AS","SAL_IA7603AA_AS","SAL_JA6378AA_AS","SAL_JA6409AA_AS","SAL_JA7123AA_AS","SAL_BA5377AA_AS","_hypo_749","SAL_SA0647AA_AS","_hypo_751","SAL_UA5089AA_AS","_hypo_753","SAL_TA7842AA_AS","SAL_SA0524AA_AS","_hypo_756","_hypo_757","SAL_JA6363AA_AS","SAL_JA4425AA_AS","_hypo_760","_hypo_761","SAL_JA6859AA_AS","SAL_JA5504AA_AS","SAL_LA5929AA_AS","_hypo_765","_hypo_766","_hypo_767","SAL_VA9388AA_AS","_hypo_769","SAL_VA9410AA_AS","SAL_VA9421AA_AS","SAL_VA9472AA_AS","SAL_VA9483AA_AS","SAL_JA6459AA_AS","_hypo_775","SAL_JA5543AA_AS","SAL_JA4527AA_AS","_hypo_778","SAL_BA5433AA_AS","SAL_JA4569AA_AS","_hypo_781","SAL_SA0643AA_AS","_hypo_783","_hypo_784","_hypo_785","_hypo_786","SAL_IA9035AA_AS","_hypo_788","SAL_IA9356AA_AS","SAL_IA8515AA_AS","SAL_KA2040AA_AS","_hypo_792","SAL_KA1856AA_AS","SAL_KA1867AA_AS","_hypo_795","_hypo_796","SAL_KA1775AA_AS","_hypo_798","SAL_KA1795AA_AS","SAL_KA1805AA_AS","_hypo_801","SAL_JA4192AA_AS","_hypo_803","SAL_KA1881AA_AS","SAL_RA0253AA_AS"],"layout_data":{"node_positions":{"_hypo_0":[1946.403127295129,1860.9080691106753],"_hypo_1":[2356.734386978618,1843.4345412718717],"_hypo_2":[2418.5347703883417,1818.107717448903],"SAL_JA8056AA_AS":[3464.4294662709444,1439.8017228885021],"SAL_JA6555AA_AS":[3464.4294662709444,1439.8017228885021],"SAL_JA6898AA_AS":[3464.4294662709444,1439.8017228885021],"SAL_JA6496AA_AS":[3464.4294662709444,1439.8017228885021],"SAL_JA6805AA_AS":[3360.718666415553,1556.4095710084923],"SAL_BA5533AA_AS":[3585.7495758662667,1610.2067404435331],"_hypo_15":[3544.3836113760512,1455.7784916035034],"SAL_JA6861AA_AS":[3654.1569609937465,1441.926933977304],"SAL_JA6544AA_AS":[3603.266077716895,1467.8540212014125],"SAL_JA4343AA_AS":[3583.6610410212447,1505.8171572751955],"SAL_JA6802AA_AS":[3636.6794774836453,1508.2467158913],"SAL_BA5445AA_AS":[3449.7501864310398,1639.5830970576637],"SAL_JA4506AA_AS":[3499.8816413956424,1629.9572461957953],"SAL_JA8161AA_AS":[3613.2961199105157,1425.2489078102951],"SAL_JA4358AA_AS":[3527.8156576975393,1294.5862157636138],"SAL_JA4985AA_AS":[3527.8156576975393,1294.5862157636138],"SAL_JA0409AA_AS":[3527.8156576975393,1294.5862157636138],"SAL_JA6586AA_AS":[3527.8156576975393,1294.5862157636138],"SAL_JA6730AA_AS":[3527.8156576975393,1294.5862157636138],"SAL_JA7851AA_AS":[3629.4152096312428,1044.100486869304],"SAL_JA5539AA_AS":[3662.6820753375273,1266.8879269587164],"SAL_LA4474AA_AS":[3619.0682879593382,1217.4482131401148],"SAL_JA5259AA_AS":[3681.810305477491,1580.5171962597328],"SAL_JA5529AA_AS":[3681.810305477491,1580.5171962597328],"SAL_JA7121AA_AS":[3681.810305477491,1580.5171962597328],"_hypo_52":[3430.6788167422433,1351.6693023477014],"SAL_VA9302AA_AS":[3382.547621090358,1240.0803875944346],"SAL_VA9317AA_AS":[3382.547621090358,1240.0803875944346],"SAL_JA7169AA_AS":[3422.3863533615454,1201.0670117727316],"SAL_IA8393AA_AS":[3591.988260654245,1384.2132324162017],"SAL_JA7012AA_AS":[3304.5748365236836,1340.0864445609266],"SAL_JA4525AA_AS":[3396.128458465781,1350.9288098615498],"SAL_JA6772AA_AS":[3333.6327568523852,1305.5918571113532],"SAL_VA9299AA_AS":[3262.717116897497,1254.1467347286616],"SAL_VA9430AA_AS":[3246.808278535007,1284.9618139484612],"SAL_JA8180AA_AS":[3282.9529656525665,1108.8514796133195],"SAL_JA5149AA_AS":[3293.2340175554,1213.1242500396763],"SAL_JA6333AA_AS":[3366.7545196890474,1448.566970009902],"SAL_JA5518AA_AS":[3170.453635004916,1466.1828052326957],"SAL_JA6797AA_AS":[3355.0426596777675,1394.3252506183119],"SAL_JA4341AA_AS":[3518.14266351556,1555.9347819938362],"SAL_JA6552AA_AS":[3384.4540175563397,1596.8055911105107],"SAL_BA5484AA_AS":[3370.7562917941686,1504.290153228085],"SAL_IA7597AA_AS":[3426.4091158746323,1581.484723642747],"SAL_BA5397AA_AS":[3555.316740001362,1367.256575558088],"SAL_BA5458AA_AS":[3588.278065745978,1349.8682959211778],"SAL_JA6549AA_AS":[3539.969350278085,1504.7685644803378],"SAL_JA6553AA_AS":[3602.896848406466,1581.6845951286132],"SAL_JA7847AA_AS":[3754.7017716478795,1706.154948350332],"_hypo_99":[3474.981613436642,1286.4371662040278],"SAL_JA6367AA_AS":[3458.7015496248414,1208.9750877664233],"SAL_VA9473AA_AS":[3486.362001226146,1135.269395735683],"SAL_VA9387AA_AS":[3486.362001226146,1135.269395735683],"_hypo_104":[3549.043497380445,1414.689259689902],"SAL_JA7978AA_AS":[3898.5025006172714,1287.8962509180922],"SAL_JA7962AA_AS":[4080.6614929013185,1365.205065601495],"SAL_JA7934AA_AS":[3988.5671867963815,1340.0724798808958],"SAL_JA8159AA_AS":[3217.55864735395,1396.8852197796032],"_hypo_111":[2727.698236294735,1392.248487870411],"_hypo_112":[2832.6188523870346,1245.4524692260118],"SAL_UA7863AA_AS":[2839.458133723735,580.5486469697471],"_hypo_114":[2852.4391713764567,1218.209211453182],"SAL_SA0629AA_AS":[2940.4874751235516,582.0515411302136],"SAL_SA0644AA_AS":[2940.4874751235516,582.0515411302136],"SAL_SA0618AA_AS":[2940.4874751235516,582.0515411302136],"_hypo_119":[3122.1545815027334,854.3619327456124],"SAL_BA6451AA_AS":[3115.4019353502326,679.0712615405766],"SAL_TA1681AA_AS":[3293.431711161164,639.4239490448747],"SAL_JA4207AA_AS":[3326.956137477228,935.1985925811166],"SAL_SA0614AA_AS":[2754.959395174741,333.55010258940206],"_hypo_124":[3368.152898268522,2200.044014647173],"_hypo_131":[3397.4763062242973,2176.9955773586926],"SAL_RA0229AA_AS":[3534.3950879121217,2018.1625034237647],"SAL_KA6008AA_AS":[3520.4800850819206,2078.7727913820745],"SAL_KA9529AA_AS":[3263.3817318364313,2258.9347208883682],"_hypo_137":[3456.4314596963036,2148.474478270584],"SAL_SA0319AA_AS":[3589.650656226592,2066.2444535206914],"SAL_VA5801AA_AS":[3529.641484404111,2131.173947688082],"SAL_JA6353AA_AS":[3535.020813472163,2171.323555571672],"SAL_KA4223AA_AS":[3307.6949165268143,2075.344701150356],"SAL_KA4229AA_AS":[3267.8246067552695,2103.321306067023],"_hypo_144":[3399.860896929802,2204.3850745334703],"SAL_KA4151AA_AS":[3548.458312903132,2211.958227471672],"SAL_KA5419AA_AS":[3482.6157768964367,2244.8611831197386],"SAL_KA5798AA_AS":[3482.6157768964367,2244.8611831197386],"_hypo_149":[3399.1013277473157,2129.327379754888],"_hypo_150":[3414.4972797263335,2089.0865293266434],"SAL_KA4228AA_AS":[3428.0638728706276,1995.0701793205828],"SAL_KA5799AA_AS":[3428.0638728706276,1995.0701793205828],"SAL_YA5072AA_AS":[3487.1728503651984,1962.5484614435034],"SAL_UA5054AA_AS":[3485.830531030321,2025.5943653115817],"_hypo_158":[3329.4763441769264,2005.0580913130968],"SAL_UA5060AA_AS":[3261.2749979197697,1944.7906048544457],"SAL_KA4227AA_AS":[3320.155737218827,1927.3506986873956],"SAL_IA3124AA_AS":[3213.0202566560665,2205.0652765587747],"SAL_JA8341AA_AS":[3213.0202566560665,2205.0652765587747],"SAL_LA0430AA_AS":[3261.6979357821056,2333.355848448794],"SAL_KA9530AA_AS":[3051.0630337608654,2288.9993545632897],"SAL_KA6639AA_AS":[3363.4032248790227,1816.8632889384655],"SAL_KA6631AA_AS":[3363.4032248790227,1816.8632889384655],"SAL_KA4352AA_AS":[3402.358960493219,1918.3991159142013],"SAL_KA5445AA_AS":[3402.358960493219,1918.3991159142013],"_hypo_174":[3414.85618325793,2268.9273562804838],"_hypo_181":[3511.215245940918,2385.0923538959705],"_hypo_182":[3537.873174138407,2414.7034897118574],"SAL_YA0720AA_AS":[3678.4666857618718,2507.7406818160352],"SAL_PA6406AA_AS":[3631.7740155098068,2526.9975510714576],"SAL_WA1367AA_AS":[3583.254736183602,2521.27741370304],"SAL_JA5399AA_AS":[3549.671166103483,2345.108025191158],"_hypo_188":[3467.385494546611,2373.7358278600477],"SAL_KA6013AA_AS":[3516.9237561790032,2458.223762259233],"SAL_KA5801AA_AS":[3489.4370232413044,2473.9485780627165],"_hypo_192":[3420.5534931737225,2327.2175664132146],"SAL_PA2040AA_AS":[3429.5202982695255,2472.0687807525665],"SAL_KA5797AA_AS":[3457.7388502678327,2427.9774691338425],"SAL_KA5418AA_AS":[3327.551134008825,2306.381792148586],"SAL_LA0692AA_AS":[3361.5302220348517,2417.379372243723],"SAL_XA2304AA_AS":[3300.3178715306517,2512.8361516685372],"SAL_WA7316AA_AS":[3591.3755510528126,2432.147823720069],"SAL_TA5583AA_AS":[3390.710364622327,2490.6536677489084],"SAL_QA3661AA_AS":[3352.446082920128,2507.286203126492],"SAL_JA6564AA_AS":[3521.4753159230545,2292.024285703268],"SAL_JA5530AA_AS":[3521.4753159230545,2292.024285703268],"SAL_UA5404AA_AS":[3323.320412246398,2352.170663054313],"SAL_UA4142AA_AS":[3578.4007675571897,2391.4455972848546],"SAL_KA5421AA_AS":[3259.160755800832,2485.9542479453803],"_hypo_212":[2041.7121794422744,1963.209929537524],"_hypo_213":[2312.8663602761626,2224.143223057513],"_hypo_215":[2341.6804656016466,2280.034991603082],"_hypo_216":[2363.8352562138707,2322.0847390370272],"_hypo_217":[2444.0782026952393,2470.3834035536693],"_hypo_218":[2548.423527402837,2658.482626562265],"_hypo_221":[2790.118519772492,2772.2177536877916],"SAL_VA5687AA_AS":[2990.925512310087,2761.4240793162917],"_hypo_223":[2825.8546830372516,2790.3617188671706],"SAL_UA5941AA_AS":[2918.4209068985174,2819.225730092191],"SAL_RA0187AA_AS":[2955.1308266236756,2786.1729360015697],"SAL_UA2457AA_AS":[2954.557480676088,2876.531768358195],"_hypo_228":[2642.9044536886913,2741.7097347613135],"SAL_SA0615AA_AS":[2893.475088987521,2896.349678234931],"SAL_SA0631AA_AS":[2812.2846564690785,2896.970785965602],"SAL_MA5116AA_AS":[2599.198371593242,2982.326772771993],"_hypo_232":[2569.0763970347634,2708.3574120885296],"SAL_SA0620AA_AS":[2679.7626013717395,2987.819660591169],"SAL_YA3812AA_AS":[2731.096650540951,2956.857333256211],"SAL_MA6424AA_AS":[2728.801253712469,2883.9157995317364],"SAL_IA9319AA_AS":[2521.9207638474472,3001.9509233046183],"SAL_JA4227AA_AS":[2436.6312389318728,2827.4793228897397],"SAL_SA0639AA_AS":[2333.930674986746,2908.869644239414],"SAL_KA7529AA_AS":[2960.1529959369345,2520.9889920428004],"SAL_IA8630AA_AS":[2960.1529959369345,2520.9889920428004],"SAL_VA8693AA_AS":[3018.3649749859565,2590.196766056426],"SAL_SA0635AA_AS":[3077.0853526612805,2542.1196105232084],"SAL_VA8936AA_AS":[2959.739343155463,2654.6081464489134],"SAL_SA3035AA_AS":[2219.740646429573,2801.2651693135176],"SAL_SA0628AA_AS":[2900.365974096456,2394.098777654891],"SAL_SA0626AA_AS":[2900.365974096456,2394.098777654891],"_hypo_252":[1657.3767684205748,1813.847492467683],"_hypo_253":[1628.6400568868698,2041.7681046563205],"_hypo_254":[1589.3817241370898,2043.898125976719],"_hypo_255":[1554.0004813159521,2077.736737224155],"SAL_JA4228AA_AS":[1284.800863986509,2299.3721041495082],"SAL_SA0624AA_AS":[1414.859667117976,2334.2456649633114],"SAL_IA8778AA_AS":[1351.981568850362,2333.223735680943],"SAL_KA1383AA_AS":[1360.7742140486228,2025.3207495711224],"SAL_JA4323AA_AS":[1360.7742140486228,2025.3207495711224],"SAL_SA0642AA_AS":[1360.7742140486228,2025.3207495711224],"SAL_TA1845AA_AS":[1360.7742140486228,2025.3207495711224],"SAL_KA8396AA_AS":[1290.8897515107476,1944.237960372751],"SAL_IA8767AA_AS":[1290.8897515107476,1944.237960372751],"SAL_SA0648AA_AS":[1212.7115359726206,1858.298527754621],"SAL_SA0649AA_AS":[1506.5002799924464,1936.4587975812685],"SAL_SA0633AA_AS":[1269.255794656125,1789.0346012494285],"SAL_SA0630AA_AS":[1259.1268711435591,1988.6054051150993],"SAL_QA0034AA_AS":[1564.5329394714984,1981.633197963128],"SAL_IA8598AA_AS":[1423.4282477734946,2128.467845762476],"SAL_VA7101AA_AS":[1423.4282477734946,2128.467845762476],"SAL_IA7700AA_AS":[1351.7131162660241,1820.5573778491523],"SAL_SA0637AA_AS":[1314.1416676831288,1768.1577237068552],"SAL_SA0622AA_AS":[1298.0599650158197,2149.971526746828],"SAL_JA4173AA_AS":[1360.6234600367227,2153.0983001696413],"SAL_XA0330AA_AS":[1360.6234600367227,2153.0983001696413],"SAL_IA8600AA_AS":[1261.7853069869254,2099.1730483656947],"SAL_IA9030AA_AS":[1261.7853069869254,2099.1730483656947],"SAL_SA0638AA_AS":[1185.6966899687168,2155.9402099164263],"SAL_SA0646AA_AS":[1413.688407875208,1925.6087505181501],"SAL_KA7780AA_AS":[1413.688407875208,1925.6087505181501],"_hypo_308":[1270.8096859745317,2036.7042551551338],"SAL_IA8591AA_AS":[1191.688506391744,2051.074101097631],"SAL_SA0641AA_AS":[1191.688506391744,2051.074101097631],"SAL_SA0623AA_AS":[1214.958708855686,1999.0971335995698],"SAL_SA0617AA_AS":[1212.3045142795627,2093.4669860751037],"SAL_KA8367AA_AS":[1214.7181244998517,1998.0118610472475],"SAL_QA2344AA_AS":[1468.012016360572,2071.975579832],"SAL_JA6518AA_AS":[1395.8981018129227,1812.1739753631225],"_hypo_319":[1630.6049454241677,2084.972872725868],"_hypo_320":[1635.7354816167692,2122.11943719408],"_hypo_321":[1656.2354323766795,2250.0527069914433],"_hypo_323":[1675.7819437589812,2327.73486157105],"SAL_JA6370AA_AS":[1751.049784231563,2522.703552518704],"SAL_SA0650AA_AS":[1759.376285425452,2449.5114840381075],"SAL_EA7671AA_AS":[1740.438557286573,2603.6987883921165],"SAL_IA8981AA_AS":[1660.4727599446792,2538.5867374680265],"SAL_IA8170AA_AS":[1660.4727599446792,2538.5867374680265],"SAL_IA8772AA_AS":[1660.4727599446792,2538.5867374680265],"SAL_IA8972AA_AS":[1660.4727599446792,2538.5867374680265],"_hypo_333":[1777.216054820196,2344.6840330729783],"SAL_IA8547AA_AS":[1842.5929280080536,2386.8817820130153],"SAL_IA7699AA_AS":[1842.5929280080536,2386.8817820130153],"SAL_SA0625AA_AS":[1795.0173540341048,2422.576379160915],"_hypo_338":[1531.8716853157714,2610.122089335271],"SAL_SA0621AA_AS":[1532.7937019354715,2768.075058931119],"SAL_KA8630AA_AS":[1495.7602648332693,2655.776556316573],"SAL_EA8742AA_AS":[1439.2301638234792,2727.24568147206],"SAL_JA5519AA_AS":[1464.9896157536803,2771.825232128949],"SAL_SA0616AA_AS":[1400.4299305293437,2658.5278854629805],"SAL_SA0619AA_AS":[1584.0380170917995,2732.4199084018364],"_hypo_349":[1611.5005580321563,2131.913190655996],"_hypo_350":[1533.5936475080644,2303.403446289878],"SAL_BA5901AA_AS":[1459.0469043403525,2506.501959628311],"SAL_IA8537AA_AS":[1459.0469043403525,2506.501959628311],"SAL_XA9550AA_AS":[1475.3030243997837,2353.2825236873623],"SAL_TA1839AA_AS":[1506.088843099674,2547.1920580057267],"_hypo_357":[1392.451084736771,1544.1994512729793],"SAL_JA4527AA_AS":[1302.8506362658936,1472.6764798386973],"SAL_JA5543AA_AS":[1302.8506362658936,1472.6764798386973],"SAL_JA7123AA_AS":[1123.1191785585975,1329.2070203122005],"SAL_VA9385AA_AS":[1123.1191785585975,1329.2070203122005],"SAL_VA9361AA_AS":[1123.1191785585975,1329.2070203122005],"SAL_VA9397AA_AS":[1123.1191785585975,1329.2070203122005],"SAL_VA9347AA_AS":[1123.1191785585975,1329.2070203122005],"SAL_VA9309AA_AS":[1123.1191785585975,1329.2070203122005],"SAL_VA9480AA_AS":[1123.1191785585975,1329.2070203122005],"SAL_VA9336AA_AS":[1123.1191785585975,1329.2070203122005],"SAL_VA9297AA_AS":[1123.1191785585975,1329.2070203122005],"SAL_VA9448AA_AS":[1123.1191785585975,1329.2070203122005],"SAL_VA9379AA_AS":[1123.1191785585975,1329.2070203122005],"SAL_VA9395AA_AS":[1123.1191785585975,1329.2070203122005],"SAL_VA9308AA_AS":[1123.1191785585975,1329.2070203122005],"SAL_VA9327AA_AS":[1123.1191785585975,1329.2070203122005],"SAL_VA9482AA_AS":[1123.1191785585975,1329.2070203122005],"SAL_JA6869AA_AS":[1123.1191785585975,1329.2070203122005],"SAL_VA9344AA_AS":[1123.1191785585975,1329.2070203122005],"SAL_VA9374AA_AS":[1123.1191785585975,1329.2070203122005],"SAL_VA9462AA_AS":[1123.1191785585975,1329.2070203122005],"SAL_VA9343AA_AS":[1123.1191785585975,1329.2070203122005],"SAL_VA9325AA_AS":[1123.1191785585975,1329.2070203122005],"SAL_VA9307AA_AS":[1123.1191785585975,1329.2070203122005],"SAL_VA9386AA_AS":[1123.1191785585975,1329.2070203122005],"SAL_JA6960AA_AS":[1123.1191785585975,1329.2070203122005],"SAL_IA8409AA_AS":[1123.1191785585975,1329.2070203122005],"SAL_JA6622AA_AS":[1123.1191785585975,1329.2070203122005],"SAL_IA8413AA_AS":[1123.1191785585975,1329.2070203122005],"SAL_JA7053AA_AS":[1123.1191785585975,1329.2070203122005],"SAL_JA4371AA_AS":[1123.1191785585975,1329.2070203122005],"SAL_JA6526AA_AS":[1123.1191785585975,1329.2070203122005],"SAL_JA6629AA_AS":[1123.1191785585975,1329.2070203122005],"SAL_JA6893AA_AS":[1123.1191785585975,1329.2070203122005],"SAL_JA4342AA_AS":[1123.1191785585975,1329.2070203122005],"SAL_JA4536AA_AS":[1123.1191785585975,1329.2070203122005],"SAL_BA5475AA_AS":[1123.1191785585975,1329.2070203122005],"SAL_JA6465AA_AS":[1123.1191785585975,1329.2070203122005],"SAL_JA7164AA_AS":[1123.1191785585975,1329.2070203122005],"SAL_IA7600AA_AS":[1123.1191785585975,1329.2070203122005],"SAL_JA6469AA_AS":[1123.1191785585975,1329.2070203122005],"SAL_JA4574AA_AS":[1123.1191785585975,1329.2070203122005],"SAL_JA5447AA_AS":[1123.1191785585975,1329.2070203122005],"SAL_JA4572AA_AS":[1123.1191785585975,1329.2070203122005],"SAL_IA7604AA_AS":[1123.1191785585975,1329.2070203122005],"SAL_JA4418AA_AS":[1123.1191785585975,1329.2070203122005],"SAL_JA4595AA_AS":[1123.1191785585975,1329.2070203122005],"SAL_JA4531AA_AS":[1123.1191785585975,1329.2070203122005],"SAL_JA4370AA_AS":[1123.1191785585975,1329.2070203122005],"SAL_JA4596AA_AS":[1123.1191785585975,1329.2070203122005],"SAL_JA6349AA_AS":[1123.1191785585975,1329.2070203122005],"SAL_JA6787AA_AS":[1123.1191785585975,1329.2070203122005],"SAL_LA7941AA_AS":[1123.1191785585975,1329.2070203122005],"SAL_KA3413AA_AS":[1123.1191785585975,1329.2070203122005],"SAL_VA9375AA_AS":[1307.6103918409515,1436.7486094712738],"SAL_VA9364AA_AS":[1351.4489957622707,1382.1678841503945],"SAL_VA9479AA_AS":[1122.5707286294976,1058.5773602396368],"SAL_VA9329AA_AS":[1352.1579623824932,1113.2165658004046],"SAL_VA9332AA_AS":[1352.1579623824932,1113.2165658004046],"SAL_VA9315AA_AS":[1352.1579623824932,1113.2165658004046],"SAL_VA9322AA_AS":[1352.1579623824932,1113.2165658004046],"SAL_VA9413AA_AS":[1352.1579623824932,1113.2165658004046],"SAL_VA9376AA_AS":[1352.1579623824932,1113.2165658004046],"SAL_VA9312AA_AS":[1352.1579623824932,1113.2165658004046],"SAL_VA9341AA_AS":[1352.1579623824932,1113.2165658004046],"SAL_VA9331AA_AS":[1352.1579623824932,1113.2165658004046],"SAL_VA9406AA_AS":[1352.1579623824932,1113.2165658004046],"SAL_VA9450AA_AS":[1352.1579623824932,1113.2165658004046],"SAL_VA9359AA_AS":[1352.1579623824932,1113.2165658004046],"SAL_VA9429AA_AS":[1352.1579623824932,1113.2165658004046],"SAL_VA9414AA_AS":[1352.1579623824932,1113.2165658004046],"SAL_VA9310AA_AS":[1352.1579623824932,1113.2165658004046],"SAL_VA9485AA_AS":[1352.1579623824932,1113.2165658004046],"SAL_VA9355AA_AS":[1352.1579623824932,1113.2165658004046],"SAL_VA9438AA_AS":[1352.1579623824932,1113.2165658004046],"SAL_VA9320AA_AS":[1352.1579623824932,1113.2165658004046],"SAL_VA9360AA_AS":[1352.1579623824932,1113.2165658004046],"SAL_VA9446AA_AS":[1352.1579623824932,1113.2165658004046],"SAL_VA9440AA_AS":[1352.1579623824932,1113.2165658004046],"SAL_VA9334AA_AS":[1352.1579623824932,1113.2165658004046],"SAL_VA9402AA_AS":[1352.1579623824932,1113.2165658004046],"SAL_VA9319AA_AS":[1525.2514921415054,1005.758421011697],"SAL_VA9418AA_AS":[1497.482681750804,956.4434026924928],"SAL_VA9454AA_AS":[1439.122933109388,929.3297866414161],"SAL_VA9396AA_AS":[1361.9178423953824,1244.3711195263058],"SAL_VA9318AA_AS":[1361.9178423953824,1244.3711195263058],"SAL_VA9498AA_AS":[1368.8832746559096,1465.474734442407],"SAL_VA9474AA_AS":[1160.9337209055018,1060.96901554427],"SAL_VA9409AA_AS":[1160.9337209055018,1060.96901554427],"SAL_VA9423AA_AS":[1160.9337209055018,1060.96901554427],"SAL_VA9487AA_AS":[1160.9337209055018,1060.96901554427],"SAL_VA9400AA_AS":[1160.9337209055018,1060.96901554427],"SAL_FA1758AA_AS":[1160.9337209055018,1060.96901554427],"SAL_FA1571AA_AS":[1160.9337209055018,1060.96901554427],"SAL_FA1573AA_AS":[1160.9337209055018,1060.96901554427],"SAL_VA9412AA_AS":[1160.9337209055018,1060.96901554427],"SAL_VA9403AA_AS":[1160.9337209055018,1060.96901554427],"SAL_BA3206AA_AS":[1095.0105289769306,934.0861565827254],"SAL_FA1755AA_AS":[1139.6951576653,938.9428794825594],"SAL_VA9392AA_AS":[1191.7986409059988,921.0749841609831],"SAL_VA9419AA_AS":[1191.7986409059988,921.0749841609831],"SAL_SA0645AA_AS":[1258.4079142811609,873.008003804749],"SAL_VA9488AA_AS":[1263.9936293594194,946.8071109266507],"SAL_VA9373AA_AS":[1263.9936293594194,946.8071109266507],"SAL_VA9300AA_AS":[1340.8666528652432,1292.8845629250095],"SAL_VA9324AA_AS":[1415.6615719234874,1279.0686190531014],"SAL_VA9303AA_AS":[1150.4209491889972,1116.490668292803],"SAL_VA9326AA_AS":[1366.862286702188,1323.8545809470008],"SAL_VA9475AA_AS":[1097.8943011852925,1096.9939662284546],"SAL_VA9339AA_AS":[1220.7790669805026,1117.0586196054892],"SAL_VA9301AA_AS":[1220.7790669805026,1117.0586196054892],"SAL_VA9420AA_AS":[1269.1521474030867,1011.9768729978236],"SAL_VA9330AA_AS":[1270.0668795230906,1146.7550350906092],"SAL_VA9366AA_AS":[1348.3441156352462,1424.9154528530787],"SAL_VA9298AA_AS":[1312.629195538354,1209.540022481228],"SAL_QA1117AA_AS":[1084.4515747091984,1023.9684436010073],"SAL_IA8394AA_AS":[1029.9259332126114,1579.772163151863],"SAL_JA6619AA_AS":[1264.22466741911,1529.0623762442183],"SAL_JA0191AA_AS":[1192.9016589884843,1579.4373052860533],"SAL_JA6880AA_AS":[1082.5579843815024,1572.621081284372],"SAL_IA8397AA_AS":[921.4158865707896,1596.270920228411],"SAL_JA7160AA_AS":[1220.3256652772807,1549.7068348084626],"SAL_JA6532AA_AS":[985.188715607806,1597.9973020334842],"_hypo_601":[934.056631038856,1274.3329681972884],"SAL_JA6884AA_AS":[862.0867984061813,1257.4404876697943],"SAL_JA6452AA_AS":[839.9841065476596,1287.790893102188],"SAL_JA4980AA_AS":[899.2193816409839,1233.7694733909207],"SAL_SA0634AA_AS":[1206.9128241959838,1639.3884267036499],"SAL_SA0636AA_AS":[1206.9128241959838,1639.3884267036499],"SAL_KA7668AA_AS":[1095.284724452897,1664.2574782822064],"SAL_KA7858AA_AS":[1095.284724452897,1664.2574782822064],"SAL_SA0632AA_AS":[1130.2660617249971,1745.0212879283763],"SAL_JA6930AA_AS":[880.545932903804,1548.9772080579946],"SAL_JA8028AA_AS":[841.6574721990933,1602.6278299392045],"SAL_IA9002AA_AS":[1391.828417237467,1585.5187418057715],"SAL_JA4253AA_AS":[982.6647380573727,1648.5458753503574],"SAL_BA5986AA_AS":[1311.1719206408807,1653.8235198421714],"SAL_IA8646AA_AS":[1311.1719206408807,1653.8235198421714],"SAL_IA7561AA_AS":[1311.1719206408807,1653.8235198421714],"SAL_IA9244AA_AS":[1311.1719206408807,1653.8235198421714],"SAL_KA1615AA_AS":[1311.1719206408807,1653.8235198421714],"SAL_IA7730AA_AS":[1311.1719206408807,1653.8235198421714],"SAL_IA9135AA_AS":[1311.1719206408807,1653.8235198421714],"SAL_SA0640AA_AS":[1293.7317628447788,1559.1909606432753],"SAL_KA8665AA_AS":[1150.2955417699973,1653.0354171531988],"SAL_PA6652AA_AS":[981.2683943856734,1034.1731244646505],"SAL_TA1526AA_AS":[1399.102934967991,1640.570545631193],"SAL_SA0627AA_AS":[1036.962278128596,1651.6985550673064],"SAL_JA6708AA_AS":[1153.9332343332944,1571.4651958142756],"SAL_JA6632AA_AS":[820.2915755945553,1177.2154192325793],"SAL_JA6740AA_AS":[917.5772676126874,1482.314819604908],"SAL_JA6376AA_AS":[914.0370055156926,1432.9681273718031],"SAL_JA6478AA_AS":[881.22292576827,1411.5980192478098],"SAL_JA6676AA_AS":[989.0516495166007,1118.8799997843057],"SAL_BA5420AA_AS":[958.6146571485676,1155.412550114269],"SAL_JA6596AA_AS":[960.8510311775094,1189.0202143475108],"SAL_IA3312AA_AS":[934.0964119697653,1101.9935818533618],"SAL_JA4346AA_AS":[821.8435453683876,917.6064012923869],"SAL_JA4407AA_AS":[883.8601740322213,1663.6769648260672],"SAL_JA7891AA_AS":[627.3202206224041,1641.584276901796],"SAL_IA7605AA_AS":[989.1912257483882,1516.6075128665132],"SAL_LA4015AA_AS":[819.8207861955046,839.8292777049121],"SAL_IA7598AA_AS":[1002.8011486463961,1092.2215815980978],"SAL_IA3309AA_AS":[980.2391786864725,1098.9353924222603],"SAL_JA6872AA_AS":[920.0835506109997,1407.0462174701995],"SAL_IA3311AA_AS":[973.9707808832554,1148.8327238908496],"SAL_IA7602AA_AS":[969.1509514822915,1483.4809629074064],"SAL_IA5458AA_AS":[959.5799081999974,1537.813047796501],"SAL_IA7603AA_AS":[883.8468665295079,1351.6306497800997],"SAL_JA4962AA_AS":[883.8468665295079,1351.6306497800997],"SAL_JA6378AA_AS":[883.8468665295079,1351.6306497800997],"SAL_JA6409AA_AS":[1063.8907910673902,1609.5439143154351],"SAL_BA5377AA_AS":[1111.9825778705983,1584.0842665707826],"SAL_SA0647AA_AS":[936.2510763810722,1642.412560600543],"_hypo_751":[1069.168333670186,1140.4998846246606],"SAL_UA5089AA_AS":[1014.9610003824155,1026.8494966654223],"SAL_SA0524AA_AS":[1054.198900762988,1005.4470614460768],"SAL_TA7842AA_AS":[1054.198900762988,1005.4470614460768],"SAL_JA6363AA_AS":[880.403754597763,1309.9773904793979],"SAL_JA4425AA_AS":[741.9112257438869,1303.711437280299],"_hypo_761":[958.2013026749662,1191.6983596072744],"SAL_JA6859AA_AS":[896.6693962663871,1149.1819620943888],"SAL_JA5504AA_AS":[910.6539482230655,1119.6829635530733],"SAL_LA5929AA_AS":[918.9563852349781,1207.2659636380888],"SAL_JA6459AA_AS":[1366.5882777556712,1352.660565143198],"SAL_VA9483AA_AS":[1478.6399247183986,1358.6388897938994],"SAL_VA9388AA_AS":[1478.6399247183986,1358.6388897938994],"SAL_VA9472AA_AS":[1478.6399247183986,1358.6388897938994],"SAL_BA5433AA_AS":[1448.6428743820004,1547.4756715754809],"SAL_JA4569AA_AS":[1544.6981808219286,1553.076104434377],"_hypo_781":[1674.1323004959738,1757.080325832586],"SAL_SA0643AA_AS":[2302.5909904696928,1177.9109724865682],"_hypo_783":[1708.9343377274597,1641.935771518733],"_hypo_784":[1762.889831515598,1595.8896196265002],"_hypo_785":[1846.7995674083031,1449.4160024525909],"SAL_IA9035AA_AS":[2108.6854016413045,1163.9623308211897],"SAL_IA9356AA_AS":[2108.6854016413045,1163.9623308211897],"SAL_IA8515AA_AS":[2108.6854016413045,1163.9623308211897],"SAL_KA2040AA_AS":[1909.155027790287,1287.6104275192326],"SAL_KA1867AA_AS":[1987.8634680287987,1403.9284785379994],"SAL_KA1856AA_AS":[1987.8634680287987,1403.9284785379994],"_hypo_795":[1719.3496251781773,1600.7891834203635],"SAL_KA1805AA_AS":[1690.0824765613795,1372.0718216499795],"SAL_KA1775AA_AS":[1690.0824765613795,1372.0718216499795],"SAL_KA1795AA_AS":[1690.0824765613795,1372.0718216499795],"SAL_JA4192AA_AS":[1616.249246975498,1338.8308663333157],"_hypo_803":[1736.1720801856743,1517.561112593279],"SAL_KA1881AA_AS":[1758.103209848869,1317.5629498171274],"SAL_RA0253AA_AS":[1787.7248657124555,1369.0784812079323],"_hypo_3":[130.76321330586111,-70.41062472586847],"_hypo_4":[131.6017731936473,-70.89995926272523],"_hypo_5":[132.43842236279696,-71.3996126685308],"_hypo_6":[132.86801264646778,-71.67223155768622],"_hypo_7":[134.19298949938562,-74.22160218357689],"_hypo_8":[134.47028466791383,-74.82162956358745],"_hypo_9":[134.75328286418335,-76.45782295688598],"_hypo_10":[134.92207461472483,-77.60193411515665],"_hypo_11":[135.0441916620023,-78.48465457834573],"_hypo_12":[135.0828984007688,-79.00708485653247],"_hypo_16":[135.78060851981314,-83.23652380362425],"_hypo_19":[136.23557079855027,-84.96964258434625],"_hypo_23":[135.22958528752756,-78.21498662900844],"_hypo_26":[137.70334448501384,-80.16651757990523],"_hypo_27":[137.75669716648642,-80.25954784454636],"_hypo_28":[137.9587440120933,-80.62654511770113],"_hypo_29":[138.04557386279893,-80.8418260339457],"_hypo_30":[138.179063549381,-81.20843327991082],"_hypo_31":[138.3394776674707,-81.74146730121785],"_hypo_36":[138.04203055689766,-80.72982432516716],"_hypo_41":[146.90006017335418,-85.48376120270441],"_hypo_43":[146.98335846613665,-85.55087151948622],"_hypo_46":[133.37645763865976,-71.76918617344035],"_hypo_47":[133.810301495913,-71.9083880072508],"_hypo_48":[134.08593363019276,-72.00251549113038],"_hypo_49":[134.54909075503025,-72.24203311158797],"_hypo_50":[135.14440528480173,-72.60543480031086],"_hypo_51":[135.68182448006652,-72.94079862564075],"_hypo_53":[146.06382938436704,-81.69206414644542],"_hypo_57":[135.90522043239488,-73.06754394322554],"_hypo_59":[137.73822722568707,-74.0691659123629],"_hypo_65":[138.78580985870408,-73.53156541799218],"_hypo_66":[139.54223868604137,-73.77815908013298],"_hypo_67":[142.58430079361298,-74.80387623007098],"_hypo_71":[139.70969222823288,-73.75116112531967],"_hypo_76":[134.74308153666942,-72.0545232734327],"_hypo_77":[137.78090600188764,-72.57130485304519],"_hypo_80":[135.78275941338592,-72.07357520090179],"_hypo_84":[134.8945436421783,-71.42603440349971],"_hypo_85":[135.9637920248593,-71.23438194988127],"_hypo_86":[137.96724725654477,-70.97806181105754],"_hypo_89":[137.4182499401227,-70.92271149130428],"_hypo_91":[138.8281659963332,-70.59902060828327],"_hypo_94":[137.97833323457448,-70.45847259611983],"_hypo_95":[140.84598371671757,-69.57421281696257],"_hypo_101":[153.15478725795134,-63.50329767302883],"_hypo_105":[137.88672005408083,-68.48192298326873],"_hypo_110":[43.103766687948,-19.527295576107928],"_hypo_125":[139.40420954390197,-27.474122069849795],"_hypo_126":[140.65666208573643,-27.801608111879812],"_hypo_127":[142.78235473649775,-28.43831029480657],"_hypo_128":[145.15030862994308,-29.227938903931783],"_hypo_129":[147.05284253464276,-29.9335061739243],"_hypo_130":[147.47271396154187,-30.115531004283607],"_hypo_135":[148.06177703648274,-30.273818806047284],"_hypo_136":[148.8173275315932,-30.53728745892372],"_hypo_138":[160.30793425524365,-34.72470830585751],"_hypo_156":[142.00514600674035,-27.97179077233671],"_hypo_157":[144.28195863602403,-28.278007432442166],"_hypo_165":[140.37235521137143,-27.548033844567342],"_hypo_167":[141.4170243674445,-27.623557406787],"_hypo_175":[148.24720790343858,-26.628263032313704],"_hypo_176":[148.7549824573295,-26.620672780026073],"_hypo_177":[149.21474871777028,-26.61660102936268],"_hypo_178":[149.55313959192873,-26.615506071338487],"_hypo_179":[149.71007813871816,-26.61577933743304],"_hypo_180":[150.79265845125485,-26.682556192495056],"_hypo_187":[151.02276692473788,-26.582934572346115],"_hypo_191":[151.9433280937493,-26.545367565034358],"_hypo_195":[154.62336852426958,-26.38362028894],"_hypo_201":[150.04581280785294,-26.320306186103497],"_hypo_202":[150.59371296240278,-26.230265891889967],"_hypo_203":[150.89240556479336,-26.184758050506247],"_hypo_211":[1.7848258173068283,0.06395597469231551],"_hypo_214":[52.21879743493917,1.5928822818605028],"_hypo_219":[101.56258089632932,2.209763960988026],"_hypo_220":[102.21932171748153,2.204122027672421],"_hypo_225":[133.74162027299434,1.7268756573215132],"_hypo_233":[107.09440623726319,2.514839275043151],"_hypo_240":[117.56889761528765,5.545730701687835],"_hypo_241":[118.37160062641514,5.580122396104191],"_hypo_249":[103.61102982623235,6.92427694211305],"_hypo_257":[4.379656297999943,17.043533356296305],"_hypo_260":[15.120088350638301,22.39840775456007],"_hypo_261":[15.968993771317075,22.62776742786448],"_hypo_262":[16.37860625758702,22.60068497685178],"_hypo_263":[16.501704901815867,22.590407284829688],"_hypo_264":[16.645481795732437,22.5445630452387],"_hypo_265":[16.75418255455934,22.509119017390457],"_hypo_266":[19.652743573033334,21.52723578336639],"_hypo_273":[18.39651314561791,22.57296913141535],"_hypo_274":[19.128729751076857,22.540462640845732],"_hypo_275":[21.849552075544935,22.39644897235418],"_hypo_276":[22.895054939367242,22.282128202169115],"_hypo_278":[23.9625805012896,22.215187213807152],"_hypo_279":[25.02075624731207,22.099577837459236],"_hypo_288":[17.306500500627966,22.82257846615926],"_hypo_291":[17.418105408174966,23.574362541947796],"_hypo_292":[18.029486841965607,23.95464488538791],"_hypo_293":[19.10967901006426,24.3916969597028],"_hypo_294":[20.533446576781184,24.805339278761654],"_hypo_296":[25.362596540917092,26.291937435885416],"_hypo_300":[24.47081370218416,27.176967701246692],"_hypo_304":[18.549554134994406,24.428212790550553],"_hypo_305":[21.492280548127397,26.53893980819005],"_hypo_309":[22.165738113711775,28.118534620444397],"_hypo_310":[25.716471378000612,31.300910114517247],"_hypo_313":[23.030104808847774,29.16116072690263],"_hypo_322":[11.312562162253622,29.159419161422583],"_hypo_326":[11.607383213409369,29.367277518111372],"_hypo_339":[37.78868692062895,52.0947351893357],"_hypo_340":[39.991995936661766,53.791864120221526],"_hypo_342":[42.75984595572894,55.96325404331806],"_hypo_345":[38.758991512404904,53.012365082497446],"_hypo_356":[-28.24400588127299,9.287926642865642],"_hypo_358":[-72.51764297639103,13.035717358836173],"_hypo_359":[-76.15616824693139,13.968692169542695],"_hypo_360":[-77.09729029508819,14.30630493894954],"_hypo_361":[-77.16791153215938,14.336672778135364],"_hypo_362":[-77.1609036600718,14.44309051056782],"_hypo_363":[-77.15501050635403,14.525651758807268],"_hypo_364":[-76.73972389929853,15.367010599490767],"_hypo_365":[-76.67259400156573,15.462747456770604],"_hypo_366":[-76.61189656746609,15.482313890203732],"_hypo_367":[-73.65786386001372,16.240436190248666],"_hypo_368":[-72.6299619755645,16.458137905678154],"_hypo_369":[-72.56866895025385,16.468400142833204],"_hypo_370":[-72.50382920658598,16.476414874003694],"_hypo_371":[-71.457457693251,16.422348173861472],"_hypo_372":[-71.3964164300512,16.417568291086745],"_hypo_373":[-71.33592115872553,16.40940281828344],"_hypo_382":[-72.43834375043869,16.4939257247774],"_hypo_383":[-72.37704304801947,16.509061449954217],"_hypo_388":[-70.96389495367598,16.929762149576398],"_hypo_389":[-70.90723606063843,16.944026285521176],"_hypo_404":[-76.55622600457765,15.518788452481024],"_hypo_407":[-76.64211941308098,15.56824276896742],"_hypo_408":[-76.47304965801662,16.10252073780712],"_hypo_410":[-75.15546004421012,20.37968414227438],"_hypo_411":[-75.10439138635125,20.434752382631903],"_hypo_412":[-75.03348249506341,20.509980098007347],"_hypo_413":[-74.2143223720276,21.11764413202411],"_hypo_414":[-71.42697939780204,22.238334938790352],"_hypo_417":[-74.12836241431864,21.189791460438613],"_hypo_418":[-73.31121747275856,21.839743806289835],"_hypo_420":[-73.25726399194072,21.88505380858636],"_hypo_421":[-71.53281289345466,22.985119461810836],"_hypo_428":[-71.4807052368727,23.021256103956304],"_hypo_438":[-74.98961997445748,20.595073828188365],"_hypo_439":[-74.95720833261261,20.656565033964558],"_hypo_440":[-73.80320932549063,22.35620296361127],"_hypo_445":[-74.50844866628324,21.619015464738105],"_hypo_452":[-75.31453639895715,21.33674064602159],"_hypo_453":[-75.30811499936968,21.59056262678827],"_hypo_454":[-75.08380082341452,22.62102036224492],"_hypo_461":[-75.31398105871082,21.651335175654026],"_hypo_467":[-75.36471510577435,21.43626762064516],"_hypo_468":[-75.66152757041392,22.189836290769442],"_hypo_477":[-75.79538267645518,22.11766104471374],"_hypo_478":[-75.99862153092228,22.461990730088754],"_hypo_486":[-78.66481088878264,21.227140506356054],"_hypo_489":[-76.98058335705792,15.79293039778055],"_hypo_490":[-77.74604526608849,17.168568109222075],"_hypo_491":[-77.77086273264365,17.226573591670068],"_hypo_492":[-78.16111133006872,18.209920766316596],"_hypo_498":[-78.0645172997633,17.61990755339006],"_hypo_502":[-77.99182635073514,15.066474993217186],"_hypo_503":[-78.15305265220255,15.210074882576894],"_hypo_504":[-78.29717261445485,15.344845799342234],"_hypo_505":[-81.12408027936708,18.11677644209026],"_hypo_507":[-82.3971401952093,19.333758305893518],"_hypo_508":[-82.77395620798102,19.73255696268068],"_hypo_509":[-83.87623918149937,20.912701408344375],"_hypo_510":[-84.22270497603684,21.340359286484695],"_hypo_511":[-85.71695906271273,23.40480397511038],"_hypo_512":[-87.45814530366658,25.909675877781105],"_hypo_514":[-88.73151300127132,28.212027953638618],"_hypo_522":[-87.5031173605248,25.96330443842338],"_hypo_528":[-85.35504784050654,22.435805400930295],"_hypo_531":[-83.92787260015004,20.951880332672236],"_hypo_537":[-86.7284154266239,21.976505582723316],"_hypo_546":[-81.50143635769813,17.30130373721033],"_hypo_549":[-80.63139477045988,16.56625694215666],"_hypo_552":[-78.07469597177094,15.094259606322346],"_hypo_553":[-79.03026223877883,15.465919122914865],"_hypo_554":[-80.85842597304236,16.32323726128472],"_hypo_557":[-82.9126881510893,16.783347718266167],"_hypo_564":[-78.16382473042418,15.11408717003641],"_hypo_566":[-78.22571586128095,15.127052544868333],"_hypo_570":[-77.65669282973201,13.48587887094291],"_hypo_571":[-77.6906543214898,13.429383799185146],"_hypo_572":[-77.7453621296982,13.34023288804592],"_hypo_573":[-77.778189711322,13.289781081928872],"_hypo_574":[-77.87166701299518,13.14815656463583],"_hypo_575":[-78.21706869740856,13.180902097363225],"_hypo_576":[-78.38761383150454,13.200003626474201],"_hypo_577":[-78.7564273007573,13.268004084708142],"_hypo_580":[-79.03432137196076,13.258391479536584],"_hypo_582":[-82.69136128752326,13.682936039580968],"_hypo_588":[-79.34870867549897,13.272278894772578],"_hypo_590":[-81.08801586483695,13.33406732178623],"_hypo_593":[-80.15863041842195,13.183199454052499],"_hypo_596":[-78.71307692128882,11.504866974572794],"_hypo_597":[-78.82615553568027,11.492893747683366],"_hypo_598":[-78.9182604715933,11.483531610207876],"_hypo_599":[-79.0652548880977,11.478438643504829],"_hypo_600":[-79.47525300689041,11.467072767584236],"_hypo_603":[-83.15512890337263,11.392030278293369],"_hypo_612":[-79.4204652660671,11.406250168288501],"_hypo_614":[-79.96743600017702,11.320386652849935],"_hypo_616":[-80.80871781760997,11.184191641072854],"_hypo_617":[-83.60565003277696,10.742040733669713],"_hypo_622":[-78.76890460391478,11.351560738698298],"_hypo_623":[-79.01425353806749,11.253875120561196],"_hypo_624":[-79.80048543142344,11.016192580002683],"_hypo_625":[-79.9243811376196,10.979941391630458],"_hypo_626":[-80.77166931260291,10.736426541126086],"_hypo_627":[-81.11900810740771,10.638425982199967],"_hypo_628":[-82.14512962917605,10.35616346234],"_hypo_646":[-80.28714690070605,10.837467538644383],"_hypo_649":[-80.55225740324371,10.519670037484827],"_hypo_652":[-79.12786221305564,9.558889612562384],"_hypo_653":[-79.75481429903371,9.052520612539798],"_hypo_654":[-80.80982479660662,8.3033012194238],"_hypo_655":[-80.98543676580373,8.186495412170359],"_hypo_657":[-81.57914060905951,7.807927552406112],"_hypo_662":[-81.58648268994642,7.627376781347093],"_hypo_663":[-81.98782114352841,7.288660902854149],"_hypo_669":[-80.1574181323041,8.636741529526661],"_hypo_670":[-80.22337304292806,8.570165848519347],"_hypo_671":[-80.66429358275653,8.133775203216892],"_hypo_676":[-79.13030828943998,9.433238196273999],"_hypo_677":[-79.19031575757646,9.295255226123658],"_hypo_678":[-79.32461038449311,9.061982575071506],"_hypo_679":[-79.74591914477811,8.541754862106034],"_hypo_681":[-80.04858814353513,8.15336136744803],"_hypo_682":[-80.58922297730489,7.46723809635462],"_hypo_685":[-81.67136989504485,6.031558771587063],"_hypo_688":[-79.40651661008195,8.90777285486978],"_hypo_690":[-80.11668295636461,7.526714564448915],"_hypo_691":[-80.73311836557852,6.602476775262971],"_hypo_692":[-82.41709367823958,4.12120340468887],"_hypo_698":[-81.32217874218102,4.958862724032588],"_hypo_700":[-82.72586684694524,2.4063182073909455],"_hypo_707":[-81.60371389535828,4.212758476011935],"_hypo_710":[-79.62077871736726,7.353037445588677],"_hypo_711":[-79.77883475385403,6.891284873994636],"_hypo_717":[-79.10297951612468,9.339805859724192],"_hypo_718":[-79.07867169309202,9.250465591692167],"_hypo_719":[-79.05974604909636,9.175201180596812],"_hypo_720":[-79.05335048137692,9.068787847369439],"_hypo_721":[-79.04407269499266,8.890205163205321],"_hypo_722":[-79.04295948716351,7.995885622251204],"_hypo_725":[-78.75640060717926,7.054758278664189],"_hypo_731":[-79.03132203138139,9.110114966962056],"_hypo_732":[-79.00638916694075,9.045607950176985],"_hypo_749":[-77.30313773980656,13.072751169882247],"_hypo_756":[-77.01832779841507,14.224983420378539],"_hypo_757":[-73.00508168585773,9.84908883138354],"_hypo_760":[-76.52318909243994,13.7460975914608],"_hypo_765":[-71.35262764488179,10.2984865189449],"_hypo_766":[-67.70197536534035,6.864150748653955],"_hypo_767":[-66.23404429281679,5.407743375479175],"_hypo_775":[-72.08619390513957,12.823301916528822],"_hypo_778":[-61.360630100001046,10.97980456344662],"_hypo_792":[7.704165131882487,-25.01242087330465],"_hypo_796":[1.4981416815864055,-17.48509243537732],"_hypo_798":[1.5491915895776278,-17.52454562497558],"_hypo_801":[-10.347928970983984,-6.656246684733233]},"nodes_links":{"max_link_length":10000,"max_link_scale":1500,"base_node_size":22.2,"size_power":0.5,"link_font_size":14,"show_link_labels":false,"show_node_labels":false,"node_font_size":12,"custom_colours":{"country":{"Brazil":"#ffc184","United States":"#ff8000","South Africa":"#5ac5dd","Democratic Republic of the Congo":"#10458d","Mexico":"#954a00","India":"#d87a8d","Japan":"#e94474","United Kingdom":"#008000","Ethiopia":"#5c8cab","Congo":"#689494","Mozambique":"#74aee5","Uganda":"#47a9b2","Mali":"#62e6db","Kenya":"#a6c2d9","Nigeria":"#b0dedb","Pakistan":"#ae8c95","Malawi":"#558cdf"}},"hide_link_length":10000,"show_individual_segments":false,"node_collapsed_value":3,"node_text_value":"country","manual_collapsing":{},"backup":null,"custom_color_scheme":["#1f77b4","#aec7e8","#ff7f0e","#ffbb78","#2ca02c","#98df8a","#d62728","#ff9896","#9467bd","#c5b0d5","#8c564b","#c49c94","#e377c2","#f7b6d2","#7f7f7f","#c7c7c7","#bcbd22","#dbdb8d","#17becf","#9edae5","#393b79","#5254a3","#6b6ecf","#9c9ede","#637939","#8ca252","#b5cf6b","#cedb9c","#8c6d31","#bd9e39","#e7ba52","#e7cb94","#843c39","#ad494a","#d6616b","#e7969c","#7b4173","#a55194","#ce6dbd","#de9ed6","#3182bd","#6baed6","#9ecae1","#c6dbef","#e6550d","#fd8d3c","#fdae6b","#fdd0a2","#31a354","#74c476","#a1d99b","#c7e9c0","#756bb1","#9e9ac8","#bcbddc","#dadaeb","#636363","#969696","#bdbdbd","#d9d9d9"]},"scale":0.39244479010440314,"translate":[0,0],"display_category":"country"},"metadata":{"8723":{"comment":null,"secondary_sample_accession":"ERS004886","antigenic_formulas":null,"StrainID":8723,"serotype":"Typhimurium","antibiotic_resistance":null,"st_MLST_Achtman":313,"strain":"D22827","postcode":null,"owner":null,"subspecies":"I","sample_accession":"SAMEA2041940","continent":"Africa","city":null,"collection_date":null,"collection_month":null,"not_editable":true,"admin1":null,"source_details":"blood; Human","admin2":null,"longitude":null,"best_assembly":85458,"study_accession":"PRJEB2495","source_niche":"Human","barcode":"SAL_AA8723AA","phage_type":null,"latitude":null,"secondary_study_accession":"ERP000616","collection_year":2003,"ID":"SAL_IA5458AA_AS","disease":null,"uberstrain":8723,"country":"Malawi","release_date":"2014-06-25","created":"2015-08-26","Accession":[{"seq_platform":"ILLUMINA","total_bases":1003676832,"accession":"ERR538409","seq_library":"Paired","experiment_accession":"ERX503612","seq_insert":200,"average_length":54}],"assembly_status":"Assembled","ST":"ST38489","source_type":"Human","contact":"The Wellcome Trust Sanger Institute","collection_time":null,"__Node":"SAL_IA5458AA_AS","__strain_id":"8723","Collection Date":"ND","__selected":false,"id":2},"11506":{"comment":null,"secondary_sample_accession":"SRS1014692","antigenic_formulas":null,"StrainID":11506,"serotype":"Typhimurium","antibiotic_resistance":null,"st_MLST_Achtman":313,"strain":"FDA00001303","postcode":null,"owner":null,"subspecies":"I","sample_accession":"SAMN02844688","continent":"Asia","city":null,"collection_date":null,"collection_month":2,"not_editable":true,"admin1":null,"source_details":"frz shrimp","admin2":null,"longitude":null,"best_assembly":16451,"study_accession":"PRJNA186035","source_niche":"Aquatic","barcode":"SAL_BA1506AA","phage_type":null,"latitude":null,"secondary_study_accession":"SRP018785","collection_year":2009,"ID":"SAL_BA6451AA_AS","disease":null,"uberstrain":11506,"country":"India","release_date":"2015-07-28","created":"2015-08-26","Accession":[{"seq_platform":"ILLUMINA","total_bases":937648552,"accession":"SRR2131378","seq_library":"Paired","experiment_accession":"SRX1122035","seq_insert":500,"average_length":206}],"assembly_status":"Assembled","ST":"ST36366","source_type":"Shellfish","contact":"Food and Drug Administration - Center for Food Safety and Applied Nutrition (US)","collection_time":null,"__Node":"SAL_BA6451AA_AS","__strain_id":"11506","Collection Date":"ND","__selected":false,"id":207},"17526":{"comment":null,"secondary_sample_accession":"SRS906846","antigenic_formulas":null,"StrainID":17526,"serotype":"Typhimurium","antibiotic_resistance":null,"st_MLST_Achtman":313,"strain":"5916","postcode":null,"owner":160,"subspecies":"I","sample_accession":"SAMN03480340","continent":"Europe","city":"London","collection_date":null,"collection_month":4,"not_editable":true,"admin1":null,"source_details":"Human; Homo sapiens","admin2":null,"longitude":0,"best_assembly":87561,"study_accession":"PRJNA248792","source_niche":"Human","barcode":"SAL_BA7526AA","phage_type":null,"latitude":51.5,"secondary_study_accession":"SRP042645","collection_year":2014,"ID":"SAL_IA7561AA_AS","disease":null,"uberstrain":17526,"country":"United Kingdom","release_date":"2015-04-13","created":"2015-08-27","Accession":[{"seq_platform":"ILLUMINA","total_bases":302102850,"accession":"SRR1970264","seq_library":"Paired","experiment_accession":"SRX992080","seq_insert":null,"average_length":95}],"assembly_status":"Assembled","ST":"ST31784","source_type":"Human","contact":"Public Health England - Gastrointestinal Bacteria Reference Unit","extra_row_info":"philip.ashton at philip.ashton@phe.gov.uk","collection_time":null,"__Node":"SAL_BA5986AA_AS","__strain_id":"17526","Collection Date":"ND","__selected":false,"id":3},"17660":{"comment":null,"secondary_sample_accession":"ERS035856","antigenic_formulas":null,"StrainID":17660,"serotype":"Typhimurium","antibiotic_resistance":null,"st_MLST_Achtman":313,"strain":"H2549","postcode":null,"owner":null,"subspecies":null,"sample_accession":"SAMEA1009868","continent":"Africa","city":null,"collection_date":null,"collection_month":null,"not_editable":true,"admin1":null,"source_details":null,"admin2":null,"longitude":null,"best_assembly":114474,"study_accession":"PRJEB2059","source_niche":"ND","barcode":"SAL_BA7660AA","phage_type":null,"latitude":null,"secondary_study_accession":"ERP000113","collection_year":2001,"ID":"SAL_LA4474AA_AS","disease":null,"uberstrain":17660,"country":"South Africa","release_date":"2011-11-03","created":"2015-08-27","Accession":[{"seq_platform":"ILLUMINA","total_bases":868607250,"accession":"ERR044718","seq_library":"Paired","experiment_accession":"ERX021826","seq_insert":251,"average_length":75}],"assembly_status":"Assembled","ST":"ST41343","source_type":"ND","contact":"The Wellcome Trust Sanger Institute","collection_time":null,"__Node":"SAL_LA4474AA_AS","__strain_id":"17660","Collection Date":"ND","__selected":false,"id":4},"17854":{"comment":null,"secondary_sample_accession":"ERS033133","antigenic_formulas":null,"StrainID":17854,"serotype":"Typhimurium","antibiotic_resistance":null,"st_MLST_Achtman":313,"strain":"Q367F2","postcode":null,"owner":null,"subspecies":"I","sample_accession":"SAMEA704458","continent":"Africa","city":null,"collection_date":null,"collection_month":null,"not_editable":true,"admin1":null,"source_details":"blood; Human","admin2":null,"longitude":null,"best_assembly":83309,"study_accession":"PRJEB2496","source_niche":"Human","barcode":"SAL_BA7854AA","phage_type":null,"latitude":null,"secondary_study_accession":"ERP000617","collection_year":2003,"ID":"SAL_IA3309AA_AS","disease":null,"uberstrain":17854,"country":"Malawi","release_date":"2011-07-09","created":"2015-08-27","Accession":[{"seq_platform":"ILLUMINA","total_bases":101769964,"accession":"ERR038043","seq_library":"Paired","experiment_accession":"ERX015243","seq_insert":256,"average_length":53}],"assembly_status":"Assembled","ST":"ST31601","source_type":"Human","contact":"The Wellcome Trust Sanger Institute","collection_time":null,"__Node":"SAL_IA3309AA_AS","__strain_id":"17854","Collection Date":"ND","__selected":false,"id":5},"17857":{"comment":null,"secondary_sample_accession":"ERS033123","antigenic_formulas":null,"StrainID":17857,"serotype":"Typhimurium","antibiotic_resistance":null,"st_MLST_Achtman":313,"strain":"Q134F9","postcode":null,"owner":null,"subspecies":"I","sample_accession":"SAMEA704449","continent":"Africa","city":null,"collection_date":null,"collection_month":null,"not_editable":true,"admin1":null,"source_details":"Human; blood","admin2":null,"longitude":null,"best_assembly":83311,"study_accession":"PRJEB2496","source_niche":"Human","barcode":"SAL_BA7857AA","phage_type":null,"latitude":null,"secondary_study_accession":"ERP000617","collection_year":2002,"ID":"SAL_IA3311AA_AS","disease":null,"uberstrain":17857,"country":"Malawi","release_date":"2011-07-09","created":"2015-08-27","Accession":[{"seq_platform":"ILLUMINA","total_bases":101132798,"accession":"ERR038042","seq_library":"Paired","experiment_accession":"ERX015242","seq_insert":256,"average_length":53}],"assembly_status":"Assembled","ST":"ST31598","source_type":"Human","contact":"The Wellcome Trust Sanger Institute","collection_time":null,"__Node":"SAL_IA3311AA_AS","__strain_id":"17857","Collection Date":"ND","__selected":false,"id":6},"17859":{"comment":null,"secondary_sample_accession":"ERS033124","antigenic_formulas":null,"StrainID":17859,"serotype":"Typhimurium","antibiotic_resistance":null,"st_MLST_Achtman":313,"strain":"Q18F3_S","postcode":null,"owner":null,"subspecies":"I","sample_accession":"SAMEA704450","continent":"Africa","city":null,"collection_date":null,"collection_month":null,"not_editable":true,"admin1":null,"source_details":"Human; faeces","admin2":null,"longitude":null,"best_assembly":83312,"study_accession":"PRJEB2496","source_niche":"Human","barcode":"SAL_BA7859AA","phage_type":null,"latitude":null,"secondary_study_accession":"ERP000617","collection_year":2005,"ID":"SAL_IA3312AA_AS","disease":null,"uberstrain":17859,"country":"Malawi","release_date":"2011-07-09","created":"2015-08-27","Accession":[{"seq_platform":"ILLUMINA","total_bases":80384994,"accession":"ERR038041","seq_library":"Paired","experiment_accession":"ERX015241","seq_insert":256,"average_length":53}],"assembly_status":"Assembled","ST":"ST31596","source_type":"Human","contact":"The Wellcome Trust Sanger Institute","collection_time":null,"__Node":"SAL_IA3312AA_AS","__strain_id":"17859","Collection Date":"ND","__selected":false,"id":7},"17862":{"comment":null,"secondary_sample_accession":"ERS033126","antigenic_formulas":null,"StrainID":17862,"serotype":"Typhimurium","antibiotic_resistance":null,"st_MLST_Achtman":313,"strain":"Q175F6","postcode":null,"owner":null,"subspecies":"I","sample_accession":"SAMEA704452","continent":"Africa","city":null,"collection_date":null,"collection_month":null,"not_editable":true,"admin1":null,"source_details":"blood; Human","admin2":null,"longitude":null,"best_assembly":87597,"study_accession":"PRJEB2496","source_niche":"Human","barcode":"SAL_BA7862AA","phage_type":null,"latitude":null,"secondary_study_accession":"ERP000617","collection_year":2003,"ID":"SAL_IA7597AA_AS","disease":null,"uberstrain":17862,"country":"Malawi","release_date":"2011-07-09","created":"2015-08-27","Accession":[{"seq_platform":"ILLUMINA","total_bases":89039788,"accession":"ERR038039","seq_library":"Paired","experiment_accession":"ERX015239","seq_insert":256,"average_length":53}],"assembly_status":"Assembled","ST":"ST31594","source_type":"Human","contact":"The Wellcome Trust Sanger Institute","collection_time":null,"__Node":"SAL_IA7597AA_AS","__strain_id":"17862","Collection Date":"ND","__selected":false,"id":8},"17864":{"comment":null,"secondary_sample_accession":"ERS033127","antigenic_formulas":null,"StrainID":17864,"serotype":"Typhimurium","antibiotic_resistance":null,"st_MLST_Achtman":313,"strain":"Q255F4","postcode":null,"owner":null,"subspecies":"I","sample_accession":"SAMEA704453","continent":"Africa","city":null,"collection_date":null,"collection_month":null,"not_editable":true,"admin1":null,"source_details":"blood; Human","admin2":null,"longitude":null,"best_assembly":87598,"study_accession":"PRJEB2496","source_niche":"Human","barcode":"SAL_BA7864AA","phage_type":null,"latitude":null,"secondary_study_accession":"ERP000617","collection_year":2003,"ID":"SAL_IA7598AA_AS","disease":null,"uberstrain":17864,"country":"Malawi","release_date":"2011-07-09","created":"2015-08-27","Accession":[{"seq_platform":"ILLUMINA","total_bases":93128738,"accession":"ERR038038","seq_library":"Paired","experiment_accession":"ERX015238","seq_insert":256,"average_length":53}],"assembly_status":"Assembled","ST":"ST31592","source_type":"Human","contact":"The Wellcome Trust Sanger Institute","collection_time":null,"__Node":"SAL_IA7598AA_AS","__strain_id":"17864","Collection Date":"ND","__selected":false,"id":9},"17866":{"comment":null,"secondary_sample_accession":"ERS033128","antigenic_formulas":null,"StrainID":17866,"serotype":"Typhimurium","antibiotic_resistance":null,"st_MLST_Achtman":313,"strain":"Q258F4","postcode":null,"owner":null,"subspecies":"I","sample_accession":"SAMEA704439","continent":"Africa","city":null,"collection_date":null,"collection_month":null,"not_editable":true,"admin1":null,"source_details":"blood; Human","admin2":null,"longitude":null,"best_assembly":87600,"study_accession":"PRJEB2496","source_niche":"Human","barcode":"SAL_BA7866AA","phage_type":null,"latitude":null,"secondary_study_accession":"ERP000617","collection_year":2003,"ID":"SAL_IA7600AA_AS","disease":null,"uberstrain":17866,"country":"Malawi","release_date":"2011-07-09","created":"2015-08-27","Accession":[{"seq_platform":"ILLUMINA","total_bases":164602630,"accession":"ERR038037","seq_library":"Paired","experiment_accession":"ERX015237","seq_insert":256,"average_length":53}],"assembly_status":"Assembled","ST":"ST31590","source_type":"Human","contact":"The Wellcome Trust Sanger Institute","collection_time":null,"__Node":"SAL_JA7123AA_AS","__strain_id":"17866","Collection Date":"ND","__selected":false,"id":10},"17868":{"comment":null,"secondary_sample_accession":"ERS033129","antigenic_formulas":null,"StrainID":17868,"serotype":"Typhimurium","antibiotic_resistance":null,"st_MLST_Achtman":313,"strain":"Q285F5","postcode":null,"owner":null,"subspecies":"I","sample_accession":"SAMEA704441","continent":"Africa","city":null,"collection_date":null,"collection_month":null,"not_editable":true,"admin1":null,"source_details":"Human; blood","admin2":null,"longitude":null,"best_assembly":87602,"study_accession":"PRJEB2496","source_niche":"Human","barcode":"SAL_BA7868AA","phage_type":null,"latitude":null,"secondary_study_accession":"ERP000617","collection_year":2005,"ID":"SAL_IA7602AA_AS","disease":null,"uberstrain":17868,"country":"Malawi","release_date":"2011-07-09","created":"2015-08-27","Accession":[{"seq_platform":"ILLUMINA","total_bases":113685212,"accession":"ERR038036","seq_library":"Paired","experiment_accession":"ERX015236","seq_insert":256,"average_length":53}],"assembly_status":"Assembled","ST":"ST31589","source_type":"Human","contact":"The Wellcome Trust Sanger Institute","collection_time":null,"__Node":"SAL_IA7602AA_AS","__strain_id":"17868","Collection Date":"ND","__selected":false,"id":11},"17870":{"comment":null,"secondary_sample_accession":"ERS033130","antigenic_formulas":null,"StrainID":17870,"serotype":"Typhimurium","antibiotic_resistance":null,"st_MLST_Achtman":313,"strain":"Q303F5","postcode":null,"owner":null,"subspecies":"I","sample_accession":"SAMEA704461","continent":"Africa","city":null,"collection_date":null,"collection_month":null,"not_editable":true,"admin1":null,"source_details":"Human; blood","admin2":null,"longitude":null,"best_assembly":87603,"study_accession":"PRJEB2496","source_niche":"Human","barcode":"SAL_BA7870AA","phage_type":null,"latitude":null,"secondary_study_accession":"ERP000617","collection_year":2004,"ID":"SAL_IA7603AA_AS","disease":null,"uberstrain":17870,"country":"Malawi","release_date":"2011-07-09","created":"2015-08-27","Accession":[{"seq_platform":"ILLUMINA","total_bases":175730404,"accession":"ERR038035","seq_library":"Paired","experiment_accession":"ERX015235","seq_insert":256,"average_length":53}],"assembly_status":"Assembled","ST":"ST14855","source_type":"Human","contact":"The Wellcome Trust Sanger Institute","collection_time":null,"__Node":"SAL_IA7603AA_AS","__strain_id":"17870","Collection Date":"ND","__selected":false,"id":12},"17872":{"comment":null,"secondary_sample_accession":"ERS033131","antigenic_formulas":null,"StrainID":17872,"serotype":"Typhimurium","antibiotic_resistance":null,"st_MLST_Achtman":313,"strain":"Q340F4","postcode":null,"owner":null,"subspecies":"I","sample_accession":"SAMEA704460","continent":"Africa","city":null,"collection_date":null,"collection_month":null,"not_editable":true,"admin1":null,"source_details":"Human; blood","admin2":null,"longitude":null,"best_assembly":87604,"study_accession":"PRJEB2496","source_niche":"Human","barcode":"SAL_BA7872AA","phage_type":null,"latitude":null,"secondary_study_accession":"ERP000617","collection_year":2004,"ID":"SAL_IA7604AA_AS","disease":null,"uberstrain":17872,"country":"Malawi","release_date":"2011-07-09","created":"2015-08-27","Accession":[{"seq_platform":"ILLUMINA","total_bases":112147682,"accession":"ERR038034","seq_library":"Paired","experiment_accession":"ERX015234","seq_insert":256,"average_length":53}],"assembly_status":"Assembled","ST":"ST31586","source_type":"Human","contact":"The Wellcome Trust Sanger Institute","collection_time":null,"__Node":"SAL_JA7123AA_AS","__strain_id":"17872","Collection Date":"ND","__selected":false,"id":13},"17874":{"comment":null,"secondary_sample_accession":"ERS033132","antigenic_formulas":null,"StrainID":17874,"serotype":"Typhimurium","antibiotic_resistance":null,"st_MLST_Achtman":313,"strain":"Q363F3","postcode":null,"owner":null,"subspecies":"I","sample_accession":"SAMEA704466","continent":"Africa","city":null,"collection_date":null,"collection_month":null,"not_editable":true,"admin1":null,"source_details":"blood; Human","admin2":null,"longitude":null,"best_assembly":87605,"study_accession":"PRJEB2496","source_niche":"Human","barcode":"SAL_BA7874AA","phage_type":null,"latitude":null,"secondary_study_accession":"ERP000617","collection_year":2003,"ID":"SAL_IA7605AA_AS","disease":null,"uberstrain":17874,"country":"Malawi","release_date":"2011-07-09","created":"2015-08-27","Accession":[{"seq_platform":"ILLUMINA","total_bases":114075716,"accession":"ERR038033","seq_library":"Paired","experiment_accession":"ERX015233","seq_insert":256,"average_length":53}],"assembly_status":"Assembled","ST":"ST31585","source_type":"Human","contact":"The Wellcome Trust Sanger Institute","collection_time":null,"__Node":"SAL_IA7605AA_AS","__strain_id":"17874","Collection Date":"ND","__selected":false,"id":14},"18340":{"comment":null,"secondary_sample_accession":"SRS906465","antigenic_formulas":null,"StrainID":18340,"serotype":"Typhimurium","antibiotic_resistance":null,"st_MLST_Achtman":313,"strain":"96235","postcode":null,"owner":160,"subspecies":"I","sample_accession":"SAMN03479934","continent":"Europe","city":null,"collection_date":null,"collection_month":3,"not_editable":true,"admin1":null,"source_details":"Human; Homo sapiens","admin2":null,"longitude":null,"best_assembly":87699,"study_accession":"PRJNA248792","source_niche":"Human","barcode":"SAL_BA8340AA","phage_type":null,"latitude":null,"secondary_study_accession":"SRP042645","collection_year":2015,"ID":"SAL_IA7699AA_AS","disease":null,"uberstrain":18340,"country":"United Kingdom","release_date":"2015-04-13","created":"2015-08-27","Accession":[{"seq_platform":"ILLUMINA","total_bases":340055492,"accession":"SRR1969857","seq_library":"Paired","experiment_accession":"SRX991675","seq_insert":null,"average_length":98}],"assembly_status":"Assembled","ST":"ST31309","source_type":"Human","contact":"Public Health England - Gastrointestinal Bacteria Reference Unit","extra_row_info":"philip.ashton at philip.ashton@phe.gov.uk","collection_time":null,"__Node":"SAL_IA8547AA_AS","__strain_id":"18340","Collection Date":"ND","__selected":false,"id":15},"18346":{"comment":null,"secondary_sample_accession":"SRS906459","antigenic_formulas":null,"StrainID":18346,"serotype":"Typhimurium","antibiotic_resistance":null,"st_MLST_Achtman":313,"strain":"53104","postcode":null,"owner":160,"subspecies":"I","sample_accession":"SAMN03479931","continent":"Europe","city":null,"collection_date":null,"collection_month":9,"not_editable":true,"admin1":"England","source_details":"Human; Homo sapiens","admin2":null,"longitude":null,"best_assembly":87700,"study_accession":"PRJNA248792","source_niche":"Human","barcode":"SAL_BA8346AA","phage_type":null,"latitude":null,"secondary_study_accession":"SRP042645","collection_year":2014,"ID":"SAL_IA7700AA_AS","disease":null,"uberstrain":18346,"country":"United Kingdom","release_date":"2015-04-13","created":"2015-08-27","Accession":[{"seq_platform":"ILLUMINA","total_bases":311435184,"accession":"SRR1969854","seq_library":"Paired","experiment_accession":"SRX991672","seq_insert":null,"average_length":97}],"assembly_status":"Assembled","ST":"ST31306","source_type":"Human","contact":"Public Health England - Gastrointestinal Bacteria Reference Unit","extra_row_info":"philip.ashton at philip.ashton@phe.gov.uk","collection_time":null,"__Node":"SAL_IA7700AA_AS","__strain_id":"18346","Collection Date":"ND","__selected":false,"id":16},"18501":{"comment":null,"secondary_sample_accession":"SRS906351","antigenic_formulas":null,"StrainID":18501,"serotype":"Typhimurium","antibiotic_resistance":null,"st_MLST_Achtman":313,"strain":"5840","postcode":null,"owner":160,"subspecies":"I","sample_accession":"SAMN03479851","continent":"Europe","city":"London","collection_date":null,"collection_month":4,"not_editable":true,"admin1":null,"source_details":"Human; Homo sapiens","admin2":null,"longitude":0,"best_assembly":87730,"study_accession":"PRJNA248792","source_niche":"Human","barcode":"SAL_BA8501AA","phage_type":null,"latitude":51.5,"secondary_study_accession":"SRP042645","collection_year":2014,"ID":"SAL_IA7730AA_AS","disease":null,"uberstrain":18501,"country":"United Kingdom","release_date":"2015-04-13","created":"2015-08-27","Accession":[{"seq_platform":"ILLUMINA","total_bases":217229376,"accession":"SRR1969775","seq_library":"Paired","experiment_accession":"SRX991593","seq_insert":null,"average_length":96}],"assembly_status":"Assembled","ST":"ST31199","source_type":"Human","contact":"Public Health England - Gastrointestinal Bacteria Reference Unit","extra_row_info":"philip.ashton at philip.ashton@phe.gov.uk","collection_time":null,"__Node":"SAL_BA5986AA_AS","__strain_id":"18501","Collection Date":"ND","__selected":false,"id":17},"19185":{"comment":null,"secondary_sample_accession":"SRS906129","antigenic_formulas":null,"StrainID":19185,"serotype":"Typhimurium","antibiotic_resistance":null,"st_MLST_Achtman":313,"strain":"84441","postcode":null,"owner":160,"subspecies":"I","sample_accession":"SAMN03479569","continent":"Europe","city":"London","collection_date":null,"collection_month":2,"not_editable":true,"admin1":null,"source_details":"Human; Homo sapiens","admin2":null,"longitude":0,"best_assembly":15901,"study_accession":"PRJNA248792","source_niche":"Human","barcode":"SAL_BA9185AA","phage_type":null,"latitude":51.5,"secondary_study_accession":"SRP042645","collection_year":2015,"ID":"SAL_BA5901AA_AS","disease":null,"uberstrain":19185,"country":"United Kingdom","release_date":"2015-04-13","created":"2015-08-27","Accession":[{"seq_platform":"ILLUMINA","total_bases":378644904,"accession":"SRR1969492","seq_library":"Paired","experiment_accession":"SRX991310","seq_insert":null,"average_length":99}],"assembly_status":"Assembled","ST":"ST30646","source_type":"Human","contact":"Public Health England - Gastrointestinal Bacteria Reference Unit","extra_row_info":"philip.ashton at philip.ashton@phe.gov.uk","collection_time":null,"__Node":"SAL_BA5901AA_AS","__strain_id":"19185","Collection Date":"ND","__selected":false,"id":18},"20042":{"comment":null,"secondary_sample_accession":"SRS905571","antigenic_formulas":null,"StrainID":20042,"serotype":"Typhimurium","antibiotic_resistance":null,"st_MLST_Achtman":313,"strain":"90502","postcode":null,"owner":160,"subspecies":"I","sample_accession":"SAMN03479060","continent":"Europe","city":null,"collection_date":null,"collection_month":2,"not_editable":true,"admin1":null,"source_details":"Human; Homo sapiens","admin2":null,"longitude":null,"best_assembly":88170,"study_accession":"PRJNA248792","source_niche":"Human","barcode":"SAL_CA0042AA","phage_type":null,"latitude":null,"secondary_study_accession":"SRP042645","collection_year":2015,"ID":"SAL_IA8170AA_AS","disease":null,"uberstrain":20042,"country":"United Kingdom","release_date":"2015-04-12","created":"2015-08-27","Accession":[{"seq_platform":"ILLUMINA","total_bases":465095268,"accession":"SRR1968962","seq_library":"Paired","experiment_accession":"SRX990800","seq_insert":null,"average_length":99}],"assembly_status":"Assembled","ST":"ST27466","source_type":"Human","contact":"Public Health England - Gastrointestinal Bacteria Reference Unit","extra_row_info":"philip.ashton at philip.ashton@phe.gov.uk","collection_time":null,"__Node":"SAL_IA8981AA_AS","__strain_id":"20042","Collection Date":"ND","__selected":false,"id":19},"20588":{"comment":null,"secondary_sample_accession":"ERS005403","antigenic_formulas":null,"StrainID":20588,"serotype":"Typhimurium","antibiotic_resistance":null,"st_MLST_Achtman":313,"strain":"D22889","postcode":null,"owner":null,"subspecies":"I","sample_accession":"SAMEA777976","continent":"Africa","city":null,"collection_date":null,"collection_month":null,"not_editable":true,"admin1":null,"source_details":"blood; Human","admin2":null,"longitude":null,"best_assembly":88393,"study_accession":"PRJEB2495","source_niche":"Human","barcode":"SAL_CA0588AA","phage_type":null,"latitude":null,"secondary_study_accession":"ERP000616","collection_year":2003,"ID":"SAL_IA8393AA_AS","disease":null,"uberstrain":20588,"country":"Malawi","release_date":"2011-04-28","created":"2015-08-27","Accession":[{"seq_platform":"ILLUMINA","total_bases":884414376,"accession":"ERR034168","seq_library":"Paired","experiment_accession":"ERX012694","seq_insert":200,"average_length":54}],"assembly_status":"Assembled","ST":"ST29519","source_type":"Human","contact":"The Wellcome Trust Sanger Institute","collection_time":null,"__Node":"SAL_IA8393AA_AS","__strain_id":"20588","Collection Date":"ND","__selected":false,"id":20},"20590":{"comment":null,"secondary_sample_accession":"ERS005114","antigenic_formulas":null,"StrainID":20590,"serotype":"Typhimurium","antibiotic_resistance":null,"st_MLST_Achtman":313,"strain":"A20","postcode":null,"owner":null,"subspecies":"I","sample_accession":"SAMEA777978","continent":"Africa","city":null,"collection_date":null,"collection_month":null,"not_editable":true,"admin1":null,"source_details":"blood; Human","admin2":null,"longitude":null,"best_assembly":88394,"study_accession":"PRJEB2495","source_niche":"Human","barcode":"SAL_CA0590AA","phage_type":null,"latitude":null,"secondary_study_accession":"ERP000616","collection_year":2002,"ID":"SAL_IA8394AA_AS","disease":null,"uberstrain":20590,"country":"Mali","release_date":"2011-04-28","created":"2015-08-27","Accession":[{"seq_platform":"ILLUMINA","total_bases":1113515728,"accession":"ERR034160","seq_library":"Paired","experiment_accession":"ERX012693","seq_insert":200,"average_length":52},{"seq_platform":"ILLUMINA","total_bases":1528071912,"accession":"ERR034149","seq_library":"Paired","experiment_accession":"ERX012680","seq_insert":200,"average_length":54}],"assembly_status":"Assembled","ST":"ST29517","source_type":"Human","contact":"The Wellcome Trust Sanger Institute","collection_time":null,"__Node":"SAL_IA8394AA_AS","__strain_id":"20590","Collection Date":"ND","__selected":false,"id":21},"20594":{"comment":null,"secondary_sample_accession":"ERS005117","antigenic_formulas":null,"StrainID":20594,"serotype":"Typhimurium","antibiotic_resistance":null,"st_MLST_Achtman":313,"strain":"A21","postcode":null,"owner":null,"subspecies":"I","sample_accession":"SAMEA777981","continent":"Africa","city":null,"collection_date":null,"collection_month":null,"not_editable":true,"admin1":null,"source_details":"blood; Human","admin2":null,"longitude":null,"best_assembly":88397,"study_accession":"PRJEB2495","source_niche":"Human","barcode":"SAL_CA0594AA","phage_type":null,"latitude":null,"secondary_study_accession":"ERP000616","collection_year":2002,"ID":"SAL_IA8397AA_AS","disease":null,"uberstrain":20594,"country":"Mali","release_date":"2011-04-28","created":"2015-08-27","Accession":[{"seq_platform":"ILLUMINA","total_bases":1119726300,"accession":"ERR034152","seq_library":"Paired","experiment_accession":"ERX012677","seq_insert":200,"average_length":42},{"seq_platform":"ILLUMINA","total_bases":1551606048,"accession":"ERR034163","seq_library":"Paired","experiment_accession":"ERX012690","seq_insert":200,"average_length":51}],"assembly_status":"Assembled","ST":"ST29514","source_type":"Human","contact":"The Wellcome Trust Sanger Institute","collection_time":null,"__Node":"SAL_IA8397AA_AS","__strain_id":"20594","Collection Date":"ND","__selected":false,"id":22},"20596":{"comment":null,"secondary_sample_accession":"ERS005116","antigenic_formulas":null,"StrainID":20596,"serotype":"Typhimurium","antibiotic_resistance":null,"st_MLST_Achtman":313,"strain":"P30","postcode":null,"owner":null,"subspecies":"I","sample_accession":"SAMEA777980","continent":"Africa","city":null,"collection_date":null,"collection_month":null,"not_editable":true,"admin1":null,"source_details":"blood; Human","admin2":null,"longitude":null,"best_assembly":96880,"study_accession":"PRJEB2495","source_niche":"Human","barcode":"SAL_CA0596AA","phage_type":null,"latitude":null,"secondary_study_accession":"ERP000616","collection_year":2005,"ID":"SAL_JA6880AA_AS","disease":null,"uberstrain":20596,"country":"Mali","release_date":"2011-04-28","created":"2015-08-27","Accession":[{"seq_platform":"ILLUMINA","total_bases":1489250664,"accession":"ERR034151","seq_library":"Paired","experiment_accession":"ERX012689","seq_insert":200,"average_length":54},{"seq_platform":"ILLUMINA","total_bases":1058483192,"accession":"ERR034162","seq_library":"Paired","experiment_accession":"ERX012673","seq_insert":200,"average_length":52}],"assembly_status":"Assembled","ST":"ST29512","source_type":"Human","contact":"The Wellcome Trust Sanger Institute","collection_time":null,"__Node":"SAL_JA6880AA_AS","__strain_id":"20596","Collection Date":"ND","__selected":false,"id":23},"20606":{"comment":null,"secondary_sample_accession":"ERS005120","antigenic_formulas":null,"StrainID":20606,"serotype":"Typhimurium","antibiotic_resistance":null,"st_MLST_Achtman":313,"strain":"D83","postcode":null,"owner":null,"subspecies":"I","sample_accession":"SAMEA777962","continent":"Africa","city":null,"collection_date":null,"collection_month":null,"not_editable":true,"admin1":null,"source_details":"blood; Human","admin2":null,"longitude":null,"best_assembly":88409,"study_accession":"PRJEB2495","source_niche":"Human","barcode":"SAL_CA0606AA","phage_type":null,"latitude":null,"secondary_study_accession":"ERP000616","collection_year":2002,"ID":"SAL_IA8409AA_AS","disease":null,"uberstrain":20606,"country":"Mali","release_date":"2011-04-28","created":"2015-08-27","Accession":[{"seq_platform":"ILLUMINA","total_bases":1528808002,"accession":"ERR034165","seq_library":"Paired","experiment_accession":"ERX012682","seq_insert":200,"average_length":53},{"seq_platform":"ILLUMINA","total_bases":1767594202,"accession":"ERR034154","seq_library":"Paired","experiment_accession":"ERX012681","seq_insert":200,"average_length":53}],"assembly_status":"Assembled","ST":"ST29503","source_type":"Human","contact":"The Wellcome Trust Sanger Institute","collection_time":null,"__Node":"SAL_JA7123AA_AS","__strain_id":"20606","Collection Date":"ND","__selected":false,"id":24},"20613":{"comment":null,"secondary_sample_accession":"ERS005118","antigenic_formulas":null,"StrainID":20613,"serotype":"Typhimurium","antibiotic_resistance":null,"st_MLST_Achtman":313,"strain":"D71","postcode":null,"owner":null,"subspecies":"I","sample_accession":"SAMEA777982","continent":"Africa","city":null,"collection_date":null,"collection_month":null,"not_editable":true,"admin1":null,"source_details":"blood; Human","admin2":null,"longitude":null,"best_assembly":88413,"study_accession":"PRJEB2495","source_niche":"Human","barcode":"SAL_CA0613AA","phage_type":null,"latitude":null,"secondary_study_accession":"ERP000616","collection_year":2002,"ID":"SAL_IA8413AA_AS","disease":null,"uberstrain":20613,"country":"Mali","release_date":"2011-04-28","created":"2015-08-27","Accession":[{"seq_platform":"ILLUMINA","total_bases":1613930968,"accession":"ERR034164","seq_library":"Paired","experiment_accession":"ERX012676","seq_insert":200,"average_length":52},{"seq_platform":"ILLUMINA","total_bases":1626608266,"accession":"ERR034153","seq_library":"Paired","experiment_accession":"ERX012675","seq_insert":200,"average_length":53}],"assembly_status":"Assembled","ST":"ST29499","source_type":"Human","contact":"The Wellcome Trust Sanger Institute","collection_time":null,"__Node":"SAL_JA7123AA_AS","__strain_id":"20613","Collection Date":"ND","__selected":false,"id":25},"21222":{"comment":null,"secondary_sample_accession":"SRS904966","antigenic_formulas":null,"StrainID":21222,"serotype":"Typhimurium","antibiotic_resistance":null,"st_MLST_Achtman":313,"strain":"9172","postcode":null,"owner":160,"subspecies":"I","sample_accession":"SAMN03478454","continent":"Europe","city":null,"collection_date":null,"collection_month":5,"not_editable":true,"admin1":null,"source_details":"Human; Homo sapiens","admin2":null,"longitude":null,"best_assembly":88515,"study_accession":"PRJNA248792","source_niche":"Human","barcode":"SAL_CA1222AA","phage_type":null,"latitude":null,"secondary_study_accession":"SRP042645","collection_year":2014,"ID":"SAL_IA8515AA_AS","disease":null,"uberstrain":21222,"country":"United Kingdom","release_date":"2015-04-12","created":"2015-08-27","Accession":[{"seq_platform":"ILLUMINA","total_bases":271863760,"accession":"SRR1968363","seq_library":"Paired","experiment_accession":"SRX990200","seq_insert":null,"average_length":98}],"assembly_status":"Assembled","ST":"ST29110","source_type":"Human","contact":"Public Health England - Gastrointestinal Bacteria Reference Unit","extra_row_info":"philip.ashton at philip.ashton@phe.gov.uk","collection_time":null,"__Node":"SAL_IA9035AA_AS","__strain_id":"21222","Collection Date":"ND","__selected":false,"id":26},"21380":{"comment":null,"secondary_sample_accession":"SRS904989","antigenic_formulas":null,"StrainID":21380,"serotype":"Typhimurium","antibiotic_resistance":null,"st_MLST_Achtman":313,"strain":"84442","postcode":null,"owner":160,"subspecies":"I","sample_accession":"SAMN03478360","continent":"Europe","city":"London","collection_date":null,"collection_month":2,"not_editable":true,"admin1":null,"source_details":"Human; Homo sapiens","admin2":null,"longitude":0,"best_assembly":88537,"study_accession":"PRJNA248792","source_niche":"Human","barcode":"SAL_CA1380AA","phage_type":null,"latitude":51.5,"secondary_study_accession":"SRP042645","collection_year":2015,"ID":"SAL_IA8537AA_AS","disease":null,"uberstrain":21380,"country":"United Kingdom","release_date":"2015-04-12","created":"2015-08-27","Accession":[{"seq_platform":"ILLUMINA","total_bases":365735898,"accession":"SRR1968269","seq_library":"Paired","experiment_accession":"SRX990106","seq_insert":null,"average_length":99}],"assembly_status":"Assembled","ST":"ST29028","source_type":"Human","contact":"Public Health England - Gastrointestinal Bacteria Reference Unit","extra_row_info":"philip.ashton at philip.ashton@phe.gov.uk","collection_time":null,"__Node":"SAL_BA5901AA_AS","__strain_id":"21380","Collection Date":"ND","__selected":false,"id":27},"21467":{"comment":null,"secondary_sample_accession":"SRS904940","antigenic_formulas":null,"StrainID":21467,"serotype":"Typhimurium","antibiotic_resistance":null,"st_MLST_Achtman":313,"strain":"84414","postcode":null,"owner":160,"subspecies":"I","sample_accession":"SAMN03478312","continent":"Europe","city":null,"collection_date":null,"collection_month":1,"not_editable":true,"admin1":null,"source_details":"ND","admin2":null,"longitude":null,"best_assembly":88547,"study_accession":"PRJNA248792","source_niche":"Food","barcode":"SAL_CA1467AA","phage_type":null,"latitude":null,"secondary_study_accession":"SRP042645","collection_year":2015,"ID":"SAL_IA8547AA_AS","disease":null,"uberstrain":21467,"country":"United Kingdom","release_date":"2015-04-12","created":"2015-08-27","Accession":[{"seq_platform":"ILLUMINA","total_bases":406220958,"accession":"SRR1968221","seq_library":"Paired","experiment_accession":"SRX990058","seq_insert":null,"average_length":99}],"assembly_status":"Assembled","ST":"ST28985","source_type":"ND","contact":"Public Health England - Gastrointestinal Bacteria Reference Unit","extra_row_info":"philip.ashton at philip.ashton@phe.gov.uk","collection_time":null,"__Node":"SAL_IA8547AA_AS","__strain_id":"21467","Collection Date":"ND","__selected":false,"id":28},"21714":{"comment":null,"secondary_sample_accession":"SRS904793","antigenic_formulas":null,"StrainID":21714,"serotype":"Typhimurium","antibiotic_resistance":null,"st_MLST_Achtman":313,"strain":"80600","postcode":null,"owner":160,"subspecies":"I","sample_accession":"SAMN03478175","continent":"Europe","city":"London","collection_date":null,"collection_month":1,"not_editable":true,"admin1":null,"source_details":"Human; Homo sapiens","admin2":null,"longitude":0,"best_assembly":88591,"study_accession":"PRJNA248792","source_niche":"Human","barcode":"SAL_CA1714AA","phage_type":null,"latitude":51.5,"secondary_study_accession":"SRP042645","collection_year":2015,"ID":"SAL_IA8591AA_AS","disease":null,"uberstrain":21714,"country":"United Kingdom","release_date":"2015-04-12","created":"2015-08-27","Accession":[{"seq_platform":"ILLUMINA","total_bases":344383800,"accession":"SRR1968084","seq_library":"Paired","experiment_accession":"SRX989921","seq_insert":null,"average_length":100}],"assembly_status":"Assembled","ST":"ST28757","source_type":"Human","contact":"Public Health England - Gastrointestinal Bacteria Reference Unit","extra_row_info":"philip.ashton at philip.ashton@phe.gov.uk","collection_time":null,"__Node":"SAL_IA8591AA_AS","__strain_id":"21714","Collection Date":"ND","__selected":false,"id":29},"21751":{"comment":null,"secondary_sample_accession":"SRS904672","antigenic_formulas":null,"StrainID":21751,"serotype":"Typhimurium","antibiotic_resistance":null,"st_MLST_Achtman":313,"strain":"93521","postcode":null,"owner":160,"subspecies":"I","sample_accession":"SAMN03478152","continent":"Europe","city":"London","collection_date":null,"collection_month":3,"not_editable":true,"admin1":null,"source_details":"Human; Homo sapiens","admin2":null,"longitude":0,"best_assembly":88598,"study_accession":"PRJNA248792","source_niche":"Human","barcode":"SAL_CA1751AA","phage_type":null,"latitude":51.5,"secondary_study_accession":"SRP042645","collection_year":2015,"ID":"SAL_IA8598AA_AS","disease":null,"uberstrain":21751,"country":"United Kingdom","release_date":"2015-04-12","created":"2015-08-27","Accession":[{"seq_platform":"ILLUMINA","total_bases":415376528,"accession":"SRR1968061","seq_library":"Paired","experiment_accession":"SRX989898","seq_insert":null,"average_length":98}],"assembly_status":"Assembled","ST":"ST28738","source_type":"Human","contact":"Public Health England - Gastrointestinal Bacteria Reference Unit","extra_row_info":"philip.ashton at philip.ashton@phe.gov.uk","collection_time":null,"__Node":"SAL_IA8598AA_AS","__strain_id":"21751","Collection Date":"ND","__selected":false,"id":30},"21769":{"comment":null,"secondary_sample_accession":"SRS904652","antigenic_formulas":null,"StrainID":21769,"serotype":"Typhimurium","antibiotic_resistance":null,"st_MLST_Achtman":313,"strain":"37051","postcode":null,"owner":160,"subspecies":"I","sample_accession":"SAMN03478143","continent":"Europe","city":null,"collection_date":null,"collection_month":8,"not_editable":true,"admin1":null,"source_details":"Human; Homo sapiens","admin2":null,"longitude":null,"best_assembly":88600,"study_accession":"PRJNA248792","source_niche":"Human","barcode":"SAL_CA1769AA","phage_type":null,"latitude":null,"secondary_study_accession":"SRP042645","collection_year":2014,"ID":"SAL_IA8600AA_AS","disease":null,"uberstrain":21769,"country":"United Kingdom","release_date":"2015-04-12","created":"2015-08-27","Accession":[{"seq_platform":"ILLUMINA","total_bases":168358014,"accession":"SRR1968052","seq_library":"Paired","experiment_accession":"SRX989889","seq_insert":null,"average_length":99}],"assembly_status":"Assembled","ST":"ST28730","source_type":"Human","contact":"Public Health England - Gastrointestinal Bacteria Reference Unit","extra_row_info":"philip.ashton at philip.ashton@phe.gov.uk","collection_time":null,"__Node":"SAL_IA8600AA_AS","__strain_id":"21769","Collection Date":"ND","__selected":false,"id":31},"21990":{"comment":null,"secondary_sample_accession":"SRS904548","antigenic_formulas":null,"StrainID":21990,"serotype":"Typhimurium","antibiotic_resistance":null,"st_MLST_Achtman":313,"strain":"84421","postcode":null,"owner":160,"subspecies":"I","sample_accession":"SAMN03478029","continent":"Europe","city":"London","collection_date":null,"collection_month":1,"not_editable":true,"admin1":null,"source_details":"Human; Homo sapiens","admin2":null,"longitude":0,"best_assembly":88630,"study_accession":"PRJNA248792","source_niche":"Human","barcode":"SAL_CA1990AA","phage_type":null,"latitude":51.5,"secondary_study_accession":"SRP042645","collection_year":2015,"ID":"SAL_IA8630AA_AS","disease":null,"uberstrain":21990,"country":"United Kingdom","release_date":"2015-04-12","created":"2015-08-27","Accession":[{"seq_platform":"ILLUMINA","total_bases":299838132,"accession":"SRR1967938","seq_library":"Paired","experiment_accession":"SRX989775","seq_insert":null,"average_length":99}],"assembly_status":"Assembled","ST":"ST2024","source_type":"Human","contact":"Public Health England - Gastrointestinal Bacteria Reference Unit","extra_row_info":"philip.ashton at philip.ashton@phe.gov.uk","collection_time":null,"__Node":"SAL_KA7529AA_AS","__strain_id":"21990","Collection Date":"ND","__selected":false,"id":32},"22088":{"comment":null,"secondary_sample_accession":"SRS904490","antigenic_formulas":null,"StrainID":22088,"serotype":"Typhimurium","antibiotic_resistance":null,"st_MLST_Achtman":313,"strain":"3750","postcode":null,"owner":160,"subspecies":"I","sample_accession":"SAMN03477974","continent":"Europe","city":"London","collection_date":null,"collection_month":4,"not_editable":true,"admin1":null,"source_details":"Human; Homo sapiens","admin2":null,"longitude":0,"best_assembly":88646,"study_accession":"PRJNA248792","source_niche":"Human","barcode":"SAL_CA2088AA","phage_type":null,"latitude":51.5,"secondary_study_accession":"SRP042645","collection_year":2014,"ID":"SAL_IA8646AA_AS","disease":null,"uberstrain":22088,"country":"United Kingdom","release_date":"2015-04-12","created":"2015-08-27","Accession":[{"seq_platform":"ILLUMINA","total_bases":333506496,"accession":"SRR1967883","seq_library":"Paired","experiment_accession":"SRX989720","seq_insert":null,"average_length":96}],"assembly_status":"Assembled","ST":"ST28581","source_type":"Human","contact":"Public Health England - Gastrointestinal Bacteria Reference Unit","extra_row_info":"philip.ashton at philip.ashton@phe.gov.uk","collection_time":null,"__Node":"SAL_BA5986AA_AS","__strain_id":"22088","Collection Date":"ND","__selected":false,"id":33},"22524":{"comment":null,"secondary_sample_accession":"SRS904071","antigenic_formulas":null,"StrainID":22524,"serotype":"Typhimurium","antibiotic_resistance":null,"st_MLST_Achtman":313,"strain":"65443","postcode":null,"owner":160,"subspecies":"I","sample_accession":"SAMN03477537","continent":"Europe","city":"London","collection_date":null,"collection_month":10,"not_editable":true,"admin1":null,"source_details":"Human; Homo sapiens","admin2":null,"longitude":0,"best_assembly":88767,"study_accession":"PRJNA248792","source_niche":"Human","barcode":"SAL_CA2524AA","phage_type":null,"latitude":51.5,"secondary_study_accession":"SRP042645","collection_year":2014,"ID":"SAL_IA8767AA_AS","disease":null,"uberstrain":22524,"country":"United Kingdom","release_date":"2015-04-12","created":"2015-08-27","Accession":[{"seq_platform":"ILLUMINA","total_bases":416592990,"accession":"SRR1967447","seq_library":"Paired","experiment_accession":"SRX989284","seq_insert":null,"average_length":99}],"assembly_status":"Assembled","ST":"ST28200","source_type":"Human","contact":"Public Health England - Gastrointestinal Bacteria Reference Unit","extra_row_info":"philip.ashton at philip.ashton@phe.gov.uk","collection_time":null,"__Node":"SAL_KA8396AA_AS","__strain_id":"22524","Collection Date":"ND","__selected":false,"id":34},"22533":{"comment":null,"secondary_sample_accession":"SRS904154","antigenic_formulas":null,"StrainID":22533,"serotype":"Typhimurium","antibiotic_resistance":null,"st_MLST_Achtman":313,"strain":"91279","postcode":null,"owner":160,"subspecies":"I","sample_accession":"SAMN03477528","continent":"Europe","city":null,"collection_date":null,"collection_month":2,"not_editable":true,"admin1":"England","source_details":"Human; Homo sapiens","admin2":null,"longitude":null,"best_assembly":88772,"study_accession":"PRJNA248792","source_niche":"Human","barcode":"SAL_CA2533AA","phage_type":null,"latitude":null,"secondary_study_accession":"SRP042645","collection_year":2015,"ID":"SAL_IA8772AA_AS","disease":null,"uberstrain":22533,"country":"United Kingdom","release_date":"2015-04-12","created":"2015-08-27","Accession":[{"seq_platform":"ILLUMINA","total_bases":377223756,"accession":"SRR1967438","seq_library":"Paired","experiment_accession":"SRX989275","seq_insert":null,"average_length":98}],"assembly_status":"Assembled","ST":"ST27466","source_type":"Human","contact":"Public Health England - Gastrointestinal Bacteria Reference Unit","extra_row_info":"philip.ashton at philip.ashton@phe.gov.uk","collection_time":null,"__Node":"SAL_IA8981AA_AS","__strain_id":"22533","Collection Date":"ND","__selected":false,"id":35},"22552":{"comment":null,"secondary_sample_accession":"SRS904045","antigenic_formulas":null,"StrainID":22552,"serotype":"Typhimurium","antibiotic_resistance":null,"st_MLST_Achtman":313,"strain":"14107","postcode":null,"owner":160,"subspecies":"I","sample_accession":"SAMN03477509","continent":"Europe","city":"London","collection_date":null,"collection_month":5,"not_editable":true,"admin1":null,"source_details":"Human; Homo sapiens","admin2":null,"longitude":0,"best_assembly":88778,"study_accession":"PRJNA248792","source_niche":"Human","barcode":"SAL_CA2552AA","phage_type":null,"latitude":51.5,"secondary_study_accession":"SRP042645","collection_year":2014,"ID":"SAL_IA8778AA_AS","disease":null,"uberstrain":22552,"country":"United Kingdom","release_date":"2015-04-12","created":"2015-08-27","Accession":[{"seq_platform":"ILLUMINA","total_bases":232947840,"accession":"SRR1967419","seq_library":"Paired","experiment_accession":"SRX989256","seq_insert":null,"average_length":96}],"assembly_status":"Assembled","ST":"ST28179","source_type":"Human","contact":"Public Health England - Gastrointestinal Bacteria Reference Unit","extra_row_info":"philip.ashton at philip.ashton@phe.gov.uk","collection_time":null,"__Node":"SAL_IA8778AA_AS","__strain_id":"22552","Collection Date":"ND","__selected":false,"id":36},"22723":{"comment":null,"secondary_sample_accession":"SRS903832","antigenic_formulas":null,"StrainID":22723,"serotype":"Typhimurium","antibiotic_resistance":null,"st_MLST_Achtman":313,"strain":"3737","postcode":null,"owner":160,"subspecies":"I","sample_accession":"SAMN03477338","continent":"Europe","city":"London","collection_date":null,"collection_month":4,"not_editable":true,"admin1":null,"source_details":"Human; Homo sapiens","admin2":null,"longitude":0,"best_assembly":15986,"study_accession":"PRJNA248792","source_niche":"Human","barcode":"SAL_CA2723AA","phage_type":null,"latitude":51.5,"secondary_study_accession":"SRP042645","collection_year":2014,"ID":"SAL_BA5986AA_AS","disease":null,"uberstrain":22723,"country":"United Kingdom","release_date":"2015-04-12","created":"2015-08-27","Accession":[{"seq_platform":"ILLUMINA","total_bases":307393912,"accession":"SRR1967248","seq_library":"Paired","experiment_accession":"SRX989085","seq_insert":null,"average_length":94}],"assembly_status":"Assembled","ST":"ST28024","source_type":"Human","contact":"Public Health England - Gastrointestinal Bacteria Reference Unit","extra_row_info":"philip.ashton at philip.ashton@phe.gov.uk","collection_time":null,"__Node":"SAL_BA5986AA_AS","__strain_id":"22723","Collection Date":"ND","__selected":false,"id":37},"23315":{"comment":null,"secondary_sample_accession":"SRS903237","antigenic_formulas":null,"StrainID":23315,"serotype":"Typhimurium (Predicted)","antibiotic_resistance":null,"st_MLST_Achtman":313,"strain":"9265","postcode":null,"owner":160,"subspecies":"I","sample_accession":"SAMN03476734","continent":"Europe","city":"London","collection_date":null,"collection_month":4,"not_editable":true,"admin1":null,"source_details":"Human; Homo sapiens","admin2":null,"longitude":null,"best_assembly":47671,"study_accession":"PRJNA248792","source_niche":"Human","barcode":"SAL_CA3315AA","phage_type":null,"latitude":null,"secondary_study_accession":"SRP042645","collection_year":2014,"ID":"SAL_EA7671AA_AS","disease":null,"uberstrain":23315,"country":"United Kingdom","release_date":"2015-04-12","created":"2015-08-27","Accession":[{"seq_platform":"ILLUMINA","total_bases":247838880,"accession":"SRR1966656","seq_library":"Paired","experiment_accession":"SRX988493","seq_insert":null,"average_length":97}],"assembly_status":"Assembled","ST":"ST27519","source_type":"Human","contact":"Public Health England - Gastrointestinal Bacteria Reference Unit","extra_row_info":"philip.ashton at philip.ashton@phe.gov.uk","collection_time":null,"__Node":"SAL_EA7671AA_AS","__strain_id":"23315","Collection Date":"ND","__selected":false,"id":38},"23335":{"comment":null,"secondary_sample_accession":"SRS903339","antigenic_formulas":null,"StrainID":23335,"serotype":"Typhimurium","antibiotic_resistance":null,"st_MLST_Achtman":313,"strain":"90164","postcode":null,"owner":160,"subspecies":"I","sample_accession":"SAMN03476714","continent":"Europe","city":null,"collection_date":null,"collection_month":2,"not_editable":true,"admin1":null,"source_details":"Human; Homo sapiens","admin2":null,"longitude":null,"best_assembly":88972,"study_accession":"PRJNA248792","source_niche":"Human","barcode":"SAL_CA3335AA","phage_type":null,"latitude":null,"secondary_study_accession":"SRP042645","collection_year":2015,"ID":"SAL_IA8972AA_AS","disease":null,"uberstrain":23335,"country":"United Kingdom","release_date":"2015-04-12","created":"2015-08-27","Accession":[{"seq_platform":"ILLUMINA","total_bases":293687064,"accession":"SRR1966635","seq_library":"Paired","experiment_accession":"SRX988473","seq_insert":null,"average_length":99}],"assembly_status":"Assembled","ST":"ST27466","source_type":"Human","contact":"Public Health England - Gastrointestinal Bacteria Reference Unit","extra_row_info":"philip.ashton at philip.ashton@phe.gov.uk","collection_time":null,"__Node":"SAL_IA8981AA_AS","__strain_id":"23335","Collection Date":"ND","__selected":false,"id":39},"23375":{"comment":null,"secondary_sample_accession":"SRS903187","antigenic_formulas":null,"StrainID":23375,"serotype":"Typhimurium","antibiotic_resistance":null,"st_MLST_Achtman":313,"strain":"90498","postcode":null,"owner":160,"subspecies":"I","sample_accession":"SAMN03476674","continent":"Europe","city":"London","collection_date":null,"collection_month":2,"not_editable":true,"admin1":null,"source_details":"Human; Homo sapiens","admin2":null,"longitude":0,"best_assembly":88981,"study_accession":"PRJNA248792","source_niche":"Human","barcode":"SAL_CA3375AA","phage_type":null,"latitude":51.5,"secondary_study_accession":"SRP042645","collection_year":2015,"ID":"SAL_IA8981AA_AS","disease":null,"uberstrain":23375,"country":"United Kingdom","release_date":"2015-04-12","created":"2015-08-27","Accession":[{"seq_platform":"ILLUMINA","total_bases":382658404,"accession":"SRR1966593","seq_library":"Paired","experiment_accession":"SRX988433","seq_insert":null,"average_length":97}],"assembly_status":"Assembled","ST":"ST27466","source_type":"Human","contact":"Public Health England - Gastrointestinal Bacteria Reference Unit","extra_row_info":"philip.ashton at philip.ashton@phe.gov.uk","collection_time":null,"__Node":"SAL_IA8981AA_AS","__strain_id":"23375","Collection Date":"ND","__selected":false,"id":40},"23457":{"comment":null,"secondary_sample_accession":"SRS903131","antigenic_formulas":null,"StrainID":23457,"serotype":"Typhimurium","antibiotic_resistance":null,"st_MLST_Achtman":313,"strain":"27804","postcode":null,"owner":160,"subspecies":"I","sample_accession":"SAMN03476592","continent":"Europe","city":"London","collection_date":null,"collection_month":7,"not_editable":true,"admin1":null,"source_details":"Human; Homo sapiens","admin2":null,"longitude":0,"best_assembly":89002,"study_accession":"PRJNA248792","source_niche":"Human","barcode":"SAL_CA3457AA","phage_type":null,"latitude":51.5,"secondary_study_accession":"SRP042645","collection_year":2014,"ID":"SAL_IA9002AA_AS","disease":null,"uberstrain":23457,"country":"United Kingdom","release_date":"2015-04-12","created":"2015-08-27","Accession":[{"seq_platform":"ILLUMINA","total_bases":212646290,"accession":"SRR1966509","seq_library":"Paired","experiment_accession":"SRX988351","seq_insert":null,"average_length":95}],"assembly_status":"Assembled","ST":"ST27401","source_type":"Human","contact":"Public Health England - Gastrointestinal Bacteria Reference Unit","extra_row_info":"philip.ashton at philip.ashton@phe.gov.uk","collection_time":null,"__Node":"SAL_IA9002AA_AS","__strain_id":"23457","Collection Date":"ND","__selected":false,"id":41},"23549":{"comment":null,"secondary_sample_accession":"SRS903053","antigenic_formulas":null,"StrainID":23549,"serotype":"Typhimurium","antibiotic_resistance":null,"st_MLST_Achtman":313,"strain":"57095","postcode":null,"owner":160,"subspecies":"I","sample_accession":"SAMN03476501","continent":"Europe","city":null,"collection_date":null,"collection_month":8,"not_editable":true,"admin1":null,"source_details":"Human; Homo sapiens","admin2":null,"longitude":null,"best_assembly":89030,"study_accession":"PRJNA248792","source_niche":"Human","barcode":"SAL_CA3549AA","phage_type":null,"latitude":null,"secondary_study_accession":"SRP042645","collection_year":2014,"ID":"SAL_IA9030AA_AS","disease":null,"uberstrain":23549,"country":"United Kingdom","release_date":"2015-04-12","created":"2015-08-27","Accession":[{"seq_platform":"ILLUMINA","total_bases":263989056,"accession":"SRR1966418","seq_library":"Paired","experiment_accession":"SRX988260","seq_insert":null,"average_length":96}],"assembly_status":"Assembled","ST":"ST27316","source_type":"Human","contact":"Public Health England - Gastrointestinal Bacteria Reference Unit","extra_row_info":"philip.ashton at philip.ashton@phe.gov.uk","collection_time":null,"__Node":"SAL_IA8600AA_AS","__strain_id":"23549","Collection Date":"ND","__selected":false,"id":42},"23559":{"comment":null,"secondary_sample_accession":"SRS903059","antigenic_formulas":null,"StrainID":23559,"serotype":"Typhimurium","antibiotic_resistance":null,"st_MLST_Achtman":313,"strain":"5350","postcode":null,"owner":160,"subspecies":"I","sample_accession":"SAMN03476491","continent":"Europe","city":null,"collection_date":null,"collection_month":4,"not_editable":true,"admin1":null,"source_details":"Human; Homo sapiens","admin2":null,"longitude":null,"best_assembly":89035,"study_accession":"PRJNA248792","source_niche":"Human","barcode":"SAL_CA3559AA","phage_type":null,"latitude":null,"secondary_study_accession":"SRP042645","collection_year":2014,"ID":"SAL_IA9035AA_AS","disease":null,"uberstrain":23559,"country":"United Kingdom","release_date":"2015-04-12","created":"2015-08-27","Accession":[{"seq_platform":"ILLUMINA","total_bases":391660780,"accession":"SRR1966408","seq_library":"Paired","experiment_accession":"SRX988250","seq_insert":null,"average_length":97}],"assembly_status":"Assembled","ST":"ST27306","source_type":"Human","contact":"Public Health England - Gastrointestinal Bacteria Reference Unit","extra_row_info":"philip.ashton at philip.ashton@phe.gov.uk","collection_time":null,"__Node":"SAL_IA9035AA_AS","__strain_id":"23559","Collection Date":"ND","__selected":false,"id":43},"23896":{"comment":null,"secondary_sample_accession":"SRS902688","antigenic_formulas":null,"StrainID":23896,"serotype":"Typhimurium","antibiotic_resistance":null,"st_MLST_Achtman":313,"strain":"5362","postcode":null,"owner":160,"subspecies":"I","sample_accession":"SAMN03476154","continent":"Europe","city":"London","collection_date":null,"collection_month":4,"not_editable":true,"admin1":null,"source_details":"Human; Homo sapiens","admin2":null,"longitude":0,"best_assembly":89135,"study_accession":"PRJNA248792","source_niche":"Human","barcode":"SAL_CA3896AA","phage_type":null,"latitude":51.5,"secondary_study_accession":"SRP042645","collection_year":2014,"ID":"SAL_IA9135AA_AS","disease":null,"uberstrain":23896,"country":"United Kingdom","release_date":"2015-04-12","created":"2015-08-27","Accession":[{"seq_platform":"ILLUMINA","total_bases":393142272,"accession":"SRR1966068","seq_library":"Paired","experiment_accession":"SRX987912","seq_insert":null,"average_length":96}],"assembly_status":"Assembled","ST":"ST27002","source_type":"Human","contact":"Public Health England - Gastrointestinal Bacteria Reference Unit","extra_row_info":"philip.ashton at philip.ashton@phe.gov.uk","collection_time":null,"__Node":"SAL_BA5986AA_AS","__strain_id":"23896","Collection Date":"ND","__selected":false,"id":44},"24274":{"comment":null,"secondary_sample_accession":"SRS902477","antigenic_formulas":null,"StrainID":24274,"serotype":"Typhimurium","antibiotic_resistance":null,"st_MLST_Achtman":313,"strain":"5943","postcode":null,"owner":160,"subspecies":"I","sample_accession":"SAMN03475774","continent":"Europe","city":"London","collection_date":null,"collection_month":4,"not_editable":true,"admin1":null,"source_details":"Human; Homo sapiens","admin2":null,"longitude":0,"best_assembly":89244,"study_accession":"PRJNA248792","source_niche":"Human","barcode":"SAL_CA4274AA","phage_type":null,"latitude":51.5,"secondary_study_accession":"SRP042645","collection_year":2014,"ID":"SAL_IA9244AA_AS","disease":null,"uberstrain":24274,"country":"United Kingdom","release_date":"2015-04-12","created":"2015-08-27","Accession":[{"seq_platform":"ILLUMINA","total_bases":209610412,"accession":"SRR1965662","seq_library":"Paired","experiment_accession":"SRX987512","seq_insert":null,"average_length":94}],"assembly_status":"Assembled","ST":"ST26672","source_type":"Human","contact":"Public Health England - Gastrointestinal Bacteria Reference Unit","extra_row_info":"philip.ashton at philip.ashton@phe.gov.uk","collection_time":null,"__Node":"SAL_BA5986AA_AS","__strain_id":"24274","Collection Date":"ND","__selected":false,"id":45},"24532":{"comment":null,"secondary_sample_accession":"SRS902141","antigenic_formulas":null,"StrainID":24532,"serotype":"Typhimurium","antibiotic_resistance":null,"st_MLST_Achtman":313,"strain":"14879","postcode":null,"owner":160,"subspecies":"I","sample_accession":"SAMN03475510","continent":"Europe","city":null,"collection_date":null,"collection_month":5,"not_editable":true,"admin1":null,"source_details":"Human; Homo sapiens","admin2":null,"longitude":null,"best_assembly":89319,"study_accession":"PRJNA248792","source_niche":"Human","barcode":"SAL_CA4532AA","phage_type":null,"latitude":null,"secondary_study_accession":"SRP042645","collection_year":2014,"ID":"SAL_IA9319AA_AS","disease":null,"uberstrain":24532,"country":"United Kingdom","release_date":"2015-04-12","created":"2015-08-27","Accession":[{"seq_platform":"ILLUMINA","total_bases":221729312,"accession":"SRR1965387","seq_library":"Paired","experiment_accession":"SRX987235","seq_insert":null,"average_length":98}],"assembly_status":"Assembled","ST":"ST26448","source_type":"Human","contact":"Public Health England - Gastrointestinal Bacteria Reference Unit","extra_row_info":"philip.ashton at philip.ashton@phe.gov.uk","collection_time":null,"__Node":"SAL_IA9319AA_AS","__strain_id":"24532","Collection Date":"ND","__selected":false,"id":46},"24654":{"comment":null,"secondary_sample_accession":"SRS902057","antigenic_formulas":null,"StrainID":24654,"serotype":"Typhimurium","antibiotic_resistance":null,"st_MLST_Achtman":313,"strain":"14503","postcode":null,"owner":160,"subspecies":"I","sample_accession":"SAMN03475388","continent":"Europe","city":null,"collection_date":null,"collection_month":5,"not_editable":true,"admin1":"England","source_details":"Human; Homo sapiens","admin2":null,"longitude":null,"best_assembly":89356,"study_accession":"PRJNA248792","source_niche":"Human","barcode":"SAL_CA4654AA","phage_type":null,"latitude":null,"secondary_study_accession":"SRP042645","collection_year":2014,"ID":"SAL_IA9356AA_AS","disease":null,"uberstrain":24654,"country":"United Kingdom","release_date":"2015-04-12","created":"2015-08-27","Accession":[{"seq_platform":"ILLUMINA","total_bases":202778464,"accession":"SRR1965263","seq_library":"Paired","experiment_accession":"SRX987110","seq_insert":null,"average_length":98}],"assembly_status":"Assembled","ST":"ST26345","source_type":"Human","contact":"Public Health England - Gastrointestinal Bacteria Reference Unit","extra_row_info":"philip.ashton at philip.ashton@phe.gov.uk","collection_time":null,"__Node":"SAL_IA9035AA_AS","__strain_id":"24654","Collection Date":"ND","__selected":false,"id":47},"25348":{"comment":null,"secondary_sample_accession":"SRS900421","antigenic_formulas":null,"StrainID":25348,"serotype":"Typhimurium","antibiotic_resistance":null,"st_MLST_Achtman":313,"strain":"70636","postcode":null,"owner":160,"subspecies":"I","sample_accession":"SAMN03469097","continent":"Europe","city":null,"collection_date":null,"collection_month":11,"not_editable":true,"admin1":"Wales","source_details":"Human; Homo sapiens","admin2":null,"longitude":null,"best_assembly":96370,"study_accession":"PRJNA248792","source_niche":"Human","barcode":"SAL_CA5348AA","phage_type":null,"latitude":null,"secondary_study_accession":"SRP042645","collection_year":2014,"ID":"SAL_JA6370AA_AS","disease":null,"uberstrain":25348,"country":"United Kingdom","release_date":"2015-04-10","created":"2015-08-27","Accession":[{"seq_platform":"ILLUMINA","total_bases":292588758,"accession":"SRR1960363","seq_library":"Paired","experiment_accession":"SRX985490","seq_insert":null,"average_length":99}],"assembly_status":"Assembled","ST":"ST25772","source_type":"Human","contact":"Public Health England - Gastrointestinal Bacteria Reference Unit","extra_row_info":"philip.ashton at philip.ashton@phe.gov.uk","collection_time":null,"__Node":"SAL_JA6370AA_AS","__strain_id":"25348","Collection Date":"ND","__selected":false,"id":48},"26274":{"comment":null,"secondary_sample_accession":"SRS898362","antigenic_formulas":null,"StrainID":26274,"serotype":"Typhimurium","antibiotic_resistance":null,"st_MLST_Achtman":313,"strain":"66482","postcode":null,"owner":160,"subspecies":"I","sample_accession":"SAMN03466196","continent":"Europe","city":"London","collection_date":null,"collection_month":10,"not_editable":true,"admin1":null,"source_details":"Human; Homo sapiens","admin2":null,"longitude":0,"best_assembly":94323,"study_accession":"PRJNA248792","source_niche":"Human","barcode":"SAL_CA6274AA","phage_type":null,"latitude":51.5,"secondary_study_accession":"SRP042645","collection_year":2014,"ID":"SAL_JA4323AA_AS","disease":null,"uberstrain":26274,"country":"United Kingdom","release_date":"2015-04-09","created":"2015-08-27","Accession":[{"seq_platform":"ILLUMINA","total_bases":326706336,"accession":"SRR1958303","seq_library":"Paired","experiment_accession":"SRX983704","seq_insert":null,"average_length":99}],"assembly_status":"Assembled","ST":"ST24972","source_type":"Human","contact":"Public Health England - Gastrointestinal Bacteria Reference Unit","extra_row_info":"philip.ashton at philip.ashton@phe.gov.uk","collection_time":null,"__Node":"SAL_KA1383AA_AS","__strain_id":"26274","Collection Date":"ND","__selected":false,"id":49},"26533":{"comment":null,"secondary_sample_accession":"SRS898081","antigenic_formulas":null,"StrainID":26533,"serotype":"Typhimurium (Predicted)","antibiotic_resistance":null,"st_MLST_Achtman":313,"strain":"60386","postcode":null,"owner":160,"subspecies":"I","sample_accession":"SAMN03465937","continent":"Europe","city":"London","collection_date":null,"collection_month":10,"not_editable":true,"admin1":null,"source_details":"Human; Homo sapiens","admin2":null,"longitude":null,"best_assembly":48742,"study_accession":"PRJNA248792","source_niche":"Human","barcode":"SAL_CA6533AA","phage_type":null,"latitude":null,"secondary_study_accession":"SRP042645","collection_year":2014,"ID":"SAL_EA8742AA_AS","disease":null,"uberstrain":26533,"country":"United Kingdom","release_date":"2015-04-09","created":"2015-08-27","Accession":[{"seq_platform":"ILLUMINA","total_bases":322676442,"accession":"SRR1958036","seq_library":"Paired","experiment_accession":"SRX983438","seq_insert":null,"average_length":99}],"assembly_status":"Assembled","ST":"ST24740","source_type":"Human","contact":"Public Health England - Gastrointestinal Bacteria Reference Unit","extra_row_info":"philip.ashton at philip.ashton@phe.gov.uk","collection_time":null,"__Node":"SAL_EA8742AA_AS","__strain_id":"26533","Collection Date":"ND","__selected":false,"id":50},"30485":{"comment":null,"secondary_sample_accession":"SRS740889","antigenic_formulas":null,"StrainID":30485,"serotype":"Typhimurium","antibiotic_resistance":null,"st_MLST_Achtman":313,"strain":"H124600530","postcode":null,"owner":160,"subspecies":"I","sample_accession":"SAMN03169574","continent":"Europe","city":null,"collection_date":null,"collection_month":11,"not_editable":true,"admin1":null,"source_details":"Human; Homo sapiens","admin2":null,"longitude":null,"best_assembly":95519,"study_accession":"PRJNA248792","source_niche":"Human","barcode":"SAL_DA0485AA","phage_type":null,"latitude":null,"secondary_study_accession":"SRP042645","collection_year":2012,"ID":"SAL_JA5519AA_AS","disease":null,"uberstrain":30485,"country":"United Kingdom","release_date":"2014-11-16","created":"2015-08-27","Accession":[{"seq_platform":"ILLUMINA","total_bases":251466336,"accession":"SRR1646238","seq_library":"Paired","experiment_accession":"SRX755659","seq_insert":null,"average_length":99}],"assembly_status":"Assembled","ST":"ST21373","source_type":"Human","contact":"Public Health England - Gastrointestinal Bacteria Reference Unit","extra_row_info":"philip.ashton at philip.ashton@phe.gov.uk","collection_time":null,"__Node":"SAL_JA5519AA_AS","__strain_id":"30485","Collection Date":"ND","__selected":false,"id":51},"30493":{"comment":null,"secondary_sample_accession":"SRS740881","antigenic_formulas":null,"StrainID":30493,"serotype":"Typhimurium","antibiotic_resistance":null,"st_MLST_Achtman":313,"strain":"H124120631","postcode":null,"owner":160,"subspecies":"I","sample_accession":"SAMN03169568","continent":"Europe","city":null,"collection_date":null,"collection_month":10,"not_editable":true,"admin1":null,"source_details":"Human; Homo sapiens","admin2":null,"longitude":null,"best_assembly":94173,"study_accession":"PRJNA248792","source_niche":"Human","barcode":"SAL_DA0493AA","phage_type":null,"latitude":null,"secondary_study_accession":"SRP042645","collection_year":2012,"ID":"SAL_JA4173AA_AS","disease":null,"uberstrain":30493,"country":"United Kingdom","release_date":"2014-11-16","created":"2015-08-27","Accession":[{"seq_platform":"ILLUMINA","total_bases":334541790,"accession":"SRR1646230","seq_library":"Paired","experiment_accession":"SRX755651","seq_insert":null,"average_length":99}],"assembly_status":"Assembled","ST":"ST21365","source_type":"Human","contact":"Public Health England - Gastrointestinal Bacteria Reference Unit","extra_row_info":"philip.ashton at philip.ashton@phe.gov.uk","collection_time":null,"__Node":"SAL_JA4173AA_AS","__strain_id":"30493","Collection Date":"ND","__selected":false,"id":52},"30496":{"comment":null,"secondary_sample_accession":"SRS740878","antigenic_formulas":null,"StrainID":30496,"serotype":"Typhimurium","antibiotic_resistance":null,"st_MLST_Achtman":313,"strain":"H123220561","postcode":null,"owner":160,"subspecies":"I","sample_accession":"SAMN03169564","continent":"Europe","city":"London","collection_date":null,"collection_month":8,"not_editable":true,"admin1":null,"source_details":"Human; Homo sapiens","admin2":null,"longitude":0,"best_assembly":94253,"study_accession":"PRJNA248792","source_niche":"Human","barcode":"SAL_DA0496AA","phage_type":null,"latitude":51.5,"secondary_study_accession":"SRP042645","collection_year":2012,"ID":"SAL_JA4253AA_AS","disease":null,"uberstrain":30496,"country":"United Kingdom","release_date":"2014-11-16","created":"2015-08-27","Accession":[{"seq_platform":"ILLUMINA","total_bases":354961530,"accession":"SRR1646227","seq_library":"Paired","experiment_accession":"SRX755648","seq_insert":null,"average_length":99}],"assembly_status":"Assembled","ST":"ST21362","source_type":"Human","contact":"Public Health England - Gastrointestinal Bacteria Reference Unit","extra_row_info":"philip.ashton at philip.ashton@phe.gov.uk","collection_time":null,"__Node":"SAL_JA4253AA_AS","__strain_id":"30496","Collection Date":"ND","__selected":false,"id":53},"30897":{"comment":null,"secondary_sample_accession":"SRS740419","antigenic_formulas":null,"StrainID":30897,"serotype":"Typhimurium","antibiotic_resistance":null,"st_MLST_Achtman":313,"strain":"H124980669","postcode":null,"owner":160,"subspecies":"I","sample_accession":"SAMN03169034","continent":"Europe","city":null,"collection_date":null,"collection_month":12,"not_editable":true,"admin1":"Wales","source_details":"Human; Homo sapiens","admin2":null,"longitude":null,"best_assembly":94207,"study_accession":"PRJNA248792","source_niche":"Human","barcode":"SAL_DA0897AA","phage_type":null,"latitude":null,"secondary_study_accession":"SRP042645","collection_year":2012,"ID":"SAL_JA4207AA_AS","disease":null,"uberstrain":30897,"country":"United Kingdom","release_date":"2014-11-16","created":"2015-08-27","Accession":[{"seq_platform":"ILLUMINA","total_bases":757749366,"accession":"SRR1645768","seq_library":"Paired","experiment_accession":"SRX755188","seq_insert":null,"average_length":99}],"assembly_status":"Assembled","ST":"ST20990","source_type":"Human","contact":"Public Health England - Gastrointestinal Bacteria Reference Unit","extra_row_info":"philip.ashton at philip.ashton@phe.gov.uk","collection_time":null,"__Node":"SAL_JA4207AA_AS","__strain_id":"30897","Collection Date":"ND","__selected":false,"id":54},"31027":{"comment":null,"secondary_sample_accession":"SRS740222","antigenic_formulas":null,"StrainID":31027,"serotype":"Typhimurium","antibiotic_resistance":null,"st_MLST_Achtman":313,"strain":"H124680341","postcode":null,"owner":160,"subspecies":"I","sample_accession":"SAMN03168850","continent":"Europe","city":null,"collection_date":null,"collection_month":11,"not_editable":true,"admin1":null,"source_details":"Human; Homo sapiens","admin2":null,"longitude":null,"best_assembly":94192,"study_accession":"PRJNA248792","source_niche":"Human","barcode":"SAL_DA1027AA","phage_type":null,"latitude":null,"secondary_study_accession":"SRP042645","collection_year":2012,"ID":"SAL_JA4192AA_AS","disease":null,"uberstrain":31027,"country":"United Kingdom","release_date":"2014-11-16","created":"2015-08-27","Accession":[{"seq_platform":"ILLUMINA","total_bases":226118144,"accession":"SRR1645545","seq_library":"Paired","experiment_accession":"SRX754990","seq_insert":null,"average_length":98}],"assembly_status":"Assembled","ST":"ST20873","source_type":"Human","contact":"Public Health England - Gastrointestinal Bacteria Reference Unit","extra_row_info":"philip.ashton at philip.ashton@phe.gov.uk","collection_time":null,"__Node":"SAL_JA4192AA_AS","__strain_id":"31027","Collection Date":"ND","__selected":false,"id":55},"31102":{"comment":null,"secondary_sample_accession":"SRS740066","antigenic_formulas":null,"StrainID":31102,"serotype":"Typhimurium","antibiotic_resistance":null,"st_MLST_Achtman":313,"strain":"H122040348","postcode":null,"owner":160,"subspecies":"I","sample_accession":"SAMN03168774","continent":"Europe","city":null,"collection_date":null,"collection_month":5,"not_editable":true,"admin1":null,"source_details":"Human; Homo sapiens","admin2":null,"longitude":null,"best_assembly":94227,"study_accession":"PRJNA248792","source_niche":"Human","barcode":"SAL_DA1102AA","phage_type":null,"latitude":null,"secondary_study_accession":"SRP042645","collection_year":2012,"ID":"SAL_JA4227AA_AS","disease":null,"uberstrain":31102,"country":"United Kingdom","release_date":"2014-11-16","created":"2015-08-27","Accession":[{"seq_platform":"ILLUMINA","total_bases":310861980,"accession":"SRR1645388","seq_library":"Paired","experiment_accession":"SRX754833","seq_insert":null,"average_length":99}],"assembly_status":"Assembled","ST":"ST20801","source_type":"Human","contact":"Public Health England - Gastrointestinal Bacteria Reference Unit","extra_row_info":"philip.ashton at philip.ashton@phe.gov.uk","collection_time":null,"__Node":"SAL_JA4227AA_AS","__strain_id":"31102","Collection Date":"ND","__selected":false,"id":56},"31270":{"comment":null,"secondary_sample_accession":"SRS739870","antigenic_formulas":null,"StrainID":31270,"serotype":"Typhimurium","antibiotic_resistance":null,"st_MLST_Achtman":313,"strain":"H122100484","postcode":null,"owner":160,"subspecies":"I","sample_accession":"SAMN03168552","continent":"Europe","city":null,"collection_date":null,"collection_month":5,"not_editable":true,"admin1":"England","source_details":"Human; Homo sapiens","admin2":null,"longitude":null,"best_assembly":94228,"study_accession":"PRJNA248792","source_niche":"Human","barcode":"SAL_DA1270AA","phage_type":null,"latitude":null,"secondary_study_accession":"SRP042645","collection_year":2012,"ID":"SAL_JA4228AA_AS","disease":null,"uberstrain":31270,"country":"United Kingdom","release_date":"2014-11-16","created":"2015-08-27","Accession":[{"seq_platform":"ILLUMINA","total_bases":246195576,"accession":"SRR1645171","seq_library":"Paired","experiment_accession":"SRX754637","seq_insert":null,"average_length":99}],"assembly_status":"Assembled","ST":"ST20642","source_type":"Human","contact":"Public Health England - Gastrointestinal Bacteria Reference Unit","extra_row_info":"philip.ashton at philip.ashton@phe.gov.uk","collection_time":null,"__Node":"SAL_JA4228AA_AS","__strain_id":"31270","Collection Date":"ND","__selected":false,"id":57},"31829":{"comment":null,"secondary_sample_accession":"SRS733492","antigenic_formulas":null,"StrainID":31829,"serotype":"Typhimurium","antibiotic_resistance":null,"st_MLST_Achtman":313,"strain":"2014EL-1200","postcode":null,"owner":null,"subspecies":null,"sample_accession":"SAMN03145679","continent":"North America","city":null,"collection_date":null,"collection_month":7,"not_editable":true,"admin1":null,"source_details":null,"admin2":null,"longitude":null,"best_assembly":51573,"study_accession":"PRJNA230403","source_niche":null,"barcode":"SAL_DA1829AA","phage_type":null,"latitude":null,"secondary_study_accession":"SRP040281","collection_year":2013,"ID":"SAL_FA1573AA_AS","disease":null,"uberstrain":31829,"country":"United States","release_date":"2014-10-29","created":"2015-08-27","Accession":[{"seq_platform":"ILLUMINA","total_bases":532514664,"accession":"SRR1634587","seq_library":"Paired","experiment_accession":"SRX746918","seq_insert":500,"average_length":198}],"assembly_status":"Assembled","ST":"ST20159","source_type":null,"contact":"Centre for Diease Control and Prevention - Enteric Diseases Laboratory Branch","collection_time":null,"__Node":"SAL_VA9474AA_AS","__strain_id":"31829","Collection Date":"ND","__selected":false,"id":58},"31830":{"comment":null,"secondary_sample_accession":"SRS733491","antigenic_formulas":null,"StrainID":31830,"serotype":"Typhimurium","antibiotic_resistance":null,"st_MLST_Achtman":313,"strain":"2014EL-1195","postcode":null,"owner":null,"subspecies":null,"sample_accession":"SAMN03145678","continent":"North America","city":null,"collection_date":null,"collection_month":7,"not_editable":true,"admin1":null,"source_details":null,"admin2":null,"longitude":null,"best_assembly":51571,"study_accession":"PRJNA230403","source_niche":null,"barcode":"SAL_DA1830AA","phage_type":null,"latitude":null,"secondary_study_accession":"SRP040281","collection_year":2012,"ID":"SAL_FA1571AA_AS","disease":null,"uberstrain":31830,"country":"United States","release_date":"2014-10-29","created":"2015-08-27","Accession":[{"seq_platform":"ILLUMINA","total_bases":733346856,"accession":"SRR1634586","seq_library":"Paired","experiment_accession":"SRX746917","seq_insert":500,"average_length":198}],"assembly_status":"Assembled","ST":"ST20158","source_type":null,"contact":"Centre for Diease Control and Prevention - Enteric Diseases Laboratory Branch","collection_time":null,"__Node":"SAL_VA9474AA_AS","__strain_id":"31830","Collection Date":"ND","__selected":false,"id":59},"31831":{"comment":null,"secondary_sample_accession":"SRS733490","antigenic_formulas":null,"StrainID":31831,"serotype":"Typhimurium","antibiotic_resistance":null,"st_MLST_Achtman":313,"strain":"2014EL-1186","postcode":null,"owner":null,"subspecies":null,"sample_accession":"SAMN03145677","continent":"North America","city":null,"collection_date":null,"collection_month":10,"not_editable":true,"admin1":null,"source_details":null,"admin2":null,"longitude":null,"best_assembly":13206,"study_accession":"PRJNA230403","source_niche":null,"barcode":"SAL_DA1831AA","phage_type":null,"latitude":null,"secondary_study_accession":"SRP040281","collection_year":2009,"ID":"SAL_BA3206AA_AS","disease":null,"uberstrain":31831,"country":"United States","release_date":"2014-10-29","created":"2015-08-27","Accession":[{"seq_platform":"ILLUMINA","total_bases":346263250,"accession":"SRR1634585","seq_library":"Paired","experiment_accession":"SRX746916","seq_insert":500,"average_length":223}],"assembly_status":"Assembled","ST":"ST20157","source_type":null,"contact":"Centers for Disease Control and Prevention - PulseNet","collection_time":null,"__Node":"SAL_BA3206AA_AS","__strain_id":"31831","Collection Date":"ND","__selected":false,"id":60},"32024":{"comment":null,"secondary_sample_accession":"SRS724906","antigenic_formulas":null,"StrainID":32024,"serotype":"Typhimurium var. O5 - (Copenhagen)","antibiotic_resistance":null,"st_MLST_Achtman":302,"strain":"FDA00000057","postcode":null,"owner":null,"subspecies":"I","sample_accession":"SAMN02843442","continent":"North America","city":null,"collection_date":null,"collection_month":3,"not_editable":true,"admin1":null,"source_details":"cilantro","admin2":null,"longitude":null,"best_assembly":95399,"study_accession":"PRJNA186035","source_niche":"Environment","barcode":"SAL_DA2024AA","phage_type":null,"latitude":null,"secondary_study_accession":"SRP018785","collection_year":2001,"ID":"SAL_JA5399AA_AS","disease":null,"uberstrain":32024,"country":"Mexico","release_date":"2014-10-21","created":"2015-08-27","Accession":[{"seq_platform":"ILLUMINA","total_bases":529925584,"accession":"SRR1617369","seq_library":"Paired","experiment_accession":"SRX736996","seq_insert":500,"average_length":232}],"assembly_status":"Assembled","ST":"ST20007","source_type":"Plant","contact":"Food and Drug Administration - Center for Food Safety and Applied Nutrition (US)","collection_time":null,"__Node":"SAL_JA5399AA_AS","__strain_id":"32024","Collection Date":"ND","__selected":false,"id":61},"32094":{"comment":null,"secondary_sample_accession":"SRS724492","antigenic_formulas":null,"StrainID":32094,"serotype":"Typhimurium","antibiotic_resistance":null,"st_MLST_Achtman":313,"strain":"2014EL-1083","postcode":null,"owner":null,"subspecies":null,"sample_accession":"SAMN03098808","continent":"North America","city":null,"collection_date":null,"collection_month":11,"not_editable":true,"admin1":null,"source_details":"Blood","admin2":null,"longitude":null,"best_assembly":51755,"study_accession":"PRJNA230403","source_niche":"Human","barcode":"SAL_DA2094AA","phage_type":null,"latitude":null,"secondary_study_accession":"SRP040281","collection_year":2013,"ID":"SAL_FA1755AA_AS","disease":null,"uberstrain":32094,"country":"United States","release_date":"2014-10-20","created":"2015-08-27","Accession":[{"seq_platform":"ILLUMINA","total_bases":251959596,"accession":"SRR1616769","seq_library":"Paired","experiment_accession":"SRX736388","seq_insert":500,"average_length":149}],"assembly_status":"Assembled","ST":"ST19955","source_type":"Human","contact":"Centre for Diease Control and Prevention - Enteric Diseases Laboratory Branch","collection_time":null,"__Node":"SAL_FA1755AA_AS","__strain_id":"32094","Collection Date":"ND","__selected":false,"id":62},"32095":{"comment":null,"secondary_sample_accession":"SRS724489","antigenic_formulas":null,"StrainID":32095,"serotype":"Typhimurium","antibiotic_resistance":null,"st_MLST_Achtman":313,"strain":"2014EL-1072","postcode":null,"owner":null,"subspecies":null,"sample_accession":"SAMN03098810","continent":"North America","city":null,"collection_date":null,"collection_month":1,"not_editable":true,"admin1":null,"source_details":"Blood","admin2":null,"longitude":null,"best_assembly":51754,"study_accession":"PRJNA230403","source_niche":"Human","barcode":"SAL_DA2095AA","phage_type":null,"latitude":null,"secondary_study_accession":"SRP040281","collection_year":2013,"ID":"SAL_FA1754AA_AS","disease":null,"uberstrain":32095,"country":"United States","release_date":"2014-10-20","created":"2015-08-27","Accession":[{"seq_platform":"ILLUMINA","total_bases":339004728,"accession":"SRR1616768","seq_library":"Paired","experiment_accession":"SRX736387","seq_insert":500,"average_length":138}],"assembly_status":"Assembled","ST":"ST19954","source_type":"Human","contact":"Centre for Diease Control and Prevention - Enteric Diseases Laboratory Branch","collection_time":null,"__Node":"SAL_VA9373AA_AS","__strain_id":"32095","Collection Date":"ND","__selected":false,"id":63},"32096":{"comment":null,"secondary_sample_accession":"SRS724488","antigenic_formulas":null,"StrainID":32096,"serotype":"Typhimurium","antibiotic_resistance":null,"st_MLST_Achtman":313,"strain":"2014EL-1071","postcode":null,"owner":null,"subspecies":null,"sample_accession":"SAMN03098809","continent":"North America","city":null,"collection_date":null,"collection_month":1,"not_editable":true,"admin1":null,"source_details":"Blood","admin2":null,"longitude":null,"best_assembly":51756,"study_accession":"PRJNA230403","source_niche":"ND","barcode":"SAL_DA2096AA","phage_type":null,"latitude":null,"secondary_study_accession":"SRP040281","collection_year":2013,"ID":"SAL_FA1756AA_AS","disease":null,"uberstrain":32096,"country":"United States","release_date":"2014-10-20","created":"2015-08-27","Accession":[{"seq_platform":"ILLUMINA","total_bases":507558768,"accession":"SRR1616767","seq_library":"Paired","experiment_accession":"SRX736386","seq_insert":500,"average_length":134}],"assembly_status":"Assembled","ST":"ST19954","source_type":"ND","contact":"Centers for Disease Control and Prevention - PulseNet","collection_time":null,"__Node":"SAL_VA9373AA_AS","__strain_id":"32096","Collection Date":"ND","__selected":false,"id":64},"32097":{"comment":null,"secondary_sample_accession":"SRS724487","antigenic_formulas":null,"StrainID":32097,"serotype":"Typhimurium","antibiotic_resistance":null,"st_MLST_Achtman":313,"strain":"2014EL-1063","postcode":null,"owner":null,"subspecies":null,"sample_accession":"SAMN03098807","continent":"North America","city":null,"collection_date":null,"collection_month":7,"not_editable":true,"admin1":null,"source_details":"Blood","admin2":null,"longitude":null,"best_assembly":51758,"study_accession":"PRJNA230403","source_niche":"ND","barcode":"SAL_DA2097AA","phage_type":null,"latitude":null,"secondary_study_accession":"SRP040281","collection_year":2012,"ID":"SAL_FA1758AA_AS","disease":null,"uberstrain":32097,"country":"United States","release_date":"2014-10-20","created":"2015-08-27","Accession":[{"seq_platform":"ILLUMINA","total_bases":169839176,"accession":"SRR1616766","seq_library":"Paired","experiment_accession":"SRX736385","seq_insert":500,"average_length":148}],"assembly_status":"Assembled","ST":"ST19953","source_type":"ND","contact":"Centers for Disease Control and Prevention - PulseNet","collection_time":null,"__Node":"SAL_VA9474AA_AS","__strain_id":"32097","Collection Date":"ND","__selected":false,"id":65},"32301":{"comment":null,"secondary_sample_accession":"SRS722688","antigenic_formulas":null,"StrainID":32301,"serotype":"Typhimurium","antibiotic_resistance":null,"st_MLST_Achtman":302,"strain":"FCC0227","postcode":null,"owner":null,"subspecies":"I","sample_accession":"SAMN02678615","continent":"North America","city":null,"collection_date":null,"collection_month":9,"not_editable":true,"admin1":null,"source_details":"tomatillos, fresh","admin2":null,"longitude":null,"best_assembly":95530,"study_accession":"PRJNA186035","source_niche":"Environment","barcode":"SAL_DA2301AA","phage_type":null,"latitude":null,"secondary_study_accession":"SRP018785","collection_year":2008,"ID":"SAL_JA5530AA_AS","disease":null,"uberstrain":32301,"country":"Mexico","release_date":"2014-10-16","created":"2015-08-27","Accession":[{"seq_platform":"ILLUMINA","total_bases":553265364,"accession":"SRR1613904","seq_library":"Paired","experiment_accession":"SRX734181","seq_insert":500,"average_length":183}],"assembly_status":"Assembled","ST":"ST19767","source_type":"Plant","contact":"Food and Drug Administration - Center for Food Safety and Applied Nutrition (US)","collection_time":null,"__Node":"SAL_JA6564AA_AS","__strain_id":"32301","Collection Date":"ND","__selected":false,"id":66},"32308":{"comment":null,"secondary_sample_accession":"SRS722681","antigenic_formulas":null,"StrainID":32308,"serotype":"Typhimurium","antibiotic_resistance":null,"st_MLST_Achtman":302,"strain":"FCC0230","postcode":null,"owner":null,"subspecies":"I","sample_accession":"SAMN02678618","continent":"North America","city":null,"collection_date":null,"collection_month":10,"not_editable":true,"admin1":null,"source_details":"tomatillos, fresh","admin2":null,"longitude":null,"best_assembly":96564,"study_accession":"PRJNA186035","source_niche":"Environment","barcode":"SAL_DA2308AA","phage_type":null,"latitude":null,"secondary_study_accession":"SRP018785","collection_year":2008,"ID":"SAL_JA6564AA_AS","disease":null,"uberstrain":32308,"country":"Mexico","release_date":"2014-10-16","created":"2015-08-27","Accession":[{"seq_platform":"ILLUMINA","total_bases":617411660,"accession":"SRR1613897","seq_library":"Paired","experiment_accession":"SRX734174","seq_insert":500,"average_length":226}],"assembly_status":"Assembled","ST":"ST19767","source_type":"Plant","contact":"Food and Drug Administration - Center for Food Safety and Applied Nutrition (US)","collection_time":null,"__Node":"SAL_JA6564AA_AS","__strain_id":"32308","Collection Date":"ND","__selected":false,"id":67},"32429":{"comment":null,"secondary_sample_accession":"SRS717330","antigenic_formulas":null,"StrainID":32429,"serotype":"Typhimurium","antibiotic_resistance":null,"st_MLST_Achtman":302,"strain":"FDA00009868","postcode":null,"owner":null,"subspecies":"I","sample_accession":"SAMN02678793","continent":"North America","city":null,"collection_date":null,"collection_month":10,"not_editable":true,"admin1":null,"source_details":"crab, in shell","admin2":null,"longitude":null,"best_assembly":96353,"study_accession":"PRJNA186035","source_niche":"Aquatic","barcode":"SAL_DA2429AA","phage_type":null,"latitude":null,"secondary_study_accession":"SRP018785","collection_year":2009,"ID":"SAL_JA6353AA_AS","disease":null,"uberstrain":32429,"country":"Mexico","release_date":"2014-10-08","created":"2015-08-27","Accession":[{"seq_platform":"ILLUMINA","total_bases":null,"accession":"SRR3156729","seq_library":"Paired","experiment_accession":"SRX1567913","seq_insert":500,"average_length":null},{"seq_platform":"ILLUMINA","total_bases":233432542,"accession":"SRR1604903","seq_library":"Paired","experiment_accession":"SRX726522","seq_insert":500,"average_length":203},{"seq_platform":"ILLUMINA","total_bases":null,"accession":"SRR3170578","seq_library":"Paired","experiment_accession":"SRX1585688","seq_insert":500,"average_length":null}],"assembly_status":"Assembled","ST":"ST19667","source_type":"Shellfish","contact":"Food and Drug Administration - Center for Food Safety and Applied Nutrition (US)","collection_time":null,"__Node":"SAL_JA6353AA_AS","__strain_id":"32429","Collection Date":"ND","__selected":false,"id":68},"34750":{"comment":null,"secondary_sample_accession":"ERS009020","antigenic_formulas":null,"StrainID":34750,"serotype":"Typhimurium","antibiotic_resistance":null,"st_MLST_Achtman":313,"strain":"M1553285","postcode":null,"owner":null,"subspecies":"I","sample_accession":"SAMEA788898","continent":"Africa","city":null,"collection_date":null,"collection_month":null,"not_editable":true,"admin1":null,"source_details":"Faeces","admin2":null,"longitude":null,"best_assembly":96586,"study_accession":"PRJEB2059","source_niche":"Human","barcode":"SAL_DA4750AA","phage_type":null,"latitude":null,"secondary_study_accession":"ERP000113","collection_year":2001,"ID":"SAL_JA6586AA_AS","disease":null,"uberstrain":34750,"country":"Mozambique","release_date":"2011-03-18","created":"2015-08-27","Accession":[{"seq_platform":"ILLUMINA","total_bases":212622450,"accession":"ERR024765","seq_library":"Paired","experiment_accession":"ERX009707","seq_insert":266,"average_length":75}],"assembly_status":"Assembled","ST":"ST17917","source_type":"Human","contact":"The Wellcome Trust Sanger Institute","collection_time":null,"__Node":"SAL_JA4358AA_AS","__strain_id":"34750","Collection Date":"ND","__selected":false,"id":69},"34751":{"comment":null,"secondary_sample_accession":"ERS009029","antigenic_formulas":null,"StrainID":34751,"serotype":"Typhimurium","antibiotic_resistance":null,"st_MLST_Achtman":313,"strain":"14DRC","postcode":null,"owner":null,"subspecies":"I","sample_accession":"SAMEA788928","continent":"Africa","city":null,"collection_date":null,"collection_month":null,"not_editable":true,"admin1":null,"source_details":"blood; Human","admin2":null,"longitude":null,"best_assembly":15433,"study_accession":"PRJEB2059","source_niche":"Human","barcode":"SAL_DA4751AA","phage_type":null,"latitude":null,"secondary_study_accession":"ERP000113","collection_year":1988,"ID":"SAL_BA5433AA_AS","disease":null,"uberstrain":34751,"country":"Democratic Republic of the Congo","release_date":"2011-03-18","created":"2015-08-27","Accession":[{"seq_platform":"ILLUMINA","total_bases":299828882,"accession":"ERR024766","seq_library":"Paired","experiment_accession":"ERX009707","seq_insert":266,"average_length":71}],"assembly_status":"Assembled","ST":"ST17916","source_type":"Human","contact":"The Wellcome Trust Sanger Institute","collection_time":null,"__Node":"SAL_BA5433AA_AS","__strain_id":"34751","Collection Date":"ND","__selected":false,"id":70},"34752":{"comment":null,"secondary_sample_accession":"ERS009030","antigenic_formulas":null,"StrainID":34752,"serotype":"Typhimurium","antibiotic_resistance":null,"st_MLST_Achtman":313,"strain":"100DRC","postcode":null,"owner":null,"subspecies":"I","sample_accession":"SAMEA788858","continent":"Africa","city":null,"collection_date":null,"collection_month":null,"not_editable":true,"admin1":null,"source_details":"blood; Human","admin2":null,"longitude":null,"best_assembly":98159,"study_accession":"PRJEB2059","source_niche":"Human","barcode":"SAL_DA4752AA","phage_type":null,"latitude":null,"secondary_study_accession":"ERP000113","collection_year":1989,"ID":"SAL_JA8159AA_AS","disease":null,"uberstrain":34752,"country":"Democratic Republic of the Congo","release_date":"2011-03-18","created":"2015-08-27","Accession":[{"seq_platform":"ILLUMINA","total_bases":134962168,"accession":"ERR024767","seq_library":"Paired","experiment_accession":"ERX009707","seq_insert":266,"average_length":76}],"assembly_status":"Assembled","ST":"ST17915","source_type":"Human","contact":"The Wellcome Trust Sanger Institute","collection_time":null,"__Node":"SAL_JA8159AA_AS","__strain_id":"34752","Collection Date":"ND","__selected":false,"id":71},"34754":{"comment":null,"secondary_sample_accession":"ERS009021","antigenic_formulas":null,"StrainID":34754,"serotype":"Typhimurium","antibiotic_resistance":null,"st_MLST_Achtman":313,"strain":"M1111568","postcode":null,"owner":null,"subspecies":"I","sample_accession":"SAMEA788899","continent":"Africa","city":null,"collection_date":null,"collection_month":null,"not_editable":true,"admin1":null,"source_details":"Faeces","admin2":null,"longitude":null,"best_assembly":90409,"study_accession":"PRJEB2059","source_niche":"Human","barcode":"SAL_DA4754AA","phage_type":null,"latitude":null,"secondary_study_accession":"ERP000113","collection_year":2001,"ID":"SAL_JA0409AA_AS","disease":null,"uberstrain":34754,"country":"Mozambique","release_date":"2011-03-18","created":"2015-08-27","Accession":[{"seq_platform":"ILLUMINA","total_bases":559121080,"accession":"ERR024769","seq_library":"Paired","experiment_accession":"ERX009707","seq_insert":266,"average_length":70}],"assembly_status":"Assembled","ST":"ST17914","source_type":"Human","contact":"The Wellcome Trust Sanger Institute","collection_time":null,"__Node":"SAL_JA4358AA_AS","__strain_id":"34754","Collection Date":"ND","__selected":false,"id":72},"34755":{"comment":null,"secondary_sample_accession":"ERS009022","antigenic_formulas":null,"StrainID":34755,"serotype":"Typhimurium","antibiotic_resistance":null,"st_MLST_Achtman":313,"strain":"M1253289","postcode":null,"owner":null,"subspecies":"I","sample_accession":"SAMEA788900","continent":"Africa","city":null,"collection_date":null,"collection_month":null,"not_editable":true,"admin1":null,"source_details":"Faeces","admin2":null,"longitude":null,"best_assembly":96730,"study_accession":"PRJEB2059","source_niche":"Human","barcode":"SAL_DA4755AA","phage_type":null,"latitude":null,"secondary_study_accession":"ERP000113","collection_year":2001,"ID":"SAL_JA6730AA_AS","disease":null,"uberstrain":34755,"country":"Mozambique","release_date":"2011-03-18","created":"2015-08-27","Accession":[{"seq_platform":"ILLUMINA","total_bases":364801200,"accession":"ERR024770","seq_library":"Paired","experiment_accession":"ERX009707","seq_insert":266,"average_length":75}],"assembly_status":"Assembled","ST":"ST17913","source_type":"Human","contact":"The Wellcome Trust Sanger Institute","collection_time":null,"__Node":"SAL_JA4358AA_AS","__strain_id":"34755","Collection Date":"ND","__selected":false,"id":73},"34757":{"comment":null,"secondary_sample_accession":"ERS009024","antigenic_formulas":null,"StrainID":34757,"serotype":"Typhimurium","antibiotic_resistance":null,"st_MLST_Achtman":313,"strain":"PO609","postcode":null,"owner":null,"subspecies":"I","sample_accession":"SAMEA788894","continent":"Africa","city":null,"collection_date":null,"collection_month":null,"not_editable":true,"admin1":null,"source_details":"blood; Human","admin2":null,"longitude":null,"best_assembly":96930,"study_accession":"PRJEB2059","source_niche":"Human","barcode":"SAL_DA4757AA","phage_type":null,"latitude":null,"secondary_study_accession":"ERP000113","collection_year":2009,"ID":"SAL_JA6930AA_AS","disease":null,"uberstrain":34757,"country":"Nigeria","release_date":"2011-03-18","created":"2015-08-27","Accession":[{"seq_platform":"ILLUMINA","total_bases":148866672,"accession":"ERR024772","seq_library":"Paired","experiment_accession":"ERX009707","seq_insert":266,"average_length":76}],"assembly_status":"Assembled","ST":"ST17911","source_type":"Human","contact":"The Wellcome Trust Sanger Institute","collection_time":null,"__Node":"SAL_JA6930AA_AS","__strain_id":"34757","Collection Date":"ND","__selected":false,"id":74},"34758":{"comment":null,"secondary_sample_accession":"ERS009025","antigenic_formulas":null,"StrainID":34758,"serotype":"Typhimurium","antibiotic_resistance":null,"st_MLST_Achtman":313,"strain":"PO1124","postcode":null,"owner":null,"subspecies":"I","sample_accession":"SAMEA788895","continent":"Africa","city":null,"collection_date":null,"collection_month":null,"not_editable":true,"admin1":null,"source_details":"blood; Human","admin2":null,"longitude":null,"best_assembly":98028,"study_accession":"PRJEB2059","source_niche":"Human","barcode":"SAL_DA4758AA","phage_type":null,"latitude":null,"secondary_study_accession":"ERP000113","collection_year":2010,"ID":"SAL_JA8028AA_AS","disease":null,"uberstrain":34758,"country":"Nigeria","release_date":"2011-03-18","created":"2015-08-27","Accession":[{"seq_platform":"ILLUMINA","total_bases":87023400,"accession":"ERR024773","seq_library":"Paired","experiment_accession":"ERX009707","seq_insert":266,"average_length":75}],"assembly_status":"Assembled","ST":"ST17910","source_type":"Human","contact":"The Wellcome Trust Sanger Institute","collection_time":null,"__Node":"SAL_JA8028AA_AS","__strain_id":"34758","Collection Date":"ND","__selected":false,"id":75},"34759":{"comment":null,"secondary_sample_accession":"ERS009026","antigenic_formulas":null,"StrainID":34759,"serotype":"Typhimurium","antibiotic_resistance":null,"st_MLST_Achtman":313,"strain":"PO1140","postcode":null,"owner":null,"subspecies":"I","sample_accession":"SAMEA788896","continent":"Africa","city":null,"collection_date":null,"collection_month":null,"not_editable":true,"admin1":null,"source_details":"blood; Human","admin2":null,"longitude":null,"best_assembly":94371,"study_accession":"PRJEB2059","source_niche":"Human","barcode":"SAL_DA4759AA","phage_type":null,"latitude":null,"secondary_study_accession":"ERP000113","collection_year":2010,"ID":"SAL_JA4371AA_AS","disease":null,"uberstrain":34759,"country":"Nigeria","release_date":"2011-03-18","created":"2015-08-27","Accession":[{"seq_platform":"ILLUMINA","total_bases":201182334,"accession":"ERR024774","seq_library":"Paired","experiment_accession":"ERX009707","seq_insert":266,"average_length":71}],"assembly_status":"Assembled","ST":"ST17909","source_type":"Human","contact":"The Wellcome Trust Sanger Institute","collection_time":null,"__Node":"SAL_JA7123AA_AS","__strain_id":"34759","Collection Date":"ND","__selected":false,"id":76},"34760":{"comment":null,"secondary_sample_accession":"ERS009027","antigenic_formulas":null,"StrainID":34760,"serotype":"Typhimurium","antibiotic_resistance":null,"st_MLST_Achtman":313,"strain":"PO1276","postcode":null,"owner":null,"subspecies":"I","sample_accession":"SAMEA788897","continent":"Africa","city":null,"collection_date":null,"collection_month":null,"not_editable":true,"admin1":null,"source_details":"blood; Human","admin2":null,"longitude":null,"best_assembly":97053,"study_accession":"PRJEB2059","source_niche":"Human","barcode":"SAL_DA4760AA","phage_type":null,"latitude":null,"secondary_study_accession":"ERP000113","collection_year":2010,"ID":"SAL_JA7053AA_AS","disease":null,"uberstrain":34760,"country":"Nigeria","release_date":"2011-03-18","created":"2015-08-27","Accession":[{"seq_platform":"ILLUMINA","total_bases":266927400,"accession":"ERR024775","seq_library":"Paired","experiment_accession":"ERX009707","seq_insert":266,"average_length":75}],"assembly_status":"Assembled","ST":"ST17908","source_type":"Human","contact":"The Wellcome Trust Sanger Institute","collection_time":null,"__Node":"SAL_JA7123AA_AS","__strain_id":"34760","Collection Date":"ND","__selected":false,"id":77},"34762":{"comment":null,"secondary_sample_accession":"ERS009044","antigenic_formulas":null,"StrainID":34762,"serotype":"Typhimurium","antibiotic_resistance":null,"st_MLST_Achtman":313,"strain":"334U","postcode":null,"owner":null,"subspecies":"I","sample_accession":"SAMEA788574","continent":"Africa","city":null,"collection_date":null,"collection_month":null,"not_editable":true,"admin1":null,"source_details":"blood; Human","admin2":null,"longitude":null,"best_assembly":96898,"study_accession":"PRJEB2059","source_niche":"Human","barcode":"SAL_DA4762AA","phage_type":null,"latitude":null,"secondary_study_accession":"ERP000113","collection_year":2002,"ID":"SAL_JA6898AA_AS","disease":null,"uberstrain":34762,"country":"Uganda","release_date":"2011-03-18","created":"2015-08-27","Accession":[{"seq_platform":"ILLUMINA","total_bases":245646450,"accession":"ERR024791","seq_library":"Paired","experiment_accession":"ERX009706","seq_insert":274,"average_length":75}],"assembly_status":"Assembled","ST":"ST17906","source_type":"Human","contact":"The Wellcome Trust Sanger Institute","collection_time":null,"__Node":"SAL_JA8056AA_AS","__strain_id":"34762","Collection Date":"ND","__selected":false,"id":78},"34766":{"comment":null,"secondary_sample_accession":"ERS009045","antigenic_formulas":null,"StrainID":34766,"serotype":"Typhimurium","antibiotic_resistance":null,"st_MLST_Achtman":313,"strain":"146U","postcode":null,"owner":null,"subspecies":"I","sample_accession":"SAMEA788651","continent":"Africa","city":null,"collection_date":null,"collection_month":null,"not_editable":true,"admin1":null,"source_details":"blood; Human","admin2":null,"longitude":null,"best_assembly":96459,"study_accession":"PRJEB2059","source_niche":"Human","barcode":"SAL_DA4766AA","phage_type":null,"latitude":null,"secondary_study_accession":"ERP000113","collection_year":2002,"ID":"SAL_JA6459AA_AS","disease":null,"uberstrain":34766,"country":"Uganda","release_date":"2011-03-18","created":"2015-08-27","Accession":[{"seq_platform":"ILLUMINA","total_bases":370420200,"accession":"ERR024795","seq_library":"Paired","experiment_accession":"ERX009706","seq_insert":274,"average_length":76}],"assembly_status":"Assembled","ST":"ST17903","source_type":"Human","contact":"The Wellcome Trust Sanger Institute","collection_time":null,"__Node":"SAL_JA6459AA_AS","__strain_id":"34766","Collection Date":"ND","__selected":false,"id":79},"34767":{"comment":null,"secondary_sample_accession":"ERS009046","antigenic_formulas":null,"StrainID":34767,"serotype":"Typhimurium","antibiotic_resistance":null,"st_MLST_Achtman":313,"strain":"270DRC","postcode":null,"owner":null,"subspecies":"I","sample_accession":"SAMEA788927","continent":"Africa","city":null,"collection_date":null,"collection_month":null,"not_editable":true,"admin1":null,"source_details":"blood; Human","admin2":null,"longitude":null,"best_assembly":96333,"study_accession":"PRJEB2059","source_niche":"Human","barcode":"SAL_DA4767AA","phage_type":null,"latitude":null,"secondary_study_accession":"ERP000113","collection_year":1991,"ID":"SAL_JA6333AA_AS","disease":null,"uberstrain":34767,"country":"Democratic Republic of the Congo","release_date":"2011-03-18","created":"2015-08-27","Accession":[{"seq_platform":"ILLUMINA","total_bases":675811050,"accession":"ERR024796","seq_library":"Paired","experiment_accession":"ERX009706","seq_insert":274,"average_length":75}],"assembly_status":"Assembled","ST":"ST17902","source_type":"Human","contact":"The Wellcome Trust Sanger Institute","collection_time":null,"__Node":"SAL_JA6333AA_AS","__strain_id":"34767","Collection Date":"ND","__selected":false,"id":80},"34768":{"comment":null,"secondary_sample_accession":"ERS009047","antigenic_formulas":null,"StrainID":34768,"serotype":"Typhimurium","antibiotic_resistance":null,"st_MLST_Achtman":313,"strain":"373DRC","postcode":null,"owner":null,"subspecies":"I","sample_accession":"SAMEA788853","continent":"Africa","city":null,"collection_date":null,"collection_month":null,"not_editable":true,"admin1":null,"source_details":"blood; Human","admin2":null,"longitude":null,"best_assembly":94527,"study_accession":"PRJEB2059","source_niche":"Human","barcode":"SAL_DA4768AA","phage_type":null,"latitude":null,"secondary_study_accession":"ERP000113","collection_year":1991,"ID":"SAL_JA4527AA_AS","disease":null,"uberstrain":34768,"country":"Democratic Republic of the Congo","release_date":"2011-03-18","created":"2015-08-27","Accession":[{"seq_platform":"ILLUMINA","total_bases":494205150,"accession":"ERR024797","seq_library":"Paired","experiment_accession":"ERX009706","seq_insert":274,"average_length":75}],"assembly_status":"Assembled","ST":"ST17901","source_type":"Human","contact":"The Wellcome Trust Sanger Institute","collection_time":null,"__Node":"SAL_JA4527AA_AS","__strain_id":"34768","Collection Date":"ND","__selected":false,"id":81},"34769":{"comment":null,"secondary_sample_accession":"ERS009048","antigenic_formulas":null,"StrainID":34769,"serotype":"Typhimurium","antibiotic_resistance":null,"st_MLST_Achtman":313,"strain":"269DRC","postcode":null,"owner":null,"subspecies":"I","sample_accession":"SAMEA788654","continent":"Africa","city":null,"collection_date":null,"collection_month":null,"not_editable":true,"admin1":null,"source_details":"blood; Human","admin2":null,"longitude":null,"best_assembly":96797,"study_accession":"PRJEB2059","source_niche":"Human","barcode":"SAL_DA4769AA","phage_type":null,"latitude":null,"secondary_study_accession":"ERP000113","collection_year":1991,"ID":"SAL_JA6797AA_AS","disease":null,"uberstrain":34769,"country":"Democratic Republic of the Congo","release_date":"2011-03-18","created":"2015-08-27","Accession":[{"seq_platform":"ILLUMINA","total_bases":638968476,"accession":"ERR024798","seq_library":"Paired","experiment_accession":"ERX009706","seq_insert":274,"average_length":71}],"assembly_status":"Assembled","ST":"ST17900","source_type":"Human","contact":"The Wellcome Trust Sanger Institute","collection_time":null,"__Node":"SAL_JA6797AA_AS","__strain_id":"34769","Collection Date":"ND","__selected":false,"id":82},"34771":{"comment":null,"secondary_sample_accession":"ERS009050","antigenic_formulas":null,"StrainID":34771,"serotype":"Typhimurium","antibiotic_resistance":null,"st_MLST_Achtman":313,"strain":"M2815310","postcode":null,"owner":null,"subspecies":"I","sample_accession":"SAMEA788589","continent":"Africa","city":null,"collection_date":null,"collection_month":null,"not_editable":true,"admin1":null,"source_details":"blood; Human","admin2":null,"longitude":null,"best_assembly":96452,"study_accession":"PRJEB2059","source_niche":"Human","barcode":"SAL_DA4771AA","phage_type":null,"latitude":null,"secondary_study_accession":"ERP000113","collection_year":2004,"ID":"SAL_JA6452AA_AS","disease":null,"uberstrain":34771,"country":"Mozambique","release_date":"2011-03-18","created":"2015-08-27","Accession":[{"seq_platform":"ILLUMINA","total_bases":199246312,"accession":"ERR024800","seq_library":"Paired","experiment_accession":"ERX009706","seq_insert":274,"average_length":76}],"assembly_status":"Assembled","ST":"ST17898","source_type":"Human","contact":"The Wellcome Trust Sanger Institute","collection_time":null,"__Node":"SAL_JA6452AA_AS","__strain_id":"34771","Collection Date":"ND","__selected":false,"id":83},"34774":{"comment":null,"secondary_sample_accession":"ERS009032","antigenic_formulas":null,"StrainID":34774,"serotype":"Typhimurium","antibiotic_resistance":null,"st_MLST_Achtman":313,"strain":"198U","postcode":null,"owner":null,"subspecies":"I","sample_accession":"SAMEA788776","continent":"Africa","city":null,"collection_date":null,"collection_month":null,"not_editable":true,"admin1":null,"source_details":"blood; Human","admin2":null,"longitude":null,"best_assembly":96363,"study_accession":"PRJEB2059","source_niche":"Human","barcode":"SAL_DA4774AA","phage_type":null,"latitude":null,"secondary_study_accession":"ERP000113","collection_year":2002,"ID":"SAL_JA6363AA_AS","disease":null,"uberstrain":34774,"country":"Uganda","release_date":"2011-03-18","created":"2015-08-27","Accession":[{"seq_platform":"ILLUMINA","total_bases":596684100,"accession":"ERR024778","seq_library":"Paired","experiment_accession":"ERX009705","seq_insert":286,"average_length":75}],"assembly_status":"Assembled","ST":"ST17896","source_type":"Human","contact":"The Wellcome Trust Sanger Institute","collection_time":null,"__Node":"SAL_JA6363AA_AS","__strain_id":"34774","Collection Date":"ND","__selected":false,"id":84},"34775":{"comment":null,"secondary_sample_accession":"ERS009041","antigenic_formulas":null,"StrainID":34775,"serotype":"Typhimurium","antibiotic_resistance":null,"st_MLST_Achtman":313,"strain":"868U","postcode":null,"owner":null,"subspecies":"I","sample_accession":"SAMEA788925","continent":"Africa","city":null,"collection_date":null,"collection_month":null,"not_editable":true,"admin1":null,"source_details":"blood; Human","admin2":null,"longitude":null,"best_assembly":96555,"study_accession":"PRJEB2059","source_niche":"Human","barcode":"SAL_DA4775AA","phage_type":null,"latitude":null,"secondary_study_accession":"ERP000113","collection_year":2002,"ID":"SAL_JA6555AA_AS","disease":null,"uberstrain":34775,"country":"Uganda","release_date":"2011-03-18","created":"2015-08-27","Accession":[{"seq_platform":"ILLUMINA","total_bases":403366194,"accession":"ERR024779","seq_library":"Paired","experiment_accession":"ERX009705","seq_insert":286,"average_length":71}],"assembly_status":"Assembled","ST":"ST17895","source_type":"Human","contact":"The Wellcome Trust Sanger Institute","collection_time":null,"__Node":"SAL_JA8056AA_AS","__strain_id":"34775","Collection Date":"ND","__selected":false,"id":85},"34776":{"comment":null,"secondary_sample_accession":"ERS009042","antigenic_formulas":null,"StrainID":34776,"serotype":"Typhimurium","antibiotic_resistance":null,"st_MLST_Achtman":313,"strain":"6325U","postcode":null,"owner":null,"subspecies":"I","sample_accession":"SAMEA788917","continent":"Africa","city":null,"collection_date":null,"collection_month":null,"not_editable":true,"admin1":null,"source_details":"blood; Human","admin2":null,"longitude":null,"best_assembly":94525,"study_accession":"PRJEB2059","source_niche":"Human","barcode":"SAL_DA4776AA","phage_type":null,"latitude":null,"secondary_study_accession":"ERP000113","collection_year":1998,"ID":"SAL_JA4525AA_AS","disease":null,"uberstrain":34776,"country":"Uganda","release_date":"2011-03-18","created":"2015-08-27","Accession":[{"seq_platform":"ILLUMINA","total_bases":543798600,"accession":"ERR024780","seq_library":"Paired","experiment_accession":"ERX009705","seq_insert":286,"average_length":75}],"assembly_status":"Assembled","ST":"ST17894","source_type":"Human","contact":"The Wellcome Trust Sanger Institute","collection_time":null,"__Node":"SAL_JA4525AA_AS","__strain_id":"34776","Collection Date":"ND","__selected":false,"id":86},"34778":{"comment":null,"secondary_sample_accession":"ERS009033","antigenic_formulas":null,"StrainID":34778,"serotype":"Typhimurium","antibiotic_resistance":null,"st_MLST_Achtman":313,"strain":"228DRC","postcode":null,"owner":null,"subspecies":"I","sample_accession":"SAMEA788855","continent":"Africa","city":null,"collection_date":null,"collection_month":null,"not_editable":true,"admin1":null,"source_details":"blood; Human","admin2":null,"longitude":null,"best_assembly":98056,"study_accession":"PRJEB2059","source_niche":"Human","barcode":"SAL_DA4778AA","phage_type":null,"latitude":null,"secondary_study_accession":"ERP000113","collection_year":1991,"ID":"SAL_JA8056AA_AS","disease":null,"uberstrain":34778,"country":"Democratic Republic of the Congo","release_date":"2011-03-18","created":"2015-08-27","Accession":[{"seq_platform":"ILLUMINA","total_bases":689622900,"accession":"ERR024782","seq_library":"Paired","experiment_accession":"ERX009705","seq_insert":286,"average_length":75}],"assembly_status":"Assembled","ST":"ST17893","source_type":"Human","contact":"The Wellcome Trust Sanger Institute","collection_time":null,"__Node":"SAL_JA8056AA_AS","__strain_id":"34778","Collection Date":"ND","__selected":false,"id":87},"34779":{"comment":null,"secondary_sample_accession":"ERS009034","antigenic_formulas":null,"StrainID":34779,"serotype":"Typhimurium","antibiotic_resistance":null,"st_MLST_Achtman":313,"strain":"265DRC","postcode":null,"owner":null,"subspecies":"I","sample_accession":"SAMEA788862","continent":"Africa","city":null,"collection_date":null,"collection_month":null,"not_editable":true,"admin1":null,"source_details":"blood; Human","admin2":null,"longitude":null,"best_assembly":95518,"study_accession":"PRJEB2059","source_niche":"Human","barcode":"SAL_DA4779AA","phage_type":null,"latitude":null,"secondary_study_accession":"ERP000113","collection_year":1991,"ID":"SAL_JA5518AA_AS","disease":null,"uberstrain":34779,"country":"Democratic Republic of the Congo","release_date":"2011-03-18","created":"2015-08-27","Accession":[{"seq_platform":"ILLUMINA","total_bases":103610868,"accession":"ERR024783","seq_library":"Paired","experiment_accession":"ERX009705","seq_insert":286,"average_length":71}],"assembly_status":"Assembled","ST":"ST17892","source_type":"Human","contact":"The Wellcome Trust Sanger Institute","collection_time":null,"__Node":"SAL_JA5518AA_AS","__strain_id":"34779","Collection Date":"ND","__selected":false,"id":88},"34780":{"comment":null,"secondary_sample_accession":"ERS009035","antigenic_formulas":null,"StrainID":34780,"serotype":"Typhimurium","antibiotic_resistance":null,"st_MLST_Achtman":313,"strain":"958U","postcode":null,"owner":null,"subspecies":"I","sample_accession":"SAMEA788861","continent":"Africa","city":null,"collection_date":null,"collection_month":null,"not_editable":true,"admin1":null,"source_details":"blood; Human","admin2":null,"longitude":null,"best_assembly":96496,"study_accession":"PRJEB2059","source_niche":"Human","barcode":"SAL_DA4780AA","phage_type":null,"latitude":null,"secondary_study_accession":"ERP000113","collection_year":2003,"ID":"SAL_JA6496AA_AS","disease":null,"uberstrain":34780,"country":"Uganda","release_date":"2011-03-18","created":"2015-08-27","Accession":[{"seq_platform":"ILLUMINA","total_bases":316749750,"accession":"ERR024784","seq_library":"Paired","experiment_accession":"ERX009705","seq_insert":286,"average_length":75}],"assembly_status":"Assembled","ST":"ST17891","source_type":"Human","contact":"The Wellcome Trust Sanger Institute","collection_time":null,"__Node":"SAL_JA8056AA_AS","__strain_id":"34780","Collection Date":"ND","__selected":false,"id":89},"34781":{"comment":null,"secondary_sample_accession":"ERS009036","antigenic_formulas":null,"StrainID":34781,"serotype":"Typhimurium","antibiotic_resistance":null,"st_MLST_Achtman":313,"strain":"1905U","postcode":null,"owner":null,"subspecies":"I","sample_accession":"SAMEA788850","continent":"Africa","city":null,"collection_date":null,"collection_month":null,"not_editable":true,"admin1":null,"source_details":"blood; Human","admin2":null,"longitude":null,"best_assembly":98180,"study_accession":"PRJEB2059","source_niche":"Human","barcode":"SAL_DA4781AA","phage_type":null,"latitude":null,"secondary_study_accession":"ERP000113","collection_year":1996,"ID":"SAL_JA8180AA_AS","disease":null,"uberstrain":34781,"country":"Uganda","release_date":"2011-03-18","created":"2015-08-27","Accession":[{"seq_platform":"ILLUMINA","total_bases":109910250,"accession":"ERR024785","seq_library":"Paired","experiment_accession":"ERX009705","seq_insert":286,"average_length":75}],"assembly_status":"Assembled","ST":"ST17890","source_type":"Human","contact":"The Wellcome Trust Sanger Institute","collection_time":null,"__Node":"SAL_JA8180AA_AS","__strain_id":"34781","Collection Date":"ND","__selected":false,"id":90},"34782":{"comment":null,"secondary_sample_accession":"ERS009037","antigenic_formulas":null,"StrainID":34782,"serotype":"Typhimurium","antibiotic_resistance":null,"st_MLST_Achtman":313,"strain":"5897U","postcode":null,"owner":null,"subspecies":"I","sample_accession":"SAMEA788859","continent":"Africa","city":null,"collection_date":null,"collection_month":null,"not_editable":true,"admin1":null,"source_details":"blood; Human","admin2":null,"longitude":null,"best_assembly":95149,"study_accession":"PRJEB2059","source_niche":"Human","barcode":"SAL_DA4782AA","phage_type":null,"latitude":null,"secondary_study_accession":"ERP000113","collection_year":1997,"ID":"SAL_JA5149AA_AS","disease":null,"uberstrain":34782,"country":"Uganda","release_date":"2011-03-18","created":"2015-08-27","Accession":[{"seq_platform":"ILLUMINA","total_bases":139432860,"accession":"ERR024786","seq_library":"Paired","experiment_accession":"ERX009705","seq_insert":286,"average_length":70}],"assembly_status":"Assembled","ST":"ST17889","source_type":"Human","contact":"The Wellcome Trust Sanger Institute","collection_time":null,"__Node":"SAL_JA5149AA_AS","__strain_id":"34782","Collection Date":"ND","__selected":false,"id":91},"34784":{"comment":null,"secondary_sample_accession":"ERS009039","antigenic_formulas":null,"StrainID":34784,"serotype":"Typhimurium","antibiotic_resistance":null,"st_MLST_Achtman":313,"strain":"415DRC","postcode":null,"owner":null,"subspecies":"I","sample_accession":"SAMEA788865","continent":"Africa","city":null,"collection_date":null,"collection_month":null,"not_editable":true,"admin1":null,"source_details":"blood; Human","admin2":null,"longitude":null,"best_assembly":95543,"study_accession":"PRJEB2059","source_niche":"Human","barcode":"SAL_DA4784AA","phage_type":null,"latitude":null,"secondary_study_accession":"ERP000113","collection_year":1992,"ID":"SAL_JA5543AA_AS","disease":null,"uberstrain":34784,"country":"Democratic Republic of the Congo","release_date":"2011-03-18","created":"2015-08-27","Accession":[{"seq_platform":"ILLUMINA","total_bases":632223902,"accession":"ERR024788","seq_library":"Paired","experiment_accession":"ERX009705","seq_insert":286,"average_length":71}],"assembly_status":"Assembled","ST":"ST17887","source_type":"Human","contact":"The Wellcome Trust Sanger Institute","collection_time":null,"__Node":"SAL_JA4527AA_AS","__strain_id":"34784","Collection Date":"ND","__selected":false,"id":92},"34785":{"comment":null,"secondary_sample_accession":"ERS009040","antigenic_formulas":null,"StrainID":34785,"serotype":"Typhimurium","antibiotic_resistance":null,"st_MLST_Achtman":313,"strain":"254DRC","postcode":null,"owner":null,"subspecies":"I","sample_accession":"SAMEA788646","continent":"Africa","city":null,"collection_date":null,"collection_month":null,"not_editable":true,"admin1":null,"source_details":"blood; Human","admin2":null,"longitude":null,"best_assembly":94569,"study_accession":"PRJEB2059","source_niche":"Human","barcode":"SAL_DA4785AA","phage_type":null,"latitude":null,"secondary_study_accession":"ERP000113","collection_year":1991,"ID":"SAL_JA4569AA_AS","disease":null,"uberstrain":34785,"country":"Democratic Republic of the Congo","release_date":"2011-03-18","created":"2015-08-27","Accession":[{"seq_platform":"ILLUMINA","total_bases":153214050,"accession":"ERR024789","seq_library":"Paired","experiment_accession":"ERX009705","seq_insert":286,"average_length":75}],"assembly_status":"Assembled","ST":"ST17886","source_type":"Human","contact":"The Wellcome Trust Sanger Institute","collection_time":null,"__Node":"SAL_JA4569AA_AS","__strain_id":"34785","Collection Date":"ND","__selected":false,"id":93},"34834":{"comment":null,"secondary_sample_accession":"ERS007623","antigenic_formulas":null,"StrainID":34834,"serotype":"Typhimurium","antibiotic_resistance":null,"st_MLST_Achtman":313,"strain":"M1560153","postcode":null,"owner":null,"subspecies":"I","sample_accession":"SAMEA788870","continent":"Africa","city":null,"collection_date":null,"collection_month":null,"not_editable":true,"admin1":null,"source_details":"blood; Human","admin2":null,"longitude":null,"best_assembly":95539,"study_accession":"PRJEB2059","source_niche":"Human","barcode":"SAL_DA4834AA","phage_type":null,"latitude":null,"secondary_study_accession":"ERP000113","collection_year":2001,"ID":"SAL_JA5539AA_AS","disease":null,"uberstrain":34834,"country":"Mozambique","release_date":"2011-03-18","created":"2015-08-27","Accession":[{"seq_platform":"ILLUMINA","total_bases":141329808,"accession":"ERR024422","seq_library":"Paired","experiment_accession":"ERX009661","seq_insert":257,"average_length":72}],"assembly_status":"Assembled","ST":"ST17842","source_type":"Human","contact":"The Wellcome Trust Sanger Institute","collection_time":null,"__Node":"SAL_JA5539AA_AS","__strain_id":"34834","Collection Date":"ND","__selected":false,"id":94},"34835":{"comment":null,"secondary_sample_accession":"ERS007624","antigenic_formulas":null,"StrainID":34835,"serotype":"Typhimurium","antibiotic_resistance":null,"st_MLST_Achtman":313,"strain":"M1776464","postcode":null,"owner":null,"subspecies":"I","sample_accession":"SAMEA788863","continent":"Africa","city":null,"collection_date":null,"collection_month":null,"not_editable":true,"admin1":null,"source_details":"blood; Human","admin2":null,"longitude":null,"best_assembly":94358,"study_accession":"PRJEB2059","source_niche":"Human","barcode":"SAL_DA4835AA","phage_type":null,"latitude":null,"secondary_study_accession":"ERP000113","collection_year":2002,"ID":"SAL_JA4358AA_AS","disease":null,"uberstrain":34835,"country":"Mozambique","release_date":"2011-03-18","created":"2015-08-27","Accession":[{"seq_platform":"ILLUMINA","total_bases":164279376,"accession":"ERR024423","seq_library":"Paired","experiment_accession":"ERX009661","seq_insert":257,"average_length":72}],"assembly_status":"Assembled","ST":"ST17841","source_type":"Human","contact":"The Wellcome Trust Sanger Institute","collection_time":null,"__Node":"SAL_JA4358AA_AS","__strain_id":"34835","Collection Date":"ND","__selected":false,"id":95},"34836":{"comment":null,"secondary_sample_accession":"ERS007627","antigenic_formulas":null,"StrainID":34836,"serotype":"Typhimurium","antibiotic_resistance":null,"st_MLST_Achtman":313,"strain":"M1605206","postcode":null,"owner":null,"subspecies":"I","sample_accession":"SAMEA788820","continent":"Africa","city":null,"collection_date":null,"collection_month":null,"not_editable":true,"admin1":null,"source_details":"blood; Human","admin2":null,"longitude":null,"best_assembly":94980,"study_accession":"PRJEB2059","source_niche":"Human","barcode":"SAL_DA4836AA","phage_type":null,"latitude":null,"secondary_study_accession":"ERP000113","collection_year":2002,"ID":"SAL_JA4980AA_AS","disease":null,"uberstrain":34836,"country":"Mozambique","release_date":"2011-03-18","created":"2015-08-27","Accession":[{"seq_platform":"ILLUMINA","total_bases":418518016,"accession":"ERR024424","seq_library":"Paired","experiment_accession":"ERX009661","seq_insert":257,"average_length":76}],"assembly_status":"Assembled","ST":"ST17840","source_type":"Human","contact":"The Wellcome Trust Sanger Institute","collection_time":null,"__Node":"SAL_JA4980AA_AS","__strain_id":"34836","Collection Date":"ND","__selected":false,"id":96},"34838":{"comment":null,"secondary_sample_accession":"ERS007629","antigenic_formulas":null,"StrainID":34838,"serotype":"Typhimurium","antibiotic_resistance":null,"st_MLST_Achtman":313,"strain":"M1174516","postcode":null,"owner":null,"subspecies":"I","sample_accession":"SAMEA788623","continent":"Africa","city":null,"collection_date":null,"collection_month":null,"not_editable":true,"admin1":null,"source_details":"blood; Human","admin2":null,"longitude":null,"best_assembly":97851,"study_accession":"PRJEB2059","source_niche":"Human","barcode":"SAL_DA4838AA","phage_type":null,"latitude":null,"secondary_study_accession":"ERP000113","collection_year":2001,"ID":"SAL_JA7851AA_AS","disease":null,"uberstrain":34838,"country":"Mozambique","release_date":"2011-03-18","created":"2015-08-27","Accession":[{"seq_platform":"ILLUMINA","total_bases":96307504,"accession":"ERR024414","seq_library":"Paired","experiment_accession":"ERX009661","seq_insert":257,"average_length":76}],"assembly_status":"Assembled","ST":"ST17838","source_type":"Human","contact":"The Wellcome Trust Sanger Institute","collection_time":null,"__Node":"SAL_JA7851AA_AS","__strain_id":"34838","Collection Date":"ND","__selected":false,"id":97},"34839":{"comment":null,"secondary_sample_accession":"ERS007631","antigenic_formulas":null,"StrainID":34839,"serotype":"Typhimurium","antibiotic_resistance":null,"st_MLST_Achtman":313,"strain":"M1438312","postcode":null,"owner":null,"subspecies":"I","sample_accession":"SAMEA788826","continent":"Africa","city":null,"collection_date":null,"collection_month":null,"not_editable":true,"admin1":null,"source_details":"Faeces","admin2":null,"longitude":null,"best_assembly":94985,"study_accession":"PRJEB2059","source_niche":"Human","barcode":"SAL_DA4839AA","phage_type":null,"latitude":null,"secondary_study_accession":"ERP000113","collection_year":2001,"ID":"SAL_JA4985AA_AS","disease":null,"uberstrain":34839,"country":"Mozambique","release_date":"2011-03-18","created":"2015-08-27","Accession":[{"seq_platform":"ILLUMINA","total_bases":369582528,"accession":"ERR024415","seq_library":"Paired","experiment_accession":"ERX009661","seq_insert":257,"average_length":76}],"assembly_status":"Assembled","ST":"ST17837","source_type":"Human","contact":"The Wellcome Trust Sanger Institute","collection_time":null,"__Node":"SAL_JA4358AA_AS","__strain_id":"34839","Collection Date":"ND","__selected":false,"id":98},"34844":{"comment":null,"secondary_sample_accession":"ERS007619","antigenic_formulas":null,"StrainID":34844,"serotype":"Typhimurium","antibiotic_resistance":null,"st_MLST_Achtman":313,"strain":"M2907772","postcode":null,"owner":null,"subspecies":"I","sample_accession":"SAMEA788733","continent":"Africa","city":null,"collection_date":null,"collection_month":null,"not_editable":true,"admin1":null,"source_details":"blood; Human","admin2":null,"longitude":null,"best_assembly":96884,"study_accession":"PRJEB2059","source_niche":"Human","barcode":"SAL_DA4844AA","phage_type":null,"latitude":null,"secondary_study_accession":"ERP000113","collection_year":2003,"ID":"SAL_JA6884AA_AS","disease":null,"uberstrain":34844,"country":"Mozambique","release_date":"2011-03-18","created":"2015-08-27","Accession":[{"seq_platform":"ILLUMINA","total_bases":310127424,"accession":"ERR024420","seq_library":"Paired","experiment_accession":"ERX009661","seq_insert":257,"average_length":76}],"assembly_status":"Assembled","ST":"ST17833","source_type":"Human","contact":"The Wellcome Trust Sanger Institute","collection_time":null,"__Node":"SAL_JA6884AA_AS","__strain_id":"34844","Collection Date":"ND","__selected":false,"id":99},"34869":{"comment":null,"secondary_sample_accession":"ERS007580","antigenic_formulas":null,"StrainID":34869,"serotype":"Typhimurium","antibiotic_resistance":null,"st_MLST_Achtman":313,"strain":"DT2B","postcode":null,"owner":null,"subspecies":"I","sample_accession":"SAMEA788743","continent":"Europe","city":null,"collection_date":null,"collection_month":null,"not_editable":true,"admin1":null,"source_details":"Faeces","admin2":null,"longitude":null,"best_assembly":96518,"study_accession":"PRJEB2059","source_niche":"Human","barcode":"SAL_DA4869AA","phage_type":null,"latitude":null,"secondary_study_accession":"ERP000113","collection_year":2009,"ID":"SAL_JA6518AA_AS","disease":null,"uberstrain":34869,"country":"United Kingdom","release_date":"2011-03-18","created":"2015-08-27","Accession":[{"seq_platform":"ILLUMINA","total_bases":487605888,"accession":"ERR024398","seq_library":"Paired","experiment_accession":"ERX009659","seq_insert":239,"average_length":72}],"assembly_status":"Assembled","ST":"ST17817","source_type":"Human","contact":"The Wellcome Trust Sanger Institute","collection_time":null,"__Node":"SAL_JA6518AA_AS","__strain_id":"34869","Collection Date":"ND","__selected":false,"id":100},"34870":{"comment":null,"secondary_sample_accession":"ERS007470","antigenic_formulas":null,"StrainID":34870,"serotype":"Typhimurium","antibiotic_resistance":null,"st_MLST_Achtman":313,"strain":"A38596","postcode":null,"owner":null,"subspecies":"I","sample_accession":"SAMEA788843","continent":"Africa","city":null,"collection_date":null,"collection_month":null,"not_editable":true,"admin1":null,"source_details":"blood; Human","admin2":null,"longitude":null,"best_assembly":96376,"study_accession":"PRJEB2059","source_niche":"Human","barcode":"SAL_DA4870AA","phage_type":null,"latitude":null,"secondary_study_accession":"ERP000113","collection_year":2005,"ID":"SAL_JA6376AA_AS","disease":null,"uberstrain":34870,"country":"Malawi","release_date":"2011-03-18","created":"2015-08-27","Accession":[{"seq_platform":"ILLUMINA","total_bases":316004400,"accession":"ERR023792","seq_library":"Paired","experiment_accession":"ERX009577","seq_insert":182,"average_length":75}],"assembly_status":"Assembled","ST":"ST17816","source_type":"Human","contact":"The Wellcome Trust Sanger Institute","collection_time":null,"__Node":"SAL_JA6376AA_AS","__strain_id":"34870","Collection Date":"ND","__selected":false,"id":101},"34871":{"comment":null,"secondary_sample_accession":"ERS007479","antigenic_formulas":null,"StrainID":34871,"serotype":"Typhimurium","antibiotic_resistance":null,"st_MLST_Achtman":313,"strain":"J3","postcode":null,"owner":null,"subspecies":"I","sample_accession":"SAMEA788690","continent":"Africa","city":null,"collection_date":null,"collection_month":null,"not_editable":true,"admin1":null,"source_details":"blood; Human","admin2":null,"longitude":null,"best_assembly":97160,"study_accession":"PRJEB2059","source_niche":"Human","barcode":"SAL_DA4871AA","phage_type":null,"latitude":null,"secondary_study_accession":"ERP000113","collection_year":2005,"ID":"SAL_JA7160AA_AS","disease":null,"uberstrain":34871,"country":"Mali","release_date":"2011-03-18","created":"2015-08-27","Accession":[{"seq_platform":"ILLUMINA","total_bases":264751900,"accession":"ERR023793","seq_library":"Paired","experiment_accession":"ERX009577","seq_insert":182,"average_length":70}],"assembly_status":"Assembled","ST":"ST17815","source_type":"Human","contact":"The Wellcome Trust Sanger Institute","collection_time":null,"__Node":"SAL_JA7160AA_AS","__strain_id":"34871","Collection Date":"ND","__selected":false,"id":102},"34872":{"comment":null,"secondary_sample_accession":"ERS007480","antigenic_formulas":null,"StrainID":34872,"serotype":"Typhimurium","antibiotic_resistance":null,"st_MLST_Achtman":313,"strain":"J17","postcode":null,"owner":null,"subspecies":"I","sample_accession":"SAMEA788656","continent":"Africa","city":null,"collection_date":null,"collection_month":null,"not_editable":true,"admin1":null,"source_details":"blood; Human","admin2":null,"longitude":null,"best_assembly":96619,"study_accession":"PRJEB2059","source_niche":"Human","barcode":"SAL_DA4872AA","phage_type":null,"latitude":null,"secondary_study_accession":"ERP000113","collection_year":2002,"ID":"SAL_JA6619AA_AS","disease":null,"uberstrain":34872,"country":"Mali","release_date":"2011-03-18","created":"2015-08-27","Accession":[{"seq_platform":"ILLUMINA","total_bases":878396250,"accession":"ERR023794","seq_library":"Paired","experiment_accession":"ERX009577","seq_insert":182,"average_length":75}],"assembly_status":"Assembled","ST":"ST17814","source_type":"Human","contact":"The Wellcome Trust Sanger Institute","collection_time":null,"__Node":"SAL_JA6619AA_AS","__strain_id":"34872","Collection Date":"ND","__selected":false,"id":103},"34873":{"comment":null,"secondary_sample_accession":"ERS007481","antigenic_formulas":null,"StrainID":34873,"serotype":"Typhimurium","antibiotic_resistance":null,"st_MLST_Achtman":313,"strain":"J27","postcode":null,"owner":null,"subspecies":"I","sample_accession":"SAMEA788657","continent":"Africa","city":null,"collection_date":null,"collection_month":null,"not_editable":true,"admin1":null,"source_details":"blood; Human","admin2":null,"longitude":null,"best_assembly":96708,"study_accession":"PRJEB2059","source_niche":"Human","barcode":"SAL_DA4873AA","phage_type":null,"latitude":null,"secondary_study_accession":"ERP000113","collection_year":2002,"ID":"SAL_JA6708AA_AS","disease":null,"uberstrain":34873,"country":"Mali","release_date":"2011-03-18","created":"2015-08-27","Accession":[{"seq_platform":"ILLUMINA","total_bases":533132408,"accession":"ERR023795","seq_library":"Paired","experiment_accession":"ERX009577","seq_insert":182,"average_length":74}],"assembly_status":"Assembled","ST":"ST17813","source_type":"Human","contact":"The Wellcome Trust Sanger Institute","collection_time":null,"__Node":"SAL_JA6708AA_AS","__strain_id":"34873","Collection Date":"ND","__selected":false,"id":104},"34874":{"comment":null,"secondary_sample_accession":"ERS007471","antigenic_formulas":null,"StrainID":34874,"serotype":"Typhimurium","antibiotic_resistance":null,"st_MLST_Achtman":313,"strain":"C13184","postcode":null,"owner":null,"subspecies":"I","sample_accession":"SAMEA788839","continent":"Africa","city":null,"collection_date":null,"collection_month":null,"not_editable":true,"admin1":null,"source_details":"blood; Human","admin2":null,"longitude":null,"best_assembly":94536,"study_accession":"PRJEB2059","source_niche":"Human","barcode":"SAL_DA4874AA","phage_type":null,"latitude":null,"secondary_study_accession":"ERP000113","collection_year":2002,"ID":"SAL_JA4536AA_AS","disease":null,"uberstrain":34874,"country":"Malawi","release_date":"2011-03-18","created":"2015-08-27","Accession":[{"seq_platform":"ILLUMINA","total_bases":715551880,"accession":"ERR023796","seq_library":"Paired","experiment_accession":"ERX009577","seq_insert":182,"average_length":74}],"assembly_status":"Assembled","ST":"ST17812","source_type":"Human","contact":"The Wellcome Trust Sanger Institute","collection_time":null,"__Node":"SAL_JA7123AA_AS","__strain_id":"34874","Collection Date":"ND","__selected":false,"id":105},"34875":{"comment":null,"secondary_sample_accession":"ERS007472","antigenic_formulas":null,"StrainID":34875,"serotype":"Typhimurium","antibiotic_resistance":null,"st_MLST_Achtman":313,"strain":"A39051","postcode":null,"owner":null,"subspecies":"I","sample_accession":"SAMEA788685","continent":"Africa","city":null,"collection_date":null,"collection_month":null,"not_editable":true,"admin1":null,"source_details":"blood; Human","admin2":null,"longitude":null,"best_assembly":15475,"study_accession":"PRJEB2059","source_niche":"Human","barcode":"SAL_DA4875AA","phage_type":null,"latitude":null,"secondary_study_accession":"ERP000113","collection_year":2002,"ID":"SAL_BA5475AA_AS","disease":null,"uberstrain":34875,"country":"Malawi","release_date":"2011-03-18","created":"2015-08-27","Accession":[{"seq_platform":"ILLUMINA","total_bases":430157700,"accession":"ERR023797","seq_library":"Paired","experiment_accession":"ERX009577","seq_insert":182,"average_length":75}],"assembly_status":"Assembled","ST":"ST17811","source_type":"Human","contact":"The Wellcome Trust Sanger Institute","collection_time":null,"__Node":"SAL_JA7123AA_AS","__strain_id":"34875","Collection Date":"ND","__selected":false,"id":106},"34876":{"comment":null,"secondary_sample_accession":"ERS007473","antigenic_formulas":null,"StrainID":34876,"serotype":"Typhimurium","antibiotic_resistance":null,"st_MLST_Achtman":313,"strain":"A39129","postcode":null,"owner":null,"subspecies":"I","sample_accession":"SAMEA788684","continent":"Africa","city":null,"collection_date":null,"collection_month":null,"not_editable":true,"admin1":null,"source_details":"blood; Human","admin2":null,"longitude":null,"best_assembly":96859,"study_accession":"PRJEB2059","source_niche":"Human","barcode":"SAL_DA4876AA","phage_type":null,"latitude":null,"secondary_study_accession":"ERP000113","collection_year":2006,"ID":"SAL_JA6859AA_AS","disease":null,"uberstrain":34876,"country":"Malawi","release_date":"2011-03-18","created":"2015-08-27","Accession":[{"seq_platform":"ILLUMINA","total_bases":188049540,"accession":"ERR023798","seq_library":"Paired","experiment_accession":"ERX009577","seq_insert":182,"average_length":74}],"assembly_status":"Assembled","ST":"ST17810","source_type":"Human","contact":"The Wellcome Trust Sanger Institute","collection_time":null,"__Node":"SAL_JA6859AA_AS","__strain_id":"34876","Collection Date":"ND","__selected":false,"id":107},"34877":{"comment":null,"secondary_sample_accession":"ERS007474","antigenic_formulas":null,"StrainID":34877,"serotype":"Typhimurium","antibiotic_resistance":null,"st_MLST_Achtman":313,"strain":"A39155","postcode":null,"owner":null,"subspecies":"I","sample_accession":"SAMEA788701","continent":"Africa","city":null,"collection_date":null,"collection_month":null,"not_editable":true,"admin1":null,"source_details":"blood; Human","admin2":null,"longitude":null,"best_assembly":95504,"study_accession":"PRJEB2059","source_niche":"Human","barcode":"SAL_DA4877AA","phage_type":null,"latitude":null,"secondary_study_accession":"ERP000113","collection_year":2006,"ID":"SAL_JA5504AA_AS","disease":null,"uberstrain":34877,"country":"Malawi","release_date":"2011-03-18","created":"2015-08-27","Accession":[{"seq_platform":"ILLUMINA","total_bases":179065074,"accession":"ERR023799","seq_library":"Paired","experiment_accession":"ERX009577","seq_insert":182,"average_length":69}],"assembly_status":"Assembled","ST":"ST17809","source_type":"Human","contact":"The Wellcome Trust Sanger Institute","collection_time":null,"__Node":"SAL_JA5504AA_AS","__strain_id":"34877","Collection Date":"ND","__selected":false,"id":108},"34879":{"comment":null,"secondary_sample_accession":"ERS007476","antigenic_formulas":null,"StrainID":34879,"serotype":"Typhimurium","antibiotic_resistance":null,"st_MLST_Achtman":313,"strain":"P62","postcode":null,"owner":null,"subspecies":"I","sample_accession":"SAMEA788689","continent":"Africa","city":null,"collection_date":null,"collection_month":null,"not_editable":true,"admin1":null,"source_details":"blood; Human","admin2":null,"longitude":null,"best_assembly":96532,"study_accession":"PRJEB2059","source_niche":"Human","barcode":"SAL_DA4879AA","phage_type":null,"latitude":null,"secondary_study_accession":"ERP000113","collection_year":2005,"ID":"SAL_JA6532AA_AS","disease":null,"uberstrain":34879,"country":"Mali","release_date":"2011-03-18","created":"2015-08-27","Accession":[{"seq_platform":"ILLUMINA","total_bases":153296344,"accession":"ERR023801","seq_library":"Paired","experiment_accession":"ERX009577","seq_insert":182,"average_length":68}],"assembly_status":"Assembled","ST":"ST17807","source_type":"Human","contact":"The Wellcome Trust Sanger Institute","collection_time":null,"__Node":"SAL_JA6532AA_AS","__strain_id":"34879","Collection Date":"ND","__selected":false,"id":109},"34880":{"comment":null,"secondary_sample_accession":"ERS007477","antigenic_formulas":null,"StrainID":34880,"serotype":"Typhimurium","antibiotic_resistance":null,"st_MLST_Achtman":313,"strain":"P73","postcode":null,"owner":null,"subspecies":"I","sample_accession":"SAMEA788688","continent":"Africa","city":null,"collection_date":null,"collection_month":null,"not_editable":true,"admin1":null,"source_details":"blood; Human","admin2":null,"longitude":null,"best_assembly":96409,"study_accession":"PRJEB2059","source_niche":"Human","barcode":"SAL_DA4880AA","phage_type":null,"latitude":null,"secondary_study_accession":"ERP000113","collection_year":2005,"ID":"SAL_JA6409AA_AS","disease":null,"uberstrain":34880,"country":"Mali","release_date":"2011-03-18","created":"2015-08-27","Accession":[{"seq_platform":"ILLUMINA","total_bases":380504778,"accession":"ERR023802","seq_library":"Paired","experiment_accession":"ERX009577","seq_insert":182,"average_length":69}],"assembly_status":"Assembled","ST":"ST17806","source_type":"Human","contact":"The Wellcome Trust Sanger Institute","collection_time":null,"__Node":"SAL_JA6409AA_AS","__strain_id":"34880","Collection Date":"ND","__selected":false,"id":110},"34881":{"comment":null,"secondary_sample_accession":"ERS007478","antigenic_formulas":null,"StrainID":34881,"serotype":"Typhimurium","antibiotic_resistance":null,"st_MLST_Achtman":313,"strain":"P51","postcode":null,"owner":null,"subspecies":"I","sample_accession":"SAMEA788691","continent":"Africa","city":null,"collection_date":null,"collection_month":null,"not_editable":true,"admin1":null,"source_details":"blood; Human","admin2":null,"longitude":null,"best_assembly":90191,"study_accession":"PRJEB2059","source_niche":"Human","barcode":"SAL_DA4881AA","phage_type":null,"latitude":null,"secondary_study_accession":"ERP000113","collection_year":2006,"ID":"SAL_JA0191AA_AS","disease":null,"uberstrain":34881,"country":"Mali","release_date":"2011-03-18","created":"2015-08-27","Accession":[{"seq_platform":"ILLUMINA","total_bases":639644766,"accession":"ERR023803","seq_library":"Paired","experiment_accession":"ERX009577","seq_insert":182,"average_length":69}],"assembly_status":"Assembled","ST":"ST17805","source_type":"Human","contact":"The Wellcome Trust Sanger Institute","collection_time":null,"__Node":"SAL_JA0191AA_AS","__strain_id":"34881","Collection Date":"ND","__selected":false,"id":111},"34894":{"comment":null,"secondary_sample_accession":"ERS007446","antigenic_formulas":null,"StrainID":34894,"serotype":"Typhimurium","antibiotic_resistance":null,"st_MLST_Achtman":313,"strain":"A018","postcode":null,"owner":null,"subspecies":"I","sample_accession":"SAMEA788830","continent":"Africa","city":null,"collection_date":null,"collection_month":null,"not_editable":true,"admin1":null,"source_details":"blood; Human","admin2":null,"longitude":null,"best_assembly":98161,"study_accession":"PRJEB2059","source_niche":"Human","barcode":"SAL_DA4894AA","phage_type":null,"latitude":null,"secondary_study_accession":"ERP000113","collection_year":1997,"ID":"SAL_JA8161AA_AS","disease":null,"uberstrain":34894,"country":"Malawi","release_date":"2011-03-18","created":"2015-08-27","Accession":[{"seq_platform":"ILLUMINA","total_bases":288046924,"accession":"ERR023766","seq_library":"Paired","experiment_accession":"ERX009575","seq_insert":180,"average_length":74}],"assembly_status":"Assembled","ST":"ST17793","source_type":"Human","contact":"The Wellcome Trust Sanger Institute","collection_time":null,"__Node":"SAL_JA8161AA_AS","__strain_id":"34894","Collection Date":"ND","__selected":false,"id":112},"34895":{"comment":null,"secondary_sample_accession":"ERS007455","antigenic_formulas":null,"StrainID":34895,"serotype":"Typhimurium","antibiotic_resistance":null,"st_MLST_Achtman":313,"strain":"C2167","postcode":null,"owner":null,"subspecies":"I","sample_accession":"SAMEA788794","continent":"Africa","city":null,"collection_date":null,"collection_month":null,"not_editable":true,"admin1":null,"source_details":"CSF; Human","admin2":null,"longitude":null,"best_assembly":96802,"study_accession":"PRJEB2059","source_niche":"Human","barcode":"SAL_DA4895AA","phage_type":null,"latitude":null,"secondary_study_accession":"ERP000113","collection_year":2000,"ID":"SAL_JA6802AA_AS","disease":null,"uberstrain":34895,"country":"Malawi","release_date":"2011-03-18","created":"2015-08-27","Accession":[{"seq_platform":"ILLUMINA","total_bases":308938392,"accession":"ERR023767","seq_library":"Paired","experiment_accession":"ERX009575","seq_insert":180,"average_length":69}],"assembly_status":"Assembled","ST":"ST17792","source_type":"Human","contact":"The Wellcome Trust Sanger Institute","collection_time":null,"__Node":"SAL_JA6802AA_AS","__strain_id":"34895","Collection Date":"ND","__selected":false,"id":113},"34896":{"comment":null,"secondary_sample_accession":"ERS007456","antigenic_formulas":null,"StrainID":34896,"serotype":"Typhimurium","antibiotic_resistance":null,"st_MLST_Achtman":313,"strain":"C2364","postcode":null,"owner":null,"subspecies":"I","sample_accession":"SAMEA788793","continent":"Africa","city":null,"collection_date":null,"collection_month":null,"not_editable":true,"admin1":null,"source_details":"CSF; Human","admin2":null,"longitude":null,"best_assembly":15458,"study_accession":"PRJEB2059","source_niche":"Human","barcode":"SAL_DA4896AA","phage_type":null,"latitude":null,"secondary_study_accession":"ERP000113","collection_year":2000,"ID":"SAL_BA5458AA_AS","disease":null,"uberstrain":34896,"country":"Malawi","release_date":"2011-03-18","created":"2015-08-27","Accession":[{"seq_platform":"ILLUMINA","total_bases":300193580,"accession":"ERR023768","seq_library":"Paired","experiment_accession":"ERX009575","seq_insert":180,"average_length":74}],"assembly_status":"Assembled","ST":"ST17791","source_type":"Human","contact":"The Wellcome Trust Sanger Institute","collection_time":null,"__Node":"SAL_BA5458AA_AS","__strain_id":"34896","Collection Date":"ND","__selected":false,"id":114},"34897":{"comment":null,"secondary_sample_accession":"ERS007457","antigenic_formulas":null,"StrainID":34897,"serotype":"Typhimurium","antibiotic_resistance":null,"st_MLST_Achtman":313,"strain":"A13198","postcode":null,"owner":null,"subspecies":"I","sample_accession":"SAMEA788792","continent":"Africa","city":null,"collection_date":null,"collection_month":null,"not_editable":true,"admin1":null,"source_details":"blood; Human","admin2":null,"longitude":null,"best_assembly":94506,"study_accession":"PRJEB2059","source_niche":"Human","barcode":"SAL_DA4897AA","phage_type":null,"latitude":null,"secondary_study_accession":"ERP000113","collection_year":2001,"ID":"SAL_JA4506AA_AS","disease":null,"uberstrain":34897,"country":"Malawi","release_date":"2011-03-18","created":"2015-08-27","Accession":[{"seq_platform":"ILLUMINA","total_bases":407596588,"accession":"ERR023769","seq_library":"Paired","experiment_accession":"ERX009575","seq_insert":180,"average_length":74}],"assembly_status":"Assembled","ST":"ST17790","source_type":"Human","contact":"The Wellcome Trust Sanger Institute","collection_time":null,"__Node":"SAL_JA4506AA_AS","__strain_id":"34897","Collection Date":"ND","__selected":false,"id":115},"34898":{"comment":null,"secondary_sample_accession":"ERS007447","antigenic_formulas":null,"StrainID":34898,"serotype":"Typhimurium","antibiotic_resistance":null,"st_MLST_Achtman":313,"strain":"A082","postcode":null,"owner":null,"subspecies":"I","sample_accession":"SAMEA788913","continent":"Africa","city":null,"collection_date":null,"collection_month":null,"not_editable":true,"admin1":null,"source_details":"blood; Human","admin2":null,"longitude":null,"best_assembly":96544,"study_accession":"PRJEB2059","source_niche":"Human","barcode":"SAL_DA4898AA","phage_type":null,"latitude":null,"secondary_study_accession":"ERP000113","collection_year":1997,"ID":"SAL_JA6544AA_AS","disease":null,"uberstrain":34898,"country":"Malawi","release_date":"2011-03-18","created":"2015-08-27","Accession":[{"seq_platform":"ILLUMINA","total_bases":425691084,"accession":"ERR023770","seq_library":"Paired","experiment_accession":"ERX009575","seq_insert":180,"average_length":69}],"assembly_status":"Assembled","ST":"ST17789","source_type":"Human","contact":"The Wellcome Trust Sanger Institute","collection_time":null,"__Node":"SAL_JA6544AA_AS","__strain_id":"34898","Collection Date":"ND","__selected":false,"id":116},"34899":{"comment":null,"secondary_sample_accession":"ERS007448","antigenic_formulas":null,"StrainID":34899,"serotype":"Typhimurium","antibiotic_resistance":null,"st_MLST_Achtman":313,"strain":"A357","postcode":null,"owner":null,"subspecies":"I","sample_accession":"SAMEA788818","continent":"Africa","city":null,"collection_date":null,"collection_month":null,"not_editable":true,"admin1":null,"source_details":"blood; Human","admin2":null,"longitude":null,"best_assembly":96805,"study_accession":"PRJEB2059","source_niche":"Human","barcode":"SAL_DA4899AA","phage_type":null,"latitude":null,"secondary_study_accession":"ERP000113","collection_year":1998,"ID":"SAL_JA6805AA_AS","disease":null,"uberstrain":34899,"country":"Malawi","release_date":"2011-03-18","created":"2015-08-27","Accession":[{"seq_platform":"ILLUMINA","total_bases":956706928,"accession":"ERR023771","seq_library":"Paired","experiment_accession":"ERX009575","seq_insert":180,"average_length":74}],"assembly_status":"Assembled","ST":"ST17788","source_type":"Human","contact":"The Wellcome Trust Sanger Institute","collection_time":null,"__Node":"SAL_JA6805AA_AS","__strain_id":"34899","Collection Date":"ND","__selected":false,"id":117},"34901":{"comment":null,"secondary_sample_accession":"ERS007450","antigenic_formulas":null,"StrainID":34901,"serotype":"Typhimurium","antibiotic_resistance":null,"st_MLST_Achtman":313,"strain":"A680","postcode":null,"owner":null,"subspecies":"I","sample_accession":"SAMEA788799","continent":"Africa","city":null,"collection_date":null,"collection_month":null,"not_editable":true,"admin1":null,"source_details":"blood; Human","admin2":null,"longitude":null,"best_assembly":96549,"study_accession":"PRJEB2059","source_niche":"Human","barcode":"SAL_DA4901AA","phage_type":null,"latitude":null,"secondary_study_accession":"ERP000113","collection_year":1998,"ID":"SAL_JA6549AA_AS","disease":null,"uberstrain":34901,"country":"Malawi","release_date":"2011-03-18","created":"2015-08-27","Accession":[{"seq_platform":"ILLUMINA","total_bases":374253654,"accession":"ERR023773","seq_library":"Paired","experiment_accession":"ERX009575","seq_insert":180,"average_length":69}],"assembly_status":"Assembled","ST":"ST17786","source_type":"Human","contact":"The Wellcome Trust Sanger Institute","collection_time":null,"__Node":"SAL_JA6549AA_AS","__strain_id":"34901","Collection Date":"ND","__selected":false,"id":118},"34902":{"comment":null,"secondary_sample_accession":"ERS007451","antigenic_formulas":null,"StrainID":34902,"serotype":"Typhimurium","antibiotic_resistance":null,"st_MLST_Achtman":313,"strain":"A3800","postcode":null,"owner":null,"subspecies":"I","sample_accession":"SAMEA788798","continent":"Africa","city":null,"collection_date":null,"collection_month":null,"not_editable":true,"admin1":null,"source_details":"blood; Human","admin2":null,"longitude":null,"best_assembly":96552,"study_accession":"PRJEB2059","source_niche":"Human","barcode":"SAL_DA4902AA","phage_type":null,"latitude":null,"secondary_study_accession":"ERP000113","collection_year":1999,"ID":"SAL_JA6552AA_AS","disease":null,"uberstrain":34902,"country":"Malawi","release_date":"2011-03-18","created":"2015-08-27","Accession":[{"seq_platform":"ILLUMINA","total_bases":356937966,"accession":"ERR023774","seq_library":"Paired","experiment_accession":"ERX009575","seq_insert":180,"average_length":69}],"assembly_status":"Assembled","ST":"ST17785","source_type":"Human","contact":"The Wellcome Trust Sanger Institute","collection_time":null,"__Node":"SAL_JA6552AA_AS","__strain_id":"34902","Collection Date":"ND","__selected":false,"id":119},"34903":{"comment":null,"secondary_sample_accession":"ERS007452","antigenic_formulas":null,"StrainID":34903,"serotype":"Typhimurium","antibiotic_resistance":null,"st_MLST_Achtman":313,"strain":"A4283","postcode":null,"owner":null,"subspecies":"I","sample_accession":"SAMEA788797","continent":"Africa","city":null,"collection_date":null,"collection_month":null,"not_editable":true,"admin1":null,"source_details":"blood; Human","admin2":null,"longitude":null,"best_assembly":15533,"study_accession":"PRJEB2059","source_niche":"Human","barcode":"SAL_DA4903AA","phage_type":null,"latitude":null,"secondary_study_accession":"ERP000113","collection_year":1999,"ID":"SAL_BA5533AA_AS","disease":null,"uberstrain":34903,"country":"Malawi","release_date":"2011-03-18","created":"2015-08-27","Accession":[{"seq_platform":"ILLUMINA","total_bases":212933424,"accession":"ERR023775","seq_library":"Paired","experiment_accession":"ERX009575","seq_insert":180,"average_length":66}],"assembly_status":"Assembled","ST":"ST17784","source_type":"Human","contact":"The Wellcome Trust Sanger Institute","collection_time":null,"__Node":"SAL_BA5533AA_AS","__strain_id":"34903","Collection Date":"ND","__selected":false,"id":120},"34904":{"comment":null,"secondary_sample_accession":"ERS007453","antigenic_formulas":null,"StrainID":34904,"serotype":"Typhimurium","antibiotic_resistance":null,"st_MLST_Achtman":313,"strain":"A4447","postcode":null,"owner":null,"subspecies":"I","sample_accession":"SAMEA788796","continent":"Africa","city":null,"collection_date":null,"collection_month":null,"not_editable":true,"admin1":null,"source_details":"blood; Human","admin2":null,"longitude":null,"best_assembly":94341,"study_accession":"PRJEB2059","source_niche":"Human","barcode":"SAL_DA4904AA","phage_type":null,"latitude":null,"secondary_study_accession":"ERP000113","collection_year":1999,"ID":"SAL_JA4341AA_AS","disease":null,"uberstrain":34904,"country":"Malawi","release_date":"2011-03-18","created":"2015-08-27","Accession":[{"seq_platform":"ILLUMINA","total_bases":453211596,"accession":"ERR023776","seq_library":"Paired","experiment_accession":"ERX009575","seq_insert":180,"average_length":69}],"assembly_status":"Assembled","ST":"ST17783","source_type":"Human","contact":"The Wellcome Trust Sanger Institute","collection_time":null,"__Node":"SAL_JA4341AA_AS","__strain_id":"34904","Collection Date":"ND","__selected":false,"id":121},"34905":{"comment":null,"secondary_sample_accession":"ERS007454","antigenic_formulas":null,"StrainID":34905,"serotype":"Typhimurium","antibiotic_resistance":null,"st_MLST_Achtman":313,"strain":"C2110","postcode":null,"owner":null,"subspecies":"I","sample_accession":"SAMEA788795","continent":"Africa","city":null,"collection_date":null,"collection_month":null,"not_editable":true,"admin1":null,"source_details":"CSF; Human","admin2":null,"longitude":null,"best_assembly":96553,"study_accession":"PRJEB2059","source_niche":"Human","barcode":"SAL_DA4905AA","phage_type":null,"latitude":null,"secondary_study_accession":"ERP000113","collection_year":2000,"ID":"SAL_JA6553AA_AS","disease":null,"uberstrain":34905,"country":"Malawi","release_date":"2011-03-18","created":"2015-08-27","Accession":[{"seq_platform":"ILLUMINA","total_bases":402474378,"accession":"ERR023777","seq_library":"Paired","experiment_accession":"ERX009575","seq_insert":180,"average_length":69}],"assembly_status":"Assembled","ST":"ST17782","source_type":"Human","contact":"The Wellcome Trust Sanger Institute","collection_time":null,"__Node":"SAL_JA6553AA_AS","__strain_id":"34905","Collection Date":"ND","__selected":false,"id":122},"34918":{"comment":null,"secondary_sample_accession":"ERS007482","antigenic_formulas":null,"StrainID":34918,"serotype":"Typhimurium","antibiotic_resistance":null,"st_MLST_Achtman":313,"strain":"J20","postcode":null,"owner":null,"subspecies":"I","sample_accession":"SAMEA788658","continent":"Africa","city":null,"collection_date":null,"collection_month":null,"not_editable":true,"admin1":null,"source_details":"blood; Human","admin2":null,"longitude":null,"best_assembly":15377,"study_accession":"PRJEB2059","source_niche":"Human","barcode":"SAL_DA4918AA","phage_type":null,"latitude":null,"secondary_study_accession":"ERP000113","collection_year":2003,"ID":"SAL_BA5377AA_AS","disease":null,"uberstrain":34918,"country":"Mali","release_date":"2011-03-18","created":"2015-08-27","Accession":[{"seq_platform":"ILLUMINA","total_bases":321388344,"accession":"ERR023805","seq_library":"Paired","experiment_accession":"ERX009573","seq_insert":174,"average_length":76}],"assembly_status":"Assembled","ST":"ST17771","source_type":"Human","contact":"The Wellcome Trust Sanger Institute","collection_time":null,"__Node":"SAL_BA5377AA_AS","__strain_id":"34918","Collection Date":"ND","__selected":false,"id":123},"34922":{"comment":null,"secondary_sample_accession":"ERS007483","antigenic_formulas":null,"StrainID":34922,"serotype":"Typhimurium","antibiotic_resistance":null,"st_MLST_Achtman":313,"strain":"I3","postcode":null,"owner":null,"subspecies":"I","sample_accession":"SAMEA788659","continent":"Africa","city":null,"collection_date":null,"collection_month":null,"not_editable":true,"admin1":null,"source_details":"blood; Human","admin2":null,"longitude":null,"best_assembly":96960,"study_accession":"PRJEB2059","source_niche":"Human","barcode":"SAL_DA4922AA","phage_type":null,"latitude":null,"secondary_study_accession":"ERP000113","collection_year":2002,"ID":"SAL_JA6960AA_AS","disease":null,"uberstrain":34922,"country":"Mali","release_date":"2011-03-18","created":"2015-08-27","Accession":[{"seq_platform":"ILLUMINA","total_bases":343681200,"accession":"ERR023809","seq_library":"Paired","experiment_accession":"ERX009573","seq_insert":174,"average_length":75}],"assembly_status":"Assembled","ST":"ST17767","source_type":"Human","contact":"The Wellcome Trust Sanger Institute","collection_time":null,"__Node":"SAL_JA7123AA_AS","__strain_id":"34922","Collection Date":"ND","__selected":false,"id":124},"34923":{"comment":null,"secondary_sample_accession":"ERS007484","antigenic_formulas":null,"StrainID":34923,"serotype":"Typhimurium","antibiotic_resistance":null,"st_MLST_Achtman":313,"strain":"I32","postcode":null,"owner":null,"subspecies":"I","sample_accession":"SAMEA788652","continent":"Africa","city":null,"collection_date":null,"collection_month":null,"not_editable":true,"admin1":null,"source_details":"blood; Human","admin2":null,"longitude":null,"best_assembly":96526,"study_accession":"PRJEB2059","source_niche":"Human","barcode":"SAL_DA4923AA","phage_type":null,"latitude":null,"secondary_study_accession":"ERP000113","collection_year":2002,"ID":"SAL_JA6526AA_AS","disease":null,"uberstrain":34923,"country":"Mali","release_date":"2011-03-18","created":"2015-08-27","Accession":[{"seq_platform":"ILLUMINA","total_bases":335990394,"accession":"ERR023810","seq_library":"Paired","experiment_accession":"ERX009573","seq_insert":174,"average_length":69}],"assembly_status":"Assembled","ST":"ST17766","source_type":"Human","contact":"The Wellcome Trust Sanger Institute","collection_time":null,"__Node":"SAL_JA7123AA_AS","__strain_id":"34923","Collection Date":"ND","__selected":false,"id":125},"34924":{"comment":null,"secondary_sample_accession":"ERS007485","antigenic_formulas":null,"StrainID":34924,"serotype":"Typhimurium","antibiotic_resistance":null,"st_MLST_Achtman":313,"strain":"I45","postcode":null,"owner":null,"subspecies":"I","sample_accession":"SAMEA788653","continent":"Africa","city":null,"collection_date":null,"collection_month":null,"not_editable":true,"admin1":null,"source_details":"blood; Human","admin2":null,"longitude":null,"best_assembly":96622,"study_accession":"PRJEB2059","source_niche":"Human","barcode":"SAL_DA4924AA","phage_type":null,"latitude":null,"secondary_study_accession":"ERP000113","collection_year":2002,"ID":"SAL_JA6622AA_AS","disease":null,"uberstrain":34924,"country":"Mali","release_date":"2011-03-18","created":"2015-08-27","Accession":[{"seq_platform":"ILLUMINA","total_bases":215796150,"accession":"ERR023811","seq_library":"Paired","experiment_accession":"ERX009573","seq_insert":174,"average_length":75}],"assembly_status":"Assembled","ST":"ST17765","source_type":"Human","contact":"The Wellcome Trust Sanger Institute","collection_time":null,"__Node":"SAL_JA7123AA_AS","__strain_id":"34924","Collection Date":"ND","__selected":false,"id":126},"34925":{"comment":null,"secondary_sample_accession":"ERS007486","antigenic_formulas":null,"StrainID":34925,"serotype":"Typhimurium","antibiotic_resistance":null,"st_MLST_Achtman":313,"strain":"I7","postcode":null,"owner":null,"subspecies":"I","sample_accession":"SAMEA788725","continent":"Africa","city":null,"collection_date":null,"collection_month":null,"not_editable":true,"admin1":null,"source_details":"blood; Human","admin2":null,"longitude":null,"best_assembly":97123,"study_accession":"PRJEB2059","source_niche":"Human","barcode":"SAL_DA4925AA","phage_type":null,"latitude":null,"secondary_study_accession":"ERP000113","collection_year":2002,"ID":"SAL_JA7123AA_AS","disease":null,"uberstrain":34925,"country":"Mali","release_date":"2011-03-18","created":"2015-08-27","Accession":[{"seq_platform":"ILLUMINA","total_bases":311541936,"accession":"ERR023812","seq_library":"Paired","experiment_accession":"ERX009573","seq_insert":174,"average_length":76}],"assembly_status":"Assembled","ST":"ST17764","source_type":"Human","contact":"The Wellcome Trust Sanger Institute","collection_time":null,"__Node":"SAL_JA7123AA_AS","__strain_id":"34925","Collection Date":"ND","__selected":false,"id":127},"34930":{"comment":null,"secondary_sample_accession":"ERS007458","antigenic_formulas":null,"StrainID":34930,"serotype":"Typhimurium","antibiotic_resistance":null,"st_MLST_Achtman":313,"strain":"A13212","postcode":null,"owner":null,"subspecies":"I","sample_accession":"SAMEA788803","continent":"Africa","city":null,"collection_date":null,"collection_month":null,"not_editable":true,"admin1":null,"source_details":"blood; Human","admin2":null,"longitude":null,"best_assembly":96861,"study_accession":"PRJEB2059","source_niche":"Human","barcode":"SAL_DA4930AA","phage_type":null,"latitude":null,"secondary_study_accession":"ERP000113","collection_year":2001,"ID":"SAL_JA6861AA_AS","disease":null,"uberstrain":34930,"country":"Malawi","release_date":"2011-03-18","created":"2015-08-27","Accession":[{"seq_platform":"ILLUMINA","total_bases":228786984,"accession":"ERR023779","seq_library":"Paired","experiment_accession":"ERX009572","seq_insert":182,"average_length":74}],"assembly_status":"Assembled","ST":"ST17759","source_type":"Human","contact":"The Wellcome Trust Sanger Institute","collection_time":null,"__Node":"SAL_JA6861AA_AS","__strain_id":"34930","Collection Date":"ND","__selected":false,"id":128},"34931":{"comment":null,"secondary_sample_accession":"ERS007467","antigenic_formulas":null,"StrainID":34931,"serotype":"Typhimurium","antibiotic_resistance":null,"st_MLST_Achtman":313,"strain":"D23769A","postcode":null,"owner":null,"subspecies":"I","sample_accession":"SAMEA788761","continent":"Africa","city":null,"collection_date":null,"collection_month":null,"not_editable":true,"admin1":null,"source_details":"blood; Human","admin2":null,"longitude":null,"best_assembly":96632,"study_accession":"PRJEB2059","source_niche":"Human","barcode":"SAL_DA4931AA","phage_type":null,"latitude":null,"secondary_study_accession":"ERP000113","collection_year":2003,"ID":"SAL_JA6632AA_AS","disease":null,"uberstrain":34931,"country":"Malawi","release_date":"2011-03-18","created":"2015-08-27","Accession":[{"seq_platform":"ILLUMINA","total_bases":185751692,"accession":"ERR023780","seq_library":"Paired","experiment_accession":"ERX009572","seq_insert":182,"average_length":74}],"assembly_status":"Assembled","ST":"ST17758","source_type":"Human","contact":"The Wellcome Trust Sanger Institute","collection_time":null,"__Node":"SAL_JA6632AA_AS","__strain_id":"34931","Collection Date":"ND","__selected":false,"id":129},"34932":{"comment":null,"secondary_sample_accession":"ERS007468","antigenic_formulas":null,"StrainID":34932,"serotype":"Typhimurium","antibiotic_resistance":null,"st_MLST_Achtman":313,"strain":"A130","postcode":null,"owner":null,"subspecies":"I","sample_accession":"SAMEA788731","continent":"Africa","city":null,"collection_date":null,"collection_month":null,"not_editable":true,"admin1":null,"source_details":"blood; Human","admin2":null,"longitude":null,"best_assembly":15445,"study_accession":"PRJEB2059","source_niche":"Human","barcode":"SAL_DA4932AA","phage_type":null,"latitude":null,"secondary_study_accession":"ERP000113","collection_year":1997,"ID":"SAL_BA5445AA_AS","disease":null,"uberstrain":34932,"country":"Malawi","release_date":"2011-03-18","created":"2015-08-27","Accession":[{"seq_platform":"ILLUMINA","total_bases":324215904,"accession":"ERR023781","seq_library":"Paired","experiment_accession":"ERX009572","seq_insert":182,"average_length":74}],"assembly_status":"Assembled","ST":"ST17757","source_type":"Human","contact":"The Wellcome Trust Sanger Institute","collection_time":null,"__Node":"SAL_BA5445AA_AS","__strain_id":"34932","Collection Date":"ND","__selected":false,"id":130},"34933":{"comment":null,"secondary_sample_accession":"ERS007469","antigenic_formulas":null,"StrainID":34933,"serotype":"Typhimurium","antibiotic_resistance":null,"st_MLST_Achtman":313,"strain":"A38589","postcode":null,"owner":null,"subspecies":"I","sample_accession":"SAMEA788807","continent":"Africa","city":null,"collection_date":null,"collection_month":null,"not_editable":true,"admin1":null,"source_details":"blood; Human","admin2":null,"longitude":null,"best_assembly":96478,"study_accession":"PRJEB2059","source_niche":"Human","barcode":"SAL_DA4933AA","phage_type":null,"latitude":null,"secondary_study_accession":"ERP000113","collection_year":2005,"ID":"SAL_JA6478AA_AS","disease":null,"uberstrain":34933,"country":"Malawi","release_date":"2011-03-18","created":"2015-08-27","Accession":[{"seq_platform":"ILLUMINA","total_bases":425550468,"accession":"ERR023782","seq_library":"Paired","experiment_accession":"ERX009572","seq_insert":182,"average_length":74}],"assembly_status":"Assembled","ST":"ST17756","source_type":"Human","contact":"The Wellcome Trust Sanger Institute","collection_time":null,"__Node":"SAL_JA6478AA_AS","__strain_id":"34933","Collection Date":"ND","__selected":false,"id":131},"34934":{"comment":null,"secondary_sample_accession":"ERS007459","antigenic_formulas":null,"StrainID":34934,"serotype":"Typhimurium","antibiotic_resistance":null,"st_MLST_Achtman":313,"strain":"D11578","postcode":null,"owner":null,"subspecies":"I","sample_accession":"SAMEA788802","continent":"Africa","city":null,"collection_date":null,"collection_month":null,"not_editable":true,"admin1":null,"source_details":"blood; Human","admin2":null,"longitude":null,"best_assembly":15484,"study_accession":"PRJEB2059","source_niche":"Human","barcode":"SAL_DA4934AA","phage_type":null,"latitude":null,"secondary_study_accession":"ERP000113","collection_year":2001,"ID":"SAL_BA5484AA_AS","disease":null,"uberstrain":34934,"country":"Malawi","release_date":"2011-03-18","created":"2015-08-27","Accession":[{"seq_platform":"ILLUMINA","total_bases":575971152,"accession":"ERR023783","seq_library":"Paired","experiment_accession":"ERX009572","seq_insert":182,"average_length":69}],"assembly_status":"Assembled","ST":"ST17755","source_type":"Human","contact":"The Wellcome Trust Sanger Institute","collection_time":null,"__Node":"SAL_BA5484AA_AS","__strain_id":"34934","Collection Date":"ND","__selected":false,"id":132},"34935":{"comment":null,"secondary_sample_accession":"ERS007460","antigenic_formulas":null,"StrainID":34935,"serotype":"Typhimurium","antibiotic_resistance":null,"st_MLST_Achtman":313,"strain":"A16083","postcode":null,"owner":null,"subspecies":"I","sample_accession":"SAMEA788723","continent":"Africa","city":null,"collection_date":null,"collection_month":null,"not_editable":true,"admin1":null,"source_details":"blood; Human","admin2":null,"longitude":null,"best_assembly":94343,"study_accession":"PRJEB2059","source_niche":"Human","barcode":"SAL_DA4935AA","phage_type":null,"latitude":null,"secondary_study_accession":"ERP000113","collection_year":2002,"ID":"SAL_JA4343AA_AS","disease":null,"uberstrain":34935,"country":"Malawi","release_date":"2011-03-18","created":"2015-08-27","Accession":[{"seq_platform":"ILLUMINA","total_bases":862715142,"accession":"ERR023784","seq_library":"Paired","experiment_accession":"ERX009572","seq_insert":182,"average_length":69}],"assembly_status":"Assembled","ST":"ST17754","source_type":"Human","contact":"The Wellcome Trust Sanger Institute","collection_time":null,"__Node":"SAL_JA4343AA_AS","__strain_id":"34935","Collection Date":"ND","__selected":false,"id":133},"34936":{"comment":null,"secondary_sample_accession":"ERS007461","antigenic_formulas":null,"StrainID":34936,"serotype":"Typhimurium","antibiotic_resistance":null,"st_MLST_Achtman":313,"strain":"D14916","postcode":null,"owner":null,"subspecies":"I","sample_accession":"SAMEA788724","continent":"Africa","city":null,"collection_date":null,"collection_month":null,"not_editable":true,"admin1":null,"source_details":"blood; Human","admin2":null,"longitude":null,"best_assembly":96676,"study_accession":"PRJEB2059","source_niche":"Human","barcode":"SAL_DA4936AA","phage_type":null,"latitude":null,"secondary_study_accession":"ERP000113","collection_year":2006,"ID":"SAL_JA6676AA_AS","disease":null,"uberstrain":34936,"country":"Malawi","release_date":"2011-03-18","created":"2015-08-27","Accession":[{"seq_platform":"ILLUMINA","total_bases":377328368,"accession":"ERR023785","seq_library":"Paired","experiment_accession":"ERX009572","seq_insert":182,"average_length":74}],"assembly_status":"Assembled","ST":"ST17753","source_type":"Human","contact":"The Wellcome Trust Sanger Institute","collection_time":null,"__Node":"SAL_JA6676AA_AS","__strain_id":"34936","Collection Date":"ND","__selected":false,"id":134},"34937":{"comment":null,"secondary_sample_accession":"ERS007462","antigenic_formulas":null,"StrainID":34937,"serotype":"Typhimurium","antibiotic_resistance":null,"st_MLST_Achtman":313,"strain":"D15040","postcode":null,"owner":null,"subspecies":"I","sample_accession":"SAMEA788737","continent":"Africa","city":null,"collection_date":null,"collection_month":null,"not_editable":true,"admin1":null,"source_details":"blood; Human","admin2":null,"longitude":null,"best_assembly":15397,"study_accession":"PRJEB2059","source_niche":"Human","barcode":"SAL_DA4937AA","phage_type":null,"latitude":null,"secondary_study_accession":"ERP000113","collection_year":2002,"ID":"SAL_BA5397AA_AS","disease":null,"uberstrain":34937,"country":"Malawi","release_date":"2011-03-18","created":"2015-08-27","Accession":[{"seq_platform":"ILLUMINA","total_bases":313764150,"accession":"ERR023786","seq_library":"Paired","experiment_accession":"ERX009572","seq_insert":182,"average_length":75}],"assembly_status":"Assembled","ST":"ST17752","source_type":"Human","contact":"The Wellcome Trust Sanger Institute","collection_time":null,"__Node":"SAL_BA5397AA_AS","__strain_id":"34937","Collection Date":"ND","__selected":false,"id":135},"34939":{"comment":null,"secondary_sample_accession":"ERS007464","antigenic_formulas":null,"StrainID":34939,"serotype":"Typhimurium","antibiotic_resistance":null,"st_MLST_Achtman":313,"strain":"A24910","postcode":null,"owner":null,"subspecies":"I","sample_accession":"SAMEA788727","continent":"Africa","city":null,"collection_date":null,"collection_month":null,"not_editable":true,"admin1":null,"source_details":"blood; Human","admin2":null,"longitude":null,"best_assembly":96465,"study_accession":"PRJEB2059","source_niche":"Human","barcode":"SAL_DA4939AA","phage_type":null,"latitude":null,"secondary_study_accession":"ERP000113","collection_year":2006,"ID":"SAL_JA6465AA_AS","disease":null,"uberstrain":34939,"country":"Malawi","release_date":"2011-03-18","created":"2015-08-27","Accession":[{"seq_platform":"ILLUMINA","total_bases":208357050,"accession":"ERR023788","seq_library":"Paired","experiment_accession":"ERX009572","seq_insert":182,"average_length":75}],"assembly_status":"Assembled","ST":"ST17751","source_type":"Human","contact":"The Wellcome Trust Sanger Institute","collection_time":null,"__Node":"SAL_JA7123AA_AS","__strain_id":"34939","Collection Date":"ND","__selected":false,"id":136},"34940":{"comment":null,"secondary_sample_accession":"ERS007465","antigenic_formulas":null,"StrainID":34940,"serotype":"Typhimurium","antibiotic_resistance":null,"st_MLST_Achtman":313,"strain":"A32751","postcode":null,"owner":null,"subspecies":"I","sample_accession":"SAMEA788729","continent":"Africa","city":null,"collection_date":null,"collection_month":null,"not_editable":true,"admin1":null,"source_details":"blood; Human","admin2":null,"longitude":null,"best_assembly":15420,"study_accession":"PRJEB2059","source_niche":"Human","barcode":"SAL_DA4940AA","phage_type":null,"latitude":null,"secondary_study_accession":"ERP000113","collection_year":2005,"ID":"SAL_BA5420AA_AS","disease":null,"uberstrain":34940,"country":"Malawi","release_date":"2011-03-18","created":"2015-08-27","Accession":[{"seq_platform":"ILLUMINA","total_bases":359956950,"accession":"ERR023789","seq_library":"Paired","experiment_accession":"ERX009572","seq_insert":182,"average_length":75}],"assembly_status":"Assembled","ST":"ST17750","source_type":"Human","contact":"The Wellcome Trust Sanger Institute","collection_time":null,"__Node":"SAL_BA5420AA_AS","__strain_id":"34940","Collection Date":"ND","__selected":false,"id":137},"34941":{"comment":null,"secondary_sample_accession":"ERS007466","antigenic_formulas":null,"StrainID":34941,"serotype":"Typhimurium","antibiotic_resistance":null,"st_MLST_Achtman":313,"strain":"A32773","postcode":null,"owner":null,"subspecies":"I","sample_accession":"SAMEA788759","continent":"Africa","city":null,"collection_date":null,"collection_month":null,"not_editable":true,"admin1":null,"source_details":"blood; Human","admin2":null,"longitude":null,"best_assembly":96740,"study_accession":"PRJEB2059","source_niche":"Human","barcode":"SAL_DA4941AA","phage_type":null,"latitude":null,"secondary_study_accession":"ERP000113","collection_year":2005,"ID":"SAL_JA6740AA_AS","disease":null,"uberstrain":34941,"country":"Malawi","release_date":"2011-03-18","created":"2015-08-27","Accession":[{"seq_platform":"ILLUMINA","total_bases":227343300,"accession":"ERR023790","seq_library":"Paired","experiment_accession":"ERX009572","seq_insert":182,"average_length":75}],"assembly_status":"Assembled","ST":"ST17749","source_type":"Human","contact":"The Wellcome Trust Sanger Institute","collection_time":null,"__Node":"SAL_JA6740AA_AS","__strain_id":"34941","Collection Date":"ND","__selected":false,"id":138},"37437":{"comment":null,"secondary_sample_accession":"ERS033111","antigenic_formulas":null,"StrainID":37437,"serotype":"Typhimurium","antibiotic_resistance":null,"st_MLST_Achtman":313,"strain":"Q134A","postcode":null,"owner":null,"subspecies":"I","sample_accession":"SAMEA704454","continent":"Africa","city":null,"collection_date":null,"collection_month":null,"not_editable":true,"admin1":null,"source_details":"blood; Human","admin2":null,"longitude":null,"best_assembly":94342,"study_accession":"PRJEB2496","source_niche":"Human","barcode":"SAL_DA7437AA","phage_type":null,"latitude":null,"secondary_study_accession":"ERP000617","collection_year":2002,"ID":"SAL_JA4342AA_AS","disease":null,"uberstrain":37437,"country":"Malawi","release_date":"2011-07-09","created":"2015-08-27","Accession":[{"seq_platform":"ILLUMINA","total_bases":288297952,"accession":"ERR037587","seq_library":"Paired","experiment_accession":"ERX014939","seq_insert":200,"average_length":53}],"assembly_status":"Assembled","ST":"ST15646","source_type":"Human","contact":"The Wellcome Trust Sanger Institute","collection_time":null,"__Node":"SAL_JA7123AA_AS","__strain_id":"37437","Collection Date":"ND","__selected":false,"id":139},"37438":{"comment":null,"secondary_sample_accession":"ERS033121","antigenic_formulas":null,"StrainID":37438,"serotype":"Typhimurium","antibiotic_resistance":null,"st_MLST_Achtman":313,"strain":"Q367A","postcode":null,"owner":null,"subspecies":"I","sample_accession":"SAMEA704447","continent":"Africa","city":null,"collection_date":null,"collection_month":null,"not_editable":true,"admin1":null,"source_details":"blood; Human","admin2":null,"longitude":null,"best_assembly":94572,"study_accession":"PRJEB2496","source_niche":"Human","barcode":"SAL_DA7438AA","phage_type":null,"latitude":null,"secondary_study_accession":"ERP000617","collection_year":2002,"ID":"SAL_JA4572AA_AS","disease":null,"uberstrain":37438,"country":"Malawi","release_date":"2011-07-09","created":"2015-08-27","Accession":[{"seq_platform":"ILLUMINA","total_bases":129585742,"accession":"ERR037588","seq_library":"Paired","experiment_accession":"ERX014939","seq_insert":200,"average_length":53}],"assembly_status":"Assembled","ST":"ST15645","source_type":"Human","contact":"The Wellcome Trust Sanger Institute","collection_time":null,"__Node":"SAL_JA7123AA_AS","__strain_id":"37438","Collection Date":"ND","__selected":false,"id":140},"37439":{"comment":null,"secondary_sample_accession":"ERS033120","antigenic_formulas":null,"StrainID":37439,"serotype":"Typhimurium","antibiotic_resistance":null,"st_MLST_Achtman":313,"strain":"Q363A","postcode":null,"owner":null,"subspecies":"I","sample_accession":"SAMEA704445","continent":"Africa","city":null,"collection_date":null,"collection_month":null,"not_editable":true,"admin1":null,"source_details":"blood; Human","admin2":null,"longitude":null,"best_assembly":94407,"study_accession":"PRJEB2496","source_niche":"Human","barcode":"SAL_DA7439AA","phage_type":null,"latitude":null,"secondary_study_accession":"ERP000617","collection_year":2002,"ID":"SAL_JA4407AA_AS","disease":null,"uberstrain":37439,"country":"Malawi","release_date":"2011-07-09","created":"2015-08-27","Accession":[{"seq_platform":"ILLUMINA","total_bases":70060912,"accession":"ERR037589","seq_library":"Paired","experiment_accession":"ERX014939","seq_insert":200,"average_length":53}],"assembly_status":"Assembled","ST":"ST15644","source_type":"Human","contact":"The Wellcome Trust Sanger Institute","collection_time":null,"__Node":"SAL_JA4407AA_AS","__strain_id":"37439","Collection Date":"ND","__selected":false,"id":141},"37440":{"comment":null,"secondary_sample_accession":"ERS033119","antigenic_formulas":null,"StrainID":37440,"serotype":"Typhimurium","antibiotic_resistance":null,"st_MLST_Achtman":313,"strain":"Q340A","postcode":null,"owner":null,"subspecies":"I","sample_accession":"SAMEA704462","continent":"Africa","city":null,"collection_date":null,"collection_month":null,"not_editable":true,"admin1":null,"source_details":"blood; Human","admin2":null,"longitude":null,"best_assembly":96872,"study_accession":"PRJEB2496","source_niche":"Human","barcode":"SAL_DA7440AA","phage_type":null,"latitude":null,"secondary_study_accession":"ERP000617","collection_year":2002,"ID":"SAL_JA6872AA_AS","disease":null,"uberstrain":37440,"country":"Malawi","release_date":"2011-07-09","created":"2015-08-27","Accession":[{"seq_platform":"ILLUMINA","total_bases":166646734,"accession":"ERR037590","seq_library":"Paired","experiment_accession":"ERX014939","seq_insert":200,"average_length":53}],"assembly_status":"Assembled","ST":"ST15643","source_type":"Human","contact":"The Wellcome Trust Sanger Institute","collection_time":null,"__Node":"SAL_JA6872AA_AS","__strain_id":"37440","Collection Date":"ND","__selected":false,"id":142},"37442":{"comment":null,"secondary_sample_accession":"ERS033117","antigenic_formulas":null,"StrainID":37442,"serotype":"Typhimurium","antibiotic_resistance":null,"st_MLST_Achtman":313,"strain":"Q285A","postcode":null,"owner":null,"subspecies":"I","sample_accession":"SAMEA704443","continent":"Africa","city":null,"collection_date":null,"collection_month":null,"not_editable":true,"admin1":null,"source_details":"blood; Human","admin2":null,"longitude":null,"best_assembly":94370,"study_accession":"PRJEB2496","source_niche":"Human","barcode":"SAL_DA7442AA","phage_type":null,"latitude":null,"secondary_study_accession":"ERP000617","collection_year":2002,"ID":"SAL_JA4370AA_AS","disease":null,"uberstrain":37442,"country":"Malawi","release_date":"2011-07-09","created":"2015-08-27","Accession":[{"seq_platform":"ILLUMINA","total_bases":186044522,"accession":"ERR037592","seq_library":"Paired","experiment_accession":"ERX014939","seq_insert":200,"average_length":53}],"assembly_status":"Assembled","ST":"ST15642","source_type":"Human","contact":"The Wellcome Trust Sanger Institute","collection_time":null,"__Node":"SAL_JA7123AA_AS","__strain_id":"37442","Collection Date":"ND","__selected":false,"id":143},"37443":{"comment":null,"secondary_sample_accession":"ERS033116","antigenic_formulas":null,"StrainID":37443,"serotype":"Typhimurium","antibiotic_resistance":null,"st_MLST_Achtman":313,"strain":"Q258A","postcode":null,"owner":null,"subspecies":"I","sample_accession":"SAMEA704464","continent":"Africa","city":null,"collection_date":null,"collection_month":null,"not_editable":true,"admin1":null,"source_details":"blood; Human","admin2":null,"longitude":null,"best_assembly":114015,"study_accession":"PRJEB2496","source_niche":"Human","barcode":"SAL_DA7443AA","phage_type":null,"latitude":null,"secondary_study_accession":"ERP000617","collection_year":2002,"ID":"SAL_LA4015AA_AS","disease":null,"uberstrain":37443,"country":"Malawi","release_date":"2011-07-09","created":"2015-08-27","Accession":[{"seq_platform":"ILLUMINA","total_bases":62653844,"accession":"ERR037593","seq_library":"Paired","experiment_accession":"ERX014939","seq_insert":200,"average_length":53}],"assembly_status":"Assembled","ST":"ST15641","source_type":"Human","contact":"The Wellcome Trust Sanger Institute","collection_time":null,"__Node":"SAL_LA4015AA_AS","__strain_id":"37443","Collection Date":"ND","__selected":false,"id":144},"37444":{"comment":null,"secondary_sample_accession":"ERS033115","antigenic_formulas":null,"StrainID":37444,"serotype":"Typhimurium","antibiotic_resistance":null,"st_MLST_Achtman":313,"strain":"Q255A","postcode":null,"owner":null,"subspecies":"I","sample_accession":"SAMEA704465","continent":"Africa","city":null,"collection_date":null,"collection_month":null,"not_editable":true,"admin1":null,"source_details":"blood; Human","admin2":null,"longitude":null,"best_assembly":94346,"study_accession":"PRJEB2496","source_niche":"Human","barcode":"SAL_DA7444AA","phage_type":null,"latitude":null,"secondary_study_accession":"ERP000617","collection_year":2002,"ID":"SAL_JA4346AA_AS","disease":null,"uberstrain":37444,"country":"Malawi","release_date":"2011-07-09","created":"2015-08-27","Accession":[{"seq_platform":"ILLUMINA","total_bases":66540016,"accession":"ERR037594","seq_library":"Paired","experiment_accession":"ERX014939","seq_insert":200,"average_length":53}],"assembly_status":"Assembled","ST":"ST15640","source_type":"Human","contact":"The Wellcome Trust Sanger Institute","collection_time":null,"__Node":"SAL_JA4346AA_AS","__strain_id":"37444","Collection Date":"ND","__selected":false,"id":145},"37445":{"comment":null,"secondary_sample_accession":"ERS033114","antigenic_formulas":null,"StrainID":37445,"serotype":"Typhimurium","antibiotic_resistance":null,"st_MLST_Achtman":313,"strain":"Q175A","postcode":null,"owner":null,"subspecies":"I","sample_accession":"SAMEA704459","continent":"Africa","city":null,"collection_date":null,"collection_month":null,"not_editable":true,"admin1":null,"source_details":"blood; Human","admin2":null,"longitude":null,"best_assembly":96596,"study_accession":"PRJEB2496","source_niche":"Human","barcode":"SAL_DA7445AA","phage_type":null,"latitude":null,"secondary_study_accession":"ERP000617","collection_year":2002,"ID":"SAL_JA6596AA_AS","disease":null,"uberstrain":37445,"country":"Malawi","release_date":"2011-07-09","created":"2015-08-27","Accession":[{"seq_platform":"ILLUMINA","total_bases":121206760,"accession":"ERR037595","seq_library":"Paired","experiment_accession":"ERX014939","seq_insert":200,"average_length":53}],"assembly_status":"Assembled","ST":"ST15639","source_type":"Human","contact":"The Wellcome Trust Sanger Institute","collection_time":null,"__Node":"SAL_JA6596AA_AS","__strain_id":"37445","Collection Date":"ND","__selected":false,"id":146},"37594":{"comment":null,"secondary_sample_accession":"ERS004957","antigenic_formulas":null,"StrainID":37594,"serotype":"Typhimurium","antibiotic_resistance":null,"st_MLST_Achtman":313,"strain":"5581","postcode":null,"owner":null,"subspecies":"I","sample_accession":"SAMEA777993","continent":"Africa","city":null,"collection_date":null,"collection_month":null,"not_editable":true,"admin1":null,"source_details":"Human; blood","admin2":null,"longitude":null,"best_assembly":96869,"study_accession":"PRJEB2495","source_niche":"Human","barcode":"SAL_DA7594AA","phage_type":null,"latitude":null,"secondary_study_accession":"ERP000616","collection_year":2003,"ID":"SAL_JA6869AA_AS","disease":null,"uberstrain":37594,"country":"Kenya","release_date":"2011-04-28","created":"2015-08-27","Accession":[{"seq_platform":"ILLUMINA","total_bases":275088852,"accession":"ERR034079","seq_library":"Paired","experiment_accession":"ERX012615","seq_insert":200,"average_length":54}],"assembly_status":"Assembled","ST":"ST15513","source_type":"Human","contact":"The Wellcome Trust Sanger Institute","collection_time":null,"__Node":"SAL_JA7123AA_AS","__strain_id":"37594","Collection Date":"ND","__selected":false,"id":147},"37595":{"comment":null,"secondary_sample_accession":"ERS004955","antigenic_formulas":null,"StrainID":37595,"serotype":"Typhimurium","antibiotic_resistance":null,"st_MLST_Achtman":313,"strain":"5576","postcode":null,"owner":null,"subspecies":"I","sample_accession":"SAMEA777995","continent":"Africa","city":null,"collection_date":null,"collection_month":null,"not_editable":true,"admin1":null,"source_details":"Faeces","admin2":null,"longitude":null,"best_assembly":97169,"study_accession":"PRJEB2495","source_niche":"Human","barcode":"SAL_DA7595AA","phage_type":null,"latitude":null,"secondary_study_accession":"ERP000616","collection_year":2005,"ID":"SAL_JA7169AA_AS","disease":null,"uberstrain":37595,"country":"Kenya","release_date":"2011-04-28","created":"2015-08-27","Accession":[{"seq_platform":"ILLUMINA","total_bases":116760000,"accession":"ERR034080","seq_library":"Paired","experiment_accession":"ERX012615","seq_insert":200,"average_length":50}],"assembly_status":"Assembled","ST":"ST15512","source_type":"Human","contact":"The Wellcome Trust Sanger Institute","collection_time":null,"__Node":"SAL_JA7169AA_AS","__strain_id":"37595","Collection Date":"ND","__selected":false,"id":148},"37596":{"comment":null,"secondary_sample_accession":"ERS004963","antigenic_formulas":null,"StrainID":37596,"serotype":"Typhimurium","antibiotic_resistance":null,"st_MLST_Achtman":313,"strain":"5912","postcode":null,"owner":null,"subspecies":"I","sample_accession":"SAMEA777971","continent":"Africa","city":null,"collection_date":null,"collection_month":null,"not_editable":true,"admin1":null,"source_details":"ND","admin2":null,"longitude":null,"best_assembly":97012,"study_accession":"PRJEB2495","source_niche":"Human","barcode":"SAL_DA7596AA","phage_type":null,"latitude":null,"secondary_study_accession":"ERP000616","collection_year":2005,"ID":"SAL_JA7012AA_AS","disease":null,"uberstrain":37596,"country":"Kenya","release_date":"2011-04-28","created":"2015-08-27","Accession":[{"seq_platform":"ILLUMINA","total_bases":174011600,"accession":"ERR034081","seq_library":"Paired","experiment_accession":"ERX012615","seq_insert":200,"average_length":50}],"assembly_status":"Assembled","ST":"ST15511","source_type":"Human","contact":"The Wellcome Trust Sanger Institute","collection_time":null,"__Node":"SAL_JA7012AA_AS","__strain_id":"37596","Collection Date":"ND","__selected":false,"id":149},"37600":{"comment":null,"secondary_sample_accession":"ERS004962","antigenic_formulas":null,"StrainID":37600,"serotype":"Typhimurium","antibiotic_resistance":null,"st_MLST_Achtman":313,"strain":"5579","postcode":null,"owner":null,"subspecies":"I","sample_accession":"SAMEA777974","continent":"Africa","city":null,"collection_date":null,"collection_month":null,"not_editable":true,"admin1":null,"source_details":"blood; Human","admin2":null,"longitude":null,"best_assembly":96367,"study_accession":"PRJEB2495","source_niche":"Human","barcode":"SAL_DA7600AA","phage_type":null,"latitude":null,"secondary_study_accession":"ERP000616","collection_year":2005,"ID":"SAL_JA6367AA_AS","disease":null,"uberstrain":37600,"country":"Kenya","release_date":"2011-04-28","created":"2015-08-27","Accession":[{"seq_platform":"ILLUMINA","total_bases":240022872,"accession":"ERR034085","seq_library":"Paired","experiment_accession":"ERX012615","seq_insert":200,"average_length":54}],"assembly_status":"Assembled","ST":"ST15507","source_type":"Human","contact":"The Wellcome Trust Sanger Institute","collection_time":null,"__Node":"SAL_JA6367AA_AS","__strain_id":"37600","Collection Date":"ND","__selected":false,"id":150},"37603":{"comment":null,"secondary_sample_accession":"ERS004958","antigenic_formulas":null,"StrainID":37603,"serotype":"Typhimurium","antibiotic_resistance":null,"st_MLST_Achtman":313,"strain":"5577","postcode":null,"owner":null,"subspecies":"I","sample_accession":"SAMEA777986","continent":"Africa","city":null,"collection_date":null,"collection_month":null,"not_editable":true,"admin1":null,"source_details":"blood; Human","admin2":null,"longitude":null,"best_assembly":96772,"study_accession":"PRJEB2495","source_niche":"Human","barcode":"SAL_DA7603AA","phage_type":null,"latitude":null,"secondary_study_accession":"ERP000616","collection_year":2004,"ID":"SAL_JA6772AA_AS","disease":null,"uberstrain":37603,"country":"Kenya","release_date":"2011-04-28","created":"2015-08-27","Accession":[{"seq_platform":"ILLUMINA","total_bases":184235472,"accession":"ERR034088","seq_library":"Paired","experiment_accession":"ERX012615","seq_insert":200,"average_length":54}],"assembly_status":"Assembled","ST":"ST15505","source_type":"Human","contact":"The Wellcome Trust Sanger Institute","collection_time":null,"__Node":"SAL_JA6772AA_AS","__strain_id":"37603","Collection Date":"ND","__selected":false,"id":151},"37605":{"comment":null,"secondary_sample_accession":"ERS004895","antigenic_formulas":null,"StrainID":37605,"serotype":"Typhimurium","antibiotic_resistance":null,"st_MLST_Achtman":3047,"strain":"D25646","postcode":null,"owner":null,"subspecies":"I","sample_accession":"SAMEA777989","continent":"Africa","city":null,"collection_date":null,"collection_month":null,"not_editable":true,"admin1":null,"source_details":"blood; Human","admin2":null,"longitude":null,"best_assembly":97962,"study_accession":"PRJEB2495","source_niche":"Human","barcode":"SAL_DA7605AA","phage_type":null,"latitude":null,"secondary_study_accession":"ERP000616","collection_year":2004,"ID":"SAL_JA7962AA_AS","disease":null,"uberstrain":37605,"country":"Malawi","release_date":"2011-04-28","created":"2015-08-27","Accession":[{"seq_platform":"ILLUMINA","total_bases":105638472,"accession":"ERR034065","seq_library":"Paired","experiment_accession":"ERX012614","seq_insert":200,"average_length":54}],"assembly_status":"Assembled","ST":"ST15504","source_type":"Human","contact":"The Wellcome Trust Sanger Institute","collection_time":null,"__Node":"SAL_JA7962AA_AS","__strain_id":"37605","Collection Date":"ND","__selected":false,"id":152},"37606":{"comment":null,"secondary_sample_accession":"ERS004905","antigenic_formulas":null,"StrainID":37606,"serotype":"Typhimurium","antibiotic_resistance":null,"st_MLST_Achtman":313,"strain":"356DRC","postcode":null,"owner":null,"subspecies":"I","sample_accession":"SAMEA777977","continent":"Africa","city":null,"collection_date":null,"collection_month":null,"not_editable":true,"admin1":null,"source_details":"blood; Human","admin2":null,"longitude":null,"best_assembly":97934,"study_accession":"PRJEB2495","source_niche":"Human","barcode":"SAL_DA7606AA","phage_type":null,"latitude":null,"secondary_study_accession":"ERP000616","collection_year":1991,"ID":"SAL_JA7934AA_AS","disease":null,"uberstrain":37606,"country":"Democratic Republic of the Congo","release_date":"2011-04-28","created":"2015-08-27","Accession":[{"seq_platform":"ILLUMINA","total_bases":120352506,"accession":"ERR034066","seq_library":"Paired","experiment_accession":"ERX012614","seq_insert":200,"average_length":53}],"assembly_status":"Assembled","ST":"ST15503","source_type":"Human","contact":"The Wellcome Trust Sanger Institute","collection_time":null,"__Node":"SAL_JA7934AA_AS","__strain_id":"37606","Collection Date":"ND","__selected":false,"id":153},"37609":{"comment":null,"secondary_sample_accession":"ERS004897","antigenic_formulas":null,"StrainID":37609,"serotype":"Typhimurium","antibiotic_resistance":null,"st_MLST_Achtman":313,"strain":"D25023","postcode":null,"owner":null,"subspecies":"I","sample_accession":"SAMEA777988","continent":"Africa","city":null,"collection_date":null,"collection_month":null,"not_editable":true,"admin1":null,"source_details":"blood; Human","admin2":null,"longitude":null,"best_assembly":97891,"study_accession":"PRJEB2495","source_niche":"Human","barcode":"SAL_DA7609AA","phage_type":null,"latitude":null,"secondary_study_accession":"ERP000616","collection_year":2004,"ID":"SAL_JA7891AA_AS","disease":null,"uberstrain":37609,"country":"Malawi","release_date":"2011-04-28","created":"2015-08-27","Accession":[{"seq_platform":"ILLUMINA","total_bases":119974086,"accession":"ERR034069","seq_library":"Paired","experiment_accession":"ERX012614","seq_insert":200,"average_length":53}],"assembly_status":"Assembled","ST":"ST15502","source_type":"Human","contact":"The Wellcome Trust Sanger Institute","collection_time":null,"__Node":"SAL_JA7891AA_AS","__strain_id":"37609","Collection Date":"ND","__selected":false,"id":154},"37611":{"comment":null,"secondary_sample_accession":"ERS004899","antigenic_formulas":null,"StrainID":37611,"serotype":"Typhimurium","antibiotic_resistance":null,"st_MLST_Achtman":313,"strain":"D25248","postcode":null,"owner":null,"subspecies":"I","sample_accession":"SAMEA777992","continent":"Africa","city":null,"collection_date":null,"collection_month":null,"not_editable":true,"admin1":null,"source_details":"blood; Human","admin2":null,"longitude":null,"best_assembly":97847,"study_accession":"PRJEB2495","source_niche":"Human","barcode":"SAL_DA7611AA","phage_type":null,"latitude":null,"secondary_study_accession":"ERP000616","collection_year":2004,"ID":"SAL_JA7847AA_AS","disease":null,"uberstrain":37611,"country":"Malawi","release_date":"2011-04-28","created":"2015-08-27","Accession":[{"seq_platform":"ILLUMINA","total_bases":162682020,"accession":"ERR034071","seq_library":"Paired","experiment_accession":"ERX012614","seq_insert":200,"average_length":54}],"assembly_status":"Assembled","ST":"ST15500","source_type":"Human","contact":"The Wellcome Trust Sanger Institute","collection_time":null,"__Node":"SAL_JA7847AA_AS","__strain_id":"37611","Collection Date":"ND","__selected":false,"id":155},"37614":{"comment":null,"secondary_sample_accession":"ERS004903","antigenic_formulas":null,"StrainID":37614,"serotype":"Typhimurium","antibiotic_resistance":null,"st_MLST_Achtman":313,"strain":"666U","postcode":null,"owner":null,"subspecies":"I","sample_accession":"SAMEA777969","continent":"Africa","city":null,"collection_date":null,"collection_month":null,"not_editable":true,"admin1":null,"source_details":"blood; Human","admin2":null,"longitude":null,"best_assembly":94425,"study_accession":"PRJEB2495","source_niche":"Human","barcode":"SAL_DA7614AA","phage_type":null,"latitude":null,"secondary_study_accession":"ERP000616","collection_year":2002,"ID":"SAL_JA4425AA_AS","disease":null,"uberstrain":37614,"country":"Uganda","release_date":"2011-04-28","created":"2015-08-27","Accession":[{"seq_platform":"ILLUMINA","total_bases":202355100,"accession":"ERR034074","seq_library":"Paired","experiment_accession":"ERX012614","seq_insert":200,"average_length":50}],"assembly_status":"Assembled","ST":"ST15497","source_type":"Human","contact":"The Wellcome Trust Sanger Institute","collection_time":null,"__Node":"SAL_JA4425AA_AS","__strain_id":"37614","Collection Date":"ND","__selected":false,"id":156},"37615":{"comment":null,"secondary_sample_accession":"ERS004902","antigenic_formulas":null,"StrainID":37615,"serotype":"Typhimurium","antibiotic_resistance":null,"st_MLST_Achtman":313,"strain":"2017U","postcode":null,"owner":null,"subspecies":"I","sample_accession":"SAMEA777968","continent":"Africa","city":null,"collection_date":null,"collection_month":null,"not_editable":true,"admin1":null,"source_details":"blood; Human","admin2":null,"longitude":null,"best_assembly":97978,"study_accession":"PRJEB2495","source_niche":"Human","barcode":"SAL_DA7615AA","phage_type":null,"latitude":null,"secondary_study_accession":"ERP000616","collection_year":1996,"ID":"SAL_JA7978AA_AS","disease":null,"uberstrain":37615,"country":"Uganda","release_date":"2011-04-28","created":"2015-08-27","Accession":[{"seq_platform":"ILLUMINA","total_bases":116169768,"accession":"ERR034075","seq_library":"Paired","experiment_accession":"ERX012614","seq_insert":200,"average_length":54}],"assembly_status":"Assembled","ST":"ST15496","source_type":"Human","contact":"The Wellcome Trust Sanger Institute","collection_time":null,"__Node":"SAL_JA7978AA_AS","__strain_id":"37615","Collection Date":"ND","__selected":false,"id":157},"38347":{"comment":null,"secondary_sample_accession":"ERS015581","antigenic_formulas":null,"StrainID":38347,"serotype":"Typhimurium (Predicted)","antibiotic_resistance":null,"st_MLST_Achtman":313,"strain":"Q213F1B","postcode":null,"owner":null,"subspecies":"I","sample_accession":"SAMEA788634","continent":"Africa","city":null,"collection_date":null,"collection_month":null,"not_editable":true,"admin1":null,"source_details":"Blood; Homo sapiens","admin2":null,"longitude":null,"best_assembly":97121,"study_accession":"PRJEB2059","source_niche":"Human","barcode":"SAL_DA8347AA","phage_type":null,"latitude":null,"secondary_study_accession":"ERP000113","collection_year":2002,"ID":"SAL_JA7121AA_AS","disease":null,"uberstrain":38347,"country":"Malawi","release_date":"2011-03-18","created":"2015-08-27","Accession":[{"seq_platform":"ILLUMINA","total_bases":569149256,"accession":"ERR028257","seq_library":"Paired","experiment_accession":"ERX010064","seq_insert":268,"average_length":76}],"assembly_status":"Assembled","ST":"ST14884","source_type":"Human","contact":"The Wellcome Trust Sanger Institute","collection_time":null,"__Node":"SAL_JA5259AA_AS","__strain_id":"38347","Collection Date":"ND","__selected":false,"id":158},"38352":{"comment":null,"secondary_sample_accession":"ERS015583","antigenic_formulas":null,"StrainID":38352,"serotype":"Typhimurium (Predicted)","antibiotic_resistance":null,"st_MLST_Achtman":313,"strain":"Q435A1","postcode":null,"owner":null,"subspecies":"I","sample_accession":"SAMEA788632","continent":"Africa","city":null,"collection_date":null,"collection_month":null,"not_editable":true,"admin1":null,"source_details":"Blood; Homo sapiens","admin2":null,"longitude":null,"best_assembly":96357,"study_accession":"PRJEB2059","source_niche":"Human","barcode":"SAL_DA8352AA","phage_type":null,"latitude":null,"secondary_study_accession":"ERP000113","collection_year":2003,"ID":"SAL_JA6357AA_AS","disease":null,"uberstrain":38352,"country":"Malawi","release_date":"2011-03-18","created":"2015-08-27","Accession":[{"seq_platform":"ILLUMINA","total_bases":541805400,"accession":"ERR028262","seq_library":"Paired","experiment_accession":"ERX010064","seq_insert":268,"average_length":75}],"assembly_status":"Assembled","ST":"ST14882","source_type":"Human","contact":"The Wellcome Trust Sanger Institute","collection_time":null,"__Node":"SAL_JA4574AA_AS","__strain_id":"38352","Collection Date":"ND","__selected":false,"id":159},"38353":{"comment":null,"secondary_sample_accession":"ERS015584","antigenic_formulas":null,"StrainID":38353,"serotype":"Typhimurium (Predicted)","antibiotic_resistance":null,"st_MLST_Achtman":313,"strain":"Q435A2","postcode":null,"owner":null,"subspecies":"I","sample_accession":"SAMEA788637","continent":"Africa","city":null,"collection_date":null,"collection_month":null,"not_editable":true,"admin1":null,"source_details":"Blood; Homo sapiens","admin2":null,"longitude":null,"best_assembly":96469,"study_accession":"PRJEB2059","source_niche":"Human","barcode":"SAL_DA8353AA","phage_type":null,"latitude":null,"secondary_study_accession":"ERP000113","collection_year":2003,"ID":"SAL_JA6469AA_AS","disease":null,"uberstrain":38353,"country":"Malawi","release_date":"2011-03-18","created":"2015-08-27","Accession":[{"seq_platform":"ILLUMINA","total_bases":580240392,"accession":"ERR028263","seq_library":"Paired","experiment_accession":"ERX010064","seq_insert":268,"average_length":76}],"assembly_status":"Assembled","ST":"ST14883","source_type":"Human","contact":"The Wellcome Trust Sanger Institute","collection_time":null,"__Node":"SAL_JA7123AA_AS","__strain_id":"38353","Collection Date":"ND","__selected":false,"id":160},"38354":{"comment":null,"secondary_sample_accession":"ERS015585","antigenic_formulas":null,"StrainID":38354,"serotype":"Typhimurium (Predicted)","antibiotic_resistance":null,"st_MLST_Achtman":313,"strain":"Q435F1","postcode":null,"owner":null,"subspecies":"I","sample_accession":"SAMEA788638","continent":"Africa","city":null,"collection_date":null,"collection_month":null,"not_editable":true,"admin1":null,"source_details":"Blood; Homo sapiens","admin2":null,"longitude":null,"best_assembly":94434,"study_accession":"PRJEB2059","source_niche":"Human","barcode":"SAL_DA8354AA","phage_type":null,"latitude":null,"secondary_study_accession":"ERP000113","collection_year":2003,"ID":"SAL_JA4434AA_AS","disease":null,"uberstrain":38354,"country":"Malawi","release_date":"2011-03-18","created":"2015-08-27","Accession":[{"seq_platform":"ILLUMINA","total_bases":368063574,"accession":"ERR028264","seq_library":"Paired","experiment_accession":"ERX010064","seq_insert":268,"average_length":71}],"assembly_status":"Assembled","ST":"ST14882","source_type":"Human","contact":"The Wellcome Trust Sanger Institute","collection_time":null,"__Node":"SAL_JA4574AA_AS","__strain_id":"38354","Collection Date":"ND","__selected":false,"id":161},"38355":{"comment":null,"secondary_sample_accession":"ERS015586","antigenic_formulas":null,"StrainID":38355,"serotype":"Typhimurium (Predicted)","antibiotic_resistance":null,"st_MLST_Achtman":313,"strain":"Q435F2","postcode":null,"owner":null,"subspecies":"I","sample_accession":"SAMEA788635","continent":"Africa","city":null,"collection_date":null,"collection_month":null,"not_editable":true,"admin1":null,"source_details":"Blood; Homo sapiens","admin2":null,"longitude":null,"best_assembly":94574,"study_accession":"PRJEB2059","source_niche":"Human","barcode":"SAL_DA8355AA","phage_type":null,"latitude":null,"secondary_study_accession":"ERP000113","collection_year":2003,"ID":"SAL_JA4574AA_AS","disease":null,"uberstrain":38355,"country":"Malawi","release_date":"2011-03-18","created":"2015-08-27","Accession":[{"seq_platform":"ILLUMINA","total_bases":449177700,"accession":"ERR028265","seq_library":"Paired","experiment_accession":"ERX010064","seq_insert":268,"average_length":75}],"assembly_status":"Assembled","ST":"ST14882","source_type":"Human","contact":"The Wellcome Trust Sanger Institute","collection_time":null,"__Node":"SAL_JA7123AA_AS","__strain_id":"38355","Collection Date":"ND","__selected":false,"id":162},"38356":{"comment":null,"secondary_sample_accession":"ERS015587","antigenic_formulas":null,"StrainID":38356,"serotype":"Typhimurium (Predicted)","antibiotic_resistance":null,"st_MLST_Achtman":313,"strain":"Q435F1_BM","postcode":null,"owner":null,"subspecies":"I","sample_accession":"SAMEA788636","continent":"Africa","city":null,"collection_date":null,"collection_month":null,"not_editable":true,"admin1":null,"source_details":"Bone marrow; Homo sapiens","admin2":null,"longitude":null,"best_assembly":95447,"study_accession":"PRJEB2059","source_niche":"Human","barcode":"SAL_DA8356AA","phage_type":null,"latitude":null,"secondary_study_accession":"ERP000113","collection_year":2003,"ID":"SAL_JA5447AA_AS","disease":null,"uberstrain":38356,"country":"Malawi","release_date":"2011-03-18","created":"2015-08-27","Accession":[{"seq_platform":"ILLUMINA","total_bases":382497696,"accession":"ERR028266","seq_library":"Paired","experiment_accession":"ERX010064","seq_insert":268,"average_length":72}],"assembly_status":"Assembled","ST":"ST14881","source_type":"Human","contact":"The Wellcome Trust Sanger Institute","collection_time":null,"__Node":"SAL_JA7123AA_AS","__strain_id":"38356","Collection Date":"ND","__selected":false,"id":163},"38357":{"comment":null,"secondary_sample_accession":"ERS015588","antigenic_formulas":null,"StrainID":38357,"serotype":"Typhimurium (Predicted)","antibiotic_resistance":null,"st_MLST_Achtman":313,"strain":"Q255F1_BM","postcode":null,"owner":null,"subspecies":"I","sample_accession":"SAMEA788640","continent":"Africa","city":null,"collection_date":null,"collection_month":null,"not_editable":true,"admin1":null,"source_details":"Bone marrow; Homo sapiens","admin2":null,"longitude":null,"best_assembly":94596,"study_accession":"PRJEB2059","source_niche":"Human","barcode":"SAL_DA8357AA","phage_type":null,"latitude":null,"secondary_study_accession":"ERP000113","collection_year":2002,"ID":"SAL_JA4596AA_AS","disease":null,"uberstrain":38357,"country":"Malawi","release_date":"2011-03-18","created":"2015-08-27","Accession":[{"seq_platform":"ILLUMINA","total_bases":496030464,"accession":"ERR028267","seq_library":"Paired","experiment_accession":"ERX010064","seq_insert":268,"average_length":72}],"assembly_status":"Assembled","ST":"ST14880","source_type":"Human","contact":"The Wellcome Trust Sanger Institute","collection_time":null,"__Node":"SAL_JA7123AA_AS","__strain_id":"38357","Collection Date":"ND","__selected":false,"id":164},"38370":{"comment":null,"secondary_sample_accession":"ERS015593","antigenic_formulas":null,"StrainID":38370,"serotype":"Typhimurium (Predicted)","antibiotic_resistance":null,"st_MLST_Achtman":313,"strain":"Q285F1_BM","postcode":null,"owner":null,"subspecies":"I","sample_accession":"SAMEA788568","continent":"Africa","city":null,"collection_date":null,"collection_month":null,"not_editable":true,"admin1":null,"source_details":"Bone marrow; Homo sapiens","admin2":null,"longitude":null,"best_assembly":94531,"study_accession":"PRJEB2059","source_niche":"Human","barcode":"SAL_DA8370AA","phage_type":null,"latitude":null,"secondary_study_accession":"ERP000113","collection_year":2002,"ID":"SAL_JA4531AA_AS","disease":null,"uberstrain":38370,"country":"Malawi","release_date":"2011-03-18","created":"2015-08-27","Accession":[{"seq_platform":"ILLUMINA","total_bases":399322392,"accession":"ERR028270","seq_library":"Paired","experiment_accession":"ERX010062","seq_insert":273,"average_length":76}],"assembly_status":"Assembled","ST":"ST14867","source_type":"Human","contact":"The Wellcome Trust Sanger Institute","collection_time":null,"__Node":"SAL_JA7123AA_AS","__strain_id":"38370","Collection Date":"ND","__selected":false,"id":165},"38373":{"comment":null,"secondary_sample_accession":"ERS015594","antigenic_formulas":null,"StrainID":38373,"serotype":"Typhimurium (Predicted)","antibiotic_resistance":null,"st_MLST_Achtman":313,"strain":"Q285F3_BM","postcode":null,"owner":null,"subspecies":"I","sample_accession":"SAMEA788891","continent":"Africa","city":null,"collection_date":null,"collection_month":null,"not_editable":true,"admin1":null,"source_details":"Bone marrow; Homo sapiens","admin2":null,"longitude":null,"best_assembly":97164,"study_accession":"PRJEB2059","source_niche":"Human","barcode":"SAL_DA8373AA","phage_type":null,"latitude":null,"secondary_study_accession":"ERP000113","collection_year":2003,"ID":"SAL_JA7164AA_AS","disease":null,"uberstrain":38373,"country":"Malawi","release_date":"2011-03-18","created":"2015-08-27","Accession":[{"seq_platform":"ILLUMINA","total_bases":273452400,"accession":"ERR028273","seq_library":"Paired","experiment_accession":"ERX010062","seq_insert":273,"average_length":72}],"assembly_status":"Assembled","ST":"ST14865","source_type":"Human","contact":"The Wellcome Trust Sanger Institute","collection_time":null,"__Node":"SAL_JA7123AA_AS","__strain_id":"38373","Collection Date":"ND","__selected":false,"id":166},"38375":{"comment":null,"secondary_sample_accession":"ERS015596","antigenic_formulas":null,"StrainID":38375,"serotype":"Typhimurium (Predicted)","antibiotic_resistance":null,"st_MLST_Achtman":313,"strain":"Q340F1_BM","postcode":null,"owner":null,"subspecies":"I","sample_accession":"SAMEA788578","continent":"Africa","city":null,"collection_date":null,"collection_month":null,"not_editable":true,"admin1":null,"source_details":"Bone marrow; Homo sapiens","admin2":null,"longitude":null,"best_assembly":97052,"study_accession":"PRJEB2059","source_niche":"Human","barcode":"SAL_DA8375AA","phage_type":null,"latitude":null,"secondary_study_accession":"ERP000113","collection_year":2003,"ID":"SAL_JA7052AA_AS","disease":null,"uberstrain":38375,"country":"Malawi","release_date":"2011-03-18","created":"2015-08-27","Accession":[{"seq_platform":"ILLUMINA","total_bases":335102088,"accession":"ERR028275","seq_library":"Paired","experiment_accession":"ERX010062","seq_insert":273,"average_length":76}],"assembly_status":"Assembled","ST":"ST14864","source_type":"Human","contact":"The Wellcome Trust Sanger Institute","collection_time":null,"__Node":"SAL_JA4418AA_AS","__strain_id":"38375","Collection Date":"ND","__selected":false,"id":167},"38376":{"comment":null,"secondary_sample_accession":"ERS015597","antigenic_formulas":null,"StrainID":38376,"serotype":"Typhimurium (Predicted)","antibiotic_resistance":null,"st_MLST_Achtman":313,"strain":"Q340F4_BM","postcode":null,"owner":null,"subspecies":"I","sample_accession":"SAMEA788576","continent":"Africa","city":null,"collection_date":null,"collection_month":null,"not_editable":true,"admin1":null,"source_details":"Bone marrow; Homo sapiens","admin2":null,"longitude":null,"best_assembly":94418,"study_accession":"PRJEB2059","source_niche":"Human","barcode":"SAL_DA8376AA","phage_type":null,"latitude":null,"secondary_study_accession":"ERP000113","collection_year":2003,"ID":"SAL_JA4418AA_AS","disease":null,"uberstrain":38376,"country":"Malawi","release_date":"2011-03-18","created":"2015-08-27","Accession":[{"seq_platform":"ILLUMINA","total_bases":368907648,"accession":"ERR028276","seq_library":"Paired","experiment_accession":"ERX010062","seq_insert":273,"average_length":76}],"assembly_status":"Assembled","ST":"ST14864","source_type":"Human","contact":"The Wellcome Trust Sanger Institute","collection_time":null,"__Node":"SAL_JA7123AA_AS","__strain_id":"38376","Collection Date":"ND","__selected":false,"id":168},"38381":{"comment":null,"secondary_sample_accession":"ERS015569","antigenic_formulas":null,"StrainID":38381,"serotype":"Typhimurium (Predicted)","antibiotic_resistance":null,"st_MLST_Achtman":313,"strain":"Q134F8","postcode":null,"owner":null,"subspecies":"I","sample_accession":"SAMEA788625","continent":"Africa","city":null,"collection_date":null,"collection_month":null,"not_editable":true,"admin1":null,"source_details":"Blood; Homo sapiens","admin2":null,"longitude":null,"best_assembly":94595,"study_accession":"PRJEB2059","source_niche":"Human","barcode":"SAL_DA8381AA","phage_type":null,"latitude":null,"secondary_study_accession":"ERP000113","collection_year":2003,"ID":"SAL_JA4595AA_AS","disease":null,"uberstrain":38381,"country":"Malawi","release_date":"2011-03-18","created":"2015-08-27","Accession":[{"seq_platform":"ILLUMINA","total_bases":429862684,"accession":"ERR028244","seq_library":"Paired","experiment_accession":"ERX010061","seq_insert":266,"average_length":71}],"assembly_status":"Assembled","ST":"ST14859","source_type":"Human","contact":"The Wellcome Trust Sanger Institute","collection_time":null,"__Node":"SAL_JA7123AA_AS","__strain_id":"38381","Collection Date":"ND","__selected":false,"id":169},"38382":{"comment":null,"secondary_sample_accession":"ERS015578","antigenic_formulas":null,"StrainID":38382,"serotype":"Typhimurium (Predicted)","antibiotic_resistance":null,"st_MLST_Achtman":313,"strain":"Q303F3","postcode":null,"owner":null,"subspecies":"I","sample_accession":"SAMEA788832","continent":"Africa","city":null,"collection_date":null,"collection_month":null,"not_editable":true,"admin1":null,"source_details":"Blood; Homo sapiens","admin2":null,"longitude":null,"best_assembly":96378,"study_accession":"PRJEB2059","source_niche":"Human","barcode":"SAL_DA8382AA","phage_type":null,"latitude":null,"secondary_study_accession":"ERP000113","collection_year":2003,"ID":"SAL_JA6378AA_AS","disease":null,"uberstrain":38382,"country":"Malawi","release_date":"2011-03-18","created":"2015-08-27","Accession":[{"seq_platform":"ILLUMINA","total_bases":453781800,"accession":"ERR028245","seq_library":"Paired","experiment_accession":"ERX010061","seq_insert":266,"average_length":75}],"assembly_status":"Assembled","ST":"ST14858","source_type":"Human","contact":"The Wellcome Trust Sanger Institute","collection_time":null,"__Node":"SAL_IA7603AA_AS","__strain_id":"38382","Collection Date":"ND","__selected":false,"id":170},"38383":{"comment":null,"secondary_sample_accession":"ERS015579","antigenic_formulas":null,"StrainID":38383,"serotype":"Typhimurium (Predicted)","antibiotic_resistance":null,"st_MLST_Achtman":313,"strain":"Q213F1A","postcode":null,"owner":null,"subspecies":"I","sample_accession":"SAMEA788630","continent":"Africa","city":null,"collection_date":null,"collection_month":null,"not_editable":true,"admin1":null,"source_details":"Blood; Homo sapiens","admin2":null,"longitude":null,"best_assembly":95259,"study_accession":"PRJEB2059","source_niche":"Human","barcode":"SAL_DA8383AA","phage_type":null,"latitude":null,"secondary_study_accession":"ERP000113","collection_year":2002,"ID":"SAL_JA5259AA_AS","disease":null,"uberstrain":38383,"country":"Malawi","release_date":"2011-03-18","created":"2015-08-27","Accession":[{"seq_platform":"ILLUMINA","total_bases":465312750,"accession":"ERR028246","seq_library":"Paired","experiment_accession":"ERX010061","seq_insert":266,"average_length":75}],"assembly_status":"Assembled","ST":"ST14857","source_type":"Human","contact":"The Wellcome Trust Sanger Institute","collection_time":null,"__Node":"SAL_JA5259AA_AS","__strain_id":"38383","Collection Date":"ND","__selected":false,"id":171},"38384":{"comment":null,"secondary_sample_accession":"ERS015580","antigenic_formulas":null,"StrainID":38384,"serotype":"Typhimurium (Predicted)","antibiotic_resistance":null,"st_MLST_Achtman":313,"strain":"Q217A","postcode":null,"owner":null,"subspecies":"I","sample_accession":"SAMEA788633","continent":"Africa","city":null,"collection_date":null,"collection_month":null,"not_editable":true,"admin1":null,"source_details":"Blood; Homo sapiens","admin2":null,"longitude":null,"best_assembly":96657,"study_accession":"PRJEB2059","source_niche":"Human","barcode":"SAL_DA8384AA","phage_type":null,"latitude":null,"secondary_study_accession":"ERP000113","collection_year":2002,"ID":"SAL_JA6657AA_AS","disease":null,"uberstrain":38384,"country":"Malawi","release_date":"2011-03-18","created":"2015-08-27","Accession":[{"seq_platform":"ILLUMINA","total_bases":539303700,"accession":"ERR028247","seq_library":"Paired","experiment_accession":"ERX010061","seq_insert":266,"average_length":75}],"assembly_status":"Assembled","ST":"ST14850","source_type":"Human","contact":"The Wellcome Trust Sanger Institute","collection_time":null,"__Node":"SAL_JA6349AA_AS","__strain_id":"38384","Collection Date":"ND","__selected":false,"id":172},"38385":{"comment":null,"secondary_sample_accession":"ERS015570","antigenic_formulas":null,"StrainID":38385,"serotype":"Typhimurium (Predicted)","antibiotic_resistance":null,"st_MLST_Achtman":313,"strain":"Q134F4","postcode":null,"owner":null,"subspecies":"I","sample_accession":"SAMEA788676","continent":"Africa","city":null,"collection_date":null,"collection_month":null,"not_editable":true,"admin1":null,"source_details":"Blood; Homo sapiens","admin2":null,"longitude":null,"best_assembly":96629,"study_accession":"PRJEB2059","source_niche":"Human","barcode":"SAL_DA8385AA","phage_type":null,"latitude":null,"secondary_study_accession":"ERP000113","collection_year":2002,"ID":"SAL_JA6629AA_AS","disease":null,"uberstrain":38385,"country":"Malawi","release_date":"2011-03-18","created":"2015-08-27","Accession":[{"seq_platform":"ILLUMINA","total_bases":569515500,"accession":"ERR028248","seq_library":"Paired","experiment_accession":"ERX010061","seq_insert":266,"average_length":75}],"assembly_status":"Assembled","ST":"ST14856","source_type":"Human","contact":"The Wellcome Trust Sanger Institute","collection_time":null,"__Node":"SAL_JA7123AA_AS","__strain_id":"38385","Collection Date":"ND","__selected":false,"id":173},"38386":{"comment":null,"secondary_sample_accession":"ERS015571","antigenic_formulas":null,"StrainID":38386,"serotype":"Typhimurium (Predicted)","antibiotic_resistance":null,"st_MLST_Achtman":313,"strain":"Q303F1","postcode":null,"owner":null,"subspecies":"I","sample_accession":"SAMEA788817","continent":"Africa","city":null,"collection_date":null,"collection_month":null,"not_editable":true,"admin1":null,"source_details":"Blood; Homo sapiens","admin2":null,"longitude":null,"best_assembly":94962,"study_accession":"PRJEB2059","source_niche":"Human","barcode":"SAL_DA8386AA","phage_type":null,"latitude":null,"secondary_study_accession":"ERP000113","collection_year":2002,"ID":"SAL_JA4962AA_AS","disease":null,"uberstrain":38386,"country":"Malawi","release_date":"2011-03-18","created":"2015-08-27","Accession":[{"seq_platform":"ILLUMINA","total_bases":577651050,"accession":"ERR028249","seq_library":"Paired","experiment_accession":"ERX010061","seq_insert":266,"average_length":75}],"assembly_status":"Assembled","ST":"ST14855","source_type":"Human","contact":"The Wellcome Trust Sanger Institute","collection_time":null,"__Node":"SAL_IA7603AA_AS","__strain_id":"38386","Collection Date":"ND","__selected":false,"id":174},"38387":{"comment":null,"secondary_sample_accession":"ERS015572","antigenic_formulas":null,"StrainID":38387,"serotype":"Typhimurium (Predicted)","antibiotic_resistance":null,"st_MLST_Achtman":313,"strain":"Q175F4_TH","postcode":null,"owner":null,"subspecies":"I","sample_accession":"SAMEA788864","continent":"Africa","city":null,"collection_date":null,"collection_month":null,"not_editable":true,"admin1":null,"source_details":"Nasopharynx; Homo sapiens","admin2":null,"longitude":null,"best_assembly":96893,"study_accession":"PRJEB2059","source_niche":"Human","barcode":"SAL_DA8387AA","phage_type":null,"latitude":null,"secondary_study_accession":"ERP000113","collection_year":2003,"ID":"SAL_JA6893AA_AS","disease":null,"uberstrain":38387,"country":"Malawi","release_date":"2011-03-18","created":"2015-08-27","Accession":[{"seq_platform":"ILLUMINA","total_bases":589829250,"accession":"ERR028250","seq_library":"Paired","experiment_accession":"ERX010061","seq_insert":266,"average_length":75}],"assembly_status":"Assembled","ST":"ST14854","source_type":"Human","contact":"The Wellcome Trust Sanger Institute","collection_time":null,"__Node":"SAL_JA7123AA_AS","__strain_id":"38387","Collection Date":"ND","__selected":false,"id":175},"38389":{"comment":null,"secondary_sample_accession":"ERS015574","antigenic_formulas":null,"StrainID":38389,"serotype":"Typhimurium (Predicted)","antibiotic_resistance":null,"st_MLST_Achtman":313,"strain":"Q23F5","postcode":null,"owner":null,"subspecies":"I","sample_accession":"SAMEA788835","continent":"Africa","city":null,"collection_date":null,"collection_month":null,"not_editable":true,"admin1":null,"source_details":"Blood; Homo sapiens","admin2":null,"longitude":null,"best_assembly":96787,"study_accession":"PRJEB2059","source_niche":"Human","barcode":"SAL_DA8389AA","phage_type":null,"latitude":null,"secondary_study_accession":"ERP000113","collection_year":2003,"ID":"SAL_JA6787AA_AS","disease":null,"uberstrain":38389,"country":"Malawi","release_date":"2011-03-18","created":"2015-08-27","Accession":[{"seq_platform":"ILLUMINA","total_bases":520623688,"accession":"ERR028252","seq_library":"Paired","experiment_accession":"ERX010061","seq_insert":266,"average_length":71}],"assembly_status":"Assembled","ST":"ST14853","source_type":"Human","contact":"The Wellcome Trust Sanger Institute","collection_time":null,"__Node":"SAL_JA7123AA_AS","__strain_id":"38389","Collection Date":"ND","__selected":false,"id":176},"38391":{"comment":null,"secondary_sample_accession":"ERS015576","antigenic_formulas":null,"StrainID":38391,"serotype":"Typhimurium (Predicted)","antibiotic_resistance":null,"st_MLST_Achtman":313,"strain":"Q213F3_BM","postcode":null,"owner":null,"subspecies":"I","sample_accession":"SAMEA788814","continent":"Africa","city":null,"collection_date":null,"collection_month":null,"not_editable":true,"admin1":null,"source_details":"Bone marrow; Homo sapiens","admin2":null,"longitude":null,"best_assembly":95529,"study_accession":"PRJEB2059","source_niche":"Human","barcode":"SAL_DA8391AA","phage_type":null,"latitude":null,"secondary_study_accession":"ERP000113","collection_year":2002,"ID":"SAL_JA5529AA_AS","disease":null,"uberstrain":38391,"country":"Malawi","release_date":"2011-03-18","created":"2015-08-27","Accession":[{"seq_platform":"ILLUMINA","total_bases":451051498,"accession":"ERR028254","seq_library":"Paired","experiment_accession":"ERX010061","seq_insert":266,"average_length":71}],"assembly_status":"Assembled","ST":"ST14851","source_type":"Human","contact":"The Wellcome Trust Sanger Institute","collection_time":null,"__Node":"SAL_JA5259AA_AS","__strain_id":"38391","Collection Date":"ND","__selected":false,"id":177},"38392":{"comment":null,"secondary_sample_accession":"ERS015577","antigenic_formulas":null,"StrainID":38392,"serotype":"Typhimurium (Predicted)","antibiotic_resistance":null,"st_MLST_Achtman":313,"strain":"Q217F3","postcode":null,"owner":null,"subspecies":"I","sample_accession":"SAMEA788867","continent":"Africa","city":null,"collection_date":null,"collection_month":null,"not_editable":true,"admin1":null,"source_details":"Blood; Homo sapiens","admin2":null,"longitude":null,"best_assembly":96349,"study_accession":"PRJEB2059","source_niche":"Human","barcode":"SAL_DA8392AA","phage_type":null,"latitude":null,"secondary_study_accession":"ERP000113","collection_year":2002,"ID":"SAL_JA6349AA_AS","disease":null,"uberstrain":38392,"country":"Malawi","release_date":"2011-03-18","created":"2015-08-27","Accession":[{"seq_platform":"ILLUMINA","total_bases":476441400,"accession":"ERR028255","seq_library":"Paired","experiment_accession":"ERX010061","seq_insert":266,"average_length":75}],"assembly_status":"Assembled","ST":"ST14850","source_type":"Human","contact":"The Wellcome Trust Sanger Institute","collection_time":null,"__Node":"SAL_JA7123AA_AS","__strain_id":"38392","Collection Date":"ND","__selected":false,"id":178},"42429":{"comment":null,"secondary_sample_accession":"SRS1093227","antigenic_formulas":null,"StrainID":42429,"serotype":"Typhimurium var. O5 - (Copenhagen)","antibiotic_resistance":null,"st_MLST_Achtman":302,"strain":"FDA00001942","postcode":null,"owner":null,"subspecies":"I","sample_accession":"SAMN02845326","continent":"North America","city":null,"collection_date":null,"collection_month":8,"not_editable":true,"admin1":null,"source_details":"red snapper","admin2":null,"longitude":null,"best_assembly":98341,"study_accession":"PRJNA186035","source_niche":"Aquatic","barcode":"SAL_EA2429AA","phage_type":null,"latitude":null,"secondary_study_accession":"SRP018785","collection_year":2003,"ID":"SAL_JA8341AA_AS","disease":null,"uberstrain":42429,"country":"Mexico","release_date":"2015-10-01","created":"2015-10-01","Accession":[{"seq_platform":"ILLUMINA","total_bases":426668160,"accession":"SRR2534118","seq_library":"Paired","experiment_accession":"SRX1294419","seq_insert":500,"average_length":240}],"assembly_status":"Assembled","ST":"ST11559","source_type":"Fish","contact":"Food and Drug Administration (US)","collection_time":null,"__Node":"SAL_IA3124AA_AS","__strain_id":"42429","Collection Date":"ND","__selected":false,"id":179},"42461":{"comment":null,"secondary_sample_accession":"SRS1093170","antigenic_formulas":null,"StrainID":42461,"serotype":"Typhimurium var. O5 - (Copenhagen)","antibiotic_resistance":null,"st_MLST_Achtman":302,"strain":"FDA00001943","postcode":null,"owner":null,"subspecies":"I","sample_accession":"SAMN02845327","continent":"North America","city":null,"collection_date":null,"collection_month":8,"not_editable":true,"admin1":null,"source_details":"red snapper","admin2":null,"longitude":null,"best_assembly":83124,"study_accession":"PRJNA186035","source_niche":"ND","barcode":"SAL_EA2461AA","phage_type":null,"latitude":null,"secondary_study_accession":"SRP018785","collection_year":2003,"ID":"SAL_IA3124AA_AS","disease":null,"uberstrain":42461,"country":"Mexico","release_date":"2015-10-01","created":"2015-10-01","Accession":[{"seq_platform":"ILLUMINA","total_bases":366512208,"accession":"SRR2534080","seq_library":"Paired","experiment_accession":"SRX1294359","seq_insert":500,"average_length":232}],"assembly_status":"Assembled","ST":"ST11559","source_type":"Fish","contact":"Food and Drug Administration (US)","collection_time":null,"__Node":"SAL_IA3124AA_AS","__strain_id":"42461","Collection Date":"ND","__selected":false,"id":180},"47858":{"comment":null,"secondary_sample_accession":"SRS1219496","antigenic_formulas":null,"StrainID":47858,"serotype":"Typhimurium","antibiotic_resistance":null,"st_MLST_Achtman":313,"strain":"18522","postcode":null,"owner":null,"subspecies":"I","sample_accession":"SAMN04363144","continent":"Europe","city":null,"collection_date":null,"collection_month":null,"not_editable":true,"admin1":null,"source_details":"Human; Homo sapiens","admin2":null,"longitude":null,"best_assembly":101383,"study_accession":"PRJNA248792","source_niche":"Human","barcode":"SAL_EA7858AA","phage_type":null,"latitude":null,"secondary_study_accession":"SRP042645","collection_year":null,"ID":"SAL_KA1383AA_AS","disease":null,"uberstrain":47858,"country":"United Kingdom","release_date":"2015-12-22","created":"2015-12-23","Accession":[{"seq_platform":"ILLUMINA","total_bases":141589710,"accession":"SRR3048892","seq_library":"Paired","experiment_accession":"SRX1497842","seq_insert":null,"average_length":93}],"assembly_status":"Assembled","ST":"ST7000","source_type":"Human","contact":"Public Health England","collection_time":null,"__Node":"SAL_KA1383AA_AS","__strain_id":"47858","Collection Date":"ND","__selected":false,"id":181},"48090":{"comment":null,"secondary_sample_accession":"SRS1219367","antigenic_formulas":null,"StrainID":48090,"serotype":"Typhimurium","antibiotic_resistance":null,"st_MLST_Achtman":313,"strain":"5851","postcode":null,"owner":null,"subspecies":"I","sample_accession":"SAMN04362907","continent":"Europe","city":null,"collection_date":null,"collection_month":null,"not_editable":true,"admin1":null,"source_details":"Human; Homo sapiens","admin2":null,"longitude":null,"best_assembly":101615,"study_accession":"PRJNA248792","source_niche":"Human","barcode":"SAL_EA8090AA","phage_type":null,"latitude":null,"secondary_study_accession":"SRP042645","collection_year":null,"ID":"SAL_KA1615AA_AS","disease":null,"uberstrain":48090,"country":"United Kingdom","release_date":"2015-12-22","created":"2015-12-23","Accession":[{"seq_platform":"ILLUMINA","total_bases":202730552,"accession":"SRR3048536","seq_library":"Paired","experiment_accession":"SRX1497564","seq_insert":null,"average_length":94}],"assembly_status":"Assembled","ST":"ST6777","source_type":"Human","contact":"Public Health England","collection_time":null,"__Node":"SAL_BA5986AA_AS","__strain_id":"48090","Collection Date":"ND","__selected":false,"id":182},"48206":{"comment":null,"secondary_sample_accession":"SRS1232522","antigenic_formulas":null,"StrainID":48206,"serotype":"Typhimurium","antibiotic_resistance":null,"st_MLST_Achtman":313,"strain":"CFSAN031814","postcode":null,"owner":null,"subspecies":"I","sample_accession":"SAMN03577347","continent":"Africa","city":null,"collection_date":null,"collection_month":9,"not_editable":true,"admin1":null,"source_details":"feces; Homo sapiens","admin2":null,"longitude":null,"best_assembly":101775,"study_accession":"PRJNA275961","source_niche":"Human","barcode":"SAL_EA8206AA","phage_type":null,"latitude":null,"secondary_study_accession":"SRP057873","collection_year":2013,"ID":"SAL_KA1775AA_AS","disease":null,"uberstrain":48206,"country":"Ethiopia","release_date":"2015-01-01","created":"2016-01-04","Accession":[{"seq_platform":"ILLUMINA","total_bases":273829728,"accession":"SRR3081688","seq_library":"Paired","experiment_accession":"SRX1513599","seq_insert":500,"average_length":223}],"assembly_status":"Assembled","ST":"ST6668","source_type":"Human","contact":"Food and Drug Administration - Center for Food Safety and Applied Nutrition (US)","collection_time":null,"__Node":"SAL_KA1805AA_AS","__strain_id":"48206","Collection Date":"ND","__selected":false,"id":183},"48226":{"comment":null,"secondary_sample_accession":"SRS1232502","antigenic_formulas":null,"StrainID":48226,"serotype":"Typhimurium (Predicted)","antibiotic_resistance":null,"st_MLST_Achtman":313,"strain":"CFSAN031779","postcode":null,"owner":null,"subspecies":"I","sample_accession":"SAMN03577312","continent":"Africa","city":null,"collection_date":null,"collection_month":5,"not_editable":true,"admin1":null,"source_details":"feces; Homo sapiens","admin2":null,"longitude":null,"best_assembly":101795,"study_accession":"PRJNA275961","source_niche":"Human","barcode":"SAL_EA8226AA","phage_type":null,"latitude":null,"secondary_study_accession":"SRP057873","collection_year":2013,"ID":"SAL_KA1795AA_AS","disease":null,"uberstrain":48226,"country":"Ethiopia","release_date":"2015-01-01","created":"2016-01-04","Accession":[{"seq_platform":"ILLUMINA","total_bases":809537424,"accession":"SRR3081668","seq_library":"Paired","experiment_accession":"SRX1513579","seq_insert":500,"average_length":226}],"assembly_status":"Assembled","ST":"ST6655","source_type":"Human","contact":"Food and Drug Administration - Center for Food Safety and Applied Nutrition (US)","collection_time":null,"__Node":"SAL_KA1805AA_AS","__strain_id":"48226","Collection Date":"ND","__selected":false,"id":184},"48236":{"comment":null,"secondary_sample_accession":"SRS1232490","antigenic_formulas":null,"StrainID":48236,"serotype":"Typhimurium (Predicted)","antibiotic_resistance":null,"st_MLST_Achtman":313,"strain":"CFSAN031778","postcode":null,"owner":null,"subspecies":"I","sample_accession":"SAMN03577311","continent":"Africa","city":null,"collection_date":null,"collection_month":5,"not_editable":true,"admin1":null,"source_details":"feces; Homo sapiens","admin2":null,"longitude":null,"best_assembly":101805,"study_accession":"PRJNA275961","source_niche":"Human","barcode":"SAL_EA8236AA","phage_type":null,"latitude":null,"secondary_study_accession":"SRP057873","collection_year":2013,"ID":"SAL_KA1805AA_AS","disease":null,"uberstrain":48236,"country":"Ethiopia","release_date":"2015-01-01","created":"2016-01-04","Accession":[{"seq_platform":"ILLUMINA","total_bases":657021044,"accession":"SRR3081658","seq_library":"Paired","experiment_accession":"SRX1513569","seq_insert":500,"average_length":218}],"assembly_status":"Assembled","ST":"ST6648","source_type":"Human","contact":"Food and Drug Administration - Center for Food Safety and Applied Nutrition (US)","collection_time":null,"__Node":"SAL_KA1805AA_AS","__strain_id":"48236","Collection Date":"ND","__selected":false,"id":185},"48331":{"comment":null,"secondary_sample_accession":"SRS1229859","antigenic_formulas":null,"StrainID":48331,"serotype":"Typhimurium (Predicted)","antibiotic_resistance":null,"st_MLST_Achtman":313,"strain":"CFSAN031701","postcode":null,"owner":null,"subspecies":"I","sample_accession":"SAMN03577234","continent":"Africa","city":null,"collection_date":null,"collection_month":9,"not_editable":true,"admin1":null,"source_details":"feces; swine","admin2":null,"longitude":null,"best_assembly":101856,"study_accession":"PRJNA275961","source_niche":"Livestock","barcode":"SAL_EA8331AA","phage_type":null,"latitude":null,"secondary_study_accession":"SRP057873","collection_year":2005,"ID":"SAL_KA1856AA_AS","disease":null,"uberstrain":48331,"country":"Ethiopia","release_date":"2015-01-01","created":"2016-01-05","Accession":[{"seq_platform":"ILLUMINA","total_bases":489627684,"accession":"SRR3068567","seq_library":"Paired","experiment_accession":"SRX1509543","seq_insert":500,"average_length":234}],"assembly_status":"Assembled","ST":"ST6574","source_type":"Swine","contact":"Food and Drug Administration - Center for Food Safety and Applied Nutrition (US)","collection_time":null,"__Node":"SAL_KA1867AA_AS","__strain_id":"48331","Collection Date":"ND","__selected":false,"id":186},"48342":{"comment":null,"secondary_sample_accession":"SRS1229852","antigenic_formulas":null,"StrainID":48342,"serotype":"Typhimurium (Predicted)","antibiotic_resistance":null,"st_MLST_Achtman":313,"strain":"CFSAN031700","postcode":null,"owner":null,"subspecies":"I","sample_accession":"SAMN03577233","continent":"Africa","city":null,"collection_date":null,"collection_month":9,"not_editable":true,"admin1":null,"source_details":"feces; swine","admin2":null,"longitude":null,"best_assembly":101867,"study_accession":"PRJNA275961","source_niche":"Livestock","barcode":"SAL_EA8342AA","phage_type":null,"latitude":null,"secondary_study_accession":"SRP057873","collection_year":2005,"ID":"SAL_KA1867AA_AS","disease":null,"uberstrain":48342,"country":"Ethiopia","release_date":"2015-01-01","created":"2016-01-05","Accession":[{"seq_platform":"ILLUMINA","total_bases":484205448,"accession":"SRR3068556","seq_library":"Paired","experiment_accession":"SRX1509532","seq_insert":500,"average_length":236}],"assembly_status":"Assembled","ST":"ST6570","source_type":"Swine","contact":"Food and Drug Administration - Center for Food Safety and Applied Nutrition (US)","collection_time":null,"__Node":"SAL_KA1867AA_AS","__strain_id":"48342","Collection Date":"ND","__selected":false,"id":187},"48356":{"comment":null,"secondary_sample_accession":"SRS1228855","antigenic_formulas":null,"StrainID":48356,"serotype":"Typhimurium (Predicted)","antibiotic_resistance":null,"st_MLST_Achtman":313,"strain":"CFSAN031726","postcode":null,"owner":null,"subspecies":"I","sample_accession":"SAMN03577259","continent":"Africa","city":null,"collection_date":null,"collection_month":9,"not_editable":true,"admin1":null,"source_details":"murine mesenteric ln","admin2":null,"longitude":null,"best_assembly":101881,"study_accession":"PRJNA275961","source_niche":"Wild animal","barcode":"SAL_EA8356AA","phage_type":null,"latitude":null,"secondary_study_accession":"SRP057873","collection_year":2005,"ID":"SAL_KA1881AA_AS","disease":null,"uberstrain":48356,"country":"Ethiopia","release_date":"2015-01-01","created":"2016-01-05","Accession":[{"seq_platform":"ILLUMINA","total_bases":242009490,"accession":"SRR3066292","seq_library":"Paired","experiment_accession":"SRX1508357","seq_insert":500,"average_length":229}],"assembly_status":"Assembled","ST":"ST6563","source_type":"Rodent","contact":"Food and Drug Administration - Center for Food Safety and Applied Nutrition (US)","collection_time":null,"__Node":"SAL_KA1881AA_AS","__strain_id":"48356","Collection Date":"ND","__selected":false,"id":188},"48514":{"comment":null,"secondary_sample_accession":"SRS1238878","antigenic_formulas":null,"StrainID":48514,"serotype":"Typhimurium Var.Copenhagen","antibiotic_resistance":null,"st_MLST_Achtman":313,"strain":"CFSAN031765","postcode":null,"owner":null,"subspecies":"I","sample_accession":"SAMN03577298","continent":"Africa","city":null,"collection_date":null,"collection_month":10,"not_editable":true,"admin1":null,"source_details":"feces; Bovine","admin2":null,"longitude":null,"best_assembly":102040,"study_accession":"PRJNA275961","source_niche":"ND","barcode":"SAL_EA8514AA","phage_type":null,"latitude":null,"secondary_study_accession":"SRP057873","collection_year":2013,"ID":"SAL_KA2040AA_AS","disease":null,"uberstrain":48514,"country":"Ethiopia","release_date":"2015-01-01","created":"2016-01-07","Accession":[{"seq_platform":"ILLUMINA","total_bases":429474128,"accession":"SRR3088894","seq_library":"Paired","experiment_accession":"SRX1520538","seq_insert":500,"average_length":226}],"assembly_status":"Assembled","ST":"ST6434","source_type":"Bovine","contact":"Food and Drug Administration - Center for Food Safety and Applied Nutrition (US)","collection_time":null,"__Node":"SAL_KA2040AA_AS","__strain_id":"48514","Collection Date":"ND","__selected":false,"id":189},"49730":{"comment":null,"secondary_sample_accession":"ERS380174","antigenic_formulas":null,"StrainID":49730,"serotype":"Typhimurium","antibiotic_resistance":null,"st_MLST_Achtman":313,"strain":"D23580","postcode":null,"owner":null,"subspecies":"I","sample_accession":"SAMEA2272777","continent":"Africa","city":"Blantyre","collection_date":null,"collection_month":null,"not_editable":true,"admin1":"Southern Region","source_details":"blood; Homo sapiens","admin2":"Blantyre","longitude":35,"best_assembly":103413,"study_accession":"PRJEA40625","source_niche":"Human","barcode":"SAL_EA9730AA","phage_type":null,"latitude":-15.7,"secondary_study_accession":null,"collection_year":2004,"ID":"SAL_KA3413AA_AS","disease":null,"uberstrain":49730,"country":"Malawi","release_date":"2009-10-10","created":"2016-02-08","Accession":[{"seq_platform":"Complete Genome","total_bases":null,"accession":"GCF_000027025","seq_library":null,"experiment_accession":null,"seq_insert":null,"average_length":null}],"assembly_status":"Assembled","ST":"ST5512","source_type":"Human","contact":"European Bioinformatics Institute","collection_time":null,"__Node":"SAL_JA7123AA_AS","__strain_id":"49730","Collection Date":"ND","__selected":false,"id":190},"50411":{"comment":null,"secondary_sample_accession":"SRS1296520","antigenic_formulas":null,"StrainID":50411,"serotype":"Typhimurium","antibiotic_resistance":null,"st_MLST_Achtman":302,"strain":"PNUSAS001498","postcode":null,"owner":null,"subspecies":null,"sample_accession":"SAMN04479842","continent":"North America","city":null,"collection_date":null,"collection_month":8,"not_editable":true,"admin1":null,"source_details":"Stool; Age: 10-19","admin2":null,"longitude":null,"best_assembly":104151,"study_accession":"PRJNA230403","source_niche":"ND","barcode":"SAL_FA0411AA","phage_type":null,"latitude":null,"secondary_study_accession":"SRP040281","collection_year":2014,"ID":"SAL_KA4151AA_AS","disease":null,"uberstrain":50411,"country":"United States","release_date":"2016-02-10","created":"2016-02-16","Accession":[{"seq_platform":"ILLUMINA","total_bases":214592598,"accession":"SRR3169842","seq_library":"Paired","experiment_accession":"SRX1585080","seq_insert":null,"average_length":237}],"assembly_status":"Assembled","ST":"ST4939","source_type":"ND","contact":"Center for Diease Control and Prevention - Enteric Diseases Laboratory Branch (US)","collection_time":null,"__Node":"SAL_KA4151AA_AS","__strain_id":"50411","Collection Date":"ND","__selected":false,"id":191},"50467":{"comment":null,"secondary_sample_accession":"SRS1300591","antigenic_formulas":null,"StrainID":50467,"serotype":"Typhimurium","antibiotic_resistance":null,"st_MLST_Achtman":302,"strain":"2016K-0044","postcode":null,"owner":null,"subspecies":null,"sample_accession":"SAMN04498724","continent":"North America","city":null,"collection_date":null,"collection_month":1,"not_editable":true,"admin1":null,"source_details":"Blood; Age: 60-69","admin2":null,"longitude":null,"best_assembly":104223,"study_accession":"PRJNA230403","source_niche":"Human","barcode":"SAL_FA0467AA","phage_type":null,"latitude":null,"secondary_study_accession":"SRP040281","collection_year":2016,"ID":"SAL_KA4223AA_AS","disease":null,"uberstrain":50467,"country":"United States","release_date":"2016-02-18","created":"2016-02-19","Accession":[{"seq_platform":"ILLUMINA","total_bases":758043780,"accession":"SRR3178068","seq_library":"Paired","experiment_accession":"SRX1592494","seq_insert":null,"average_length":195}],"assembly_status":"Assembled","ST":"ST4898","source_type":"Human","contact":"Center for Diease Control and Prevention - Enteric Diseases Laboratory Branch (US)","collection_time":null,"__Node":"SAL_KA4223AA_AS","__strain_id":"50467","Collection Date":"ND","__selected":false,"id":192},"50468":{"comment":null,"secondary_sample_accession":"SRS1300592","antigenic_formulas":null,"StrainID":50468,"serotype":"Typhimurium (Predicted)","antibiotic_resistance":null,"st_MLST_Achtman":302,"strain":"2016K-0043","postcode":null,"owner":null,"subspecies":null,"sample_accession":"SAMN04498723","continent":"North America","city":null,"collection_date":null,"collection_month":null,"not_editable":true,"admin1":null,"source_details":null,"admin2":null,"longitude":null,"best_assembly":104227,"study_accession":"PRJNA230403","source_niche":"ND","barcode":"SAL_FA0468AA","phage_type":null,"latitude":null,"secondary_study_accession":"SRP040281","collection_year":null,"ID":"SAL_KA4227AA_AS","disease":null,"uberstrain":50468,"country":"United States","release_date":"2016-02-18","created":"2016-02-19","Accession":[{"seq_platform":"ILLUMINA","total_bases":367032834,"accession":"SRR3178067","seq_library":"Paired","experiment_accession":"SRX1592493","seq_insert":null,"average_length":201}],"assembly_status":"Assembled","ST":"ST4897","source_type":"ND","contact":"Center for Diease Control and Prevention - Enteric Diseases Laboratory Branch (US)","collection_time":null,"__Node":"SAL_KA4227AA_AS","__strain_id":"50468","Collection Date":"ND","__selected":false,"id":193},"50469":{"comment":null,"secondary_sample_accession":"SRS1300593","antigenic_formulas":null,"StrainID":50469,"serotype":"Typhimurium","antibiotic_resistance":null,"st_MLST_Achtman":302,"strain":"2016K-0045","postcode":null,"owner":null,"subspecies":null,"sample_accession":"SAMN04498722","continent":"North America","city":null,"collection_date":null,"collection_month":12,"not_editable":true,"admin1":null,"source_details":"Tissue; Age: 50-59","admin2":null,"longitude":null,"best_assembly":104228,"study_accession":"PRJNA230403","source_niche":"Human","barcode":"SAL_FA0469AA","phage_type":null,"latitude":null,"secondary_study_accession":"SRP040281","collection_year":2015,"ID":"SAL_KA4228AA_AS","disease":null,"uberstrain":50469,"country":"United States","release_date":"2016-02-18","created":"2016-02-19","Accession":[{"seq_platform":"ILLUMINA","total_bases":465823340,"accession":"SRR3178066","seq_library":"Paired","experiment_accession":"SRX1592492","seq_insert":null,"average_length":185}],"assembly_status":"Assembled","ST":"ST3867","source_type":"Camelid","contact":"Centers for Disease Control and Prevention - PulseNet","collection_time":null,"__Node":"SAL_KA4228AA_AS","__strain_id":"50469","Collection Date":"ND","__selected":false,"id":194},"50470":{"comment":null,"secondary_sample_accession":"SRS1300594","antigenic_formulas":null,"StrainID":50470,"serotype":"Typhimurium","antibiotic_resistance":null,"st_MLST_Achtman":302,"strain":"2016K-0046","postcode":null,"owner":null,"subspecies":null,"sample_accession":"SAMN04498721","continent":"North America","city":null,"collection_date":null,"collection_month":11,"not_editable":true,"admin1":null,"source_details":"Blood; Age: 50-59","admin2":null,"longitude":null,"best_assembly":104229,"study_accession":"PRJNA230403","source_niche":"Human","barcode":"SAL_FA0470AA","phage_type":null,"latitude":null,"secondary_study_accession":"SRP040281","collection_year":2015,"ID":"SAL_KA4229AA_AS","disease":null,"uberstrain":50470,"country":"United States","release_date":"2016-02-18","created":"2016-02-19","Accession":[{"seq_platform":"ILLUMINA","total_bases":331360552,"accession":"SRR3178065","seq_library":"Paired","experiment_accession":"SRX1592491","seq_insert":null,"average_length":191}],"assembly_status":"Assembled","ST":"ST4896","source_type":"Human","contact":"Center for Diease Control and Prevention - Enteric Diseases Laboratory Branch (US)","collection_time":null,"__Node":"SAL_KA4229AA_AS","__strain_id":"50470","Collection Date":"ND","__selected":false,"id":195},"50605":{"comment":null,"secondary_sample_accession":"SRS1297426","antigenic_formulas":null,"StrainID":50605,"serotype":"Typhimurium (Predicted)","antibiotic_resistance":null,"st_MLST_Achtman":302,"strain":"PNUSAS001499","postcode":null,"owner":null,"subspecies":null,"sample_accession":"SAMN04490212","continent":"North America","city":null,"collection_date":null,"collection_month":null,"not_editable":true,"admin1":null,"source_details":null,"admin2":null,"longitude":null,"best_assembly":104352,"study_accession":"PRJNA230403","source_niche":null,"barcode":"SAL_FA0605AA","phage_type":null,"latitude":null,"secondary_study_accession":"SRP040281","collection_year":null,"ID":"SAL_KA4352AA_AS","disease":null,"uberstrain":50605,"country":"United States","release_date":"2016-02-16","created":"2016-02-21","Accession":[{"seq_platform":"ILLUMINA","total_bases":713028594,"accession":"SRR3171697","seq_library":"Paired","experiment_accession":"SRX1586863","seq_insert":null,"average_length":191}],"assembly_status":"Assembled","ST":"ST4775","source_type":null,"contact":"Center for Diease Control and Prevention - Enteric Diseases Laboratory Branch (US)","collection_time":null,"__Node":"SAL_KA4352AA_AS","__strain_id":"50605","Collection Date":"ND","__selected":false,"id":196},"51468":{"comment":null,"secondary_sample_accession":"SRS1324709","antigenic_formulas":null,"StrainID":51468,"serotype":"Typhimurium (Predicted)","antibiotic_resistance":null,"st_MLST_Achtman":302,"strain":"PNUSAS001639","postcode":null,"owner":null,"subspecies":null,"sample_accession":"SAMN04521203","continent":"North America","city":null,"collection_date":null,"collection_month":null,"not_editable":true,"admin1":null,"source_details":null,"admin2":null,"longitude":null,"best_assembly":105445,"study_accession":"PRJNA230403","source_niche":null,"barcode":"SAL_FA1468AA","phage_type":null,"latitude":null,"secondary_study_accession":"SRP040281","collection_year":null,"ID":"SAL_KA5445AA_AS","disease":null,"uberstrain":51468,"country":"United States","release_date":"2016-03-02","created":"2016-03-07","Accession":[{"seq_platform":"ILLUMINA","total_bases":295473192,"accession":"SRR3205704","seq_library":"Paired","experiment_accession":"SRX1614864","seq_insert":null,"average_length":238}],"assembly_status":"Assembled","ST":"ST4043","source_type":null,"contact":"Center for Diease Control and Prevention - Enteric Diseases Laboratory Branch (US)","collection_time":null,"__Node":"SAL_KA4352AA_AS","__strain_id":"51468","Collection Date":"ND","__selected":false,"id":197},"51492":{"comment":null,"secondary_sample_accession":"SRS1324693","antigenic_formulas":null,"StrainID":51492,"serotype":"Typhimurium (Predicted)","antibiotic_resistance":null,"st_MLST_Achtman":302,"strain":"PNUSAS001530","postcode":null,"owner":null,"subspecies":null,"sample_accession":"SAMN04518059","continent":"North America","city":null,"collection_date":null,"collection_month":null,"not_editable":true,"admin1":null,"source_details":null,"admin2":null,"longitude":null,"best_assembly":105421,"study_accession":"PRJNA230403","source_niche":null,"barcode":"SAL_FA1492AA","phage_type":null,"latitude":null,"secondary_study_accession":"SRP040281","collection_year":null,"ID":"SAL_KA5421AA_AS","disease":null,"uberstrain":51492,"country":"United States","release_date":"2016-03-02","created":"2016-03-07","Accession":[{"seq_platform":"ILLUMINA","total_bases":596023500,"accession":"SRR3205680","seq_library":"Paired","experiment_accession":"SRX1614840","seq_insert":null,"average_length":250}],"assembly_status":"Assembled","ST":"ST4022","source_type":null,"contact":"Center for Diease Control and Prevention - Enteric Diseases Laboratory Branch (US)","collection_time":null,"__Node":"SAL_KA5421AA_AS","__strain_id":"51492","Collection Date":"ND","__selected":false,"id":198},"51494":{"comment":null,"secondary_sample_accession":"SRS1324682","antigenic_formulas":null,"StrainID":51494,"serotype":"Typhimurium (Predicted)","antibiotic_resistance":null,"st_MLST_Achtman":302,"strain":"PNUSAS001528","postcode":null,"owner":null,"subspecies":null,"sample_accession":"SAMN04518058","continent":"North America","city":null,"collection_date":null,"collection_month":null,"not_editable":true,"admin1":null,"source_details":null,"admin2":null,"longitude":null,"best_assembly":105419,"study_accession":"PRJNA230403","source_niche":null,"barcode":"SAL_FA1494AA","phage_type":null,"latitude":null,"secondary_study_accession":"SRP040281","collection_year":null,"ID":"SAL_KA5419AA_AS","disease":null,"uberstrain":51494,"country":"United States","release_date":"2016-03-02","created":"2016-03-07","Accession":[{"seq_platform":"ILLUMINA","total_bases":670761520,"accession":"SRR3205678","seq_library":"Paired","experiment_accession":"SRX1614838","seq_insert":null,"average_length":220}],"assembly_status":"Assembled","ST":"ST3866","source_type":null,"contact":"Center for Diease Control and Prevention - Enteric Diseases Laboratory Branch (US)","collection_time":null,"__Node":"SAL_KA5419AA_AS","__strain_id":"51494","Collection Date":"ND","__selected":false,"id":199},"51495":{"comment":null,"secondary_sample_accession":"SRS1324683","antigenic_formulas":null,"StrainID":51495,"serotype":"Typhimurium (Predicted)","antibiotic_resistance":null,"st_MLST_Achtman":302,"strain":"PNUSAS001527","postcode":null,"owner":null,"subspecies":null,"sample_accession":"SAMN04518057","continent":"North America","city":null,"collection_date":null,"collection_month":null,"not_editable":true,"admin1":null,"source_details":null,"admin2":null,"longitude":null,"best_assembly":105418,"study_accession":"PRJNA230403","source_niche":null,"barcode":"SAL_FA1495AA","phage_type":null,"latitude":null,"secondary_study_accession":"SRP040281","collection_year":null,"ID":"SAL_KA5418AA_AS","disease":null,"uberstrain":51495,"country":"United States","release_date":"2016-03-02","created":"2016-03-07","Accession":[{"seq_platform":"ILLUMINA","total_bases":743746950,"accession":"SRR3205677","seq_library":"Paired","experiment_accession":"SRX1614837","seq_insert":null,"average_length":225}],"assembly_status":"Assembled","ST":"ST4020","source_type":null,"contact":"Center for Diease Control and Prevention - Enteric Diseases Laboratory Branch (US)","collection_time":null,"__Node":"SAL_KA5418AA_AS","__strain_id":"51495","Collection Date":"ND","__selected":false,"id":200},"51682":{"comment":null,"secondary_sample_accession":"SRS1333349","antigenic_formulas":null,"StrainID":51682,"serotype":"Typhimurium (Predicted)","antibiotic_resistance":null,"st_MLST_Achtman":302,"strain":"2016K-0122","postcode":null,"owner":null,"subspecies":null,"sample_accession":"SAMN04544373","continent":"North America","city":null,"collection_date":null,"collection_month":null,"not_editable":true,"admin1":null,"source_details":null,"admin2":null,"longitude":null,"best_assembly":105801,"study_accession":"PRJNA230403","source_niche":"ND","barcode":"SAL_FA1682AA","phage_type":null,"latitude":null,"secondary_study_accession":"SRP040281","collection_year":null,"ID":"SAL_KA5801AA_AS","disease":null,"uberstrain":51682,"country":"United States","release_date":"2016-03-09","created":"2016-03-14","Accession":[{"seq_platform":"ILLUMINA","total_bases":419329248,"accession":"SRR3216325","seq_library":"Paired","experiment_accession":"SRX1623567","seq_insert":null,"average_length":208}],"assembly_status":"Assembled","ST":"ST3869","source_type":"ND","contact":"Center for Diease Control and Prevention - Enteric Diseases Laboratory Branch (US)","collection_time":null,"__Node":"SAL_KA5801AA_AS","__strain_id":"51682","Collection Date":"ND","__selected":false,"id":201},"51684":{"comment":null,"secondary_sample_accession":"SRS1333346","antigenic_formulas":null,"StrainID":51684,"serotype":"Typhimurium","antibiotic_resistance":null,"st_MLST_Achtman":302,"strain":"2016K-0139","postcode":null,"owner":null,"subspecies":null,"sample_accession":"SAMN04544370","continent":"North America","city":null,"collection_date":null,"collection_month":8,"not_editable":true,"admin1":null,"source_details":"Stool; Age: 50-59","admin2":null,"longitude":null,"best_assembly":105799,"study_accession":"PRJNA230403","source_niche":"ND","barcode":"SAL_FA1684AA","phage_type":null,"latitude":null,"secondary_study_accession":"SRP040281","collection_year":2015,"ID":"SAL_KA5799AA_AS","disease":null,"uberstrain":51684,"country":"United States","release_date":"2016-03-09","created":"2016-03-14","Accession":[{"seq_platform":"ILLUMINA","total_bases":480312414,"accession":"SRR3216213","seq_library":"Paired","experiment_accession":"SRX1623550","seq_insert":null,"average_length":183}],"assembly_status":"Assembled","ST":"ST3867","source_type":"ND","contact":"Centers for Disease Control and Prevention - PulseNet","collection_time":null,"__Node":"SAL_KA4228AA_AS","__strain_id":"51684","Collection Date":"ND","__selected":false,"id":202},"51685":{"comment":null,"secondary_sample_accession":"SRS1333345","antigenic_formulas":null,"StrainID":51685,"serotype":"Typhimurium (Predicted)","antibiotic_resistance":null,"st_MLST_Achtman":302,"strain":"2016K-0137","postcode":null,"owner":null,"subspecies":null,"sample_accession":"SAMN04544369","continent":"North America","city":null,"collection_date":null,"collection_month":null,"not_editable":true,"admin1":null,"source_details":null,"admin2":null,"longitude":null,"best_assembly":105798,"study_accession":"PRJNA230403","source_niche":"ND","barcode":"SAL_FA1685AA","phage_type":null,"latitude":null,"secondary_study_accession":"SRP040281","collection_year":null,"ID":"SAL_KA5798AA_AS","disease":null,"uberstrain":51685,"country":"United States","release_date":"2016-03-09","created":"2016-03-14","Accession":[{"seq_platform":"ILLUMINA","total_bases":428916488,"accession":"SRR3216192","seq_library":"Paired","experiment_accession":"SRX1623549","seq_insert":null,"average_length":209}],"assembly_status":"Assembled","ST":"ST3866","source_type":"ND","contact":"Center for Diease Control and Prevention - Enteric Diseases Laboratory Branch (US)","collection_time":null,"__Node":"SAL_KA5419AA_AS","__strain_id":"51685","Collection Date":"ND","__selected":false,"id":203},"51686":{"comment":null,"secondary_sample_accession":"SRS1333343","antigenic_formulas":null,"StrainID":51686,"serotype":"Typhimurium (Predicted)","antibiotic_resistance":null,"st_MLST_Achtman":302,"strain":"2016K-0123","postcode":null,"owner":null,"subspecies":null,"sample_accession":"SAMN04544358","continent":"North America","city":null,"collection_date":null,"collection_month":null,"not_editable":true,"admin1":null,"source_details":null,"admin2":null,"longitude":null,"best_assembly":105797,"study_accession":"PRJNA230403","source_niche":"ND","barcode":"SAL_FA1686AA","phage_type":null,"latitude":null,"secondary_study_accession":"SRP040281","collection_year":null,"ID":"SAL_KA5797AA_AS","disease":null,"uberstrain":51686,"country":"United States","release_date":"2016-03-09","created":"2016-03-14","Accession":[{"seq_platform":"ILLUMINA","total_bases":301389286,"accession":"SRR3216165","seq_library":"Paired","experiment_accession":"SRX1623542","seq_insert":null,"average_length":209}],"assembly_status":"Assembled","ST":"ST3865","source_type":"ND","contact":"Center for Diease Control and Prevention - Enteric Diseases Laboratory Branch (US)","collection_time":null,"__Node":"SAL_KA5797AA_AS","__strain_id":"51686","Collection Date":"ND","__selected":false,"id":204},"51898":{"comment":null,"secondary_sample_accession":"SRS1342954","antigenic_formulas":null,"StrainID":51898,"serotype":"Typhimurium (Predicted)","antibiotic_resistance":null,"st_MLST_Achtman":302,"strain":"PNUSAS001640","postcode":null,"owner":null,"subspecies":null,"sample_accession":"SAMN04526298","continent":"North America","city":null,"collection_date":null,"collection_month":null,"not_editable":true,"admin1":null,"source_details":null,"admin2":null,"longitude":null,"best_assembly":106013,"study_accession":"PRJNA230403","source_niche":null,"barcode":"SAL_FA1898AA","phage_type":null,"latitude":null,"secondary_study_accession":"SRP040281","collection_year":null,"ID":"SAL_KA6013AA_AS","disease":null,"uberstrain":51898,"country":"United States","release_date":"2016-03-16","created":"2016-03-16","Accession":[{"seq_platform":"ILLUMINA","total_bases":696453200,"accession":"SRR3231374","seq_library":"Paired","experiment_accession":"SRX1637122","seq_insert":null,"average_length":200}],"assembly_status":"Assembled","ST":"ST3685","source_type":null,"contact":"Centers for Disease Control and Prevention - PulseNet","collection_time":null,"__Node":"SAL_KA6013AA_AS","__strain_id":"51898","Collection Date":"ND","__selected":false,"id":205},"51903":{"comment":null,"secondary_sample_accession":"SRS1342946","antigenic_formulas":null,"StrainID":51903,"serotype":"Typhimurium (Predicted)","antibiotic_resistance":null,"st_MLST_Achtman":302,"strain":"2016K-0112","postcode":null,"owner":null,"subspecies":null,"sample_accession":"SAMN04558299","continent":"North America","city":null,"collection_date":null,"collection_month":null,"not_editable":true,"admin1":null,"source_details":null,"admin2":null,"longitude":null,"best_assembly":106008,"study_accession":"PRJNA230403","source_niche":"ND","barcode":"SAL_FA1903AA","phage_type":null,"latitude":null,"secondary_study_accession":"SRP040281","collection_year":null,"ID":"SAL_KA6008AA_AS","disease":null,"uberstrain":51903,"country":"United States","release_date":"2016-03-16","created":"2016-03-16","Accession":[{"seq_platform":"ILLUMINA","total_bases":192925800,"accession":"SRR3231367","seq_library":"Paired","experiment_accession":"SRX1637115","seq_insert":null,"average_length":135}],"assembly_status":"Assembled","ST":"ST3681","source_type":"ND","contact":"Center for Diease Control and Prevention - Enteric Diseases Laboratory Branch (US)","collection_time":null,"__Node":"SAL_KA6008AA_AS","__strain_id":"51903","Collection Date":"ND","__selected":false,"id":206},"51942":{"comment":null,"secondary_sample_accession":"SRS1342956","antigenic_formulas":null,"StrainID":51942,"serotype":"Typhimurium (Predicted)","antibiotic_resistance":null,"st_MLST_Achtman":302,"strain":"PNUSAS001641","postcode":null,"owner":null,"subspecies":null,"sample_accession":"SAMN04526299","continent":"North America","city":null,"collection_date":null,"collection_month":null,"not_editable":true,"admin1":null,"source_details":null,"admin2":null,"longitude":null,"best_assembly":110430,"study_accession":"PRJNA230403","source_niche":null,"barcode":"SAL_FA1942AA","phage_type":null,"latitude":null,"secondary_study_accession":"SRP040281","collection_year":null,"ID":"SAL_LA0430AA_AS","disease":null,"uberstrain":51942,"country":"United States","release_date":"2016-03-16","created":"2016-03-16","Accession":[{"seq_platform":"ILLUMINA","total_bases":686215970,"accession":"SRR3231375","seq_library":"Paired","experiment_accession":"SRX1637123","seq_insert":null,"average_length":209}],"assembly_status":"Assembled","ST":"ST3650","source_type":null,"contact":"Center for Diease Control and Prevention - Enteric Diseases Laboratory Branch (US)","collection_time":null,"__Node":"SAL_LA0430AA_AS","__strain_id":"51942","Collection Date":"ND","__selected":false,"id":1},"52533":{"comment":null,"secondary_sample_accession":"SRS1359782","antigenic_formulas":null,"StrainID":52533,"serotype":"Typhimurium (Predicted)","antibiotic_resistance":null,"st_MLST_Achtman":3217,"strain":"PNUSAS001677","postcode":null,"owner":null,"subspecies":null,"sample_accession":"SAMN04568467","continent":"North America","city":null,"collection_date":null,"collection_month":null,"not_editable":true,"admin1":null,"source_details":null,"admin2":null,"longitude":null,"best_assembly":106639,"study_accession":"PRJNA230403","source_niche":"ND","barcode":"SAL_FA2533AA","phage_type":null,"latitude":null,"secondary_study_accession":"SRP040281","collection_year":null,"ID":"SAL_KA6639AA_AS","disease":null,"uberstrain":52533,"country":"United States","release_date":"2016-03-22","created":"2016-03-24","Accession":[{"seq_platform":"ILLUMINA","total_bases":558872298,"accession":"SRR3289849","seq_library":"Paired","experiment_accession":"SRX1659734","seq_insert":null,"average_length":243}],"assembly_status":"Assembled","ST":"ST3142","source_type":"ND","contact":"Center for Diease Control and Prevention - Enteric Diseases Laboratory Branch (US)","collection_time":null,"__Node":"SAL_KA6639AA_AS","__strain_id":"52533","Collection Date":"ND","__selected":false,"id":208},"52541":{"comment":null,"secondary_sample_accession":"SRS1359778","antigenic_formulas":null,"StrainID":52541,"serotype":"Typhimurium","antibiotic_resistance":null,"st_MLST_Achtman":3217,"strain":"PNUSAS001676","postcode":null,"owner":null,"subspecies":null,"sample_accession":"SAMN04568466","continent":"North America","city":null,"collection_date":null,"collection_month":2,"not_editable":true,"admin1":null,"source_details":"Stool; Age: 5-9","admin2":null,"longitude":null,"best_assembly":106631,"study_accession":"PRJNA230403","source_niche":"ND","barcode":"SAL_FA2541AA","phage_type":null,"latitude":null,"secondary_study_accession":"SRP040281","collection_year":2016,"ID":"SAL_KA6631AA_AS","disease":null,"uberstrain":52541,"country":"United States","release_date":"2016-03-22","created":"2016-03-24","Accession":[{"seq_platform":"ILLUMINA","total_bases":304048128,"accession":"SRR3289841","seq_library":"Paired","experiment_accession":"SRX1659726","seq_insert":null,"average_length":246}],"assembly_status":"Assembled","ST":"ST3134","source_type":"ND","contact":"Center for Diease Control and Prevention - Enteric Diseases Laboratory Branch (US)","collection_time":null,"__Node":"SAL_KA6639AA_AS","__strain_id":"52541","Collection Date":"ND","__selected":false,"id":209},"53617":{"comment":null,"secondary_sample_accession":"SRS1357609","antigenic_formulas":null,"StrainID":53617,"serotype":"Typhimurium","antibiotic_resistance":null,"st_MLST_Achtman":313,"strain":"107088","postcode":null,"owner":null,"subspecies":"I","sample_accession":"SAMN04576373","continent":"Europe","city":null,"collection_date":null,"collection_month":4,"not_editable":true,"admin1":null,"source_details":"Human; Homo sapiens","admin2":null,"longitude":null,"best_assembly":107858,"study_accession":"PRJNA248792","source_niche":"Human","barcode":"SAL_FA3617AA","phage_type":null,"latitude":null,"secondary_study_accession":"SRP042645","collection_year":2015,"ID":"SAL_KA7858AA_AS","disease":null,"uberstrain":53617,"country":"United Kingdom","release_date":"2016-03-24","created":"2016-03-31","Accession":[{"seq_platform":"ILLUMINA","total_bases":319089454,"accession":"SRR3286620","seq_library":"Paired","experiment_accession":"SRX1657369","seq_insert":null,"average_length":97}],"assembly_status":"Assembled","ST":"ST2276","source_type":"Human","contact":"Public Health England","collection_time":null,"__Node":"SAL_KA7668AA_AS","__strain_id":"53617","Collection Date":"ND","__selected":false,"id":210},"53695":{"comment":null,"secondary_sample_accession":"SRS1356663","antigenic_formulas":null,"StrainID":53695,"serotype":"Typhimurium","antibiotic_resistance":null,"st_MLST_Achtman":313,"strain":"133977","postcode":null,"owner":null,"subspecies":"I","sample_accession":"SAMN04575355","continent":"Europe","city":null,"collection_date":null,"collection_month":7,"not_editable":true,"admin1":null,"source_details":"Human; Homo sapiens","admin2":null,"longitude":null,"best_assembly":107780,"study_accession":"PRJNA248792","source_niche":"Human","barcode":"SAL_FA3695AA","phage_type":null,"latitude":null,"secondary_study_accession":"SRP042645","collection_year":2015,"ID":"SAL_KA7780AA_AS","disease":null,"uberstrain":53695,"country":"United Kingdom","release_date":"2016-03-24","created":"2016-03-31","Accession":[{"seq_platform":"ILLUMINA","total_bases":397756648,"accession":"SRR3285477","seq_library":"Paired","experiment_accession":"SRX1656345","seq_insert":null,"average_length":97}],"assembly_status":"Assembled","ST":"ST2207","source_type":"Human","contact":"Public Health England","collection_time":null,"__Node":"SAL_SA0646AA_AS","__strain_id":"53695","Collection Date":"ND","__selected":false,"id":211},"53770":{"comment":null,"secondary_sample_accession":"SRS1356592","antigenic_formulas":null,"StrainID":53770,"serotype":"Typhimurium","antibiotic_resistance":null,"st_MLST_Achtman":313,"strain":"107092","postcode":null,"owner":null,"subspecies":"I","sample_accession":"SAMN04575046","continent":"Europe","city":null,"collection_date":null,"collection_month":4,"not_editable":true,"admin1":null,"source_details":"Human; Homo sapiens","admin2":null,"longitude":null,"best_assembly":107668,"study_accession":"PRJNA248792","source_niche":"Human","barcode":"SAL_FA3770AA","phage_type":null,"latitude":null,"secondary_study_accession":"SRP042645","collection_year":2015,"ID":"SAL_KA7668AA_AS","disease":null,"uberstrain":53770,"country":"United Kingdom","release_date":"2016-03-24","created":"2016-03-31","Accession":[{"seq_platform":"ILLUMINA","total_bases":353497760,"accession":"SRR3285401","seq_library":"Paired","experiment_accession":"SRX1656270","seq_insert":null,"average_length":98}],"assembly_status":"Assembled","ST":"ST2145","source_type":"Human","contact":"Public Health England","collection_time":null,"__Node":"SAL_KA7668AA_AS","__strain_id":"53770","Collection Date":"ND","__selected":false,"id":212},"53909":{"comment":null,"secondary_sample_accession":"SRS1356176","antigenic_formulas":null,"StrainID":53909,"serotype":"Typhimurium","antibiotic_resistance":null,"st_MLST_Achtman":313,"strain":"130431","postcode":null,"owner":null,"subspecies":"I","sample_accession":"SAMN04574728","continent":"Europe","city":null,"collection_date":null,"collection_month":7,"not_editable":true,"admin1":null,"source_details":"Human; Homo sapiens","admin2":null,"longitude":null,"best_assembly":107529,"study_accession":"PRJNA248792","source_niche":"Human","barcode":"SAL_FA3909AA","phage_type":null,"latitude":null,"secondary_study_accession":"SRP042645","collection_year":2015,"ID":"SAL_KA7529AA_AS","disease":null,"uberstrain":53909,"country":"United Kingdom","release_date":"2016-03-24","created":"2016-03-31","Accession":[{"seq_platform":"ILLUMINA","total_bases":451300066,"accession":"SRR3284779","seq_library":"Paired","experiment_accession":"SRX1655828","seq_insert":null,"average_length":97}],"assembly_status":"Assembled","ST":"ST2024","source_type":"Human","contact":"Public Health England","collection_time":null,"__Node":"SAL_KA7529AA_AS","__strain_id":"53909","Collection Date":"ND","__selected":false,"id":213},"54076":{"comment":null,"secondary_sample_accession":"SRS1372038","antigenic_formulas":null,"StrainID":54076,"serotype":"Typhimurium","antibiotic_resistance":null,"st_MLST_Achtman":313,"strain":"185872","postcode":null,"owner":null,"subspecies":"I","sample_accession":"SAMN04601136","continent":"Europe","city":null,"collection_date":null,"collection_month":11,"not_editable":true,"admin1":null,"source_details":"Human; Homo sapiens","admin2":null,"longitude":null,"best_assembly":108665,"study_accession":"PRJNA248792","source_niche":"Human","barcode":"SAL_FA4076AA","phage_type":null,"latitude":null,"secondary_study_accession":"SRP042645","collection_year":2015,"ID":"SAL_KA8665AA_AS","disease":null,"uberstrain":54076,"country":"United Kingdom","release_date":"2016-04-02","created":"2016-04-02","Accession":[{"seq_platform":"ILLUMINA","total_bases":255034296,"accession":"SRR3323046","seq_library":"Paired","experiment_accession":"SRX1675258","seq_insert":null,"average_length":99}],"assembly_status":"Assembled","ST":"ST1875","source_type":"Human","contact":"Public Health England","collection_time":null,"__Node":"SAL_KA8665AA_AS","__strain_id":"54076","Collection Date":"ND","__selected":false,"id":214},"54111":{"comment":null,"secondary_sample_accession":"SRS1372013","antigenic_formulas":null,"StrainID":54111,"serotype":"Typhimurium","antibiotic_resistance":null,"st_MLST_Achtman":313,"strain":"130393","postcode":null,"owner":null,"subspecies":"I","sample_accession":"SAMN04601095","continent":"Europe","city":null,"collection_date":null,"collection_month":6,"not_editable":true,"admin1":null,"source_details":"Human; Homo sapiens","admin2":null,"longitude":null,"best_assembly":108630,"study_accession":"PRJNA248792","source_niche":"Human","barcode":"SAL_FA4111AA","phage_type":null,"latitude":null,"secondary_study_accession":"SRP042645","collection_year":2015,"ID":"SAL_KA8630AA_AS","disease":null,"uberstrain":54111,"country":"United Kingdom","release_date":"2016-04-02","created":"2016-04-02","Accession":[{"seq_platform":"ILLUMINA","total_bases":326544292,"accession":"SRR3323011","seq_library":"Paired","experiment_accession":"SRX1675222","seq_insert":null,"average_length":97}],"assembly_status":"Assembled","ST":"ST1847","source_type":"Human","contact":"Public Health England","collection_time":null,"__Node":"SAL_KA8630AA_AS","__strain_id":"54111","Collection Date":"ND","__selected":false,"id":215},"54340":{"comment":null,"secondary_sample_accession":"SRS1371720","antigenic_formulas":null,"StrainID":54340,"serotype":"Typhimurium","antibiotic_resistance":null,"st_MLST_Achtman":313,"strain":"175584","postcode":null,"owner":null,"subspecies":"I","sample_accession":"SAMN04600674","continent":"Europe","city":null,"collection_date":null,"collection_month":10,"not_editable":true,"admin1":null,"source_details":"Human; Homo sapiens","admin2":null,"longitude":null,"best_assembly":108396,"study_accession":"PRJNA248792","source_niche":"Human","barcode":"SAL_FA4340AA","phage_type":null,"latitude":null,"secondary_study_accession":"SRP042645","collection_year":2015,"ID":"SAL_KA8396AA_AS","disease":null,"uberstrain":54340,"country":"United Kingdom","release_date":"2016-04-02","created":"2016-04-02","Accession":[{"seq_platform":"ILLUMINA","total_bases":313081856,"accession":"SRR3322379","seq_library":"Paired","experiment_accession":"SRX1674885","seq_insert":null,"average_length":97}],"assembly_status":"Assembled","ST":"ST1636","source_type":"Human","contact":"Public Health England","collection_time":null,"__Node":"SAL_KA8396AA_AS","__strain_id":"54340","Collection Date":"ND","__selected":false,"id":216},"54369":{"comment":null,"secondary_sample_accession":"SRS1371680","antigenic_formulas":null,"StrainID":54369,"serotype":"Typhimurium","antibiotic_resistance":null,"st_MLST_Achtman":313,"strain":"149337","postcode":null,"owner":null,"subspecies":"I","sample_accession":"SAMN04600645","continent":"Europe","city":null,"collection_date":null,"collection_month":8,"not_editable":true,"admin1":null,"source_details":"Human; Homo sapiens","admin2":null,"longitude":null,"best_assembly":108367,"study_accession":"PRJNA248792","source_niche":"Human","barcode":"SAL_FA4369AA","phage_type":null,"latitude":null,"secondary_study_accession":"SRP042645","collection_year":2015,"ID":"SAL_KA8367AA_AS","disease":null,"uberstrain":54369,"country":"United Kingdom","release_date":"2016-04-02","created":"2016-04-02","Accession":[{"seq_platform":"ILLUMINA","total_bases":266180610,"accession":"SRR3322345","seq_library":"Paired","experiment_accession":"SRX1674854","seq_insert":null,"average_length":97}],"assembly_status":"Assembled","ST":"ST1611","source_type":"Human","contact":"Public Health England","collection_time":null,"__Node":"SAL_KA8367AA_AS","__strain_id":"54369","Collection Date":"ND","__selected":false,"id":217},"55389":{"comment":null,"secondary_sample_accession":null,"antigenic_formulas":null,"StrainID":55389,"serotype":"Typhimurium","antibiotic_resistance":null,"st_MLST_Achtman":302,"strain":"SO3","postcode":null,"owner":null,"subspecies":"I","sample_accession":"SAMN04296382","continent":"North America","city":null,"collection_date":null,"collection_month":null,"not_editable":true,"admin1":"Sonora","source_details":"Homo sapiens; Cerebrospinal fluid; Age: 1 month; male","admin2":null,"longitude":-111,"best_assembly":109529,"study_accession":"PRJNA224116","source_niche":"Human","barcode":"SAL_FA5389AA","phage_type":null,"latitude":29.1,"secondary_study_accession":null,"collection_year":2002,"ID":"SAL_KA9529AA_AS","disease":null,"uberstrain":55389,"country":"Mexico","release_date":"2016-02-26","created":"2016-04-19","Accession":[{"seq_platform":"Complete Genome","total_bases":null,"accession":"GCF_001577505","seq_library":null,"experiment_accession":null,"seq_insert":null,"average_length":null}],"assembly_status":"Assembled","ST":"ST733","source_type":"Human","contact":"Universidad Nacional Autanoma de Mexico - Instituto de Biotecnologia","collection_time":null,"__Node":"SAL_KA9529AA_AS","__strain_id":"55389","Collection Date":"ND","__selected":false,"id":218},"55390":{"comment":null,"secondary_sample_accession":null,"antigenic_formulas":null,"StrainID":55390,"serotype":"Typhimurium","antibiotic_resistance":null,"st_MLST_Achtman":302,"strain":"SO2","postcode":null,"owner":null,"subspecies":"I","sample_accession":"SAMN03798428","continent":"North America","city":null,"collection_date":null,"collection_month":null,"not_editable":true,"admin1":"Sonora","source_details":"Homo sapiens; stool; Age: five years; stool","admin2":null,"longitude":-110.95,"best_assembly":109530,"study_accession":"PRJNA224116","source_niche":"Human","barcode":"SAL_FA5390AA","phage_type":null,"latitude":29.09,"secondary_study_accession":null,"collection_year":2002,"ID":"SAL_KA9530AA_AS","disease":null,"uberstrain":55390,"country":"Mexico","release_date":"2016-02-26","created":"2016-04-19","Accession":[{"seq_platform":"Complete Genome","total_bases":null,"accession":"GCF_001576275","seq_library":null,"experiment_accession":null,"seq_insert":null,"average_length":null}],"assembly_status":"Assembled","ST":"ST732","source_type":"Human","contact":"Universidad Nacional Autanoma de Mexico - Instituto de Biotecnologia","collection_time":null,"__Node":"SAL_KA9530AA_AS","__strain_id":"55390","Collection Date":"ND","__selected":false,"id":219},"56291":{"comment":null,"secondary_sample_accession":"SRS1429236","antigenic_formulas":null,"StrainID":56291,"serotype":"Typhimurium (Predicted)","antibiotic_resistance":null,"st_MLST_Achtman":302,"strain":"2016K-0154","postcode":null,"owner":null,"subspecies":null,"sample_accession":"SAMN04964655","continent":"North America","city":null,"collection_date":null,"collection_month":null,"not_editable":true,"admin1":null,"source_details":null,"admin2":null,"longitude":null,"best_assembly":110692,"study_accession":"PRJNA230403","source_niche":null,"barcode":"SAL_FA6291AA","phage_type":null,"latitude":null,"secondary_study_accession":"SRP040281","collection_year":null,"ID":"SAL_LA0692AA_AS","disease":null,"uberstrain":56291,"country":"United States","release_date":"2016-05-09","created":"2016-05-10","Accession":[{"seq_platform":"ILLUMINA","total_bases":846866412,"accession":"SRR3489715","seq_library":"Paired","experiment_accession":"SRX1751734","seq_insert":null,"average_length":147}],"assembly_status":"Assembled","ST":"ST39708","source_type":null,"contact":"Center for Diease Control and Prevention - Enteric Diseases Laboratory Branch (US)","collection_time":null,"__Node":"SAL_LA0692AA_AS","__strain_id":"56291","Collection Date":"ND","__selected":false,"id":220},"61353":{"comment":null,"secondary_sample_accession":"ERS033122","antigenic_formulas":null,"StrainID":61353,"serotype":"Typhimurium","antibiotic_resistance":null,"st_MLST_Achtman":313,"strain":"Q18F2","postcode":null,"owner":null,"subspecies":"I","sample_accession":"SAMEA1940373","continent":"Africa","city":null,"collection_date":null,"collection_month":null,"not_editable":true,"admin1":null,"source_details":"blood; Human","admin2":null,"longitude":null,"best_assembly":117941,"study_accession":"PRJEB2496","source_niche":"Human","barcode":"SAL_GA1353AA","phage_type":null,"latitude":null,"secondary_study_accession":"ERP000617","collection_year":2003,"ID":"SAL_LA7941AA_AS","disease":null,"uberstrain":61353,"country":"Malawi","release_date":"2014-10-02","created":"2016-06-30","Accession":[{"seq_platform":"ILLUMINA","total_bases":127551672,"accession":"ERR647604","seq_library":"Paired","experiment_accession":"ERX604040","seq_insert":256,"average_length":54}],"assembly_status":"Assembled","ST":"ST44128","source_type":"Human","contact":"The Wellcome Trust Sanger Institute","collection_time":null,"__Node":"SAL_JA7123AA_AS","__strain_id":"61353","Collection Date":"ND","__selected":false,"id":221},"63539":{"comment":null,"secondary_sample_accession":"SRS528778","antigenic_formulas":null,"StrainID":63539,"serotype":"Typhimurium","antibiotic_resistance":null,"st_MLST_Achtman":313,"strain":"BCW_2802","postcode":null,"owner":null,"subspecies":"I","sample_accession":"SAMN02368674","continent":"Africa","city":null,"collection_date":null,"collection_month":null,"not_editable":true,"admin1":null,"source_details":"Human; Homo sapiens","admin2":null,"longitude":null,"best_assembly":115929,"study_accession":"PRJNA203445","source_niche":"Human","barcode":"SAL_GA3539AA","phage_type":null,"latitude":null,"secondary_study_accession":"SRP022914","collection_year":2008,"ID":"SAL_LA5929AA_AS","disease":null,"uberstrain":63539,"country":"Congo","release_date":"2015-07-22","created":"2016-07-01","Accession":[{"seq_platform":"ILLUMINA","total_bases":149360600,"accession":"SRR1106407","seq_library":"Paired","experiment_accession":"SRX425116","seq_insert":250,"average_length":97}],"assembly_status":"Assembled","ST":"ST42524","source_type":"Human","contact":"University College Dublin - 100K Genome Project","collection_time":null,"__Node":"SAL_LA5929AA_AS","__strain_id":"63539","Collection Date":"ND","__selected":false,"id":222},"67382":{"comment":null,"secondary_sample_accession":"SRS1611248","antigenic_formulas":null,"StrainID":67382,"serotype":"Typhimurium","antibiotic_resistance":null,"st_MLST_Achtman":313,"strain":"FDA00001439","postcode":null,"owner":null,"subspecies":"I","sample_accession":"SAMN02844824","continent":"Asia","city":null,"collection_date":null,"collection_month":5,"not_editable":true,"admin1":null,"source_details":"qasuri methis (dried fenugreek leaves)","admin2":null,"longitude":null,"best_assembly":125116,"study_accession":"PRJNA186035","source_niche":"Environment","barcode":"SAL_GA7382AA","phage_type":null,"latitude":null,"secondary_study_accession":"SRP018785","collection_year":2010,"ID":"SAL_MA5116AA_AS","disease":null,"uberstrain":67382,"country":"Pakistan","release_date":"2015-01-01","created":"2016-08-16","Accession":[{"seq_platform":"ILLUMINA","total_bases":274990392,"accession":"SRR4022325","seq_library":"Paired","experiment_accession":"SRX2014549","seq_insert":500,"average_length":207}],"assembly_status":"Assembled","ST":"ST48585","source_type":"Plant","contact":"Food and Drug Administration - Center for Food Safety and Applied Nutrition (US)","collection_time":null,"__Node":"SAL_MA5116AA_AS","__strain_id":"67382","Collection Date":"ND","__selected":false,"id":223},"68168":{"comment":null,"secondary_sample_accession":"SRS1631048","antigenic_formulas":null,"StrainID":68168,"serotype":"Typhimurium","antibiotic_resistance":null,"st_MLST_Achtman":313,"strain":"PP_BR060","postcode":null,"owner":null,"subspecies":null,"sample_accession":"SAMN05505496","continent":"South America","city":null,"collection_date":null,"collection_month":null,"not_editable":true,"admin1":null,"source_details":"Homo sapiens; Stool","admin2":null,"longitude":null,"best_assembly":126424,"study_accession":"PRJNA336192","source_niche":"Human","barcode":"SAL_GA8168AA","phage_type":null,"latitude":null,"secondary_study_accession":"SRP082492","collection_year":2011,"ID":"SAL_MA6424AA_AS","disease":null,"uberstrain":68168,"country":"Brazil","release_date":"2015-01-01","created":"2016-08-24","Accession":[{"seq_platform":"ILLUMINA","total_bases":602108676,"accession":"SRR4046394","seq_library":"Paired","experiment_accession":"SRX2037290","seq_insert":500,"average_length":234}],"assembly_status":"Assembled","ST":"ST49270","source_type":"Human","contact":"Food and Drug Administration - Center for Food Safety and Applied Nutrition (US)","collection_time":null,"__Node":"SAL_MA6424AA_AS","__strain_id":"68168","Collection Date":"ND","__selected":false,"id":224},"76664":{"comment":null,"secondary_sample_accession":"SRS1858338","antigenic_formulas":null,"StrainID":76664,"serotype":"Typhimurium (Predicted)","antibiotic_resistance":null,"st_MLST_Achtman":302,"strain":"CFSAN056755","postcode":null,"owner":null,"subspecies":null,"sample_accession":"SAMN06033910","continent":"North America","city":null,"collection_date":null,"collection_month":null,"not_editable":true,"admin1":"Arizona","source_details":"spinach","admin2":null,"longitude":null,"best_assembly":152040,"study_accession":"PRJNA186035","source_niche":"Environment","barcode":"SAL_HA6664AA","phage_type":null,"latitude":null,"secondary_study_accession":"SRP018785","collection_year":2014,"ID":"SAL_PA2040AA_AS","disease":null,"uberstrain":76664,"country":"United States","release_date":"2015-01-01","created":"2016-12-14","Accession":[{"seq_platform":"ILLUMINA","total_bases":194782680,"accession":"SRR5105419","seq_library":"Paired","experiment_accession":"SRX2421065","seq_insert":500,"average_length":285}],"assembly_status":"Assembled","ST":"ST55551","source_type":"Plant","contact":"Food and Drug Administration - Center for Food Safety and Applied Nutrition (US)","collection_time":null,"__Node":"SAL_PA2040AA_AS","__strain_id":"76664","Collection Date":"ND","__selected":false,"id":225},"78332":{"comment":null,"secondary_sample_accession":"SRS1878102","antigenic_formulas":null,"StrainID":78332,"serotype":"Typhimurium (Predicted)","antibiotic_resistance":null,"st_MLST_Achtman":313,"strain":"PNUSAS006445","postcode":null,"owner":null,"subspecies":null,"sample_accession":"SAMN06183547","continent":"North America","city":null,"collection_date":null,"collection_month":null,"not_editable":true,"admin1":null,"source_details":null,"admin2":null,"longitude":null,"best_assembly":156652,"study_accession":"PRJNA230403","source_niche":null,"barcode":"SAL_HA8332AA","phage_type":null,"latitude":null,"secondary_study_accession":"SRP040281","collection_year":null,"ID":"SAL_PA6652AA_AS","disease":null,"uberstrain":78332,"country":"United States","release_date":"2016-12-23","created":"2016-12-28","Accession":[{"seq_platform":"ILLUMINA","total_bases":613102032,"accession":"SRR5129998","seq_library":"Paired","experiment_accession":"SRX2444047","seq_insert":null,"average_length":228}],"assembly_status":"Assembled","ST":"ST57574","source_type":null,"contact":"Center for Diease Control and Prevention - Enteric Diseases Laboratory Branch (US)","collection_time":null,"__Node":"SAL_PA6652AA_AS","__strain_id":"78332","Collection Date":"ND","__selected":false,"id":226},"78578":{"comment":null,"secondary_sample_accession":"SRS1874970","antigenic_formulas":null,"StrainID":78578,"serotype":null,"antibiotic_resistance":null,"st_MLST_Achtman":"","strain":"PNUSAS006032","postcode":null,"owner":null,"subspecies":null,"sample_accession":"SAMN06166414","continent":"North America","city":null,"collection_date":null,"collection_month":null,"not_editable":true,"admin1":null,"source_details":null,"admin2":null,"longitude":null,"best_assembly":156406,"study_accession":"PRJNA230403","source_niche":"ND","barcode":"SAL_HA8578AA","phage_type":null,"latitude":null,"secondary_study_accession":"SRP040281","collection_year":null,"ID":"SAL_PA6406AA_AS","disease":null,"uberstrain":78578,"country":"United States","release_date":"2016-12-22","created":"2016-12-28","Accession":[{"seq_platform":"ILLUMINA","total_bases":629431520,"accession":"SRR5126028","seq_library":"Paired","experiment_accession":"SRX2440384","seq_insert":null,"average_length":235}],"assembly_status":"Assembled","ST":"ST57233","source_type":"ND","contact":"Center for Diease Control and Prevention - Enteric Diseases Laboratory Branch (US)","collection_time":null,"__Node":"SAL_PA6406AA_AS","__strain_id":"78578","Collection Date":"ND","__selected":false,"id":227},"81280":{"comment":null,"secondary_sample_accession":"SRS1933340","antigenic_formulas":null,"StrainID":81280,"serotype":"Typhimurium","antibiotic_resistance":null,"st_MLST_Achtman":313,"strain":"138394","postcode":null,"owner":null,"subspecies":"I","sample_accession":"SAMN06247744","continent":"Europe","city":null,"collection_date":null,"collection_month":7,"not_editable":true,"admin1":null,"source_details":"Human; Homo sapiens","admin2":null,"longitude":null,"best_assembly":160034,"study_accession":"PRJNA248792","source_niche":"Human","barcode":"SAL_IA1280AA","phage_type":null,"latitude":null,"secondary_study_accession":"SRP042645","collection_year":2015,"ID":"SAL_QA0034AA_AS","disease":null,"uberstrain":81280,"country":"United Kingdom","release_date":"2017-01-22","created":"2017-01-22","Accession":[{"seq_platform":"ILLUMINA","total_bases":299936644,"accession":"SRR5193685","seq_library":"Paired","experiment_accession":"SRX2509365","seq_insert":null,"average_length":98}],"assembly_status":"Assembled","ST":"ST60147","source_type":"Human","contact":"Public Health England","collection_time":null,"__Node":"SAL_QA0034AA_AS","__strain_id":"81280","Collection Date":"ND","__selected":false,"id":228},"82103":{"comment":null,"secondary_sample_accession":"SRS1938594","antigenic_formulas":null,"StrainID":82103,"serotype":"Typhimurium (Predicted)","antibiotic_resistance":null,"st_MLST_Achtman":313,"strain":"PNUSAS005780","postcode":null,"owner":null,"subspecies":null,"sample_accession":"SAMN06250190","continent":"North America","city":null,"collection_date":null,"collection_month":null,"not_editable":true,"admin1":null,"source_details":null,"admin2":null,"longitude":null,"best_assembly":161117,"study_accession":"PRJNA230403","source_niche":"ND","barcode":"SAL_IA2103AA","phage_type":null,"latitude":null,"secondary_study_accession":"SRP040281","collection_year":null,"ID":"SAL_QA1117AA_AS","disease":null,"uberstrain":82103,"country":"United States","release_date":"2017-01-25","created":"2017-01-25","Accession":[{"seq_platform":"ILLUMINA","total_bases":423116876,"accession":"SRR5201418","seq_library":"Paired","experiment_accession":"SRX2515385","seq_insert":null,"average_length":238}],"assembly_status":"Assembled","ST":"ST60896","source_type":"ND","contact":"Center for Diease Control and Prevention - Enteric Diseases Laboratory Branch (US)","collection_time":null,"__Node":"SAL_QA1117AA_AS","__strain_id":"82103","Collection Date":"ND","__selected":false,"id":229},"83319":{"comment":null,"secondary_sample_accession":"SRS1946886","antigenic_formulas":null,"StrainID":83319,"serotype":"Typhimurium","antibiotic_resistance":null,"st_MLST_Achtman":313,"strain":"232004","postcode":null,"owner":null,"subspecies":"I","sample_accession":"SAMN06278391","continent":"Europe","city":null,"collection_date":null,"collection_month":3,"not_editable":true,"admin1":null,"source_details":"Human; Homo sapiens","admin2":null,"longitude":null,"best_assembly":162344,"study_accession":"PRJNA248792","source_niche":"Human","barcode":"SAL_IA3319AA","phage_type":null,"latitude":null,"secondary_study_accession":"SRP042645","collection_year":2016,"ID":"SAL_QA2344AA_AS","disease":null,"uberstrain":83319,"country":"United Kingdom","release_date":"2017-01-30","created":"2017-01-30","Accession":[{"seq_platform":"ILLUMINA","total_bases":257987940,"accession":"SRR5215816","seq_library":"Paired","experiment_accession":"SRX2526027","seq_insert":null,"average_length":98}],"assembly_status":"Assembled","ST":"ST61610","source_type":"Human","contact":"Public Health England","collection_time":null,"__Node":"SAL_QA2344AA_AS","__strain_id":"83319","Collection Date":"ND","__selected":false,"id":230},"83852":{"comment":null,"secondary_sample_accession":"SRS1952056","antigenic_formulas":null,"StrainID":83852,"serotype":"Typhimurium (Predicted)","antibiotic_resistance":null,"st_MLST_Achtman":302,"strain":"PNUSAS007971","postcode":null,"owner":null,"subspecies":null,"sample_accession":"SAMN06283493","continent":"North America","city":null,"collection_date":null,"collection_month":null,"not_editable":true,"admin1":null,"source_details":null,"admin2":null,"longitude":null,"best_assembly":163661,"study_accession":"PRJNA230403","source_niche":"ND","barcode":"SAL_IA3852AA","phage_type":null,"latitude":null,"secondary_study_accession":"SRP040281","collection_year":null,"ID":"SAL_QA3661AA_AS","disease":null,"uberstrain":83852,"country":"United States","release_date":"2017-02-01","created":"2017-02-01","Accession":[{"seq_platform":"ILLUMINA","total_bases":396313896,"accession":"SRR5221431","seq_library":"Paired","experiment_accession":"SRX2531207","seq_insert":null,"average_length":241}],"assembly_status":"Assembled","ST":"ST62568","source_type":"ND","contact":"Center for Diease Control and Prevention - Enteric Diseases Laboratory Branch (US)","collection_time":null,"__Node":"SAL_QA3661AA_AS","__strain_id":"83852","Collection Date":"ND","__selected":false,"id":231},"89316":{"comment":null,"secondary_sample_accession":"SRS2060405","antigenic_formulas":null,"StrainID":89316,"serotype":"Typhimurium (Predicted)","antibiotic_resistance":null,"st_MLST_Achtman":313,"strain":"PNUSAS009279","postcode":null,"owner":null,"subspecies":null,"sample_accession":"SAMN06561769","continent":"North America","city":null,"collection_date":null,"collection_month":null,"not_editable":true,"admin1":null,"source_details":null,"admin2":null,"longitude":null,"best_assembly":170253,"study_accession":"PRJNA230403","source_niche":null,"barcode":"SAL_IA9316AA","phage_type":null,"latitude":null,"secondary_study_accession":"SRP040281","collection_year":null,"ID":"SAL_RA0253AA_AS","disease":null,"uberstrain":89316,"country":"United States","release_date":"2017-03-20","created":"2017-03-20","Accession":[{"seq_platform":"ILLUMINA","total_bases":463871094,"accession":"SRR5361095","seq_library":"Paired","experiment_accession":"SRX2656876","seq_insert":null,"average_length":237}],"assembly_status":"Assembled","ST":"ST66271","source_type":null,"contact":"Center for Diease Control and Prevention - Enteric Diseases Laboratory Branch (US)","collection_time":null,"__Node":"SAL_RA0253AA_AS","__strain_id":"89316","Collection Date":"ND","__selected":false,"id":232},"89340":{"comment":null,"secondary_sample_accession":"SRS2060381","antigenic_formulas":null,"StrainID":89340,"serotype":"Typhimurium (Predicted)","antibiotic_resistance":null,"st_MLST_Achtman":302,"strain":"PNUSAS009425","postcode":null,"owner":null,"subspecies":null,"sample_accession":"SAMN06556549","continent":"North America","city":null,"collection_date":null,"collection_month":null,"not_editable":true,"admin1":null,"source_details":null,"admin2":null,"longitude":null,"best_assembly":170229,"study_accession":"PRJNA230403","source_niche":"ND","barcode":"SAL_IA9340AA","phage_type":null,"latitude":null,"secondary_study_accession":"SRP040281","collection_year":null,"ID":"SAL_RA0229AA_AS","disease":null,"uberstrain":89340,"country":"United States","release_date":"2017-03-20","created":"2017-03-20","Accession":[{"seq_platform":"ILLUMINA","total_bases":453258820,"accession":"SRR5361071","seq_library":"Paired","experiment_accession":"SRX2656852","seq_insert":null,"average_length":245}],"assembly_status":"Assembled","ST":"ST66284","source_type":"ND","contact":"Center for Diease Control and Prevention - Enteric Diseases Laboratory Branch (US)","collection_time":null,"__Node":"SAL_RA0229AA_AS","__strain_id":"89340","Collection Date":"ND","__selected":false,"id":233},"89382":{"comment":null,"secondary_sample_accession":"SRS2060335","antigenic_formulas":null,"StrainID":89382,"serotype":null,"antibiotic_resistance":null,"st_MLST_Achtman":313,"strain":"PNUSAS006916","postcode":null,"owner":null,"subspecies":null,"sample_accession":"SAMN06368955","continent":"North America","city":null,"collection_date":null,"collection_month":null,"not_editable":true,"admin1":null,"source_details":null,"admin2":null,"longitude":null,"best_assembly":170187,"study_accession":"PRJNA230403","source_niche":"ND","barcode":"SAL_IA9382AA","phage_type":null,"latitude":null,"secondary_study_accession":"SRP040281","collection_year":null,"ID":"SAL_RA0187AA_AS","disease":null,"uberstrain":89382,"country":"United States","release_date":"2017-03-20","created":"2017-03-20","Accession":[{"seq_platform":"ILLUMINA","total_bases":409764476,"accession":"SRR5361025","seq_library":"Paired","experiment_accession":"SRX2656806","seq_insert":null,"average_length":146}],"assembly_status":"Assembled","ST":"ST66241","source_type":"ND","contact":"Center for Diease Control and Prevention - Enteric Diseases Laboratory Branch (US)","collection_time":null,"__Node":"SAL_RA0187AA_AS","__strain_id":"89382","Collection Date":"ND","__selected":false,"id":234},"91926":{"comment":null,"secondary_sample_accession":"SRS2118461","antigenic_formulas":null,"StrainID":91926,"serotype":"Typhimurium (Predicted)","antibiotic_resistance":null,"st_MLST_Achtman":302,"strain":"PNUSAS009942","postcode":null,"owner":null,"subspecies":null,"sample_accession":"SAMN06711269","continent":"North America","city":null,"collection_date":null,"collection_month":null,"not_editable":true,"admin1":null,"source_details":null,"admin2":null,"longitude":null,"best_assembly":180319,"study_accession":"PRJNA230403","source_niche":"ND","barcode":"SAL_JA1926AA","phage_type":null,"latitude":null,"secondary_study_accession":"SRP040281","collection_year":null,"ID":"SAL_SA0319AA_AS","disease":null,"uberstrain":91926,"country":"United States","release_date":"2017-04-13","created":"2017-04-13","Accession":[{"seq_platform":"ILLUMINA","total_bases":607150080,"accession":"SRR5440650","seq_library":"Paired","experiment_accession":"SRX2730556","seq_insert":null,"average_length":240}],"assembly_status":"Assembled","ST":"ST68472","source_type":"ND","contact":"Center for Diease Control and Prevention - Enteric Diseases Laboratory Branch (US)","collection_time":null,"__Node":"SAL_SA0319AA_AS","__strain_id":"91926","Collection Date":"ND","__selected":false,"id":235},"92081":{"comment":null,"secondary_sample_accession":"SRS2124005","antigenic_formulas":null,"StrainID":92081,"serotype":"Typhimurium (Predicted)","antibiotic_resistance":null,"st_MLST_Achtman":313,"strain":"PNUSAS011217","postcode":null,"owner":null,"subspecies":null,"sample_accession":"SAMN06711614","continent":"North America","city":null,"collection_date":null,"collection_month":null,"not_editable":true,"admin1":null,"source_details":null,"admin2":null,"longitude":null,"best_assembly":180524,"study_accession":"PRJNA230403","source_niche":"ND","barcode":"SAL_JA2081AA","phage_type":null,"latitude":null,"secondary_study_accession":"SRP040281","collection_year":null,"ID":"SAL_SA0524AA_AS","disease":null,"uberstrain":92081,"country":"United States","release_date":"2017-04-14","created":"2017-04-14","Accession":[{"seq_platform":"ILLUMINA","total_bases":253488224,"accession":"SRR5447658","seq_library":"Paired","experiment_accession":"SRX2736623","seq_insert":null,"average_length":242}],"assembly_status":"Assembled","ST":"ST68663","source_type":"ND","contact":"Center for Diease Control and Prevention - Enteric Diseases Laboratory Branch (US)","collection_time":null,"__Node":"SAL_SA0524AA_AS","__strain_id":"92081","Collection Date":"ND","__selected":false,"id":236},"92221":{"comment":null,"secondary_sample_accession":"SRS2126965","antigenic_formulas":null,"StrainID":92221,"serotype":"Typhimurium","antibiotic_resistance":null,"st_MLST_Achtman":313,"strain":"109257","postcode":null,"owner":null,"subspecies":"I","sample_accession":"SAMN06758867","continent":"Europe","city":null,"collection_date":null,"collection_month":5,"not_editable":true,"admin1":null,"source_details":"human; Homo sapiens","admin2":null,"longitude":null,"best_assembly":180650,"study_accession":"PRJNA248792","source_niche":"Human","barcode":"SAL_JA2221AA","phage_type":null,"latitude":null,"secondary_study_accession":"SRP042645","collection_year":2015,"ID":"SAL_SA0650AA_AS","disease":null,"uberstrain":92221,"country":"United Kingdom","release_date":"2017-04-17","created":"2017-04-17","Accession":[{"seq_platform":"ILLUMINA","total_bases":799730372,"accession":"SRR5451287","seq_library":"Paired","experiment_accession":"SRX2739998","seq_insert":null,"average_length":98}],"assembly_status":"Assembled","ST":"ST68770","source_type":"Human","contact":"Public Health England","collection_time":null,"__Node":"SAL_SA0650AA_AS","__strain_id":"92221","Collection Date":"ND","__selected":false,"id":237},"92222":{"comment":null,"secondary_sample_accession":"SRS2126964","antigenic_formulas":null,"StrainID":92222,"serotype":"Typhimurium","antibiotic_resistance":null,"st_MLST_Achtman":313,"strain":"117242","postcode":null,"owner":null,"subspecies":"I","sample_accession":"SAMN06758866","continent":"Europe","city":null,"collection_date":null,"collection_month":5,"not_editable":true,"admin1":null,"source_details":"human; Homo sapiens","admin2":null,"longitude":null,"best_assembly":180649,"study_accession":"PRJNA248792","source_niche":"Human","barcode":"SAL_JA2222AA","phage_type":null,"latitude":null,"secondary_study_accession":"SRP042645","collection_year":2015,"ID":"SAL_SA0649AA_AS","disease":null,"uberstrain":92222,"country":"United Kingdom","release_date":"2017-04-17","created":"2017-04-17","Accession":[{"seq_platform":"ILLUMINA","total_bases":695180052,"accession":"SRR5451286","seq_library":"Paired","experiment_accession":"SRX2739997","seq_insert":null,"average_length":98}],"assembly_status":"Assembled","ST":"ST68763","source_type":"Human","contact":"Public Health England","collection_time":null,"__Node":"SAL_SA0649AA_AS","__strain_id":"92222","Collection Date":"ND","__selected":false,"id":238},"92223":{"comment":null,"secondary_sample_accession":"SRS2126963","antigenic_formulas":null,"StrainID":92223,"serotype":"Typhimurium","antibiotic_resistance":null,"st_MLST_Achtman":313,"strain":"122268","postcode":null,"owner":null,"subspecies":"I","sample_accession":"SAMN06758859","continent":"Europe","city":null,"collection_date":null,"collection_month":6,"not_editable":true,"admin1":null,"source_details":"human; Homo sapiens","admin2":null,"longitude":null,"best_assembly":180648,"study_accession":"PRJNA248792","source_niche":"Human","barcode":"SAL_JA2223AA","phage_type":null,"latitude":null,"secondary_study_accession":"SRP042645","collection_year":2015,"ID":"SAL_SA0648AA_AS","disease":null,"uberstrain":92223,"country":"United Kingdom","release_date":"2017-04-17","created":"2017-04-17","Accession":[{"seq_platform":"ILLUMINA","total_bases":441548996,"accession":"SRR5451285","seq_library":"Paired","experiment_accession":"SRX2739996","seq_insert":null,"average_length":98}],"assembly_status":"Assembled","ST":"ST68771","source_type":"Human","contact":"Public Health England","collection_time":null,"__Node":"SAL_SA0648AA_AS","__strain_id":"92223","Collection Date":"ND","__selected":false,"id":239},"92224":{"comment":null,"secondary_sample_accession":"SRS2126962","antigenic_formulas":null,"StrainID":92224,"serotype":"Typhimurium","antibiotic_resistance":null,"st_MLST_Achtman":313,"strain":"209953","postcode":null,"owner":null,"subspecies":"I","sample_accession":"SAMN06758863","continent":"Europe","city":null,"collection_date":null,"collection_month":1,"not_editable":true,"admin1":null,"source_details":"human; Homo sapiens","admin2":null,"longitude":null,"best_assembly":180647,"study_accession":"PRJNA248792","source_niche":"Human","barcode":"SAL_JA2224AA","phage_type":null,"latitude":null,"secondary_study_accession":"SRP042645","collection_year":2016,"ID":"SAL_SA0647AA_AS","disease":null,"uberstrain":92224,"country":"United Kingdom","release_date":"2017-04-17","created":"2017-04-17","Accession":[{"seq_platform":"ILLUMINA","total_bases":362237634,"accession":"SRR5451284","seq_library":"Paired","experiment_accession":"SRX2739995","seq_insert":null,"average_length":99}],"assembly_status":"Assembled","ST":"ST68764","source_type":"Human","contact":"Public Health England","collection_time":null,"__Node":"SAL_SA0647AA_AS","__strain_id":"92224","Collection Date":"ND","__selected":false,"id":240},"92225":{"comment":null,"secondary_sample_accession":"SRS2126961","antigenic_formulas":null,"StrainID":92225,"serotype":"Typhimurium","antibiotic_resistance":null,"st_MLST_Achtman":313,"strain":"168512","postcode":null,"owner":null,"subspecies":"I","sample_accession":"SAMN06758865","continent":"Europe","city":null,"collection_date":null,"collection_month":9,"not_editable":true,"admin1":null,"source_details":"human; Homo sapiens","admin2":null,"longitude":null,"best_assembly":180646,"study_accession":"PRJNA248792","source_niche":"Human","barcode":"SAL_JA2225AA","phage_type":null,"latitude":null,"secondary_study_accession":"SRP042645","collection_year":2015,"ID":"SAL_SA0646AA_AS","disease":null,"uberstrain":92225,"country":"United Kingdom","release_date":"2017-04-17","created":"2017-04-17","Accession":[{"seq_platform":"ILLUMINA","total_bases":369361644,"accession":"SRR5451283","seq_library":"Paired","experiment_accession":"SRX2739994","seq_insert":null,"average_length":97}],"assembly_status":"Assembled","ST":"ST68766","source_type":"Human","contact":"Public Health England","collection_time":null,"__Node":"SAL_SA0646AA_AS","__strain_id":"92225","Collection Date":"ND","__selected":false,"id":241},"92226":{"comment":null,"secondary_sample_accession":"SRS2126958","antigenic_formulas":null,"StrainID":92226,"serotype":"Typhimurium","antibiotic_resistance":null,"st_MLST_Achtman":313,"strain":"164896","postcode":null,"owner":null,"subspecies":"I","sample_accession":"SAMN06758858","continent":"Europe","city":null,"collection_date":null,"collection_month":9,"not_editable":true,"admin1":null,"source_details":"human; Homo sapiens","admin2":null,"longitude":null,"best_assembly":180645,"study_accession":"PRJNA248792","source_niche":"Human","barcode":"SAL_JA2226AA","phage_type":null,"latitude":null,"secondary_study_accession":"SRP042645","collection_year":2015,"ID":"SAL_SA0645AA_AS","disease":null,"uberstrain":92226,"country":"United Kingdom","release_date":"2017-04-17","created":"2017-04-17","Accession":[{"seq_platform":"ILLUMINA","total_bases":331105740,"accession":"SRR5451282","seq_library":"Paired","experiment_accession":"SRX2739993","seq_insert":null,"average_length":98}],"assembly_status":"Assembled","ST":"ST68769","source_type":"Human","contact":"Public Health England","collection_time":null,"__Node":"SAL_SA0645AA_AS","__strain_id":"92226","Collection Date":"ND","__selected":false,"id":242},"92227":{"comment":null,"secondary_sample_accession":"SRS2126959","antigenic_formulas":null,"StrainID":92227,"serotype":"Typhimurium","antibiotic_resistance":null,"st_MLST_Achtman":313,"strain":"170436","postcode":null,"owner":null,"subspecies":"I","sample_accession":"SAMN06758854","continent":"Europe","city":null,"collection_date":null,"collection_month":10,"not_editable":true,"admin1":null,"source_details":"human; Homo sapiens","admin2":null,"longitude":null,"best_assembly":180644,"study_accession":"PRJNA248792","source_niche":"Human","barcode":"SAL_JA2227AA","phage_type":null,"latitude":null,"secondary_study_accession":"SRP042645","collection_year":2015,"ID":"SAL_SA0644AA_AS","disease":null,"uberstrain":92227,"country":"United Kingdom","release_date":"2017-04-17","created":"2017-04-17","Accession":[{"seq_platform":"ILLUMINA","total_bases":358703324,"accession":"SRR5451281","seq_library":"Paired","experiment_accession":"SRX2739992","seq_insert":null,"average_length":98}],"assembly_status":"Assembled","ST":"ST68757","source_type":"Human","contact":"Public Health England","collection_time":null,"__Node":"SAL_SA0629AA_AS","__strain_id":"92227","Collection Date":"ND","__selected":false,"id":243},"92228":{"comment":null,"secondary_sample_accession":"SRS2126960","antigenic_formulas":null,"StrainID":92228,"serotype":"Typhimurium","antibiotic_resistance":null,"st_MLST_Achtman":313,"strain":"211148","postcode":null,"owner":null,"subspecies":"I","sample_accession":"SAMN06758857","continent":"Europe","city":null,"collection_date":null,"collection_month":1,"not_editable":true,"admin1":null,"source_details":"human; Homo sapiens","admin2":null,"longitude":null,"best_assembly":180643,"study_accession":"PRJNA248792","source_niche":"Human","barcode":"SAL_JA2228AA","phage_type":null,"latitude":null,"secondary_study_accession":"SRP042645","collection_year":2016,"ID":"SAL_SA0643AA_AS","disease":null,"uberstrain":92228,"country":"United Kingdom","release_date":"2017-04-17","created":"2017-04-17","Accession":[{"seq_platform":"ILLUMINA","total_bases":378968744,"accession":"SRR5451280","seq_library":"Paired","experiment_accession":"SRX2739991","seq_insert":null,"average_length":98}],"assembly_status":"Assembled","ST":"ST68765","source_type":"Human","contact":"Public Health England","collection_time":null,"__Node":"SAL_SA0643AA_AS","__strain_id":"92228","Collection Date":"ND","__selected":false,"id":244},"92229":{"comment":null,"secondary_sample_accession":"SRS2126955","antigenic_formulas":null,"StrainID":92229,"serotype":"Typhimurium","antibiotic_resistance":null,"st_MLST_Achtman":313,"strain":"155702","postcode":null,"owner":null,"subspecies":"I","sample_accession":"SAMN06758856","continent":"Europe","city":null,"collection_date":null,"collection_month":8,"not_editable":true,"admin1":null,"source_details":"human; Homo sapiens","admin2":null,"longitude":null,"best_assembly":180642,"study_accession":"PRJNA248792","source_niche":"Human","barcode":"SAL_JA2229AA","phage_type":null,"latitude":null,"secondary_study_accession":"SRP042645","collection_year":2015,"ID":"SAL_SA0642AA_AS","disease":null,"uberstrain":92229,"country":"United Kingdom","release_date":"2017-04-17","created":"2017-04-17","Accession":[{"seq_platform":"ILLUMINA","total_bases":312662234,"accession":"SRR5451279","seq_library":"Paired","experiment_accession":"SRX2739990","seq_insert":null,"average_length":97}],"assembly_status":"Assembled","ST":"ST68778","source_type":"Human","contact":"Public Health England","collection_time":null,"__Node":"SAL_KA1383AA_AS","__strain_id":"92229","Collection Date":"ND","__selected":false,"id":245},"92230":{"comment":null,"secondary_sample_accession":"SRS2126957","antigenic_formulas":null,"StrainID":92230,"serotype":"Typhimurium","antibiotic_resistance":null,"st_MLST_Achtman":313,"strain":"122204","postcode":null,"owner":null,"subspecies":"I","sample_accession":"SAMN06758855","continent":"Europe","city":null,"collection_date":null,"collection_month":6,"not_editable":true,"admin1":null,"source_details":"human; Homo sapiens","admin2":null,"longitude":null,"best_assembly":180641,"study_accession":"PRJNA248792","source_niche":"Human","barcode":"SAL_JA2230AA","phage_type":null,"latitude":null,"secondary_study_accession":"SRP042645","collection_year":2015,"ID":"SAL_SA0641AA_AS","disease":null,"uberstrain":92230,"country":"United Kingdom","release_date":"2017-04-17","created":"2017-04-17","Accession":[{"seq_platform":"ILLUMINA","total_bases":358893312,"accession":"SRR5451278","seq_library":"Paired","experiment_accession":"SRX2739989","seq_insert":null,"average_length":96}],"assembly_status":"Assembled","ST":"ST68774","source_type":"Human","contact":"Public Health England","collection_time":null,"__Node":"SAL_IA8591AA_AS","__strain_id":"92230","Collection Date":"ND","__selected":false,"id":246},"92231":{"comment":null,"se
[truncated: 260,055 more chars]
