# Supplementary material for: GrapeTree: visualization of core genomic relationships among 100,000 bacterial pathogens
Source: Genome Res. 2018 Sep;28(9):1395–404. doi: 10.1101/gr.232397.117 (PMC6120633; doi:10.1101/gr.232397.117)
Supplement: Supplemental Material [file supp_gr.232397.117_Supplemental_data_S3.zip]

Archive with 348 entries (307 files):
- Supplemental_data/
- Supplemental_data/GrapeTree-codes/
- Supplemental_data/GrapeTree-codes/.gitignore
- Supplemental_data/GrapeTree-codes/.travis.yml
- Supplemental_data/GrapeTree-codes/build_mac.sh
- Supplemental_data/GrapeTree-codes/build_win.bat
- Supplemental_data/GrapeTree-codes/grapetree.py
- Supplemental_data/GrapeTree-codes/GT_icon.icns
- Supplemental_data/GrapeTree-codes/GT_icon.ico
- Supplemental_data/GrapeTree-codes/LICENSE
- Supplemental_data/GrapeTree-codes/MANIFEST.in
- Supplemental_data/GrapeTree-codes/MSTree_holder.html
- Supplemental_data/GrapeTree-codes/README.md
- Supplemental_data/GrapeTree-codes/requirements.txt
- Supplemental_data/GrapeTree-codes/setup.cfg
- Supplemental_data/GrapeTree-codes/setup.py
- Supplemental_data/GrapeTree-codes/simulation_generate.py
- Supplemental_data/GrapeTree-codes/simulation_getTrees.py
- Supplemental_data/GrapeTree-codes/__init__.py
- Supplemental_data/GrapeTree-codes/binaries/
- Supplemental_data/GrapeTree-codes/binaries/edmonds-linux
- Supplemental_data/GrapeTree-codes/binaries/edmonds-osx
- Supplemental_data/GrapeTree-codes/binaries/edmonds.exe
- Supplemental_data/GrapeTree-codes/binaries/fastme-2.1.5-linux32
- Supplemental_data/GrapeTree-codes/binaries/fastme-2.1.5-linux64
- Supplemental_data/GrapeTree-codes/binaries/fastme-2.1.5-osx
- Supplemental_data/GrapeTree-codes/binaries/fastme.exe
- Supplemental_data/GrapeTree-codes/binaries/rapidnj
- Supplemental_data/GrapeTree-codes/binaries/rapidnj-osx
- Supplemental_data/GrapeTree-codes/binaries/rapidnj.exe
- Supplemental_data/GrapeTree-codes/documentation/
- Supplemental_data/GrapeTree-codes/documentation/asymmetricDistances.pdf
- Supplemental_data/GrapeTree-codes/documentation/branchRecrafting.pdf
- Supplemental_data/GrapeTree-codes/documentation/tiebreak.pdf
- Supplemental_data/GrapeTree-codes/documentation/developer/
- Supplemental_data/GrapeTree-codes/documentation/developer/classes.list.html
- Supplemental_data/GrapeTree-codes/documentation/developer/D3BaseTree.html
- Supplemental_data/GrapeTree-codes/documentation/developer/D3MSTree.html
- Supplemental_data/GrapeTree-codes/documentation/developer/global.html
- Supplemental_data/GrapeTree-codes/documentation/developer/index.html
- Supplemental_data/GrapeTree-codes/documentation/developer/quicksearch.html
- Supplemental_data/GrapeTree-codes/documentation/developer/fonts/
- Supplemental_data/GrapeTree-codes/documentation/developer/fonts/glyphicons-halflings-regular.eot
- Supplemental_data/GrapeTree-codes/documentation/developer/fonts/glyphicons-halflings-regular.svg
- Supplemental_data/GrapeTree-codes/documentation/developer/fonts/glyphicons-halflings-regular.ttf
- Supplemental_data/GrapeTree-codes/documentation/developer/fonts/glyphicons-halflings-regular.woff
- Supplemental_data/GrapeTree-codes/documentation/developer/fonts/glyphicons-halflings-regular.woff2
- Supplemental_data/GrapeTree-codes/documentation/developer/img/
- Supplemental_data/GrapeTree-codes/documentation/developer/img/glyphicons-halflings-white.png
- Supplemental_data/GrapeTree-codes/documentation/developer/img/glyphicons-halflings.png
- Supplemental_data/GrapeTree-codes/documentation/developer/scripts/
- Supplemental_data/GrapeTree-codes/documentation/developer/scripts/docstrap.lib.js
- Supplemental_data/GrapeTree-codes/documentation/developer/scripts/fulltext-search-ui.js
- Supplemental_data/GrapeTree-codes/documentation/developer/scripts/fulltext-search.js
- Supplemental_data/GrapeTree-codes/documentation/developer/scripts/lunr.min.js
- Supplemental_data/GrapeTree-codes/documentation/developer/scripts/sunlight.js
- Supplemental_data/GrapeTree-codes/documentation/developer/scripts/toc.js
- Supplemental_data/GrapeTree-codes/documentation/developer/scripts/prettify/
- Supplemental_data/GrapeTree-codes/documentation/developer/scripts/prettify/Apache-License-2.0.txt
- Supplemental_data/GrapeTree-codes/documentation/developer/scripts/prettify/jquery.min.js
- Supplemental_data/GrapeTree-codes/documentation/developer/scripts/prettify/lang-css.js
- Supplemental_data/GrapeTree-codes/documentation/developer/scripts/prettify/prettify.js
- Supplemental_data/GrapeTree-codes/documentation/developer/styles/
- Supplemental_data/GrapeTree-codes/documentation/developer/styles/darkstrap.css
- Supplemental_data/GrapeTree-codes/documentation/developer/styles/prettify-tomorrow.css
- Supplemental_data/GrapeTree-codes/documentation/developer/styles/site.cerulean.css
- Supplemental_data/GrapeTree-codes/documentation/developer/styles/site.cosmo.css
- Supplemental_data/GrapeTree-codes/documentation/developer/styles/site.cyborg.css
- Supplemental_data/GrapeTree-codes/documentation/developer/styles/site.darkly.css
- Supplemental_data/GrapeTree-codes/documentation/developer/styles/site.darkstrap.css
- Supplemental_data/GrapeTree-codes/documentation/developer/styles/site.dibs-bootstrap.css
- Supplemental_data/GrapeTree-codes/documentation/developer/styles/site.flatly.css
- Supplemental_data/GrapeTree-codes/documentation/developer/styles/site.journal.css
- Supplemental_data/GrapeTree-codes/documentation/developer/styles/site.lumen.css
- Supplemental_data/GrapeTree-codes/documentation/developer/styles/site.paper.css
- Supplemental_data/GrapeTree-codes/documentation/developer/styles/site.readable.css
- Supplemental_data/GrapeTree-codes/documentation/developer/styles/site.sandstone.css
- Supplemental_data/GrapeTree-codes/documentation/developer/styles/site.simplex.css
- Supplemental_data/GrapeTree-codes/documentation/developer/styles/site.slate.css
- Supplemental_data/GrapeTree-codes/documentation/developer/styles/site.spacelab.css
- Supplemental_data/GrapeTree-codes/documentation/developer/styles/site.superhero.css
- Supplemental_data/GrapeTree-codes/documentation/developer/styles/site.united.css
- Supplemental_data/GrapeTree-codes/documentation/developer/styles/site.yeti.css
- Supplemental_data/GrapeTree-codes/documentation/developer/styles/sunlight.dark.css
- Supplemental_data/GrapeTree-codes/documentation/developer/styles/sunlight.default.css
- Supplemental_data/GrapeTree-codes/figures/
- Supplemental_data/GrapeTree-codes/module/
- Supplemental_data/GrapeTree-codes/module/config.py
- Supplemental_data/GrapeTree-codes/module/MSTrees.py
- Supplemental_data/GrapeTree-codes/module/views.py
- Supplemental_data/GrapeTree-codes/module/__init__.py
- Supplemental_data/GrapeTree-codes/simulations/
- Supplemental_data/GrapeTree-codes/simulations/compare.py
- Supplemental_data/GrapeTree-codes/simulations/compare_divide.py
- Supplemental_data/GrapeTree-codes/simulations/compare_trees.py
- Supplemental_data/GrapeTree-codes/simulations/divide_quartets.py
- Supplemental_data/GrapeTree-codes/simulations/parse_trees.py
- Supplemental_data/GrapeTree-codes/simulations/plot_divided.py
- Supplemental_data/GrapeTree-codes/simulations/plot_divided_binned.py
- Supplemental_data/GrapeTree-codes/simulations/plot_indels_sens_pre.py
- Supplemental_data/GrapeTree-codes/simulations/plot_sens_pre.py
- Supplemental_data/GrapeTree-codes/simulations/plot_sens_pre_binned.py
- Supplemental_data/GrapeTree-codes/simulations/run_samples.snakefile
- Supplemental_data/GrapeTree-codes/simulations/sum_binning.py
- Supplemental_data/GrapeTree-codes/src/
- Supplemental_data/GrapeTree-codes/src/edmonds.cpp
- Supplemental_data/GrapeTree-codes/src/edmonds_optimum_branching.hpp
- Supplemental_data/GrapeTree-codes/src/edmonds_optimum_branching_impl.hpp
- Supplemental_data/GrapeTree-codes/static/
- Supplemental_data/GrapeTree-codes/static/css/
- Supplemental_data/GrapeTree-codes/static/css/bootstrap.min.css
- Supplemental_data/GrapeTree-codes/static/css/grapetree.css
- Supplemental_data/GrapeTree-codes/static/fonts/
- Supplemental_data/GrapeTree-codes/static/fonts/glyphicons-halflings-regular.woff
- Supplemental_data/GrapeTree-codes/static/fonts/glyphicons-halflings-regular.woff2
- Supplemental_data/GrapeTree-codes/static/js/
- Supplemental_data/GrapeTree-codes/static/js/bootstrap-theme.css
- Supplemental_data/GrapeTree-codes/static/js/controls.js
- Supplemental_data/GrapeTree-codes/static/js/img/
- Supplemental_data/GrapeTree-codes/static/js/img/enterobase.png
- Supplemental_data/GrapeTree-codes/static/js/img/GrapeTree.PNG
- Supplemental_data/GrapeTree-codes/static/js/img/ms_complete_1.png
- Supplemental_data/GrapeTree-codes/static/js/img/ms_failed_1.png
- Supplemental_data/GrapeTree-codes/static/js/img/ms_waiting_1.gif
- Supplemental_data/GrapeTree-codes/static/js/img/question.png
- Supplemental_data/GrapeTree-codes/static/js/img/tick.png
- Supplemental_data/GrapeTree-codes/static/js/jquery-ui-1.11.4/
- Supplemental_data/GrapeTree-codes/static/js/jquery-ui-1.11.4/index.html
- Supplemental_data/GrapeTree-codes/static/js/jquery-ui-1.11.4/jquery-ui.css
- Supplemental_data/GrapeTree-codes/static/js/jquery-ui-1.11.4/jquery-ui.js
- Supplemental_data/GrapeTree-codes/static/js/jquery-ui-1.11.4/jquery-ui.min.css
- Supplemental_data/GrapeTree-codes/static/js/jquery-ui-1.11.4/jquery-ui.min.js
- Supplemental_data/GrapeTree-codes/static/js/jquery-ui-1.11.4/jquery-ui.structure.css
- Supplemental_data/GrapeTree-codes/static/js/jquery-ui-1.11.4/jquery-ui.structure.min.css
- Supplemental_data/GrapeTree-codes/static/js/jquery-ui-1.11.4/jquery-ui.theme.css
- Supplemental_data/GrapeTree-codes/static/js/jquery-ui-1.11.4/jquery-ui.theme.min.css
- Supplemental_data/GrapeTree-codes/static/js/jquery-ui-1.11.4/external/
- Supplemental_data/GrapeTree-codes/static/js/jquery-ui-1.11.4/external/jquery/
- Supplemental_data/GrapeTree-codes/static/js/jquery-ui-1.11.4/external/jquery/jquery.js
- Supplemental_data/GrapeTree-codes/static/js/jquery-ui-1.11.4/images/
- Supplemental_data/GrapeTree-codes/static/js/jquery-ui-1.11.4/images/ui-bg_flat_10_000000_40x100.png
- Supplemental_data/GrapeTree-codes/static/js/jquery-ui-1.11.4/images/ui-bg_glass_100_f6f6f6_1x400.png
- Supplemental_data/GrapeTree-codes/static/js/jquery-ui-1.11.4/images/ui-bg_glass_100_fdf5ce_1x400.png
- Supplemental_data/GrapeTree-codes/static/js/jquery-ui-1.11.4/images/ui-bg_glass_65_ffffff_1x400.png
- Supplemental_data/GrapeTree-codes/static/js/jquery-ui-1.11.4/images/ui-icons_222222_256x240.png
- Supplemental_data/GrapeTree-codes/static/js/jquery-ui-1.11.4/images/ui-icons_228ef1_256x240.png
- Supplemental_data/GrapeTree-codes/static/js/jquery-ui-1.11.4/images/ui-icons_ef8c08_256x240.png
- Supplemental_data/GrapeTree-codes/static/js/jquery-ui-1.11.4/images/ui-icons_ffd27a_256x240.png
- Supplemental_data/GrapeTree-codes/static/js/jquery-ui-1.11.4/images/ui-icons_ffffff_256x240.png
- Supplemental_data/GrapeTree-codes/static/js/main/
- Supplemental_data/GrapeTree-codes/static/js/main/bootstrap.min.js
- Supplemental_data/GrapeTree-codes/static/js/main/d3.min.js
- Supplemental_data/GrapeTree-codes/static/js/main/jquery-1.9.1.min.js
- Supplemental_data/GrapeTree-codes/static/js/main/spin.min.js
- Supplemental_data/GrapeTree-codes/static/js/SlickGrid/
- Supplemental_data/GrapeTree-codes/static/js/SlickGrid/index.js
- Supplemental_data/GrapeTree-codes/static/js/SlickGrid/MIT-LICENSE.txt
- Supplemental_data/GrapeTree-codes/static/js/SlickGrid/package.json
- Supplemental_data/GrapeTree-codes/static/js/SlickGrid/README.md
- Supplemental_data/GrapeTree-codes/static/js/SlickGrid/slick-default-theme.css
- Supplemental_data/GrapeTree-codes/static/js/SlickGrid/slick.core.js
- Supplemental_data/GrapeTree-codes/static/js/SlickGrid/slick.dataview.js
- Supplemental_data/GrapeTree-codes/static/js/SlickGrid/slick.editors.js
- Supplemental_data/GrapeTree-codes/static/js/SlickGrid/slick.formatters.js
- Supplemental_data/GrapeTree-codes/static/js/SlickGrid/slick.grid.css
- Supplemental_data/GrapeTree-codes/static/js/SlickGrid/slick.grid.js
- Supplemental_data/GrapeTree-codes/static/js/SlickGrid/slick.groupitemmetadataprovider.js
- Supplemental_data/GrapeTree-codes/static/js/SlickGrid/slick.remotemodel-yahoo.js
- Supplemental_data/GrapeTree-codes/static/js/SlickGrid/slick.remotemodel.js
- Supplemental_data/GrapeTree-codes/static/js/SlickGrid/controls/
- Supplemental_data/GrapeTree-codes/static/js/SlickGrid/controls/slick.columnpicker.css
- Supplemental_data/GrapeTree-codes/static/js/SlickGrid/controls/slick.columnpicker.js
- Supplemental_data/GrapeTree-codes/static/js/SlickGrid/controls/slick.pager.css
- Supplemental_data/GrapeTree-codes/static/js/SlickGrid/controls/slick.pager.js
- Supplemental_data/GrapeTree-codes/static/js/SlickGrid/css/
- Supplemental_data/GrapeTree-codes/static/js/SlickGrid/css/bootstrap.css
- Supplemental_data/GrapeTree-codes/static/js/SlickGrid/css/select2.css
- Supplemental_data/GrapeTree-codes/static/js/SlickGrid/css/smoothness/
- Supplemental_data/GrapeTree-codes/static/js/SlickGrid/css/smoothness/jquery-ui-1.11.3.custom.css
- Supplemental_data/GrapeTree-codes/static/js/SlickGrid/css/smoothness/jquery-ui-1.11.3.custom.min.css
- Supplemental_data/GrapeTree-codes/static/js/SlickGrid/css/smoothness/images/
- Supplemental_data/GrapeTree-codes/static/js/SlickGrid/examples/
- Supplemental_data/GrapeTree-codes/static/js/SlickGrid/examples/example-autocomplete-editor.html
- Supplemental_data/GrapeTree-codes/static/js/SlickGrid/examples/example-autotooltips.html
- Supplemental_data/GrapeTree-codes/static/js/SlickGrid/examples/example-bootstrap-3-header.html
- Supplemental_data/GrapeTree-codes/static/js/SlickGrid/examples/example-checkbox-row-select.html
- Supplemental_data/GrapeTree-codes/static/js/SlickGrid/examples/example-colspan.html
- Supplemental_data/GrapeTree-codes/static/js/SlickGrid/examples/example-column-group.html
- Supplemental_data/GrapeTree-codes/static/js/SlickGrid/examples/example-draggable-grouping.html
- Supplemental_data/GrapeTree-codes/static/js/SlickGrid/examples/example-dynamic-with-jquery-tabs.html
- Supplemental_data/GrapeTree-codes/static/js/SlickGrid/examples/example-explicit-initialization.html
- Supplemental_data/GrapeTree-codes/static/js/SlickGrid/examples/example-external-headersort.html
- Supplemental_data/GrapeTree-codes/static/js/SlickGrid/examples/example-footer-totals.html
- Supplemental_data/GrapeTree-codes/static/js/SlickGrid/examples/example-grouping.html
- Supplemental_data/GrapeTree-codes/static/js/SlickGrid/examples/example-header-row.html
- Supplemental_data/GrapeTree-codes/static/js/SlickGrid/examples/example-jquery-accordion.html
- Supplemental_data/GrapeTree-codes/static/js/SlickGrid/examples/example-multi-column-sort.html
- Supplemental_data/GrapeTree-codes/static/js/SlickGrid/examples/example-multi-grid-basic.html
- Supplemental_data/GrapeTree-codes/static/js/SlickGrid/examples/example-multiselect-editor.html
- Supplemental_data/GrapeTree-codes/static/js/SlickGrid/examples/example-optimizing-dataview.html
- Supplemental_data/GrapeTree-codes/static/js/SlickGrid/examples/example-plugin-headerbuttons.html
- Supplemental_data/GrapeTree-codes/static/js/SlickGrid/examples/example-plugin-headermenu.html
- Supplemental_data/GrapeTree-codes/static/js/SlickGrid/examples/example-select2-editor.html
- Supplemental_data/GrapeTree-codes/static/js/SlickGrid/examples/example-select2-multiselect-editor.html
- Supplemental_data/GrapeTree-codes/static/js/SlickGrid/examples/example-spreadsheet.html
- Supplemental_data/GrapeTree-codes/static/js/SlickGrid/examples/example-totals-via-data-provider.html
- Supplemental_data/GrapeTree-codes/static/js/SlickGrid/examples/example1-simple.html
- Supplemental_data/GrapeTree-codes/static/js/SlickGrid/examples/example10-async-post-render.html
- Supplemental_data/GrapeTree-codes/static/js/SlickGrid/examples/example11-autoheight.html
- Supplemental_data/GrapeTree-codes/static/js/SlickGrid/examples/example12-fillbrowser.html
- Supplemental_data/GrapeTree-codes/static/js/SlickGrid/examples/example13-getItem-sorting.html
- Supplemental_data/GrapeTree-codes/static/js/SlickGrid/examples/example14-highlighting.html
- Supplemental_data/GrapeTree-codes/static/js/SlickGrid/examples/example2-formatters-event.html
- Supplemental_data/GrapeTree-codes/static/js/SlickGrid/examples/example2-formatters.html
- Supplemental_data/GrapeTree-codes/static/js/SlickGrid/examples/example3-editing.html
- Supplemental_data/GrapeTree-codes/static/js/SlickGrid/examples/example3a-compound-editors.html
- Supplemental_data/GrapeTree-codes/static/js/SlickGrid/examples/example3b-editing-with-undo.html
- Supplemental_data/GrapeTree-codes/static/js/SlickGrid/examples/example4-model.html
- Supplemental_data/GrapeTree-codes/static/js/SlickGrid/examples/example5-collapsing.html
- Supplemental_data/GrapeTree-codes/static/js/SlickGrid/examples/example6-ajax-loading-yahoo.html
- Supplemental_data/GrapeTree-codes/static/js/SlickGrid/examples/example6-ajax-loading.html
- Supplemental_data/GrapeTree-codes/static/js/SlickGrid/examples/example7-events.html
- Supplemental_data/GrapeTree-codes/static/js/SlickGrid/examples/example8-alternative-display.html
- Supplemental_data/GrapeTree-codes/static/js/SlickGrid/examples/example9-row-reordering-simple.html
- Supplemental_data/GrapeTree-codes/static/js/SlickGrid/examples/example9-row-reordering.html
- Supplemental_data/GrapeTree-codes/static/js/SlickGrid/examples/examples.css
- Supplemental_data/GrapeTree-codes/static/js/SlickGrid/examples/favicon.ico
- Supplemental_data/GrapeTree-codes/static/js/SlickGrid/examples/index.html
- Supplemental_data/GrapeTree-codes/static/js/SlickGrid/examples/slick.compositeeditor.js
- Supplemental_data/GrapeTree-codes/static/js/SlickGrid/images/
- Supplemental_data/GrapeTree-codes/static/js/SlickGrid/images/actions.gif
- Supplemental_data/GrapeTree-codes/static/js/SlickGrid/images/ajax-loader-small.gif
- Supplemental_data/GrapeTree-codes/static/js/SlickGrid/images/arrow_redo.png
- Supplemental_data/GrapeTree-codes/static/js/SlickGrid/images/arrow_right_peppermint.png
- Supplemental_data/GrapeTree-codes/static/js/SlickGrid/images/arrow_right_spearmint.png
- Supplemental_data/GrapeTree-codes/static/js/SlickGrid/images/arrow_undo.png
- Supplemental_data/GrapeTree-codes/static/js/SlickGrid/images/bullet_blue.png
- Supplemental_data/GrapeTree-codes/static/js/SlickGrid/images/bullet_star.png
- Supplemental_data/GrapeTree-codes/static/js/SlickGrid/images/bullet_toggle_minus.png
- Supplemental_data/GrapeTree-codes/static/js/SlickGrid/images/bullet_toggle_plus.png
- Supplemental_data/GrapeTree-codes/static/js/SlickGrid/images/calendar.gif
- Supplemental_data/GrapeTree-codes/static/js/SlickGrid/images/CheckboxN.png
- Supplemental_data/GrapeTree-codes/static/js/SlickGrid/images/CheckboxY.png
- Supplemental_data/GrapeTree-codes/static/js/SlickGrid/images/collapse.gif
- Supplemental_data/GrapeTree-codes/static/js/SlickGrid/images/comment_yellow.gif
- Supplemental_data/GrapeTree-codes/static/js/SlickGrid/images/delete.png
- Supplemental_data/GrapeTree-codes/static/js/SlickGrid/images/down.gif
- Supplemental_data/GrapeTree-codes/static/js/SlickGrid/images/drag-handle.png
- Supplemental_data/GrapeTree-codes/static/js/SlickGrid/images/editor-helper-bg.gif
- Supplemental_data/GrapeTree-codes/static/js/SlickGrid/images/expand.gif
- Supplemental_data/GrapeTree-codes/static/js/SlickGrid/images/GrpCheckboxN.png
- Supplemental_data/GrapeTree-codes/static/js/SlickGrid/images/GrpCheckboxY.png
- Supplemental_data/GrapeTree-codes/static/js/SlickGrid/images/header-bg.gif
- Supplemental_data/GrapeTree-codes/static/js/SlickGrid/images/header-columns-bg.gif
- Supplemental_data/GrapeTree-codes/static/js/SlickGrid/images/header-columns-over-bg.gif
- Supplemental_data/GrapeTree-codes/static/js/SlickGrid/images/help.png
- Supplemental_data/GrapeTree-codes/static/js/SlickGrid/images/info.gif
- Supplemental_data/GrapeTree-codes/static/js/SlickGrid/images/listview.gif
- Supplemental_data/GrapeTree-codes/static/js/SlickGrid/images/pencil.gif
- Supplemental_data/GrapeTree-codes/static/js/SlickGrid/images/row-over-bg.gif
- Supplemental_data/GrapeTree-codes/static/js/SlickGrid/images/sort-asc.gif
- Supplemental_data/GrapeTree-codes/static/js/SlickGrid/images/sort-asc.png
- Supplemental_data/GrapeTree-codes/static/js/SlickGrid/images/sort-desc.gif
- Supplemental_data/GrapeTree-codes/static/js/SlickGrid/images/sort-desc.png
- Supplemental_data/GrapeTree-codes/static/js/SlickGrid/images/stripes.png
- Supplemental_data/GrapeTree-codes/static/js/SlickGrid/images/tag_red.png
- Supplemental_data/GrapeTree-codes/static/js/SlickGrid/images/tick.png
- Supplemental_data/GrapeTree-codes/static/js/SlickGrid/images/user_identity.gif
- Supplemental_data/GrapeTree-codes/static/js/SlickGrid/images/user_identity_plus.gif
- Supplemental_data/GrapeTree-codes/static/js/SlickGrid/lib/
- Supplemental_data/GrapeTree-codes/static/js/SlickGrid/lib/firebugx.js
- Supplemental_data/GrapeTree-codes/static/js/SlickGrid/lib/jquery-1.11.2.js
- Supplemental_data/GrapeTree-codes/static/js/SlickGrid/lib/jquery-1.11.2.min.js
- Supplemental_data/GrapeTree-codes/static/js/SlickGrid/lib/jquery-1.8.3.js
- Supplemental_data/GrapeTree-codes/static/js/SlickGrid/lib/jquery-2.2.4.js
- Supplemental_data/GrapeTree-codes/static/js/SlickGrid/lib/jquery-3.1.0.js
- Supplemental_data/GrapeTree-codes/static/js/SlickGrid/lib/jquery-migrate-1.2.1.min.js
- Supplemental_data/GrapeTree-codes/static/js/SlickGrid/lib/jquery-ui-1.11.3.js
- Supplemental_data/GrapeTree-codes/static/js/SlickGrid/lib/jquery-ui-1.11.3.min.js
- Supplemental_data/GrapeTree-codes/static/js/SlickGrid/lib/jquery-ui-1.9.2.js
- Supplemental_data/GrapeTree-codes/static/js/SlickGrid/lib/jquery.event.drag-2.2.js
- Supplemental_data/GrapeTree-codes/static/js/SlickGrid/lib/jquery.event.drag-2.3.0.js
- Supplemental_data/GrapeTree-codes/static/js/SlickGrid/lib/jquery.event.drop-2.2.js
- Supplemental_data/GrapeTree-codes/static/js/SlickGrid/lib/jquery.event.drop-2.3.0.js
- Supplemental_data/GrapeTree-codes/static/js/SlickGrid/lib/jquery.jsonp-2.4.min.js
- Supplemental_data/GrapeTree-codes/static/js/SlickGrid/lib/jquery.simulate.js
- Supplemental_data/GrapeTree-codes/static/js/SlickGrid/lib/jquery.sparkline-2-1-2.min.js
- Supplemental_data/GrapeTree-codes/static/js/SlickGrid/lib/jquery.sparkline.min.js
- Supplemental_data/GrapeTree-codes/static/js/SlickGrid/lib/jquery.tmpl.min.js
- Supplemental_data/GrapeTree-codes/static/js/SlickGrid/lib/qunit.css
- Supplemental_data/GrapeTree-codes/static/js/SlickGrid/lib/qunit.js
- Supplemental_data/GrapeTree-codes/static/js/SlickGrid/lib/select2.js
- Supplemental_data/GrapeTree-codes/static/js/SlickGrid/npm/
- Supplemental_data/GrapeTree-codes/static/js/SlickGrid/npm/slick.core.js
- Supplemental_data/GrapeTree-codes/static/js/SlickGrid/npm/slick.dataview.js
- Supplemental_data/GrapeTree-codes/static/js/SlickGrid/npm/slick.grid.js
- Supplemental_data/GrapeTree-codes/static/js/SlickGrid/plugins/
- Supplemental_data/GrapeTree-codes/static/js/SlickGrid/plugins/slick.autotooltips.js
- Supplemental_data/GrapeTree-codes/static/js/SlickGrid/plugins/slick.cellcopymanager.js
- Supplemental_data/GrapeTree-codes/static/js/SlickGrid/plugins/slick.cellexternalcopymanager.js
[truncated: 48 more entries]
