# Supplementary material for: GrapeTree: visualization of core genomic relationships among 100,000 bacterial pathogens
Source: Genome Res. 2018 Sep;28(9):1395–404. doi: 10.1101/gr.232397.117 (PMC6120633; doi:10.1101/gr.232397.117)
Supplement: Supplemental Material [file supp_gr.232397.117_Supplemental_data_S3.zip › Supplemental_data/GrapeTree-codes/build_mac.sh]

pyinstaller -n GrapeTree_mac --windowed --icon=GT_icon.icns \
    --add-binary binaries/edmonds-osx:binaries/ \
    --add-binary binaries/fastme-2.1.5-osx:binaries/ \
    --add-binary binaries/rapidnj-osx:binaries/ \
    --add-data MSTree_holder.html:. \
    --add-data static/:static \
    --hidden-import psutil \
    -p .venv/lib/ \
    grapetree.py
