# Supplementary material for: GrapeTree: visualization of core genomic relationships among 100,000 bacterial pathogens
Source: Genome Res. 2018 Sep;28(9):1395–404. doi: 10.1101/gr.232397.117 (PMC6120633; doi:10.1101/gr.232397.117)
Supplement: Supplemental Material [file supp_gr.232397.117_Supplemental_data_S3.zip › Supplemental_data/GrapeTree-codes/build_win.bat]

pyinstaller -n GrapeTree_win  --icon=GT_icon.ico ^
    --add-binary binaries/rapidnj.exe;binaries/ ^
    --add-binary binaries/edmonds.exe;binaries/ ^
    --add-binary binaries/fastme.exe;binaries/ ^
    --add-data MSTree_holder.html;. ^
    --add-data static/;static/ ^
    --hidden-import psutil ^
    grapetree.py 
