# Supplementary material for: GrapeTree: visualization of core genomic relationships among 100,000 bacterial pathogens
Source: Genome Res. 2018 Sep;28(9):1395–404. doi: 10.1101/gr.232397.117 (PMC6120633; doi:10.1101/gr.232397.117)
Supplement: Supplemental Material [file supp_gr.232397.117_Supplemental_data_S3.zip › Supplemental_data/GrapeTree-codes/requirements.txt]

click==6.7
decorator==4.3.0
DendroPy==4.4.0
Flask==1.0.2
itsdangerous==0.24
Jinja2==2.10
MarkupSafe==1.0
networkx==2.1
numpy==1.14.3
psutil==5.4.5
Werkzeug==0.14.1
