# Supplementary material for: GrapeTree: visualization of core genomic relationships among 100,000 bacterial pathogens
Source: Genome Res. 2018 Sep;28(9):1395–404. doi: 10.1101/gr.232397.117 (PMC6120633; doi:10.1101/gr.232397.117)
Supplement: Supplemental Material [file supp_gr.232397.117_Supplemental_data_S3.zip › Supplemental_data/GrapeTree-codes/documentation/developer/scripts/docstrap.lib.js]

if(!function(a,b){"object"==typeof module&&"object"==typeof module.exports?module.exports=a.document?b(a,!0):function(a){if(!a.document)throw new Error("jQuery requires a window with a document");return b(a)}:b(a)}("undefined"!=typeof window?window:this,function(a,b){function c(a){var b="length"in a&&a.length,c=_.type(a);return"function"!==c&&!_.isWindow(a)&&(!(1!==a.nodeType||!b)||("array"===c||0===b||"number"==typeof b&&b>0&&b-1 in a))}function d(a,b,c){if(_.isFunction(b))return _.grep(a,function(a,d){return!!b.call(a,d,a)!==c});if(b.nodeType)return _.grep(a,function(a){return a===b!==c});if("string"==typeof b){if(ha.test(b))return _.filter(b,a,c);b=_.filter(b,a)}return _.grep(a,function(a){return U.call(b,a)>=0!==c})}function e(a,b){for(;(a=a[b])&&1!==a.nodeType;);return a}function f(a){var b=oa[a]={};return _.each(a.match(na)||[],function(a,c){b[c]=!0}),b}function g(){Z.removeEventListener("DOMContentLoaded",g,!1),a.removeEventListener("load",g,!1),_.ready()}function h(){Object.defineProperty(this.cache={},0,{get:function(){return{}}}),this.expando=_.expando+h.uid++}function i(a,b,c){var d;if(void 0===c&&1===a.nodeType)if(d="data-"+b.replace(ua,"-$1").toLowerCase(),c=a.getAttribute(d),"string"==typeof c){try{c="true"===c||"false"!==c&&("null"===c?null:+c+""===c?+c:ta.test(c)?_.parseJSON(c):c)}catch(a){}sa.set(a,b,c)}else c=void 0;return c}function j(){return!0}function k(){return!1}function l(){try{return Z.activeElement}catch(a){}}function m(a,b){return _.nodeName(a,"table")&&_.nodeName(11!==b.nodeType?b:b.firstChild,"tr")?a.getElementsByTagName("tbody")[0]||a.appendChild(a.ownerDocument.createElement("tbody")):a}function n(a){return a.type=(null!==a.getAttribute("type"))+"/"+a.type,a}function o(a){var b=Ka.exec(a.type);return b?a.type=b[1]:a.removeAttribute("type"),a}function p(a,b){for(var c=0,d=a.length;d>c;c++)ra.set(a[c],"globalEval",!b||ra.get(b[c],"globalEval"))}function q(a,b){var c,d,e,f,g,h,i,j;if(1===b.nodeType){if(ra.hasData(a)&&(f=ra.access(a),g=ra.set(b,f),j=f.events)){delete g.handle,g.events={};for(e in j)for(c=0,d=j[e].length;d>c;c++)_.event.add(b,e,j[e][c])}sa.hasData(a)&&(h=sa.access(a),i=_.extend({},h),sa.set(b,i))}}function r(a,b){var c=a.getElementsByTagName?a.getElementsByTagName(b||"*"):a.querySelectorAll?a.querySelectorAll(b||"*"):[];return void 0===b||b&&_.nodeName(a,b)?_.merge([a],c):c}function s(a,b){var c=b.nodeName.toLowerCase();"input"===c&&ya.test(a.type)?b.checked=a.checked:("input"===c||"textarea"===c)&&(b.defaultValue=a.defaultValue)}function t(b,c){var d,e=_(c.createElement(b)).appendTo(c.body),f=a.getDefaultComputedStyle&&(d=a.getDefaultComputedStyle(e[0]))?d.display:_.css(e[0],"display");return e.detach(),f}function u(a){var b=Z,c=Oa[a];return c||(c=t(a,b),"none"!==c&&c||(Na=(Na||_("<iframe frameborder='0' width='0' height='0'/>")).appendTo(b.documentElement),b=Na[0].contentDocument,b.write(),b.close(),c=t(a,b),Na.detach()),Oa[a]=c),c}function v(a,b,c){var d,e,f,g,h=a.style;return c=c||Ra(a),c&&(g=c.getPropertyValue(b)||c[b]),c&&(""!==g||_.contains(a.ownerDocument,a)||(g=_.style(a,b)),Qa.test(g)&&Pa.test(b)&&(d=h.width,e=h.minWidth,f=h.maxWidth,h.minWidth=h.maxWidth=h.width=g,g=c.width,h.width=d,h.minWidth=e,h.maxWidth=f)),void 0!==g?g+"":g}function w(a,b){return{get:function(){return a()?void delete this.get:(this.get=b).apply(this,arguments)}}}function x(a,b){if(b in a)return b;for(var c=b[0].toUpperCase()+b.slice(1),d=b,e=Xa.length;e--;)if(b=Xa[e]+c,b in a)return b;return d}function y(a,b,c){var d=Ta.exec(b);return d?Math.max(0,d[1]-(c||0))+(d[2]||"px"):b}function z(a,b,c,d,e){for(var f=c===(d?"border":"content")?4:"width"===b?1:0,g=0;4>f;f+=2)"margin"===c&&(g+=_.css(a,c+wa[f],!0,e)),d?("content"===c&&(g-=_.css(a,"padding"+wa[f],!0,e)),"margin"!==c&&(g-=_.css(a,"border"+wa[f]+"Width",!0,e))):(g+=_.css(a,"padding"+wa[f],!0,e),"padding"!==c&&(g+=_.css(a,"border"+wa[f]+"Width",!0,e)));return g}function A(a,b,c){var d=!0,e="width"===b?a.offsetWidth:a.offsetHeight,f=Ra(a),g="border-box"===_.css(a,"boxSizing",!1,f);if(0>=e||null==e){if(e=v(a,b,f),(0>e||null==e)&&(e=a.style[b]),Qa.test(e))return e;d=g&&(Y.boxSizingReliable()||e===a.style[b]),e=parseFloat(e)||0}return e+z(a,b,c||(g?"border":"content"),d,f)+"px"}function B(a,b){for(var c,d,e,f=[],g=0,h=a.length;h>g;g++)d=a[g],d.style&&(f[g]=ra.get(d,"olddisplay"),c=d.style.display,b?(f[g]||"none"!==c||(d.style.display=""),""===d.style.display&&xa(d)&&(f[g]=ra.access(d,"olddisplay",u(d.nodeName)))):(e=xa(d),"none"===c&&e||ra.set(d,"olddisplay",e?c:_.css(d,"display"))));for(g=0;h>g;g++)d=a[g],d.style&&(b&&"none"!==d.style.display&&""!==d.style.display||(d.style.display=b?f[g]||"":"none"));return a}function C(a,b,c,d,e){return new C.prototype.init(a,b,c,d,e)}function D(){return setTimeout(function(){Ya=void 0}),Ya=_.now()}function E(a,b){var c,d=0,e={height:a};for(b=b?1:0;4>d;d+=2-b)c=wa[d],e["margin"+c]=e["padding"+c]=a;return b&&(e.opacity=e.width=a),e}function F(a,b,c){for(var d,e=(cb[b]||[]).concat(cb["*"]),f=0,g=e.length;g>f;f++)if(d=e[f].call(c,b,a))return d}function G(a,b,c){var d,e,f,g,h,i,j,k,l=this,m={},n=a.style,o=a.nodeType&&xa(a),p=ra.get(a,"fxshow");c.queue||(h=_._queueHooks(a,"fx"),null==h.unqueued&&(h.unqueued=0,i=h.empty.fire,h.empty.fire=function(){h.unqueued||i()}),h.unqueued++,l.always(function(){l.always(function(){h.unqueued--,_.queue(a,"fx").length||h.empty.fire()})})),1===a.nodeType&&("height"in b||"width"in b)&&(c.overflow=[n.overflow,n.overflowX,n.overflowY],j=_.css(a,"display"),k="none"===j?ra.get(a,"olddisplay")||u(a.nodeName):j,"inline"===k&&"none"===_.css(a,"float")&&(n.display="inline-block")),c.overflow&&(n.overflow="hidden",l.always(function(){n.overflow=c.overflow[0],n.overflowX=c.overflow[1],n.overflowY=c.overflow[2]}));for(d in b)if(e=b[d],$a.exec(e)){if(delete b[d],f=f||"toggle"===e,e===(o?"hide":"show")){if("show"!==e||!p||void 0===p[d])continue;o=!0}m[d]=p&&p[d]||_.style(a,d)}else j=void 0;if(_.isEmptyObject(m))"inline"===("none"===j?u(a.nodeName):j)&&(n.display=j);else{p?"hidden"in p&&(o=p.hidden):p=ra.access(a,"fxshow",{}),f&&(p.hidden=!o),o?_(a).show():l.done(function(){_(a).hide()}),l.done(function(){var b;ra.remove(a,"fxshow");for(b in m)_.style(a,b,m[b])});for(d in m)g=F(o?p[d]:0,d,l),d in p||(p[d]=g.start,o&&(g.end=g.start,g.start="width"===d||"height"===d?1:0))}}function H(a,b){var c,d,e,f,g;for(c in a)if(d=_.camelCase(c),e=b[d],f=a[c],_.isArray(f)&&(e=f[1],f=a[c]=f[0]),c!==d&&(a[d]=f,delete a[c]),g=_.cssHooks[d],g&&"expand"in g){f=g.expand(f),delete a[d];for(c in f)c in a||(a[c]=f[c],b[c]=e)}else b[d]=e}function I(a,b,c){var d,e,f=0,g=bb.length,h=_.Deferred().always(function(){delete i.elem}),i=function(){if(e)return!1;for(var b=Ya||D(),c=Math.max(0,j.startTime+j.duration-b),d=c/j.duration||0,f=1-d,g=0,i=j.tweens.length;i>g;g++)j.tweens[g].run(f);return h.notifyWith(a,[j,f,c]),1>f&&i?c:(h.resolveWith(a,[j]),!1)},j=h.promise({elem:a,props:_.extend({},b),opts:_.extend(!0,{specialEasing:{}},c),originalProperties:b,originalOptions:c,startTime:Ya||D(),duration:c.duration,tweens:[],createTween:function(b,c){var d=_.Tween(a,j.opts,b,c,j.opts.specialEasing[b]||j.opts.easing);return j.tweens.push(d),d},stop:function(b){var c=0,d=b?j.tweens.length:0;if(e)return this;for(e=!0;d>c;c++)j.tweens[c].run(1);return b?h.resolveWith(a,[j,b]):h.rejectWith(a,[j,b]),this}}),k=j.props;for(H(k,j.opts.specialEasing);g>f;f++)if(d=bb[f].call(j,a,k,j.opts))return d;return _.map(k,F,j),_.isFunction(j.opts.start)&&j.opts.start.call(a,j),_.fx.timer(_.extend(i,{elem:a,anim:j,queue:j.opts.queue})),j.progress(j.opts.progress).done(j.opts.done,j.opts.complete).fail(j.opts.fail).always(j.opts.always)}function J(a){return function(b,c){"string"!=typeof b&&(c=b,b="*");var d,e=0,f=b.toLowerCase().match(na)||[];if(_.isFunction(c))for(;d=f[e++];)"+"===d[0]?(d=d.slice(1)||"*",(a[d]=a[d]||[]).unshift(c)):(a[d]=a[d]||[]).push(c)}}function K(a,b,c,d){function e(h){var i;return f[h]=!0,_.each(a[h]||[],function(a,h){var j=h(b,c,d);return"string"!=typeof j||g||f[j]?g?!(i=j):void 0:(b.dataTypes.unshift(j),e(j),!1)}),i}var f={},g=a===tb;return e(b.dataTypes[0])||!f["*"]&&e("*")}function L(a,b){var c,d,e=_.ajaxSettings.flatOptions||{};for(c in b)void 0!==b[c]&&((e[c]?a:d||(d={}))[c]=b[c]);return d&&_.extend(!0,a,d),a}function M(a,b,c){for(var d,e,f,g,h=a.contents,i=a.dataTypes;"*"===i[0];)i.shift(),void 0===d&&(d=a.mimeType||b.getResponseHeader("Content-Type"));if(d)for(e in h)if(h[e]&&h[e].test(d)){i.unshift(e);break}if(i[0]in c)f=i[0];else{for(e in c){if(!i[0]||a.converters[e+" "+i[0]]){f=e;break}g||(g=e)}f=f||g}return f?(f!==i[0]&&i.unshift(f),c[f]):void 0}function N(a,b,c,d){var e,f,g,h,i,j={},k=a.dataTypes.slice();if(k[1])for(g in a.converters)j[g.toLowerCase()]=a.converters[g];for(f=k.shift();f;)if(a.responseFields[f]&&(c[a.responseFields[f]]=b),!i&&d&&a.dataFilter&&(b=a.dataFilter(b,a.dataType)),i=f,f=k.shift())if("*"===f)f=i;else if("*"!==i&&i!==f){if(g=j[i+" "+f]||j["* "+f],!g)for(e in j)if(h=e.split(" "),h[1]===f&&(g=j[i+" "+h[0]]||j["* "+h[0]])){g===!0?g=j[e]:j[e]!==!0&&(f=h[0],k.unshift(h[1]));break}if(g!==!0)if(g&&a.throws)b=g(b);else try{b=g(b)}catch(a){return{state:"parsererror",error:g?a:"No conversion from "+i+" to "+f}}}return{state:"success",data:b}}function O(a,b,c,d){var e;if(_.isArray(b))_.each(b,function(b,e){c||yb.test(a)?d(a,e):O(a+"["+("object"==typeof e?b:"")+"]",e,c,d)});else if(c||"object"!==_.type(b))d(a,b);else for(e in b)O(a+"["+e+"]",b[e],c,d)}function P(a){return _.isWindow(a)?a:9===a.nodeType&&a.defaultView}var Q=[],R=Q.slice,S=Q.concat,T=Q.push,U=Q.indexOf,V={},W=V.toString,X=V.hasOwnProperty,Y={},Z=a.document,$="2.1.4",_=function(a,b){return new _.fn.init(a,b)},aa=/^[\s\uFEFF\xA0]+|[\s\uFEFF\xA0]+$/g,ba=/^-ms-/,ca=/-([\da-z])/gi,da=function(a,b){return b.toUpperCase()};_.fn=_.prototype={jquery:$,constructor:_,selector:"",length:0,toArray:function(){return R.call(this)},get:function(a){return null!=a?0>a?this[a+this.length]:this[a]:R.call(this)},pushStack:function(a){var b=_.merge(this.constructor(),a);return b.prevObject=this,b.context=this.context,b},each:function(a,b){return _.each(this,a,b)},map:function(a){return this.pushStack(_.map(this,function(b,c){return a.call(b,c,b)}))},slice:function(){return this.pushStack(R.apply(this,arguments))},first:function(){return this.eq(0)},last:function(){return this.eq(-1)},eq:function(a){var b=this.length,c=+a+(0>a?b:0);return this.pushStack(c>=0&&b>c?[this[c]]:[])},end:function(){return this.prevObject||this.constructor(null)},push:T,sort:Q.sort,splice:Q.splice},_.extend=_.fn.extend=function(){var a,b,c,d,e,f,g=arguments[0]||{},h=1,i=arguments.length,j=!1;for("boolean"==typeof g&&(j=g,g=arguments[h]||{},h++),"object"==typeof g||_.isFunction(g)||(g={}),h===i&&(g=this,h--);i>h;h++)if(null!=(a=arguments[h]))for(b in a)c=g[b],d=a[b],g!==d&&(j&&d&&(_.isPlainObject(d)||(e=_.isArray(d)))?(e?(e=!1,f=c&&_.isArray(c)?c:[]):f=c&&_.isPlainObject(c)?c:{},g[b]=_.extend(j,f,d)):void 0!==d&&(g[b]=d));return g},_.extend({expando:"jQuery"+($+Math.random()).replace(/\D/g,""),isReady:!0,error:function(a){throw new Error(a)},noop:function(){},isFunction:function(a){return"function"===_.type(a)},isArray:Array.isArray,isWindow:function(a){return null!=a&&a===a.window},isNumeric:function(a){return!_.isArray(a)&&a-parseFloat(a)+1>=0},isPlainObject:function(a){return"object"===_.type(a)&&!a.nodeType&&!_.isWindow(a)&&!(a.constructor&&!X.call(a.constructor.prototype,"isPrototypeOf"))},isEmptyObject:function(a){var b;for(b in a)return!1;return!0},type:function(a){return null==a?a+"":"object"==typeof a||"function"==typeof a?V[W.call(a)]||"object":typeof a},globalEval:function(a){var b,c=eval;a=_.trim(a),a&&(1===a.indexOf("use strict")?(b=Z.createElement("script"),b.text=a,Z.head.appendChild(b).parentNode.removeChild(b)):c(a))},camelCase:function(a){return a.replace(ba,"ms-").replace(ca,da)},nodeName:function(a,b){return a.nodeName&&a.nodeName.toLowerCase()===b.toLowerCase()},each:function(a,b,d){var e,f=0,g=a.length,h=c(a);if(d){if(h)for(;g>f&&(e=b.apply(a[f],d),e!==!1);f++);else for(f in a)if(e=b.apply(a[f],d),e===!1)break}else if(h)for(;g>f&&(e=b.call(a[f],f,a[f]),e!==!1);f++);else for(f in a)if(e=b.call(a[f],f,a[f]),e===!1)break;return a},trim:function(a){return null==a?"":(a+"").replace(aa,"")},makeArray:function(a,b){var d=b||[];return null!=a&&(c(Object(a))?_.merge(d,"string"==typeof a?[a]:a):T.call(d,a)),d},inArray:function(a,b,c){return null==b?-1:U.call(b,a,c)},merge:function(a,b){for(var c=+b.length,d=0,e=a.length;c>d;d++)a[e++]=b[d];return a.length=e,a},grep:function(a,b,c){for(var d,e=[],f=0,g=a.length,h=!c;g>f;f++)d=!b(a[f],f),d!==h&&e.push(a[f]);return e},map:function(a,b,d){var e,f=0,g=a.length,h=c(a),i=[];if(h)for(;g>f;f++)e=b(a[f],f,d),null!=e&&i.push(e);else for(f in a)e=b(a[f],f,d),null!=e&&i.push(e);return S.apply([],i)},guid:1,proxy:function(a,b){var c,d,e;return"string"==typeof b&&(c=a[b],b=a,a=c),_.isFunction(a)?(d=R.call(arguments,2),e=function(){return a.apply(b||this,d.concat(R.call(arguments)))},e.guid=a.guid=a.guid||_.guid++,e):void 0},now:Date.now,support:Y}),_.each("Boolean Number String Function Array Date RegExp Object Error".split(" "),function(a,b){V["[object "+b+"]"]=b.toLowerCase()});var ea=function(a){function b(a,b,c,d){var e,f,g,h,i,j,l,n,o,p;if((b?b.ownerDocument||b:O)!==G&&F(b),b=b||G,c=c||[],h=b.nodeType,"string"!=typeof a||!a||1!==h&&9!==h&&11!==h)return c;if(!d&&I){if(11!==h&&(e=sa.exec(a)))if(g=e[1]){if(9===h){if(f=b.getElementById(g),!f||!f.parentNode)return c;if(f.id===g)return c.push(f),c}else if(b.ownerDocument&&(f=b.ownerDocument.getElementById(g))&&M(b,f)&&f.id===g)return c.push(f),c}else{if(e[2])return $.apply(c,b.getElementsByTagName(a)),c;if((g=e[3])&&v.getElementsByClassName)return $.apply(c,b.getElementsByClassName(g)),c}if(v.qsa&&(!J||!J.test(a))){if(n=l=N,o=b,p=1!==h&&a,1===h&&"object"!==b.nodeName.toLowerCase()){for(j=z(a),(l=b.getAttribute("id"))?n=l.replace(ua,"\\$&"):b.setAttribute("id",n),n="[id='"+n+"'] ",i=j.length;i--;)j[i]=n+m(j[i]);o=ta.test(a)&&k(b.parentNode)||b,p=j.join(",")}if(p)try{return $.apply(c,o.querySelectorAll(p)),c}catch(a){}finally{l||b.removeAttribute("id")}}}return B(a.replace(ia,"$1"),b,c,d)}function c(){function a(c,d){return b.push(c+" ")>w.cacheLength&&delete a[b.shift()],a[c+" "]=d}var b=[];return a}function d(a){return a[N]=!0,a}function e(a){var b=G.createElement("div");try{return!!a(b)}catch(a){return!1}finally{b.parentNode&&b.parentNode.removeChild(b),b=null}}function f(a,b){for(var c=a.split("|"),d=a.length;d--;)w.attrHandle[c[d]]=b}function g(a,b){var c=b&&a,d=c&&1===a.nodeType&&1===b.nodeType&&(~b.sourceIndex||V)-(~a.sourceIndex||V);if(d)return d;if(c)for(;c=c.nextSibling;)if(c===b)return-1;return a?1:-1}function h(a){return function(b){var c=b.nodeName.toLowerCase();return"input"===c&&b.type===a}}function i(a){return function(b){var c=b.nodeName.toLowerCase();return("input"===c||"button"===c)&&b.type===a}}function j(a){return d(function(b){return b=+b,d(function(c,d){for(var e,f=a([],c.length,b),g=f.length;g--;)c[e=f[g]]&&(c[e]=!(d[e]=c[e]))})})}function k(a){return a&&"undefined"!=typeof a.getElementsByTagName&&a}function l(){}function m(a){for(var b=0,c=a.length,d="";c>b;b++)d+=a[b].value;return d}function n(a,b,c){var d=b.dir,e=c&&"parentNode"===d,f=Q++;return b.first?function(b,c,f){for(;b=b[d];)if(1===b.nodeType||e)return a(b,c,f)}:function(b,c,g){var h,i,j=[P,f];if(g){for(;b=b[d];)if((1===b.nodeType||e)&&a(b,c,g))return!0}else for(;b=b[d];)if(1===b.nodeType||e){if(i=b[N]||(b[N]={}),(h=i[d])&&h[0]===P&&h[1]===f)return j[2]=h[2];if(i[d]=j,j[2]=a(b,c,g))return!0}}}function o(a){return a.length>1?function(b,c,d){for(var e=a.length;e--;)if(!a[e](b,c,d))return!1;return!0}:a[0]}function p(a,c,d){for(var e=0,f=c.length;f>e;e++)b(a,c[e],d);return d}function q(a,b,c,d,e){for(var f,g=[],h=0,i=a.length,j=null!=b;i>h;h++)(f=a[h])&&(!c||c(f,d,e))&&(g.push(f),j&&b.push(h));return g}function r(a,b,c,e,f,g){return e&&!e[N]&&(e=r(e)),f&&!f[N]&&(f=r(f,g)),d(function(d,g,h,i){var j,k,l,m=[],n=[],o=g.length,r=d||p(b||"*",h.nodeType?[h]:h,[]),s=!a||!d&&b?r:q(r,m,a,h,i),t=c?f||(d?a:o||e)?[]:g:s;if(c&&c(s,t,h,i),e)for(j=q(t,n),e(j,[],h,i),k=j.length;k--;)(l=j[k])&&(t[n[k]]=!(s[n[k]]=l));if(d){if(f||a){if(f){for(j=[],k=t.length;k--;)(l=t[k])&&j.push(s[k]=l);f(null,t=[],j,i)}for(k=t.length;k--;)(l=t[k])&&(j=f?aa(d,l):m[k])>-1&&(d[j]=!(g[j]=l))}}else t=q(t===g?t.splice(o,t.length):t),f?f(null,g,t,i):$.apply(g,t)})}function s(a){for(var b,c,d,e=a.length,f=w.relative[a[0].type],g=f||w.relative[" "],h=f?1:0,i=n(function(a){return a===b},g,!0),j=n(function(a){return aa(b,a)>-1},g,!0),k=[function(a,c,d){var e=!f&&(d||c!==C)||((b=c).nodeType?i(a,c,d):j(a,c,d));return b=null,e}];e>h;h++)if(c=w.relative[a[h].type])k=[n(o(k),c)];else{if(c=w.filter[a[h].type].apply(null,a[h].matches),c[N]){for(d=++h;e>d&&!w.relative[a[d].type];d++);return r(h>1&&o(k),h>1&&m(a.slice(0,h-1).concat({value:" "===a[h-2].type?"*":""})).replace(ia,"$1"),c,d>h&&s(a.slice(h,d)),e>d&&s(a=a.slice(d)),e>d&&m(a))}k.push(c)}return o(k)}function t(a,c){var e=c.length>0,f=a.length>0,g=function(d,g,h,i,j){var k,l,m,n=0,o="0",p=d&&[],r=[],s=C,t=d||f&&w.find.TAG("*",j),u=P+=null==s?1:Math.random()||.1,v=t.length;for(j&&(C=g!==G&&g);o!==v&&null!=(k=t[o]);o++){if(f&&k){for(l=0;m=a[l++];)if(m(k,g,h)){i.push(k);break}j&&(P=u)}e&&((k=!m&&k)&&n--,d&&p.push(k))}if(n+=o,e&&o!==n){for(l=0;m=c[l++];)m(p,r,g,h);if(d){if(n>0)for(;o--;)p[o]||r[o]||(r[o]=Y.call(i));r=q(r)}$.apply(i,r),j&&!d&&r.length>0&&n+c.length>1&&b.uniqueSort(i)}return j&&(P=u,C=s),p};return e?d(g):g}var u,v,w,x,y,z,A,B,C,D,E,F,G,H,I,J,K,L,M,N="sizzle"+1*new Date,O=a.document,P=0,Q=0,R=c(),S=c(),T=c(),U=function(a,b){return a===b&&(E=!0),0},V=1<<31,W={}.hasOwnProperty,X=[],Y=X.pop,Z=X.push,$=X.push,_=X.slice,aa=function(a,b){for(var c=0,d=a.length;d>c;c++)if(a[c]===b)return c;return-1},ba="checked|selected|async|autofocus|autoplay|controls|defer|disabled|hidden|ismap|loop|multiple|open|readonly|required|scoped",ca="[\\x20\\t\\r\\n\\f]",da="(?:\\\\.|[\\w-]|[^\\x00-\\xa0])+",ea=da.replace("w","w#"),fa="\\["+ca+"*("+da+")(?:"+ca+"*([*^$|!~]?=)"+ca+"*(?:'((?:\\\\.|[^\\\\'])*)'|\"((?:\\\\.|[^\\\\\"])*)\"|("+ea+"))|)"+ca+"*\\]",ga=":("+da+")(?:\\((('((?:\\\\.|[^\\\\'])*)'|\"((?:\\\\.|[^\\\\\"])*)\")|((?:\\\\.|[^\\\\()[\\]]|"+fa+")*)|.*)\\)|)",ha=new RegExp(ca+"+","g"),ia=new RegExp("^"+ca+"+|((?:^|[^\\\\])(?:\\\\.)*)"+ca+"+$","g"),ja=new RegExp("^"+ca+"*,"+ca+"*"),ka=new RegExp("^"+ca+"*([>+~]|"+ca+")"+ca+"*"),la=new RegExp("="+ca+"*([^\\]'\"]*?)"+ca+"*\\]","g"),ma=new RegExp(ga),na=new RegExp("^"+ea+"$"),oa={ID:new RegExp("^#("+da+")"),CLASS:new RegExp("^\\.("+da+")"),TAG:new RegExp("^("+da.replace("w","w*")+")"),ATTR:new RegExp("^"+fa),PSEUDO:new RegExp("^"+ga),CHILD:new RegExp("^:(only|first|last|nth|nth-last)-(child|of-type)(?:\\("+ca+"*(even|odd|(([+-]|)(\\d*)n|)"+ca+"*(?:([+-]|)"+ca+"*(\\d+)|))"+ca+"*\\)|)","i"),bool:new RegExp("^(?:"+ba+")$","i"),needsContext:new RegExp("^"+ca+"*[>+~]|:(even|odd|eq|gt|lt|nth|first|last)(?:\\("+ca+"*((?:-\\d)?\\d*)"+ca+"*\\)|)(?=[^-]|$)","i")},pa=/^(?:input|select|textarea|button)$/i,qa=/^h\d$/i,ra=/^[^{]+\{\s*\[native \w/,sa=/^(?:#([\w-]+)|(\w+)|\.([\w-]+))$/,ta=/[+~]/,ua=/'|\\/g,va=new RegExp("\\\\([\\da-f]{1,6}"+ca+"?|("+ca+")|.)","ig"),wa=function(a,b,c){var d="0x"+b-65536;return d!==d||c?b:0>d?String.fromCharCode(d+65536):String.fromCharCode(d>>10|55296,1023&d|56320)},xa=function(){F()};try{$.apply(X=_.call(O.childNodes),O.childNodes),X[O.childNodes.length].nodeType}catch(a){$={apply:X.length?function(a,b){Z.apply(a,_.call(b))}:function(a,b){for(var c=a.length,d=0;a[c++]=b[d++];);a.length=c-1}}}v=b.support={},y=b.isXML=function(a){var b=a&&(a.ownerDocument||a).documentElement;return!!b&&"HTML"!==b.nodeName},F=b.setDocument=function(a){var b,c,d=a?a.ownerDocument||a:O;return d!==G&&9===d.nodeType&&d.documentElement?(G=d,H=d.documentElement,c=d.defaultView,c&&c!==c.top&&(c.addEventListener?c.addEventListener("unload",xa,!1):c.attachEvent&&c.attachEvent("onunload",xa)),I=!y(d),v.attributes=e(function(a){return a.className="i",!a.getAttribute("className")}),v.getElementsByTagName=e(function(a){return a.appendChild(d.createComment("")),!a.getElementsByTagName("*").length}),v.getElementsByClassName=ra.test(d.getElementsByClassName),v.getById=e(function(a){return H.appendChild(a).id=N,!d.getElementsByName||!d.getElementsByName(N).length}),v.getById?(w.find.ID=function(a,b){if("undefined"!=typeof b.getElementById&&I){var c=b.getElementById(a);return c&&c.parentNode?[c]:[]}},w.filter.ID=function(a){var b=a.replace(va,wa);return function(a){return a.getAttribute("id")===b}}):(delete w.find.ID,w.filter.ID=function(a){var b=a.replace(va,wa);return function(a){var c="undefined"!=typeof a.getAttributeNode&&a.getAttributeNode("id");return c&&c.value===b}}),w.find.TAG=v.getElementsByTagName?function(a,b){return"undefined"!=typeof b.getElementsByTagName?b.getElementsByTagName(a):v.qsa?b.querySelectorAll(a):void 0}:function(a,b){var c,d=[],e=0,f=b.getElementsByTagName(a);if("*"===a){for(;c=f[e++];)1===c.nodeType&&d.push(c);return d}return f},w.find.CLASS=v.getElementsByClassName&&function(a,b){return I?b.getElementsByClassName(a):void 0},K=[],J=[],(v.qsa=ra.test(d.querySelectorAll))&&(e(function(a){H.appendChild(a).innerHTML="<a id='"+N+"'></a><select id='"+N+"-\f]' msallowcapture=''><option selected=''></option></select>",a.querySelectorAll("[msallowcapture^='']").length&&J.push("[*^$]="+ca+"*(?:''|\"\")"),a.querySelectorAll("[selected]").length||J.push("\\["+ca+"*(?:value|"+ba+")"),a.querySelectorAll("[id~="+N+"-]").length||J.push("~="),a.querySelectorAll(":checked").length||J.push(":checked"),a.querySelectorAll("a#"+N+"+*").length||J.push(".#.+[+~]")}),e(function(a){var b=d.createElement("input");b.setAttribute("type","hidden"),a.appendChild(b).setAttribute("name","D"),a.querySelectorAll("[name=d]").length&&J.push("name"+ca+"*[*^$|!~]?="),a.querySelectorAll(":enabled").length||J.push(":enabled",":disabled"),a.querySelectorAll("*,:x"),J.push(",.*:")})),(v.matchesSelector=ra.test(L=H.matches||H.webkitMatchesSelector||H.mozMatchesSelector||H.oMatchesSelector||H.msMatchesSelector))&&e(function(a){v.disconnectedMatch=L.call(a,"div"),L.call(a,"[s!='']:x"),K.push("!=",ga)}),J=J.length&&new RegExp(J.join("|")),K=K.length&&new RegExp(K.join("|")),b=ra.test(H.compareDocumentPosition),M=b||ra.test(H.contains)?function(a,b){var c=9===a.nodeType?a.documentElement:a,d=b&&b.parentNode;return a===d||!(!d||1!==d.nodeType||!(c.contains?c.contains(d):a.compareDocumentPosition&&16&a.compareDocumentPosition(d)))}:function(a,b){if(b)for(;b=b.parentNode;)if(b===a)return!0;return!1},U=b?function(a,b){if(a===b)return E=!0,0;var c=!a.compareDocumentPosition-!b.compareDocumentPosition;return c?c:(c=(a.ownerDocument||a)===(b.ownerDocument||b)?a.compareDocumentPosition(b):1,1&c||!v.sortDetached&&b.compareDocumentPosition(a)===c?a===d||a.ownerDocument===O&&M(O,a)?-1:b===d||b.ownerDocument===O&&M(O,b)?1:D?aa(D,a)-aa(D,b):0:4&c?-1:1)}:function(a,b){if(a===b)return E=!0,0;var c,e=0,f=a.parentNode,h=b.parentNode,i=[a],j=[b];if(!f||!h)return a===d?-1:b===d?1:f?-1:h?1:D?aa(D,a)-aa(D,b):0;if(f===h)return g(a,b);for(c=a;c=c.parentNode;)i.unshift(c);for(c=b;c=c.parentNode;)j.unshift(c);for(;i[e]===j[e];)e++;return e?g(i[e],j[e]):i[e]===O?-1:j[e]===O?1:0},d):G},b.matches=function(a,c){return b(a,null,null,c)},b.matchesSelector=function(a,c){if((a.ownerDocument||a)!==G&&F(a),c=c.replace(la,"='$1']"),!(!v.matchesSelector||!I||K&&K.test(c)||J&&J.test(c)))try{var d=L.call(a,c);if(d||v.disconnectedMatch||a.document&&11!==a.document.nodeType)return d}catch(a){}return b(c,G,null,[a]).length>0},b.contains=function(a,b){return(a.ownerDocument||a)!==G&&F(a),M(a,b)},b.attr=function(a,b){(a.ownerDocument||a)!==G&&F(a);var c=w.attrHandle[b.toLowerCase()],d=c&&W.call(w.attrHandle,b.toLowerCase())?c(a,b,!I):void 0;return void 0!==d?d:v.attributes||!I?a.getAttribute(b):(d=a.getAttributeNode(b))&&d.specified?d.value:null},b.error=function(a){throw new Error("Syntax error, unrecognized expression: "+a)},b.uniqueSort=function(a){var b,c=[],d=0,e=0;if(E=!v.detectDuplicates,D=!v.sortStable&&a.slice(0),a.sort(U),E){for(;b=a[e++];)b===a[e]&&(d=c.push(e));for(;d--;)a.splice(c[d],1)}return D=null,a},x=b.getText=function(a){var b,c="",d=0,e=a.nodeType;if(e){if(1===e||9===e||11===e){if("string"==typeof a.textContent)return a.textContent;for(a=a.firstChild;a;a=a.nextSibling)c+=x(a)}else if(3===e||4===e)return a.nodeValue}else for(;b=a[d++];)c+=x(b);return c},w=b.selectors={cacheLength:50,createPseudo:d,match:oa,attrHandle:{},find:{},relative:{">":{dir:"parentNode",first:!0}," ":{dir:"parentNode"},"+":{dir:"previousSibling",first:!0},"~":{dir:"previousSibling"}},preFilter:{ATTR:function(a){return a[1]=a[1].replace(va,wa),a[3]=(a[3]||a[4]||a[5]||"").replace(va,wa),"~="===a[2]&&(a[3]=" "+a[3]+" "),a.slice(0,4)},CHILD:function(a){return a[1]=a[1].toLowerCase(),"nth"===a[1].slice(0,3)?(a[3]||b.error(a[0]),a[4]=+(a[4]?a[5]+(a[6]||1):2*("even"===a[3]||"odd"===a[3])),a[5]=+(a[7]+a[8]||"odd"===a[3])):a[3]&&b.error(a[0]),a},PSEUDO:function(a){var b,c=!a[6]&&a[2];return oa.CHILD.test(a[0])?null:(a[3]?a[2]=a[4]||a[5]||"":c&&ma.test(c)&&(b=z(c,!0))&&(b=c.indexOf(")",c.length-b)-c.length)&&(a[0]=a[0].slice(0,b),a[2]=c.slice(0,b)),a.slice(0,3))}},filter:{TAG:function(a){var b=a.replace(va,wa).toLowerCase();return"*"===a?function(){return!0}:function(a){return a.nodeName&&a.nodeName.toLowerCase()===b}},CLASS:function(a){var b=R[a+" "];return b||(b=new RegExp("(^|"+ca+")"+a+"("+ca+"|$)"))&&R(a,function(a){return b.test("string"==typeof a.className&&a.className||"undefined"!=typeof a.getAttribute&&a.getAttribute("class")||"")})},ATTR:function(a,c,d){return function(e){var f=b.attr(e,a);return null==f?"!="===c:!c||(f+="","="===c?f===d:"!="===c?f!==d:"^="===c?d&&0===f.indexOf(d):"*="===c?d&&f.indexOf(d)>-1:"$="===c?d&&f.slice(-d.length)===d:"~="===c?(" "+f.replace(ha," ")+" ").indexOf(d)>-1:"|="===c&&(f===d||f.slice(0,d.length+1)===d+"-"))}},CHILD:function(a,b,c,d,e){var f="nth"!==a.slice(0,3),g="last"!==a.slice(-4),h="of-type"===b;return 1===d&&0===e?function(a){return!!a.parentNode}:function(b,c,i){var j,k,l,m,n,o,p=f!==g?"nextSibling":"previousSibling",q=b.parentNode,r=h&&b.nodeName.toLowerCase(),s=!i&&!h;if(q){if(f){for(;p;){for(l=b;l=l[p];)if(h?l.nodeName.toLowerCase()===r:1===l.nodeType)return!1;o=p="only"===a&&!o&&"nextSibling"}return!0}if(o=[g?q.firstChild:q.lastChild],g&&s){for(k=q[N]||(q[N]={}),j=k[a]||[],n=j[0]===P&&j[1],m=j[0]===P&&j[2],l=n&&q.childNodes[n];l=++n&&l&&l[p]||(m=n=0)||o.pop();)if(1===l.nodeType&&++m&&l===b){k[a]=[P,n,m];break}}else if(s&&(j=(b[N]||(b[N]={}))[a])&&j[0]===P)m=j[1];else for(;(l=++n&&l&&l[p]||(m=n=0)||o.pop())&&((h?l.nodeName.toLowerCase()!==r:1!==l.nodeType)||!++m||(s&&((l[N]||(l[N]={}))[a]=[P,m]),l!==b)););return m-=e,m===d||m%d===0&&m/d>=0}}},PSEUDO:function(a,c){var e,f=w.pseudos[a]||w.setFilters[a.toLowerCase()]||b.error("unsupported pseudo: "+a);return f[N]?f(c):f.length>1?(e=[a,a,"",c],w.setFilters.hasOwnProperty(a.toLowerCase())?d(function(a,b){for(var d,e=f(a,c),g=e.length;g--;)d=aa(a,e[g]),a[d]=!(b[d]=e[g])}):function(a){return f(a,0,e)}):f}},pseudos:{not:d(function(a){var b=[],c=[],e=A(a.replace(ia,"$1"));return e[N]?d(function(a,b,c,d){for(var f,g=e(a,null,d,[]),h=a.length;h--;)(f=g[h])&&(a[h]=!(b[h]=f))}):function(a,d,f){return b[0]=a,e(b,null,f,c),b[0]=null,!c.pop()}}),has:d(function(a){return function(c){return b(a,c).length>0}}),contains:d(function(a){return a=a.replace(va,wa),function(b){return(b.textContent||b.innerText||x(b)).indexOf(a)>-1}}),lang:d(function(a){return na.test(a||"")||b.error("unsupported lang: "+a),a=a.replace(va,wa).toLowerCase(),function(b){var c;do if(c=I?b.lang:b.getAttribute("xml:lang")||b.getAttribute("lang"))return c=c.toLowerCase(),c===a||0===c.indexOf(a+"-");while((b=b.parentNode)&&1===b.nodeType);return!1}}),target:function(b){var c=a.location&&a.location.hash;return c&&c.slice(1)===b.id},root:function(a){return a===H},focus:function(a){return a===G.activeElement&&(!G.hasFocus||G.hasFocus())&&!!(a.type||a.href||~a.tabIndex)},enabled:function(a){return a.disabled===!1},disabled:function(a){return a.disabled===!0},checked:function(a){var b=a.nodeName.toLowerCase();return"input"===b&&!!a.checked||"option"===b&&!!a.selected},selected:function(a){return a.parentNode&&a.parentNode.selectedIndex,a.selected===!0},empty:function(a){for(a=a.firstChild;a;a=a.nextSibling)if(a.nodeType<6)return!1;return!0},parent:function(a){return!w.pseudos.empty(a)},header:function(a){return qa.test(a.nodeName)},input:function(a){return pa.test(a.nodeName)},button:function(a){var b=a.nodeName.toLowerCase();return"input"===b&&"button"===a.type||"button"===b},text:function(a){var b;return"input"===a.nodeName.toLowerCase()&&"text"===a.type&&(null==(b=a.getAttribute("type"))||"text"===b.toLowerCase())},first:j(function(){return[0]}),last:j(function(a,b){return[b-1]}),eq:j(function(a,b,c){return[0>c?c+b:c]}),even:j(function(a,b){for(var c=0;b>c;c+=2)a.push(c);return a}),odd:j(function(a,b){for(var c=1;b>c;c+=2)a.push(c);return a}),lt:j(function(a,b,c){for(var d=0>c?c+b:c;--d>=0;)a.push(d);return a}),gt:j(function(a,b,c){for(var d=0>c?c+b:c;++d<b;)a.push(d);return a})}},w.pseudos.nth=w.pseudos.eq;for(u in{radio:!0,checkbox:!0,file:!0,password:!0,image:!0})w.pseudos[u]=h(u);for(u in{submit:!0,reset:!0})w.pseudos[u]=i(u);return l.prototype=w.filters=w.pseudos,w.setFilters=new l,z=b.tokenize=function(a,c){var d,e,f,g,h,i,j,k=S[a+" "];if(k)return c?0:k.slice(0);for(h=a,i=[],j=w.preFilter;h;){(!d||(e=ja.exec(h)))&&(e&&(h=h.slice(e[0].length)||h),i.push(f=[])),d=!1,(e=ka.exec(h))&&(d=e.shift(),f.push({value:d,type:e[0].replace(ia," ")}),h=h.slice(d.length));for(g in w.filter)!(e=oa[g].exec(h))||j[g]&&!(e=j[g](e))||(d=e.shift(),f.push({value:d,type:g,matches:e}),h=h.slice(d.length));if(!d)break}return c?h.length:h?b.error(a):S(a,i).slice(0)},A=b.compile=function(a,b){var c,d=[],e=[],f=T[a+" "];if(!f){for(b||(b=z(a)),c=b.length;c--;)f=s(b[c]),f[N]?d.push(f):e.push(f);f=T(a,t(e,d)),f.selector=a}return f},B=b.select=function(a,b,c,d){var e,f,g,h,i,j="function"==typeof a&&a,l=!d&&z(a=j.selector||a);if(c=c||[],1===l.length){if(f=l[0]=l[0].slice(0),f.length>2&&"ID"===(g=f[0]).type&&v.getById&&9===b.nodeType&&I&&w.relative[f[1].type]){if(b=(w.find.ID(g.matches[0].replace(va,wa),b)||[])[0],!b)return c;j&&(b=b.parentNode),a=a.slice(f.shift().value.length)}for(e=oa.needsContext.test(a)?0:f.length;e--&&(g=f[e],!w.relative[h=g.type]);)if((i=w.find[h])&&(d=i(g.matches[0].replace(va,wa),ta.test(f[0].type)&&k(b.parentNode)||b))){if(f.splice(e,1),a=d.length&&m(f),!a)return $.apply(c,d),c;break}}return(j||A(a,l))(d,b,!I,c,ta.test(a)&&k(b.parentNode)||b),c},v.sortStable=N.split("").sort(U).join("")===N,v.detectDuplicates=!!E,F(),v.sortDetached=e(function(a){return 1&a.compareDocumentPosition(G.createElement("div"))}),e(function(a){return a.innerHTML="<a href='#'></a>","#"===a.firstChild.getAttribute("href")})||f("type|href|height|width",function(a,b,c){return c?void 0:a.getAttribute(b,"type"===b.toLowerCase()?1:2)}),v.attributes&&e(function(a){return a.innerHTML="<input/>",a.firstChild.setAttribute("value",""),""===a.firstChild.getAttribute("value")})||f("value",function(a,b,c){return c||"input"!==a.nodeName.toLowerCase()?void 0:a.defaultValue}),e(function(a){return null==a.getAttribute("disabled")})||f(ba,function(a,b,c){var d;return c?void 0:a[b]===!0?b.toLowerCase():(d=a.getAttributeNode(b))&&d.specified?d.value:null}),b}(a);_.find=ea,_.expr=ea.selectors,_.expr[":"]=_.expr.pseudos,_.unique=ea.uniqueSort,_.text=ea.getText,_.isXMLDoc=ea.isXML,_.contains=ea.contains;var fa=_.expr.match.needsContext,ga=/^<(\w+)\s*\/?>(?:<\/\1>|)$/,ha=/^.[^:#\[\.,]*$/;_.filter=function(a,b,c){var d=b[0];return c&&(a=":not("+a+")"),1===b.length&&1===d.nodeType?_.find.matchesSelector(d,a)?[d]:[]:_.find.matches(a,_.grep(b,function(a){return 1===a.nodeType}))},_.fn.extend({find:function(a){var b,c=this.length,d=[],e=this;if("string"!=typeof a)return this.pushStack(_(a).filter(function(){
for(b=0;c>b;b++)if(_.contains(e[b],this))return!0}));for(b=0;c>b;b++)_.find(a,e[b],d);return d=this.pushStack(c>1?_.unique(d):d),d.selector=this.selector?this.selector+" "+a:a,d},filter:function(a){return this.pushStack(d(this,a||[],!1))},not:function(a){return this.pushStack(d(this,a||[],!0))},is:function(a){return!!d(this,"string"==typeof a&&fa.test(a)?_(a):a||[],!1).length}});var ia,ja=/^(?:\s*(<[\w\W]+>)[^>]*|#([\w-]*))$/,ka=_.fn.init=function(a,b){var c,d;if(!a)return this;if("string"==typeof a){if(c="<"===a[0]&&">"===a[a.length-1]&&a.length>=3?[null,a,null]:ja.exec(a),!c||!c[1]&&b)return!b||b.jquery?(b||ia).find(a):this.constructor(b).find(a);if(c[1]){if(b=b instanceof _?b[0]:b,_.merge(this,_.parseHTML(c[1],b&&b.nodeType?b.ownerDocument||b:Z,!0)),ga.test(c[1])&&_.isPlainObject(b))for(c in b)_.isFunction(this[c])?this[c](b[c]):this.attr(c,b[c]);return this}return d=Z.getElementById(c[2]),d&&d.parentNode&&(this.length=1,this[0]=d),this.context=Z,this.selector=a,this}return a.nodeType?(this.context=this[0]=a,this.length=1,this):_.isFunction(a)?"undefined"!=typeof ia.ready?ia.ready(a):a(_):(void 0!==a.selector&&(this.selector=a.selector,this.context=a.context),_.makeArray(a,this))};ka.prototype=_.fn,ia=_(Z);var la=/^(?:parents|prev(?:Until|All))/,ma={children:!0,contents:!0,next:!0,prev:!0};_.extend({dir:function(a,b,c){for(var d=[],e=void 0!==c;(a=a[b])&&9!==a.nodeType;)if(1===a.nodeType){if(e&&_(a).is(c))break;d.push(a)}return d},sibling:function(a,b){for(var c=[];a;a=a.nextSibling)1===a.nodeType&&a!==b&&c.push(a);return c}}),_.fn.extend({has:function(a){var b=_(a,this),c=b.length;return this.filter(function(){for(var a=0;c>a;a++)if(_.contains(this,b[a]))return!0})},closest:function(a,b){for(var c,d=0,e=this.length,f=[],g=fa.test(a)||"string"!=typeof a?_(a,b||this.context):0;e>d;d++)for(c=this[d];c&&c!==b;c=c.parentNode)if(c.nodeType<11&&(g?g.index(c)>-1:1===c.nodeType&&_.find.matchesSelector(c,a))){f.push(c);break}return this.pushStack(f.length>1?_.unique(f):f)},index:function(a){return a?"string"==typeof a?U.call(_(a),this[0]):U.call(this,a.jquery?a[0]:a):this[0]&&this[0].parentNode?this.first().prevAll().length:-1},add:function(a,b){return this.pushStack(_.unique(_.merge(this.get(),_(a,b))))},addBack:function(a){return this.add(null==a?this.prevObject:this.prevObject.filter(a))}}),_.each({parent:function(a){var b=a.parentNode;return b&&11!==b.nodeType?b:null},parents:function(a){return _.dir(a,"parentNode")},parentsUntil:function(a,b,c){return _.dir(a,"parentNode",c)},next:function(a){return e(a,"nextSibling")},prev:function(a){return e(a,"previousSibling")},nextAll:function(a){return _.dir(a,"nextSibling")},prevAll:function(a){return _.dir(a,"previousSibling")},nextUntil:function(a,b,c){return _.dir(a,"nextSibling",c)},prevUntil:function(a,b,c){return _.dir(a,"previousSibling",c)},siblings:function(a){return _.sibling((a.parentNode||{}).firstChild,a)},children:function(a){return _.sibling(a.firstChild)},contents:function(a){return a.contentDocument||_.merge([],a.childNodes)}},function(a,b){_.fn[a]=function(c,d){var e=_.map(this,b,c);return"Until"!==a.slice(-5)&&(d=c),d&&"string"==typeof d&&(e=_.filter(d,e)),this.length>1&&(ma[a]||_.unique(e),la.test(a)&&e.reverse()),this.pushStack(e)}});var na=/\S+/g,oa={};_.Callbacks=function(a){a="string"==typeof a?oa[a]||f(a):_.extend({},a);var b,c,d,e,g,h,i=[],j=!a.once&&[],k=function(f){for(b=a.memory&&f,c=!0,h=e||0,e=0,g=i.length,d=!0;i&&g>h;h++)if(i[h].apply(f[0],f[1])===!1&&a.stopOnFalse){b=!1;break}d=!1,i&&(j?j.length&&k(j.shift()):b?i=[]:l.disable())},l={add:function(){if(i){var c=i.length;!function b(c){_.each(c,function(c,d){var e=_.type(d);"function"===e?a.unique&&l.has(d)||i.push(d):d&&d.length&&"string"!==e&&b(d)})}(arguments),d?g=i.length:b&&(e=c,k(b))}return this},remove:function(){return i&&_.each(arguments,function(a,b){for(var c;(c=_.inArray(b,i,c))>-1;)i.splice(c,1),d&&(g>=c&&g--,h>=c&&h--)}),this},has:function(a){return a?_.inArray(a,i)>-1:!(!i||!i.length)},empty:function(){return i=[],g=0,this},disable:function(){return i=j=b=void 0,this},disabled:function(){return!i},lock:function(){return j=void 0,b||l.disable(),this},locked:function(){return!j},fireWith:function(a,b){return!i||c&&!j||(b=b||[],b=[a,b.slice?b.slice():b],d?j.push(b):k(b)),this},fire:function(){return l.fireWith(this,arguments),this},fired:function(){return!!c}};return l},_.extend({Deferred:function(a){var b=[["resolve","done",_.Callbacks("once memory"),"resolved"],["reject","fail",_.Callbacks("once memory"),"rejected"],["notify","progress",_.Callbacks("memory")]],c="pending",d={state:function(){return c},always:function(){return e.done(arguments).fail(arguments),this},then:function(){var a=arguments;return _.Deferred(function(c){_.each(b,function(b,f){var g=_.isFunction(a[b])&&a[b];e[f[1]](function(){var a=g&&g.apply(this,arguments);a&&_.isFunction(a.promise)?a.promise().done(c.resolve).fail(c.reject).progress(c.notify):c[f[0]+"With"](this===d?c.promise():this,g?[a]:arguments)})}),a=null}).promise()},promise:function(a){return null!=a?_.extend(a,d):d}},e={};return d.pipe=d.then,_.each(b,function(a,f){var g=f[2],h=f[3];d[f[1]]=g.add,h&&g.add(function(){c=h},b[1^a][2].disable,b[2][2].lock),e[f[0]]=function(){return e[f[0]+"With"](this===e?d:this,arguments),this},e[f[0]+"With"]=g.fireWith}),d.promise(e),a&&a.call(e,e),e},when:function(a){var b,c,d,e=0,f=R.call(arguments),g=f.length,h=1!==g||a&&_.isFunction(a.promise)?g:0,i=1===h?a:_.Deferred(),j=function(a,c,d){return function(e){c[a]=this,d[a]=arguments.length>1?R.call(arguments):e,d===b?i.notifyWith(c,d):--h||i.resolveWith(c,d)}};if(g>1)for(b=new Array(g),c=new Array(g),d=new Array(g);g>e;e++)f[e]&&_.isFunction(f[e].promise)?f[e].promise().done(j(e,d,f)).fail(i.reject).progress(j(e,c,b)):--h;return h||i.resolveWith(d,f),i.promise()}});var pa;_.fn.ready=function(a){return _.ready.promise().done(a),this},_.extend({isReady:!1,readyWait:1,holdReady:function(a){a?_.readyWait++:_.ready(!0)},ready:function(a){(a===!0?--_.readyWait:_.isReady)||(_.isReady=!0,a!==!0&&--_.readyWait>0||(pa.resolveWith(Z,[_]),_.fn.triggerHandler&&(_(Z).triggerHandler("ready"),_(Z).off("ready"))))}}),_.ready.promise=function(b){return pa||(pa=_.Deferred(),"complete"===Z.readyState?setTimeout(_.ready):(Z.addEventListener("DOMContentLoaded",g,!1),a.addEventListener("load",g,!1))),pa.promise(b)},_.ready.promise();var qa=_.access=function(a,b,c,d,e,f,g){var h=0,i=a.length,j=null==c;if("object"===_.type(c)){e=!0;for(h in c)_.access(a,b,h,c[h],!0,f,g)}else if(void 0!==d&&(e=!0,_.isFunction(d)||(g=!0),j&&(g?(b.call(a,d),b=null):(j=b,b=function(a,b,c){return j.call(_(a),c)})),b))for(;i>h;h++)b(a[h],c,g?d:d.call(a[h],h,b(a[h],c)));return e?a:j?b.call(a):i?b(a[0],c):f};_.acceptData=function(a){return 1===a.nodeType||9===a.nodeType||!+a.nodeType},h.uid=1,h.accepts=_.acceptData,h.prototype={key:function(a){if(!h.accepts(a))return 0;var b={},c=a[this.expando];if(!c){c=h.uid++;try{b[this.expando]={value:c},Object.defineProperties(a,b)}catch(d){b[this.expando]=c,_.extend(a,b)}}return this.cache[c]||(this.cache[c]={}),c},set:function(a,b,c){var d,e=this.key(a),f=this.cache[e];if("string"==typeof b)f[b]=c;else if(_.isEmptyObject(f))_.extend(this.cache[e],b);else for(d in b)f[d]=b[d];return f},get:function(a,b){var c=this.cache[this.key(a)];return void 0===b?c:c[b]},access:function(a,b,c){var d;return void 0===b||b&&"string"==typeof b&&void 0===c?(d=this.get(a,b),void 0!==d?d:this.get(a,_.camelCase(b))):(this.set(a,b,c),void 0!==c?c:b)},remove:function(a,b){var c,d,e,f=this.key(a),g=this.cache[f];if(void 0===b)this.cache[f]={};else{_.isArray(b)?d=b.concat(b.map(_.camelCase)):(e=_.camelCase(b),b in g?d=[b,e]:(d=e,d=d in g?[d]:d.match(na)||[])),c=d.length;for(;c--;)delete g[d[c]]}},hasData:function(a){return!_.isEmptyObject(this.cache[a[this.expando]]||{})},discard:function(a){a[this.expando]&&delete this.cache[a[this.expando]]}};var ra=new h,sa=new h,ta=/^(?:\{[\w\W]*\}|\[[\w\W]*\])$/,ua=/([A-Z])/g;_.extend({hasData:function(a){return sa.hasData(a)||ra.hasData(a)},data:function(a,b,c){return sa.access(a,b,c)},removeData:function(a,b){sa.remove(a,b)},_data:function(a,b,c){return ra.access(a,b,c)},_removeData:function(a,b){ra.remove(a,b)}}),_.fn.extend({data:function(a,b){var c,d,e,f=this[0],g=f&&f.attributes;if(void 0===a){if(this.length&&(e=sa.get(f),1===f.nodeType&&!ra.get(f,"hasDataAttrs"))){for(c=g.length;c--;)g[c]&&(d=g[c].name,0===d.indexOf("data-")&&(d=_.camelCase(d.slice(5)),i(f,d,e[d])));ra.set(f,"hasDataAttrs",!0)}return e}return"object"==typeof a?this.each(function(){sa.set(this,a)}):qa(this,function(b){var c,d=_.camelCase(a);if(f&&void 0===b){if(c=sa.get(f,a),void 0!==c)return c;if(c=sa.get(f,d),void 0!==c)return c;if(c=i(f,d,void 0),void 0!==c)return c}else this.each(function(){var c=sa.get(this,d);sa.set(this,d,b),-1!==a.indexOf("-")&&void 0!==c&&sa.set(this,a,b)})},null,b,arguments.length>1,null,!0)},removeData:function(a){return this.each(function(){sa.remove(this,a)})}}),_.extend({queue:function(a,b,c){var d;return a?(b=(b||"fx")+"queue",d=ra.get(a,b),c&&(!d||_.isArray(c)?d=ra.access(a,b,_.makeArray(c)):d.push(c)),d||[]):void 0},dequeue:function(a,b){b=b||"fx";var c=_.queue(a,b),d=c.length,e=c.shift(),f=_._queueHooks(a,b),g=function(){_.dequeue(a,b)};"inprogress"===e&&(e=c.shift(),d--),e&&("fx"===b&&c.unshift("inprogress"),delete f.stop,e.call(a,g,f)),!d&&f&&f.empty.fire()},_queueHooks:function(a,b){var c=b+"queueHooks";return ra.get(a,c)||ra.access(a,c,{empty:_.Callbacks("once memory").add(function(){ra.remove(a,[b+"queue",c])})})}}),_.fn.extend({queue:function(a,b){var c=2;return"string"!=typeof a&&(b=a,a="fx",c--),arguments.length<c?_.queue(this[0],a):void 0===b?this:this.each(function(){var c=_.queue(this,a,b);_._queueHooks(this,a),"fx"===a&&"inprogress"!==c[0]&&_.dequeue(this,a)})},dequeue:function(a){return this.each(function(){_.dequeue(this,a)})},clearQueue:function(a){return this.queue(a||"fx",[])},promise:function(a,b){var c,d=1,e=_.Deferred(),f=this,g=this.length,h=function(){--d||e.resolveWith(f,[f])};for("string"!=typeof a&&(b=a,a=void 0),a=a||"fx";g--;)c=ra.get(f[g],a+"queueHooks"),c&&c.empty&&(d++,c.empty.add(h));return h(),e.promise(b)}});var va=/[+-]?(?:\d*\.|)\d+(?:[eE][+-]?\d+|)/.source,wa=["Top","Right","Bottom","Left"],xa=function(a,b){return a=b||a,"none"===_.css(a,"display")||!_.contains(a.ownerDocument,a)},ya=/^(?:checkbox|radio)$/i;!function(){var a=Z.createDocumentFragment(),b=a.appendChild(Z.createElement("div")),c=Z.createElement("input");c.setAttribute("type","radio"),c.setAttribute("checked","checked"),c.setAttribute("name","t"),b.appendChild(c),Y.checkClone=b.cloneNode(!0).cloneNode(!0).lastChild.checked,b.innerHTML="<textarea>x</textarea>",Y.noCloneChecked=!!b.cloneNode(!0).lastChild.defaultValue}();var za="undefined";Y.focusinBubbles="onfocusin"in a;var Aa=/^key/,Ba=/^(?:mouse|pointer|contextmenu)|click/,Ca=/^(?:focusinfocus|focusoutblur)$/,Da=/^([^.]*)(?:\.(.+)|)$/;_.event={global:{},add:function(a,b,c,d,e){var f,g,h,i,j,k,l,m,n,o,p,q=ra.get(a);if(q)for(c.handler&&(f=c,c=f.handler,e=f.selector),c.guid||(c.guid=_.guid++),(i=q.events)||(i=q.events={}),(g=q.handle)||(g=q.handle=function(b){return typeof _!==za&&_.event.triggered!==b.type?_.event.dispatch.apply(a,arguments):void 0}),b=(b||"").match(na)||[""],j=b.length;j--;)h=Da.exec(b[j])||[],n=p=h[1],o=(h[2]||"").split(".").sort(),n&&(l=_.event.special[n]||{},n=(e?l.delegateType:l.bindType)||n,l=_.event.special[n]||{},k=_.extend({type:n,origType:p,data:d,handler:c,guid:c.guid,selector:e,needsContext:e&&_.expr.match.needsContext.test(e),namespace:o.join(".")},f),(m=i[n])||(m=i[n]=[],m.delegateCount=0,l.setup&&l.setup.call(a,d,o,g)!==!1||a.addEventListener&&a.addEventListener(n,g,!1)),l.add&&(l.add.call(a,k),k.handler.guid||(k.handler.guid=c.guid)),e?m.splice(m.delegateCount++,0,k):m.push(k),_.event.global[n]=!0)},remove:function(a,b,c,d,e){var f,g,h,i,j,k,l,m,n,o,p,q=ra.hasData(a)&&ra.get(a);if(q&&(i=q.events)){for(b=(b||"").match(na)||[""],j=b.length;j--;)if(h=Da.exec(b[j])||[],n=p=h[1],o=(h[2]||"").split(".").sort(),n){for(l=_.event.special[n]||{},n=(d?l.delegateType:l.bindType)||n,m=i[n]||[],h=h[2]&&new RegExp("(^|\\.)"+o.join("\\.(?:.*\\.|)")+"(\\.|$)"),g=f=m.length;f--;)k=m[f],!e&&p!==k.origType||c&&c.guid!==k.guid||h&&!h.test(k.namespace)||d&&d!==k.selector&&("**"!==d||!k.selector)||(m.splice(f,1),k.selector&&m.delegateCount--,l.remove&&l.remove.call(a,k));g&&!m.length&&(l.teardown&&l.teardown.call(a,o,q.handle)!==!1||_.removeEvent(a,n,q.handle),delete i[n])}else for(n in i)_.event.remove(a,n+b[j],c,d,!0);_.isEmptyObject(i)&&(delete q.handle,ra.remove(a,"events"))}},trigger:function(b,c,d,e){var f,g,h,i,j,k,l,m=[d||Z],n=X.call(b,"type")?b.type:b,o=X.call(b,"namespace")?b.namespace.split("."):[];if(g=h=d=d||Z,3!==d.nodeType&&8!==d.nodeType&&!Ca.test(n+_.event.triggered)&&(n.indexOf(".")>=0&&(o=n.split("."),n=o.shift(),o.sort()),j=n.indexOf(":")<0&&"on"+n,b=b[_.expando]?b:new _.Event(n,"object"==typeof b&&b),b.isTrigger=e?2:3,b.namespace=o.join("."),b.namespace_re=b.namespace?new RegExp("(^|\\.)"+o.join("\\.(?:.*\\.|)")+"(\\.|$)"):null,b.result=void 0,b.target||(b.target=d),c=null==c?[b]:_.makeArray(c,[b]),l=_.event.special[n]||{},e||!l.trigger||l.trigger.apply(d,c)!==!1)){if(!e&&!l.noBubble&&!_.isWindow(d)){for(i=l.delegateType||n,Ca.test(i+n)||(g=g.parentNode);g;g=g.parentNode)m.push(g),h=g;h===(d.ownerDocument||Z)&&m.push(h.defaultView||h.parentWindow||a)}for(f=0;(g=m[f++])&&!b.isPropagationStopped();)b.type=f>1?i:l.bindType||n,k=(ra.get(g,"events")||{})[b.type]&&ra.get(g,"handle"),k&&k.apply(g,c),k=j&&g[j],k&&k.apply&&_.acceptData(g)&&(b.result=k.apply(g,c),b.result===!1&&b.preventDefault());return b.type=n,e||b.isDefaultPrevented()||l._default&&l._default.apply(m.pop(),c)!==!1||!_.acceptData(d)||j&&_.isFunction(d[n])&&!_.isWindow(d)&&(h=d[j],h&&(d[j]=null),_.event.triggered=n,d[n](),_.event.triggered=void 0,h&&(d[j]=h)),b.result}},dispatch:function(a){a=_.event.fix(a);var b,c,d,e,f,g=[],h=R.call(arguments),i=(ra.get(this,"events")||{})[a.type]||[],j=_.event.special[a.type]||{};if(h[0]=a,a.delegateTarget=this,!j.preDispatch||j.preDispatch.call(this,a)!==!1){for(g=_.event.handlers.call(this,a,i),b=0;(e=g[b++])&&!a.isPropagationStopped();)for(a.currentTarget=e.elem,c=0;(f=e.handlers[c++])&&!a.isImmediatePropagationStopped();)(!a.namespace_re||a.namespace_re.test(f.namespace))&&(a.handleObj=f,a.data=f.data,d=((_.event.special[f.origType]||{}).handle||f.handler).apply(e.elem,h),void 0!==d&&(a.result=d)===!1&&(a.preventDefault(),a.stopPropagation()));return j.postDispatch&&j.postDispatch.call(this,a),a.result}},handlers:function(a,b){var c,d,e,f,g=[],h=b.delegateCount,i=a.target;if(h&&i.nodeType&&(!a.button||"click"!==a.type))for(;i!==this;i=i.parentNode||this)if(i.disabled!==!0||"click"!==a.type){for(d=[],c=0;h>c;c++)f=b[c],e=f.selector+" ",void 0===d[e]&&(d[e]=f.needsContext?_(e,this).index(i)>=0:_.find(e,this,null,[i]).length),d[e]&&d.push(f);d.length&&g.push({elem:i,handlers:d})}return h<b.length&&g.push({elem:this,handlers:b.slice(h)}),g},props:"altKey bubbles cancelable ctrlKey currentTarget eventPhase metaKey relatedTarget shiftKey target timeStamp view which".split(" "),fixHooks:{},keyHooks:{props:"char charCode key keyCode".split(" "),filter:function(a,b){return null==a.which&&(a.which=null!=b.charCode?b.charCode:b.keyCode),a}},mouseHooks:{props:"button buttons clientX clientY offsetX offsetY pageX pageY screenX screenY toElement".split(" "),filter:function(a,b){var c,d,e,f=b.button;return null==a.pageX&&null!=b.clientX&&(c=a.target.ownerDocument||Z,d=c.documentElement,e=c.body,a.pageX=b.clientX+(d&&d.scrollLeft||e&&e.scrollLeft||0)-(d&&d.clientLeft||e&&e.clientLeft||0),a.pageY=b.clientY+(d&&d.scrollTop||e&&e.scrollTop||0)-(d&&d.clientTop||e&&e.clientTop||0)),a.which||void 0===f||(a.which=1&f?1:2&f?3:4&f?2:0),a}},fix:function(a){if(a[_.expando])return a;var b,c,d,e=a.type,f=a,g=this.fixHooks[e];for(g||(this.fixHooks[e]=g=Ba.test(e)?this.mouseHooks:Aa.test(e)?this.keyHooks:{}),d=g.props?this.props.concat(g.props):this.props,a=new _.Event(f),b=d.length;b--;)c=d[b],a[c]=f[c];return a.target||(a.target=Z),3===a.target.nodeType&&(a.target=a.target.parentNode),g.filter?g.filter(a,f):a},special:{load:{noBubble:!0},focus:{trigger:function(){return this!==l()&&this.focus?(this.focus(),!1):void 0},delegateType:"focusin"},blur:{trigger:function(){return this===l()&&this.blur?(this.blur(),!1):void 0},delegateType:"focusout"},click:{trigger:function(){return"checkbox"===this.type&&this.click&&_.nodeName(this,"input")?(this.click(),!1):void 0},_default:function(a){return _.nodeName(a.target,"a")}},beforeunload:{postDispatch:function(a){void 0!==a.result&&a.originalEvent&&(a.originalEvent.returnValue=a.result)}}},simulate:function(a,b,c,d){var e=_.extend(new _.Event,c,{type:a,isSimulated:!0,originalEvent:{}});d?_.event.trigger(e,null,b):_.event.dispatch.call(b,e),e.isDefaultPrevented()&&c.preventDefault()}},_.removeEvent=function(a,b,c){a.removeEventListener&&a.removeEventListener(b,c,!1)},_.Event=function(a,b){return this instanceof _.Event?(a&&a.type?(this.originalEvent=a,this.type=a.type,this.isDefaultPrevented=a.defaultPrevented||void 0===a.defaultPrevented&&a.returnValue===!1?j:k):this.type=a,b&&_.extend(this,b),this.timeStamp=a&&a.timeStamp||_.now(),void(this[_.expando]=!0)):new _.Event(a,b)},_.Event.prototype={isDefaultPrevented:k,isPropagationStopped:k,isImmediatePropagationStopped:k,preventDefault:function(){var a=this.originalEvent;this.isDefaultPrevented=j,a&&a.preventDefault&&a.preventDefault()},stopPropagation:function(){var a=this.originalEvent;this.isPropagationStopped=j,a&&a.stopPropagation&&a.stopPropagation()},stopImmediatePropagation:function(){var a=this.originalEvent;this.isImmediatePropagationStopped=j,a&&a.stopImmediatePropagation&&a.stopImmediatePropagation(),this.stopPropagation()}},_.each({mouseenter:"mouseover",mouseleave:"mouseout",pointerenter:"pointerover",pointerleave:"pointerout"},function(a,b){_.event.special[a]={delegateType:b,bindType:b,handle:function(a){var c,d=this,e=a.relatedTarget,f=a.handleObj;return(!e||e!==d&&!_.contains(d,e))&&(a.type=f.origType,c=f.handler.apply(this,arguments),a.type=b),c}}}),Y.focusinBubbles||_.each({focus:"focusin",blur:"focusout"},function(a,b){var c=function(a){_.event.simulate(b,a.target,_.event.fix(a),!0)};_.event.special[b]={setup:function(){var d=this.ownerDocument||this,e=ra.access(d,b);e||d.addEventListener(a,c,!0),ra.access(d,b,(e||0)+1)},teardown:function(){var d=this.ownerDocument||this,e=ra.access(d,b)-1;e?ra.access(d,b,e):(d.removeEventListener(a,c,!0),ra.remove(d,b))}}}),_.fn.extend({on:function(a,b,c,d,e){var f,g;if("object"==typeof a){"string"!=typeof b&&(c=c||b,b=void 0);for(g in a)this.on(g,b,c,a[g],e);return this}if(null==c&&null==d?(d=b,c=b=void 0):null==d&&("string"==typeof b?(d=c,c=void 0):(d=c,c=b,b=void 0)),d===!1)d=k;else if(!d)return this;return 1===e&&(f=d,d=function(a){return _().off(a),f.apply(this,arguments)},d.guid=f.guid||(f.guid=_.guid++)),this.each(function(){_.event.add(this,a,d,c,b)})},one:function(a,b,c,d){return this.on(a,b,c,d,1)},off:function(a,b,c){var d,e;if(a&&a.preventDefault&&a.handleObj)return d=a.handleObj,_(a.delegateTarget).off(d.namespace?d.origType+"."+d.namespace:d.origType,d.selector,d.handler),this;if("object"==typeof a){for(e in a)this.off(e,b,a[e]);return this}return(b===!1||"function"==typeof b)&&(c=b,b=void 0),c===!1&&(c=k),this.each(function(){_.event.remove(this,a,c,b)})},trigger:function(a,b){return this.each(function(){_.event.trigger(a,b,this)})},triggerHandler:function(a,b){var c=this[0];return c?_.event.trigger(a,b,c,!0):void 0}});var Ea=/<(?!area|br|col|embed|hr|img|input|link|meta|param)(([\w:]+)[^>]*)\/>/gi,Fa=/<([\w:]+)/,Ga=/<|&#?\w+;/,Ha=/<(?:script|style|link)/i,Ia=/checked\s*(?:[^=]|=\s*.checked.)/i,Ja=/^$|\/(?:java|ecma)script/i,Ka=/^true\/(.*)/,La=/^\s*<!(?:\[CDATA\[|--)|(?:\]\]|--)>\s*$/g,Ma={option:[1,"<select multiple='multiple'>","</select>"],thead:[1,"<table>","</table>"],col:[2,"<table><colgroup>","</colgroup></table>"],tr:[2,"<table><tbody>","</tbody></table>"],td:[3,"<table><tbody><tr>","</tr></tbody></table>"],_default:[0,"",""]};Ma.optgroup=Ma.option,Ma.tbody=Ma.tfoot=Ma.colgroup=Ma.caption=Ma.thead,Ma.th=Ma.td,_.extend({clone:function(a,b,c){var d,e,f,g,h=a.cloneNode(!0),i=_.contains(a.ownerDocument,a);if(!(Y.noCloneChecked||1!==a.nodeType&&11!==a.nodeType||_.isXMLDoc(a)))for(g=r(h),f=r(a),d=0,e=f.length;e>d;d++)s(f[d],g[d]);if(b)if(c)for(f=f||r(a),g=g||r(h),d=0,e=f.length;e>d;d++)q(f[d],g[d]);else q(a,h);return g=r(h,"script"),g.length>0&&p(g,!i&&r(a,"script")),h},buildFragment:function(a,b,c,d){for(var e,f,g,h,i,j,k=b.createDocumentFragment(),l=[],m=0,n=a.length;n>m;m++)if(e=a[m],e||0===e)if("object"===_.type(e))_.merge(l,e.nodeType?[e]:e);else if(Ga.test(e)){for(f=f||k.appendChild(b.createElement("div")),g=(Fa.exec(e)||["",""])[1].toLowerCase(),h=Ma[g]||Ma._default,f.innerHTML=h[1]+e.replace(Ea,"<$1></$2>")+h[2],j=h[0];j--;)f=f.lastChild;_.merge(l,f.childNodes),f=k.firstChild,f.textContent=""}else l.push(b.createTextNode(e));for(k.textContent="",m=0;e=l[m++];)if((!d||-1===_.inArray(e,d))&&(i=_.contains(e.ownerDocument,e),f=r(k.appendChild(e),"script"),i&&p(f),c))for(j=0;e=f[j++];)Ja.test(e.type||"")&&c.push(e);return k},cleanData:function(a){for(var b,c,d,e,f=_.event.special,g=0;void 0!==(c=a[g]);g++){if(_.acceptData(c)&&(e=c[ra.expando],e&&(b=ra.cache[e]))){if(b.events)for(d in b.events)f[d]?_.event.remove(c,d):_.removeEvent(c,d,b.handle);ra.cache[e]&&delete ra.cache[e]}delete sa.cache[c[sa.expando]]}}}),_.fn.extend({text:function(a){return qa(this,function(a){return void 0===a?_.text(this):this.empty().each(function(){(1===this.nodeType||11===this.nodeType||9===this.nodeType)&&(this.textContent=a)})},null,a,arguments.length)},append:function(){return this.domManip(arguments,function(a){if(1===this.nodeType||11===this.nodeType||9===this.nodeType){var b=m(this,a);b.appendChild(a)}})},prepend:function(){return this.domManip(arguments,function(a){if(1===this.nodeType||11===this.nodeType||9===this.nodeType){var b=m(this,a);b.insertBefore(a,b.firstChild)}})},before:function(){return this.domManip(arguments,function(a){this.parentNode&&this.parentNode.insertBefore(a,this)})},after:function(){return this.domManip(arguments,function(a){this.parentNode&&this.parentNode.insertBefore(a,this.nextSibling)})},remove:function(a,b){for(var c,d=a?_.filter(a,this):this,e=0;null!=(c=d[e]);e++)b||1!==c.nodeType||_.cleanData(r(c)),c.parentNode&&(b&&_.contains(c.ownerDocument,c)&&p(r(c,"script")),c.parentNode.removeChild(c));return this},empty:function(){for(var a,b=0;null!=(a=this[b]);b++)1===a.nodeType&&(_.cleanData(r(a,!1)),a.textContent="");return this},clone:function(a,b){return a=null!=a&&a,b=null==b?a:b,this.map(function(){return _.clone(this,a,b)})},html:function(a){return qa(this,function(a){var b=this[0]||{},c=0,d=this.length;if(void 0===a&&1===b.nodeType)return b.innerHTML;if("string"==typeof a&&!Ha.test(a)&&!Ma[(Fa.exec(a)||["",""])[1].toLowerCase()]){a=a.replace(Ea,"<$1></$2>");try{for(;d>c;c++)b=this[c]||{},1===b.nodeType&&(_.cleanData(r(b,!1)),b.innerHTML=a);b=0}catch(a){}}b&&this.empty().append(a)},null,a,arguments.length)},replaceWith:function(){var a=arguments[0];return this.domManip(arguments,function(b){a=this.parentNode,_.cleanData(r(this)),a&&a.replaceChild(b,this)}),a&&(a.length||a.nodeType)?this:this.remove()},detach:function(a){return this.remove(a,!0)},domManip:function(a,b){a=S.apply([],a);var c,d,e,f,g,h,i=0,j=this.length,k=this,l=j-1,m=a[0],p=_.isFunction(m);if(p||j>1&&"string"==typeof m&&!Y.checkClone&&Ia.test(m))return this.each(function(c){var d=k.eq(c);p&&(a[0]=m.call(this,c,d.html())),d.domManip(a,b)});if(j&&(c=_.buildFragment(a,this[0].ownerDocument,!1,this),d=c.firstChild,1===c.childNodes.length&&(c=d),d)){for(e=_.map(r(c,"script"),n),f=e.length;j>i;i++)g=c,i!==l&&(g=_.clone(g,!0,!0),f&&_.merge(e,r(g,"script"))),b.call(this[i],g,i);if(f)for(h=e[e.length-1].ownerDocument,_.map(e,o),i=0;f>i;i++)g=e[i],Ja.test(g.type||"")&&!ra.access(g,"globalEval")&&_.contains(h,g)&&(g.src?_._evalUrl&&_._evalUrl(g.src):_.globalEval(g.textContent.replace(La,"")))}return this}}),_.each({appendTo:"append",prependTo:"prepend",insertBefore:"before",insertAfter:"after",replaceAll:"replaceWith"},function(a,b){_.fn[a]=function(a){for(var c,d=[],e=_(a),f=e.length-1,g=0;f>=g;g++)c=g===f?this:this.clone(!0),_(e[g])[b](c),T.apply(d,c.get());return this.pushStack(d)}});var Na,Oa={},Pa=/^margin/,Qa=new RegExp("^("+va+")(?!px)[a-z%]+$","i"),Ra=function(b){return b.ownerDocument.defaultView.opener?b.ownerDocument.defaultView.getComputedStyle(b,null):a.getComputedStyle(b,null)};!function(){function b(){g.style.cssText="-webkit-box-sizing:border-box;-moz-box-sizing:border-box;box-sizing:border-box;display:block;margin-top:1%;top:1%;border:1px;padding:1px;width:4px;position:absolute",g.innerHTML="",e.appendChild(f);var b=a.getComputedStyle(g,null);c="1%"!==b.top,d="4px"===b.width,e.removeChild(f)}var c,d,e=Z.documentElement,f=Z.createElement("div"),g=Z.createElement("div");g.style&&(g.style.backgroundClip="content-box",g.cloneNode(!0).style.backgroundClip="",Y.clearCloneStyle="content-box"===g.style.backgroundClip,f.style.cssText="border:0;width:0;height:0;top:0;left:-9999px;margin-top:1px;position:absolute",f.appendChild(g),a.getComputedStyle&&_.extend(Y,{pixelPosition:function(){return b(),c},boxSizingReliable:function(){return null==d&&b(),d},reliableMarginRight:function(){var b,c=g.appendChild(Z.createElement("div"));return c.style.cssText=g.style.cssText="-webkit-box-sizing:content-box;-moz-box-sizing:content-box;box-sizing:content-box;display:block;margin:0;border:0;padding:0",c.style.marginRight=c.style.width="0",g.style.width="1px",e.appendChild(f),b=!parseFloat(a.getComputedStyle(c,null).marginRight),e.removeChild(f),g.removeChild(c),b}}))}(),_.swap=function(a,b,c,d){var e,f,g={};for(f in b)g[f]=a.style[f],a.style[f]=b[f];e=c.apply(a,d||[]);for(f in b)a.style[f]=g[f];return e};var Sa=/^(none|table(?!-c[ea]).+)/,Ta=new RegExp("^("+va+")(.*)$","i"),Ua=new RegExp("^([+-])=("+va+")","i"),Va={position:"absolute",visibility:"hidden",display:"block"},Wa={letterSpacing:"0",fontWeight:"400"},Xa=["Webkit","O","Moz","ms"];_.extend({cssHooks:{opacity:{get:function(a,b){if(b){var c=v(a,"opacity");return""===c?"1":c}}}},cssNumber:{columnCount:!0,fillOpacity:!0,flexGrow:!0,flexShrink:!0,fontWeight:!0,lineHeight:!0,opacity:!0,order:!0,orphans:!0,widows:!0,zIndex:!0,zoom:!0},cssProps:{float:"cssFloat"},style:function(a,b,c,d){if(a&&3!==a.nodeType&&8!==a.nodeType&&a.style){var e,f,g,h=_.camelCase(b),i=a.style;return b=_.cssProps[h]||(_.cssProps[h]=x(i,h)),g=_.cssHooks[b]||_.cssHooks[h],void 0===c?g&&"get"in g&&void 0!==(e=g.get(a,!1,d))?e:i[b]:(f=typeof c,"string"===f&&(e=Ua.exec(c))&&(c=(e[1]+1)*e[2]+parseFloat(_.css(a,b)),f="number"),void(null!=c&&c===c&&("number"!==f||_.cssNumber[h]||(c+="px"),Y.clearCloneStyle||""!==c||0!==b.indexOf("background")||(i[b]="inherit"),g&&"set"in g&&void 0===(c=g.set(a,c,d))||(i[b]=c))))}},css:function(a,b,c,d){var e,f,g,h=_.camelCase(b);return b=_.cssProps[h]||(_.cssProps[h]=x(a.style,h)),g=_.cssHooks[b]||_.cssHooks[h],g&&"get"in g&&(e=g.get(a,!0,c)),void 0===e&&(e=v(a,b,d)),"normal"===e&&b in Wa&&(e=Wa[b]),""===c||c?(f=parseFloat(e),c===!0||_.isNumeric(f)?f||0:e):e}}),_.each(["height","width"],function(a,b){_.cssHooks[b]={get:function(a,c,d){return c?Sa.test(_.css(a,"display"))&&0===a.offsetWidth?_.swap(a,Va,function(){return A(a,b,d)}):A(a,b,d):void 0},set:function(a,c,d){var e=d&&Ra(a);return y(a,c,d?z(a,b,d,"border-box"===_.css(a,"boxSizing",!1,e),e):0)}}}),_.cssHooks.marginRight=w(Y.reliableMarginRight,function(a,b){return b?_.swap(a,{display:"inline-block"},v,[a,"marginRight"]):void 0}),_.each({margin:"",padding:"",border:"Width"},function(a,b){_.cssHooks[a+b]={expand:function(c){for(var d=0,e={},f="string"==typeof c?c.split(" "):[c];4>d;d++)e[a+wa[d]+b]=f[d]||f[d-2]||f[0];return e}},Pa.test(a)||(_.cssHooks[a+b].set=y)}),_.fn.extend({css:function(a,b){return qa(this,function(a,b,c){var d,e,f={},g=0;if(_.isArray(b)){for(d=Ra(a),e=b.length;e>g;g++)f[b[g]]=_.css(a,b[g],!1,d);return f}return void 0!==c?_.style(a,b,c):_.css(a,b)},a,b,arguments.length>1)},show:function(){return B(this,!0)},hide:function(){return B(this)},toggle:function(a){return"boolean"==typeof a?a?this.show():this.hide():this.each(function(){xa(this)?_(this).show():_(this).hide()})}}),_.Tween=C,C.prototype={constructor:C,init:function(a,b,c,d,e,f){this.elem=a,this.prop=c,this.easing=e||"swing",this.options=b,this.start=this.now=this.cur(),this.end=d,this.unit=f||(_.cssNumber[c]?"":"px")},cur:function(){var a=C.propHooks[this.prop];return a&&a.get?a.get(this):C.propHooks._default.get(this)},run:function(a){var b,c=C.propHooks[this.prop];return this.options.duration?this.pos=b=_.easing[this.easing](a,this.options.duration*a,0,1,this.options.duration):this.pos=b=a,this.now=(this.end-this.start)*b+this.start,this.options.step&&this.options.step.call(this.elem,this.now,this),c&&c.set?c.set(this):C.propHooks._default.set(this),this}},C.prototype.init.prototype=C.prototype,C.propHooks={_default:{get:function(a){var b;return null==a.elem[a.prop]||a.elem.style&&null!=a.elem.style[a.prop]?(b=_.css(a.elem,a.prop,""),b&&"auto"!==b?b:0):a.elem[a.prop]},set:function(a){_.fx.step[a.prop]?_.fx.step[a.prop](a):a.elem.style&&(null!=a.elem.style[_.cssProps[a.prop]]||_.cssHooks[a.prop])?_.style(a.elem,a.prop,a.now+a.unit):a.elem[a.prop]=a.now}}},C.propHooks.scrollTop=C.propHooks.scrollLeft={set:function(a){a.elem.nodeType&&a.elem.parentNode&&(a.elem[a.prop]=a.now)}},_.easing={linear:function(a){return a},swing:function(a){return.5-Math.cos(a*Math.PI)/2}},_.fx=C.prototype.init,_.fx.step={};var Ya,Za,$a=/^(?:toggle|show|hide)$/,_a=new RegExp("^(?:([+-])=|)("+va+")([a-z%]*)$","i"),ab=/queueHooks$/,bb=[G],cb={"*":[function(a,b){var c=this.createTween(a,b),d=c.cur(),e=_a.exec(b),f=e&&e[3]||(_.cssNumber[a]?"":"px"),g=(_.cssNumber[a]||"px"!==f&&+d)&&_a.exec(_.css(c.elem,a)),h=1,i=20;if(g&&g[3]!==f){f=f||g[3],e=e||[],g=+d||1;do h=h||".5",g/=h,_.style(c.elem,a,g+f);while(h!==(h=c.cur()/d)&&1!==h&&--i)}return e&&(g=c.start=+g||+d||0,c.unit=f,c.end=e[1]?g+(e[1]+1)*e[2]:+e[2]),c}]};_.Animation=_.extend(I,{tweener:function(a,b){_.isFunction(a)?(b=a,a=["*"]):a=a.split(" ");for(var c,d=0,e=a.length;e>d;d++)c=a[d],cb[c]=cb[c]||[],cb[c].unshift(b)},prefilter:function(a,b){b?bb.unshift(a):bb.push(a)}}),_.speed=function(a,b,c){var d=a&&"object"==typeof a?_.extend({},a):{complete:c||!c&&b||_.isFunction(a)&&a,duration:a,easing:c&&b||b&&!_.isFunction(b)&&b};return d.duration=_.fx.off?0:"number"==typeof d.duration?d.duration:d.duration in _.fx.speeds?_.fx.speeds[d.duration]:_.fx.speeds._default,(null==d.queue||d.queue===!0)&&(d.queue="fx"),d.old=d.complete,d.complete=function(){_.isFunction(d.old)&&d.old.call(this),d.queue&&_.dequeue(this,d.queue)},d},_.fn.extend({fadeTo:function(a,b,c,d){return this.filter(xa).css("opacity",0).show().end().animate({opacity:b},a,c,d)},animate:function(a,b,c,d){var e=_.isEmptyObject(a),f=_.speed(b,c,d),g=function(){var b=I(this,_.extend({},a),f);(e||ra.get(this,"finish"))&&b.stop(!0)};return g.finish=g,e||f.queue===!1?this.each(g):this.queue(f.queue,g)},stop:function(a,b,c){var d=function(a){var b=a.stop;delete a.stop,b(c)};return"string"!=typeof a&&(c=b,b=a,a=void 0),b&&a!==!1&&this.queue(a||"fx",[]),this.each(function(){var b=!0,e=null!=a&&a+"queueHooks",f=_.timers,g=ra.get(this);if(e)g[e]&&g[e].stop&&d(g[e]);else for(e in g)g[e]&&g[e].stop&&ab.test(e)&&d(g[e]);for(e=f.length;e--;)f[e].elem!==this||null!=a&&f[e].queue!==a||(f[e].anim.stop(c),b=!1,f.splice(e,1));(b||!c)&&_.dequeue(this,a)})},finish:function(a){return a!==!1&&(a=a||"fx"),this.each(function(){var b,c=ra.get(this),d=c[a+"queue"],e=c[a+"queueHooks"],f=_.timers,g=d?d.length:0;for(c.finish=!0,_.queue(this,a,[]),e&&e.stop&&e.stop.call(this,!0),b=f.length;b--;)f[b].elem===this&&f[b].queue===a&&(f[b].anim.stop(!0),
f.splice(b,1));for(b=0;g>b;b++)d[b]&&d[b].finish&&d[b].finish.call(this);delete c.finish})}}),_.each(["toggle","show","hide"],function(a,b){var c=_.fn[b];_.fn[b]=function(a,d,e){return null==a||"boolean"==typeof a?c.apply(this,arguments):this.animate(E(b,!0),a,d,e)}}),_.each({slideDown:E("show"),slideUp:E("hide"),slideToggle:E("toggle"),fadeIn:{opacity:"show"},fadeOut:{opacity:"hide"},fadeToggle:{opacity:"toggle"}},function(a,b){_.fn[a]=function(a,c,d){return this.animate(b,a,c,d)}}),_.timers=[],_.fx.tick=function(){var a,b=0,c=_.timers;for(Ya=_.now();b<c.length;b++)a=c[b],a()||c[b]!==a||c.splice(b--,1);c.length||_.fx.stop(),Ya=void 0},_.fx.timer=function(a){_.timers.push(a),a()?_.fx.start():_.timers.pop()},_.fx.interval=13,_.fx.start=function(){Za||(Za=setInterval(_.fx.tick,_.fx.interval))},_.fx.stop=function(){clearInterval(Za),Za=null},_.fx.speeds={slow:600,fast:200,_default:400},_.fn.delay=function(a,b){return a=_.fx?_.fx.speeds[a]||a:a,b=b||"fx",this.queue(b,function(b,c){var d=setTimeout(b,a);c.stop=function(){clearTimeout(d)}})},function(){var a=Z.createElement("input"),b=Z.createElement("select"),c=b.appendChild(Z.createElement("option"));a.type="checkbox",Y.checkOn=""!==a.value,Y.optSelected=c.selected,b.disabled=!0,Y.optDisabled=!c.disabled,a=Z.createElement("input"),a.value="t",a.type="radio",Y.radioValue="t"===a.value}();var db,eb,fb=_.expr.attrHandle;_.fn.extend({attr:function(a,b){return qa(this,_.attr,a,b,arguments.length>1)},removeAttr:function(a){return this.each(function(){_.removeAttr(this,a)})}}),_.extend({attr:function(a,b,c){var d,e,f=a.nodeType;if(a&&3!==f&&8!==f&&2!==f)return typeof a.getAttribute===za?_.prop(a,b,c):(1===f&&_.isXMLDoc(a)||(b=b.toLowerCase(),d=_.attrHooks[b]||(_.expr.match.bool.test(b)?eb:db)),void 0===c?d&&"get"in d&&null!==(e=d.get(a,b))?e:(e=_.find.attr(a,b),null==e?void 0:e):null!==c?d&&"set"in d&&void 0!==(e=d.set(a,c,b))?e:(a.setAttribute(b,c+""),c):void _.removeAttr(a,b))},removeAttr:function(a,b){var c,d,e=0,f=b&&b.match(na);if(f&&1===a.nodeType)for(;c=f[e++];)d=_.propFix[c]||c,_.expr.match.bool.test(c)&&(a[d]=!1),a.removeAttribute(c)},attrHooks:{type:{set:function(a,b){if(!Y.radioValue&&"radio"===b&&_.nodeName(a,"input")){var c=a.value;return a.setAttribute("type",b),c&&(a.value=c),b}}}}}),eb={set:function(a,b,c){return b===!1?_.removeAttr(a,c):a.setAttribute(c,c),c}},_.each(_.expr.match.bool.source.match(/\w+/g),function(a,b){var c=fb[b]||_.find.attr;fb[b]=function(a,b,d){var e,f;return d||(f=fb[b],fb[b]=e,e=null!=c(a,b,d)?b.toLowerCase():null,fb[b]=f),e}});var gb=/^(?:input|select|textarea|button)$/i;_.fn.extend({prop:function(a,b){return qa(this,_.prop,a,b,arguments.length>1)},removeProp:function(a){return this.each(function(){delete this[_.propFix[a]||a]})}}),_.extend({propFix:{for:"htmlFor",class:"className"},prop:function(a,b,c){var d,e,f,g=a.nodeType;if(a&&3!==g&&8!==g&&2!==g)return f=1!==g||!_.isXMLDoc(a),f&&(b=_.propFix[b]||b,e=_.propHooks[b]),void 0!==c?e&&"set"in e&&void 0!==(d=e.set(a,c,b))?d:a[b]=c:e&&"get"in e&&null!==(d=e.get(a,b))?d:a[b]},propHooks:{tabIndex:{get:function(a){return a.hasAttribute("tabindex")||gb.test(a.nodeName)||a.href?a.tabIndex:-1}}}}),Y.optSelected||(_.propHooks.selected={get:function(a){var b=a.parentNode;return b&&b.parentNode&&b.parentNode.selectedIndex,null}}),_.each(["tabIndex","readOnly","maxLength","cellSpacing","cellPadding","rowSpan","colSpan","useMap","frameBorder","contentEditable"],function(){_.propFix[this.toLowerCase()]=this});var hb=/[\t\r\n\f]/g;_.fn.extend({addClass:function(a){var b,c,d,e,f,g,h="string"==typeof a&&a,i=0,j=this.length;if(_.isFunction(a))return this.each(function(b){_(this).addClass(a.call(this,b,this.className))});if(h)for(b=(a||"").match(na)||[];j>i;i++)if(c=this[i],d=1===c.nodeType&&(c.className?(" "+c.className+" ").replace(hb," "):" ")){for(f=0;e=b[f++];)d.indexOf(" "+e+" ")<0&&(d+=e+" ");g=_.trim(d),c.className!==g&&(c.className=g)}return this},removeClass:function(a){var b,c,d,e,f,g,h=0===arguments.length||"string"==typeof a&&a,i=0,j=this.length;if(_.isFunction(a))return this.each(function(b){_(this).removeClass(a.call(this,b,this.className))});if(h)for(b=(a||"").match(na)||[];j>i;i++)if(c=this[i],d=1===c.nodeType&&(c.className?(" "+c.className+" ").replace(hb," "):"")){for(f=0;e=b[f++];)for(;d.indexOf(" "+e+" ")>=0;)d=d.replace(" "+e+" "," ");g=a?_.trim(d):"",c.className!==g&&(c.className=g)}return this},toggleClass:function(a,b){var c=typeof a;return"boolean"==typeof b&&"string"===c?b?this.addClass(a):this.removeClass(a):this.each(_.isFunction(a)?function(c){_(this).toggleClass(a.call(this,c,this.className,b),b)}:function(){if("string"===c)for(var b,d=0,e=_(this),f=a.match(na)||[];b=f[d++];)e.hasClass(b)?e.removeClass(b):e.addClass(b);else(c===za||"boolean"===c)&&(this.className&&ra.set(this,"__className__",this.className),this.className=this.className||a===!1?"":ra.get(this,"__className__")||"")})},hasClass:function(a){for(var b=" "+a+" ",c=0,d=this.length;d>c;c++)if(1===this[c].nodeType&&(" "+this[c].className+" ").replace(hb," ").indexOf(b)>=0)return!0;return!1}});var ib=/\r/g;_.fn.extend({val:function(a){var b,c,d,e=this[0];return arguments.length?(d=_.isFunction(a),this.each(function(c){var e;1===this.nodeType&&(e=d?a.call(this,c,_(this).val()):a,null==e?e="":"number"==typeof e?e+="":_.isArray(e)&&(e=_.map(e,function(a){return null==a?"":a+""})),b=_.valHooks[this.type]||_.valHooks[this.nodeName.toLowerCase()],b&&"set"in b&&void 0!==b.set(this,e,"value")||(this.value=e))})):e?(b=_.valHooks[e.type]||_.valHooks[e.nodeName.toLowerCase()],b&&"get"in b&&void 0!==(c=b.get(e,"value"))?c:(c=e.value,"string"==typeof c?c.replace(ib,""):null==c?"":c)):void 0}}),_.extend({valHooks:{option:{get:function(a){var b=_.find.attr(a,"value");return null!=b?b:_.trim(_.text(a))}},select:{get:function(a){for(var b,c,d=a.options,e=a.selectedIndex,f="select-one"===a.type||0>e,g=f?null:[],h=f?e+1:d.length,i=0>e?h:f?e:0;h>i;i++)if(c=d[i],!(!c.selected&&i!==e||(Y.optDisabled?c.disabled:null!==c.getAttribute("disabled"))||c.parentNode.disabled&&_.nodeName(c.parentNode,"optgroup"))){if(b=_(c).val(),f)return b;g.push(b)}return g},set:function(a,b){for(var c,d,e=a.options,f=_.makeArray(b),g=e.length;g--;)d=e[g],(d.selected=_.inArray(d.value,f)>=0)&&(c=!0);return c||(a.selectedIndex=-1),f}}}}),_.each(["radio","checkbox"],function(){_.valHooks[this]={set:function(a,b){return _.isArray(b)?a.checked=_.inArray(_(a).val(),b)>=0:void 0}},Y.checkOn||(_.valHooks[this].get=function(a){return null===a.getAttribute("value")?"on":a.value})}),_.each("blur focus focusin focusout load resize scroll unload click dblclick mousedown mouseup mousemove mouseover mouseout mouseenter mouseleave change select submit keydown keypress keyup error contextmenu".split(" "),function(a,b){_.fn[b]=function(a,c){return arguments.length>0?this.on(b,null,a,c):this.trigger(b)}}),_.fn.extend({hover:function(a,b){return this.mouseenter(a).mouseleave(b||a)},bind:function(a,b,c){return this.on(a,null,b,c)},unbind:function(a,b){return this.off(a,null,b)},delegate:function(a,b,c,d){return this.on(b,a,c,d)},undelegate:function(a,b,c){return 1===arguments.length?this.off(a,"**"):this.off(b,a||"**",c)}});var jb=_.now(),kb=/\?/;_.parseJSON=function(a){return JSON.parse(a+"")},_.parseXML=function(a){var b,c;if(!a||"string"!=typeof a)return null;try{c=new DOMParser,b=c.parseFromString(a,"text/xml")}catch(a){b=void 0}return(!b||b.getElementsByTagName("parsererror").length)&&_.error("Invalid XML: "+a),b};var lb=/#.*$/,mb=/([?&])_=[^&]*/,nb=/^(.*?):[ \t]*([^\r\n]*)$/gm,ob=/^(?:about|app|app-storage|.+-extension|file|res|widget):$/,pb=/^(?:GET|HEAD)$/,qb=/^\/\//,rb=/^([\w.+-]+:)(?:\/\/(?:[^\/?#]*@|)([^\/?#:]*)(?::(\d+)|)|)/,sb={},tb={},ub="*/".concat("*"),vb=a.location.href,wb=rb.exec(vb.toLowerCase())||[];_.extend({active:0,lastModified:{},etag:{},ajaxSettings:{url:vb,type:"GET",isLocal:ob.test(wb[1]),global:!0,processData:!0,async:!0,contentType:"application/x-www-form-urlencoded; charset=UTF-8",accepts:{"*":ub,text:"text/plain",html:"text/html",xml:"application/xml, text/xml",json:"application/json, text/javascript"},contents:{xml:/xml/,html:/html/,json:/json/},responseFields:{xml:"responseXML",text:"responseText",json:"responseJSON"},converters:{"* text":String,"text html":!0,"text json":_.parseJSON,"text xml":_.parseXML},flatOptions:{url:!0,context:!0}},ajaxSetup:function(a,b){return b?L(L(a,_.ajaxSettings),b):L(_.ajaxSettings,a)},ajaxPrefilter:J(sb),ajaxTransport:J(tb),ajax:function(a,b){function c(a,b,c,g){var i,k,r,s,u,w=b;2!==t&&(t=2,h&&clearTimeout(h),d=void 0,f=g||"",v.readyState=a>0?4:0,i=a>=200&&300>a||304===a,c&&(s=M(l,v,c)),s=N(l,s,v,i),i?(l.ifModified&&(u=v.getResponseHeader("Last-Modified"),u&&(_.lastModified[e]=u),u=v.getResponseHeader("etag"),u&&(_.etag[e]=u)),204===a||"HEAD"===l.type?w="nocontent":304===a?w="notmodified":(w=s.state,k=s.data,r=s.error,i=!r)):(r=w,(a||!w)&&(w="error",0>a&&(a=0))),v.status=a,v.statusText=(b||w)+"",i?o.resolveWith(m,[k,w,v]):o.rejectWith(m,[v,w,r]),v.statusCode(q),q=void 0,j&&n.trigger(i?"ajaxSuccess":"ajaxError",[v,l,i?k:r]),p.fireWith(m,[v,w]),j&&(n.trigger("ajaxComplete",[v,l]),--_.active||_.event.trigger("ajaxStop")))}"object"==typeof a&&(b=a,a=void 0),b=b||{};var d,e,f,g,h,i,j,k,l=_.ajaxSetup({},b),m=l.context||l,n=l.context&&(m.nodeType||m.jquery)?_(m):_.event,o=_.Deferred(),p=_.Callbacks("once memory"),q=l.statusCode||{},r={},s={},t=0,u="canceled",v={readyState:0,getResponseHeader:function(a){var b;if(2===t){if(!g)for(g={};b=nb.exec(f);)g[b[1].toLowerCase()]=b[2];b=g[a.toLowerCase()]}return null==b?null:b},getAllResponseHeaders:function(){return 2===t?f:null},setRequestHeader:function(a,b){var c=a.toLowerCase();return t||(a=s[c]=s[c]||a,r[a]=b),this},overrideMimeType:function(a){return t||(l.mimeType=a),this},statusCode:function(a){var b;if(a)if(2>t)for(b in a)q[b]=[q[b],a[b]];else v.always(a[v.status]);return this},abort:function(a){var b=a||u;return d&&d.abort(b),c(0,b),this}};if(o.promise(v).complete=p.add,v.success=v.done,v.error=v.fail,l.url=((a||l.url||vb)+"").replace(lb,"").replace(qb,wb[1]+"//"),l.type=b.method||b.type||l.method||l.type,l.dataTypes=_.trim(l.dataType||"*").toLowerCase().match(na)||[""],null==l.crossDomain&&(i=rb.exec(l.url.toLowerCase()),l.crossDomain=!(!i||i[1]===wb[1]&&i[2]===wb[2]&&(i[3]||("http:"===i[1]?"80":"443"))===(wb[3]||("http:"===wb[1]?"80":"443")))),l.data&&l.processData&&"string"!=typeof l.data&&(l.data=_.param(l.data,l.traditional)),K(sb,l,b,v),2===t)return v;j=_.event&&l.global,j&&0===_.active++&&_.event.trigger("ajaxStart"),l.type=l.type.toUpperCase(),l.hasContent=!pb.test(l.type),e=l.url,l.hasContent||(l.data&&(e=l.url+=(kb.test(e)?"&":"?")+l.data,delete l.data),l.cache===!1&&(l.url=mb.test(e)?e.replace(mb,"$1_="+jb++):e+(kb.test(e)?"&":"?")+"_="+jb++)),l.ifModified&&(_.lastModified[e]&&v.setRequestHeader("If-Modified-Since",_.lastModified[e]),_.etag[e]&&v.setRequestHeader("If-None-Match",_.etag[e])),(l.data&&l.hasContent&&l.contentType!==!1||b.contentType)&&v.setRequestHeader("Content-Type",l.contentType),v.setRequestHeader("Accept",l.dataTypes[0]&&l.accepts[l.dataTypes[0]]?l.accepts[l.dataTypes[0]]+("*"!==l.dataTypes[0]?", "+ub+"; q=0.01":""):l.accepts["*"]);for(k in l.headers)v.setRequestHeader(k,l.headers[k]);if(l.beforeSend&&(l.beforeSend.call(m,v,l)===!1||2===t))return v.abort();u="abort";for(k in{success:1,error:1,complete:1})v[k](l[k]);if(d=K(tb,l,b,v)){v.readyState=1,j&&n.trigger("ajaxSend",[v,l]),l.async&&l.timeout>0&&(h=setTimeout(function(){v.abort("timeout")},l.timeout));try{t=1,d.send(r,c)}catch(a){if(!(2>t))throw a;c(-1,a)}}else c(-1,"No Transport");return v},getJSON:function(a,b,c){return _.get(a,b,c,"json")},getScript:function(a,b){return _.get(a,void 0,b,"script")}}),_.each(["get","post"],function(a,b){_[b]=function(a,c,d,e){return _.isFunction(c)&&(e=e||d,d=c,c=void 0),_.ajax({url:a,type:b,dataType:e,data:c,success:d})}}),_._evalUrl=function(a){return _.ajax({url:a,type:"GET",dataType:"script",async:!1,global:!1,throws:!0})},_.fn.extend({wrapAll:function(a){var b;return _.isFunction(a)?this.each(function(b){_(this).wrapAll(a.call(this,b))}):(this[0]&&(b=_(a,this[0].ownerDocument).eq(0).clone(!0),this[0].parentNode&&b.insertBefore(this[0]),b.map(function(){for(var a=this;a.firstElementChild;)a=a.firstElementChild;return a}).append(this)),this)},wrapInner:function(a){return this.each(_.isFunction(a)?function(b){_(this).wrapInner(a.call(this,b))}:function(){var b=_(this),c=b.contents();c.length?c.wrapAll(a):b.append(a)})},wrap:function(a){var b=_.isFunction(a);return this.each(function(c){_(this).wrapAll(b?a.call(this,c):a)})},unwrap:function(){return this.parent().each(function(){_.nodeName(this,"body")||_(this).replaceWith(this.childNodes)}).end()}}),_.expr.filters.hidden=function(a){return a.offsetWidth<=0&&a.offsetHeight<=0},_.expr.filters.visible=function(a){return!_.expr.filters.hidden(a)};var xb=/%20/g,yb=/\[\]$/,zb=/\r?\n/g,Ab=/^(?:submit|button|image|reset|file)$/i,Bb=/^(?:input|select|textarea|keygen)/i;_.param=function(a,b){var c,d=[],e=function(a,b){b=_.isFunction(b)?b():null==b?"":b,d[d.length]=encodeURIComponent(a)+"="+encodeURIComponent(b)};if(void 0===b&&(b=_.ajaxSettings&&_.ajaxSettings.traditional),_.isArray(a)||a.jquery&&!_.isPlainObject(a))_.each(a,function(){e(this.name,this.value)});else for(c in a)O(c,a[c],b,e);return d.join("&").replace(xb,"+")},_.fn.extend({serialize:function(){return _.param(this.serializeArray())},serializeArray:function(){return this.map(function(){var a=_.prop(this,"elements");return a?_.makeArray(a):this}).filter(function(){var a=this.type;return this.name&&!_(this).is(":disabled")&&Bb.test(this.nodeName)&&!Ab.test(a)&&(this.checked||!ya.test(a))}).map(function(a,b){var c=_(this).val();return null==c?null:_.isArray(c)?_.map(c,function(a){return{name:b.name,value:a.replace(zb,"\r\n")}}):{name:b.name,value:c.replace(zb,"\r\n")}}).get()}}),_.ajaxSettings.xhr=function(){try{return new XMLHttpRequest}catch(a){}};var Cb=0,Db={},Eb={0:200,1223:204},Fb=_.ajaxSettings.xhr();a.attachEvent&&a.attachEvent("onunload",function(){for(var a in Db)Db[a]()}),Y.cors=!!Fb&&"withCredentials"in Fb,Y.ajax=Fb=!!Fb,_.ajaxTransport(function(a){var b;return Y.cors||Fb&&!a.crossDomain?{send:function(c,d){var e,f=a.xhr(),g=++Cb;if(f.open(a.type,a.url,a.async,a.username,a.password),a.xhrFields)for(e in a.xhrFields)f[e]=a.xhrFields[e];a.mimeType&&f.overrideMimeType&&f.overrideMimeType(a.mimeType),a.crossDomain||c["X-Requested-With"]||(c["X-Requested-With"]="XMLHttpRequest");for(e in c)f.setRequestHeader(e,c[e]);b=function(a){return function(){b&&(delete Db[g],b=f.onload=f.onerror=null,"abort"===a?f.abort():"error"===a?d(f.status,f.statusText):d(Eb[f.status]||f.status,f.statusText,"string"==typeof f.responseText?{text:f.responseText}:void 0,f.getAllResponseHeaders()))}},f.onload=b(),f.onerror=b("error"),b=Db[g]=b("abort");try{f.send(a.hasContent&&a.data||null)}catch(a){if(b)throw a}},abort:function(){b&&b()}}:void 0}),_.ajaxSetup({accepts:{script:"text/javascript, application/javascript, application/ecmascript, application/x-ecmascript"},contents:{script:/(?:java|ecma)script/},converters:{"text script":function(a){return _.globalEval(a),a}}}),_.ajaxPrefilter("script",function(a){void 0===a.cache&&(a.cache=!1),a.crossDomain&&(a.type="GET")}),_.ajaxTransport("script",function(a){if(a.crossDomain){var b,c;return{send:function(d,e){b=_("<script>").prop({async:!0,charset:a.scriptCharset,src:a.url}).on("load error",c=function(a){b.remove(),c=null,a&&e("error"===a.type?404:200,a.type)}),Z.head.appendChild(b[0])},abort:function(){c&&c()}}}});var Gb=[],Hb=/(=)\?(?=&|$)|\?\?/;_.ajaxSetup({jsonp:"callback",jsonpCallback:function(){var a=Gb.pop()||_.expando+"_"+jb++;return this[a]=!0,a}}),_.ajaxPrefilter("json jsonp",function(b,c,d){var e,f,g,h=b.jsonp!==!1&&(Hb.test(b.url)?"url":"string"==typeof b.data&&!(b.contentType||"").indexOf("application/x-www-form-urlencoded")&&Hb.test(b.data)&&"data");return h||"jsonp"===b.dataTypes[0]?(e=b.jsonpCallback=_.isFunction(b.jsonpCallback)?b.jsonpCallback():b.jsonpCallback,h?b[h]=b[h].replace(Hb,"$1"+e):b.jsonp!==!1&&(b.url+=(kb.test(b.url)?"&":"?")+b.jsonp+"="+e),b.converters["script json"]=function(){return g||_.error(e+" was not called"),g[0]},b.dataTypes[0]="json",f=a[e],a[e]=function(){g=arguments},d.always(function(){a[e]=f,b[e]&&(b.jsonpCallback=c.jsonpCallback,Gb.push(e)),g&&_.isFunction(f)&&f(g[0]),g=f=void 0}),"script"):void 0}),_.parseHTML=function(a,b,c){if(!a||"string"!=typeof a)return null;"boolean"==typeof b&&(c=b,b=!1),b=b||Z;var d=ga.exec(a),e=!c&&[];return d?[b.createElement(d[1])]:(d=_.buildFragment([a],b,e),e&&e.length&&_(e).remove(),_.merge([],d.childNodes))};var Ib=_.fn.load;_.fn.load=function(a,b,c){if("string"!=typeof a&&Ib)return Ib.apply(this,arguments);var d,e,f,g=this,h=a.indexOf(" ");return h>=0&&(d=_.trim(a.slice(h)),a=a.slice(0,h)),_.isFunction(b)?(c=b,b=void 0):b&&"object"==typeof b&&(e="POST"),g.length>0&&_.ajax({url:a,type:e,dataType:"html",data:b}).done(function(a){f=arguments,g.html(d?_("<div>").append(_.parseHTML(a)).find(d):a)}).complete(c&&function(a,b){g.each(c,f||[a.responseText,b,a])}),this},_.each(["ajaxStart","ajaxStop","ajaxComplete","ajaxError","ajaxSuccess","ajaxSend"],function(a,b){_.fn[b]=function(a){return this.on(b,a)}}),_.expr.filters.animated=function(a){return _.grep(_.timers,function(b){return a===b.elem}).length};var Jb=a.document.documentElement;_.offset={setOffset:function(a,b,c){var d,e,f,g,h,i,j,k=_.css(a,"position"),l=_(a),m={};"static"===k&&(a.style.position="relative"),h=l.offset(),f=_.css(a,"top"),i=_.css(a,"left"),j=("absolute"===k||"fixed"===k)&&(f+i).indexOf("auto")>-1,j?(d=l.position(),g=d.top,e=d.left):(g=parseFloat(f)||0,e=parseFloat(i)||0),_.isFunction(b)&&(b=b.call(a,c,h)),null!=b.top&&(m.top=b.top-h.top+g),null!=b.left&&(m.left=b.left-h.left+e),"using"in b?b.using.call(a,m):l.css(m)}},_.fn.extend({offset:function(a){if(arguments.length)return void 0===a?this:this.each(function(b){_.offset.setOffset(this,a,b)});var b,c,d=this[0],e={top:0,left:0},f=d&&d.ownerDocument;return f?(b=f.documentElement,_.contains(b,d)?(typeof d.getBoundingClientRect!==za&&(e=d.getBoundingClientRect()),c=P(f),{top:e.top+c.pageYOffset-b.clientTop,left:e.left+c.pageXOffset-b.clientLeft}):e):void 0},position:function(){if(this[0]){var a,b,c=this[0],d={top:0,left:0};return"fixed"===_.css(c,"position")?b=c.getBoundingClientRect():(a=this.offsetParent(),b=this.offset(),_.nodeName(a[0],"html")||(d=a.offset()),d.top+=_.css(a[0],"borderTopWidth",!0),d.left+=_.css(a[0],"borderLeftWidth",!0)),{top:b.top-d.top-_.css(c,"marginTop",!0),left:b.left-d.left-_.css(c,"marginLeft",!0)}}},offsetParent:function(){return this.map(function(){for(var a=this.offsetParent||Jb;a&&!_.nodeName(a,"html")&&"static"===_.css(a,"position");)a=a.offsetParent;return a||Jb})}}),_.each({scrollLeft:"pageXOffset",scrollTop:"pageYOffset"},function(b,c){var d="pageYOffset"===c;_.fn[b]=function(e){return qa(this,function(b,e,f){var g=P(b);return void 0===f?g?g[c]:b[e]:void(g?g.scrollTo(d?a.pageXOffset:f,d?f:a.pageYOffset):b[e]=f)},b,e,arguments.length,null)}}),_.each(["top","left"],function(a,b){_.cssHooks[b]=w(Y.pixelPosition,function(a,c){return c?(c=v(a,b),Qa.test(c)?_(a).position()[b]+"px":c):void 0})}),_.each({Height:"height",Width:"width"},function(a,b){_.each({padding:"inner"+a,content:b,"":"outer"+a},function(c,d){_.fn[d]=function(d,e){var f=arguments.length&&(c||"boolean"!=typeof d),g=c||(d===!0||e===!0?"margin":"border");return qa(this,function(b,c,d){var e;return _.isWindow(b)?b.document.documentElement["client"+a]:9===b.nodeType?(e=b.documentElement,Math.max(b.body["scroll"+a],e["scroll"+a],b.body["offset"+a],e["offset"+a],e["client"+a])):void 0===d?_.css(b,c,g):_.style(b,c,d,g)},b,f?d:void 0,f,null)}})}),_.fn.size=function(){return this.length},_.fn.andSelf=_.fn.addBack,"function"==typeof define&&define.amd&&define("jquery",[],function(){return _});var Kb=a.jQuery,Lb=a.$;return _.noConflict=function(b){return a.$===_&&(a.$=Lb),b&&a.jQuery===_&&(a.jQuery=Kb),_},typeof b===za&&(a.jQuery=a.$=_),_}),function(a,b,c){function d(a){function b(b){var c;return 0===b?"":(b=b||1,c=a.substring(h+1,h+b+1),""===c?k:c)}var d,e,f,h=0,i=1,j=1,k=c;return a=a.replace(/\r\n/g,"\n").replace(/\r/g,"\n"),d=a.length,e=d>0?a.charAt(0):k,{toString:function(){return"length: "+d+", index: "+h+", line: "+i+", column: "+j+", current: ["+e+"]"},peek:function(a){return b(a)},substring:function(){return a.substring(h)},peekSubstring:function(){return a.substring(h+1)},read:function(a){var c,l,m=b(a);return""===m?m:(m!==k?(h+=m.length,j+=m.length,f&&(i++,j=1,f=!1),c=m.substring(0,m.length-1).replace(/[^\n]/g,"").length,c>0&&(i+=c,j=1),l=g(m),"\n"===l&&(f=!0),e=l):(h=d,e=k),m)},text:function(){return a},getLine:function(){return i},getColumn:function(){return j},isEof:function(){return h>=d},isSol:function(){return 1===j},isSolWs:function(){var b,c=h;if(1===j)return!0;for(;""!==(b=a.charAt(--c));){if("\n"===b)return!0;if(!/\s/.test(b))return!1}return!0},isEol:function(){return f},EOF:k,current:function(){return e}}}function e(a){function b(){}return b.prototype=a,new b}function f(a,b){var c;for(c=0;c<b.length;c++)a.appendChild(b[c])}function g(a){return a.charAt?a.charAt(a.length-1):a[a.length-1]}function h(a,b,c){var d;if(a.indexOf&&!c)return a.indexOf(b)>=0;for(d=0;d<a.length;d++){if(a[d]===b)return!0;if(c&&"string"==typeof a[d]&&"string"==typeof b&&a[d].toUpperCase()===b.toUpperCase())return!0}return!1}function i(a,b){var c;if(!b)return a;for(c in b)a[c]=b[c];return a}function j(a){return i({},a)}function k(a){return a.replace(/[-\/\\^$*+?.()|[\]{}]/g,"\\$&")}function l(a,b,d,e){return d=d.slice(0),function(f){var g,i,j,k=a;for(1===b&&d.reverse(),g=0;g<d.length;g++)if(j=f[k+g*b],i=d[d.length-1-g],j===c){if(i.optional===c||!i.optional)return!1;k-=b}else{if(j.name===i.token&&(i.values===c||h(i.values,j.value,e)))continue;if(i.optional===c||!i.optional)return!1;k-=b}return!0}}function m(a,b,d,e){return function(f){for(var g,i=a,j=!1;(g=f[--i])!==c;){if(g.name===d.token&&h(d.values,g.value)){if(g.name===b.token&&h(b.values,g.value,e)){j=!0;break}return!1}if(g.name===b.token&&h(b.values,g.value,e)){j=!0;break}}if(!j)return!1;for(i=a;(g=f[++i])!==c;){if(g.name===b.token&&h(b.values,g.value,e)){if(g.name===d.token&&h(d.values,g.value,e)){j=!0;break}return!1}if(g.name===d.token&&h(d.values,g.value,e)){j=!0;break}}return j}}function n(a,b,c,d){var e,f,g,h=a.reader.current(),i=a.reader.getLine(),j=a.reader.getColumn();if(b=b||[],a.language.caseInsensitive&&(h=h.toUpperCase()),!b[h])return null;for(b=b[h],e=0;e<b.length;e++)if(f=b[e].value,g=h+a.reader.peek(f.length),f===g||b[e].regex.test(g))return a.createToken(c,a.reader.current()+a.reader[d?"peek":"read"](f.length-1),i,j);return null}function o(a,b,d,e){var f,g=1;for(d=d||1;f=a[b+d*g++];)if(!e(f))return f;return c}function p(a,b,c){var d,e,f,g={};for(d=0;d<a.length;d++)e=c?a[d].toUpperCase():a[d],f=e.charAt(0),g[f]||(g[f]=[]),g[f].push({value:e,regex:new RegExp("^"+k(e)+b,c?"i":"")});return g}function q(a){var b,c,d=a.reader.current(),e=a.reader.getLine(),f=a.reader.getColumn(),g=!0;if(/\d/.test(d))b=d,"0"===d&&"."!==a.reader.peek()&&(g=!1);else{if("."!==d||!/\d/.test(a.reader.peek()))return null;b=d+a.reader.read(),g=!1}for(;(c=a.reader.peek())!==a.reader.EOF;){if(!/[A-Za-z0-9]/.test(c)){if("."===c&&g&&/\d$/.test(a.reader.peek(2))){b+=a.reader.read(),g=!1;continue}break}b+=a.reader.read()}return a.createToken("number",b,e,f)}function r(a,b,c){var d,e=E[a]||[];for(d=0;d<e.length;d++)e[d].call(b,c)}function s(a){this.options=i(j(B),a)}var t,u,v=!1,w=v?"\r":"\n",x=function(){return null},y=0,z="plaintext",A="sunlight-",B={tabWidth:4,classPrefix:A,showWhitespace:!1,maxHeight:!1},C={},D={},E={beforeHighlightNode:[],beforeHighlight:[],beforeTokenize:[],afterTokenize:[],beforeAnalyze:[],afterAnalyze:[],afterHighlight:[],afterHighlightNode:[]};t=function(){function a(a){return function(c){var d=b.createElement("span");return d.className=c.options.classPrefix+a,d.appendChild(c.createTextNode(c.tokens[c.index])),c.addNode(d)||!0}}return{handleToken:function(b){return a(b.tokens[b.index].name)(b)},handle_default:function(a){return a.addNode(a.createTextNode(a.tokens[a.index]))},handle_ident:function(b){var c=function(c,d){var e;for(c=c||[],e=0;e<c.length;e++)if("function"==typeof c[e]){if(c[e](b))return a("named-ident")(b)}else if(d&&d(c[e])(b.tokens))return a("named-ident")(b);return!1};return c(b.language.namedIdentRules.custom)||c(b.language.namedIdentRules.follows,function(a){return l(b.index-1,-1,a,b.language.caseInsensitive)})||c(b.language.namedIdentRules.precedes,function(a){return l(b.index+1,1,a,b.language.caseInsensitive)})||c(b.language.namedIdentRules.between,function(a){return m(b.index,a.opener,a.closer,b.language.caseInsensitive)})||a("ident")(b)}}}(),D={analyzer:e(t),customTokens:[],namedIdentRules:{},punctuation:/[^\w\s]/,numberParser:q,caseInsensitive:!1,doNotParse:/\s/,contextItems:{},embeddedLanguages:{}},u=function(){var a=null;return a=b.defaultView&&b.defaultView.getComputedStyle?b.defaultView.getComputedStyle:function(a,b){return a.currentStyle||{}},function(b,c){return a(b,null)[c]}}(),s.prototype=function(){function a(a,b){var c=a[2]||[],d=a[1].length,e="string"==typeof a[1]?new RegExp(k(a[1])):a[1].regex,f=a[3]||!1;return function(a,g,h,i,j,k){function l(b){var f,g,i=a.reader.current();for(g=0;g<c.length;g++)if(f=(b?i:"")+a.reader.peek(c[g].length-b),f===c[g])return h+=a.reader.read(f.length-b),!0;return f=(b?i:"")+a.reader.peek(d-b),e.test(f)?(m=!0,!1):(h+=b?i:a.reader.read(),!0)}var m=!1;if(h=h||"",k=k?1:0,!k||l(!0))for(;a.reader.peek()!==a.reader.EOF&&l(!1););return k?(h+=a.reader.current(),a.reader.read()):h+=f||a.reader.peek()===a.reader.EOF?"":a.reader.read(d),m||(a.continuation=g),a.createToken(b,h,i,j)}}function e(a){var b,c;for(b=0;b<a.language.embeddedLanguages.length;b++)if(C[a.language.embeddedLanguages[b].language]&&(c=j(a.language.embeddedLanguages[b]),c.switchTo(a))){c.oldItems=j(a.items),a.embeddedLanguageStack.push(c),a.language=C[c.language],a.items=i(a.items,j(a.language.contextItems));break}}function h(a){var b,c=g(a.embeddedLanguageStack);c&&c.switchBack(a)&&(a.language=C[c.parentLanguage],b=a.embeddedLanguageStack.pop(),a.items=j(b.oldItems),b.oldItems={})}function l(a,b,f,g){var i,k,l,m=[];for(r("beforeTokenize",this,{code:a,language:b}),i={reader:d(a),language:b,items:j(b.contextItems),token:function(a){return m[a]},getAllTokens:function(){return m.slice(0)},count:function(){return m.length},options:g,embeddedLanguageStack:[],defaultData:{text:"",line:1,column:1},createToken:function(a,b,c,d){return{name:a,line:c,value:v?b.replace(/\n/g,"\r"):b,column:d,language:this.language.name}}},f.continuation&&(k=f.continuation,f.continuation=null,m.push(k(i,k,"",i.reader.getLine(),i.reader.getColumn(),!0)));!i.reader.isEof();)e(i),l=s(i),null!==l&&(""!==i.defaultData.text&&(m.push(i.createToken("default",i.defaultData.text,i.defaultData.line,i.defaultData.column)),i.defaultData.text=""),l[0]!==c?m=m.concat(l):m.push(l)),h(i),i.reader.read();return""!==i.defaultData.text&&m.push(i.createToken("default",i.defaultData.text,i.defaultData.line,i.defaultData.column)),r("afterTokenize",this,{code:a,parserContext:i}),i}function m(a,c,d){var e=[],f=function(){var a,b;return d.showWhitespace?(a=String.fromCharCode(183),b=new Array(d.tabWidth).join(String.fromCharCode(8212))+String.fromCharCode(8594)):(a=String.fromCharCode(160),b=new Array(d.tabWidth+1).join(a)),function(c){for(var e,f,g,h,i=c.value.split(" ").join(a);(e=i.indexOf("\t"))>=0;)f=i.lastIndexOf(w,e),g=f===-1?e:e-f-1,h=d.tabWidth-g%d.tabWidth,i=i.substring(0,e)+b.substring(d.tabWidth-h)+i.substring(e+1);return i}}();return{tokens:(c.tokens||[]).concat(a.getAllTokens()),index:c.index?c.index+1:0,language:null,getAnalyzer:x,options:d,continuation:a.continuation,addNode:function(a){e.push(a)},createTextNode:function(a){return b.createTextNode(f(a))},getNodes:function(){return e},resetNodes:function(){e=[]},items:a.items}}function o(a,b,d){var e,f=C[b];return d=d||{},f===c&&(f=C[z]),r("beforeHighlight",this,{code:a,language:f,previousContext:d}),e=m(l.call(this,a,f,d,this.options),d,this.options),q.call(this,e,d.index?d.index+1:0),r("afterHighlight",this,{analyzerContext:e}),e}function p(a){var c=b.createElement("span");return c.className=a.options.classPrefix+a.language.name,c}function q(a,b){var c,d,e,g,h,i,j,k;if(r("beforeAnalyze",this,{analyzerContext:a}),a.tokens.length>0){for(a.language=C[a.tokens[0].language]||C[z],c=[],d=0,e=p(a),g=b;g<a.tokens.length;g++)j=C[a.tokens[g].language]||C[z],j.name!==a.language.name&&(f(e,a.getNodes()),a.resetNodes(),c.push(e),a.language=j,e=p(a)),a.index=g,h=a.tokens[g].name,i="handle_"+h,k=a.getAnalyzer.call(a)||a.language.analyzer,k[i]?k[i](a):k.handleToken(a);for(f(e,a.getNodes()),c.push(e),a.resetNodes(),g=0;g<c.length;g++)a.addNode(c[g])}r("afterAnalyze",this,{analyzerContext:a})}var s=function(){function b(a){return a.language.identFirstLetter&&a.language.identFirstLetter.test(a.reader.current())}function d(a){return n(a,a.language.keywords,"keyword")}function e(a){var b,d;if(a.language.customTokens===c)return null;for(b in a.language.customTokens)if(d=n(a,a.language.customTokens[b],b),null!==d)return d;return null}function f(a){return n(a,a.language.operators,"operator")}function g(a){var b=a.reader.current();return a.language.punctuation.test(k(b))?a.createToken("punctuation",b,a.reader.getLine(),a.reader.getColumn()):null}function h(a){var c,d,e=a.reader.getLine(),f=a.reader.getColumn();if(!b(a))return null;for(c=a.reader.current();(d=a.reader.peek())!==a.reader.EOF&&a.language.identAfterFirstLetter.test(d);)c+=a.reader.read();return a.createToken("ident",c,e,f)}function i(a){return""===a.defaultData.text&&(a.defaultData.line=a.reader.getLine(),a.defaultData.column=a.reader.getColumn()),a.defaultData.text+=a.reader.current(),null}function j(b){var c,d,e,f,g,h,i,j,k=b.reader.current();for(c in b.language.scopes)for(d=b.language.scopes[c],e=0;e<d.length;e++)if(f=d[e][0],j=k+b.reader.peek(f.length-1),f===j||b.language.caseInsensitive&&j.toUpperCase()===f.toUpperCase())return g=b.reader.getLine(),h=b.reader.getColumn(),b.reader.read(f.length-1),(i=a(d[e],c))(b,i,j,g,h);return null}function l(a){return a.language.numberParser(a)}function m(a){var b,d,e=a.language.customParseRules;if(e===c)return null;for(b=0;b<e.length;b++)if(d=e[b](a))return d;return null}return function(a){return a.language.doNotParse.test(a.reader.current())?i(a):m(a)||e(a)||d(a)||j(a)||h(a)||l(a)||f(a)||g(a)||i(a)}}();return{matchSunlightNode:function(){var a;return function(b){return a||(a=new RegExp("(?:\\s|^)"+this.options.classPrefix+"highlight-(\\S+)(?:\\s|$)")),a.exec(b.className)}}(),isAlreadyHighlighted:function(){var a;return function(b){return a||(a=new RegExp("(?:\\s|^)"+this.options.classPrefix+"highlighted(?:\\s|$)")),a.test(b.className)}}(),highlight:function(a,b){return o.call(this,a,b)},highlightNode:function a(c){var d,e,f,g,h,i,j,k,l;if(!this.isAlreadyHighlighted(c)&&null!==(d=this.matchSunlightNode(c))){for(e=d[1],f=0,r("beforeHighlightNode",this,{node:c}),g=0;g<c.childNodes.length;g++)if(3===c.childNodes[g].nodeType)for(j=o.call(this,c.childNodes[g].nodeValue,e,j),y++,f=f||y,h=j.getNodes(),c.replaceChild(h[0],c.childNodes[g]),i=1;i<h.length;i++)c.insertBefore(h[i],h[i-1].nextSibling);else 1===c.childNodes[g].nodeType&&a.call(this,c.childNodes[g]);c.className+=" "+this.options.classPrefix+"highlighted","block"===u(c,"display")&&(k=b.createElement("div"),k.className=this.options.classPrefix+"container",l=b.createElement("div"),l.className=this.options.classPrefix+"code-container",this.options.maxHeight!==!1&&(l.style.overflowY="auto",l.style.maxHeight=this.options.maxHeight+(/^\d+$/.test(this.options.maxHeight)?"px":"")),k.appendChild(l),c.parentNode.insertBefore(l,c),c.parentNode.removeChild(c),l.appendChild(c),l.parentNode.insertBefore(k,l),
l.parentNode.removeChild(l),k.appendChild(l)),r("afterHighlightNode",this,{container:k,codeContainer:l,node:c,count:f})}}}}(),a.Sunlight={version:"1.22.0",Highlighter:s,createAnalyzer:function(){return e(t)},globalOptions:B,highlightAll:function(a){var c,d=new s(a),e=b.getElementsByTagName("*");for(c=0;c<e.length;c++)d.highlightNode(e[c])},registerLanguage:function(a,b){var c,d,e;if(!a)throw'Languages must be registered with an identifier, e.g. "php" for PHP';b=i(i({},D),b),b.name=a,b.keywords=p(b.keywords||[],"\\b",b.caseInsensitive),b.operators=p(b.operators||[],"",b.caseInsensitive);for(c in b.customTokens)b.customTokens[c]=p(b.customTokens[c].values,b.customTokens[c].boundary,b.caseInsensitive);d=[];for(e in b.embeddedLanguages)d.push({parentLanguage:b.name,language:e,switchTo:b.embeddedLanguages[e].switchTo,switchBack:b.embeddedLanguages[e].switchBack});b.embeddedLanguages=d,C[b.name]=b},isRegistered:function(a){return C[a]!==c},bind:function(a,b){if(!E[a])throw'Unknown event "'+a+'"';E[a].push(b)},util:{last:g,regexEscape:k,eol:w,clone:j,escapeSequences:["\\n","\\t","\\r","\\\\","\\v","\\f"],contains:h,matchWord:n,createHashMap:p,createBetweenRule:m,createProceduralRule:l,getNextNonWsToken:function(a,b){return o(a,b,1,function(a){return"default"===a.name})},getPreviousNonWsToken:function(a,b){return o(a,b,-1,function(a){return"default"===a.name})},getNextWhile:function(a,b,c){return o(a,b,1,c)},getPreviousWhile:function(a,b,c){return o(a,b,-1,c)},whitespace:{token:"default",optional:!0},getComputedStyle:u}},a.Sunlight.registerLanguage(z,{punctuation:/(?!x)x/,numberParser:x})}(this,document),function(a,b){function c(a){for(var b,c=a.count();b=a.token(--c);){if("operator"===b.name&&(">"===b.value||"/>"===b.value||"</"===b.value))return!1;if("tagName"===b.name||"xmlOpenTag"===b.name)return!0}return!1}if(a===b||a.registerLanguage===b)throw"Include sunlight.js before including language files";a.registerLanguage("xml",{caseInsensitive:!0,scopes:{comment:[["<!--","-->"],["<%--","--%>"]],cdata:[["<![CDATA[","]]>"]],doctype:[["<!DOCTYPE",">"]]},punctuation:/(?!x)x/,numberParser:function(){},customTokens:{xmlOpenTag:{values:["<?xml"],boundary:""},xmlCloseTag:{values:["?>"],boundary:""},aspOpenTag:{values:["<%@","<%$","<%#","<%=","<%"],boundary:""},aspCloseTag:{values:["%>"],boundary:""}},customParseRules:[function(b){var c,d,e=b.reader.current(),f=e,g=b.reader.getLine(),h=b.reader.getColumn();if(!/[A-Za-z_]/.test(e))return null;if(c=b.token(b.count()-1),!c||"operator"!==c.name||!a.util.contains(["<","</"],c.value))return null;for(;(d=b.reader.peek())&&/[.\w-]/.test(d);)f+=b.reader.read();return b.createToken("tagName",f,g,h)},function(a){var b,d,e=a.reader.current(),f=a.reader.getLine(),g=a.reader.getColumn();if('"'!==e&&"'"!==e)return null;if(!c(a))return null;for(b=e;(d=a.reader.peek())&&(b+=a.reader.read(),d!==e););return a.createToken("string",b,f,g)},function(a){var b,d,e=a.reader.current(),f=1,g=a.reader.getLine(),h=a.reader.getColumn();if(!/[A-Za-z_]/.test(e))return null;if(!c(a))return null;for(b=a.reader.peek();b.length===f;){if(/<$/.test(b))return null;if(/>$/.test(b))return d=d||e+b.substring(0,b.length-1),a.reader.read(d.length-1),a.createToken("attribute",d,g,h);!d&&/[=\s:]$/.test(b)&&(d=e+b.substring(0,b.length-1)),b=a.reader.peek(++f)}return null},function(a){var b,c=a.reader.current(),d=1,e=a.reader.getLine(),f=a.reader.getColumn();if("&"!==c)return null;for(b=a.reader.peek(d);b.length===d;){if(";"===b.charAt(b.length-1))return a.createToken("entity",c+a.reader.read(d),e,f);if(!/[A-Za-z0-9]$/.test(b))break;b=a.reader.peek(++d)}return null},function(a){var b,c="<%--",d=a.reader.getLine(),e=a.reader.getColumn();if("<"!==a.reader.current()||"%--"!==a.reader.peek(3))return null;for(a.reader.read(3);b=a.reader.peek();){if("--%>"===a.reader.peek(4)){c+=a.reader.read(4);break}c+=a.reader.read()}return a.createToken("comment",c,d,e)}],embeddedLanguages:{css:{switchTo:function(a){var b,c=a.token(a.count()-1);if(!c||a.reader.current()+a.reader.peek(6)==="</style")return!1;if("operator"!==c.name||">"!==c.value)return!1;for(b=a.count()-1;c=a.token(--b);)if("tagName"===c.name){if("style"===c.value&&(c=a.token(--b),c&&"operator"===c.name&&"<"===c.value))return!0;break}return!1},switchBack:function(a){return"</style"===a.reader.peek(7)}},javascript:{switchTo:function(a){var b,c=a.token(a.count()-1);if(!c||a.reader.current()+a.reader.peek(7)==="</script")return!1;if("operator"!==c.name||">"!==c.value)return!1;for(b=a.count()-1;c=a.token(--b);)if("tagName"===c.name){if("script"===c.value&&(c=a.token(--b),c&&"operator"===c.name&&"<"===c.value))return!0;break}return!1},switchBack:function(a){return"</script"===a.reader.peek(8)}},php:{switchTo:function(a){var b=a.reader.peek(4);return"<"===a.reader.current()&&("?php"===b||/^\?(?!xml)/.test(b))},switchBack:function(a){var b=a.token(a.count()-1);return b&&"closeTag"===b.name}},csharp:{switchTo:function(a){var b=a.token(a.count()-1);return b&&"aspOpenTag"===b.name},switchBack:function(a){return"%>"===a.reader.peek(2)}},scala:{switchTo:function(a){return!!a.options.enableScalaXmlInterpolation&&"{"===a.reader.current()},switchBack:function(a){var b=a.token(a.count()-1);if("punctuation"===b.name)if("{"===b.value)a.items.scalaBracketNestingLevel++;else if("}"===b.value&&(a.items.scalaBracketNestingLevel--,0===a.items.scalaBracketNestingLevel))return!0;return!1}}},contextItems:{scalaBracketNestingLevel:0},operators:["=","/>","</","<",">",":"]})}(this.Sunlight),function(a,b){a.fn.sunlight=function(a){var c=new b.Sunlight.Highlighter(a);return this.each(function(){c.highlightNode(this)}),this}}(jQuery,this),function(a,b){if(a===b||a.registerLanguage===b)throw"Include sunlight.js before including language files";a.registerLanguage("6502asm",{keywords:["BCC","BCS","BEQ","BMI","BNE","BPL","BVC","BVS","CMP","CPX","CPY","CLC","CLD","CLI","CLV","SEC","SED","SEI","DEX","DEY","INX","INY","TAX","TAY","TXA","TYA","BRK","NOP","RTI","RTS","ASL","LSR","ROL","ROR","ADC","AND","BIT","DEC","EOR","INC","JMP","JSR","LDA","LDX","LDY","ORA","SBC","STA","STX","STY","PHA","PHP","PLA","PLP","TSX","TXS"],scopes:{string:[['"','"']],comment:[[";","\n",null,!0]]},operators:[">>","<<",">=","<=","==","!=","&&","||","~","-","<",">","*","/","%","+","-","=","&","^","|","?"],identFirstLetter:/[A-Za-z]/,identAfterFirstLetter:/\w/,customTokens:{illegalOpcode:{values:["SLO","RLA","SRE","RRA","SAX","LAX","DCP","ISC","ANC","ALR","ARR","XAA","AXS","AHX","SHY","SHX","TAS","LAS"],boundary:"\\b"},pseudoOp:{values:["BYTE","WORD","DS","ORG","RORG","ALIGN","MAC","ENDM","SUBROUTINE"],boundary:"\\b"}},customParseRules:[function(a){var b,c,d=a.reader.current(),e=a.reader.getLine(),f=a.reader.getColumn(),g=0,h=0;if("#"!==d)return null;for(b=a.reader.peek(),c=d;g>0||h>0||!/\s/.test(b);)")"===b&&g>0&&g--,"]"===b&&h>0&&h--,"("===b&&g++,"["===b&&h++,c+=a.reader.read(),b=a.reader.peek();return a.createToken("constant",c,e,f)},function(){var b=["BCC","BCS","BEQ","BMI","BNE","BPL","BVC","BVS","JMP","JSR"];return function(c){var d,e,f,g=c.reader.getLine(),h=c.reader.getColumn();if(!/[A-Za-z]/.test(c.reader.current()))return null;if(d=a.util.getPreviousNonWsToken(c.getAllTokens(),c.count()),(!d||"keyword"!==d.name||!a.util.contains(b,d.value,!0))&&c.count()>0&&!/\n$/.test(c.defaultData.text))return null;for(e=c.reader.current();(f=c.reader.peek())!==c.reader.EOF&&/\w/.test(f);)e+=c.reader.read();return c.createToken("label",e,g,h)}}()],caseInsensitive:!0,numberParser:function(a){var b,c,d=a.reader.current(),e=a.reader.getLine(),f=a.reader.getColumn();if(/\d/.test(d))b=d,"."===a.reader.peek()&&(b+=a.reader.read());else{if("$"!==d&&"%"!==d)return null;b=d+a.reader.read()}for(;(c=a.reader.peek())!==a.reader.EOF&&/[A-Fa-f0-9]/.test(c);)b+=a.reader.read();return a.createToken("number",b,e,f)}})}(this.Sunlight),function(a,b){if(a===b||a.registerLanguage===b)throw"Include sunlight.js before including language files";a.registerLanguage("actionscript",{keywords:["default xml namespace","use namespace","break","case","catch","continue","default","do","else","finally","for","if","in","label","return","super","switch","throw","try","while","with","dynamic","final","internal","native","override","private","protected","public","static","class","const","extends","function","get","implements","interface","namespace","package","set","var","import","include","false","null","this","true","typeof","void","as","instanceof","is","new"],customTokens:{varArgs:{values:["...rest"],boundary:"[\\W]"},constant:{values:["Infinity","NaN","undefined"],boundary:"\\b"},globalObject:{values:["ArgumentError","arguments","Array","Boolean","Class","Date","DefinitionError","Error","EvalError","Function","int","Math","Namespace","Number","Object","QName","RangeError","ReferenceError","RegExp","SecurityError","String","SyntaxError","TypeError","uint","URIError","Vector","VerifyError","XMLList","XML"],boundary:"\\b"}},scopes:{string:[['"','"',a.util.escapeSequences.concat(['\\"'])],["'","'",a.util.escapeSequences.concat(["\\'","\\\\"])]],comment:[["//","\n",null,!0],["/*","*/"]],xmlAttribute:[["@","\\b"]]},customParseRules:[function(){var b=a.util.createHashMap(["Array","Boolean","decodeURIComponent","decodeURI","encodeURIComponent","encodeURI","escape","int","isFinite","isNaN","isXMLName","Number","Object","parseFloat","parseInt","String","trace","uint","unescape","Vector","XML","XMLList"],"\\b",!1);return function(c){var d,e,f,g;if(!/[A-Za-z]/.test(c.reader.current()))return null;if(d=c.token(c.count()-1),d&&("keyword"===d.name&&"new"===d.value||"operator"===d.name&&":"===d.value))return null;if(e=a.util.matchWord(c,b,"globalFunction",!0),!e)return null;for(g=e.value.length;(f=c.reader.peek(g))&&f.length===g;)if(!/\s$/.test(f)){if("("===a.util.last(f))return e.line=c.reader.getLine(),e.column=c.reader.getColumn(),c.reader.read(e.value.length-1),e;break}return null}}(),function(c){var d,e,f,g=c.reader.peek(),h="/",i=c.reader.getLine(),j=c.reader.getColumn();if("/"!==c.reader.current()||"/"===g||"*"===g)return null;if(d=function(){var d=c.token(c.count()-1),e=null;return""!==c.defaultData.text&&(e=c.createToken("default",c.defaultData.text)),e||(e=d),e===b||("default"===e.name&&e.value.indexOf("\n")>-1||!a.util.contains(["keyword","ident","number"],d.name)&&!("punctuation"===d.name&&!a.util.contains(["(","{","[",",",";"],d.value)))}(),!d)return null;for(;c.reader.peek()!==c.reader.EOF;)if(e=c.reader.peek(2),"\\/"!==e&&"\\\\"!==e){if(h+=f=c.reader.read(),"/"===f)break}else h+=c.reader.read(2);for(;c.reader.peek()!==c.reader.EOF&&/[A-Za-z]/.test(c.reader.peek());)h+=c.reader.read();return c.createToken("regexLiteral",h,i,j)}],identFirstLetter:/[A-Za-z_]/,identAfterFirstLetter:/\w/,namedIdentRules:{custom:[function(c){var d,e,f,g=a.util.getNextNonWsToken(c.tokens,c.index);if(g&&"operator"===g.name&&"."===g.value)return!1;for(e=c.index,f=c.tokens[e];(d=c.tokens[--e])!==b;){if("keyword"===d.name&&a.util.contains(["new","is","instanceof","import"],d.value))return!0;if("default"!==d.name)if("ident"!==d.name){if("operator"!==d.name||"."!==d.value)break;if(f&&"ident"!==f.name)return!1;f=d}else{if(f&&"ident"===f.name)return!1;f=d}}return!1}],follows:[[{token:"keyword",values:["class","extends"]},{token:"default"}],[{token:"operator",values:[":"]},a.util.whitespace]],between:[{opener:{token:"keyword",values:["implements"]},closer:{token:"punctuation",values:["{"]}}]},operators:["++","+=","+","--","-=","-","*=","*","/=","/","%=","%","&&=","&&","||=","||","|=","|","&=","&","^=","^",">>>=",">>>",">>=",">>","<<=","<<","<=","<",">=",">","===","==","!==","!=","!","~","::","?",":",".","="]})}(this.Sunlight),function(a,b){if(a===b||a.registerLanguage===b)throw"Include sunlight.js before including language files";a.registerLanguage("bash",{keywords:["while","for","in","do","done","until","if","fi","then","else","case","esac","break","continue","select"],customTokens:{command:{values:["return","source","ac","adduser","agetty","agrep","arch","ar","at","autoload","awk","badblocks","banner","basename","batch","bc","bg","bind","bison","builtin","bzgrep","bzip2","caller","cal","cat","cd","chattr","chfn","chgrp","chkconfig","chmod","chown","chroot","cksum","clear","clock","cmp","colrm","column","col","command","comm","compgen","complete","compress","coproc","cpio","cp","cron","crypt","csplit","cut","cu","date","dc","dd","debugfs","declare","depmod","df","dialog","diff3","diffstat","diff","dig","dirname","dirs","disown","dmesg","doexec","dos2unix","dump","dumpe2fs","du","e2fsck","echo","egrep","enable","enscript","env","eqn","eval","exec","exit","expand","export","expr","factor","false","fdformat","fdisk","fgrep","fg","file","find","finger","flex","flock","fmt","fold","free","fsck","ftp","fuser","getfacl","getopts","getopt","gettext","getty","gnome-mount","grep","groff","groupmod","groups","gs","gzip","halt","hash","hdparm","head","help","hexdump","hostid","hostname","host","hwclock","iconv","id","ifconfig","infocmp","info","init","insmod","install","ipcalc","ip","iwconfig","jobs","join","jot","killall","kill","lastcomm","lastlog","last","ldd","less","let","lex","lid","ln","locate","lockfile","logger","logname","logout","logrotate","look","losetup","lp","lsdev","lsmod","lsof","lspci","lsusb","ls","ltrace","lynx","lzcat","lzma","m4","mailstats","mailto","mail","makedev","make","man","mapfile","mcookie","md5sum","merge","mesg","mimencode","mkbootdisk","mkdir","mke2fs","mkfifo","mkisofs","mknod","mkswap","mktemp","mmencode","modinfo","modprobe","more","mount","msgfmt","mv","nc","netconfig","netstat","newgrp","nice","nl","nmap","nm","nohup","nslookup","objdump","od","openssl","passwd","paste","patch","diff","pathchk","pax","pgrep","pidof","ping","pkill","popd","pr","printenv","printf","procinfo","pstree","ps","ptx","pushd","pwd","quota","rcp","rdev","rdist","readelf","readlink","readonly","read","reboot","recode","renice","reset","resize","restore","rev","rlogin","rmdir","rmmod","rm","route","rpm2cpio","rpm","rsh","rsync","runlevel","run-parts","rx","rz","sar","scp","script","sdiff","sed","seq","service","setfacl","setquota","setserial","setterm","set","sha1sum","shar","shopt","shred","shutdown","size","skill","sleep","slocate","snice","sort","source","sox","split","sq","ssh","stat","strace","strings","strip","stty","sudo","sum","suspend","su","swapoff","swapon","sx","sync","sz","tac","tail","tar","tbl","tcpdump","tee","telinit","telnet","tex","texexec","time","times","tmpwatch","top","touch","tput","traceroute","true","tr","tset","tsort","tty","tune2fs","typeset","type","ulimit","umask","umount","uname","unarc","unarj","uncompress","unexpand","uniq","units","unlzma","unrar","unset","unsq","unzip","uptime","usbmodules","useradd","userdel","usermod","users","usleep","uucp","uudecode","uuencode","uux","vacation","vdir","vmstat","vrfy","wait","wall","watch","wc","wget","whatis","whereis","which","whoami","whois","who","write","w","xargs","yacc","yes","zcat","zdiff","zdump","zegrep","zfgrep","zgrep","zip"],boundary:"\\b"},specialVariable:{values:["$$","$?","$#"],boundary:""}},scopes:{string:[['"','"',a.util.escapeSequences.concat(['\\"'])],["'","'",["'","\\\\"]]],hashBang:[["#!","\n",null,!0]],comment:[["#","\n",null,!0]],verbatimCommand:[["`","`",["\\`","\\\\"]]],variable:[["$",{length:1,regex:/[\W]/},null,!0]]},identFirstLetter:/[A-Za-z_]/,identAfterFirstLetter:/\w/,namedIdentRules:{precedes:[[a.util.whitespace,{token:"punctuation",values:["("]},a.util.whitespace,{token:"punctuation",values:[")"]},a.util.whitespace,{token:"punctuation",values:["{"]}]]},operators:["++","--","=","/","+","*","-","!=",".","|",":",",","!","?",">>",">","<",";;",";"]})}(this.Sunlight),function(a,b){if(a===b||a.registerLanguage===b)throw"Include sunlight.js before including language files";a.registerLanguage("batch",{caseInsensitive:!0,scopes:{string:[['"','"',['\\"',"\\\\"]]],comment:[["REM","\n",null,!0],["::","\n",null,!0]],variable:[["%",{regex:/[^\w%]/,length:1},null,!0]]},customParseRules:[function(a){var b,c,d,e,f="";if(!a.reader.isSolWs()||":"!==a.reader.current()||":"===a.reader.peek())return null;for(b=a.createToken("operator",":",a.reader.getLine(),a.reader.getColumn());(c=a.reader.peek())&&!/\s/.test(c);)f+=a.reader.read(),d||(d=a.reader.getLine(),e=a.reader.getColumn());return""===f?null:[b,a.createToken("label",f,d,e)]},function(b){var c,d,e=a.util.createProceduralRule(b.count()-1,-1,[{token:"keyword",values:["goto"]},{token:"operator",values:[":"],optional:!0}],!0),f=b.reader.getLine(),g=b.reader.getColumn();if(!e(b.getAllTokens()))return null;for(d=b.reader.current();(c=b.reader.peek())&&!/[\W]/.test(c);)d+=b.reader.read();return b.createToken("label",d,f,g)},function(){var b=a.util.createHashMap(["assoc","attrib","break","bcdedit","cacls","call","cd","chcp","chdir","chkdsk","chkntfs","cls","cmd","color","comp","compact","convertfcopy","date","del","dir","diskcomp","diskcopy","diskpart","doskey","driverquery","echo","endlocal","erase","exit","fc","findstr","find","format","for","fsutil","ftype","goto","gpresult","graftabl","help","icacls","if","label","md","mkdir","mklink","mode","more","move","openfiles","path","pause","popd","print","prompt","pushd","rd","recover","rename","ren","replace","rmdir","robocopy","setlocal","set","schtasks","sc","shift","shutdown","sort","start","subst","systeminfo","tasklist","taskkill","time","title","tree","type","verify","ver","vol","xcopy","wmic","lfnfor","do","else","errorlevel","exist","in","not","choice","com1","con","prn","aux","nul","lpt1","exit","eof","off","on","equ","neq","lss","leq","gtr","geq"],"\\b",!0);return function(c){var d,e,f=a.util.matchWord(c,b,"keyword",!0);if(!f)return null;if(!c.reader.isSolWs())for(e=c.count();d=c.token(--e);){if("keyword"===d.name&&a.util.contains(["echo","title","set"],d.value))return null;if("operator"===d.name&&"="===d.value)return null;if("operator"===d.name&&"|"===d.value)break;if("default"===d.name&&d.value.indexOf("\n")>=0)break}return c.reader.read(f.value.length-1),f}}()],identFirstLetter:/[A-Za-z_\.]/,identAfterFirstLetter:/[\w-]/,operators:["&&","||","&",":","/","==","|","@","*",">>",">","<","==!","!","=","+"]})}(this.Sunlight),function(a,b){if(a===b||a.registerLanguage===b)throw"Include sunlight.js before including language files";a.registerLanguage("brainfuck",{customTokens:{increment:{values:[">"],boundary:""},decrement:{values:["<"],boundary:""},incrementPointer:{values:["+"],boundary:""},decrementPointer:{values:["-"],boundary:""},write:{values:["."],boundary:""},read:{values:[","],boundary:""},openLoop:{values:["["],boundary:""},closeLoop:{values:["]"],boundary:""}}})}(this.Sunlight),function(a,b){if(a===b||a.registerLanguage===b)throw"Include sunlight.js before including language files";var c=["int","char","void","long","signed","unsigned","double","bool","typename","class","short","wchar_t","struct"],d=["int","char","void","long","signed","unsigned","double","bool","typename","class","short","wchar_t"];a.registerLanguage("cpp",{keywords:["and","default","noexcept","template","and_eq","delete","not","this","alignof","double","not_eq","thread_local","asm","dynamic_cast","nullptr","throw","auto","else","operator","true","bitand","enum","or","try","bitor","explicittodo","or_eq","typedef","bool","export","private","typeid","break","externtodo","protected","typename","case","false","public","union","catch","float","register","using","char","for","reinterpret_cast","unsigned","char16_t","friend","return","void","char32_t","goto","short","wchar_t","class","if","signed","virtual","compl","inline","sizeof","volatile","const","int","static","while","constexpr","long","static_assert","xor","const_cast","mutable","static_cast","xor_eq","continue","namespace","struct","decltype","new","switch"],customTokens:{constant:{values:["EXIT_SUCCESS","EXIT_FAILURE","SIG_DFL","SIG_IGN","SIG_ERR","SIGABRT","SIGFPE","SIGILL","SIGINT","SIGSEGV","SIGTERM"],boundary:"\\b"},basicType:{values:["ptrdiff_t","size_t","nullptr_t","max_align_t"],boundary:"\\b"},ellipsis:{values:["..."],boundary:""}},scopes:{string:[['"','"',a.util.escapeSequences.concat(['\\"'])]],char:[["'","'",["\\'","\\\\"]]],comment:[["//","\n",null,!0],["/*","*/"]],preprocessorDirective:[["#","\n",null,!0]]},customParseRules:[],identFirstLetter:/[A-Za-z_]/,identAfterFirstLetter:/\w/,namedIdentRules:{custom:[function(){var b=[[a.util.whitespace,{token:"operator",values:["*","**"]},{token:"default"},{token:"ident"},a.util.whitespace,{token:"punctuation",values:[";"]}],[{token:"default"},{token:"operator",values:["&"]},a.util.whitespace,{token:"ident"}]];return function(c){var d,e,f=function(d){for(var e=0;e<b.length;e++)if(a.util.createProceduralRule(c.index+1,1,b[e],!1)(d))return!0;return!1}(c.tokens);if(!f)return!1;for(e=c.index;d=c.tokens[--e];){if("punctuation"===d.name&&(";"===d.value||"{"===d.value))return!0;if("operator"===d.name&&"="===d.value)return!1}return!1}}(),function(){var b=[[a.util.whitespace,{token:"punctuation",values:[")"]},a.util.whitespace,{token:"ident"}],[{token:"operator",values:["*","**"]},a.util.whitespace,{token:"punctuation",values:[")"]},a.util.whitespace,{token:"operator",values:["&"],optional:!0},{token:"ident"}]];return function(c){var d,e,f,g=function(d){for(var e=0;e<b.length;e++)if(a.util.createProceduralRule(c.index+1,1,b[e],!1)(d))return!0;return!1}(c.tokens);if(!g)return!1;for(e=c.index;d=c.tokens[--e];)if("punctuation"===d.name&&"("===d.value)return f=a.util.getPreviousNonWsToken(c.tokens,e),!f||"keyword"!==f.name;return!1}}(),function(c){var e,f,g=c.index,h=a.util.getPreviousNonWsToken(c.tokens,c.index),i=!1;if(!h||"keyword"===h.name)return!1;for(f=[0,0];(e=c.tokens[--g])!==b;){if("keyword"===e.name&&"class"===e.value)return!1;if("operator"!==e.name){if(!("keyword"===e.name&&a.util.contains(d,e.value)||"default"===e.name||"punctuation"===e.name&&","===e.value)){if("ident"!==e.name)break;i=!0}}else switch(e.value){case"<":case"<<":f[0]+=e.value.length;break;case">":case">>":if(0===f[0])return!1;f[1]+=e.value.length;break;case".":break;default:return!1}}if(!i||0===f[0])return!1;for(g=c.index;(e=c.tokens[++g])!==b;){if("operator"===e.name&&(">"===e.value||">>"===e.value))return!0;if(!("keyword"===e.name&&a.util.contains(d,e.value)||"operator"===e.name&&a.util.contains(["<","<<",">",">>"],e.value)||"punctuation"===e.name&&","===e.value||"ident"===e.name||"default"===e.name))return!1}return!1},function(e){var f,g,h=a.util.getPreviousNonWsToken(e.tokens,e.index);if(h!==b&&("ident"===h.name||"keyword"===h.name&&a.util.contains(c.concat(["string","object","void"]),h.value)||"operator"===h.name&&"."===h.value))return!1;if(h=a.util.getNextNonWsToken(e.tokens,e.index),!h||"operator"!==h.name||"<"!==h.value)return!1;for(f=e.index,g=[0,0];(h=e.tokens[++f])!==b;)if("operator"!==h.name){if(!("default"===h.name||"ident"===h.name||"keyword"===h.name&&a.util.contains(d,h.value)||"punctuation"===h.name&&","===h.value))return!1}else{switch(h.value){case"<":g[0]++;break;case"<<":g[0]+=2;break;case">":g[1]++;break;case">>":g[1]+=2;break;default:return!1}if(g[0]===g[1])break}return g[0]===g[1]&&(h=e.tokens[++f],!(!h||"default"!==h.name&&"ident"!==h.name)&&!("default"===h.name&&(h=e.tokens[++f],!h||"ident"!==h.name)))},function(b){var c,d,e=a.util.getPreviousNonWsToken(b.tokens,b.index);if(!e||"keyword"!==e.name||"class"!==e.value)return!1;for(d=b.index;c=b.tokens[++d];){if("punctuation"===c.name&&"{"===c.value)return!0;if("operator"===c.name&&a.util.contains([">",">>"],c.value))return!1}return!1}],follows:[[{token:"keyword",values:["enum","struct","union"]},a.util.whitespace]],precedes:[[{token:"default"},{token:"ident"}],[a.util.whitespace,{token:"operator",values:["*","**"]},{token:"default"},{token:"ident"},a.util.whitespace,{token:"operator",values:["=",","]}],[a.util.whitespace,{token:"operator",values:["*","**"]},{token:"default"},{token:"operator",values:["&"]},a.util.whitespace,{token:"ident"},a.util.whitespace,{token:"operator",values:["=",","]}],[a.util.whitespace,{token:"operator",values:["::"]}]]},operators:["==","=","+=","++","+","->*","->","-=","--","-","**","*=","*","/=","/","%=","%","!=","!",">>=",">>",">=",">","<<=","<<","<=","<","&=","&&","&","|=","||","|","~","^=","^",".*",".","?","::",":",","]})}(this.Sunlight),function(a,b){function c(a){var b=/^T([A-Z0-9]\w*)?$/;return function(c){return!b.test(c.tokens[c.index].value)&&a(c)}}if(a===b||a.registerLanguage===b)throw"Include sunlight.js before including language files";var d=["int","bool","double","float","char","byte","sbyte","uint","long","ulong","char","decimal","short","ushort"],e=d.concat(["in","out","string","object"]);a.registerLanguage("csharp",{keywords:d.concat(["extern alias","public","private","protected","internal","static","sealed","abstract","partial","virtual","override","new","implicit","explicit","extern","override","operator","const","readonly","volatile","class","interface","enum","struct","event","delegate","null","true","false","string","object","void","for","foreach","do","while","fixed","unchecked","using","lock","namespace","checked","unsafe","if","else","try","catch","finally","break","continue","goto","case","throw","return","switch","yield return","yield break","in","out","ref","params","as","is","typeof","this","sizeof","stackalloc","var","default","from","select","where","groupby","orderby"]),customParseRules:[function(a){var b,c,d="xmlDocCommentMeta",e="xmlDocCommentContent",f={line:0,column:0,value:"",name:null};if("/"!==a.reader.current()||"//"!==a.reader.peek(2))return null;for(b=[a.createToken(d,"///",a.reader.getLine(),a.reader.getColumn())],a.reader.read(2);(c=a.reader.peek())!==a.reader.EOF;)if("<"!==c||f.name===d)if(">"!==c||f.name!==d){if("\n"===c)break;null===f.name&&(f.name=e,f.line=a.reader.getLine(),f.column=a.reader.getColumn()),f.value+=a.reader.read()}else f.value+=a.reader.read(),b.push(a.createToken(f.name,f.value,f.line,f.column)),f.name=null,f.value="";else""!==f.value&&b.push(a.createToken(f.name,f.value,f.line,f.column)),f.line=a.reader.getLine(),f.column=a.reader.getColumn(),f.name=d,f.value=a.reader.read();return f.name===e&&b.push(a.createToken(f.name,f.value,f.line,f.column)),b.length>0?b:null},function(b){var c,d,e,f,g=!1,h=b.reader.getLine(),i=b.reader.getColumn();if(!/^(get|set)\b/.test(b.reader.current()+b.reader.peek(3)))return null;if(c=a.util.createProceduralRule(b.count()-1,-1,[{token:"punctuation",values:["}","{",";"]},a.util.whitespace,{token:"keyword",values:["public","private","protected","internal"],optional:!0}]),!c(b.getAllTokens()))return null;for(d="get".length,e=b.reader.peek(d);e.length===d;){if(!/\s$/.test(e)){if(!/[\{;]$/.test(e))return null;g=!0;break}e=b.reader.peek(++d)}return g?(f=b.reader.current()+b.reader.read(2),b.createToken("keyword",f,h,i)):null},function(a){var c,d,e,f,g,h,i,j=a.reader.getLine(),k=a.reader.getColumn();if(!/^value\b/.test(a.reader.current()+a.reader.peek(5)))return null;for(c="value".length,d=a.reader.peek(c);d.length===c;){if(!/\s$/.test(d)){if(i=a.reader.peek(c+1),"="===d.charAt(d.length-1)&&"="!==i.charAt(i.length-1))return null;e=!0;break}d=a.reader.peek(++c)}if(!e)return null;g=a.count()-1,h=[0,0];a:for(;(f=a.token(g--))!==b;)if("punctuation"===f.name)"{"===f.value?h[0]++:"}"===f.value&&h[1]++;else if("keyword"===f.name)switch(f.value){case"set":break a;case"class":case"public":case"private":case"protected":case"internal":return null}return f===b?null:h[1]>=h[0]?null:(a.reader.read(4),a.createToken("keyword","value",j,k))}],scopes:{string:[['"','"',a.util.escapeSequences.concat(['\\"'])],['@"','"',['""']]],char:[["'","'",["\\'","\\\\"]]],comment:[["//","\n",null,!0],["/*","*/"]],pragma:[["#","\n",null,!0]]},identFirstLetter:/[A-Za-z_@]/,identAfterFirstLetter:/\w/,namedIdentRules:{custom:[c(function(a){for(var c,d,e=a.index,f=!1;(c=a.tokens[--e])!==b;){if("punctuation"===c.name&&"{"===c.value)return!1;if("keyword"===c.name&&"case"===c.value)return!1;if("keyword"===c.name&&("class"===c.value||"where"===c.value)){if(d="default"===a.tokens[e+1].name?a.tokens[e+2]:a.tokens[e+1],"punctuation"===d.name&&","===d.value)continue;break}"operator"===c.name&&":"===c.value&&(f=!0)}return!!f}),c(function(c){for(var d,f=c.index,g=!1,h=[0,0];(d=c.tokens[--f])!==b;){if("keyword"===d.name&&"class"===d.value)return!1;if("operator"===d.name){switch(d.value){case"<":case"<<":h[0]+=d.value.length;continue;case">":case">>":if(0===h[0])return!1;h[1]+=d.value.length;continue}break}if(!("keyword"===d.name&&a.util.contains(e,d.value)||"default"===d.name||"punctuation"===d.name&&","===d.value)){if("ident"!==d.name)break;g=!0}}if(!g||0===h[0])return!1;for(f=c.index;(d=c.tokens[++f])!==b;){if("operator"===d.name&&(">"===d.value||">>"===d.value))return!0;if(!("keyword"===d.name&&a.util.contains(e,d.value)||"operator"===d.name&&a.util.contains(["<","<<",">",">>"],d.value)||"punctuation"===d.name&&","===d.value||"ident"===d.name||"default"===d.name))return!1}return!1}),c(function(c){var f,g,h=a.util.getPreviousNonWsToken(c.tokens,c.index);if(h!==b&&("ident"===h.name||"keyword"===h.name&&a.util.contains(d.concat(["string","object","void"]),h.value)||"operator"===h.name&&"."===h.value))return!1;if(h=a.util.getNextNonWsToken(c.tokens,c.index),!h||"operator"!==h.name||"<"!==h.value)return!1;for(f=c.index,g=[0,0];(h=c.tokens[++f])!==b;)if("operator"!==h.name){if(!("default"===h.name||"ident"===h.name||"keyword"===h.name&&a.util.contains(e,h.value)||"punctuation"===h.name&&","===h.value))return!1}else{switch(h.value){case"<":g[0]++;break;case"<<":g[0]+=2;break;case">":g[1]++;break;case">>":g[1]+=2;break;default:return!1}if(g[0]===g[1])break}return g[0]===g[1]&&(h=c.tokens[++f],!(!h||"default"!==h.name&&"ident"!==h.name)&&!("default"===h.name&&(h=c.tokens[++f],!h||"ident"!==h.name)))}),function(b){var c,d=a.util.getPreviousNonWsToken(b.tokens,b.index);return!(!d||"keyword"!==d.name||"using"!==d.value)&&(c=a.util.getNextNonWsToken(b.tokens,b.index),!(!c||"operator"!==c.name||"="!==c.value))},c(function(c){var d,e,f,g=a.util.getNextNonWsToken(c.tokens,c.index),h=!1;if(g&&"operator"===g.name&&("="===g.value||"."===g.value))return!1;for(d=c.index,e=[0,0],h=!1;(g=c.tokens[--d])!==b;)if("punctuation"===g.name){if("["===g.value){e[0]++;continue}if("]"===g.value){e[1]++;continue}if(","===g.value&&(h=!0),"{"===g.value||"}"===g.value||";"===g.value)break}if(0===e[0]||e[0]===e[1])return!1;for(d=c.index,f=-1;(g=c.tokens[++d])!==b;)if("punctuation"===g.name){if("["===g.value){e[0]++;continue}if("]"===g.value){f=d,e[1]++;continue}if("{"===g.value||"}"===g.value||";"===g.value)break}return!(f<0||e[0]!==e[1])&&(g=a.util.getNextNonWsToken(c.tokens,f),!(!g||"keyword"!==g.name&&"ident"!==g.name))}),c(function(c){var d,e,f,g=a.util.getNextNonWsToken(c.tokens,c.index);if(g&&"operator"===g.name&&"."===g.value)return!1;for(e=c.index,f=c.tokens[e];(d=c.tokens[--e])!==b;){if("keyword"===d.name&&("new"===d.value||"is"===d.value))return!0;if("default"!==d.name)if("ident"!==d.name){if("operator"!==d.name||"."!==d.value)break;if(f&&"ident"!==f.name)return!1;f=d}else{if(f&&"ident"===f.name)return!1;f=d}}return!1}),function(){var b=[[a.util.whitespace,{token:"punctuation",values:[")"]},a.util.whitespace,{token:"ident"}],[a.util.whitespace,{token:"punctuation",values:[")"]},a.util.whitespace,{token:"keyword",values:["this"]}]];return c(function(c){var d,e,f,g=function(d){for(var e=0;e<b.length;e++)if(a.util.createProceduralRule(c.index+1,1,b[e],!1)(d))return!0;return!1}(c.tokens);if(!g)return!1;for(e=c.index;d=c.tokens[--e];)if("punctuation"===d.name&&"("===d.value)return f=a.util.getPreviousNonWsToken(c.tokens,e),!f||"keyword"!==f.name;return!1})}(),function(b){var c,d,e=a.util.getNextNonWsToken(b.tokens,b.index);if(!e||"punctuation"!==e.name||";"!==e.value)return!1;for(d=b.index;c=b.tokens[--d];)if("ident"!==c.name&&"default"!==c.name&&("operator"!==c.name||"."!==c.value))return"operator"===c.name&&"="===c.value&&a.util.createProceduralRule(d-1,-1,[{token:"keyword",values:["using"]},{token:"default"},{token:"ident"},a.util.whitespace])(b.tokens);
return!1},c(function(b){var c,d=[[{token:"keyword",values:["class","interface","event","struct","enum","delegate","public","private","protected","internal","static","virtual","sealed","params"]},a.util.whitespace],[{token:"keyword",values:["typeof","default"]},a.util.whitespace,{token:"punctuation",values:["("]},a.util.whitespace],[{token:"keyword",values:["as"]},a.util.whitespace]],e=[[a.util.whitespace,{token:"punctuation",values:["["]},a.util.whitespace,{token:"punctuation",values:["]"]}],[{token:"default"},{token:"ident"}]];for(c=0;c<d.length;c++)if(a.util.createProceduralRule(b.index-1,-1,d[c],!1)(b.tokens))return!0;for(c=0;c<e.length;c++)if(a.util.createProceduralRule(b.index+1,1,e[c],!1)(b.tokens))return!0;return!1})]},operators:["++","+=","+","--","-=","-","*=","*","/=","/","%=","%","&&","||","|=","|","&=","&","^=","^",">>=",">>","<<=","<<","<=","<",">=",">","==","!=","!","~","??","?","::",":",".","=>","="]})}(this.Sunlight),function(a,b){function c(a){for(var c,d,e=a.count(),f="",g=!0,h=1;(c=a.token(--e))!==b&&("punctuation"!==c.name||"}"!==c.value);)if("punctuation"===c.name&&"{"===c.value)return null;for(d=a.reader.peek();d.length===h;){if(letter=d.charAt(d.length-1),/[^\w-]$/.test(d)){if(g=!1,"{"===letter)break;if(";"===letter)return null}g&&(f+=letter),d=a.reader.peek(++h)}return f}if(a===b||a.registerLanguage===b)throw"Include sunlight.js before including language files";a.registerLanguage("css",{caseInsensitive:!0,keywords:["background-color","background-image","background-repeat","background-attachment","background-position","background-clip","background-origin","background-size","background","border-collapse","border-top-style","border-right-style","border-left-style","border-bottom-style","border-style","border-top-width","border-right-width","border-left-width","border-bottom-width","border-width","border-top-color","border-right-color","border-left-color","border-bottom-color","border-color","border-radius","border-top-left-radius","border-top-right-radius","border-bottom-right-radius","border-bottom-left-radius","border-image-repeat","border-image-source","border-image-slice","border-image-width","border-image-outset","border-image","border-top","border-bottom","border-right","border-left","border-spacing","border","box-decoration-break","box-shadow","voice-volume","voice-balance","pause-before","pause-after","pause","rest-before","rest-after","rest","cue-before","cue-after","cue","mark-before","mark-after","mark","voice-family","voice-rate","voice-pitch","voice-pitch-range","voice-stress","voice-duration","phonemes","speak-header","speak-numeral","speak-punctuation","pitch-range","play-during","richness","speak","speech-rate","appearance","icon","box-sizing","outline-width","outline-style","outline-color","outline-offset","outline","resize","cursor","nav-index","nav-up","nav-right","nav-down","nav-left","display","position","float","clear","visibility","bottom","top","left","right","overflow","overflow-x","overflow-y","overflow-style","marquee-style","marquee-direction","marquee-play-count","marquee-speed","padding-top","padding-right","padding-bottom","padding-left","padding","margin-top","margin-right","margin-bottom","margin-left","margin","width","height","min-width","max-width","min-height","max-height","rotation-point","rotation","white-space-collapsing","white-space","line-break","word-break","hyphens","hyphenate-character","hyphenate-limit-before","hyphenate-limit-after","hyphenate-limit-lines","hyphenate-limit-last","hyphenate-resource","text-wrap","word-wrap","text-align-first","text-align-last","text-align","text-justify","word-spacing","letter-spacing","text-trim","text-autospace","text-indent","hanging-punctuation","text-decoration-line","text-decoration-color","text-decoration-style","text-decoration-skip","text-decoration","text-underline-position","text-emphasis-position","text-emphasis-style","text-emphasis-color","text-emphasis","text-shadow","text-outline","text-transform","vertical-align","direction","unicode-bidi","writing-mode","text-orientation","text-combine","color","opacity","font-family","font-weight","font-stretch","font-style","font-size-adjust","font-size","font-synthesis","src","unicode-range","font-feature-settings","font-kerning","vertical-position","font-variant-ligatures","font-variant-caps","font-variant-numeric","font-variant-alternates","font-variant-east-asian","font-variant","font-feature-settings","font-language-override","font","line-height","text-height","transform-origin","transform-style","perspective-origin","perspective","backface-visibility","transform","transition-property","transition-duration","transition-timing-function","transition-delay","list-style-type","list-style-image","list-style-position","list-style","column-width","column-count","colunns","column-gap","column-rule-color","column-rule-style","column-rule-width","column-rule","break-before","break-after","break-inside","column-span","column-fill","caption-side","table-layout","empty-cells","fit-position","fit","image-orientation","orphans","page-break-after","page-break-before","page-break-inside","page","size","widows","content","z-index","counter-increment","counter-reset","azimuth","elevation","quotes","filter","zoom","-moz-appearance","-moz-background-clip","-moz-background-inline-policy","-moz-background-origin","-moz-background-size","-moz-binding","-moz-border-bottom-colors","-moz-border-left-colors","-moz-border-right-colors","-moz-border-top-colors","-moz-border-end","-moz-border-end-color","-moz-border-end-style","-moz-border-end-width","-moz-border-image","-moz-border-start","-moz-border-start-color","-moz-border-start-style","-moz-border-start-width","-moz-box-align","-moz-box-direction","-moz-box-flex","-moz-box-flexgroup","-moz-box-ordinal-group","-moz-box-orient","-moz-box-pack","-moz-box-sizing","-moz-column-count","-moz-column-gap","-moz-column-width","-moz-column-rule","-moz-column-rule-width","-moz-column-rule-style","-moz-column-rule-color","-moz-float-edge","-moz-font-feature-settings","-moz-font-language-override","-moz-force-broken-image-icon","-moz-image-region","-moz-margin-end","-moz-margin","-moz-opacity","-moz-outline","-moz-outline-color","-moz-outline-offset","-moz-outline-radius","-moz-outline-radius-bottomleft","-moz-outline-radius-bottomright","-moz-outline-radius-topleft","-moz-outline-radius-topright","-moz-outline-style","-moz-outline-width","-moz-padding-end","-moz-padding-start","-moz-stack-sizing","-moz-tab-size","-moz-transform","-moz-transform-origin","-moz-transition","-moz-transition-delay","-moz-transition-duration","-moz-transition-property","-moz-transition-timing-function","-moz-user-focus","-moz-user-input","-moz-user-modify","-moz-user-select","-moz-window-shadow","-webkit-appearance","-webkit-background-clip","-webkit-background-composite","-webkit-background-origin","-webkit-background-size","-webkit-binding","-webkit-border-bottom-left-radius","-webkit-border-bottom-right-radius","-webkit-border-fit","-webkit-border-horizontal-spacing","-webkit-border-image","-webkit-border-radius","-webkit-border-top-left-radius","-webkit-border-top-right-radius","-webkit-border-vertical-spacing","-webkit-box-align","-webkit-box-direction","-webkit-box-flex","-webkit-box-flex-group","-webkit-box-lines","-webkit-box-ordinal-group","-webkit-box-orient","-webkit-box-pack","-webkit-box-shadow","-webkit-box-sizing","-webkit-column-break-after","-webkit-column-break-before","-webkit-column-break-inside","-webkit-column-count","-webkit-column-gap","-webkit-column-rule","-webkit-column-rule-color","-webkit-column-rule-style","-webkit-column-rule-width","-webkit-column-width","-webkit-columns","-webkit-dashboard-region","-webkit-font-size-delta","-webkit-highlight","-webkit-line-break","-webkit-line-clamp","-webkit-margin-bottom-collapse","-webkit-margin-collapse\t#","-webkit-margin-start","-webkit-margin-top-collapse","-webkit-marquee","-webkit-marquee-direction","-webkit-marquee-increment","-webkit-marquee-repetition","-webkit-marquee-speed","-webkit-marquee-style","-webkit-match-nearest-mail-blockquote-color","-webkit-nbsp-mode","-webkit-padding-start","-webkit-rtl-ordering","-webkit-text-decorations-in-effect","-webkit-text-fill-color","-webkit-text-security","-webkit-text-size-adjust","-webkit-text-stroke","-webkit-text-stroke-color","-webkit-text-stroke-width","-webkit-user-drag","-webkit-user-modify","-webkit-user-select","-o-border-image","-o-device-pixel-ratio","-o-linear-gradient","-o-repeating-linear-gradient","-o-object-fit","-o-object-position","-o-tab-size","-o-table-baseline","-o-transform","-o-transform-origin","-o-transition","-o-transition-delay","-o-transition-duration","-o-transition-property","-o-transition-timing-function","-o-zoom-in","-o-zoom-out","-ms-accelerator","-ms-background-position-x","-ms-background-position-y","-ms-behavior","-ms-block-progression","-ms-filter","-ms-ime-mode","-ms-layout-grid","-ms-layout-grid-char","-ms-layout-grid-line","-ms-layout-grid-mode","-ms-layout-grid-type","-ms-line-break","-ms-line-grid-mode","-ms-interpolation-mode","-ms-overflow-x","-ms-overflow-y","-ms-scrollbar-3dlight-color","-ms-scrollbar-arrow-color","-ms-scrollbar-base-color","-ms-scrollbar-darkshadow-color","-ms-scrollbar-face-color","-ms-scrollbar-highlight-color","-ms-scrollbar-shadow-color","-ms-scrollbar-track-color","-ms-text-align-last","-ms-text-autospace","-ms-text-justify","-ms-text-kashida-space","-ms-text-overflow","-ms-text-underline-position","-ms-word-break","-ms-word-wrap","-ms-writing-mode","-ms-zoom"],customParseRules:[function(){var b=a.util.createHashMap(["matrix","translate","translateX","translateY","scaleX","scaleY","rotate","skewX","skewY","skew","translate3d","scaleZ","translateZ","rotate3d","perspective","url","alpha","basicimage","blur","dropshadow","engrave","glow","light","maskfilter","motionblur","shadow","wave"],"\\b",!0);return function(c){var d,e,f=a.util.matchWord(c,b,"function",!0);if(null===f)return null;for(d=f.value.length,e=c.reader.peek(d);e.length===d&&e!==c.reader.EOF;){if(!/\s$/.test(e)){if("("===e.charAt(e.length-1))return c.reader.read(f.value.length-1),f;break}e=c.reader.peek(++d)}return null}}(),function(){var b=a.util.createHashMap(["root","nth-child","nth-last-child","nth-of-type","nth-last-of-type","first-child","last-child","first-of-type","last-of-type","only-child","only-of-type","empty","link","visited","active","hover","focus","target","lang","enabled","disabled","checked","first-line","first-letter","before","after","not","read-only","read-write","default","valid","invalid","in-range","out-of-range","required","optional"],"\\b",!0);return function(c){var d=a.util.getPreviousNonWsToken(c.getAllTokens(),c.count());return d&&"operator"===d.name&&":"===d.value?a.util.matchWord(c,b,"pseudoClass"):null}}(),function(){var b=a.util.createHashMap(["before","after","value","choices","repeat-item","repeat-index","marker"],"\\b",!0);return function(c){var d=a.util.getPreviousNonWsToken(c.getAllTokens(),c.count());return d&&"operator"===d.name&&"::"===d.value?a.util.matchWord(c,b,"pseudoElement"):null}}(),function(a){var b,d=a.reader.getLine(),e=a.reader.getColumn();return"."!==a.reader.current()?null:(b=c(a),null===b?null:(a.reader.read(b.length),[a.createToken("operator",".",d,e),a.createToken("class",b,d,e+1)]))},function(b){var d,e,f=b.reader.current(),g=b.reader.getLine(),h=b.reader.getColumn();return/[A-Za-z_]/.test(f)?(d=a.util.getPreviousNonWsToken(b.getAllTokens(),b.count()),!d||"operator"!==d.name||":"!==d.value&&"::"!==d.value?(e=c(b),null===e?null:(b.reader.read(e.length),b.createToken("element",f+e,g,h))):null):null},function(a){var b,c,d=1,e="#",f=!0,g=a.reader.getLine(),h=a.reader.getColumn();if("#"!==a.reader.current())return null;for(b=a.reader.peek();b.length===d&&(c=b.charAt(b.length-1),"}"!==c&&";"!==c);){if("{"===c)return null;f&&/[A-Fa-f0-9]/.test(c)?e+=c:f=!1,b=a.reader.peek(++d)}return a.reader.read(e.length-1),a.createToken("hexColor",e,g,h)}],numberParser:function(a){var b,c,d=a.reader.current(),e=a.reader.getLine(),f=a.reader.getColumn(),g=!0;if(/\d/.test(d))b=d,"0"===d&&"."!==a.reader.peek()&&(g=!1);else{if("."!==d||!/\d/.test(a.reader.peek()))return null;b=d+a.reader.read(),g=!1}for(;(c=a.reader.peek())!==a.reader.EOF;){if(!/[A-Za-z0-9%]/.test(c)){if("."===c&&g&&/\d$/.test(a.reader.peek(2))){b+=a.reader.read(),g=!1;continue}break}b+=a.reader.read()}return a.createToken("number",b,e,f)},customTokens:{rule:{values:["@import","@media","@font-face","@phonetic-alphabet","@hyphenate-resource","@font-feature-values","@charset","@namespace","@page","@bottom-left-corner","@bottom-left","@bottom-center","@bottom-right","@bottom-right-corner","@top-left-corner","@top-left","@top-center","@top-right","@top-right-corner"],boundary:"\\b"},microsoftFilterPrefix:{values:["progid:DXImageTransform.Microsoft"],boundary:"\\b"},importantFlag:{values:["!important"],boundary:"\\b"}},scopes:{string:[['"','"',['\\"',"\\\\"]],["'","'",["\\'","\\\\"]]],comment:[["/*","*/"]],id:[["#",{length:1,regex:/[^-\w]/},null,!0]]},identFirstLetter:/[A-Za-z-]/,identAfterFirstLetter:/[\w-]/,operators:["::",":",">","+","~=","^=","$=","|=","=",".","*"]})}(this.Sunlight),function(a,b){if(a===b||a.registerLanguage===b)throw"Include sunlight.js before including language files";a.registerLanguage("diff",{doNotParse:/(?!x)x/,scopes:{header:[["---","\n",null,!0],["+++","\n",null,!0],["***","\n",null,!0]],added:[["+","\n",null,!0]],removed:[["-","\n",null,!0]],modified:[["!","\n",null,!0]],unchanged:[[" ","\n",null,!0]],rangeInfo:[["@@","\n",null,!0]],mergeHeader:[["Index:","\n",null,!0],["=","\n",null,!0]]},customTokens:{noNewLine:{values:["\\ No newline at end of file"],boundary:"\\b"}}})}(this.Sunlight),function(a,b){if(a===b||a.registerLanguage===b)throw"Include sunlight.js before including language files";a.registerLanguage("erlang",{keywords:["after","andalso","and","band","begin","bnot","bor","bsl","bsr","bxor","case","catch","cond","div","end","fun","if","let","not","of","orelse","or","query","receive","rem","try","when","xor","true","false"],customParseRules:[function(a){var b,c,d,e=a.reader.getLine(),f=a.reader.getColumn(),g=0,h=!1,i=1;if(!/[A-Za-z_]/.test(a.reader.current()))return null;for(;(b=a.reader.peek(++g))&&b.length===g&&/[\w@]$/.test(b););for(c=a.reader.current()+b.substring(0,b.length-1),g--;(b=a.reader.peek(++g))&&b.length===g;)if(!/\s$/.test(b)){/\($/.test(b)&&(h=!0);break}if(!h&&!/^[A-Z_]/.test(c))return null;if(a.reader.read(c.length-1),g=1,h){for(;(b=a.reader.peek(++g))&&b.length===g;){if(d=b.charAt(b.length-1),0===i){for(;(b=a.reader.peek(++g))&&b.length===g;)if(!/\s$/.test(b)){if(/->$/.test(a.reader.peek(g+1)))return a.items.userDefinedFunctions.push(c),a.createToken("userDefinedFunction",c,e,f);break}break}"("===d?i++:")"===d&&i--}return a.createToken("function",c,e,f)}return a.createToken("ident",c,e,f)}],customTokens:{moduleAttribute:{values:["-module","-export","-import","-compile","-vsn","-behaviour","-record","-include","-define","-file","-type","-spec","on_load"],boundary:"\\b"},macroDirective:{values:["-undef","-ifdef","-ifndef","-else","-endif"],boundary:"\\b"}},scopes:{string:[['"','"',a.util.escapeSequences.concat(['\\"'])]],quotedAtom:[["'","'",["\\'","\\\\"]]],comment:[["%","\n",null,!0]],char:[["$",{regex:/[^\w\\]/,length:1},null,!0]],macro:[["?",{regex:/[^\w?]/,length:1},null,!0]]},identFirstLetter:/[A-Za-z_]/,identAfterFirstLetter:/[\w@]/,namedIdentRules:{custom:[function(b){return a.util.contains(b.items.userDefinedFunctions,b.tokens[b.index].value)}],precedes:[[{token:"operator",values:[":"]}]]},contextItems:{userDefinedFunctions:[]},operators:["<-","<","||","=:=","=/=","==","=<","=","*","<<",",",">=",">>",">",":","#","!","++","+","->","--","-","/=","/"]})}(this.Sunlight),function(a,b){if(a===b||a.registerLanguage===b)throw"Include sunlight.js before including language files";a.registerLanguage("haskell",{keywords:["as","case","of","class","datafamily","datainstance","data","default","derivinginstance","deriving","do","forall","foreign","hiding","if","then","else","import","infix","infixl","infixr","instance","let","in","mdo","module","newtype","proc","qualified","rec","typefamily","typeinstance","type","where"],customParseRules:[function(a){var b=a.reader.peek(),c=2,d=a.reader.getLine(),e=a.reader.getColumn();return"'"!==a.reader.current()&&"'"!==b?null:(b&&"\\"===b&&c++,/'$/.test(a.reader.peek(c))?a.createToken("char","'"+a.reader.read(c),d,e):null)},function(b){var c,d,e,f=0,g=b.reader.getLine(),h=b.reader.getColumn();if(!/[A-Za-z_]/.test(b.reader.current()))return null;for(;(c=b.reader.peek(++f))&&c.length===f&&/[\w']$/.test(c););if(d=b.reader.current()+c.substring(0,c.length-1),e=b.token(b.count()-1),e&&"keyword"===e.name&&a.util.contains(["class","newtype","data","type"],e.value))return b.items.userDefinedFunctions.push(d),b.reader.read(d.length-1),b.createToken("ident",d,g,h);if(b.reader.isSolWs())for(;(c=b.reader.peek(++f))&&c.length===f;)if(!/\s$/.test(c))return/::$/.test(b.reader.peek(++f))?(b.items.userDefinedFunctions.push(d),b.reader.read(d.length-1),b.createToken("ident",d,g,h)):null;return null}],customTokens:{function:{values:["abs","acosh","acos","all","and","any","appendFile","asinh","asin","asTypeOf","atan2","atanh","atan","break","catch","ceiling","compare","concatMap","concat","const","cosh","cos","curry","cycle","decodeFloat","divMod","div","dropWhile","drop","either","elem","encodeFloat","enumFromThenTo","enumFromThen","enumFromTo","enumFrom","error","even","exponent","exp","fail","filter","flip","floatDigits","floatRadix","floatRange","floor","fmap","foldl1","foldl","foldr1","foldr","fromEnum","fromInteger","fromIntegral","fromRational","fst","gcd","getChar","getContents","getLine","head","id","init","interact","ioError","isDenormalized","isIEEE","isInfinite","isNaN","isNegativeZero","iterate","last","lcm","length","lex","lines","logBase","log","lookup","mapM_","mapM","map","maxBound","maximum","max","maybe","minBound","minimum","min","mod","negate","notElem","not","null","odd","or","otherwise","pi","pred","print","product","properFraction","putChar","putStrLn","putStr","quotRem","quot","readFile","readIO","readList","readLn","readParen","readsPrec","reads","realToFrac","read","recip","rem","repeat","replicate","return","reverse","round","scaleFloat","scanl1","scanl","scanr1","scanr","sequence_","sequence","seq","showChar","showList","showParen","showsPrec","showString","shows","show","significand","signum","sinh","sin","snd","splitAt","sqrt","subtract","succ","sum","tail","takeWhile","take","tanh","tan","toEnum","toInteger","toRational","truncate","uncurry","undefined","unlines","until","unwords","unzip3","unzip","userError","words","writeFile","zip3","zipWith3","zipWith","zip"],boundary:"\\b"},class:{values:["Bounded","Enum","Eq","Floating","Fractional","Functor","Integral","Monad","Num","Ord","Read","RealFloat","RealFrac","Real","Show"],boundary:"\\b"},type:{values:["Bool","Char","Double","Either","FilePath","Float","Integer","Int","IOError","IO","Maybe","Ordering","ReadS","ShowS","String","False","True","LT","GT","EQ","Nothing","Just","Left","Right"],boundary:"\\b"}},scopes:{string:[['"','"',a.util.escapeSequences.concat(['\\"'])]],comment:[["--","\n",null,!0],["{-","-}"]],infixOperator:[["`","`",["\\`"]]]},identFirstLetter:/[A-Za-z_]/,identAfterFirstLetter:/[\w']/,namedIdentRules:{custom:[function(b){return a.util.contains(b.items.userDefinedFunctions,b.tokens[b.index].value)}]},contextItems:{userDefinedFunctions:[]},operators:["::",":","=>","==","=","@","[|","|]","\\\\","\\","/=","/","++","+","-<<","-<","->","-","&&","!!","!","''","'","??","?","#","<-","<=","<",">@>",">>=",">>",">=",">","^^","^","**","*","||","|","~","_","..","."]})}(this.Sunlight),function(a,b){if(a===b||a.registerLanguage===b)throw"Include sunlight.js before including language files";a.registerLanguage("httpd",{scopes:{string:[['"','"',['\\"',"\\\\"]]],comment:[["#","\n",null,!0]],environmentVariable:[["${","}"],["%{","}"]]},customParseRules:[function(){var b=a.util.createHashMap(["AuthnProviderAlias","Directory","DirectoryMatch","Files","FilesMatch","IfDefine","IfModule","IfVersion","Limit","LimitExcept","Location","LocationMatch","ProxyMatch","Proxy","VirtualHost","IfDefine"],"\\b",!1);return function(c){var d,e,f=a.util.getPreviousNonWsToken(c.getAllTokens(),c.count());if(!f||"operator"!==f.name||"<"!==f.value&&"</"!==f.value)return!1;if(f=a.util.matchWord(c,b,"context",!0),!f)return null;for(e=f.value.length;(d=c.reader.peek(e++))!==c.reader.EOF;){if(/>$/.test(d))return c.reader.read(f.value.length-1),f;if(/\n$/.test(d))break}return null}}(),function(b){var c,d,e,f,g=b.reader.current(),h=b.reader.getLine(),i=b.reader.getColumn();if(/[\s\n]/.test(g))return null;if(c=b.getAllTokens(),d=a.util.getPreviousNonWsToken(c,b.count()),!d)return null;if(("keyword"!==d.name||"RewriteRule"!==d.value)&&(d=a.util.getPreviousNonWsToken(c,b.count()-1),!d||"keyword"!==d.name||"RewriteCond"!==d.value))return null;for(e=g;(f=b.reader.peek())!==b.reader.EOF&&!/[\s\n]/.test(f);)e+=b.reader.read();return b.createToken("regexLiteral",e,h,i)},function(){var b=a.util.createHashMap(["AcceptFilter","AcceptMutex","AcceptPathInfo","AccessFileName","Action","AddAltByEncoding","AddAltByType","AddAlt","AddCharset","AddDefaultCharset","AddDescription","AddEncoding","AddHandler","AddIconByEncoding","AddIconByType","AddIcon","AddInputFilter","AddLanguage","AddModuleInfo","AddOutputFilterByType","AddOutputFilter","AddType","AliasMatch","Alias","AllowCONNECT","AllowEncodedSlashes","AllowOverride","Allow","Anonymous_LogEmail","Anonymous_MustGiveEmail","Anonymous_NoUserID","Anonymous_VerifyEmail","Anonymous","AuthBasicAuthoritative","AuthBasicProvider","AuthDBDUserPWQuery","AuthDBDUserRealmQuery","AuthDBMGroupFile","AuthDBMType","AuthDBMUserFile","AuthDefaultAuthoritative","AuthDigestAlgorithm","AuthDigestDomain","AuthDigestNcCheck","AuthDigestNonceFormat","AuthDigestNonceLifetime","AuthDigestProvider","AuthDigestQop","AuthDigestShmemSize","AuthGroupFile","AuthLDAPBindAuthoritative","AuthLDAPBindDN","AuthLDAPBindPassword","AuthLDAPCharsetConfig","AuthLDAPCompareDNOnServer","AuthLDAPDereferenceAliases","AuthLDAPGroupAttributeIsDN","AuthLDAPGroupAttribute","AuthLDAPRemoteUserAttribute","AuthLDAPRemoteUserIsDN","AuthLDAPUrl","AuthName","AuthType","AuthUserFile","AuthzDBMAuthoritative","AuthzDBMType","AuthzDefaultAuthoritative","AuthzGroupFileAuthoritative","AuthzLDAPAuthoritative","AuthzOwnerAuthoritative","AuthzUserAuthoritative","BalancerMember","BrowserMatch","BrowserMatchNoCase","BufferedLogs","CacheDefaultExpire","CacheDirLength","CacheDirLevels","CacheDisable","CacheEnable","CacheFile","CacheIgnoreCacheControl","CacheIgnoreHeaders","CacheIgnoreNoLastMod","CacheIgnoreQueryString","CacheIgnoreURLSessionIdentifiers","CacheLastModifiedFactor","CacheLockMaxAge","CacheLockPath","CacheLock","CacheMaxExpire","CacheMaxFileSize","CacheMinFileSize","CacheNegotiatedDocs","CacheRoot","CacheStoreNoStore","CacheStorePrivate","CGIMapExtension","CharsetDefault","CharsetOptions","CharsetSourceEnc","CheckCaseOnly","CheckSpelling","ChrootDir","ContentDigest","CookieDomain","CookieExpires","CookieLog","CookieName","CookieStyle","CookieTracking","CoreDumpDirectory","CustomLog","DavDepthInfinity","DavGenericLockDB","DavLockDB","DavMinTimeout","Dav","DBDExptime","DBDKeep","DBDMax","DBDMin","DBDParams","DBDPersist","DBDPrepareSQL","DBDriver","DefaultIcon","DefaultLanguage","DefaultType","DeflateBufferSize","DeflateCompressionLevel","DeflateFilterNote","DeflateMemLevel","DeflateWindowSize","Deny","DirectoryIndex","DirectorySlash","DocumentRoot","DumpIOInput","DumpIOLogLevel","DumpIOOutput","EnableExceptionHook","EnableMMAP","EnableSendfile","ErrorDocument","ErrorLog","Example","ExpiresActive","ExpiresByType","ExpiresDefault","ExtendedStatus","ExtFilterDefine","ExtFilterOptions","FallbackResource","FileETag","FilterChain","FilterDeclare","FilterProtocol","FilterProvider","FilterTrace","ForceLanguagePriority","ForceType","ForensicLog","GprofDir","GracefulShutDownTimeout","Group","HeaderName","Header","HostnameLookups","IdentityCheckTimeout","IdentityCheck","ImapBase","ImapDefault","ImapMenu","Include","IndexHeadInsert","IndexIgnore","IndexOptions","IndexOrderDefault","IndexStyleSheet","ISAPIAppendLogToErrors","ISAPIAppendLogToQuery","ISAPICacheFile","ISAPIFakeAsync","ISAPILogNotSupported","ISAPIReadAheadBuffer","KeepAliveTimeout","KeepAlive","LanguagePriority","LDAPCacheEntries","LDAPCacheTTL","LDAPConnectionTimeout","LDAPOpCacheEntries","LDAPOpCacheTTL","LDAPSharedCacheFile","LDAPSharedCacheSize","LDAPTrustedClientCert","LDAPTrustedGlobalCert","LDAPTrustedMode","LDAPVerifyServerCert","LimitInternalRecursion","LimitRequestBody","LimitRequestFields","LimitRequestFieldSize","LimitRequestLine","LimitXMLRequestBody","ListenBacklog","Listen","LoadFile","LoadModule","LockFile","LogFormat","LogLevel","MaxClients","MaxKeepAliveRequests","MaxMemFree","MaxRequestsPerChild","MaxRequestsPerThread","MaxSpareServers","MaxSpareThreads","MaxThreads","MCacheMaxObjectCount","MCacheMaxObjectSize","MCacheMaxStreamingBuffer","MCacheMinObjectSize","MCacheRemovalAlgorithm","MCacheSize","MetaDir","MetaFiles","MetaSuffix","MimeMagicFile","MinSpareServers","MinSpareThreads","MMapFile","ModMimeUsePathInfo","MultiviewsMatch","NameVirtualHost","NoProxy","NWSSLTrustedCerts","NWSSLUpgradeable","Options","Order","PassEnv","PidFile","ProtocolEcho","Protocol","ProxyBadHeader","ProxyBlock","ProxyDomain","ProxyErrorOverride","ProxyFtpDirCharset","ProxyIOBufferSize","ProxyMaxForwards","ProxyPassInterpolateEnv","ProxyPassMatch","ProxyPassReverse","ProxyPassReverseCookieDomain","ProxyPassReverseCookiePath","ProxyPass","ProxyPreserveHost","ProxyReceiveBufferSize","ProxyRemoteMatch","ProxyRemote","ProxyRequests","ProxySCGIInternalRedirect","ProxySCGISendfile","ProxySet","ProxyStatus","ProxyTimeout","ProxyVia","ReadmeName","ReceiveBufferSize","RedirectMatch","RedirectPermanent","RedirectTemp","Redirect","RemoveCharset","RemoveEncoding","RemoveHandler","RemoveInputFilter","RemoveLanguage","RemoveOutputFilter","RemoveType","RequestHeader","RequestReadTimeout","Require","RewriteBase","RewriteCond","RewriteEngine","RewriteLock","RewriteLogLevel","RewriteLog","RewriteMap","RewriteOptions","RewriteRule","RLimitCPU","RLimitMEM","RLimitNPROC","Satisfy","ScoreBoardFile","ScriptAliasMatch","ScriptAlias","ScriptInterpreterSource","ScriptLogBuffer","ScriptLogLength","ScriptLog","ScriptSock","Script","SecureListen","SeeRequestTail","SendBufferSize","ServerAdmin","ServerAlias","ServerLimit","ServerName","ServerPath","ServerRoot","ServerSignature","ServerTokens","SetEnvIfNoCase","SetEnvIf","SetEnv","SetHandler","SetInputFilter","SetOutputFilter","SSIEnableAccess","SSIEndTag","SSIErrorMsg","SSIETag","SSILastModified","SSIStartTag","SSITimeFormat","SSIUndefinedEcho","SSLCACertificateFile","SSLCACertificatePath","SSLCADNRequestFile","SSLCADNRequestPath","SSLCARevocationFile","SSLCARevocationPath","SSLCertificateChainFile","SSLCertificateFile","SSLCertificateKeyFile","SSLCipherSuite","SSLCryptoDevice","SSLEngine","SSLFIPS","SSLHonorCipherOrder","SSLInsecureRenegotiation","SSLMutex","SSLOptions","SSLPassPhraseDialog","SSLProtocol","SSLProxyCACertificateFile","SSLProxyCACertificatePath","SSLProxyCARevocationFile","SSLProxyCARevocationPath","SSLProxyCheckPeerCN","SSLProxyCheckPeerExpire","SSLProxyCipherSuite","SSLProxyEngine","SSLProxyMachineCertificateFile","SSLProxyMachineCertificatePath","SSLProxyProtocol","SSLProxyVerify","SSLProxyVerifyDepth","SSLRandomSeed","SSLRenegBufferSize","SSLRequireSSL","SSLRequire","SSLSessionCacheTimeout","SSLSessionCache","SSLStrictSNIVHostCheck","SSLUserName","SSLVerifyClient","SSLVerifyDepth","StartServers","StartThreads","Substitute","SuexecUserGroup","Suexec","ThreadLimit","ThreadsPerChild","ThreadStackSize","TimeOut","TraceEnable","TransferLog","TypesConfig","UnsetEnv","UseCanonicalName","UseCanonicalPhysicalPort","UserDir","User","VirtualDocumentRootIP","VirtualDocumentRoot","VirtualScriptAliasIP","VirtualScriptAlias","Win32DisableAcceptEx","XBitHack","ServerType"],"\\b",!0);return function(c){return!!c.reader.isSolWs()&&a.util.matchWord(c,b,"keyword")}}()],identFirstLetter:/[A-Za-z_]/,identAfterFirstLetter:/[\w]/,operators:["</","<",">","\\"]})}(this.Sunlight),function(a,b){function c(a){var b=/^T([A-Z0-9]\w*)?$/;return function(c){return!b.test(c.tokens[c.index].value)&&a(c)}}if(a===b||a.registerLanguage===b)throw"Include sunlight.js before including language files";var d=["boolean","byte","char","double","float","int","long","short"],e=d.concat(["extends"]);a.registerLanguage("java",{keywords:["abstract","assert","boolean","break","byte","case","catch","char","class","const","continue","default","do","double","else","enum","extends","final","finally","float","for","goto","if","implements","import","instanceof","int","interface","long","native","new","package","private","protected","public","return","short","static","strictfp","super","switch","synchronized","this","throw","throws","transient","try","void","volatile","while","null","false","true"],scopes:{string:[['"','"',a.util.escapeSequences.concat(['\\"'])],["'","'",["'","\\\\"]]],comment:[["//","\n",null,!0],["/*","*/"]],annotation:[["@",{length:1,regex:/[\s\(]/},null,!0]]},identFirstLetter:/[A-Za-z_]/,identAfterFirstLetter:/\w/,namedIdentRules:{custom:[c(function(c){for(var d,f=c.index,g=!1,h=[0,0];(d=c.tokens[--f])!==b;){if("keyword"===d.name&&"class"===d.value)return!1;if("operator"!==d.name){if(!("keyword"===d.name&&a.util.contains(e,d.value)||"default"===d.name||"punctuation"===d.name&&","===d.value)){if("ident"!==d.name)break;g=!0}}else switch(d.value){case"<":case"<<":h[0]+=d.value.length;break;case">":case">>":if(0===h[0])return!1;h[1]+=d.value.length;break;case".":case"?":case"&":break;default:return!1}}if(!g||0===h[0])return!1;for(f=c.index;(d=c.tokens[++f])!==b;){if("operator"===d.name&&(">"===d.value||">>"===d.value))return!0;if(!("keyword"===d.name&&a.util.contains(e,d.value)||"operator"===d.name&&a.util.contains(["<","<<",">",">>"],d.value)||"punctuation"===d.name&&","===d.value||"ident"===d.name||"default"===d.name))return!1}return!1}),c(function(c){var f,g,h=a.util.getPreviousNonWsToken(c.tokens,c.index);if(h!==b&&("ident"===h.name||"keyword"===h.name&&a.util.contains(d.concat(["void"]),h.value)||"operator"===h.name&&"."===h.value))return!1;if(h=a.util.getNextNonWsToken(c.tokens,c.index),!h||"operator"!==h.name||"<"!==h.value)return!1;for(f=c.index,g=[0,0];(h=c.tokens[++f])!==b;)if("operator"!==h.name){if(!("default"===h.name||"ident"===h.name||"keyword"===h.name&&a.util.contains(e,h.value)||"punctuation"===h.name&&","===h.value))return!1}else{switch(h.value){case"<":g[0]++;break;case"<<":g[0]+=2;break;case">":g[1]++;break;case">>":g[1]+=2;break;case"?":case"&":break;default:return!1}if(g[0]>0&&g[0]===g[1])break}return g[0]===g[1]&&(h=c.tokens[++f],!(!h||"default"!==h.name&&"ident"!==h.name)&&!("default"===h.name&&(h=c.tokens[++f],!h||"ident"!==h.name)))}),c(function(c){var d,e,f,g=a.util.getNextNonWsToken(c.tokens,c.index);if(g&&"operator"===g.name&&"."===g.value)return!1;for(e=c.index,f=c.tokens[e];(d=c.tokens[--e])!==b;){if("keyword"===d.name&&("new"===d.value||"import"===d.value||"instanceof"===d.value))return!0;if("default"!==d.name)if("ident"!==d.name){if("operator"!==d.name||"."!==d.value)break;if(f&&"ident"!==f.name)return!1;f=d}else{if(f&&"ident"===f.name)return!1;f=d}}return!1}),function(){var b=[[a.util.whitespace,{token:"punctuation",values:[")"]},a.util.whitespace,{token:"ident"}],[a.util.whitespace,{token:"punctuation",values:[")"]},a.util.whitespace,{token:"keyword",values:["this"]}]];return c(function(c){var d,e,f,g=function(d){for(var e=0;e<b.length;e++)if(a.util.createProceduralRule(c.index+1,1,b[e],!1)(d))return!0;return!1}(c.tokens);if(!g)return!1;for(e=c.index;d=c.tokens[--e];)if("punctuation"===d.name&&"("===d.value)return f=a.util.getPreviousNonWsToken(c.tokens,e),
!f||"keyword"!==f.name;return!1})}(),c(function(b){var c,d=[[{token:"ident"},a.util.whitespace,{token:"keyword",values:["extends","implements"]},a.util.whitespace],[{token:"keyword",values:["class","interface","enum","public","private","protected","static","final"]},a.util.whitespace],[{token:"keyword",values:["extends"]},{token:"default"},{token:"ident"},{token:"default"},{token:"operator",values:["&"]},{token:"default"}]],e=[[a.util.whitespace,{token:"punctuation",values:["["]},a.util.whitespace,{token:"punctuation",values:["]"]}],[{token:"default"},{token:"ident"}]],f=[{opener:{token:"keyword",values:["implements","throws"]},closer:{token:"punctuation",values:["{"]}}];for(c=0;c<d.length;c++)if(a.util.createProceduralRule(b.index-1,-1,d[c],!1)(b.tokens))return!0;for(c=0;c<e.length;c++)if(a.util.createProceduralRule(b.index+1,1,e[c],!1)(b.tokens))return!0;for(c=0;c<f.length;c++)if(a.util.createBetweenRule(b.index,f[c].opener,f[c].closer,!1)(b.tokens))return!0;return!1})]},operators:["++","+=","+","--","-=","-","*=","*","/=","/","%=","%","&&","||","|=","|","&=","&","^=","^",">>>=",">>>",">>=",">>","<<=","<<","<=","<",">=",">","==","!=","!","~","?",":",".","="]})}(this.Sunlight),function(a,b){if(a===b||a.registerLanguage===b)throw"Include sunlight.js before including language files";a.registerLanguage("javascript",{keywords:["break","case","catch","continue","default","delete","do","else","finally","for","function","if","in","instanceof","new","return","switch","this","throw","try","typeof","var","void","while","with","true","false","null"],customTokens:{reservedWord:{values:["abstract","boolean","byte","char","class","const","debugger","double","enum","export","extends","final","float","goto","implements","import","int","interface","long","native","package","private","protected","public","short","static","super","synchronized","throws","transient","volatile"],boundary:"\\b"},globalVariable:{values:["NaN","Infinity","undefined"],boundary:"\\b"},globalFunction:{values:["encodeURI","encodeURIComponent","decodeURI","decodeURIComponent","parseInt","parseFloat","isNaN","isFinite","eval"],boundary:"\\b"},globalObject:{values:["Math","JSON","XMLHttpRequest","XDomainRequest","ActiveXObject","Boolean","Date","Array","Image","Function","Object","Number","RegExp","String"],boundary:"\\b"}},scopes:{string:[['"','"',a.util.escapeSequences.concat(['\\"'])],["'","'",a.util.escapeSequences.concat(["\\'","\\\\"])]],comment:[["//","\n",null,!0],["/*","*/"]]},customParseRules:[function(c){var d,e,f,g=c.reader.peek(),h="/",i=c.reader.getLine(),j=c.reader.getColumn(),k=!1;if("/"!==c.reader.current()||"/"===g||"*"===g)return null;if(d=function(){var d=c.token(c.count()-1),e=null;return""!==c.defaultData.text&&(e=c.createToken("default",c.defaultData.text)),e||(e=d),e===b||("default"===e.name&&e.value.indexOf("\n")>-1||!a.util.contains(["keyword","ident","number"],d.name)&&!("punctuation"===d.name&&!a.util.contains(["(","{","[",",",";"],d.value)))}(),!d)return null;for(;c.reader.peek()!==c.reader.EOF;)if(e=c.reader.peek(2),"\\/"!==e&&"\\\\"!==e)if("\\["!==e&&"\\]"!==e){if("["===f?k=!0:"]"===f&&(k=!1),h+=f=c.reader.read(),"/"===f&&!k)break}else h+=c.reader.read(2);else h+=c.reader.read(2);for(;c.reader.peek()!==c.reader.EOF&&/[A-Za-z]/.test(c.reader.peek());)h+=c.reader.read();return c.createToken("regexLiteral",h,i,j)}],identFirstLetter:/[$A-Za-z_]/,identAfterFirstLetter:/[\w\$]/,namedIdentRules:{follows:[[{token:"keyword",values:["function"]},a.util.whitespace]]},operators:["++","+=","+","--","-=","-","*=","*","/=","/","%=","%","&&","||","|=","|","&=","&","^=","^",">>>=",">>>",">>=",">>","<<=","<<","<=","<",">=",">","===","==","!==","!=","!","~","?",":",".","="]})}(this.Sunlight),function(a,b){function c(b,c){var e=a.util.createHashMap(b,d,!1);return function(b){var d=a.util.getPreviousNonWsToken(b.getAllTokens(),b.count());return d?"punctuation"!==d.name||"("!==d.value&&("operator"!==d.name||"#'"!==d.value)?null:a.util.matchWord(b,e,c):null}}if(a===b||a.registerLanguage===b)throw"Include sunlight.js before including language files";var d="[\\s\\(\\)]";a.registerLanguage("lisp",{scopes:{string:[['"','"']],comment:[[";","\n",null,!0]],keywordArgument:[[":",{regex:/[\s\)\(]/,length:1},null,!0]]},customTokens:{keyword:{values:["always","appending","append","as","collecting","collect","counting","count","doing","do","finally","for","if","initially","maximize","maximizing","minimize","minimizing","named","nconcing","nconc","never","repeat","return","summing","sum","thereis","unless","until","when","while","with","into","in"],boundary:"[^\\w-]"},globalVariable:{values:["*applyhook*","*break-on-signals*","*break-on-warnings*","*compile-file-pathname*","*compile-file-truename*","*compile-print*","*compile-verbose*","*debug-io*","*debugger-hook*","*gensym-counter*","*terminal-io*","*default-pathname-defaults*","*error-output*","*evalhook*","*features*","*load-pathname*","*load-print*","*load-truename*","*load-verbose*","*macroexpand-hook*","*modules*","*package*","*print-array*","*print-base*","*print-case*","*print-circle*","*print-escape*","*print-gensym*","*print-length*","*print-level*","*print-lines*","*print-miser-width*","*print-pprint-dispatch*","*print-pretty*","*print-radix*","*print-readably*","*print-right-margin*","*query-io*","*random-state*","*read-base*","*read-default-float-format*","*read-eval*","*read-suppress*","*readtable*","*standard-input*","*standard-output*","*suppress-series-warnings*","*trace-output*","***","**","*","+++","++","+","-","///","//","/"],boundary:d},constant:{values:["array-dimension-limit","array-rank-limit","array-total-size-limit","call-arguments-limit","char-bits-limit","char-code-limit","char-control-bit","char-font-limit","char-hyper-bit","char-meta-bit","char-super-bit","double-float-epsilon","double-float-negative-epsilon","internal-time-units-per-second","lambda-list-keywords","lambda-parameters-limit","least-negative-double-float","least-negative-long-float","least-negative-normalized-double-float","least-negative-normalized-long-float","least-negative-normalized-short-float","least-negative-normalized-single-float","least-negative-short-float","least-negative-single-float","least-positive-double-float","least-positive-long-float","least-positive-normalized-double-float","least-positive-normalized-long-float","least-positive-normalized-short-float","least-positive-normalized-single-float","least-positive-short-float","least-positive-single-float","long-float-epsilon","long-float-negative-epsilon","most-negative-double-float","most-negative-fixnum","most-negative-long-float","most-negative-short-float","most-negative-single-float","most-positive-double-float","most-positive-fixnum","most-positive-long-float","most-positive-short-float","most-positive-single-float","multiple-values-limit","nil","pi","short-float-epsilon","short-float-negative-epsilon","single-float-epsilon","single-float-negative-epsilon","t"],boundary:d},declarationSpecifier:{values:["off-line-port","optimizable-series-function","propagate-alterability"],boundary:d}},customParseRules:[function(a){var b,c,d=0;if("#"!==a.reader.current())return null;for(;(b=a.reader.peek(++d))!==a.reader.EOF&&b.length===d;)if(!/\d$/.test(b)){if(/[AR]$/i.test(b))break;return null}return b.length!==d?null:(c=a.createToken("operator","#"+b,a.reader.getLine(),a.reader.getColumn()),a.reader.read(b.length),c)},function(a){var b,c,d,e=a.reader.getLine(),f=a.reader.getColumn();if(""!==a.defaultData.text||/\s/.test(a.reader.current()))return null;if(b=a.getAllTokens()[a.count()-1],!b||"operator"!==b.name||"#\\"!==b.value)return null;for(d=a.reader.current();(c=a.reader.peek())!==a.reader.EOF&&!/[\s\(\)]/.test(c);)d+=a.reader.read();return a.createToken("ident",d,e,f)},function(b){var c,d,e="*",f=b.reader.getLine(),g=b.reader.getColumn();if("*"!==b.reader.current())return null;if(c=a.util.getPreviousNonWsToken(b.getAllTokens(),b.count()),c&&"punctuation"===c.name&&"("===c.value)return null;if(/[\s\*\)\(]/.test(b.reader.peek()))return null;for(;(d=b.reader.peek())!==b.reader.EOF&&(e+=b.reader.read(),"*"!==d););return b.createToken("variable",e,f,g)},function(){var a=new RegExp(d);return function(b){var c,d,e,f=b.reader.getLine(),g=b.reader.getColumn();if(""!==b.defaultData.text||a.test(b.reader.current()))return null;if(c=b.getAllTokens()[b.count()-1],!c||"operator"!==c.name||"#'"!==c.value)return null;for(e=b.reader.current();(d=b.reader.peek())!==b.reader.EOF&&!a.test(d);)e+=b.reader.read();return b.createToken("function",e,f,g)}}(),c(["arithmetic-error","cell-error","condition","control-error","division-by-zero","end-of-file","error","file-error","floating-point-overflow","floating-point-underflow","package-error","program-error","restart","series","series-element-type","serious-condition","simple-condition","simple-error","simple-type-error","simple-warning","storage-condition","stream-error","type-error","unbound-variable","undefined-function","warning"],"type"),c(["block","catch","compiler-let","declare","eval-when","flet","function","generic-flet","generic-labels","go","if","let*","let","load-time-value","locally","multiple-value-call","multiple-value-prog1","progn","progv","quote","return-from","setq","symbol-macrolet","tagbody","the","throw","unwind-protect","with-added-methods"],"specialForm"),c(["and","assert","call-method","case","ccase","check-type","compiler-let","cond","ctypecase","decf","declaim","defclass","defgeneric","define-compiler-macro","define-condition","define-declaration","define-method-combination","define-modify-macro","define-setf-method","defmacro","defmethod","defpackage","defstruct","deftype","defun","defvar","destructuring-bind","do*","do-all-symbols","do-external-symbols","do-symbols","dolist","dotimes","do","ecase","encapsulated","etypecase","formatter","gathering","generic-function","handler-bind","handler-case","ignore-errors","in-package","incf","iterate","locally","loop-finish","loop","mapping","multiple-value-bind","multiple-value-list","multiple-value-setq","next-in","nth-value","or","pop","pprint-exit-if-list-exhausted","pprint-logical-block","pprint-pop","print-unreadable-object","producing","prog*","prog1","prog2","prog","psetf","psetq","pushnew","push","remf","restart-bind","restart-case","return","rotatef","setf","shiftf","step","terminate-producing","time","trace","typecase","unless","untrace","when","with-accessors","with-compilation-unit","with-condition-restarts","with-hash-table-iterator","with-input-from-string","with-open-file","with-open-stream","with-output-to-string","with-package-iterator","with-simple-restart","with-slots","with-standard-io-syntax","defparameter"],"macro"),c(["*","+","-","/","1+","1-","<=","<",">=",">","=","lambda","abort","abs","acons","acosh","acos","add-method","adjoin","adjust-array","adjustable-array-p","alpha-char-p","alphanumericp","alter","append","applyhook","apply","apropos-list","apropos","aref","arithmetic-error-operands","arithmetic-error-operation","array-dimensions","array-dimension","array-element-type","array-has-fill-pointer-p","array-in-bounds-p","array-rank","array-row-major-index","array-total-size","arrayp","ash","asinh","asin","assoc-if","assoc-if-not","assoc","atanh","atan","atom","augment-environment","bit-andc1","bit-andc2","bit-and","bit-eqv","bit-ior","bit-nand","bit-nor","bit-not","bit-orc1","bit-orc2","bit-vector-p","bit-xor","bit","boole","both-case-p","boundp","break","broadcast-stream-streams","butlast","byte-position","byte-size","byte","caaaar","caaadr","caaar","caadar","caaddr","caadr","caar","cadaar","cadadr","cadar","caddar","cadddr","caddr","cadr","call-next-method","car","catenate","cdaaar","cdaadr","cdaar","cdadar","cdaddr","cdadr","cdar","cddaar","cddadr","cddar","cdddar","cddddr","cdddr","cddr","cdr","ceiling","cell-error-name","cerror","change-class","char-bits","char-bit","char-code","char-downcase","char-equal","char-font","char-greaterp","char-int","char-lessp","char-name","char-not-equal","char-not-greaterp","char-not-lessp","char-upcase","char/=","char<=","char<","char=","char>=","char>","char","characterp","character","choose-if","choose","chunk","cis","class-name","class-of","clear-input","close","clrhash","code-char","coerce","collect-alist","collect-and","collect-append","collect-file","collect-first","collect-fn","collect-hash","collect-last","collect-length","collect-max","collect-min","collect-nconc","collect-nth","collect-or","collect-plist","collect-sum","collecting-fn","collect","commonp","compile-file","compile-file-pathname","compiled-function-p","compiler-macro-function","compiler-macroexpand","compiler-macroexpand-1","compile","complement","complexp","complex","compute-applicable-methods","compute-restarts","concatenated-stream-streams","concatenate","conjugate","consp","constantp","cons","continue","copy-alist","copy-list","copy-pprint-dispatch","copy-readtable","copy-seq","copy-symbol","copy-tree","cosh","cos","cotruncate","count-if","count-if-not","count","declaration-information","decode-float","decode-universal-time","delete-duplicates","delete-file","delete-if","delete-if-not","delete-package","delete","denominator","deposit-field","describe-object","describe","digit-char-p","digit-char","directory-namestring","directory","disassemble","documentation","dpb","dribble","echo-stream-input-stream","echo-stream-output-stream","ed","eighth","elt","enclose","encode-universal-time","endp","enough-namestring","ensure-generic-function","eql","eq","equalp","equal","error","evalhook","eval","evenp","every","expand","export","expt","exp","fboundp","fdefinition","ffloor","fifth","file-author","file-error-pathname","file-length","file-namestring","file-position","file-string-length","file-write-date","fill-pointer","fill","find-all-symbols","find-class","find-if-not","find-if","find-method","find-package","find-restart","find-symbol","find","finish-output","first","float-digits","float-precision","float-radix","float-sign","floatp","float","floor","format","fourth","funcall","function-information","function-keywords","function-lambda-expression","functionp","f","gatherer","gcd","generator","gensym","gentemp","get-decoded-time","get-internal-real-time","get-internal-run-time","get-output-stream-string","get-properties","get-setf-method-multiple-value","get-setf-method","get-universal-time","getf","gethash","get","graphic-char-p","hash-table-count","hash-table-p","hash-table-rehash-size","hash-table-rehash-threshold","hash-table-size","hash-table-test","host-namestring","identity","imagpart","import","in-package","initialize-instance","input-stream-p","inspect","int-char","integer-decode-float","integer-length","integerp","interactive-stream-p","intern","intersection","invalid-method-error","invoke-debugger","invoke-restart","isqrt","keywordp","last","latch","lcm","ldb-test","ldb","ldiff","length","lisp-implementation-type","lisp-implementation-version","list*","list-all-packages","list-length","listen","listp","list","load-logical-pathname-translations","load","logandc1","logandc2","logand","logbitp","logcount","logeqv","logical-pathname-translations","logical-pathname","logior","lognand","lognor","lognot","logorc1","logorc2","logtest","logxor","log","long-site-name","lower-case-p","machine-instance","machine-type","machine-version","macro-function","macroexpand-1","macroexpand","make-array","make-broadcast-stream","make-char","make-concatenated-stream","make-condition","make-dispatch-macro-character","make-echo-stream","make-hash-table","make-instances-obsolete","make-instance","make-list","make-load-form-saving-slots","make-load-form","make-package","make-pathname","make-random-state","make-sequence","make-string-input-stream","make-string-output-stream","make-string","make-symbol","make-synonym-stream","make-two-way-stream","makunbound","map-fn","map-into","mapcan","mapcar","mapcon","mapc","maphash","maplist","mapl","map","mask-field","mask","max","member-if","member-if-not","member","merge-pathnames","merge","method-combination-error","method-qualifiers","mingle","minusp","min","mismatch","mod","muffle-warning","name-char","namestring","nbutlast","nconc","next-method-p","next-out","nintersection","ninth","no-applicable-method","no-next-method","notany","notevery","not","nreconc","nreverse","nset-difference","nset-exclusive-or","nstring-capitalize","nstring-downcase","nstring-upcase","nsublis","nsubst","nsubst-if-not","nsubst-if","nsubstitute-if-not","nsubstitute-if","nsubstitute","nthcdr","nth","null","numberp","numerator","nunion","oddp","open-stream-p","open","output-stream-p","package-error-package","package-name","package-nicknames","package-shadowing-symbols","package-use-list","package-used-by-list","packagep","pairlis","parse-integer","parse-macro","parse-namestring","pathname-device","pathname-directory","pathname-host","pathname-match-p","pathname-name","pathname-type","pathname-version","pathnamep","pathname","peek-char","phase","plusp","position-if-not","position-if","positions","position","pprint-dispatch","pprint-fill","pprint-indent","pprint-linear","pprint-newline","pprint-tabular","pprint-tab","previous","prin1","print-object","probe-file","proclaim","provide","random-state-p","random","rassoc-if-not","rassoc-if","rassoc","rationalize","rationalp","rational","read-byte","read-char-no-hang","read-char","read-delimited-list","read-from-string","read-line","read","read-preserving-whitespace","readtable-case","readtablep","realpart","realp","reduce","reinitialize-instance","remhash","remove-duplicates","remove-method","remove","remprop","rem","rename-file","rename-package","replace","require","restart-name","rest","result-of","revappend","reverse","room","round","row-major-aref","rplaca","rplacd","sbit","scale-float","scan-alist","scan-file","scan-fn-inclusive","scan-fn","scan-hash","scan-lists-of-lists-fringe","scan-lists-of-lists","scan-multiple","scan-plist","scan-range","scan-sublists","scan-symbols","scan","schar","search","second","series","set-char-bit","set-difference","set-dispatch-macro-character","set-exclusive-or","set-macro-character","set-pprint-dispatch","set-syntax-from-char","set","seventh","shadow","shadowing-import","shared-initialize","short-site-name","signal","signum","simple-bit-vector-p","simple-condition-format-arguments","simple-condition-format-string","simple-string-p","simple-vector-p","sinh","sin","sixth","sleep","slot-boundp","slot-exists-p","slot-makunbound","slot-missing","slot-unbound","slot-value","software-type","software-version","some","sort","special-form-p","split-if","split","sqrt","stable-sort","standard-char-p","store-value","stream-element-type","stream-error-stream","stream-external-format","streamp","string-capitalize","string-char-p","string-downcase","string-equal","string-greaterp","string-left-trim","string-lessp","string-not-equal","string-not-greaterp","string-not-lessp","string-right-trim","string-trim","string-upcase","string/=","string<","string<=","string=","string>","string>=","stringp","string","sublis","subseq","subseries","subsetp","subst-if-not","subst-if","substitute-if-not","substitute-if","substitute","subst","subtypep","svref","sxhash","symbol-function","symbol-name","symbol-package","symbol-plist","symbol-value","symbolp","synonym-stream-symbol","tailp","tanh","tan","tenth","terpri","third","to-alter","translate-logical-pathname","translate-pathname","tree-equal","truename","truncate","two-way-stream-input-stream","two-way-stream-output-stream","type-error-datum","type-error-expected-type","type-of","typep","unexport","unintern","union","unread-char","until-if","until","unuse-package","update-instance-for-different-class","update-instance-for-redefined-class","upgraded-array-element-type","upgraded-complex-part-type","upper-case-p","use-package","use-value","user-homedir-pathname","values-list","values","variable-information","vector-pop","vector-push-extend","vector-push","vectorp","vector","warn","wild-pathname-p","write-byte","write-char","write-string","write-to-string","write","y-or-n-p","yes-or-no-p","zerop"],"function")],identFirstLetter:/[A-Za-z]/,identAfterFirstLetter:/[\w-]/,namedIdentRules:{custom:[function(){var b=["defmacro","defmethod","defpackage","defstruct","deftype","defun","defvar","define-compiler-macro","define-condition","define-declaration","define-method-combination","define-modify-macro","define-setf-method"];return function(c){var d=a.util.getPreviousNonWsToken(c.tokens,c.index),e=c.tokens[c.index].value;return d&&"macro"===d.name&&a.util.contains(b,d.value)&&c.items.userDefinedFunctions.push(e),a.util.contains(c.items.userDefinedFunctions,e)}}()]},contextItems:{userDefinedFunctions:[]},operators:["=>","#B","#b","#O","#o","#X","#x","#C","#c","#S","#s","#P","#p","#.","#:","#\\","#'","#","'","...","..","."]})}(this.Sunlight),function(a,b){if(a===b||a.registerLanguage===b)throw"Include sunlight.js before including language files";a.registerLanguage("lua",{keywords:["and","break","do","elseif","else","end","false","for","function","if","in","local","nil","not","or","repeat","return","then","true","until","while"],scopes:{string:[['"','"',['\\"',"\\\\"]],["'","'",["\\'","\\\\"]]],comment:[["--[[","]]"],["--","\n",null,!0]]},customTokens:{globalVariable:{values:["_G","_VERSION"],boundary:"\\b"}},customParseRules:[function(){var b=a.util.createHashMap(["assert","collectgarbage","dofile","error","getfenv","getmetatable","ipairs","load","loadfile","loadstring","next","pairs","pcall","print","rawequal","rawget","rawset","select","setfenv","setmetatable","tonumber","tostring","type","unpack","xpcall","module","require"],"\\b");return function(c){var d=c.token(c.count()-1);return d&&"operator"===d.name&&"."===d.value?null:a.util.matchWord(c,b,"function")}}(),function(){var b=a.util.createHashMap(["close","flush","lines","read","seek","setvbuf","write"],"\\b");return function(c){var d=c.token(c.count()-1);return d&&"operator"===d.name&&":"===d.value?a.util.matchWord(c,b,"function"):null}}(),function(a){var b,c,d,e=0,f=0,g=a.reader.getLine(),h=a.reader.getColumn();if("["!==a.reader.current())return null;for(;(b=a.reader.peek(++f))&&b.length===f;)if(!/=$/.test(b)){if(!/\[$/.test(b))return null;e=b.length-1;break}for(c="["+b,a.reader.read(b.length),d="]"+new Array(e+1).join("=")+"]";b=a.reader.peek();){if("]"===b&&a.reader.peek(d.length)===d){c+=a.reader.read(d.length);break}c+=a.reader.read()}return a.createToken("verbatimString",c,g,h)}],identFirstLetter:/[A-Za-z_]/,identAfterFirstLetter:/\w/,namedIdentRules:{custom:[function(){var b=["coroutine","package","string","table","math","io","os","debug"];return function(c){var d;return!!a.util.contains(b,c.tokens[c.index].value)&&(d=a.util.getNextNonWsToken(c.tokens,c.index),d&&("operator"!==d.name||":"!==d.value))}}()],follows:[[{token:"keyword",values:["function"]},{token:"default"}]]},operators:["+","-","*","/","%","^","#","==","~=","=","<=","<",">=",">",":","...","..","."]})}(this.Sunlight),function(a,b){if(a===b||a.registerLanguage===b)throw"Include sunlight.js before including language files";a.registerLanguage("mysql",{caseInsensitive:!0,keywords:["accessible","add","all","alter","analyze","and","as","asc","asensitive","before","between","bigint","binary","blob","both","by","call","cascade","case","change","char","character","check","collate","column","condition","constraint","continue","convert","create","cross","current_date","current_time","current_timestamp","current_user","cursor","database","databases","day_hour","day_microsecond","day_minute","day_second","dec","decimal","declare","default","delayed","delete","desc","describe","deterministic","distinct","distinctrow","div","double","drop","dual","each","else","elseif","enclosed","escaped","exists","exit","explain","false","fetch","float","float4","float8","for","force","foreign","from","fulltext","grant","group","having","high_priority","hour_microsecond","hour_minute","hour_second","if","ignore","in","index","infile","inner","inout","insensitive","insert","int","int1","int2","int3","int4","int8","integer","interval","into","is","iterate","join","key","keys","kill","leading","leave","left","like","limit","linear","lines","load","localtime","localtimestamp","lock","long","longblob","longtext","loop","low_priority","master_ssl_verify_server_cert","match","maxvalue","mediumblob","mediumint","mediumtext","middleint","minute_microsecond","minute_second","mod","modifies","natural","not","no_write_to_binlog","null","numeric","on","optimize","option","optionally","or","order","out","outer","outfile","precision","primary","procedure","purge","range","read","reads","read_write","real","references","regexp","release","rename","repeat","replace","require","resignal","restrict","return","revoke","right","rlike","schema","schemas","second_microsecond","select","sensitive","separator","set","show","signal","smallint","spatial","specific","sql","sqlexception","sqlstate","sqlwarning","sql_big_result","sql_calc_found_rows","sql_small_result","ssl","starting","straight_join","table","terminated","then","tinyblob","tinyint","tinytext","to","trailing","trigger","true","undo","union","unique","unlock","unsigned","update","usage","use","using","utc_date","utc_time","utc_timestamp","values","varbinary","varchar","varcharacter","varying","when","where","while","with","write","xor","year_month","zerofill","general","ignore_server_ids","master_heartbeat_period","slow","action","bit","date","enum","no","text","time","timestamp","prepare","execute","deallocate prepare","begin","end","delimiter","repeat","open","close","do","handler","load data infile","start transaction","commit","rollback","flush","with read lock","sounds"],customParseRules:[function(){var b=a.util.createHashMap(["abs","acos","adddate","addtime","aes_decrypt","aes_encrypt","ascii","asin","atan2","atan","atan","avg","benchmark","bin","binary","bit_and","bit_count","bit_length","bit_or","bit_xor","cast","ceil","ceiling","char_length","char","character_length","charset","coalesce","coercibility","collation","compress","concat_ws","concat","connection_id","conv","convert_tz","convert","cos","cot","countdistinct","count","crc32","curdate","current_date","current_time","current_timestamp","current_user","curtime","database","date_add","date_format","date_sub","date","datediff","day","dayname","dayofmonth","dayofweek","dayofyear","decode","default","degrees","des_decrypt","des_encrypt","elt","encode","encrypt","exp","export_set","extract","extractvalue","field","find_in_set","floor","format","found_rows","from_days","from_unixtime","get_format","get_lock","greatest","group_concat","hex","hour","if","ifnull","in","inet_aton","inet_ntoa","insert","instr","interval","is_free_lock","is_used_lock","isnull","last_insert_id","lcase","least","left","length","ln","load_file","localtime","localtimestamp","locate","log10","log2","log","lower","lpad","ltrim","make_set","makedate","master_pos_wait","max","md5","microsecond","mid","min","minute","mod","month","monthname","name_const","now","nullif","oct","octet_length","old_password","ord","password","period_add","period_diff","pi","position","pow","power","procedureanalyse","quarter","quote","radians","rand","release_lock","repeat","replace","reverse","right","rlike","round","row_count","rpad","rtrim","schema","sec_to_time","second","session_user","sha1","sha","sha2","sign","sin","sleep","soundex","space","sqrt","std","stddev_pop","stddev_samp","stddev","str_to_date","strcmp","subdate","substr","substring_index","substring","subtime","sum","sysdate","system_user","tan","time_format","time_to_sec","time","timediff","timestamp","timestampadd","timestampdiff","to_days","to_seconds","trim","truncate","ucase","uncompress","uncompressed_length","unhex","unix_timestamp","updatexml","upper","user","utc_date","utc_time","utc_timestamp","uuid_short","uuid","values","var_pop","var_samp","variance","version","week","weekday","weekofyear","year","yearweek"],"\\b",!0);return function(c){var d,e,f=a.util.matchWord(c,b,"function",!0);if(null===f)return null;for(d=f.value.length,e=c.reader.peek(d);e.length===d&&e!==c.reader.EOF;){if(!/\s$/.test(e)){if("("===e.charAt(e.length-1))return c.reader.read(f.value.length-1),f;break}e=c.reader.peek(++d)}return null}}()],scopes:{string:[['"','"',a.util.escapeSequences.concat(['\\"'])],["'","'",["\\'","\\\\"]]],comment:[["--","\n",null,!0],["/*","*/"],["#","\n",null,!0]],quotedIdent:[["`","`",["`\\`","\\\\"]]]},identFirstLetter:/[A-Za-z_]/,identAfterFirstLetter:/\w/,namedIdentRules:{follows:[[{token:"keyword",values:["from","join"]},{token:"default"}],[{token:"keyword",values:["from","join"]},{token:"default"},{token:"ident"},a.util.whitespace,{token:"operator",values:["."]},a.util.whitespace]]},operators:["+","-","*","/","%","&&","||","|","&","^",">>","<<","<>","<=>","<=","<",">=",">","==","!=","!","~",":=","=","."]})}(this.Sunlight),function(a,b){if(a===b||a.registerLanguage===b)throw"Include sunlight.js before including language files";a.registerLanguage("nginx",{scopes:{string:[['"','"',a.util.escapeSequences.concat(['\\"'])],["'","'",["\\'","\\\\"]]],comment:[["#","\n",null,!0]],variable:[["$",{length:1,regex:/[\W]/},null,!0]],label:[["@",{length:1,regex:/[\W]/},null,!0]],ssiCommand:[["<!--#","-->"]]},customParseRules:[function(){var b=a.util.createHashMap(["server","location","upstream","http","mail","types","map","split-clients","geo","limit_except"],"\\b",!1);return function(c){var d,e,f=a.util.matchWord(c,b,"context",!0);if(!f)return null;for(e=f.value.length;(d=c.reader.peek(e++))!==c.reader.EOF;){if(/\{$/.test(d))return c.reader.read(f.value.length-1),f;if(/;$/.test(d))break}return null}}(),function(b){var c,d,e,f,g=b.reader.current(),h=!1,i=g,j=b.reader.getLine(),k=b.reader.getColumn();if(/[\s\n]/.test(g))return null;for(d=b.count()-1;(c=b.token(d--))!==b.reader.EOF;){if("regexLiteral"===c.name||"punctuation"===c.name&&("{"===c.value||"}"===c.value||";"===c.value))return null;if("operator"===c.name&&a.util.contains(["^~","~","~*"],c.value)){if(f=a.util.getPreviousWhile(b.getAllTokens(),d,function(a){return"default"===a.name||"comment"===a.name}),"context"===f.name&&"location"===f.value){h=!0;break}}else if("keyword"===c.name&&"server_name"===c.value){if("~"!==g)return null;h=!0;break}}if(!h)return null;for(;(e=b.reader.peek())!==b.reader.EOF&&!/[\s;\n]/.test(e);)i+=b.reader.read();return b.createToken("regexLiteral",i,j,k)},function(){var b=a.util.createHashMap(["daemon","env","debug_points","error_log","include","lock_file","master_process","pid","ssl_engine","timer_resolution","user","worker_cpu_affinity","worker_priority","worker_processes","worker_rlimit_core","worker_rlimit_nofile","worker_rlimit_sigpending","working_directory","accept_mutext_delay","accept_mutex","debug_connection","devpoll_changes","devpoll_events","kqueue_changes","kqueue_events","epoll_events","multi_accept","rtsig_signo","rtsig_overflow_events","rtsig_overflow_text","rtsig_overflow_threshold","use","worker_connections","aio","alias","chunked_transfer_encoding","client_body_in_file_only","client_body_in_single_buffer","client_body_buffer_size","client_body_temp_path","client_body_timeout","client_header_buffer_size","client_header_timeout","client_max_body_size","default_type","directio","error_page","if_modified_since","internal","keepalive_timeout","keepalive_requests","large_client_header_buffers","limit_except","limit_rate_after","limit_rate","listen","location","log_not_found","log_subrequest","msie_padding","msie_refresh","open_file_cache_errors","open_file_cache_min_uses","open_file_cache_valid","open_file_cache","optimize_server_names","port_in_redirect","post_action","recursive_error_pages","resolver_timeout","resolver","root","satisfy_any","satisfy","send_timeout","sendfile","server_name","server_name_in_redirect","server_names_hash_max_size","server_names_hash_bucket_size","server_tokens","server","tcp_nodelay","tcp_nopush","try_files","types","underscores_in_headers","allow","deny","auth_basic_user_file","auth_basic","autoindex_exact_size","autoindex_localtime","autoindex","ancient_browser_value","ancient_browser","modern_browser_value","modern_browser","charset_map","override_charset","source_charset","charset","empty_gif","fastcgi_bind","fastcgi_buffer_size","fastcgi_buffers","fastcgi_cache_key","fastcgi_cache_path","fastcgi_cache_methods","fastcgi_cache_min_uses","fastcgi_cache_use_stale","fastcgi_cache_valid","fastcgi_cache","fastcgi_connect_timeout","fastcgi_index","fastcgi_hide_header","fastcgi_ignore_client_abort","fastcgi_ignore_headers","fastcgi_intercept_errors","fastcgi_max_temp_file_size","fastcgi_no_cache","fastcgi_next_upstream","fastcgi_param","fastcgi_pass_header","fastcgi_pass","fastcgi_read_timeout","fastcgi_redirect_errors","fastcgi_send_timeout","fastcgi_split_path_info","fastcgi_store_access","fastcgi_store","fastcgi_temp_path","geo","gzip_buffers","gzip_comp_level","gzip_disable","gzip_http_version","gzip_min_length","gzip_proxied","gzip_types","gzip_vary","gzip","add_header","expires","index","limit_req_log_level","limit_req_zone","limit_req","limit_zone","limit_conn_log_level","limit_conn","access_log","log_format","open_log_file_cache","map_hash_max_size","map_hash_bucket_size","map","memcached_pass","memcached_connect_timeout","memcached_read_timeout","memcached_send_timeout","memcached_buffer_size","memcached_next_upstream","proxy_bind","proxy_buffer_size","proxy_buffering","proxy_buffers","proxy_busy_buffers_size","proxy_cache_bypass","proxy_cache_key","proxy_cache_methods","proxy_cache_min_uses","proxy_cache_path","proxy_cache_use_stale","proxy_cache_valid","proxy_cache","proxy_connect_timeout","proxy_headers_hash_bucket_size","proxy_headers_hash_max_size","proxy_hide_header","proxy_ignore_client_abort","proxy_ignore_headers","proxy_intercept_errors","proxy_max_temp_file_size","proxy_method","proxy_next_upstream","proxy_no_cache","proxy_pass_header","proxy_pass_request_body","proxy_pass_request_headers","proxy_pass","proxy_read_timeout","proxy_redirect_errors","proxy_redirect","proxy_send_lowat","proxy_send_timeout","proxy_set_body","proxy_set_header","proxy_ssl_session_reuse","proxy_store_access","proxy_store","proxy_temp_file_write_size","proxy_temp_path","proxy_upstream_fail_timeout","proxy_upstream_max_fails","valid_referers","break","if","return","rewrite","set","uninitialized_variable_warn","scgi_bind","scgi_buffer_size","scgi_buffers","scgi_busy_buffers_size","scgi_cache_bypass","scgi_cache_key","scgi_cache_methods","scgi_cache_min_uses","scgi_cache_path","scgi_cache_use_stale","scgi_cache_valid","scgi_cache","scgi_connect_timeout","scgi_hide_header","scgi_ignore_client_abort","scgi_ignore_headers","scgi_intercept_errors","scgi_max_temp_file_size","scgi_next_upstream","scgi_no_cache","scgi_param","scgi_pass_header","scgi_pass_request_body","scgi_pass_request_headers","scgi_pass","scgi_read_timeout","scgi_send_timeout","scgi_store_access","scgi_store","scgi_temp_file_write_size","scgi_temp_path","split-clients","ssi","ssi_silent_errors","ssi_types","ssi_value_length","ip_hash","server","upstream","userid_domain","userid_expires","userid_name","userid_p3p","userid_path","userid_service","userid","uwsgi_bind","uwsgi_buffer_size","uwsgi_buffers","uwsgi_busy_buffers_size","uwsgi_cache_bypass","uwsgi_cache_key","uwsgi_cache_methods","uwsgi_cache_min_uses","uwsgi_cache_path","uwsgi_cache_use_stale","uwsgi_cache_valid","uwsgi_cache","uwsgi_connect_timeout","uwsgi_hide_header","uwsgi_ignore_client_abort","uwsgi_ignore_headers","uwsgi_intercept_errors","uwsgi_max_temp_file_size","uwsgi_modifier1","uwsgi_modifier2","uwsgi_next_upstream","uwsgi_no_cache","uwsgi_param","uwsgi_pass_header","uwsgi_pass_request_body","uwsgi_pass_request_headers","uwsgi_pass","uwsgi_read_timeout","uwsgi_send_timeout","uwsgi_store_access","uwsgi_store","uwsgi_string","uwsgi_temp_file_write_size","uwsgi_temp_path","add_before_body","add_after_body","addition_types","perl_modules","perl_require","perl_set","perl","flv","geoip_country","geoip_city","google_perftools_profiles","gzip_static","gzip_http_version","gzip_proxied","image_filter_buffer","image_filter_jpeg_quality","image_filter_transparency","image_filter","random_index","set_real_ip_from","real_ip_header","secure_link_secret","secure_link_md5","secure_link","ssl_certificate_key","ssl_client_certificate","ssl_certificate","ssl_dhparam","ssl_ciphers","ssl_crl","ssl_prefer_server_ciphers","ssl_protocols","ssl_verify_client","ssl_verify_depth","ssl_session_cache","ssl_session_timeout","ssl_engine","ssl","stub_status","sub_filter_once","sub_filter_types","sub_filter","dav_access","dav_methods","create_full_put_path","xml_entities","xslt_stylesheet","xslt_types","auth","imap_capabilities","imap_client_buffer","listen","pop3_auth","pop3_capabilities","protocol","server","server_name","smtp_auth","smtp_capabilities","so_keepalive","timeout","auth_http","auth_http_header","auth_http_timeout","proxy_buffer","proxy_pass_error_message","proxy_timeout","proxy","xclient","starttls","echo_duplicate","echo_flush","echo_sleep","echo_blocking_sleep","echo_reset_timer","echo_read_request_body","echo_location_async","echo_location","echo_subrequest_async","echo_subrequest","echo_foreach_split","echo_end","echo_request_body","echo_exec","echo_before_body","echo_after_body","echo","default","output_buffers"],"[\\s;]",!1);
return function(c){var d,e=a.util.matchWord(c,b,"keyword",!0);return e?(d=a.util.getPreviousWhile(c.getAllTokens(),c.count(),function(a){return"default"===a.name||"comment"===a.name}),!d||"punctuation"===d.name&&a.util.contains(["{","}",";"],d.value)?(c.reader.read(e.value.length-1),e):null):null}}()],identFirstLetter:/[A-Za-z_-]/,identAfterFirstLetter:/[\w-]/,operators:["~*","~","^~","=","::",":"]})}(this.Sunlight),function(a,b){if(a===b||a.registerLanguage===b)throw"Include sunlight.js before including language files";a.registerLanguage("objective-c",{keywords:["and","default","noexcept","template","and_eq","delete","not","this","alignof","double","not_eq","thread_local","asm","dynamic_cast","nullptr","throw","auto","else","operator","true","bitand","enum","or","try","bitor","explicittodo","or_eq","typedef","bool","export","private","typeid","break","externtodo","protected","typename","case","false","public","union","catch","float","register","using","char","for","reinterpret_cast","unsigned","char16_t","friend","return","void","char32_t","goto","short","wchar_t","if","signed","virtual","compl","inline","sizeof","volatile","const","int","static","while","constexpr","long","static_assert","xor","const_cast","mutable","static_cast","xor_eq","continue","namespace","struct","decltype","new","switch","id","self","nil","super","in","out","inout","bycopy","byval","oneway","SEL","BOOL","YES","NO","@interface","@implementation","@end","@class","@private","@public","@package","@protected","@protocol","@optional","@required","@property","@synthesize","@dynamic","@selector","@try","@catch","@finally","@throw","@synchronized","@encode","__attribute__","__weak","__strong"],customTokens:{constant:{values:["EXIT_SUCCESS","EXIT_FAILURE","SIG_DFL","SIG_IGN","SIG_ERR","SIGABRT","SIGFPE","SIGILL","SIGINT","SIGSEGV","SIGTERM"],boundary:"\\b"}},scopes:{string:[['"','"',a.util.escapeSequences.concat(['\\"'])],['@"','"',["\\\\",'\\"']]],char:[["'","'",["\\'","\\\\"]]],comment:[["//","\n",null,!0],["/*","*/"]],preprocessorDirective:[["#","\n",null,!0]]},customParseRules:[function(b){var c,d,e,f,g,h,i,j,k,l;if(!b.language.identFirstLetter.test(b.reader.current()))return null;for(d=0;(c=b.reader.peek(++d))&&c.length===d&&b.language.identAfterFirstLetter.test(a.util.last(c)););for(e=b.reader.current()+c.substring(0,c.length-1),d-=1,f=!1;(c=b.reader.peek(++d))&&c.length===d;)if(!/\s$/.test(c)){if(g=/([\]:])$/.exec(c),null===g)return null;f=":"===g[1]&&!/::$/.test(b.reader.peek(d+1));break}for(h=0,i=0,k=b.count(),l=1;j=b.token(--k);){if(l>1&&!f)return null;if("punctuation"===j.name)switch(j.value){case";":case"{":case"}":return null;case"(":h--;break;case")":h++;break;case"[":if(0===i&&0===h)return l>=1?(j=b.createToken(f&&l>1?"messageArgumentName":"messageDestination",e,b.reader.getLine(),b.reader.getColumn()),b.reader.read(e.length-1),j):null;i--;break;case"]":i++}0===i&&0===h&&"default"===j.name&&l++}return null},function(){var b=a.util.createHashMap(["getter","setter","readonly","readwrite","assign","retain","copy","nonatomic"],"\\b");return function(c){var d,e,f=a.util.matchWord(c,b,"keyword",!0);if(!f)return null;for(e=c.count();d=c.token(--e);)if("punctuation"===d.name){if("("===d.value)return d=a.util.getPreviousNonWsToken(c.getAllTokens(),e),d&&"keyword"===d.name&&"@property"===d.value?(f.line=c.reader.getLine(),f.column=c.reader.getColumn(),c.reader.read(f.value.length-1),f):null;if(";"===d.value)return null}return null}}()],identFirstLetter:/[A-Za-z_]/,identAfterFirstLetter:/\w/,namedIdentRules:{custom:[function(b){var c=/^(NS|CG).+$/,d=a.util.getNextNonWsToken(b.tokens,b.index);return c.test(b.tokens[b.index].value)&&(!d||"punctuation"!==d.name||"("!==d.value)},function(b){var c=a.util.getNextNonWsToken(b.tokens,b.index);return c&&"messageDestination"===c.name&&("class"===c.value||"alloc"===c.value)},function(b){var c,d,e;if(!a.util.createProceduralRule(b.index+1,1,[{token:"default"},{token:"ident"}])(b.tokens))return!1;if(a.util.createProceduralRule(b.index+1,1,[{token:"default"},{token:"ident"},a.util.whitespace,{token:"operator",value:":"}])(b.tokens))return!1;for(d=b.index,e=0;c=b.tokens[--d];)if("punctuation"===c.name)switch(c.value){case"[":return!1;case"{":case",":return!0;case"(":if(0===e)return!0;e++;break;case")":e--}return!0},function(){var b=[[a.util.whitespace,{token:"operator",values:["*","**"]},a.util.whitespace,{token:"ident"},a.util.whitespace,{token:"punctuation",values:[";"]}],[a.util.whitespace,{token:"operator",values:["&","*","**"]},a.util.whitespace,{token:"ident"}]];return function(c){var d,e,f,g,h;if(d=function(d){var e;for(e=0;e<b.length;e++)if(a.util.createProceduralRule(c.index+1,1,b[e],!1)(d))return!0;return!1}(c.tokens),!d)return!1;for(e=!1,f=!1,h=c.index;g=c.tokens[--h];){if("punctuation"===g.name&&(";"===g.value||"{"===g.value))return e||!f;"operator"===g.name&&"="===g.value?f=!0:"keyword"===g.name&&"@property"===g.value&&(e=!0)}return!1}}(),function(){var b=[[a.util.whitespace,{token:"punctuation",values:[")"]},a.util.whitespace,{token:"ident"}],[a.util.whitespace,{token:"punctuation",values:[")"]},a.util.whitespace,{token:"punctuation",values:["["]}],[a.util.whitespace,{token:"operator",values:["*","**"]},a.util.whitespace,{token:"punctuation",values:[")"]},a.util.whitespace,{token:"operator",values:["&"],optional:!0},{token:"ident"}],[a.util.whitespace,{token:"operator",values:["*","**"]},a.util.whitespace,{token:"punctuation",values:[")"]},a.util.whitespace,{token:"operator",values:["&"],optional:!0},{token:"punctuation",values:["["]}]];return function(c){var d,e,f,g;if(g=function(d){var e;for(e=0;e<b.length;e++)if(a.util.createProceduralRule(c.index+1,1,b[e],!1)(d))return!0;return!1}(c.tokens),!g)return!1;for(e=c.index;d=c.tokens[--e];)if("punctuation"===d.name&&"("===d.value){if(f=a.util.getPreviousNonWsToken(c.tokens,e)){if("ident"===f.name)return!1;if("keyword"===f.name&&a.util.contains(["if","while"],f.value))return!1}return!0}return!1}}(),function(c){var d,e,f,g,h=c.index;if(g=a.util.getPreviousNonWsToken(c.tokens,c.index),!g||"keyword"===g.name)return!1;for(e=!1,f=[0,0];(d=c.tokens[--h])!==b;){if("operator"===d.name)switch(d.value){case"<":case"<<":f[0]+=d.value.length;continue;case">":case">>":if(0===f[0])return!1;f[1]+=d.value.length;continue;case".":case"::":case"*":continue}if("default"!==d.name&&("punctuation"!==d.name||","!==d.value)){if(!("ident"===d.name||"keyword"===d.name&&a.util.contains(["id","static_cast"],d.value)))break;e=!0}}if(!e||0===f[0])return!1;for(h=c.index;(d=c.tokens[++h])!==b;){if("operator"===d.name&&(">"===d.value||">>"===d.value))return!0;if(!("operator"===d.name&&a.util.contains(["<","<<",">",">>","::","*"],d.value)||"punctuation"===d.name&&","===d.value||"ident"===d.name||"default"===d.name))return!1}return!1},function(c){var d,e,f=a.util.getPreviousNonWsToken(c.tokens,c.index);if(f!==b&&("ident"===f.name||"operator"===f.name&&"."===f.value))return!1;if(f=a.util.getNextNonWsToken(c.tokens,c.index),!f||"operator"!==f.name||"<"!==f.value)return!1;for(d=c.index,e=[0,0];(f=c.tokens[++d])!==b;)if("operator"!==f.name){if("default"!==f.name&&"ident"!==f.name&&("punctuation"!==f.name||","!==f.value))return!1}else{switch(f.value){case"<":e[0]++;break;case"<<":e[0]+=2;break;case">":e[1]++;break;case">>":e[1]+=2;break;default:return!1}if(e[0]===e[1])break}return e[0]===e[1]&&(f=c.tokens[++d],!(!f||"default"!==f.name&&"ident"!==f.name)&&!("default"===f.name&&(f=c.tokens[++d],!f||"ident"!==f.name)))}],follows:[[{token:"keyword",values:["@interface","@protocol","@implementation"]},{token:"default"}]],precedes:[[{token:"operator",values:["::"]}],[a.util.whitespace,{token:"operator",values:["*","**"]},{token:"default"},{token:"ident"},a.util.whitespace,{token:"operator",values:["=",","]}],[a.util.whitespace,{token:"operator",values:["*","**"]},a.util.whitespace,{token:"operator",values:["&"]},a.util.whitespace,{token:"ident"},a.util.whitespace,{token:"operator",values:["=",","]}]]},operators:["==","=","+=","++","+","->*","->","-=","--","-","**","*=","*","/=","/","%=","%","!=","!",">>=",">>",">=",">","<<=","<<","<=","<","&=","&&","&","|=","||","|","~","^=","^",".*",".","?","::",":",","]})}(this.Sunlight),function(a,b){function c(c){var d=c.token(c.count()-1),e=null;return""!==c.defaultData.text&&(e=c.createToken("default",c.defaultData.text)),e||(e=d),e===b||!a.util.contains(["keyword","ident","number","variable","specialVariable"],d.name)&&!("punctuation"===d.name&&!a.util.contains(["(","{","[",",",";"],d.value))}function d(a){for(var b,c="";(b=a.reader.peek())!==a.reader.EOF&&/\s/.test(b);)c+=a.reader.read();return c}function e(b,c,d){var e,f,g=c,h=c,i=a.util.contains(["[","(","{"],g),j=g,k=1;switch(c){case"[":h="]";break;case"(":h=")";break;case"{":h="}"}for(;b.reader.peek()!==b.reader.EOF;)if(e=b.reader.peek(2),e!=="\\"+h&&"\\\\"!==e){if(f=b.reader.read(),f===g&&i)k++;else if(f===h&&--k<=0){(i||d)&&(j+=f);break}j+=f}else j+=b.reader.read(2);return j}function f(a,b){for(var c=a.reader.peek(b);c.length===b&&/\s$/.test(c);)c=a.reader.peek(++b);return!/[\w]$/.test(c)&&(a.reader.read(b),{delimiter:a.reader.current(),value:c.substring(0,c.length-1)})}if(a===b||a.registerLanguage===b)throw"Include sunlight.js before including language files";a.registerLanguage("perl",{keywords:["caller","die","dump","eval","exit","goto","last","next","redo","return","sub","wantarray","break","continue","given","when","default","import","local","my","our","state","do","no","package","require","use","bless","dbmclose","dbmopen","ref","tied","untie","tie","if","elsif","else","unless","while","foreach","for","until","not","or","and"],customTokens:{function:{values:["chomp","chop","chr","crypt","hex","index","length","oct","ord","rindex","sprintf","substr","pos","quotemeta","split","study","abs","atan2","cos","exp","hex","int","log","oct","rand","sin","sqrt","srand","pop","push","shift","splice","unshift","grep","join","map","reverse","sort","delete","each","exists","keys","values","binmode","closedir","close","eof","fileno","flock","format","getc","print","printf","readdir","rewinddir","say","seekdir","seek","select","syscall","sysread","sysseek","tell","telldir","truncate","warn","write","pack","syswrite","unpack","vec","chdir","chmod","chown","chroot","fcntl","glob","ioctl","link","lstat","mkdir","open","opendir","readlink","rename","rmdir","stat","symlink","sysopen","umask","unlink","utime","defined","dump","eval","formline","reset","scalar","undef","alarm","exec","fork","getpgrp","getppid","getpriority","kill","pipe","setpgrp","setpriority","sleep","system","wait","waitpid","accept","bind","connect","getpeername","getsockname","getsockopt","listen","recv","send","setsockopt","shutdown","socket","socketpair","msgctl","msgget","msgrcv","msgsnd","semctl","semget","semop","shmctl","shmget","shmread","shmwrite","endgrent","endhostent","endnetent","endpwent","getgrent","getgrgid","getgrnam","getlogin","getpwent","getpwnam","getpwuid","setgrent","setpwent","endprotoent","endservent","gethostbyaddr","gethostbyname","gethostent","getnetbyaddr","getnetbyname","getnetent","getprotobyname","getprotobynumber","getprotoent","getservbyname","getservbyport","getservent","sethostent","setnetent","setprotoent","setservent","gmtime","localtime","times","time","lcfirst","lc","lock","prototype","readline","readpipe","read","ucfirst","uc"],boundary:"\\b"},specialVariable:{values:["$.","$<","$_","$/","$!","$ARG","$&","$a","$b","$MATCH","$PREMATCH","${^MATCH}","${^PREMATCH}","$POSTMATCH","$'","$LAST_PAREN_MATCH","$+","$LAST_SUBMATCH_RESULT","$^N","$INPUT_LINE_NUMBER","$NR","$.","$INPUT_RECORD_SEPARATOR","$RS","$OUTPUT_AUTOFLUSH","$OFS","$,","@LAST_MATCH_END","@+","%LAST_PAREN_MATCH","%+","$OUTPUT_RECORD_SEPARATOR","$ORS","$LIST_SEPARATOR",'$"',"$SUBSCRIPT_SEPARATOR","$SUBSEP","$;","$FORMAT_PAGE_NUMBER","$%","$FORMAT_LINES_PER_PAGE","$=","$FORMAT_LINES_LEFT","$-","@LAST_MATCH_START","@-","%-","$FORMAT_NAME","$~","$FORMAT_TOP_NAME","$FORMAT_LINE_BREAK_CHARACTERS","$:","$FORMAT_FORMFEED","$^L","$ACCUMULATOR","$^A","$CHILD_ERROR","$?","${^CHILD_ERROR_NATIVE}","${^ENCODING}","$OS_ERROR","$ERRNO","$!","%OS_ERROR","%ERRNO","%!","$EXTENDED_OS_ERROR","$^E","$EVAL_ERROR","$@","$PROCESS_ID","$PID","$$","$REAL_USER_ID","$UID","$<","$EFFECTIVE_USER_ID","$EUID","$>","$REAL_GROUP_ID","$GID","$(","$EFFECTIVE_GROUP_ID","$EGID","$)","$PROGRAM_NAME","$0","$[","$]","$COMPILING","$^C","$DEBUGGING","$^D","${^RE_DEBUG_FLAGS}","${^RE_TRIE_MAXBUF}","$SYSTEM_FD_MAX","$^F","$^H","%^H","$INPLACE_EDIT","$^I","$^M","$OSNAME","$^O","${^OPEN}","$PERLDB","$^P","$LAST_REGEXP_CODE_RESULT","$^R","$EXCEPTIONS_BEING_CAUGHT","$^S","$BASETIME","$^T","${^TAINT}","${^UNICODE}","${^UTF8CACHE}","${^UTF8LOCALE}","$PERL_VERSION","$^V","$WARNING","$^W","${^WARNING_BITS}","${^WIN32_SLOPPY_STAT}","$EXECUTABLE_NAME","$^X","ARGV","$ARGV","@ARGV","ARGVOUT","@F","@INC","@ARG","@_","%INC","%ENV","$ENV","%SIG","$SIG","$^","$#array"],boundary:"\\W"}},scopes:{string:[['"','"',a.util.escapeSequences.concat(['\\"'])],["'","'",["\\'","\\\\"]]],comment:[["#","\n",null,!0]],variable:[["$#",{length:1,regex:/[\W]/},null,!0],["$",{length:1,regex:/[\W]/},null,!0],["@",{length:1,regex:/[\W]/},null,!0],["%",{length:1,regex:/[\W]/},null,!0]]},customParseRules:[function(b){var g,h,i,j,k,l=!1,m="",n=b.reader.getLine(),o=b.reader.getColumn();if(!c(b))return null;if(g=b.reader.current(),h=b.reader.peek(),"/"===g||"?"===g)i=g;else if("m"===g||"y"===g||"s"===g){if(!(j=f(b,1)))return null;m=g+j.value,i=j.delimiter,l="y"===g||"s"===g}else{if("t"!==g&&"q"!==g||"r"!==h)return null;if(!(j=f(b,2)))return null;l="t"===g,m=g+j.value,i=j.delimiter}for(m+=e(b,i,!l),l&&(m+=d(b),k=a.util.contains(["[","(","{"],i),k&&(j=f(b,1),j&&(m+=j.value,i=j.delimiter)),m+=e(b,i,!0));b.reader.peek()!==b.reader.EOF&&/[A-Za-z]/.test(b.reader.peek());)m+=b.reader.read();return b.createToken("regexLiteral",m,n,o)},function(a){var b,c="q",d=1,f=a.reader.getLine(),g=a.reader.getColumn();return"q"!==a.reader.current()?null:(b=a.reader.peek(),"q"!==b&&"w"!==b&&"x"!=b||d++,/[A-Za-z0-9]$/.test(a.reader.peek(d))?null:(c+=a.reader.read(d-1)+e(a,a.reader.read(),!0),a.createToken("rawString",c,f,g)))},function(b){var c,d,e,f,g=b.reader.getLine(),h=b.reader.getColumn(),i="<<",j="",k="";if("<"!==b.reader.current()||"<"!==b.reader.peek())return null;if(c=a.util.getPreviousNonWsToken(b.getAllTokens(),b.count()-1),c&&("ident"===c.name||"number"===c.name||"string"===c.name))return null;for(b.reader.read(2),d=b.reader.current(),"-"===d&&(b.reader.read(),i+=d,d=b.reader.current()),a.util.contains(['"',"'","`"],d)?k=d:j=d,i+=d;(e=b.reader.peek())!==b.reader.EOF&&!("\n"===e||""===k&&/\W/.test(e));)if("\\"===e&&(f=b.reader.peek(2),""!==k&&a.util.contains(["\\"+k,"\\\\"],f)))i+=f,j+=b.reader.read(2);else{if(i+=b.reader.read(),""!==k&&e===k)break;j+=e}return b.items.heredocQueue.push(j),b.createToken("heredocDeclaration",i,g,h)},function(a){var b,c,d,e,f,g=[];if(0===a.items.heredocQueue.length)return null;if(0===a.defaultData.text.replace(/[^\n]/g,"").length)return null;for(e=a.reader.current();a.items.heredocQueue.length>0&&a.reader.peek()!==a.reader.EOF;){for(b=a.items.heredocQueue.shift(),c=a.reader.getLine(),d=a.reader.getColumn();a.reader.peek()!==a.reader.EOF;){if(f=a.reader.peek(b.length+2),f==="\n"+b||f==="\n"+b+"\n"){e+=a.reader.read(b.length+2);break}e+=a.reader.read()}g.push(a.createToken("heredoc",e,c,d)),e=""}return g.length>0?g:null},function(a){var b,c="=",d=a.reader.getLine(),e=a.reader.getColumn(),f=!1;if("="!==a.reader.current()||!a.reader.isSol())return null;for(;(b=a.reader.peek())!==a.reader.EOF;)if(f||"\n=cut"!==a.reader.peek(5)){if(f&&"\n"===b)break;c+=a.reader.read()}else f=!0,c+=a.reader.read(5);return a.createToken("docComment",c,d,e)}],identFirstLetter:/[A-Za-z_]/,identAfterFirstLetter:/\w/,namedIdentRules:{follows:[[{token:"keyword",values:["sub"]},{token:"default"}],[{token:"operator",values:["\\&"]},a.util.whitespace]]},operators:["++","+=","+","--","-=","-","**=","**","*=","*","//=","/=","//","/","%=","%","=>","=~","==","=","!","!~","!=","~","~~","\\&","\\","&&=","&=","&&","&","||=","||","|=","|","<<=","<=>","<<","<=","<",">>=",">>",">=",">","^=","^","?","::",":","...",".=","..",".",",","x=","x","lt","gt","le","ge","eq","ne","cmp"],contextItems:{heredocQueue:[]}})}(this.Sunlight),function(a,b,c){if(a===c||a.registerLanguage===c)throw"Include sunlight.js before including language files";a.registerLanguage("php",{keywords:["public","private","protected","static","final","abstract","extends","implements","const","var","class","interface","integer","boolean","int","bool","double","float","real","string","null","true","false","for","foreach","do","while","as","endwhile","endfor","endforeach","namespace","if","else","elseif","try","catch","break","continue","goto","case","throw","switch","endif","endswitch","endwhile","instanceof","use","and","or","xor","self","parent","clone","default","new","function","declare","enddeclare","global"],customTokens:{function:{values:["zlib_get_coding_type","zip_read","zip_open","zip_entry_read","zip_entry_open","zip_entry_name","zip_entry_filesize","zip_entry_compressionmethod","zip_entry_compressedsize","zip_entry_close","zip_close","zend_version","zend_logo_guid","xmlwriter_write_raw","xmlwriter_write_pi","xmlwriter_write_element_ns","xmlwriter_write_element","xmlwriter_write_dtd_entity","xmlwriter_write_dtd_element","xmlwriter_write_dtd_attlist","xmlwriter_write_dtd","xmlwriter_write_comment","xmlwriter_write_cdata","xmlwriter_write_attribute_ns","xmlwriter_write_attribute","xmlwriter_text","xmlwriter_start_pi","xmlwriter_start_element_ns","xmlwriter_start_element","xmlwriter_start_dtd_entity","xmlwriter_start_dtd_element","xmlwriter_start_dtd_attlist","xmlwriter_start_dtd","xmlwriter_start_document","xmlwriter_start_comment","xmlwriter_start_cdata","xmlwriter_start_attribute_ns","xmlwriter_start_attribute","xmlwriter_set_indent_string","xmlwriter_set_indent","xmlwriter_output_memory","xmlwriter_open_uri","xmlwriter_open_memory","xmlwriter_full_end_element","xmlwriter_flush","xmlwriter_end_pi","xmlwriter_end_element","xmlwriter_end_dtd_entity","xmlwriter_end_dtd_element","xmlwriter_end_dtd_attlist","xmlwriter_end_dtd","xmlwriter_end_document","xmlwriter_end_comment","xmlwriter_end_cdata","xmlwriter_end_attribute","xmlrpc_set_type","xmlrpc_server_register_method","xmlrpc_server_register_introspection_callback","xmlrpc_server_destroy","xmlrpc_server_create","xmlrpc_server_call_method","xmlrpc_server_add_introspection_data","xmlrpc_parse_method_descriptions","xmlrpc_is_fault","xmlrpc_get_type","xmlrpc_encode_request","xmlrpc_encode","xmlrpc_decode_request","xmlrpc_decode","xml_set_unparsed_entity_decl_handler","xml_set_start_namespace_decl_handler","xml_set_processing_instruction_handler","xml_set_object","xml_set_notation_decl_handler","xml_set_external_entity_ref_handler","xml_set_end_namespace_decl_handler","xml_set_element_handler","xml_set_default_handler","xml_set_character_data_handler","xml_parser_set_option","xml_parser_get_option","xml_parser_free","xml_parser_create_ns","xml_parser_create","xml_parse_into_struct","xml_parse","xml_get_error_code","xml_get_current_line_number","xml_get_current_column_number","xml_get_current_byte_index","xml_error_string","wordwrap","wddx_serialize_vars","wddx_serialize_value","wddx_packet_start","wddx_packet_end","wddx_deserialize","wddx_add_vars","vsprintf","vprintf","vfprintf","version_compare","variant_xor","variant_sub","variant_set_type","variant_set","variant_round","variant_pow","variant_or","variant_not","variant_neg","variant_mul","variant_mod","variant_int","variant_imp","variant_idiv","variant_get_type","variant_fix","variant_eqv","variant_div","variant_date_to_timestamp","variant_date_from_timestamp","variant_cmp","variant_cat","variant_cast","variant_and","variant_add","variant_abs","var_export","var_dump","utf8_encode","utf8_decode","usort","usleep","user_error","use_soap_error_handler","urlencode","urldecode","unserialize","unregister_tick_function","unpack","unlink","unixtojd","uniqid","umask","uksort","ucwords","ucfirst","uasort","trim","trigger_error","touch","token_name","token_get_all","tmpfile","timezone_version_get","timezone_transitions_get","timezone_open","timezone_offset_get","timezone_name_get","timezone_name_from_abbr","timezone_location_get","timezone_identifiers_list","timezone_abbreviations_list","time_sleep_until","time_nanosleep","time","tidy_warning_count","tidy_repair_string","tidy_repair_file","tidy_parse_string","tidy_parse_file","tidy_is_xml","tidy_is_xhtml","tidy_getopt","tidy_get_status","tidy_get_root","tidy_get_release","tidy_get_output","tidy_get_html_ver","tidy_get_html","tidy_get_head","tidy_get_error_buffer","tidy_get_config","tidy_get_body","tidy_error_count","tidy_diagnose","tidy_config_count","tidy_clean_repair","tidy_access_count","textdomain","tempnam","tanh","tan","system","syslog","sys_get_temp_dir","symlink","substr_replace","substr_count","substr_compare","substr","strval","strtr","strtoupper","strtotime","strtolower","strtok","strstr","strspn","strrpos","strripos","strrev","strrchr","strpos","strpbrk","strncmp","strncasecmp","strnatcmp","strnatcasecmp","strlen","stristr","stripslashes","stripos","stripcslashes","strip_tags","strftime","stream_wrapper_unregister","stream_wrapper_restore","stream_wrapper_register","stream_supports_lock","stream_socket_shutdown","stream_socket_server","stream_socket_sendto","stream_socket_recvfrom","stream_socket_pair","stream_socket_get_name","stream_socket_enable_crypto","stream_socket_client","stream_socket_accept","stream_set_write_buffer","stream_set_timeout","stream_set_blocking","stream_select","stream_resolve_include_path","stream_register_wrapper","stream_is_local","stream_get_wrappers","stream_get_transports","stream_get_meta_data","stream_get_line","stream_get_filters","stream_get_contents","stream_filter_remove","stream_filter_register","stream_filter_prepend","stream_filter_append","stream_copy_to_stream","stream_context_set_params","stream_context_set_option","stream_context_set_default","stream_context_get_params","stream_context_get_options","stream_context_get_default","stream_context_create","stream_bucket_prepend","stream_bucket_new","stream_bucket_make_writeable","stream_bucket_append","strcspn","strcoll","strcmp","strchr","strcasecmp","str_word_count","str_split","str_shuffle","str_rot13","str_replace","str_repeat","str_pad","str_ireplace","str_getcsv","stat","sscanf","srand","sqrt","sqlite_valid","sqlite_unbuffered_query","sqlite_udf_encode_binary","sqlite_udf_decode_binary","sqlite_single_query","sqlite_seek","sqlite_rewind","sqlite_query","sqlite_prev","sqlite_popen","sqlite_open","sqlite_num_rows","sqlite_num_fields","sqlite_next","sqlite_libversion","sqlite_libencoding","sqlite_last_insert_rowid","sqlite_last_error","sqlite_has_prev","sqlite_has_more","sqlite_field_name","sqlite_fetch_string","sqlite_fetch_single","sqlite_fetch_object","sqlite_fetch_column_types","sqlite_fetch_array","sqlite_fetch_all","sqlite_factory","sqlite_exec","sqlite_escape_string","sqlite_error_string","sqlite_current","sqlite_create_function","sqlite_create_aggregate","sqlite_column","sqlite_close","sqlite_changes","sqlite_busy_timeout","sqlite_array_query","sql_regcase","sprintf","spliti","split","spl_object_hash","spl_classes","spl_autoload_unregister","spl_autoload_register","spl_autoload_functions","spl_autoload_extensions","spl_autoload_call","spl_autoload","soundex","sort","socket_write","socket_strerror","socket_shutdown","socket_setopt","socket_set_timeout","socket_set_option","socket_set_nonblock","socket_set_blocking","socket_set_block","socket_sendto","socket_send","socket_select","socket_recvfrom","socket_recv","socket_read","socket_listen","socket_last_error","socket_getsockname","socket_getpeername","socket_getopt","socket_get_status","socket_get_option","socket_create_pair","socket_create_listen","socket_create","socket_connect","socket_close","socket_clear_error","socket_bind","socket_accept","sleep","sizeof","sinh","sin","simplexml_load_string","simplexml_load_file","simplexml_import_dom","similar_text","shuffle","show_source","shmop_write","shmop_size","shmop_read","shmop_open","shmop_delete","shmop_close","shell_exec","sha1_file","sha1","settype","setrawcookie","setlocale","setcookie","set_time_limit","set_socket_blocking","set_magic_quotes_runtime","set_include_path","set_file_buffer","set_exception_handler","set_error_handler","session_write_close","session_unset","session_unregister","session_start","session_set_save_handler","session_set_cookie_params","session_save_path","session_register","session_regenerate_id","session_name","session_module_name","session_is_registered","session_id","session_get_cookie_params","session_encode","session_destroy","session_decode","session_commit","session_cache_limiter","session_cache_expire","serialize","scandir","rtrim","rsort","round","rmdir","rewinddir","rewind","restore_include_path","restore_exception_handler","restore_error_handler","reset","rename","register_tick_function","register_shutdown_function","realpath_cache_size","realpath_cache_get","realpath","readlink","readgzfile","readfile","readdir","read_exif_data","rawurlencode","rawurldecode","range","rand","rad2deg","quotemeta","quoted_printable_encode","quoted_printable_decode","putenv","property_exists","proc_terminate","proc_open","proc_get_status","proc_close","printf","print_r","prev","preg_split","preg_replace_callback","preg_replace","preg_quote","preg_match_all","preg_match","preg_last_error","preg_grep","preg_filter","pow","pos","popen","pi","phpversion","phpinfo","phpcredits","php_uname","php_strip_whitespace","php_sapi_name","php_real_logo_guid","php_logo_guid","php_ini_scanned_files","php_ini_loaded_file","php_egg_logo_guid","pg_version","pg_update","pg_untrace","pg_unescape_bytea","pg_tty","pg_transaction_status","pg_trace","pg_setclientencoding","pg_set_error_verbosity","pg_set_client_encoding","pg_send_query_params","pg_send_query","pg_send_prepare","pg_send_execute","pg_select","pg_result_status","pg_result_seek","pg_result_error_field","pg_result_error","pg_result","pg_query_params","pg_query","pg_put_line","pg_prepare","pg_port","pg_ping","pg_pconnect","pg_parameter_status","pg_options","pg_numrows","pg_numfields","pg_num_rows","pg_num_fields","pg_meta_data","pg_lowrite","pg_lounlink","pg_loreadall","pg_loread","pg_loopen","pg_loimport","pg_loexport","pg_locreate","pg_loclose","pg_lo_write","pg_lo_unlink","pg_lo_tell","pg_lo_seek","pg_lo_read_all","pg_lo_read","pg_lo_open","pg_lo_import","pg_lo_export","pg_lo_create","pg_lo_close","pg_last_oid","pg_last_notice","pg_last_error","pg_insert","pg_host","pg_getlastoid","pg_get_result","pg_get_pid","pg_get_notify","pg_freeresult","pg_free_result","pg_fieldtype","pg_fieldsize","pg_fieldprtlen","pg_fieldnum","pg_fieldname","pg_fieldisnull","pg_field_type_oid","pg_field_type","pg_field_table","pg_field_size","pg_field_prtlen","pg_field_num","pg_field_name","pg_field_is_null","pg_fetch_row","pg_fetch_result","pg_fetch_object","pg_fetch_assoc","pg_fetch_array","pg_fetch_all_columns","pg_fetch_all","pg_execute","pg_exec","pg_escape_string","pg_escape_bytea","pg_errormessage","pg_end_copy","pg_delete","pg_dbname","pg_copy_to","pg_copy_from","pg_convert","pg_connection_status","pg_connection_reset","pg_connection_busy","pg_connect","pg_cmdtuples","pg_close","pg_clientencoding","pg_client_encoding","pg_cancel_query","pg_affected_rows","pfsockopen","pdo_drivers","pclose","pathinfo","passthru","parse_url","parse_str","parse_ini_string","parse_ini_file","pack","output_reset_rewrite_vars","output_add_rewrite_var","ord","openssl_x509_read","openssl_x509_parse","openssl_x509_free","openssl_x509_export_to_file","openssl_x509_export","openssl_x509_checkpurpose","openssl_x509_check_private_key","openssl_verify","openssl_sign","openssl_seal","openssl_random_pseudo_bytes","openssl_public_encrypt","openssl_public_decrypt","openssl_private_encrypt","openssl_private_decrypt","openssl_pkey_new","openssl_pkey_get_public","openssl_pkey_get_private","openssl_pkey_get_details","openssl_pkey_free","openssl_pkey_export_to_file","openssl_pkey_export","openssl_pkcs7_verify","openssl_pkcs7_sign","openssl_pkcs7_encrypt","openssl_pkcs7_decrypt","openssl_pkcs12_read","openssl_pkcs12_export_to_file","openssl_pkcs12_export","openssl_open","openssl_get_publickey","openssl_get_privatekey","openssl_get_md_methods","openssl_get_cipher_methods","openssl_free_key","openssl_error_string","openssl_encrypt","openssl_digest","openssl_dh_compute_key","openssl_decrypt","openssl_csr_sign","openssl_csr_new","openssl_csr_get_subject","openssl_csr_get_public_key","openssl_csr_export_to_file","openssl_csr_export","openlog","opendir","odbc_tables","odbc_tableprivileges","odbc_statistics","odbc_specialcolumns","odbc_setoption","odbc_rollback","odbc_result_all","odbc_result","odbc_procedures","odbc_procedurecolumns","odbc_primarykeys","odbc_prepare","odbc_pconnect","odbc_num_rows","odbc_num_fields","odbc_next_result","odbc_longreadlen","odbc_gettypeinfo","odbc_free_result","odbc_foreignkeys","odbc_field_type","odbc_field_scale","odbc_field_precision","odbc_field_num","odbc_field_name","odbc_field_len","odbc_fetch_row","odbc_fetch_object","odbc_fetch_into","odbc_fetch_array","odbc_execute","odbc_exec","odbc_errormsg","odbc_error","odbc_do","odbc_data_source","odbc_cursor","odbc_connect","odbc_commit","odbc_columns","odbc_columnprivileges","odbc_close_all","odbc_close","odbc_binmode","odbc_autocommit","octdec","ob_tidyhandler","ob_start","ob_list_handlers","ob_inflatehandler","ob_implicit_flush","ob_iconv_handler","ob_gzhandler","ob_get_status","ob_get_level","ob_get_length","ob_get_flush","ob_get_contents","ob_get_clean","ob_flush","ob_etaghandler","ob_end_flush","ob_end_clean","ob_deflatehandler","ob_clean","number_format","nl2br","ngettext","next","natsort","natcasesort","mysqli_warning_count","mysqli_use_result","mysqli_thread_safe","mysqli_thread_id","mysqli_store_result","mysqli_stmt_store_result","mysqli_stmt_sqlstate","mysqli_stmt_send_long_data","mysqli_stmt_result_metadata","mysqli_stmt_reset","mysqli_stmt_prepare","mysqli_stmt_param_count","mysqli_stmt_num_rows","mysqli_stmt_next_result","mysqli_stmt_more_results","mysqli_stmt_insert_id","mysqli_stmt_init","mysqli_stmt_get_warnings","mysqli_stmt_get_result","mysqli_stmt_free_result","mysqli_stmt_field_count","mysqli_stmt_fetch","mysqli_stmt_execute","mysqli_stmt_error","mysqli_stmt_errno","mysqli_stmt_data_seek","mysqli_stmt_close","mysqli_stmt_bind_result","mysqli_stmt_bind_param","mysqli_stmt_attr_set","mysqli_stmt_attr_get","mysqli_stmt_affected_rows","mysqli_stat","mysqli_sqlstate","mysqli_set_opt","mysqli_set_charset","mysqli_send_long_data","mysqli_select_db","mysqli_rollback","mysqli_report","mysqli_refresh","mysqli_reap_async_query","mysqli_real_query","mysqli_real_escape_string","mysqli_real_connect","mysqli_query","mysqli_prepare","mysqli_poll","mysqli_ping","mysqli_param_count","mysqli_options","mysqli_num_rows","mysqli_num_fields","mysqli_next_result","mysqli_multi_query","mysqli_more_results","mysqli_kill","mysqli_insert_id","mysqli_init","mysqli_info","mysqli_get_warnings","mysqli_get_server_version","mysqli_get_server_info","mysqli_get_proto_info","mysqli_get_metadata","mysqli_get_host_info","mysqli_get_connection_stats","mysqli_get_client_version","mysqli_get_client_stats","mysqli_get_client_info","mysqli_get_charset","mysqli_get_cache_stats","mysqli_free_result","mysqli_field_tell","mysqli_field_seek","mysqli_field_count","mysqli_fetch_row","mysqli_fetch_object","mysqli_fetch_lengths","mysqli_fetch_fields","mysqli_fetch_field_direct","mysqli_fetch_field","mysqli_fetch_assoc","mysqli_fetch_array","mysqli_fetch_all","mysqli_fetch","mysqli_execute","mysqli_escape_string","mysqli_error","mysqli_errno","mysqli_dump_debug_info","mysqli_debug","mysqli_data_seek","mysqli_connect_error","mysqli_connect_errno","mysqli_connect","mysqli_commit","mysqli_close","mysqli_client_encoding","mysqli_character_set_name","mysqli_change_user","mysqli_bind_result","mysqli_bind_param","mysqli_autocommit","mysqli_affected_rows","mysql_unbuffered_query","mysql_thread_id","mysql_tablename","mysql_table_name","mysql_stat","mysql_set_charset","mysql_selectdb","mysql_select_db","mysql_result","mysql_real_escape_string","mysql_query","mysql_ping","mysql_pconnect","mysql_numrows","mysql_numfields","mysql_num_rows","mysql_num_fields","mysql_listtables","mysql_listfields","mysql_listdbs","mysql_list_tables","mysql_list_processes","mysql_list_fields","mysql_list_dbs","mysql_insert_id","mysql_info","mysql_get_server_info","mysql_get_proto_info","mysql_get_host_info","mysql_get_client_info","mysql_freeresult","mysql_free_result","mysql_fieldtype","mysql_fieldtable","mysql_fieldname","mysql_fieldlen","mysql_fieldflags","mysql_field_type","mysql_field_table","mysql_field_seek","mysql_field_name","mysql_field_len","mysql_field_flags","mysql_fetch_row","mysql_fetch_object","mysql_fetch_lengths","mysql_fetch_field","mysql_fetch_assoc","mysql_fetch_array","mysql_escape_string","mysql_error","mysql_errno","mysql_dbname","mysql_db_query","mysql_db_name","mysql_data_seek","mysql_connect","mysql_close","mysql_client_encoding","mysql_affected_rows","mysql","mt_srand","mt_rand","mt_getrandmax","move_uploaded_file","mktime","mkdir","min","microtime","method_exists","metaphone","memory_get_usage","memory_get_peak_usage","mdecrypt_generic","md5_file","md5","mcrypt_ofb","mcrypt_module_self_test","mcrypt_module_open","mcrypt_module_is_block_mode","mcrypt_module_is_block_algorithm_mode","mcrypt_module_is_block_algorithm","mcrypt_module_get_supported_key_sizes","mcrypt_module_get_algo_key_size","mcrypt_module_get_algo_block_size","mcrypt_module_close","mcrypt_list_modes","mcrypt_list_algorithms","mcrypt_get_key_size","mcrypt_get_iv_size","mcrypt_get_cipher_name","mcrypt_get_block_size","mcrypt_generic_init","mcrypt_generic_end","mcrypt_generic_deinit","mcrypt_generic","mcrypt_encrypt","mcrypt_enc_self_test","mcrypt_enc_is_block_mode","mcrypt_enc_is_block_algorithm_mode","mcrypt_enc_is_block_algorithm","mcrypt_enc_get_supported_key_sizes","mcrypt_enc_get_modes_name","mcrypt_enc_get_key_size","mcrypt_enc_get_iv_size","mcrypt_enc_get_block_size","mcrypt_enc_get_algorithms_name","mcrypt_ecb","mcrypt_decrypt","mcrypt_create_iv","mcrypt_cfb","mcrypt_cbc","mbsplit","mbregex_encoding","mberegi_replace","mberegi","mbereg_search_setpos","mbereg_search_regs","mbereg_search_pos","mbereg_search_init","mbereg_search_getregs","mbereg_search_getpos","mbereg_search","mbereg_replace","mbereg_match","mbereg","mb_substr_count","mb_substr","mb_substitute_character","mb_strwidth","mb_strtoupper","mb_strtolower","mb_strstr","mb_strrpos","mb_strripos","mb_strrichr","mb_strrchr","mb_strpos","mb_strlen","mb_stristr","mb_stripos","mb_strimwidth","mb_strcut","mb_split","mb_send_mail","mb_regex_set_options","mb_regex_encoding","mb_preferred_mime_name","mb_parse_str","mb_output_handler","mb_list_encodings","mb_language","mb_internal_encoding","mb_http_output","mb_http_input","mb_get_info","mb_eregi_replace","mb_eregi","mb_ereg_search_setpos","mb_ereg_search_regs","mb_ereg_search_pos","mb_ereg_search_init","mb_ereg_search_getregs","mb_ereg_search_getpos","mb_ereg_search","mb_ereg_replace","mb_ereg_match","mb_ereg","mb_encoding_aliases","mb_encode_numericentity","mb_encode_mimeheader","mb_detect_order","mb_detect_encoding","mb_decode_numericentity","mb_decode_mimeheader","mb_convert_variables","mb_convert_kana","mb_convert_encoding","mb_convert_case","mb_check_encoding","max","mail","magic_quotes_runtime","ltrim","lstat","long2ip","log1p","log10","log","localtime","localeconv","linkinfo","link","libxml_use_internal_errors","libxml_set_streams_context","libxml_get_last_error","libxml_get_errors","libxml_disable_entity_loader","libxml_clear_errors","levenshtein","ldap_unbind","ldap_start_tls","ldap_sort","ldap_set_option","ldap_search","ldap_rename","ldap_read","ldap_parse_result","ldap_parse_reference","ldap_next_reference","ldap_next_entry","ldap_next_attribute","ldap_modify","ldap_mod_replace","ldap_mod_del","ldap_mod_add","ldap_list","ldap_get_values_len","ldap_get_values","ldap_get_option","ldap_get_entries","ldap_get_dn","ldap_get_attributes","ldap_free_result","ldap_first_reference","ldap_first_entry","ldap_first_attribute","ldap_explode_dn","ldap_error","ldap_errno","ldap_err2str","ldap_dn2ufn","ldap_delete","ldap_count_entries","ldap_connect","ldap_compare","ldap_close","ldap_bind","ldap_add","lcg_value","lcfirst","ksort","krsort","key_exists","key","juliantojd","json_last_error","json_encode","json_decode","join","jewishtojd","jdtounix","jdtojulian","jdtojewish","jdtogregorian","jdtofrench","jdmonthname","jddayofweek","iterator_to_array","iterator_count","iterator_apply","is_writeable","is_writable","is_uploaded_file","is_subclass_of","is_string","is_soap_fault","is_scalar","is_resource","is_real","is_readable","is_object","is_numeric","is_null","is_nan","is_long","is_link","is_integer","is_int","is_infinite","is_float","is_finite","is_file","is_executable","is_double","is_dir","is_callable","is_bool","is_array","is_a","iptcparse","iptcembed","ip2long","intval","interface_exists","ini_set","ini_restore","ini_get_all","ini_get","ini_alter","inet_pton","inet_ntop","in_array","import_request_variables","implode","image_type_to_mime_type","image_type_to_extension","ignore_user_abort","idate","iconv_substr","iconv_strrpos","iconv_strpos","iconv_strlen","iconv_set_encoding","iconv_mime_encode","iconv_mime_decode_headers","iconv_mime_decode","iconv_get_encoding","iconv","hypot","http_throttle","http_support","http_send_stream","http_send_status","http_send_last_modified","http_send_file","http_send_data","http_send_content_type","http_send_content_disposition","http_request_method_unregister","http_request_method_register","http_request_method_name","http_request_method_exists","http_request_body_encode","http_request","http_redirect","http_put_stream","http_put_file","http_put_data","http_post_fields","http_post_data","http_persistent_handles_ident","http_persistent_handles_count","http_persistent_handles_clean","http_parse_params","http_parse_message","http_parse_headers","http_parse_cookie","http_negotiate_language","http_negotiate_content_type","http_negotiate_charset","http_match_request_header","http_match_modified","http_match_etag","http_inflate","http_head","http_get_request_headers","http_get_request_body_stream","http_get_request_body","http_get","http_deflate","http_date","http_chunked_decode","http_cache_last_modified","http_cache_etag","http_build_url","http_build_str","http_build_query","http_build_cookie","htmlspecialchars_decode","htmlspecialchars","htmlentities","html_entity_decode","highlight_string","highlight_file","hexdec","hebrevc","hebrev","headers_sent","headers_list","header_remove","header","hash_update_stream","hash_update_file","hash_update","hash_init","hash_hmac_file","hash_hmac","hash_final","hash_file","hash_copy","hash_algos","hash","gzwrite","gzuncompress","gztell","gzseek","gzrewind","gzread","gzputs","gzpassthru","gzopen","gzinflate","gzgetss","gzgets","gzgetc","gzfile","gzeof","gzencode","gzdeflate","gzcompress","gzclose","gregoriantojd","gmstrftime","gmmktime","gmdate","glob","gettype","gettimeofday","gettext","getservbyport","getservbyname","getrandmax","getprotobynumber","getprotobyname","getopt","getmyuid","getmypid","getmyinode","getmygid","getmxrr","getlastmod","getimagesize","gethostname","gethostbynamel","gethostbyname","gethostbyaddr","getenv","getdate","getcwd","get_resource_type","get_required_files","get_parent_class","get_object_vars","get_meta_tags","get_magic_quotes_runtime","get_magic_quotes_gpc","get_loaded_extensions","get_included_files","get_include_path","get_html_translation_table","get_headers","get_extension_funcs","get_defined_vars","get_defined_functions","get_defined_constants","get_declared_interfaces","get_declared_classes","get_current_user","get_class_vars","get_class_methods","get_class","get_cfg_var","get_called_class","get_browser","gc_enabled","gc_enable","gc_disable","gc_collect_cycles","fwrite","function_exists","func_num_args","func_get_args","func_get_arg","ftruncate","ftp_systype","ftp_ssl_connect","ftp_size","ftp_site","ftp_set_option","ftp_rmdir","ftp_rename","ftp_rawlist","ftp_raw","ftp_quit","ftp_pwd","ftp_put","ftp_pasv","ftp_nlist","ftp_nb_put","ftp_nb_get","ftp_nb_fput","ftp_nb_fget","ftp_nb_continue","ftp_mkdir","ftp_mdtm","ftp_login","ftp_get_option","ftp_get","ftp_fput","ftp_fget","ftp_exec","ftp_delete","ftp_connect","ftp_close","ftp_chmod","ftp_chdir","ftp_cdup","ftp_alloc","ftell","fstat","fsockopen","fseek","fscanf","frenchtojd","fread","fputs","fputcsv","fprintf","fpassthru","forward_static_call_array","forward_static_call","fopen","fnmatch","fmod","flush","floor","flock","floatval","filter_var_array","filter_var","filter_list","filter_input_array","filter_input","filter_id","filter_has_var","filetype","filesize","fileperms","fileowner","filemtime","fileinode","filegroup","filectime","fileatime","file_put_contents","file_get_contents","file_exists","file","fgetss","fgets","fgetcsv","fgetc","fflush","feof","fclose","ezmlm_hash","extract","extension_loaded","expm1","explode","exp","exif_thumbnail","exif_tagname","exif_read_data","exif_imagetype","exec","escapeshellcmd","escapeshellarg","error_reporting","error_log","error_get_last","eregi_replace","eregi","ereg_replace","ereg","end","easter_days","easter_date","each","doubleval","dom_import_simplexml","dns_get_record","dns_get_mx","dns_check_record","dngettext","dl","diskfreespace","disk_total_space","disk_free_space","dirname","dir","dgettext","deg2rad","defined","define_syslog_variables","define","decoct","dechex","decbin","debug_zval_dump","debug_print_backtrace","debug_backtrace","dcngettext","dcgettext","date_timezone_set","date_timezone_get","date_timestamp_set","date_timestamp_get","date_time_set","date_sunset","date_sunrise","date_sun_info","date_sub","date_parse_from_format","date_parse","date_offset_get","date_modify","date_isodate_set","date_interval_format","date_interval_create_from_date_string","date_get_last_errors","date_format","date_diff","date_default_timezone_set","date_default_timezone_get","date_date_set","date_create_from_format","date_create","date_add","date","current","ctype_xdigit","ctype_upper","ctype_space","ctype_punct","ctype_print","ctype_lower","ctype_graph","ctype_digit","ctype_cntrl","ctype_alpha","ctype_alnum","crypt","create_function","crc32","count_chars","count","cosh","cos","copy","convert_uuencode","convert_uudecode","convert_cyr_string","constant","connection_status","connection_aborted","compact","com_print_typeinfo","com_message_pump","com_load_typelib","com_get_active_object","com_event_sink","com_create_guid","closelog","closedir","clearstatcache","class_parents","class_implements","class_exists","class_alias","chunk_split","chr","chown","chop","chmod","chgrp","checkdnsrr","checkdate","chdir","ceil","call_user_method_array","call_user_method","call_user_func_array","call_user_func","cal_to_jd","cal_info","cal_from_jd","cal_days_in_month","bindtextdomain","bindec","bind_textdomain_codeset","bin2hex","bcsub","bcsqrt","bcscale","bcpowmod","bcpow","bcmul","bcmod","bcdiv","bccomp","bcadd","basename","base_convert","base64_encode","base64_decode","atanh","atan2","atan","assert_options","assert","asort","asinh","asin","arsort","array_walk_recursive","array_walk","array_values","array_unshift","array_unique","array_uintersect_uassoc","array_uintersect_assoc","array_uintersect","array_udiff_uassoc","array_udiff_assoc","array_udiff","array_sum","array_splice","array_slice","array_shift","array_search","array_reverse","array_replace_recursive","array_replace","array_reduce","array_rand","array_push","array_product","array_pop","array_pad","array_multisort","array_merge_recursive","array_merge","array_map","array_keys","array_key_exists","array_intersect_ukey","array_intersect_uassoc","array_intersect_key","array_intersect_assoc","array_intersect","array_flip","array_filter","array_fill_keys","array_fill","array_diff_ukey","array_diff_uassoc","array_diff_key","array_diff_assoc","array_diff","array_count_values","array_combine","array_chunk","array_change_key_case","addslashes","addcslashes","acosh","acos","abs"],
boundary:"\\b"},languageConstruct:{values:["isset","array","unset","list","echo","include_once","include","require_once","require","print","empty","return","die","eval","exit"],boundary:"\\b"},constant:{values:["__CLASS__","__DIR__","__FILE__","__LINE__","__FUNCTION__","__METHOD__","__NAMESPACE__","ZEND_THREAD_SAFE","ZEND_DEBUG_BUILD","XSL_CLONE_NEVER","XSL_CLONE_AUTO","XSL_CLONE_ALWAYS","XSD_UNSIGNEDSHORT","XSD_UNSIGNEDLONG","XSD_UNSIGNEDINT","XSD_UNSIGNEDBYTE","XSD_TOKEN","XSD_TIME","XSD_STRING","XSD_SHORT","XSD_QNAME","XSD_POSITIVEINTEGER","XSD_NOTATION","XSD_NORMALIZEDSTRING","XSD_NONPOSITIVEINTEGER","XSD_NONNEGATIVEINTEGER","XSD_NMTOKENS","XSD_NMTOKEN","XSD_NEGATIVEINTEGER","XSD_NCNAME","XSD_NAMESPACE","XSD_NAME","XSD_LONG","XSD_LANGUAGE","XSD_INTEGER","XSD_INT","XSD_IDREFS","XSD_IDREF","XSD_ID","XSD_HEXBINARY","XSD_GYEARMONTH","XSD_GYEAR","XSD_GMONTHDAY","XSD_GMONTH","XSD_GDAY","XSD_FLOAT","XSD_ENTITY","XSD_ENTITIES","XSD_DURATION","XSD_DOUBLE","XSD_DECIMAL","XSD_DATETIME","XSD_DATE","XSD_BYTE","XSD_BOOLEAN","XSD_BASE64BINARY","XSD_ANYXML","XSD_ANYURI","XSD_ANYTYPE","XSD_1999_TIMEINSTANT","XSD_1999_NAMESPACE","XML_TEXT_NODE","XML_SAX_IMPL","XML_PI_NODE","XML_OPTION_TARGET_ENCODING","XML_OPTION_SKIP_WHITE","XML_OPTION_SKIP_TAGSTART","XML_OPTION_CASE_FOLDING","XML_NOTATION_NODE","XML_NAMESPACE_DECL_NODE","XML_LOCAL_NAMESPACE","XML_HTML_DOCUMENT_NODE","XML_ERROR_UNKNOWN_ENCODING","XML_ERROR_UNDEFINED_ENTITY","XML_ERROR_UNCLOSED_TOKEN","XML_ERROR_UNCLOSED_CDATA_SECTION","XML_ERROR_TAG_MISMATCH","XML_ERROR_SYNTAX","XML_ERROR_RECURSIVE_ENTITY_REF","XML_ERROR_PARTIAL_CHAR","XML_ERROR_PARAM_ENTITY_REF","XML_ERROR_NO_MEMORY","XML_ERROR_NO_ELEMENTS","XML_ERROR_NONE","XML_ERROR_MISPLACED_XML_PI","XML_ERROR_JUNK_AFTER_DOC_ELEMENT","XML_ERROR_INVALID_TOKEN","XML_ERROR_INCORRECT_ENCODING","XML_ERROR_EXTERNAL_ENTITY_HANDLING","XML_ERROR_DUPLICATE_ATTRIBUTE","XML_ERROR_BINARY_ENTITY_REF","XML_ERROR_BAD_CHAR_REF","XML_ERROR_ATTRIBUTE_EXTERNAL_ENTITY_REF","XML_ERROR_ASYNC_ENTITY","XML_ENTITY_REF_NODE","XML_ENTITY_NODE","XML_ENTITY_DECL_NODE","XML_ELEMENT_NODE","XML_ELEMENT_DECL_NODE","XML_DTD_NODE","XML_DOCUMENT_TYPE_NODE","XML_DOCUMENT_NODE","XML_DOCUMENT_FRAG_NODE","XML_COMMENT_NODE","XML_CDATA_SECTION_NODE","XML_ATTRIBUTE_NOTATION","XML_ATTRIBUTE_NODE","XML_ATTRIBUTE_NMTOKENS","XML_ATTRIBUTE_NMTOKEN","XML_ATTRIBUTE_IDREFS","XML_ATTRIBUTE_IDREF","XML_ATTRIBUTE_ID","XML_ATTRIBUTE_ENUMERATION","XML_ATTRIBUTE_ENTITY","XML_ATTRIBUTE_DECL_NODE","XML_ATTRIBUTE_CDATA","X509_PURPOSE_SSL_SERVER","X509_PURPOSE_SSL_CLIENT","X509_PURPOSE_SMIME_SIGN","X509_PURPOSE_SMIME_ENCRYPT","X509_PURPOSE_NS_SSL_SERVER","X509_PURPOSE_CRL_SIGN","X509_PURPOSE_ANY","WSDL_CACHE_NONE","WSDL_CACHE_MEMORY","WSDL_CACHE_DISK","WSDL_CACHE_BOTH","VT_VARIANT","VT_UNKNOWN","VT_UINT","VT_UI4","VT_UI2","VT_UI1","VT_R8","VT_R4","VT_NULL","VT_INT","VT_I4","VT_I2","VT_I1","VT_ERROR","VT_EMPTY","VT_DISPATCH","VT_DECIMAL","VT_DATE","VT_CY","VT_BYREF","VT_BSTR","VT_BOOL","VT_ARRAY","VARCMP_NULL","VARCMP_LT","VARCMP_GT","VARCMP_EQ","UPLOAD_ERR_PARTIAL","UPLOAD_ERR_OK","UPLOAD_ERR_NO_TMP_DIR","UPLOAD_ERR_NO_FILE","UPLOAD_ERR_INI_SIZE","UPLOAD_ERR_FORM_SIZE","UPLOAD_ERR_EXTENSION","UPLOAD_ERR_CANT_WRITE","UNKNOWN_TYPE","T_XOR_EQUAL","T_WHITESPACE","T_WHILE","T_VARIABLE","T_VAR","T_USE","T_UNSET_CAST","T_UNSET","T_TRY","T_THROW","T_SWITCH","T_STRING_VARNAME","T_STRING_CAST","T_STRING","T_STATIC","T_START_HEREDOC","T_SR_EQUAL","T_SR","T_SL_EQUAL","T_SL","T_RETURN","T_REQUIRE_ONCE","T_REQUIRE","T_PUBLIC","T_PROTECTED","T_PRIVATE","T_PRINT","T_PLUS_EQUAL","T_PAAMAYIM_NEKUDOTAYIM","T_OR_EQUAL","T_OPEN_TAG_WITH_ECHO","T_OPEN_TAG","T_OBJECT_OPERATOR","T_OBJECT_CAST","T_NUM_STRING","T_NS_SEPARATOR","T_NS_C","T_NEW","T_NAMESPACE","T_MUL_EQUAL","T_MOD_EQUAL","T_MINUS_EQUAL","T_METHOD_C","T_LOGICAL_XOR","T_LOGICAL_OR","T_LOGICAL_AND","T_LNUMBER","T_LIST","T_LINE","T_IS_SMALLER_OR_EQUAL","T_IS_NOT_IDENTICAL","T_IS_NOT_EQUAL","T_IS_IDENTICAL","T_IS_GREATER_OR_EQUAL","T_IS_EQUAL","T_ISSET","T_INT_CAST","T_INTERFACE","T_INSTANCEOF","T_INLINE_HTML","T_INCLUDE_ONCE","T_INCLUDE","T_INC","T_IMPLEMENTS","T_IF","T_HALT_COMPILER","T_GOTO","T_GLOBAL","T_FUNC_C","T_FUNCTION","T_FOREACH","T_FOR","T_FINAL","T_FILE","T_EXTENDS","T_EXIT","T_EVAL","T_END_HEREDOC","T_ENDWHILE","T_ENDSWITCH","T_ENDIF","T_ENDFOREACH","T_ENDFOR","T_ENDDECLARE","T_ENCAPSED_AND_WHITESPACE","T_EMPTY","T_ELSEIF","T_ELSE","T_ECHO","T_DOUBLE_COLON","T_DOUBLE_CAST","T_DOUBLE_ARROW","T_DOLLAR_OPEN_CURLY_BRACES","T_DOC_COMMENT","T_DO","T_DNUMBER","T_DIV_EQUAL","T_DIR","T_DEFAULT","T_DECLARE","T_DEC","T_CURLY_OPEN","T_CONTINUE","T_CONSTANT_ENCAPSED_STRING","T_CONST","T_CONCAT_EQUAL","T_COMMENT","T_CLOSE_TAG","T_CLONE","T_CLASS_C","T_CLASS","T_CHARACTER","T_CATCH","T_CASE","T_BREAK","T_BOOL_CAST","T_BOOLEAN_OR","T_BOOLEAN_AND","T_BAD_CHARACTER","T_AS","T_ARRAY_CAST","T_ARRAY","T_AND_EQUAL","T_ABSTRACT","TRUE","TIDY_TAG_XMP","TIDY_TAG_WBR","TIDY_TAG_VAR","TIDY_TAG_UNKNOWN","TIDY_TAG_UL","TIDY_TAG_U","TIDY_TAG_TT","TIDY_TAG_TR","TIDY_TAG_TITLE","TIDY_TAG_THEAD","TIDY_TAG_TH","TIDY_TAG_TFOOT","TIDY_TAG_TEXTAREA","TIDY_TAG_TD","TIDY_TAG_TBODY","TIDY_TAG_TABLE","TIDY_TAG_SUP","TIDY_TAG_SUB","TIDY_TAG_STYLE","TIDY_TAG_STRONG","TIDY_TAG_STRIKE","TIDY_TAG_SPAN","TIDY_TAG_SPACER","TIDY_TAG_SMALL","TIDY_TAG_SERVLET","TIDY_TAG_SERVER","TIDY_TAG_SELECT","TIDY_TAG_SCRIPT","TIDY_TAG_SAMP","TIDY_TAG_S","TIDY_TAG_RUBY","TIDY_TAG_RTC","TIDY_TAG_RT","TIDY_TAG_RP","TIDY_TAG_RBC","TIDY_TAG_RB","TIDY_TAG_Q","TIDY_TAG_PRE","TIDY_TAG_PLAINTEXT","TIDY_TAG_PARAM","TIDY_TAG_P","TIDY_TAG_OPTION","TIDY_TAG_OPTGROUP","TIDY_TAG_OL","TIDY_TAG_OBJECT","TIDY_TAG_NOSCRIPT","TIDY_TAG_NOSAVE","TIDY_TAG_NOLAYER","TIDY_TAG_NOFRAMES","TIDY_TAG_NOEMBED","TIDY_TAG_NOBR","TIDY_TAG_MULTICOL","TIDY_TAG_META","TIDY_TAG_MENU","TIDY_TAG_MARQUEE","TIDY_TAG_MAP","TIDY_TAG_LISTING","TIDY_TAG_LINK","TIDY_TAG_LI","TIDY_TAG_LEGEND","TIDY_TAG_LAYER","TIDY_TAG_LABEL","TIDY_TAG_KEYGEN","TIDY_TAG_KBD","TIDY_TAG_ISINDEX","TIDY_TAG_INS","TIDY_TAG_INPUT","TIDY_TAG_IMG","TIDY_TAG_ILAYER","TIDY_TAG_IFRAME","TIDY_TAG_I","TIDY_TAG_HTML","TIDY_TAG_HR","TIDY_TAG_HEAD","TIDY_TAG_H6","TIDY_TAG_H5","TIDY_TAG_H4","TIDY_TAG_H3","TIDY_TAG_H2","TIDY_TAG_H1","TIDY_TAG_FRAMESET","TIDY_TAG_FRAME","TIDY_TAG_FORM","TIDY_TAG_FONT","TIDY_TAG_FIELDSET","TIDY_TAG_EMBED","TIDY_TAG_EM","TIDY_TAG_DT","TIDY_TAG_DL","TIDY_TAG_DIV","TIDY_TAG_DIR","TIDY_TAG_DFN","TIDY_TAG_DEL","TIDY_TAG_DD","TIDY_TAG_COMMENT","TIDY_TAG_COLGROUP","TIDY_TAG_COL","TIDY_TAG_CODE","TIDY_TAG_CITE","TIDY_TAG_CENTER","TIDY_TAG_CAPTION","TIDY_TAG_BUTTON","TIDY_TAG_BR","TIDY_TAG_BODY","TIDY_TAG_BLOCKQUOTE","TIDY_TAG_BLINK","TIDY_TAG_BIG","TIDY_TAG_BGSOUND","TIDY_TAG_BDO","TIDY_TAG_BASEFONT","TIDY_TAG_BASE","TIDY_TAG_B","TIDY_TAG_AREA","TIDY_TAG_APPLET","TIDY_TAG_ALIGN","TIDY_TAG_ADDRESS","TIDY_TAG_ACRONYM","TIDY_TAG_ABBR","TIDY_TAG_A","TIDY_NODETYPE_XMLDECL","TIDY_NODETYPE_TEXT","TIDY_NODETYPE_STARTEND","TIDY_NODETYPE_START","TIDY_NODETYPE_SECTION","TIDY_NODETYPE_ROOT","TIDY_NODETYPE_PROCINS","TIDY_NODETYPE_PHP","TIDY_NODETYPE_JSTE","TIDY_NODETYPE_END","TIDY_NODETYPE_DOCTYPE","TIDY_NODETYPE_COMMENT","TIDY_NODETYPE_CDATA","TIDY_NODETYPE_ASP","TCP_NODELAY","SUNFUNCS_RET_TIMESTAMP","SUNFUNCS_RET_STRING","SUNFUNCS_RET_DOUBLE","STR_PAD_RIGHT","STR_PAD_LEFT","STR_PAD_BOTH","STREAM_USE_PATH","STREAM_URL_STAT_QUIET","STREAM_URL_STAT_LINK","STREAM_SOCK_STREAM","STREAM_SOCK_SEQPACKET","STREAM_SOCK_RDM","STREAM_SOCK_RAW","STREAM_SOCK_DGRAM","STREAM_SHUT_WR","STREAM_SHUT_RDWR","STREAM_SHUT_RD","STREAM_SERVER_LISTEN","STREAM_SERVER_BIND","STREAM_REPORT_ERRORS","STREAM_PF_UNIX","STREAM_PF_INET6","STREAM_PF_INET","STREAM_PEEK","STREAM_OPTION_WRITE_BUFFER","STREAM_OPTION_READ_TIMEOUT","STREAM_OPTION_READ_BUFFER","STREAM_OPTION_BLOCKING","STREAM_OOB","STREAM_NOTIFY_SEVERITY_WARN","STREAM_NOTIFY_SEVERITY_INFO","STREAM_NOTIFY_SEVERITY_ERR","STREAM_NOTIFY_RESOLVE","STREAM_NOTIFY_REDIRECTED","STREAM_NOTIFY_PROGRESS","STREAM_NOTIFY_MIME_TYPE_IS","STREAM_NOTIFY_FILE_SIZE_IS","STREAM_NOTIFY_FAILURE","STREAM_NOTIFY_CONNECT","STREAM_NOTIFY_COMPLETED","STREAM_NOTIFY_AUTH_RESULT","STREAM_NOTIFY_AUTH_REQUIRED","STREAM_MUST_SEEK","STREAM_MKDIR_RECURSIVE","STREAM_IS_URL","STREAM_IPPROTO_IP","STREAM_IGNORE_URL","STREAM_FILTER_WRITE","STREAM_FILTER_READ","STREAM_FILTER_ALL","STREAM_ENFORCE_SAFE_MODE","STREAM_CRYPTO_METHOD_TLS_SERVER","STREAM_CRYPTO_METHOD_TLS_CLIENT","STREAM_CRYPTO_METHOD_SSLv3_SERVER","STREAM_CRYPTO_METHOD_SSLv3_CLIENT","STREAM_CRYPTO_METHOD_SSLv2_SERVER","STREAM_CRYPTO_METHOD_SSLv2_CLIENT","STREAM_CRYPTO_METHOD_SSLv23_SERVER","STREAM_CRYPTO_METHOD_SSLv23_CLIENT","STREAM_CLIENT_PERSISTENT","STREAM_CLIENT_CONNECT","STREAM_CLIENT_ASYNC_CONNECT","STREAM_CAST_FOR_SELECT","STREAM_CAST_AS_STREAM","STREAM_BUFFER_NONE","STREAM_BUFFER_LINE","STREAM_BUFFER_FULL","STDOUT","STDIN","STDERR","SQL_VARCHAR","SQL_VARBINARY","SQL_TINYINT","SQL_TIMESTAMP","SQL_TIME","SQL_SMALLINT","SQL_REAL","SQL_ODBC_CURSORS","SQL_NUMERIC","SQL_LONGVARCHAR","SQL_LONGVARBINARY","SQL_KEYSET_SIZE","SQL_INTEGER","SQL_FLOAT","SQL_FETCH_NEXT","SQL_FETCH_FIRST","SQL_DOUBLE","SQL_DECIMAL","SQL_DATE","SQL_CUR_USE_ODBC","SQL_CUR_USE_IF_NEEDED","SQL_CUR_USE_DRIVER","SQL_CURSOR_TYPE","SQL_CURSOR_STATIC","SQL_CURSOR_KEYSET_DRIVEN","SQL_CURSOR_FORWARD_ONLY","SQL_CURSOR_DYNAMIC","SQL_CONCUR_VALUES","SQL_CONCUR_ROWVER","SQL_CONCUR_READ_ONLY","SQL_CONCUR_LOCK","SQL_CONCURRENCY","SQL_CHAR","SQL_BIT","SQL_BINARY","SQL_BIGINT","SQLITE_TOOBIG","SQLITE_SCHEMA","SQLITE_ROW","SQLITE_READONLY","SQLITE_PROTOCOL","SQLITE_PERM","SQLITE_OK","SQLITE_NUM","SQLITE_NOTFOUND","SQLITE_NOTADB","SQLITE_NOMEM","SQLITE_NOLFS","SQLITE_MISUSE","SQLITE_MISMATCH","SQLITE_LOCKED","SQLITE_IOERR","SQLITE_INTERRUPT","SQLITE_INTERNAL","SQLITE_FULL","SQLITE_FORMAT","SQLITE_ERROR","SQLITE_EMPTY","SQLITE_DONE","SQLITE_CORRUPT","SQLITE_CONSTRAINT","SQLITE_CANTOPEN","SQLITE_BUSY","SQLITE_BOTH","SQLITE_AUTH","SQLITE_ASSOC","SQLITE_ABORT","SQLITE3_TEXT","SQLITE3_OPEN_READWRITE","SQLITE3_OPEN_READONLY","SQLITE3_OPEN_CREATE","SQLITE3_NUM","SQLITE3_NULL","SQLITE3_INTEGER","SQLITE3_FLOAT","SQLITE3_BOTH","SQLITE3_BLOB","SQLITE3_ASSOC","SO_TYPE","SO_SNDTIMEO","SO_SNDLOWAT","SO_SNDBUF","SO_REUSEADDR","SO_RCVTIMEO","SO_RCVLOWAT","SO_RCVBUF","SO_OOBINLINE","SO_LINGER","SO_KEEPALIVE","SO_ERROR","SO_DONTROUTE","SO_DEBUG","SO_BROADCAST","SORT_STRING","SORT_REGULAR","SORT_NUMERIC","SORT_LOCALE_STRING","SORT_DESC","SORT_ASC","SOMAXCONN","SOL_UDP","SOL_TCP","SOL_SOCKET","SOCK_STREAM","SOCK_SEQPACKET","SOCK_RDM","SOCK_RAW","SOCK_DGRAM","SOCKET_VERNOTSUPPORTED","SOCKET_TRY_AGAIN","SOCKET_SYSNOTREADY","SOCKET_NO_RECOVERY","SOCKET_NO_DATA","SOCKET_NO_ADDRESS","SOCKET_NOTINITIALISED","SOCKET_HOST_NOT_FOUND","SOCKET_EWOULDBLOCK","SOCKET_EUSERS","SOCKET_ETOOMANYREFS","SOCKET_ETIMEDOUT","SOCKET_ESTALE","SOCKET_ESOCKTNOSUPPORT","SOCKET_ESHUTDOWN","SOCKET_EREMOTE","SOCKET_EPROTOTYPE","SOCKET_EPROTONOSUPPORT","SOCKET_EPROCLIM","SOCKET_EPFNOSUPPORT","SOCKET_EOPNOTSUPP","SOCKET_ENOTSOCK","SOCKET_ENOTEMPTY","SOCKET_ENOTCONN","SOCKET_ENOPROTOOPT","SOCKET_ENOBUFS","SOCKET_ENETUNREACH","SOCKET_ENETRESET","SOCKET_ENETDOWN","SOCKET_ENAMETOOLONG","SOCKET_EMSGSIZE","SOCKET_EMFILE","SOCKET_ELOOP","SOCKET_EISCONN","SOCKET_EINVAL","SOCKET_EINTR","SOCKET_EINPROGRESS","SOCKET_EHOSTUNREACH","SOCKET_EHOSTDOWN","SOCKET_EFAULT","SOCKET_EDQUOT","SOCKET_EDISCON","SOCKET_EDESTADDRREQ","SOCKET_ECONNRESET","SOCKET_ECONNREFUSED","SOCKET_ECONNABORTED","SOCKET_EBADF","SOCKET_EALREADY","SOCKET_EAFNOSUPPORT","SOCKET_EADDRNOTAVAIL","SOCKET_EADDRINUSE","SOCKET_EACCES","SOAP_WAIT_ONE_WAY_CALLS","SOAP_USE_XSI_ARRAY_TYPE","SOAP_SINGLE_ELEMENT_ARRAYS","SOAP_RPC","SOAP_PERSISTENCE_SESSION","SOAP_PERSISTENCE_REQUEST","SOAP_LITERAL","SOAP_FUNCTIONS_ALL","SOAP_ENC_OBJECT","SOAP_ENC_ARRAY","SOAP_ENCODED","SOAP_DOCUMENT","SOAP_COMPRESSION_GZIP","SOAP_COMPRESSION_DEFLATE","SOAP_COMPRESSION_ACCEPT","SOAP_AUTHENTICATION_DIGEST","SOAP_AUTHENTICATION_BASIC","SOAP_ACTOR_UNLIMATERECEIVER","SOAP_ACTOR_NONE","SOAP_ACTOR_NEXT","SOAP_1_2","SOAP_1_1","SEEK_SET","SEEK_END","SEEK_CUR","PSFS_PASS_ON","PSFS_FLAG_NORMAL","PSFS_FLAG_FLUSH_INC","PSFS_FLAG_FLUSH_CLOSE","PSFS_FEED_ME","PSFS_ERR_FATAL","PREG_SPLIT_OFFSET_CAPTURE","PREG_SPLIT_NO_EMPTY","PREG_SPLIT_DELIM_CAPTURE","PREG_SET_ORDER","PREG_RECURSION_LIMIT_ERROR","PREG_PATTERN_ORDER","PREG_OFFSET_CAPTURE","PREG_NO_ERROR","PREG_INTERNAL_ERROR","PREG_GREP_INVERT","PREG_BAD_UTF8_OFFSET_ERROR","PREG_BAD_UTF8_ERROR","PREG_BACKTRACK_LIMIT_ERROR","PKCS7_TEXT","PKCS7_NOVERIFY","PKCS7_NOSIGS","PKCS7_NOINTERN","PKCS7_NOCHAIN","PKCS7_NOCERTS","PKCS7_NOATTR","PKCS7_DETACHED","PKCS7_BINARY","PHP_ZTS","PHP_WINDOWS_VERSION_SUITEMASK","PHP_WINDOWS_VERSION_SP_MINOR","PHP_WINDOWS_VERSION_SP_MAJOR","PHP_WINDOWS_VERSION_PRODUCTTYPE","PHP_WINDOWS_VERSION_PLATFORM","PHP_WINDOWS_VERSION_MINOR","PHP_WINDOWS_VERSION_MAJOR","PHP_WINDOWS_VERSION_BUILD","PHP_WINDOWS_NT_WORKSTATION","PHP_WINDOWS_NT_SERVER","PHP_WINDOWS_NT_DOMAIN_CONTROLLER","PHP_VERSION_ID","PHP_VERSION","PHP_URL_USER","PHP_URL_SCHEME","PHP_URL_QUERY","PHP_URL_PORT","PHP_URL_PATH","PHP_URL_PASS","PHP_URL_HOST","PHP_URL_FRAGMENT","PHP_SYSCONFDIR","PHP_SHLIB_SUFFIX","PHP_SAPI","PHP_ROUND_HALF_UP","PHP_ROUND_HALF_ODD","PHP_ROUND_HALF_EVEN","PHP_ROUND_HALF_DOWN","PHP_RELEASE_VERSION","PHP_PREFIX","PHP_OUTPUT_HANDLER_START","PHP_OUTPUT_HANDLER_END","PHP_OUTPUT_HANDLER_CONT","PHP_OS","PHP_NORMAL_READ","PHP_MINOR_VERSION","PHP_MAXPATHLEN","PHP_MAJOR_VERSION","PHP_LOCALSTATEDIR","PHP_LIBDIR","PHP_INT_SIZE","PHP_INT_MAX","PHP_EXTRA_VERSION","PHP_EXTENSION_DIR","PHP_EOL","PHP_DEBUG","PHP_DATADIR","PHP_CONFIG_FILE_SCAN_DIR","PHP_CONFIG_FILE_PATH","PHP_BINDIR","PHP_BINARY_READ","PGSQL_TUPLES_OK","PGSQL_TRANSACTION_UNKNOWN","PGSQL_TRANSACTION_INTRANS","PGSQL_TRANSACTION_INERROR","PGSQL_TRANSACTION_IDLE","PGSQL_TRANSACTION_ACTIVE","PGSQL_STATUS_STRING","PGSQL_STATUS_LONG","PGSQL_SEEK_SET","PGSQL_SEEK_END","PGSQL_SEEK_CUR","PGSQL_NUM","PGSQL_NONFATAL_ERROR","PGSQL_FATAL_ERROR","PGSQL_ERRORS_VERBOSE","PGSQL_ERRORS_TERSE","PGSQL_ERRORS_DEFAULT","PGSQL_EMPTY_QUERY","PGSQL_DML_STRING","PGSQL_DML_NO_CONV","PGSQL_DML_EXEC","PGSQL_DML_ASYNC","PGSQL_DIAG_STATEMENT_POSITION","PGSQL_DIAG_SQLSTATE","PGSQL_DIAG_SOURCE_LINE","PGSQL_DIAG_SOURCE_FUNCTION","PGSQL_DIAG_SOURCE_FILE","PGSQL_DIAG_SEVERITY","PGSQL_DIAG_MESSAGE_PRIMARY","PGSQL_DIAG_MESSAGE_HINT","PGSQL_DIAG_MESSAGE_DETAIL","PGSQL_DIAG_INTERNAL_QUERY","PGSQL_DIAG_INTERNAL_POSITION","PGSQL_DIAG_CONTEXT","PGSQL_COPY_OUT","PGSQL_COPY_IN","PGSQL_CONV_IGNORE_NOT_NULL","PGSQL_CONV_IGNORE_DEFAULT","PGSQL_CONV_FORCE_NULL","PGSQL_CONNECT_FORCE_NEW","PGSQL_CONNECTION_OK","PGSQL_CONNECTION_BAD","PGSQL_COMMAND_OK","PGSQL_BOTH","PGSQL_BAD_RESPONSE","PGSQL_ASSOC","PEAR_INSTALL_DIR","PEAR_EXTENSION_DIR","PCRE_VERSION","PATH_SEPARATOR","PATHINFO_FILENAME","PATHINFO_EXTENSION","PATHINFO_DIRNAME","PATHINFO_BASENAME","OPENSSL_VERSION_TEXT","OPENSSL_VERSION_NUMBER","OPENSSL_TLSEXT_SERVER_NAME","OPENSSL_SSLV23_PADDING","OPENSSL_PKCS1_PADDING","OPENSSL_PKCS1_OAEP_PADDING","OPENSSL_NO_PADDING","OPENSSL_KEYTYPE_RSA","OPENSSL_KEYTYPE_EC","OPENSSL_KEYTYPE_DSA","OPENSSL_KEYTYPE_DH","OPENSSL_CIPHER_RC2_64","OPENSSL_CIPHER_RC2_40","OPENSSL_CIPHER_RC2_128","OPENSSL_CIPHER_DES","OPENSSL_CIPHER_3DES","OPENSSL_ALGO_SHA1","OPENSSL_ALGO_MD5","OPENSSL_ALGO_MD4","OPENSSL_ALGO_DSS1","ODBC_TYPE","ODBC_BINMODE_RETURN","ODBC_BINMODE_PASSTHRU","ODBC_BINMODE_CONVERT","NULL","NORM_IGNOREWIDTH","NORM_IGNORESYMBOLS","NORM_IGNORENONSPACE","NORM_IGNOREKANATYPE","NORM_IGNORECASE","NAN","M_SQRTPI","M_SQRT3","M_SQRT2","M_SQRT1_2","M_PI_4","M_PI_2","M_PI","M_LOG2E","M_LOG10E","M_LNPI","M_LN2","M_LN10","M_EULER","M_E","M_2_SQRTPI","M_2_PI","M_1_PI","MYSQL_NUM","MYSQL_CLIENT_SSL","MYSQL_CLIENT_INTERACTIVE","MYSQL_CLIENT_IGNORE_SPACE","MYSQL_CLIENT_COMPRESS","MYSQL_BOTH","MYSQL_ASSOC","MYSQLI_ZEROFILL_FLAG","MYSQLI_USE_RESULT","MYSQLI_UNSIGNED_FLAG","MYSQLI_UNIQUE_KEY_FLAG","MYSQLI_TYPE_YEAR","MYSQLI_TYPE_VAR_STRING","MYSQLI_TYPE_TINY_BLOB","MYSQLI_TYPE_TINY","MYSQLI_TYPE_TIMESTAMP","MYSQLI_TYPE_TIME","MYSQLI_TYPE_STRING","MYSQLI_TYPE_SHORT","MYSQLI_TYPE_SET","MYSQLI_TYPE_NULL","MYSQLI_TYPE_NEWDECIMAL","MYSQLI_TYPE_NEWDATE","MYSQLI_TYPE_MEDIUM_BLOB","MYSQLI_TYPE_LONG_BLOB","MYSQLI_TYPE_LONGLONG","MYSQLI_TYPE_LONG","MYSQLI_TYPE_INTERVAL","MYSQLI_TYPE_INT24","MYSQLI_TYPE_GEOMETRY","MYSQLI_TYPE_FLOAT","MYSQLI_TYPE_ENUM","MYSQLI_TYPE_DOUBLE","MYSQLI_TYPE_DECIMAL","MYSQLI_TYPE_DATETIME","MYSQLI_TYPE_DATE","MYSQLI_TYPE_CHAR","MYSQLI_TYPE_BLOB","MYSQLI_TYPE_BIT","MYSQLI_TIMESTAMP_FLAG","MYSQLI_STORE_RESULT","MYSQLI_STMT_ATTR_UPDATE_MAX_LENGTH","MYSQLI_STMT_ATTR_PREFETCH_ROWS","MYSQLI_STMT_ATTR_CURSOR_TYPE","MYSQLI_SET_FLAG","MYSQLI_SET_CHARSET_NAME","MYSQLI_SERVER_QUERY_WAS_SLOW","MYSQLI_SERVER_QUERY_NO_INDEX_USED","MYSQLI_SERVER_QUERY_NO_GOOD_INDEX_USED","MYSQLI_REPORT_STRICT","MYSQLI_REPORT_OFF","MYSQLI_REPORT_INDEX","MYSQLI_REPORT_ERROR","MYSQLI_REPORT_ALL","MYSQLI_REFRESH_THREADS","MYSQLI_REFRESH_TABLES","MYSQLI_REFRESH_STATUS","MYSQLI_REFRESH_SLAVE","MYSQLI_REFRESH_MASTER","MYSQLI_REFRESH_LOG","MYSQLI_REFRESH_HOSTS","MYSQLI_REFRESH_GRANT","MYSQLI_REFRESH_BACKUP_LOG","MYSQLI_READ_DEFAULT_GROUP","MYSQLI_READ_DEFAULT_FILE","MYSQLI_PRI_KEY_FLAG","MYSQLI_PART_KEY_FLAG","MYSQLI_OPT_NET_READ_BUFFER_SIZE","MYSQLI_OPT_NET_CMD_BUFFER_SIZE","MYSQLI_OPT_LOCAL_INFILE","MYSQLI_OPT_INT_AND_FLOAT_NATIVE","MYSQLI_OPT_CONNECT_TIMEOUT","MYSQLI_ON_UPDATE_NOW_FLAG","MYSQLI_NUM_FLAG","MYSQLI_NUM","MYSQLI_NO_DEFAULT_VALUE_FLAG","MYSQLI_NO_DATA","MYSQLI_NOT_NULL_FLAG","MYSQLI_MULTIPLE_KEY_FLAG","MYSQLI_INIT_COMMAND","MYSQLI_GROUP_FLAG","MYSQLI_ENUM_FLAG","MYSQLI_DEBUG_TRACE_ENABLED","MYSQLI_DATA_TRUNCATED","MYSQLI_CURSOR_TYPE_SCROLLABLE","MYSQLI_CURSOR_TYPE_READ_ONLY","MYSQLI_CURSOR_TYPE_NO_CURSOR","MYSQLI_CURSOR_TYPE_FOR_UPDATE","MYSQLI_CLIENT_SSL","MYSQLI_CLIENT_NO_SCHEMA","MYSQLI_CLIENT_INTERACTIVE","MYSQLI_CLIENT_IGNORE_SPACE","MYSQLI_CLIENT_FOUND_ROWS","MYSQLI_CLIENT_COMPRESS","MYSQLI_BOTH","MYSQLI_BLOB_FLAG","MYSQLI_BINARY_FLAG","MYSQLI_AUTO_INCREMENT_FLAG","MYSQLI_ASYNC","MYSQLI_ASSOC","MSG_WAITALL","MSG_PEEK","MSG_OOB","MSG_DONTROUTE","MK_E_UNAVAILABLE","MCRYPT_XTEA","MCRYPT_WAKE","MCRYPT_TWOFISH","MCRYPT_TRIPLEDES","MCRYPT_THREEWAY","MCRYPT_SKIPJACK","MCRYPT_SERPENT","MCRYPT_SAFERPLUS","MCRYPT_SAFER64","MCRYPT_SAFER128","MCRYPT_RIJNDAEL_256","MCRYPT_RIJNDAEL_192","MCRYPT_RIJNDAEL_128","MCRYPT_RC6","MCRYPT_RC2","MCRYPT_RAND","MCRYPT_PANAMA","MCRYPT_MODE_STREAM","MCRYPT_MODE_OFB","MCRYPT_MODE_NOFB","MCRYPT_MODE_ECB","MCRYPT_MODE_CFB","MCRYPT_MODE_CBC","MCRYPT_MARS","MCRYPT_LOKI97","MCRYPT_IDEA","MCRYPT_GOST","MCRYPT_ENIGNA","MCRYPT_ENCRYPT","MCRYPT_DEV_URANDOM","MCRYPT_DEV_RANDOM","MCRYPT_DES","MCRYPT_DECRYPT","MCRYPT_CRYPT","MCRYPT_CAST_256","MCRYPT_CAST_128","MCRYPT_BLOWFISH_COMPAT","MCRYPT_BLOWFISH","MCRYPT_ARCFOUR_IV","MCRYPT_ARCFOUR","MCRYPT_3DES","MB_OVERLOAD_STRING","MB_OVERLOAD_REGEX","MB_OVERLOAD_MAIL","MB_CASE_UPPER","MB_CASE_TITLE","MB_CASE_LOWER","LOG_WARNING","LOG_UUCP","LOG_USER","LOG_SYSLOG","LOG_PID","LOG_PERROR","LOG_ODELAY","LOG_NOWAIT","LOG_NOTICE","LOG_NEWS","LOG_NDELAY","LOG_MAIL","LOG_LPR","LOG_KERN","LOG_INFO","LOG_ERR","LOG_EMERG","LOG_DEBUG","LOG_DAEMON","LOG_CRON","LOG_CRIT","LOG_CONS","LOG_AUTHPRIV","LOG_AUTH","LOG_ALERT","LOCK_UN","LOCK_SH","LOCK_NB","LOCK_EX","LIBXSLT_VERSION","LIBXSLT_DOTTED_VERSION","LIBXML_XINCLUDE","LIBXML_VERSION","LIBXML_PARSEHUGE","LIBXML_NSCLEAN","LIBXML_NOXMLDECL","LIBXML_NOWARNING","LIBXML_NONET","LIBXML_NOERROR","LIBXML_NOENT","LIBXML_NOEMPTYTAG","LIBXML_NOCDATA","LIBXML_NOBLANKS","LIBXML_LOADED_VERSION","LIBXML_ERR_WARNING","LIBXML_ERR_NONE","LIBXML_ERR_FATAL","LIBXML_ERR_ERROR","LIBXML_DTDVALID","LIBXML_DTDLOAD","LIBXML_DTDATTR","LIBXML_DOTTED_VERSION","LIBXML_COMPACT","LIBEXSLT_VERSION","LIBEXSLT_DOTTED_VERSION","LDAP_OPT_TIMELIMIT","LDAP_OPT_SIZELIMIT","LDAP_OPT_SERVER_CONTROLS","LDAP_OPT_RESTART","LDAP_OPT_REFERRALS","LDAP_OPT_PROTOCOL_VERSION","LDAP_OPT_NETWORK_TIMEOUT","LDAP_OPT_MATCHED_DN","LDAP_OPT_HOST_NAME","LDAP_OPT_ERROR_STRING","LDAP_OPT_ERROR_NUMBER","LDAP_OPT_DEREF","LDAP_OPT_DEBUG_LEVEL","LDAP_OPT_CLIENT_CONTROLS","LDAP_DEREF_SEARCHING","LDAP_DEREF_NEVER","LDAP_DEREF_FINDING","LDAP_DEREF_ALWAYS","LC_TIME","LC_NUMERIC","LC_MONETARY","LC_CTYPE","LC_COLLATE","LC_ALL","JSON_HEX_TAG","JSON_HEX_QUOT","JSON_HEX_APOS","JSON_HEX_AMP","JSON_FORCE_OBJECT","JSON_ERROR_SYNTAX","JSON_ERROR_STATE_MISMATCH","JSON_ERROR_NONE","JSON_ERROR_DEPTH","JSON_ERROR_CTRL_CHAR","INPUT_SESSION","INPUT_SERVER","INPUT_REQUEST","INPUT_POST","INPUT_GET","INPUT_ENV","INPUT_COOKIE","INI_USER","INI_SYSTEM","INI_SCANNER_RAW","INI_SCANNER_NORMAL","INI_PERDIR","INI_ALL","INFO_VARIABLES","INFO_MODULES","INFO_LICENSE","INFO_GENERAL","INFO_ENVIRONMENT","INFO_CREDITS","INFO_CONFIGURATION","INFO_ALL","INF","IMAGETYPE_XBM","IMAGETYPE_WBMP","IMAGETYPE_UNKNOWN","IMAGETYPE_TIFF_MM","IMAGETYPE_TIFF_II","IMAGETYPE_SWF","IMAGETYPE_SWC","IMAGETYPE_PSD","IMAGETYPE_PNG","IMAGETYPE_JPX","IMAGETYPE_JPEG2000","IMAGETYPE_JPEG","IMAGETYPE_JPC","IMAGETYPE_JP2","IMAGETYPE_JB2","IMAGETYPE_IFF","IMAGETYPE_ICO","IMAGETYPE_GIF","IMAGETYPE_COUNT","IMAGETYPE_BMP","ICONV_VERSION","ICONV_MIME_DECODE_STRICT","ICONV_MIME_DECODE_CONTINUE_ON_ERROR","ICONV_IMPL","HTTP_VERSION_NONE","HTTP_VERSION_ANY","HTTP_VERSION_1_1","HTTP_VERSION_1_0","HTTP_URL_STRIP_USER","HTTP_URL_STRIP_QUERY","HTTP_URL_STRIP_PORT","HTTP_URL_STRIP_PATH","HTTP_URL_STRIP_PASS","HTTP_URL_STRIP_FRAGMENT","HTTP_URL_STRIP_AUTH","HTTP_URL_STRIP_ALL","HTTP_URL_REPLACE","HTTP_URL_JOIN_QUERY","HTTP_URL_JOIN_PATH","HTTP_URL_FROM_ENV","HTTP_SUPPORT_SSLREQUESTS","HTTP_SUPPORT_REQUESTS","HTTP_SUPPORT_MAGICMIME","HTTP_SUPPORT_EVENTS","HTTP_SUPPORT_ENCODINGS","HTTP_SUPPORT","HTTP_SSL_VERSION_TLSv1","HTTP_SSL_VERSION_SSLv3","HTTP_SSL_VERSION_SSLv2","HTTP_SSL_VERSION_ANY","HTTP_REDIRECT_TEMP","HTTP_REDIRECT_PROXY","HTTP_REDIRECT_POST","HTTP_REDIRECT_PERM","HTTP_REDIRECT_FOUND","HTTP_REDIRECT","HTTP_QUERYSTRING_TYPE_STRING","HTTP_QUERYSTRING_TYPE_OBJECT","HTTP_QUERYSTRING_TYPE_INT","HTTP_QUERYSTRING_TYPE_FLOAT","HTTP_QUERYSTRING_TYPE_BOOL","HTTP_QUERYSTRING_TYPE_ARRAY","HTTP_PROXY_SOCKS5","HTTP_PROXY_SOCKS4","HTTP_PROXY_HTTP","HTTP_PARAMS_RAISE_ERROR","HTTP_PARAMS_DEFAULT","HTTP_PARAMS_ALLOW_FAILURE","HTTP_PARAMS_ALLOW_COMMA","HTTP_MSG_RESPONSE","HTTP_MSG_REQUEST","HTTP_MSG_NONE","HTTP_METH_VERSION_CONTROL","HTTP_METH_UPDATE","HTTP_METH_UNLOCK","HTTP_METH_UNCHECKOUT","HTTP_METH_TRACE","HTTP_METH_REPORT","HTTP_METH_PUT","HTTP_METH_PROPPATCH","HTTP_METH_PROPFIND","HTTP_METH_POST","HTTP_METH_OPTIONS","HTTP_METH_MOVE","HTTP_METH_MKWORKSPACE","HTTP_METH_MKCOL","HTTP_METH_MKACTIVITY","HTTP_METH_MERGE","HTTP_METH_LOCK","HTTP_METH_LABEL","HTTP_METH_HEAD","HTTP_METH_GET","HTTP_METH_DELETE","HTTP_METH_COPY","HTTP_METH_CONNECT","HTTP_METH_CHECKOUT","HTTP_METH_CHECKIN","HTTP_METH_BASELINE_CONTROL","HTTP_METH_ACL","HTTP_IPRESOLVE_V6","HTTP_IPRESOLVE_V4","HTTP_IPRESOLVE_ANY","HTTP_E_URL","HTTP_E_SOCKET","HTTP_E_RUNTIME","HTTP_E_RESPONSE","HTTP_E_REQUEST_POOL","HTTP_E_REQUEST_METHOD","HTTP_E_REQUEST","HTTP_E_QUERYSTRING","HTTP_E_MESSAGE_TYPE","HTTP_E_MALFORMED_HEADERS","HTTP_E_INVALID_PARAM","HTTP_E_HEADER","HTTP_E_ENCODING","HTTP_ENCODING_STREAM_FLUSH_SYNC","HTTP_ENCODING_STREAM_FLUSH_NONE","HTTP_ENCODING_STREAM_FLUSH_FULL","HTTP_DEFLATE_TYPE_ZLIB","HTTP_DEFLATE_TYPE_RAW","HTTP_DEFLATE_TYPE_GZIP","HTTP_DEFLATE_STRATEGY_RLE","HTTP_DEFLATE_STRATEGY_HUFF","HTTP_DEFLATE_STRATEGY_FIXED","HTTP_DEFLATE_STRATEGY_FILT","HTTP_DEFLATE_STRATEGY_DEF","HTTP_DEFLATE_LEVEL_MIN","HTTP_DEFLATE_LEVEL_MAX","HTTP_DEFLATE_LEVEL_DEF","HTTP_COOKIE_SECURE","HTTP_COOKIE_PARSE_RAW","HTTP_COOKIE_HTTPONLY","HTTP_AUTH_NTLM","HTTP_AUTH_GSSNEG","HTTP_AUTH_DIGEST","HTTP_AUTH_BASIC","HTTP_AUTH_ANY","HTML_SPECIALCHARS","HTML_ENTITIES","HASH_HMAC","GLOB_ONLYDIR","GLOB_NOSORT","GLOB_NOESCAPE","GLOB_NOCHECK","GLOB_MARK","GLOB_ERR","GLOB_BRACE","GLOB_AVAILABLE_FLAGS","FTP_TIMEOUT_SEC","FTP_TEXT","FTP_MOREDATA","FTP_IMAGE","FTP_FINISHED","FTP_FAILED","FTP_BINARY","FTP_AUTOSEEK","FTP_AUTORESUME","FTP_ASCII","FORCE_GZIP","FORCE_DEFLATE","FNM_PERIOD","FNM_PATHNAME","FNM_NOESCAPE","FNM_CASEFOLD","FILTER_VALIDATE_URL","FILTER_VALIDATE_REGEXP","FILTER_VALIDATE_IP","FILTER_VALIDATE_INT","FILTER_VALIDATE_FLOAT","FILTER_VALIDATE_EMAIL","FILTER_VALIDATE_BOOLEAN","FILTER_UNSAFE_RAW","FILTER_SANITIZE_URL","FILTER_SANITIZE_STRIPPED","FILTER_SANITIZE_STRING","FILTER_SANITIZE_SPECIAL_CHARS","FILTER_SANITIZE_NUMBER_INT","FILTER_SANITIZE_NUMBER_FLOAT","FILTER_SANITIZE_MAGIC_QUOTES","FILTER_SANITIZE_ENCODED","FILTER_SANITIZE_EMAIL","FILTER_REQUIRE_SCALAR","FILTER_REQUIRE_ARRAY","FILTER_NULL_ON_FAILURE","FILTER_FORCE_ARRAY","FILTER_FLAG_STRIP_LOW","FILTER_FLAG_STRIP_HIGH","FILTER_FLAG_STRIP_BACKTICK","FILTER_FLAG_SCHEME_REQUIRED","FILTER_FLAG_QUERY_REQUIRED","FILTER_FLAG_PATH_REQUIRED","FILTER_FLAG_NO_RES_RANGE","FILTER_FLAG_NO_PRIV_RANGE","FILTER_FLAG_NO_ENCODE_QUOTES","FILTER_FLAG_NONE","FILTER_FLAG_IPV6","FILTER_FLAG_IPV4","FILTER_FLAG_HOST_REQUIRED","FILTER_FLAG_ENCODE_LOW","FILTER_FLAG_ENCODE_HIGH","FILTER_FLAG_ENCODE_AMP","FILTER_FLAG_EMPTY_STRING_NULL","FILTER_FLAG_ALLOW_THOUSAND","FILTER_FLAG_ALLOW_SCIENTIFIC","FILTER_FLAG_ALLOW_OCTAL","FILTER_FLAG_ALLOW_HEX","FILTER_FLAG_ALLOW_FRACTION","FILTER_DEFAULT","FILTER_CALLBACK","FILE_USE_INCLUDE_PATH","FILE_TEXT","FILE_SKIP_EMPTY_LINES","FILE_NO_DEFAULT_CONTEXT","FILE_IGNORE_NEW_LINES","FILE_BINARY","FILE_APPEND","FALSE","E_WARNING","E_USER_WARNING","E_USER_NOTICE","E_USER_ERROR","E_USER_DEPRECATED","E_STRICT","E_RECOVERABLE_ERROR","E_PARSE","E_NOTICE","E_ERROR","E_DEPRECATED","E_CORE_WARNING","E_CORE_ERROR","E_COMPILE_WARNING","E_COMPILE_ERROR","E_ALL","EXTR_SKIP","EXTR_REFS","EXTR_PREFIX_SAME","EXTR_PREFIX_INVALID","EXTR_PREFIX_IF_EXISTS","EXTR_PREFIX_ALL","EXTR_OVERWRITE","EXTR_IF_EXISTS","EXIF_USE_MBSTRING","ENT_QUOTES","ENT_NOQUOTES","ENT_IGNORE","ENT_COMPAT","DOM_WRONG_DOCUMENT_ERR","DOM_VALIDATION_ERR","DOM_SYNTAX_ERR","DOM_PHP_ERR","DOM_NO_MODIFICATION_ALLOWED_ERR","DOM_NO_DATA_ALLOWED_ERR","DOM_NOT_SUPPORTED_ERR","DOM_NOT_FOUND_ERR","DOM_NAMESPACE_ERR","DOM_INVALID_STATE_ERR","DOM_INVALID_MODIFICATION_ERR","DOM_INVALID_CHARACTER_ERR","DOM_INVALID_ACCESS_ERR","DOM_INUSE_ATTRIBUTE_ERR","DOM_INDEX_SIZE_ERR","DOM_HIERARCHY_REQUEST_ERR","DOMSTRING_SIZE_ERR","DNS_TXT","DNS_SRV","DNS_SOA","DNS_PTR","DNS_NS","DNS_NAPTR","DNS_MX","DNS_HINFO","DNS_CNAME","DNS_ANY","DNS_ALL","DNS_AAAA","DNS_A6","DNS_A","DISP_E_OVERFLOW","DISP_E_DIVBYZERO","DISP_E_BADINDEX","DIRECTORY_SEPARATOR","DEFAULT_INCLUDE_PATH","DATE_W3C","DATE_RSS","DATE_RFC850","DATE_RFC822","DATE_RFC3339","DATE_RFC2822","DATE_RFC1123","DATE_RFC1036","DATE_ISO8601","DATE_COOKIE","DATE_ATOM","CRYPT_STD_DES","CRYPT_SHA512","CRYPT_SHA256","CRYPT_SALT_LENGTH","CRYPT_MD5","CRYPT_EXT_DES","CRYPT_BLOWFISH","CREDITS_SAPI","CREDITS_QA","CREDITS_MODULES","CREDITS_GROUP","CREDITS_GENERAL","CREDITS_FULLPAGE","CREDITS_DOCS","CREDITS_ALL","CP_UTF8","CP_UTF7","CP_THREAD_ACP","CP_SYMBOL","CP_OEMCP","CP_MACCP","CP_ACP","COUNT_RECURSIVE","COUNT_NORMAL","CONNECTION_TIMEOUT","CONNECTION_NORMAL","CONNECTION_ABORTED","CLSCTX_SERVER","CLSCTX_REMOTE_SERVER","CLSCTX_LOCAL_SERVER","CLSCTX_INPROC_SERVER","CLSCTX_INPROC_HANDLER","CLSCTX_ALL","CHAR_MAX","CASE_UPPER","CASE_LOWER","CAL_NUM_CALS","CAL_MONTH_JULIAN_SHORT","CAL_MONTH_JULIAN_LONG","CAL_MONTH_JEWISH","CAL_MONTH_GREGORIAN_SHORT","CAL_MONTH_GREGORIAN_LONG","CAL_MONTH_FRENCH","CAL_JULIAN","CAL_JEWISH_ADD_GERESHAYIM","CAL_JEWISH_ADD_ALAFIM_GERESH","CAL_JEWISH_ADD_ALAFIM","CAL_JEWISH","CAL_GREGORIAN","CAL_FRENCH","CAL_EASTER_ROMAN","CAL_EASTER_DEFAULT","CAL_EASTER_ALWAYS_JULIAN","CAL_EASTER_ALWAYS_GREGORIAN","CAL_DOW_SHORT","CAL_DOW_LONG","CAL_DOW_DAYNO","ASSERT_WARNING","ASSERT_QUIET_EVAL","ASSERT_CALLBACK","ASSERT_BAIL","ASSERT_ACTIVE","APACHE_MAP","AF_UNIX","AF_INET6","AF_INET"],boundary:"\\b"},openTag:{values:["<?php"],boundary:"\\s"},shortOpenTag:{values:["<?=","<?"],boundary:""},closeTag:{values:["?>"],boundary:""}},scopes:{string:[['"','"',a.util.escapeSequences.concat(['\\"'])],["'","'",["\\'","\\\\"]]],comment:[["//","\n",null,!0],["/*","*/"],["#","\n",null,!0]],variable:[["$",{length:1,regex:/[^\$A-Za-z0-9_]/},null,!0]]},customParseRules:[function(a){var b,c="<<<",d=a.reader.getLine(),e=a.reader.getColumn(),f="",g=!1;if("<"!==a.reader.current()||"<<"!==a.reader.peek(2))return null;for(a.reader.read(2),b=a.reader.peek();b!==a.reader.EOF&&"\n"!==b;)c+=a.reader.read(),"'"!==b?f+=a.reader.current():g=!0,b=a.reader.peek();if(b!==a.reader.EOF){for(c+=a.reader.read();a.reader.peek()!==a.reader.EOF&&a.reader.peek(f.length+2)!=="\n"+f+";";)c+=a.reader.read();a.reader.peek()!==a.reader.EOF&&(c+=a.reader.read(f.length+1))}return a.createToken(g?"nowdoc":"heredoc",c,d,e)}],identFirstLetter:/[A-Za-z_]/,identAfterFirstLetter:/\w/,namedIdentRules:{custom:[function(b){var c,d=a.util.getPreviousNonWsToken(b.tokens,b.index);return!(!d||"keyword"!==d.name||"new"!==d.value)&&(c=a.util.getNextNonWsToken(b.tokens,b.index),!c||"operator"!==c.name||"\\"!==c.value)},function(b){var c,d,e=a.util.getNextNonWsToken(b.tokens,b.index);if(!e||"punctuation"!==e.name||";"!==e.value&&","!==e.value)return!1;for(d=b.index;c=b.tokens[--d];)if(!("ident"===c.name||"default"===c.name||"operator"===c.name&&"\\"===c.value||"punctuation"===c.name&&","===c.value))return"keyword"===c.name&&"use"===c.value;return!1},function(b){var d,e,f,g=a.util.getNextNonWsToken(b.tokens,b.index);if(g&&"operator"===g.name&&"\\"===g.value)return!1;for(e=b.index,f=b.tokens[e];(d=b.tokens[--e])!==c;){if("keyword"===d.name&&("new"===d.value||"instanceof"===d.value))return!0;if("default"!==d.name)if("ident"!==d.name){if("operator"!==d.name||"\\"!==d.value)break;if(f&&"ident"!==f.name)return!1;f=d}else{if(f&&"ident"===f.name)return!1;f=d}}return!1}],follows:[[{token:"ident"},a.util.whitespace,{token:"keyword",values:["extends","implements"]},a.util.whitespace],[{token:"keyword",values:["class","interface","abstract","final"]},a.util.whitespace]],precedes:[[a.util.whitespace,{token:"operator",values:["::"]}],[{token:"default"},{token:"variable"}]],between:[{opener:{token:"keyword",values:["implements"]},closer:{token:"punctuation",values:["{"]}}]},operators:["::","->","++","+=","+","--","-=","-","*=","*","/=","/","%=","%","&&","||","|=","|","&=","&","^=","^",">>=",">>","<<=","<<","<=","<",">=",">","===","==","!==","!=","!","~","?:","?",":",".=",".","=>","=","\\"]})}(this.Sunlight,document),function(a,b){if(a===b||a.registerLanguage===b)throw"Include sunlight.js before including language files";a.registerLanguage("powershell",{scopes:{string:[['"','"',['\\"',"\\\\"]],["'","'",["\\'","\\\\"]]],comment:[["#","\n",null,!0]]},customParseRules:[function(){var b=["-not","-band","-bor","bnot","-replace","-ireplace","-creplace","-and","-or","-isnot","-is","-as","-F","-lt","-le","-gt","-ge","-eq","-ne","-contains","-notcontains","-like","-notlike","-match","-notmatch"],c=["elseif","begin","function","for","foreach","return","else","trap","while","using","do","data","dynamicparam","class","define","until","end","break","if","throw","param","continue","finally","in","switch","exit","filter","from","try","process","var","catch"];return function(d){var e,f,g=d.reader.current(),h=d.reader.getLine(),i=d.reader.getColumn();if(!/[A-Za-z_-]/.test(d.reader.current())||!/[\w-]/.test(d.reader.peek()))return null;for(;(e=d.reader.peek())&&/[\w-]/.test(e);)g+=d.reader.read();return f=a.util.contains(b,g)?"specialOperator":a.util.contains(c,g)?"keyword":"-"===g.charAt(0)?"switch":"ident",d.createToken(f,g,h,i)}}(),function(){var b=/[!@#%&,\.\s]/,c=["$$","$?","$^","$_","$ARGS","$CONSOLEFILENAME","$ERROR","$EVENT","$EVENTSUBSCRIBER","$EXECUTIONCONTEXT","$FALSE","$FOREACH","$HOME","$HOST","$INPUT","$LASTEXITCODE","$MATCHES","$MYINVOCATION","$NESTEDPROMPTLEVEL","$NULL","$PID","$PROFILE","$PSBOUNDPARAMETERS","$PSCMDLET","$PSCULTURE","$PSDEBUGCONTEXT","$PSHOME","$PSSCRIPTROOT","$PSUICULTURE","$PSVERSIONTABLE","$PWD","$SENDER","$SHELLID","$SOURCEARGS","$SOURCEEVENTARGS","$THIS","$TRUE"];return function(d){var e,f="$",g=d.reader.getLine(),h=d.reader.getColumn();if("$"!==d.reader.current()||b.test(d.reader.peek()))return null;
for(;(e=d.reader.peek())&&!b.test(e);)f+=d.reader.read();return d.createToken(a.util.contains(c,f.toUpperCase())?"specialVariable":"variable",f,g,h)}}()],namedIdentRules:{custom:[function(b){var c=b.tokens[b.index-1];return!c||("default"===c.name&&c.value.indexOf(a.util.eol)>=0?(c=b.tokens[b.index-2],!c||"operator"!==c.name||"`"!==c.value):(c=a.util.getPreviousNonWsToken(b.tokens,b.index),!(!c||!("operator"===c.name&&"="===c.value||"punctuation"===c.name&&"{"===c.value))))},function(b){var c,d=a.util.getNextNonWsToken(b.tokens,b.index);return(!d||"operator"!==d.name||"."!==d.value)&&(c=a.util.createBetweenRule(b.index,{token:"punctuation",values:["["]},{token:"punctuation",values:["]"]}),!!c(b.tokens))}]},operators:["@(","::","..",".","=","!=","!","|",">>",">","++","+=","+","`","*=","*","/=","/","--","-=","-","%{","%=","%","${","&"]})}(this.Sunlight),function(a,b){if(a===b||a.registerLanguage===b)throw"Include sunlight.js before including language files";a.registerLanguage("python",{keywords:["False","class","finally","is","return","None","continue","for","lambda","try","True","def","from","nonlocal","while","and","del","global","not","with","as","elif","if","or","yield","assert","else","import","pass","break","except","in","raise"],customTokens:{ellipsis:{values:["..."],boundary:""},delimiter:{values:["(",")","[","]","{","}",",",":",".",";","@","=","+=","-=","*=","/=","//=","%=","&=","|=","^=",">>=","<<=","**="],boundary:""},constant:{values:["NotImplemented","Ellipsis","False","True","None","__debug__"],boundary:"\\b"},attribute:{values:["__doc__","__name__","__module__","__defaults__","__code__","__globals__","__dict__","__closure__","__annotations__","__kwedefaults__","__self__","__func__","__bases__"],boundary:"\\b"},specialMethod:{values:["__next__","__new__","__init__","__del__","__repr__","__str__","__format__","__lt__","__le__","__eq__","__ne__","__gt__","__ge__","__hash__","__bool__","__call__","__prepare__","__getattr__","__getattribute__","__setattr__","__setattribute__","__delattr__","__dir__","__get__","__set__","__delete__","__slots__","__instancecheck__","__subclasscheck__","__getitem__","__setitem__","__delitem__","__iter__","__reversed__","__contains__","__add__","__sub__","__mul__","__truediv__","__floordiv__","__mod__","__divmod__","__pow__","__lshift__","__rshift__","__and__","__xor__","__or__","__radd__","__rsub__","__rmul__","__rtruediv__","__rfloordiv__","__rmod__","__rdivmod__","__rpow__","__rlshift__","__rrshift__","__rand__","__xror__","__ror__","__iadd__","__isub__","__imul__","__itruediv__","__ifloordiv__","__imod__","__idivmod__","__ipow__","__ilshift__","__irshift__","__iand__","__xror__","__ior__","__neg__","__pos__","__abs__","__invert__","__complex__","__int__","__float__","__round__","__index__","__enter__","__exit__"],boundary:"\\b"},function:{values:["abs","dict","help","min","setattr","all","dir","hex","next","slice","any","divmod","id","object","sorted","ascii","enumerate","input","oct","staticmethod","bin","eval","int","open","str","bool","exec","isinstance","ord","sum","bytearray","filter","issubclass","pow","super","bytes","float","iter","print","tuple","callable","format","len","property","type","chr","frozenset","list","range","vars","classmethod","getattr","locals","repr","zip","compile","globals","map","reversed","__import__","complex","hasattr","max","round","delattr","hash","memoryview","set"],boundary:"\\b"}},scopes:{longString:[['"""','"""',a.util.escapeSequences.concat(['\\"'])],["'''","'''",a.util.escapeSequences.concat(["\\'"])]],rawLongString:[['r"""','"""'],['R"""','"""'],["r'''","'''"],["R'''","'''"]],binaryLongString:[['br"""','"""'],['bR"""','"""'],['Br"""','"""'],['BR"""','"""'],["br'''","'''"],["bR'''","'''"],["Br'''","'''"],["BR'''","'''"],['b"""','"""',a.util.escapeSequences.concat(['\\"'])],['B"""','"""',a.util.escapeSequences.concat(['\\"'])],["b'''","'''",a.util.escapeSequences.concat(["\\'"])],["B'''","'''",a.util.escapeSequences.concat(["\\'"])]],string:[['"','"',a.util.escapeSequences.concat(['\\"'])],["'","'",a.util.escapeSequences.concat(["\\'","\\\\"])]],rawString:[['r"','"'],['R"','"'],["r'","'"],["R'","'"]],binaryString:[['b"','"',a.util.escapeSequences.concat(['\\"'])],["b'","'",a.util.escapeSequences.concat(["\\'"])],['B"','"',a.util.escapeSequences.concat(['\\"'])],["B'","'",a.util.escapeSequences.concat(["\\'"])],['br"','"'],['bR"','"'],['Br"','"'],['BR"','"'],["br'","'"],["bR'","'"],["Br'","'"],["BR'","'"]],comment:[["#","\n",null,!0]]},identFirstLetter:/[A-Za-z_]/,identAfterFirstLetter:/\w/,namedIdentRules:{follows:[[{token:"keyword",values:["class","def","raise","except"]},a.util.whitespace]]},operators:["+","-","**","*","//","/","%","&","|","^","~","<<","<=","<",">>",">=",">","==","!="]})}(this.Sunlight),function(a,b){if(a===b||a.registerLanguage===b)throw"Include sunlight.js before including language files";a.registerLanguage("ruby",{keywords:["BEGIN","END","__ENCODING__","__END__","__FILE__","__LINE__","alias","and","begin","break","case","class","def","defined?","do","else","elsif","end","ensure","false","for","if","in","module","next","nil","not","or","redo","rescue","retry","return","self","super","then","true","undef","unless","until","when","while","yield"],customTokens:{function:{values:["Array","Float","Integer","String","at_exit","autoload","binding","caller","catch","chop!","chop","chomp!","chomp","eval","exec","exit!","exit","fail","fork","format","gets","global_variables","gsub!","gsub","iterator?","lambda","load","local_variables","loop","open","p","print","printf","proc","putc","puts","raise","rand","readline","readlines","require","select","sleep","split","sprintf","srand","sub!","sub","syscall","system","test","trace_var","trap","untrace_var"],boundary:"\\W"},specialOperator:{values:["defined?","eql?","equal?"],boundary:"\\W"}},customParseRules:[function(c){var d,e,f,g="/",h=c.reader.getLine(),i=c.reader.getColumn();if("/"!==c.reader.current())return null;if(d=function(){var d=c.token(c.count()-1),e=null;return""!==c.defaultData.text&&(e=c.createToken("default",c.defaultData.text)),e||(e=d),e===b||("default"===e.name&&e.value.indexOf("\n")>-1||!a.util.contains(["keyword","ident","number"],d.name)&&!("punctuation"===d.name&&!a.util.contains(["(","{","[",","],d.value)))}(),!d)return null;for(;c.reader.peek()!==c.reader.EOF;)if(e=c.reader.peek(2),"\\/"!==e&&"\\\\"!==e){if(g+=f=c.reader.read(),"/"===f)break}else g+=c.reader.read(2);for(;c.reader.peek()!==c.reader.EOF&&/[A-Za-z]/.test(c.reader.peek());)g+=c.reader.read();return c.createToken("regexLiteral",g,h,i)},function(a){var b,c,d,e=a.count(),f=0,g=e-1;if(":"!==a.reader.current()||!/[a-zA-Z_]/.test(a.reader.peek()))return null;for(;b=a.token(--e);)if("operator"===b.name){if(0===f){if("?"===b.value&&e<g)return null;if(":"===b.value)break}}else if("punctuation"===b.name)switch(b.value){case"(":f--;break;case")":f++}else if("default"===b.name&&/\n/.test(b.value)){if(c=a.token(e-1),c&&("operator"===c.name||"punctuation"===c.name&&","===c.value))continue;break}return d=/^:\w+/.exec(a.reader.substring())[0],b=a.createToken("symbol",d,a.reader.getLine(),a.reader.getColumn()),a.reader.read(d.length-1),b},function(b){var c,d,e,f,g=b.reader.getLine(),h=b.reader.getColumn(),i="<<",j="",k="";if("<"!==b.reader.current()||!/<[\w'"`-]/.test(b.reader.peek(2)))return null;if(c=b.token(b.count()-1),c&&a.util.contains(["number","string"],c.name))return null;for(b.reader.read(2),d=b.reader.current(),"-"===d&&(b.reader.read(),i+=d,j+=d,d=b.reader.current()),a.util.contains(['"',"'","`"],d)?k=d:j+=d,i+=d;(e=b.reader.peek())!==b.reader.EOF&&!("\n"===e||""===k&&/\W/.test(e));)if("\\"===e&&(f=b.reader.peek(2),""!==k&&a.util.contains(["\\"+k,"\\\\"],f)))i+=f,j+=b.reader.read(2);else{if(i+=b.reader.read(),""!==k&&e===k)break;j+=e}return b.items.heredocQueue.push(j),b.createToken("heredocDeclaration",i,g,h)},function(b){var c,d,e,f,g,h=[],i=b.reader.current(),j=!1;if(0===b.items.heredocQueue.length)return null;if(0===b.defaultData.text.replace(/[^\n]/g,"").length)return null;for(;b.items.heredocQueue.length>0&&b.reader.peek()!==b.reader.EOF;){for(c=b.items.heredocQueue.shift(),"-"===c.charAt(0)&&(c=c.substring(1),j=!0),d=b.reader.getLine(),e=b.reader.getColumn(),f=new RegExp("^\\n"+(j?"[ \\t]*":"")+a.util.regexEscape(c)+"\\n");b.reader.peek()!==b.reader.EOF;){if(g=f.exec(b.reader.peekSubstring()),null!==g){i+=b.reader.read(g[0].length);break}i+=b.reader.read()}h.push(b.createToken("heredoc",i,d,e)),i=""}return h.length>0?h:null},function(b){var c,d,e="%",f=1,g=!1,h=b.reader.getLine(),i=b.reader.getColumn();if("%"!==b.reader.current())return null;if(c=b.reader.peek(),"q"!==c&&"Q"!==c&&"r"!==c||(f++,"r"===c&&(g=!0)),/[A-Za-z0-9=]$/.test(b.reader.peek(f)))return null;switch(e+=b.reader.read(f),d=e.charAt(e.length-1)){case"(":d=")";break;case"[":d="]";break;case"{":d="}"}for(;(c=b.reader.peek())!==b.reader.EOF;)if("\\"===c&&a.util.contains(["\\"+d,"\\\\"],b.reader.peek(2)))e+=b.reader.read(2);else if(e+=b.reader.read(),c===d)break;if(g)for(;b.reader.peek()!==b.reader.EOF&&/[A-Za-z]/.test(b.reader.peek());)e+=b.reader.read();return b.createToken(g?"regexLiteral":"rawString",e,h,i)},function(a){var b,c="=begin",d=a.reader.getLine(),e=a.reader.getColumn(),f=!1;if(!a.reader.isSol()||"="!==a.reader.current()||"begin"!==a.reader.peek(5))return null;for(a.reader.read(5);(b=a.reader.peek())!==a.reader.EOF;)if(f||"\n=end"!==a.reader.peek(5)){if(f&&"\n"===b)break;c+=a.reader.read()}else f=!0,c+=a.reader.read(5);return a.createToken("docComment",c,d,e)}],scopes:{string:[['"','"',a.util.escapeSequences.concat(['\\"'])],["'","'",["\\'","\\\\"]]],comment:[["#","\n",null,!0]],subshellCommand:[["`","`",["\\`"]]],globalVariable:[["$",{length:1,regex:/[\W]/},null,!0]],instanceVariable:[["@",{length:1,regex:/[\W]/},null,!0]]},identFirstLetter:/[A-Za-z_]/,identAfterFirstLetter:/\w/,namedIdentRules:{follows:[[{token:"keyword",values:["class","def"]},a.util.whitespace],[{token:"keyword",values:["class"]},a.util.whitespace,{token:"ident"},a.util.whitespace,{token:"operator",values:["<","<<"]},a.util.whitespace]],precedes:[[a.util.whitespace,{token:"operator",values:["::"]}],[a.util.whitespace,{token:"operator",values:["."]},a.util.whitespace,{token:"ident",values:["new"]},a.util.whitespace,{token:"punctuation",values:["("]}]]},operators:["?","...","..",".","::",":","[]","+=","+","-=","-","**=","*=","**","*","/=","/","%=","%","&&=","&=","&&","&","||=","|=","||","|","^=","^","~","\\","<=>","<<=","<<","<=","<",">>=",">>",">=",">","!~","!=","!","=>","===","==","=~","="],contextItems:{heredocQueue:[]}})}(this.Sunlight),function(a,b){if(a===b||a.registerLanguage===b)throw"Include sunlight.js before including language files";if(!a.isRegistered("xml"))throw"Scala requires the XML language to be registered";a.registerLanguage("scala",{keywords:["abstract","case","catch","class","def","do","else","extends","false","final","finally","forSome","for","if","implicit","import","lazy","match","new","null","object","override","package","private","protected","return","sealed","super","this","throw","trait","try","true","type","val","var","while","with","yield"],embeddedLanguages:{xml:{switchTo:function(b){var c;return!("<"!==b.reader.current()||!/[\w!?]/.test(b.reader.peek()))&&(""!==b.defaultData.text||(c=b.token(b.count()-1),c&&"punctuation"===c.name&&a.util.contains(["(","{"],c.value)))},switchBack:function(a){var b=a.token(a.count()-1);if(!b)return!1;if("tagName"===b.name)a.items.literalXmlOpenTag||(a.items.literalXmlOpenTag=b.value);else if("operator"===b.name)switch(b.value){case"<":a.items.literalXmlNestingLevel++;break;case"</":case"/>":a.items.literalXmlNestingLevel--}return!(!a.items.literalXmlOpenTag||0!==a.items.literalXmlNestingLevel||">"!==b.value&&"/>"!==b.value)}}},scopes:{string:[['"""','"""'],['"','"',["\\\\",'\\"']]],char:[["'","'",["\\\\","\\'"]]],quotedIdent:[["`","`",["\\`","\\\\"]]],comment:[["//","\n",null,!0],["/*","*/"]],annotation:[["@",{length:1,regex:/\W/},null,!0]]},identFirstLetter:/[A-Za-z]/,identAfterFirstLetter:/\w/,customParseRules:[function(a){var b=a.reader.getLine(),c=a.reader.getColumn();if("'"!==a.reader.current())return!1;var d=/^(\w+)(?!')/i.exec(a.reader.peekSubstring());return!!d&&(a.reader.read(d[1].length),a.createToken("symbolLiteral","'"+d[1],b,c))},function(b){var c,d,e=b.reader.current(),f=b.reader.getLine(),g=b.reader.getColumn();if(""===b.defaultData.text)return!1;if(!/[A-Za-z]/.test(b.reader.current()))return!1;if(c=b.token(b.count()-1),""===b.defaultData.text||!c||"keyword"!==c.name||!a.util.contains(["class","type","trait","object"],c.value))return!1;for(;(d=b.reader.peek())&&/\w/.test(d);)e+=b.reader.read();return b.items.userDefinedTypes.push(e),b.createToken("ident",e,f,g)}],namedIdentRules:{custom:[function(){var b=["Nil","Nothing","Unit","Pair","Map","String","List","Int","Seq","Option","Double","AnyRef","AnyVal","Any","ScalaObject","Float","Long","Short","Byte","Char","Boolean"];return function(c){var d=a.util.getNextNonWsToken(c.tokens,c.index);return(!d||"operator"!==d.name||"."!==d.value)&&a.util.contains(b,c.tokens[c.index].value)}}(),function(b){return a.util.contains(b.items.userDefinedTypes,b.tokens[b.index].value)},function(c){var d,e,f,g=a.util.getNextNonWsToken(c.tokens,c.index);if(g&&"operator"===g.name&&"."===g.value)return!1;for(e=c.index,f=c.tokens[e];(d=c.tokens[--e])!==b;){if("keyword"===d.name&&"new"===d.value)return!0;if("default"!==d.name)if("ident"!==d.name){if("operator"!==d.name||"."!==d.value)break;if(f&&"ident"!==f.name)return!1;f=d}else{if(f&&"ident"===f.name)return!1;f=d}}return!1},function(){var b=[[{token:"keyword",values:["class","object","extends","new","type","trait"]},{token:"default"}],[{token:"operator",values:[":"]},a.util.whitespace],[{token:"operator",values:["#"]}],[{token:"keyword",values:["type"]},{token:"default"},{token:"ident"},a.util.whitespace,{token:"operator",values:["="]},a.util.whitespace]],c=[{opener:{token:"punctuation",values:["["]},closer:{token:"punctuation",values:["]"]}}];return function(d){var e;if(/^[A-Z]([A-Z0-9]\w*)?$/.test(d.tokens[d.index].value))return!1;for(e=0;e<b.length;e++)if(a.util.createProceduralRule(d.index-1,-1,b[e],!1)(d.tokens))return!0;for(e=0;e<c.length;e++)if(a.util.createBetweenRule(d.index,c[e].opener,c[e].closer,!1)(d.tokens))return!0;return!1}}()]},contextItems:{literalXmlOpenTag:null,literalXmlNestingLevel:0,userDefinedTypes:[]},operators:["++","+=","+","--","-=","->","-","*=","*","^=","^^","^","~>","~","!=","!","&&","&=","&","||","|=","|",">>>",">>=",">>",">","<<=","<<","<~","<=","<%","<","%>","%=","%","::",":<",":>",":","==","=","@","#","_","."]}),a.globalOptions.enableScalaXmlInterpolation=!1,a.bind("beforeHighlight",function(a){"scala"===a.language.name&&(this.options.enableScalaXmlInterpolation=!0)}),a.bind("afterHighlight",function(a){this.options.enableScalaXmlInterpolation=!1})}(this.Sunlight),function(a,b){if(a===b||a.registerLanguage===b)throw"Include sunlight.js before including language files";a.registerLanguage("sln",{keywords:["Project","EndProject","GlobalSection","Global","EndGlobalSection","EndGlobal"],customTokens:{sectionName:{values:["preSolution","postSolution"],boundary:"\\b"}},scopes:{string:[['"','"',['\\"',"\\\\"]]],comment:[["#","\n",null,!0]],guid:[["{","}"]],formatDeclaration:[["Microsoft Visual Studio Solution File, Format Version","\n",null,!0]]},identFirstLetter:/[A-Za-z_\.]/,identAfterFirstLetter:/[\w-\.]/,namedIdentRules:{follows:[[{token:"keyword",values:["GlobalSection"]},a.util.whitespace,{token:"punctuation",values:["("]},a.util.whitespace]]},operators:["=","|"]})}(this.Sunlight),function(a,b){if(a===b||a.registerLanguage===b)throw"Include sunlight.js before including language files";a.registerLanguage("tsql",{caseInsensitive:!0,keywords:["ddw","existsw","precisionwall","exit","primary","alter","external","print","and","fetch","proc","any","file","procedure","as","fillfactor","public","asc","for","raiserror","authorization","foreign","read","backup","freetext","readtext","begin","freetexttable","reconfigure","between","from","references","break","full","replication","browse","function","restore","bulk","goto","restrict","by","grant","return","cascade","group","revert","case","having","revoke","check","holdlock","right","checkpoint","identity","rollback","close","identity_insert","rowcount","clustered","identitycol","rowguidcol","coalesce","if","rule","collate","in","save","column","index","schema","commit","inner","securityaudit","compute","insert","select","constraint","intersect","session_user","contains","into","set","containstable","is","setuser","continue","join","shutdown","convert","key","some","create","kill","statistics","cross","left","system_user","current","like","table","current_date","lineno","tablesample","current_time","load","textsize","current_timestamp","merge","then","current_user","national","to","cursor","nocheck","top","database","nonclustered","tran","dbcc","not","transaction","deallocate","null","trigger","declare","nullif","truncate","default","of","tsequal","delete","off","union","deny","offsets","unique","desc","on","unpivot","disk","open","update","distinct","opendatasource","updatetext","distributed","openquery","use","double","openrowset","user","drop","openxml","values","dump","option","varying","else","or","view","end","order","waitfor","errlvl","outer","when","escape","over","where","except","percent","while","exec","pivot","with","execute","plan","writetext"],customParseRules:[function(){var b=a.util.createHashMap(["encryptbykey","decryptbykey","encryptbypassphrase","decryptbypassphrase","key_id","key_guid","encryptbyasmkey","decryptbyasmkey","encryptbycert","decryptbycert","cert_id","asymkey_id","certproperty","signbyasymkey","verifysignedbyasmkey","signbycert","verifysignedbycert","decryptbykeyautocert","hashbytes","cursor_status","datalength","ident_seed","ident_current","identity","ident_incr","sql_variant_property","sysdatetime","sysdatetimeoffset","sysutcdatetime","current_timestamp","getdate","getutcdate","datename","datepart","day","month","year","datediff","dateadd","switchoffset","todatetimeoffset","set datefirst","set dateformat","set language","sp_helplanguage","isdate","abs","degrees","rand","acos","exp","round","asin","floor","sign","atan","log","sin","atn2","log10","sqrt","ceiling","pi","square","cos","power","tan","cot","radians","fulltextcatalogproperty","asymkey_id","fulltextserviceproperty","asymkeyproperty","index_col","assemblyproperty","indexkey_property","cert_id","indexproperty","col_length","key_id","col_name","key_guid","columnproperty","key_name","database_principal_id","object_definition","databaseproperty","object_id","databasepropertyex","object_name","db_id","object_schema_name","db_name","objectproperty","file_id","objectpropertyex","file_idex","schema_id","file_name","schema_name","filegroup_id","sql_variant_property","filegroup_name","symkeyproperty","filegroupproperty","type_id","fileproperty","type_name","fn_listextendedproperty","typeproperty","bit_length","concat","octet_length","truncate","current_date","current_time","dayname","dayofweek","hour","minute","monthname","quarter","week","publishingservername","current_user","schema_id","database_principal_id","schema_name","sys.fn_builtin_permissions","session_user","sys.fn_my_permissions","setuser","has_perms_by_name","suser_id","is_member","suser_sid","is_srvrolemember","suser_sname","original_login","system_user","permissions","suser_name","pwdcompare","user_id","pwdencrypt","user_name","ascii","nchar","soundex","char","patindex","space","charindex","quotename","str","difference","replace","stuff","left","replicate","substring","len","reverse","unicode","lower","right","upper","ltrim","rtrim","app_namexx","case","cast","convert","coalesce","collationproperty","columns_updated","current_timestamp","current_user","datalength","error_line","error_message","error_number","error_procedure","error_severity","error_state","fn_helpcollations","fn_servershareddrives","fn_virtualfilestats","formatmessage","getansinull","host_id","host_name","ident_current","ident_incr","ident_seed","identity","isdate","isnull","isnumeric","newid","nullif","parsename","original_login","rowcount_big","scope_identity","serverproperty","sessionproperty","session_user","stats_date","dm_db_index_physical_stats","system_user","user_name","xact_state","fn_virtualfilestats","patindex","textvalid","textptr","columns_updated","eventdata","trigger_nestlevel","update","containstable","openquery","freetexttable","openrowset","opendatasource","openxml","vg","min","checksum_agg","over clause","count","rowcount_big","count_big","stdev","grouping","stdevp","grouping_id","sum","max","var","rank","ntile","dense_rank","row_number","varp"],"\\b",!0);return function(c){var d,e,f=a.util.matchWord(c,b,"function",!0);if(null===f)return null;for(d=f.value.length,e=c.reader.peek(d);e.length===d&&e!==c.reader.EOF;){if(!/\s$/.test(e)){if("("===e.charAt(e.length-1))return c.reader.read(f.value.length-1),f;break}e=c.reader.peek(++d)}return null}}()],customTokens:{constant:{values:["@@FETCH_STATUS","@@DATEFIRST","@@OPTIONS","@@DBTS","@@REMSERVER","@@LANGID","@@SERVERNAME","@@LANGUAGE","@@SERVICENAME","@@LOCK_TIMEOUT","@@SPID","@@MAX_CONNECTIONS","@@TEXTSIZE","@@MAX_PRECISION","@@VERSION","@@NESTLEVEL","@@CURSOR_ROWS","@@PROCID","@@IDENTITY","@@TRANCOUNT","@@ERROR","@@ROWCOUNT","@@CONNECTIONS","@@PACK_RECEIVED","@@CPU_BUSY","@@PACK_SENT","@@TIMETICKS","@@IDLE","@@TOTAL_ERRORS","@@IO_BUSY","@@TOTAL_READ","@@PACKET_ERRORS","@@TOTAL_WRITE"],boundary:"\\b"}},scopes:{string:[['"','"',a.util.escapeSequences.concat(['\\"'])],["'","'",["\\'","\\\\"]]],comment:[["--","\n",null,!0],["/*","*/"]],quotedIdent:[["[","]",["\\[","\\\\"]]]},identFirstLetter:/[A-Za-z_]/,identAfterFirstLetter:/\w/,namedIdentRules:{follows:[[{token:"keyword",values:["from","join"]},{token:"default"}],[{token:"keyword",values:["from","join"]},{token:"default"},{token:"ident"},a.util.whitespace,{token:"operator",values:["."]},a.util.whitespace]]},operators:["+","-","*","/","%","&&","||","|","&","^",">>","<<","<>","<=>","<=","<",">=",">","==","!=","!","~",":=","=","."]})}(this.Sunlight),function(a,b){if(a===b||a.registerLanguage===b)throw"Include sunlight.js before including language files";a.registerLanguage("vb",{keywords:["AddHandler","AddressOf","Alias","AndAlso","And","As","Boolean","ByRef","Byte","ByVal","Call","Case","Catch","CBool","CByte","CChar","CDate","CDbl","CDec","Char","CInt","Class","CLng","CObj","Const","Continue","CSByte","CShort","CSng","CStr","CType","CUInt","CULng","CUShort","Date","Decimal","Declare","Default","Delegate","Dim","DirectCast","Double","Do","Each","ElseIf","Else","EndStatement","EndIf","End","Enum","Erase","Error","Event","Exit","False","Finally","ForEach","For","Friend","Function","GetType","GetXMLNamespace","Get","Global","GoSub","GoTo","Handles","If","Implements","Imports","Inherits","Integer","Interface","In","IsNot","Is","Let","Lib","Like","Long","Loop","Me","Module","Mod","MustInherit","MustOverride","MyBase","MyClass","Namespace","Narrowing","New","Next","Nothing","NotInheritable","NotOverridable","Not","Object","Of","On","Operator","Option","Optional","OrElse","Or","Out","Overloads","Overridable","Overrides","ParamArray","Partial","Private","Property","Protected","Public","RaiseEvent","ReadOnly","ReDim","RemoveHandler","Resume","Return","SByte","Select","Set","Shadows","Shared","Short","Single","Static","Step","Stop","String","Structure","Sub","SyncLock","Then","Throw","To","True","TryCast","Try","TypeOf","UInteger","ULong","UShort","Using","Variant","Wend","When","While","Widening","WithEvents","With","WriteOnly","Xor"],customTokens:{reservedWord:{values:["Aggregate","Ansi","Assembly","Auto","Binary","Compare","Custom","Distinct","Equals","Explicit","From","Group By","Group Join","Into","IsFalse","IsTrue","Join","Key","Mid","Off","Order By","Preserve","Skip","Skip While","Strict","Take While","Take","Text","Unicode","Until","Where"],boundary:"\\b"}},scopes:{string:[['"','"',a.util.escapeSequences.concat(['\\"'])]],comment:[["'","\n",null,!0],["REM","\n",null,!0]],compilerDirective:[["#","\n",null,!0]]},customParseRules:[function(a){var b,c,d,e="xmlDocCommentMeta",f="xmlDocCommentContent";if("'"!==a.reader.current()||"''"!==a.reader.peek(2))return null;for(b=[a.createToken(e,"'''",a.reader.getLine(),a.reader.getColumn())],d={line:0,column:0,value:"",name:null},a.reader.read(2);(c=a.reader.peek())!==a.reader.EOF;)if("<"!==c||d.name===e)if(">"!==c||d.name!==e){if("\n"===c)break;null===d.name&&(d.name=f,d.line=a.reader.getLine(),d.column=a.reader.getColumn()),d.value+=a.reader.read()}else d.value+=a.reader.read(),b.push(a.createToken(d.name,d.value,d.line,d.column)),d.name=null,d.value="";else""!==d.value&&b.push(a.createToken(d.name,d.value,d.line,d.column)),d.line=a.reader.getLine(),d.column=a.reader.getColumn(),d.name=e,d.value=a.reader.read();return d.name===f&&b.push(a.createToken(d.name,d.value,d.line,d.column)),b.length>0?b:null},function(a){var b,c=a.reader.getLine(),d=a.reader.getColumn(),e="[";if("["!==a.reader.current())return null;for(b=a.reader.read();b!==a.reader.EOF&&(e+=b,"]"!==b);)b=a.reader.read();return a.createToken("escapedKeyword",e,c,d)},function(){var b=a.util.createHashMap(["New","GetType"],"\\b");return function(c){var d,e=a.util.matchWord(c,b,"keyword");return e?(d=a.util.getPreviousNonWsToken(c.getAllTokens(),c.count()),d&&("operator"===d.name&&"."===d.value||"keyword"===d.name&&"Sub"===d.value)&&(e.name="ident"),e):null}}()],identFirstLetter:/[A-Za-z_]/,identAfterFirstLetter:/\w/,namedIdentRules:{custom:[function(c){var d,e=a.util.getNextNonWsToken(c.tokens,c.index),f=c.index,g=[0,0],h=-1;if(e&&"operator"===e.name&&("="===e.value||"."===e.value))return!1;for(;(d=c.tokens[--f])!==b;)if("operator"===d.name)"<"===d.value?g[0]++:">"===d.value&&g[1]++;else if("keyword"===d.name&&a.util.contains(["Public","Class","Protected","Private","Friend"],d.value))break;if(0===g[0]||g[0]===g[1])return!1;for(f=c.index;(d=c.tokens[++f])!==b;)if("operator"===d.name)"<"===d.value?g[0]++:">"===d.value&&(h=f,g[1]++);else if("keyword"===d.name&&a.util.contains(["Public","Class","Protected","Private","Friend","ByVal"],d.value))break;return!(h<0||g[0]!==g[1])&&(d=a.util.getNextNonWsToken(c.tokens,h),!(!d||"keyword"!==d.name&&"ident"!==d.name))},function(b){var c,d=b.index,e=1;if(!a.util.createProceduralRule(b.index-1,-1,[{token:"punctuation",values:[","]},a.util.whitespace])(b.tokens))return!1;for(;c=b.tokens[--d];)if("punctuation"===c.name&&"("===c.value){if(e--,0===e)return c=b.tokens[--d],!(!c||"keyword"!==c.name||!a.util.contains(["CType","DirectCast","TryCast"],c.value))}else"punctuation"===c.name&&")"===c.value&&e++;return!1},function(b){var c,d=a.util.getPreviousNonWsToken(b.tokens,b.index),e=b.index;if(d&&"operator"===d.name&&"."===d.value)return!1;for(;c=b.tokens[--e];)if("keyword"===c.name)switch(c.value){case"Class":case"New":break;case"Implements":return!0;default:return!1}else if("default"===c.name&&c.value.indexOf(a.util.eol)>=0)return!1;return!1},function(b){var c,d=b.index,e=function(){for(;c=b.tokens[--d];)if("punctuation"===c.name)switch(c.value){case"(":case")":return!1;case"{":return c=a.util.getPreviousNonWsToken(b.tokens,d),!(!c||"keyword"!==c.name||"As"!==c.value)}else if("keyword"===c.name&&a.util.contains(["Public","Protected","Friend","Private","End"],c.value))return!1;return!1}();if(!e)return!1;for(d=b.index;c=b.tokens[++d];)if("punctuation"===c.name)switch(c.value){case"}":return!0;case"(":case")":case";":return!1}return!1}],follows:[[{token:"keyword",values:["Of","As","Class","Implements","Inherits","New","AddressOf","Interface","Structure","Event","Module","Enum"]},{token:"default"}],[{token:"keyword",values:["GetType"]},a.util.whitespace,{token:"punctuation",values:["("]},a.util.whitespace]]},numberParser:function(a){var b,c,d=a.reader.current(),e=a.reader.getLine(),f=a.reader.getColumn(),g=!0;if("&"===d&&/[Hh][A-Fa-f0-9]/.test(a.reader.peek(2)))b=d+a.reader.read(2),g=!1;else if(/\d/.test(d))b=d;else{if("."!==d||!/\d/.test(a.reader.peek()))return null;b=d+a.reader.read(),g=!1}for(;(c=a.reader.peek())!==a.reader.EOF;){if(!/[A-Za-z0-9]/.test(c)){if("."===c&&g&&/\d$/.test(a.reader.peek(2))){b+=a.reader.read(),g=!1;continue}break}b+=a.reader.read()}return a.createToken("number",b,e,f)},operators:[".","<>","=","&=","&","*=","*","/=","/","\\=","\\","^=","^","+=","+","-=","-",">>=",">>","<<=","<<","<=",">=","<",">"]})}(this.Sunlight),function(a,b,c){function d(a){return function(c){var d=b.createElement("a");d.className=c.options.classPrefix+c.tokens[c.index].name,d.setAttribute("href",a(c.tokens[c.index].value)),d.appendChild(c.createTextNode(c.tokens[c.index])),c.addNode(d)}}if(a===c)throw"Include sunlight.js before including plugin files";var e={php:{function:function(a){return"http://php.net/"+a},languageConstruct:function(a){return"http://php.net/"+a}},ruby:{function:function(a){return"http://www.ruby-doc.org/docs/ruby-doc-bundle/Manual/man-1.4/function.html#"+a.replace(/!/g,"_bang").replace(/\?/g,"_p")}},python:{function:function(a){return"http://docs.python.org/py3k/library/functions.html#"+a}},perl:{function:function(a){return"http://perldoc.perl.org/functions/"+a+".html"}},lua:{function:function(a){return"http://www.lua.org/manual/5.1/manual.html#pdf-"+a}}};a.bind("beforeAnalyze",function(b){this.options.enableDocLinks&&(b.analyzerContext.getAnalyzer=function(){var c,f,g=e[this.language.name];if(g){c=a.util.clone(b.analyzerContext.language.analyzer);for(f in g)g.hasOwnProperty(f)&&(c["handle_"+f]=d(g[f]));return c}})}),a.globalOptions.enableDocLinks=!1}(this.Sunlight,document),function(a,b,c){function d(a){var b=function a(b){return b.lastChild?3===b.lastChild.nodeType?b.lastChild:a(b.lastChild):null}(a)||{lastChild:""};return a.innerHTML.replace(/[^\n]/g,"").length-/\n$/.test(b.nodeValue)}if(a===c)throw"Include sunlight.js before including plugin files";a.bind("afterHighlightNode",function(c){var e,f,g,h,i,j,k,l,m;if(this.options.lineNumbers&&("automatic"!==this.options.lineNumbers||"block"===a.util.getComputedStyle(c.node,"display"))){for(e=b.createElement("pre"),f=d(c.node),i=this.options.lineHighlight.length>0,i&&(g=b.createElement("div"),g.className=this.options.classPrefix+"line-highlight-overlay"),e.className=this.options.classPrefix+"line-number-margin",k=b.createTextNode(a.util.eol),j=this.options.lineNumberStart;j<=this.options.lineNumberStart+f;j++)l=b.createElement("a"),m=(c.node.id?c.node.id:this.options.classPrefix+c.count)+"-line-"+j,l.setAttribute("name",m),l.setAttribute("href","#"+m),l.appendChild(b.createTextNode(j)),e.appendChild(l),e.appendChild(k.cloneNode(!1)),i&&(h=b.createElement("div"),a.util.contains(this.options.lineHighlight,j)&&(h.className=this.options.classPrefix+"line-highlight-active"),g.appendChild(h));c.codeContainer.insertBefore(e,c.codeContainer.firstChild),i&&c.codeContainer.appendChild(g),c.codeContainer.style.borderWidth="1px",c.codeContainer.style.borderStyle="solid"}}),a.globalOptions.lineNumbers="automatic",a.globalOptions.lineNumberStart=1,a.globalOptions.lineHighlight=[]}(this.Sunlight,document),function(sunlight,document,undefined){function createLink(a,b,c){var d=document.createElement("a");return d.setAttribute("href",a),d.setAttribute("title",b),c&&d.appendChild(document.createTextNode(c)),d}function getTextRecursive(a){var b="",c=0;if(3===a.nodeType)return a.nodeValue;for(b="",c=0;c<a.childNodes.length;c++)b+=getTextRecursive(a.childNodes[c]);return b}if(sunlight===undefined)throw"Include sunlight.js before including plugin files";var ieVersion=eval("0 /*@cc_on+ScriptEngineMajorVersion()@*/");sunlight.bind("afterHighlightNode",function(a){var b,c,d,e,f,g,h,i,j,k,l;ieVersion&&ieVersion<7||!this.options.showMenu||"block"!==sunlight.util.getComputedStyle(a.node,"display")||(b=document.createElement("div"),b.className=this.options.classPrefix+"menu",c="iVBORw0KGgoAAAANSUhEUgAAABAAAAAQCAYAAAAf8/9hAAAABGdBTUEAALGPC/xhBQAAAAFzUkdCAK7OHOkAAAAJcEhZcwAADsMAAA7DAcdvqGQAAAAZdEVYdFNvZnR3YXJlAFBhaW50Lk5FVCB2My41Ljg3O4BdAAAAl0lEQVQ4jWP4P9n9PyWYgTYGzAr+///Q9P//Ty/HjhfEETDg1oH/YPDgNKbm4wsIuGBO+H84WJJKhhd2dkA0v3tEZhjcPQox4MVN7P7fUEHAgM112DX++Qkx+PEFMqPxwSmIAQenkWHAvCicAUucAbCAfX2PQCCCEtDGKkz86RXEgL39BAwAKcAFbh/6/39GIL3yAj0NAAB+LQeDCZ9tvgAAAABJRU5ErkJggg==",
d=document.createElement("ul"),e=document.createElement("li"),f=String.fromCharCode(8212),g=createLink("#","collapse code block",f),g.onclick=function(){var b=sunlight.util.getComputedStyle(a.codeContainer,"height"),c=sunlight.util.getComputedStyle(a.codeContainer,"overflowY");return function(){var d=sunlight.util.getComputedStyle(a.codeContainer,"height")!==b;return this.replaceChild(document.createTextNode(d?f:"+"),this.firstChild),this.setAttribute("title",(d?"collapse":"expand")+" clode block"),a.codeContainer.style.height=d?b:"0px",a.codeContainer.style.overflowY=d?c:"hidden",!1}}(),e.appendChild(g),h=document.createElement("li"),i=createLink("#","view raw code","raw"),i.onclick=function(){var b;return function(){var c;return b?(b.parentNode.removeChild(b),b=null,a.node.style.display="block",this.replaceChild(document.createTextNode("raw"),this.firstChild),this.setAttribute("title","view raw code")):(c=getTextRecursive(a.node),b=document.createElement("textarea"),b.value=c,b.setAttribute("readonly","readonly"),b.style.width=parseInt(sunlight.util.getComputedStyle(a.node,"width"))-5+"px",b.style.height=sunlight.util.getComputedStyle(a.node,"height"),b.style.border="none",b.style.overflowX="hidden",b.setAttribute("wrap","off"),a.codeContainer.insertBefore(b,a.node),a.node.style.display="none",this.replaceChild(document.createTextNode("highlighted"),this.firstChild),this.setAttribute("title","view highlighted code"),b.select()),!1}}(),h.appendChild(i),j=document.createElement("li"),k=createLink("http://sunlightjs.com/","Sunlight: JavaScript syntax highlighter by Tommy Montgomery"),l=document.createElement("img"),l.setAttribute("src","data:image/png;base64,"+c),l.setAttribute("alt","about"),k.appendChild(l),j.appendChild(k),d.appendChild(j),d.appendChild(h),d.appendChild(e),b.appendChild(d),a.container.insertBefore(b,a.container.firstChild),this.options.autoCollapse&&g.onclick.call(g))}),sunlight.globalOptions.showMenu=!1,sunlight.globalOptions.autoCollapse=!1}(this.Sunlight,document),function(a){"use strict";"function"==typeof define&&define.amd?define(["jquery"],a):"undefined"!=typeof module&&module.exports?module.exports=a(require("jquery")):a(jQuery)}(function(a){"use strict";function b(b){return!b.nodeName||-1!==a.inArray(b.nodeName.toLowerCase(),["iframe","#document","html","body"])}function c(b){return a.isFunction(b)||a.isPlainObject(b)?b:{top:b,left:b}}var d=a.scrollTo=function(b,c,d){return a(window).scrollTo(b,c,d)};return d.defaults={axis:"xy",duration:0,limit:!0},a.fn.scrollTo=function(e,f,g){"object"==typeof f&&(g=f,f=0),"function"==typeof g&&(g={onAfter:g}),"max"===e&&(e=9e9),g=a.extend({},d.defaults,g),f=f||g.duration;var h=g.queue&&1<g.axis.length;return h&&(f/=2),g.offset=c(g.offset),g.over=c(g.over),this.each(function(){function i(b){var c=a.extend({},g,{queue:!0,duration:f,complete:b&&function(){b.call(l,n,g)}});m.animate(o,c)}if(null!==e){var j,k=b(this),l=k?this.contentWindow||window:this,m=a(l),n=e,o={};switch(typeof n){case"number":case"string":if(/^([+-]=?)?\d+(\.\d+)?(px|%)?$/.test(n)){n=c(n);break}n=k?a(n):a(n,l);case"object":if(0===n.length)return;(n.is||n.style)&&(j=(n=a(n)).offset())}var p=a.isFunction(g.offset)&&g.offset(l,n)||g.offset;a.each(g.axis.split(""),function(a,b){var c="x"===b?"Left":"Top",e=c.toLowerCase(),f="scroll"+c,q=m[f](),r=d.max(l,b);j?(o[f]=j[e]+(k?0:q-m.offset()[e]),g.margin&&(o[f]-=parseInt(n.css("margin"+c),10)||0,o[f]-=parseInt(n.css("border"+c+"Width"),10)||0),o[f]+=p[e]||0,g.over[e]&&(o[f]+=n["x"===b?"width":"height"]()*g.over[e])):(c=n[e],o[f]=c.slice&&"%"===c.slice(-1)?parseFloat(c)/100*r:c),g.limit&&/^\d+$/.test(o[f])&&(o[f]=0>=o[f]?0:Math.min(o[f],r)),!a&&1<g.axis.length&&(q===o[f]?o={}:h&&(i(g.onAfterFirst),o={}))}),i(g.onAfter)}})},d.max=function(c,d){var e="x"===d?"Width":"Height",f="scroll"+e;if(!b(c))return c[f]-a(c)[e.toLowerCase()]();var e="client"+e,g=c.ownerDocument||c.document,h=g.documentElement,g=g.body;return Math.max(h[f],g[f])-Math.min(h[e],g[e])},a.Tween.propHooks.scrollLeft=a.Tween.propHooks.scrollTop={get:function(b){return a(b.elem)[b.prop]()},set:function(b){var c=this.get(b);if(b.options.interrupt&&b._last&&b._last!==c)return a(b.elem).stop();var d=Math.round(b.now);c!==d&&(a(b.elem)[b.prop](d),b._last=this.get(b))}},d}),function(a){"function"==typeof define&&define.amd?define(["jquery"],a):a(jQuery)}(function(a){function b(b,c,d){var e=c.hash.slice(1),f=document.getElementById(e)||document.getElementsByName(e)[0];if(f){b&&b.preventDefault();var g=a(d.target);if(!(d.lock&&g.is(":animated")||d.onBefore&&d.onBefore(b,f,g)===!1)){if(d.stop&&g.stop(!0),d.hash){var h=f.id===e?"id":"name",i=a("<a> </a>").attr(h,e).css({position:"absolute",top:a(window).scrollTop(),left:a(window).scrollLeft()});f[h]="",a("body").prepend(i),location.hash=c.hash,i.remove(),f[h]=e}g.scrollTo(f,d).trigger("notify.serialScroll",[f])}}}var c=location.href.replace(/#.*/,""),d=a.localScroll=function(b){a("body").localScroll(b)};return d.defaults={duration:1e3,axis:"y",event:"click",stop:!0,target:window},a.fn.localScroll=function(e){function f(){return!!this.href&&!!this.hash&&this.href.replace(this.hash,"")===c&&(!e.filter||a(this).is(e.filter))}return e=a.extend({},d.defaults,e),e.hash&&location.hash&&(e.target&&window.scrollTo(0,0),b(0,location,e)),e.lazy?this.on(e.event,"a,area",function(a){f.call(this)&&b(a,this,e)}):this.find("a,area").filter(f).bind(e.event,function(a){b(a,this,e)}).end().end()},d.hash=function(){},d}),"undefined"==typeof jQuery)throw new Error("Bootstrap's JavaScript requires jQuery");+function(a){"use strict";var b=a.fn.jquery.split(" ")[0].split(".");if(b[0]<2&&b[1]<9||1==b[0]&&9==b[1]&&b[2]<1||b[0]>2)throw new Error("Bootstrap's JavaScript requires jQuery version 1.9.1 or higher, but lower than version 3")}(jQuery),+function(a){"use strict";function b(){var a=document.createElement("bootstrap"),b={WebkitTransition:"webkitTransitionEnd",MozTransition:"transitionend",OTransition:"oTransitionEnd otransitionend",transition:"transitionend"};for(var c in b)if(void 0!==a.style[c])return{end:b[c]};return!1}a.fn.emulateTransitionEnd=function(b){var c=!1,d=this;a(this).one("bsTransitionEnd",function(){c=!0});var e=function(){c||a(d).trigger(a.support.transition.end)};return setTimeout(e,b),this},a(function(){a.support.transition=b(),a.support.transition&&(a.event.special.bsTransitionEnd={bindType:a.support.transition.end,delegateType:a.support.transition.end,handle:function(b){return a(b.target).is(this)?b.handleObj.handler.apply(this,arguments):void 0}})})}(jQuery),+function(a){"use strict";function b(b){return this.each(function(){var c=a(this),e=c.data("bs.alert");e||c.data("bs.alert",e=new d(this)),"string"==typeof b&&e[b].call(c)})}var c='[data-dismiss="alert"]',d=function(b){a(b).on("click",c,this.close)};d.VERSION="3.3.6",d.TRANSITION_DURATION=150,d.prototype.close=function(b){function c(){g.detach().trigger("closed.bs.alert").remove()}var e=a(this),f=e.attr("data-target");f||(f=e.attr("href"),f=f&&f.replace(/.*(?=#[^\s]*$)/,""));var g=a(f);b&&b.preventDefault(),g.length||(g=e.closest(".alert")),g.trigger(b=a.Event("close.bs.alert")),b.isDefaultPrevented()||(g.removeClass("in"),a.support.transition&&g.hasClass("fade")?g.one("bsTransitionEnd",c).emulateTransitionEnd(d.TRANSITION_DURATION):c())};var e=a.fn.alert;a.fn.alert=b,a.fn.alert.Constructor=d,a.fn.alert.noConflict=function(){return a.fn.alert=e,this},a(document).on("click.bs.alert.data-api",c,d.prototype.close)}(jQuery),+function(a){"use strict";function b(b){return this.each(function(){var d=a(this),e=d.data("bs.button"),f="object"==typeof b&&b;e||d.data("bs.button",e=new c(this,f)),"toggle"==b?e.toggle():b&&e.setState(b)})}var c=function(b,d){this.$element=a(b),this.options=a.extend({},c.DEFAULTS,d),this.isLoading=!1};c.VERSION="3.3.6",c.DEFAULTS={loadingText:"loading..."},c.prototype.setState=function(b){var c="disabled",d=this.$element,e=d.is("input")?"val":"html",f=d.data();b+="Text",null==f.resetText&&d.data("resetText",d[e]()),setTimeout(a.proxy(function(){d[e](null==f[b]?this.options[b]:f[b]),"loadingText"==b?(this.isLoading=!0,d.addClass(c).attr(c,c)):this.isLoading&&(this.isLoading=!1,d.removeClass(c).removeAttr(c))},this),0)},c.prototype.toggle=function(){var a=!0,b=this.$element.closest('[data-toggle="buttons"]');if(b.length){var c=this.$element.find("input");"radio"==c.prop("type")?(c.prop("checked")&&(a=!1),b.find(".active").removeClass("active"),this.$element.addClass("active")):"checkbox"==c.prop("type")&&(c.prop("checked")!==this.$element.hasClass("active")&&(a=!1),this.$element.toggleClass("active")),c.prop("checked",this.$element.hasClass("active")),a&&c.trigger("change")}else this.$element.attr("aria-pressed",!this.$element.hasClass("active")),this.$element.toggleClass("active")};var d=a.fn.button;a.fn.button=b,a.fn.button.Constructor=c,a.fn.button.noConflict=function(){return a.fn.button=d,this},a(document).on("click.bs.button.data-api",'[data-toggle^="button"]',function(c){var d=a(c.target);d.hasClass("btn")||(d=d.closest(".btn")),b.call(d,"toggle"),a(c.target).is('input[type="radio"]')||a(c.target).is('input[type="checkbox"]')||c.preventDefault()}).on("focus.bs.button.data-api blur.bs.button.data-api",'[data-toggle^="button"]',function(b){a(b.target).closest(".btn").toggleClass("focus",/^focus(in)?$/.test(b.type))})}(jQuery),+function(a){"use strict";function b(b){return this.each(function(){var d=a(this),e=d.data("bs.carousel"),f=a.extend({},c.DEFAULTS,d.data(),"object"==typeof b&&b),g="string"==typeof b?b:f.slide;e||d.data("bs.carousel",e=new c(this,f)),"number"==typeof b?e.to(b):g?e[g]():f.interval&&e.pause().cycle()})}var c=function(b,c){this.$element=a(b),this.$indicators=this.$element.find(".carousel-indicators"),this.options=c,this.paused=null,this.sliding=null,this.interval=null,this.$active=null,this.$items=null,this.options.keyboard&&this.$element.on("keydown.bs.carousel",a.proxy(this.keydown,this)),"hover"==this.options.pause&&!("ontouchstart"in document.documentElement)&&this.$element.on("mouseenter.bs.carousel",a.proxy(this.pause,this)).on("mouseleave.bs.carousel",a.proxy(this.cycle,this))};c.VERSION="3.3.6",c.TRANSITION_DURATION=600,c.DEFAULTS={interval:5e3,pause:"hover",wrap:!0,keyboard:!0},c.prototype.keydown=function(a){if(!/input|textarea/i.test(a.target.tagName)){switch(a.which){case 37:this.prev();break;case 39:this.next();break;default:return}a.preventDefault()}},c.prototype.cycle=function(b){return b||(this.paused=!1),this.interval&&clearInterval(this.interval),this.options.interval&&!this.paused&&(this.interval=setInterval(a.proxy(this.next,this),this.options.interval)),this},c.prototype.getItemIndex=function(a){return this.$items=a.parent().children(".item"),this.$items.index(a||this.$active)},c.prototype.getItemForDirection=function(a,b){var c=this.getItemIndex(b),d="prev"==a&&0===c||"next"==a&&c==this.$items.length-1;if(d&&!this.options.wrap)return b;var e="prev"==a?-1:1,f=(c+e)%this.$items.length;return this.$items.eq(f)},c.prototype.to=function(a){var b=this,c=this.getItemIndex(this.$active=this.$element.find(".item.active"));return a>this.$items.length-1||0>a?void 0:this.sliding?this.$element.one("slid.bs.carousel",function(){b.to(a)}):c==a?this.pause().cycle():this.slide(a>c?"next":"prev",this.$items.eq(a))},c.prototype.pause=function(b){return b||(this.paused=!0),this.$element.find(".next, .prev").length&&a.support.transition&&(this.$element.trigger(a.support.transition.end),this.cycle(!0)),this.interval=clearInterval(this.interval),this},c.prototype.next=function(){return this.sliding?void 0:this.slide("next")},c.prototype.prev=function(){return this.sliding?void 0:this.slide("prev")},c.prototype.slide=function(b,d){var e=this.$element.find(".item.active"),f=d||this.getItemForDirection(b,e),g=this.interval,h="next"==b?"left":"right",i=this;if(f.hasClass("active"))return this.sliding=!1;var j=f[0],k=a.Event("slide.bs.carousel",{relatedTarget:j,direction:h});if(this.$element.trigger(k),!k.isDefaultPrevented()){if(this.sliding=!0,g&&this.pause(),this.$indicators.length){this.$indicators.find(".active").removeClass("active");var l=a(this.$indicators.children()[this.getItemIndex(f)]);l&&l.addClass("active")}var m=a.Event("slid.bs.carousel",{relatedTarget:j,direction:h});return a.support.transition&&this.$element.hasClass("slide")?(f.addClass(b),f[0].offsetWidth,e.addClass(h),f.addClass(h),e.one("bsTransitionEnd",function(){f.removeClass([b,h].join(" ")).addClass("active"),e.removeClass(["active",h].join(" ")),i.sliding=!1,setTimeout(function(){i.$element.trigger(m)},0)}).emulateTransitionEnd(c.TRANSITION_DURATION)):(e.removeClass("active"),f.addClass("active"),this.sliding=!1,this.$element.trigger(m)),g&&this.cycle(),this}};var d=a.fn.carousel;a.fn.carousel=b,a.fn.carousel.Constructor=c,a.fn.carousel.noConflict=function(){return a.fn.carousel=d,this};var e=function(c){var d,e=a(this),f=a(e.attr("data-target")||(d=e.attr("href"))&&d.replace(/.*(?=#[^\s]+$)/,""));if(f.hasClass("carousel")){var g=a.extend({},f.data(),e.data()),h=e.attr("data-slide-to");h&&(g.interval=!1),b.call(f,g),h&&f.data("bs.carousel").to(h),c.preventDefault()}};a(document).on("click.bs.carousel.data-api","[data-slide]",e).on("click.bs.carousel.data-api","[data-slide-to]",e),a(window).on("load",function(){a('[data-ride="carousel"]').each(function(){var c=a(this);b.call(c,c.data())})})}(jQuery),+function(a){"use strict";function b(b){var c,d=b.attr("data-target")||(c=b.attr("href"))&&c.replace(/.*(?=#[^\s]+$)/,"");return a(d)}function c(b){return this.each(function(){var c=a(this),e=c.data("bs.collapse"),f=a.extend({},d.DEFAULTS,c.data(),"object"==typeof b&&b);!e&&f.toggle&&/show|hide/.test(b)&&(f.toggle=!1),e||c.data("bs.collapse",e=new d(this,f)),"string"==typeof b&&e[b]()})}var d=function(b,c){this.$element=a(b),this.options=a.extend({},d.DEFAULTS,c),this.$trigger=a('[data-toggle="collapse"][href="#'+b.id+'"],[data-toggle="collapse"][data-target="#'+b.id+'"]'),this.transitioning=null,this.options.parent?this.$parent=this.getParent():this.addAriaAndCollapsedClass(this.$element,this.$trigger),this.options.toggle&&this.toggle()};d.VERSION="3.3.6",d.TRANSITION_DURATION=350,d.DEFAULTS={toggle:!0},d.prototype.dimension=function(){var a=this.$element.hasClass("width");return a?"width":"height"},d.prototype.show=function(){if(!this.transitioning&&!this.$element.hasClass("in")){var b,e=this.$parent&&this.$parent.children(".panel").children(".in, .collapsing");if(!(e&&e.length&&(b=e.data("bs.collapse"),b&&b.transitioning))){var f=a.Event("show.bs.collapse");if(this.$element.trigger(f),!f.isDefaultPrevented()){e&&e.length&&(c.call(e,"hide"),b||e.data("bs.collapse",null));var g=this.dimension();this.$element.removeClass("collapse").addClass("collapsing")[g](0).attr("aria-expanded",!0),this.$trigger.removeClass("collapsed").attr("aria-expanded",!0),this.transitioning=1;var h=function(){this.$element.removeClass("collapsing").addClass("collapse in")[g](""),this.transitioning=0,this.$element.trigger("shown.bs.collapse")};if(!a.support.transition)return h.call(this);var i=a.camelCase(["scroll",g].join("-"));this.$element.one("bsTransitionEnd",a.proxy(h,this)).emulateTransitionEnd(d.TRANSITION_DURATION)[g](this.$element[0][i])}}}},d.prototype.hide=function(){if(!this.transitioning&&this.$element.hasClass("in")){var b=a.Event("hide.bs.collapse");if(this.$element.trigger(b),!b.isDefaultPrevented()){var c=this.dimension();this.$element[c](this.$element[c]())[0].offsetHeight,this.$element.addClass("collapsing").removeClass("collapse in").attr("aria-expanded",!1),this.$trigger.addClass("collapsed").attr("aria-expanded",!1),this.transitioning=1;var e=function(){this.transitioning=0,this.$element.removeClass("collapsing").addClass("collapse").trigger("hidden.bs.collapse")};return a.support.transition?void this.$element[c](0).one("bsTransitionEnd",a.proxy(e,this)).emulateTransitionEnd(d.TRANSITION_DURATION):e.call(this)}}},d.prototype.toggle=function(){this[this.$element.hasClass("in")?"hide":"show"]()},d.prototype.getParent=function(){return a(this.options.parent).find('[data-toggle="collapse"][data-parent="'+this.options.parent+'"]').each(a.proxy(function(c,d){var e=a(d);this.addAriaAndCollapsedClass(b(e),e)},this)).end()},d.prototype.addAriaAndCollapsedClass=function(a,b){var c=a.hasClass("in");a.attr("aria-expanded",c),b.toggleClass("collapsed",!c).attr("aria-expanded",c)};var e=a.fn.collapse;a.fn.collapse=c,a.fn.collapse.Constructor=d,a.fn.collapse.noConflict=function(){return a.fn.collapse=e,this},a(document).on("click.bs.collapse.data-api",'[data-toggle="collapse"]',function(d){var e=a(this);e.attr("data-target")||d.preventDefault();var f=b(e),g=f.data("bs.collapse"),h=g?"toggle":e.data();c.call(f,h)})}(jQuery),+function(a){"use strict";function b(b){var c=b.attr("data-target");c||(c=b.attr("href"),c=c&&/#[A-Za-z]/.test(c)&&c.replace(/.*(?=#[^\s]*$)/,""));var d=c&&a(c);return d&&d.length?d:b.parent()}function c(c){c&&3===c.which||(a(e).remove(),a(f).each(function(){var d=a(this),e=b(d),f={relatedTarget:this};e.hasClass("open")&&(c&&"click"==c.type&&/input|textarea/i.test(c.target.tagName)&&a.contains(e[0],c.target)||(e.trigger(c=a.Event("hide.bs.dropdown",f)),c.isDefaultPrevented()||(d.attr("aria-expanded","false"),e.removeClass("open").trigger(a.Event("hidden.bs.dropdown",f)))))}))}function d(b){return this.each(function(){var c=a(this),d=c.data("bs.dropdown");d||c.data("bs.dropdown",d=new g(this)),"string"==typeof b&&d[b].call(c)})}var e=".dropdown-backdrop",f='[data-toggle="dropdown"]',g=function(b){a(b).on("click.bs.dropdown",this.toggle)};g.VERSION="3.3.6",g.prototype.toggle=function(d){var e=a(this);if(!e.is(".disabled, :disabled")){var f=b(e),g=f.hasClass("open");if(c(),!g){"ontouchstart"in document.documentElement&&!f.closest(".navbar-nav").length&&a(document.createElement("div")).addClass("dropdown-backdrop").insertAfter(a(this)).on("click",c);var h={relatedTarget:this};if(f.trigger(d=a.Event("show.bs.dropdown",h)),d.isDefaultPrevented())return;e.trigger("focus").attr("aria-expanded","true"),f.toggleClass("open").trigger(a.Event("shown.bs.dropdown",h))}return!1}},g.prototype.keydown=function(c){if(/(38|40|27|32)/.test(c.which)&&!/input|textarea/i.test(c.target.tagName)){var d=a(this);if(c.preventDefault(),c.stopPropagation(),!d.is(".disabled, :disabled")){var e=b(d),g=e.hasClass("open");if(!g&&27!=c.which||g&&27==c.which)return 27==c.which&&e.find(f).trigger("focus"),d.trigger("click");var h=" li:not(.disabled):visible a",i=e.find(".dropdown-menu"+h);if(i.length){var j=i.index(c.target);38==c.which&&j>0&&j--,40==c.which&&j<i.length-1&&j++,~j||(j=0),i.eq(j).trigger("focus")}}}};var h=a.fn.dropdown;a.fn.dropdown=d,a.fn.dropdown.Constructor=g,a.fn.dropdown.noConflict=function(){return a.fn.dropdown=h,this},a(document).on("click.bs.dropdown.data-api",c).on("click.bs.dropdown.data-api",".dropdown form",function(a){a.stopPropagation()}).on("click.bs.dropdown.data-api",f,g.prototype.toggle).on("keydown.bs.dropdown.data-api",f,g.prototype.keydown).on("keydown.bs.dropdown.data-api",".dropdown-menu",g.prototype.keydown)}(jQuery),+function(a){"use strict";function b(b,d){return this.each(function(){var e=a(this),f=e.data("bs.modal"),g=a.extend({},c.DEFAULTS,e.data(),"object"==typeof b&&b);f||e.data("bs.modal",f=new c(this,g)),"string"==typeof b?f[b](d):g.show&&f.show(d)})}var c=function(b,c){this.options=c,this.$body=a(document.body),this.$element=a(b),this.$dialog=this.$element.find(".modal-dialog"),this.$backdrop=null,this.isShown=null,this.originalBodyPad=null,this.scrollbarWidth=0,this.ignoreBackdropClick=!1,this.options.remote&&this.$element.find(".modal-content").load(this.options.remote,a.proxy(function(){this.$element.trigger("loaded.bs.modal")},this))};c.VERSION="3.3.6",c.TRANSITION_DURATION=300,c.BACKDROP_TRANSITION_DURATION=150,c.DEFAULTS={backdrop:!0,keyboard:!0,show:!0},c.prototype.toggle=function(a){return this.isShown?this.hide():this.show(a)},c.prototype.show=function(b){var d=this,e=a.Event("show.bs.modal",{relatedTarget:b});this.$element.trigger(e),this.isShown||e.isDefaultPrevented()||(this.isShown=!0,this.checkScrollbar(),this.setScrollbar(),this.$body.addClass("modal-open"),this.escape(),this.resize(),this.$element.on("click.dismiss.bs.modal",'[data-dismiss="modal"]',a.proxy(this.hide,this)),this.$dialog.on("mousedown.dismiss.bs.modal",function(){d.$element.one("mouseup.dismiss.bs.modal",function(b){a(b.target).is(d.$element)&&(d.ignoreBackdropClick=!0)})}),this.backdrop(function(){var e=a.support.transition&&d.$element.hasClass("fade");d.$element.parent().length||d.$element.appendTo(d.$body),d.$element.show().scrollTop(0),d.adjustDialog(),e&&d.$element[0].offsetWidth,d.$element.addClass("in"),d.enforceFocus();var f=a.Event("shown.bs.modal",{relatedTarget:b});e?d.$dialog.one("bsTransitionEnd",function(){d.$element.trigger("focus").trigger(f)}).emulateTransitionEnd(c.TRANSITION_DURATION):d.$element.trigger("focus").trigger(f)}))},c.prototype.hide=function(b){b&&b.preventDefault(),b=a.Event("hide.bs.modal"),this.$element.trigger(b),this.isShown&&!b.isDefaultPrevented()&&(this.isShown=!1,this.escape(),this.resize(),a(document).off("focusin.bs.modal"),this.$element.removeClass("in").off("click.dismiss.bs.modal").off("mouseup.dismiss.bs.modal"),this.$dialog.off("mousedown.dismiss.bs.modal"),a.support.transition&&this.$element.hasClass("fade")?this.$element.one("bsTransitionEnd",a.proxy(this.hideModal,this)).emulateTransitionEnd(c.TRANSITION_DURATION):this.hideModal())},c.prototype.enforceFocus=function(){a(document).off("focusin.bs.modal").on("focusin.bs.modal",a.proxy(function(a){this.$element[0]===a.target||this.$element.has(a.target).length||this.$element.trigger("focus")},this))},c.prototype.escape=function(){this.isShown&&this.options.keyboard?this.$element.on("keydown.dismiss.bs.modal",a.proxy(function(a){27==a.which&&this.hide()},this)):this.isShown||this.$element.off("keydown.dismiss.bs.modal")},c.prototype.resize=function(){this.isShown?a(window).on("resize.bs.modal",a.proxy(this.handleUpdate,this)):a(window).off("resize.bs.modal")},c.prototype.hideModal=function(){var a=this;this.$element.hide(),this.backdrop(function(){a.$body.removeClass("modal-open"),a.resetAdjustments(),a.resetScrollbar(),a.$element.trigger("hidden.bs.modal")})},c.prototype.removeBackdrop=function(){this.$backdrop&&this.$backdrop.remove(),this.$backdrop=null},c.prototype.backdrop=function(b){var d=this,e=this.$element.hasClass("fade")?"fade":"";if(this.isShown&&this.options.backdrop){var f=a.support.transition&&e;if(this.$backdrop=a(document.createElement("div")).addClass("modal-backdrop "+e).appendTo(this.$body),this.$element.on("click.dismiss.bs.modal",a.proxy(function(a){return this.ignoreBackdropClick?void(this.ignoreBackdropClick=!1):void(a.target===a.currentTarget&&("static"==this.options.backdrop?this.$element[0].focus():this.hide()))},this)),f&&this.$backdrop[0].offsetWidth,this.$backdrop.addClass("in"),!b)return;f?this.$backdrop.one("bsTransitionEnd",b).emulateTransitionEnd(c.BACKDROP_TRANSITION_DURATION):b()}else if(!this.isShown&&this.$backdrop){this.$backdrop.removeClass("in");var g=function(){d.removeBackdrop(),b&&b()};a.support.transition&&this.$element.hasClass("fade")?this.$backdrop.one("bsTransitionEnd",g).emulateTransitionEnd(c.BACKDROP_TRANSITION_DURATION):g()}else b&&b()},c.prototype.handleUpdate=function(){this.adjustDialog()},c.prototype.adjustDialog=function(){var a=this.$element[0].scrollHeight>document.documentElement.clientHeight;this.$element.css({paddingLeft:!this.bodyIsOverflowing&&a?this.scrollbarWidth:"",paddingRight:this.bodyIsOverflowing&&!a?this.scrollbarWidth:""})},c.prototype.resetAdjustments=function(){this.$element.css({paddingLeft:"",paddingRight:""})},c.prototype.checkScrollbar=function(){var a=window.innerWidth;if(!a){var b=document.documentElement.getBoundingClientRect();a=b.right-Math.abs(b.left)}this.bodyIsOverflowing=document.body.clientWidth<a,this.scrollbarWidth=this.measureScrollbar()},c.prototype.setScrollbar=function(){var a=parseInt(this.$body.css("padding-right")||0,10);this.originalBodyPad=document.body.style.paddingRight||"",this.bodyIsOverflowing&&this.$body.css("padding-right",a+this.scrollbarWidth)},c.prototype.resetScrollbar=function(){this.$body.css("padding-right",this.originalBodyPad)},c.prototype.measureScrollbar=function(){var a=document.createElement("div");a.className="modal-scrollbar-measure",this.$body.append(a);var b=a.offsetWidth-a.clientWidth;return this.$body[0].removeChild(a),b};var d=a.fn.modal;a.fn.modal=b,a.fn.modal.Constructor=c,a.fn.modal.noConflict=function(){return a.fn.modal=d,this},a(document).on("click.bs.modal.data-api",'[data-toggle="modal"]',function(c){var d=a(this),e=d.attr("href"),f=a(d.attr("data-target")||e&&e.replace(/.*(?=#[^\s]+$)/,"")),g=f.data("bs.modal")?"toggle":a.extend({remote:!/#/.test(e)&&e},f.data(),d.data());d.is("a")&&c.preventDefault(),f.one("show.bs.modal",function(a){a.isDefaultPrevented()||f.one("hidden.bs.modal",function(){d.is(":visible")&&d.trigger("focus")})}),b.call(f,g,this)})}(jQuery),+function(a){"use strict";function b(b){return this.each(function(){var d=a(this),e=d.data("bs.tooltip"),f="object"==typeof b&&b;(e||!/destroy|hide/.test(b))&&(e||d.data("bs.tooltip",e=new c(this,f)),"string"==typeof b&&e[b]())})}var c=function(a,b){this.type=null,this.options=null,this.enabled=null,this.timeout=null,this.hoverState=null,this.$element=null,this.inState=null,this.init("tooltip",a,b)};c.VERSION="3.3.6",c.TRANSITION_DURATION=150,c.DEFAULTS={animation:!0,placement:"top",selector:!1,template:'<div class="tooltip" role="tooltip"><div class="tooltip-arrow"></div><div class="tooltip-inner"></div></div>',trigger:"hover focus",title:"",delay:0,html:!1,container:!1,viewport:{selector:"body",padding:0}},c.prototype.init=function(b,c,d){if(this.enabled=!0,this.type=b,this.$element=a(c),this.options=this.getOptions(d),this.$viewport=this.options.viewport&&a(a.isFunction(this.options.viewport)?this.options.viewport.call(this,this.$element):this.options.viewport.selector||this.options.viewport),this.inState={click:!1,hover:!1,focus:!1},this.$element[0]instanceof document.constructor&&!this.options.selector)throw new Error("`selector` option must be specified when initializing "+this.type+" on the window.document object!");for(var e=this.options.trigger.split(" "),f=e.length;f--;){var g=e[f];if("click"==g)this.$element.on("click."+this.type,this.options.selector,a.proxy(this.toggle,this));else if("manual"!=g){var h="hover"==g?"mouseenter":"focusin",i="hover"==g?"mouseleave":"focusout";this.$element.on(h+"."+this.type,this.options.selector,a.proxy(this.enter,this)),this.$element.on(i+"."+this.type,this.options.selector,a.proxy(this.leave,this))}}this.options.selector?this._options=a.extend({},this.options,{trigger:"manual",selector:""}):this.fixTitle()},c.prototype.getDefaults=function(){return c.DEFAULTS},c.prototype.getOptions=function(b){return b=a.extend({},this.getDefaults(),this.$element.data(),b),b.delay&&"number"==typeof b.delay&&(b.delay={show:b.delay,hide:b.delay}),b},c.prototype.getDelegateOptions=function(){var b={},c=this.getDefaults();return this._options&&a.each(this._options,function(a,d){c[a]!=d&&(b[a]=d)}),b},c.prototype.enter=function(b){var c=b instanceof this.constructor?b:a(b.currentTarget).data("bs."+this.type);return c||(c=new this.constructor(b.currentTarget,this.getDelegateOptions()),a(b.currentTarget).data("bs."+this.type,c)),b instanceof a.Event&&(c.inState["focusin"==b.type?"focus":"hover"]=!0),c.tip().hasClass("in")||"in"==c.hoverState?void(c.hoverState="in"):(clearTimeout(c.timeout),c.hoverState="in",c.options.delay&&c.options.delay.show?void(c.timeout=setTimeout(function(){"in"==c.hoverState&&c.show()},c.options.delay.show)):c.show())},c.prototype.isInStateTrue=function(){for(var a in this.inState)if(this.inState[a])return!0;return!1},c.prototype.leave=function(b){var c=b instanceof this.constructor?b:a(b.currentTarget).data("bs."+this.type);return c||(c=new this.constructor(b.currentTarget,this.getDelegateOptions()),a(b.currentTarget).data("bs."+this.type,c)),b instanceof a.Event&&(c.inState["focusout"==b.type?"focus":"hover"]=!1),c.isInStateTrue()?void 0:(clearTimeout(c.timeout),c.hoverState="out",c.options.delay&&c.options.delay.hide?void(c.timeout=setTimeout(function(){"out"==c.hoverState&&c.hide()},c.options.delay.hide)):c.hide())},c.prototype.show=function(){var b=a.Event("show.bs."+this.type);if(this.hasContent()&&this.enabled){this.$element.trigger(b);var d=a.contains(this.$element[0].ownerDocument.documentElement,this.$element[0]);if(b.isDefaultPrevented()||!d)return;var e=this,f=this.tip(),g=this.getUID(this.type);this.setContent(),f.attr("id",g),this.$element.attr("aria-describedby",g),this.options.animation&&f.addClass("fade");var h="function"==typeof this.options.placement?this.options.placement.call(this,f[0],this.$element[0]):this.options.placement,i=/\s?auto?\s?/i,j=i.test(h);j&&(h=h.replace(i,"")||"top"),f.detach().css({top:0,left:0,display:"block"}).addClass(h).data("bs."+this.type,this),this.options.container?f.appendTo(this.options.container):f.insertAfter(this.$element),this.$element.trigger("inserted.bs."+this.type);var k=this.getPosition(),l=f[0].offsetWidth,m=f[0].offsetHeight;if(j){var n=h,o=this.getPosition(this.$viewport);h="bottom"==h&&k.bottom+m>o.bottom?"top":"top"==h&&k.top-m<o.top?"bottom":"right"==h&&k.right+l>o.width?"left":"left"==h&&k.left-l<o.left?"right":h,f.removeClass(n).addClass(h)}var p=this.getCalculatedOffset(h,k,l,m);this.applyPlacement(p,h);var q=function(){var a=e.hoverState;e.$element.trigger("shown.bs."+e.type),e.hoverState=null,"out"==a&&e.leave(e)};a.support.transition&&this.$tip.hasClass("fade")?f.one("bsTransitionEnd",q).emulateTransitionEnd(c.TRANSITION_DURATION):q()}},c.prototype.applyPlacement=function(b,c){var d=this.tip(),e=d[0].offsetWidth,f=d[0].offsetHeight,g=parseInt(d.css("margin-top"),10),h=parseInt(d.css("margin-left"),10);isNaN(g)&&(g=0),isNaN(h)&&(h=0),b.top+=g,b.left+=h,a.offset.setOffset(d[0],a.extend({using:function(a){d.css({top:Math.round(a.top),left:Math.round(a.left)})}},b),0),d.addClass("in");var i=d[0].offsetWidth,j=d[0].offsetHeight;"top"==c&&j!=f&&(b.top=b.top+f-j);var k=this.getViewportAdjustedDelta(c,b,i,j);k.left?b.left+=k.left:b.top+=k.top;var l=/top|bottom/.test(c),m=l?2*k.left-e+i:2*k.top-f+j,n=l?"offsetWidth":"offsetHeight";d.offset(b),this.replaceArrow(m,d[0][n],l)},c.prototype.replaceArrow=function(a,b,c){this.arrow().css(c?"left":"top",50*(1-a/b)+"%").css(c?"top":"left","")},c.prototype.setContent=function(){var a=this.tip(),b=this.getTitle();a.find(".tooltip-inner")[this.options.html?"html":"text"](b),a.removeClass("fade in top bottom left right")},c.prototype.hide=function(b){function d(){"in"!=e.hoverState&&f.detach(),e.$element.removeAttr("aria-describedby").trigger("hidden.bs."+e.type),b&&b()}var e=this,f=a(this.$tip),g=a.Event("hide.bs."+this.type);return this.$element.trigger(g),g.isDefaultPrevented()?void 0:(f.removeClass("in"),a.support.transition&&f.hasClass("fade")?f.one("bsTransitionEnd",d).emulateTransitionEnd(c.TRANSITION_DURATION):d(),this.hoverState=null,this)},c.prototype.fixTitle=function(){var a=this.$element;(a.attr("title")||"string"!=typeof a.attr("data-original-title"))&&a.attr("data-original-title",a.attr("title")||"").attr("title","")},c.prototype.hasContent=function(){return this.getTitle()},c.prototype.getPosition=function(b){b=b||this.$element;var c=b[0],d="BODY"==c.tagName,e=c.getBoundingClientRect();null==e.width&&(e=a.extend({},e,{width:e.right-e.left,height:e.bottom-e.top}));var f=d?{top:0,left:0}:b.offset(),g={scroll:d?document.documentElement.scrollTop||document.body.scrollTop:b.scrollTop()},h=d?{width:a(window).width(),height:a(window).height()}:null;return a.extend({},e,g,h,f)},c.prototype.getCalculatedOffset=function(a,b,c,d){return"bottom"==a?{top:b.top+b.height,left:b.left+b.width/2-c/2}:"top"==a?{top:b.top-d,
left:b.left+b.width/2-c/2}:"left"==a?{top:b.top+b.height/2-d/2,left:b.left-c}:{top:b.top+b.height/2-d/2,left:b.left+b.width}},c.prototype.getViewportAdjustedDelta=function(a,b,c,d){var e={top:0,left:0};if(!this.$viewport)return e;var f=this.options.viewport&&this.options.viewport.padding||0,g=this.getPosition(this.$viewport);if(/right|left/.test(a)){var h=b.top-f-g.scroll,i=b.top+f-g.scroll+d;h<g.top?e.top=g.top-h:i>g.top+g.height&&(e.top=g.top+g.height-i)}else{var j=b.left-f,k=b.left+f+c;j<g.left?e.left=g.left-j:k>g.right&&(e.left=g.left+g.width-k)}return e},c.prototype.getTitle=function(){var a,b=this.$element,c=this.options;return a=b.attr("data-original-title")||("function"==typeof c.title?c.title.call(b[0]):c.title)},c.prototype.getUID=function(a){do a+=~~(1e6*Math.random());while(document.getElementById(a));return a},c.prototype.tip=function(){if(!this.$tip&&(this.$tip=a(this.options.template),1!=this.$tip.length))throw new Error(this.type+" `template` option must consist of exactly 1 top-level element!");return this.$tip},c.prototype.arrow=function(){return this.$arrow=this.$arrow||this.tip().find(".tooltip-arrow")},c.prototype.enable=function(){this.enabled=!0},c.prototype.disable=function(){this.enabled=!1},c.prototype.toggleEnabled=function(){this.enabled=!this.enabled},c.prototype.toggle=function(b){var c=this;b&&(c=a(b.currentTarget).data("bs."+this.type),c||(c=new this.constructor(b.currentTarget,this.getDelegateOptions()),a(b.currentTarget).data("bs."+this.type,c))),b?(c.inState.click=!c.inState.click,c.isInStateTrue()?c.enter(c):c.leave(c)):c.tip().hasClass("in")?c.leave(c):c.enter(c)},c.prototype.destroy=function(){var a=this;clearTimeout(this.timeout),this.hide(function(){a.$element.off("."+a.type).removeData("bs."+a.type),a.$tip&&a.$tip.detach(),a.$tip=null,a.$arrow=null,a.$viewport=null})};var d=a.fn.tooltip;a.fn.tooltip=b,a.fn.tooltip.Constructor=c,a.fn.tooltip.noConflict=function(){return a.fn.tooltip=d,this}}(jQuery),+function(a){"use strict";function b(b){return this.each(function(){var d=a(this),e=d.data("bs.popover"),f="object"==typeof b&&b;(e||!/destroy|hide/.test(b))&&(e||d.data("bs.popover",e=new c(this,f)),"string"==typeof b&&e[b]())})}var c=function(a,b){this.init("popover",a,b)};if(!a.fn.tooltip)throw new Error("Popover requires tooltip.js");c.VERSION="3.3.6",c.DEFAULTS=a.extend({},a.fn.tooltip.Constructor.DEFAULTS,{placement:"right",trigger:"click",content:"",template:'<div class="popover" role="tooltip"><div class="arrow"></div><h3 class="popover-title"></h3><div class="popover-content"></div></div>'}),c.prototype=a.extend({},a.fn.tooltip.Constructor.prototype),c.prototype.constructor=c,c.prototype.getDefaults=function(){return c.DEFAULTS},c.prototype.setContent=function(){var a=this.tip(),b=this.getTitle(),c=this.getContent();a.find(".popover-title")[this.options.html?"html":"text"](b),a.find(".popover-content").children().detach().end()[this.options.html?"string"==typeof c?"html":"append":"text"](c),a.removeClass("fade top bottom left right in"),a.find(".popover-title").html()||a.find(".popover-title").hide()},c.prototype.hasContent=function(){return this.getTitle()||this.getContent()},c.prototype.getContent=function(){var a=this.$element,b=this.options;return a.attr("data-content")||("function"==typeof b.content?b.content.call(a[0]):b.content)},c.prototype.arrow=function(){return this.$arrow=this.$arrow||this.tip().find(".arrow")};var d=a.fn.popover;a.fn.popover=b,a.fn.popover.Constructor=c,a.fn.popover.noConflict=function(){return a.fn.popover=d,this}}(jQuery),+function(a){"use strict";function b(c,d){this.$body=a(document.body),this.$scrollElement=a(a(c).is(document.body)?window:c),this.options=a.extend({},b.DEFAULTS,d),this.selector=(this.options.target||"")+" .nav li > a",this.offsets=[],this.targets=[],this.activeTarget=null,this.scrollHeight=0,this.$scrollElement.on("scroll.bs.scrollspy",a.proxy(this.process,this)),this.refresh(),this.process()}function c(c){return this.each(function(){var d=a(this),e=d.data("bs.scrollspy"),f="object"==typeof c&&c;e||d.data("bs.scrollspy",e=new b(this,f)),"string"==typeof c&&e[c]()})}b.VERSION="3.3.6",b.DEFAULTS={offset:10},b.prototype.getScrollHeight=function(){return this.$scrollElement[0].scrollHeight||Math.max(this.$body[0].scrollHeight,document.documentElement.scrollHeight)},b.prototype.refresh=function(){var b=this,c="offset",d=0;this.offsets=[],this.targets=[],this.scrollHeight=this.getScrollHeight(),a.isWindow(this.$scrollElement[0])||(c="position",d=this.$scrollElement.scrollTop()),this.$body.find(this.selector).map(function(){var b=a(this),e=b.data("target")||b.attr("href"),f=/^#./.test(e)&&a(e);return f&&f.length&&f.is(":visible")&&[[f[c]().top+d,e]]||null}).sort(function(a,b){return a[0]-b[0]}).each(function(){b.offsets.push(this[0]),b.targets.push(this[1])})},b.prototype.process=function(){var a,b=this.$scrollElement.scrollTop()+this.options.offset,c=this.getScrollHeight(),d=this.options.offset+c-this.$scrollElement.height(),e=this.offsets,f=this.targets,g=this.activeTarget;if(this.scrollHeight!=c&&this.refresh(),b>=d)return g!=(a=f[f.length-1])&&this.activate(a);if(g&&b<e[0])return this.activeTarget=null,this.clear();for(a=e.length;a--;)g!=f[a]&&b>=e[a]&&(void 0===e[a+1]||b<e[a+1])&&this.activate(f[a])},b.prototype.activate=function(b){this.activeTarget=b,this.clear();var c=this.selector+'[data-target="'+b+'"],'+this.selector+'[href="'+b+'"]',d=a(c).parents("li").addClass("active");d.parent(".dropdown-menu").length&&(d=d.closest("li.dropdown").addClass("active")),d.trigger("activate.bs.scrollspy")},b.prototype.clear=function(){a(this.selector).parentsUntil(this.options.target,".active").removeClass("active")};var d=a.fn.scrollspy;a.fn.scrollspy=c,a.fn.scrollspy.Constructor=b,a.fn.scrollspy.noConflict=function(){return a.fn.scrollspy=d,this},a(window).on("load.bs.scrollspy.data-api",function(){a('[data-spy="scroll"]').each(function(){var b=a(this);c.call(b,b.data())})})}(jQuery),+function(a){"use strict";function b(b){return this.each(function(){var d=a(this),e=d.data("bs.tab");e||d.data("bs.tab",e=new c(this)),"string"==typeof b&&e[b]()})}var c=function(b){this.element=a(b)};c.VERSION="3.3.6",c.TRANSITION_DURATION=150,c.prototype.show=function(){var b=this.element,c=b.closest("ul:not(.dropdown-menu)"),d=b.data("target");if(d||(d=b.attr("href"),d=d&&d.replace(/.*(?=#[^\s]*$)/,"")),!b.parent("li").hasClass("active")){var e=c.find(".active:last a"),f=a.Event("hide.bs.tab",{relatedTarget:b[0]}),g=a.Event("show.bs.tab",{relatedTarget:e[0]});if(e.trigger(f),b.trigger(g),!g.isDefaultPrevented()&&!f.isDefaultPrevented()){var h=a(d);this.activate(b.closest("li"),c),this.activate(h,h.parent(),function(){e.trigger({type:"hidden.bs.tab",relatedTarget:b[0]}),b.trigger({type:"shown.bs.tab",relatedTarget:e[0]})})}}},c.prototype.activate=function(b,d,e){function f(){g.removeClass("active").find("> .dropdown-menu > .active").removeClass("active").end().find('[data-toggle="tab"]').attr("aria-expanded",!1),b.addClass("active").find('[data-toggle="tab"]').attr("aria-expanded",!0),h?(b[0].offsetWidth,b.addClass("in")):b.removeClass("fade"),b.parent(".dropdown-menu").length&&b.closest("li.dropdown").addClass("active").end().find('[data-toggle="tab"]').attr("aria-expanded",!0),e&&e()}var g=d.find("> .active"),h=e&&a.support.transition&&(g.length&&g.hasClass("fade")||!!d.find("> .fade").length);g.length&&h?g.one("bsTransitionEnd",f).emulateTransitionEnd(c.TRANSITION_DURATION):f(),g.removeClass("in")};var d=a.fn.tab;a.fn.tab=b,a.fn.tab.Constructor=c,a.fn.tab.noConflict=function(){return a.fn.tab=d,this};var e=function(c){c.preventDefault(),b.call(a(this),"show")};a(document).on("click.bs.tab.data-api",'[data-toggle="tab"]',e).on("click.bs.tab.data-api",'[data-toggle="pill"]',e)}(jQuery),+function(a){"use strict";function b(b){return this.each(function(){var d=a(this),e=d.data("bs.affix"),f="object"==typeof b&&b;e||d.data("bs.affix",e=new c(this,f)),"string"==typeof b&&e[b]()})}var c=function(b,d){this.options=a.extend({},c.DEFAULTS,d),this.$target=a(this.options.target).on("scroll.bs.affix.data-api",a.proxy(this.checkPosition,this)).on("click.bs.affix.data-api",a.proxy(this.checkPositionWithEventLoop,this)),this.$element=a(b),this.affixed=null,this.unpin=null,this.pinnedOffset=null,this.checkPosition()};c.VERSION="3.3.6",c.RESET="affix affix-top affix-bottom",c.DEFAULTS={offset:0,target:window},c.prototype.getState=function(a,b,c,d){var e=this.$target.scrollTop(),f=this.$element.offset(),g=this.$target.height();if(null!=c&&"top"==this.affixed)return c>e&&"top";if("bottom"==this.affixed)return null!=c?!(e+this.unpin<=f.top)&&"bottom":!(a-d>=e+g)&&"bottom";var h=null==this.affixed,i=h?e:f.top,j=h?g:b;return null!=c&&c>=e?"top":null!=d&&i+j>=a-d&&"bottom"},c.prototype.getPinnedOffset=function(){if(this.pinnedOffset)return this.pinnedOffset;this.$element.removeClass(c.RESET).addClass("affix");var a=this.$target.scrollTop(),b=this.$element.offset();return this.pinnedOffset=b.top-a},c.prototype.checkPositionWithEventLoop=function(){setTimeout(a.proxy(this.checkPosition,this),1)},c.prototype.checkPosition=function(){if(this.$element.is(":visible")){var b=this.$element.height(),d=this.options.offset,e=d.top,f=d.bottom,g=Math.max(a(document).height(),a(document.body).height());"object"!=typeof d&&(f=e=d),"function"==typeof e&&(e=d.top(this.$element)),"function"==typeof f&&(f=d.bottom(this.$element));var h=this.getState(g,b,e,f);if(this.affixed!=h){null!=this.unpin&&this.$element.css("top","");var i="affix"+(h?"-"+h:""),j=a.Event(i+".bs.affix");if(this.$element.trigger(j),j.isDefaultPrevented())return;this.affixed=h,this.unpin="bottom"==h?this.getPinnedOffset():null,this.$element.removeClass(c.RESET).addClass(i).trigger(i.replace("affix","affixed")+".bs.affix")}"bottom"==h&&this.$element.offset({top:g-b-f})}};var d=a.fn.affix;a.fn.affix=b,a.fn.affix.Constructor=c,a.fn.affix.noConflict=function(){return a.fn.affix=d,this},a(window).on("load",function(){a('[data-spy="affix"]').each(function(){var c=a(this),d=c.data();d.offset=d.offset||{},null!=d.offsetBottom&&(d.offset.bottom=d.offsetBottom),null!=d.offsetTop&&(d.offset.top=d.offsetTop),b.call(c,d)})})}(jQuery);
