# Supplementary material for: GrapeTree: visualization of core genomic relationships among 100,000 bacterial pathogens
Source: Genome Res. 2018 Sep;28(9):1395–404. doi: 10.1101/gr.232397.117 (PMC6120633; doi:10.1101/gr.232397.117)
Supplement: Supplemental Material [file supp_gr.232397.117_Supplemental_data_S3.zip › Supplemental_data/GrapeTree-codes/documentation/developer/scripts/fulltext-search.js]

window.Searcher = (function() {
    function Searcher() {
        this._index = lunr(function () {
            this.field('title', {boost: 10})
            this.field('body')
            this.ref('id')
          }) ;

        this._indexContent = undefined;
    }

    Searcher.prototype.init = function() {
        var self = this;

        $("script[type='text/x-docstrap-searchdb']").each(function(idx, item)  {
            self._indexContent = JSON.parse(item.innerHTML);

            for (var entryId in self._indexContent) {
                self._index.add(self._indexContent[entryId]);
            }
        });
    };

    Searcher.prototype.search = function(searchTerm) {
        var results = [],
                searchResults = this._index.search(searchTerm);

        for (var idx = 0; idx < searchResults.length; idx++) {
            results.push(this._indexContent[searchResults[idx].ref])
        }

        return results;
    };

    return new Searcher();
})();
