# Supplementary material for: GrapeTree: visualization of core genomic relationships among 100,000 bacterial pathogens
Source: Genome Res. 2018 Sep;28(9):1395–404. doi: 10.1101/gr.232397.117 (PMC6120633; doi:10.1101/gr.232397.117)
Supplement: Supplemental Material [file supp_gr.232397.117_Supplemental_data_S3.zip › Supplemental_data/GrapeTree-codes/documentation/developer/scripts/prettify/jquery.min.js]

/*! jQuery v2.0.0 | (c) 2005, 2013 jQuery Foundation, Inc. | jquery.org/license
//@ sourceMappingURL=jquery.min.map
*/
(function(e,undefined){var t,n,r=typeof undefined,i=e.location,o=e.document,s=o.documentElement,a=e.jQuery,u=e.$,l={},c=[],f="2.0.0",p=c.concat,h=c.push,d=c.slice,g=c.indexOf,m=l.toString,y=l.hasOwnProperty,v=f.trim,x=function(e,n){return new x.fn.init(e,n,t)},b=/[+-]?(?:\d*\.|)\d+(?:[eE][+-]?\d+|)/.source,w=/\S+/g,T=/^(?:(<[\w\W]+>)[^>]*|#([\w-]*))$/,C=/^<(\w+)\s*\/?>(?:<\/\1>|)$/,k=/^-ms-/,N=/-([\da-z])/gi,E=function(e,t){return t.toUpperCase()},S=function(){o.removeEventListener("DOMContentLoaded",S,!1),e.removeEventListener("load",S,!1),x.ready()};x.fn=x.prototype={jquery:f,constructor:x,init:function(e,t,n){var r,i;if(!e)return this;if("string"==typeof e){if(r="<"===e.charAt(0)&&">"===e.charAt(e.length-1)&&e.length>=3?[null,e,null]:T.exec(e),!r||!r[1]&&t)return!t||t.jquery?(t||n).find(e):this.constructor(t).find(e);if(r[1]){if(t=t instanceof x?t[0]:t,x.merge(this,x.parseHTML(r[1],t&&t.nodeType?t.ownerDocument||t:o,!0)),C.test(r[1])&&x.isPlainObject(t))for(r in t)x.isFunction(this[r])?this[r](t[r]):this.attr(r,t[r]);return this}return i=o.getElementById(r[2]),i&&i.parentNode&&(this.length=1,this[0]=i),this.context=o,this.selector=e,this}return e.nodeType?(this.context=this[0]=e,this.length=1,this):x.isFunction(e)?n.ready(e):(e.selector!==undefined&&(this.selector=e.selector,this.context=e.context),x.makeArray(e,this))},selector:"",length:0,toArray:function(){return d.call(this)},get:function(e){return null==e?this.toArray():0>e?this[this.length+e]:this[e]},pushStack:function(e){var t=x.merge(this.constructor(),e);return t.prevObject=this,t.context=this.context,t},each:function(e,t){return x.each(this,e,t)},ready:function(e){return x.ready.promise().done(e),this},slice:function(){return this.pushStack(d.apply(this,arguments))},first:function(){return this.eq(0)},last:function(){return this.eq(-1)},eq:function(e){var t=this.length,n=+e+(0>e?t:0);return this.pushStack(n>=0&&t>n?[this[n]]:[])},map:function(e){return this.pushStack(x.map(this,function(t,n){return e.call(t,n,t)}))},end:function(){return this.prevObject||this.constructor(null)},push:h,sort:[].sort,splice:[].splice},x.fn.init.prototype=x.fn,x.extend=x.fn.extend=function(){var e,t,n,r,i,o,s=arguments[0]||{},a=1,u=arguments.length,l=!1;for("boolean"==typeof s&&(l=s,s=arguments[1]||{},a=2),"object"==typeof s||x.isFunction(s)||(s={}),u===a&&(s=this,--a);u>a;a++)if(null!=(e=arguments[a]))for(t in e)n=s[t],r=e[t],s!==r&&(l&&r&&(x.isPlainObject(r)||(i=x.isArray(r)))?(i?(i=!1,o=n&&x.isArray(n)?n:[]):o=n&&x.isPlainObject(n)?n:{},s[t]=x.extend(l,o,r)):r!==undefined&&(s[t]=r));return s},x.extend({expando:"jQuery"+(f+Math.random()).replace(/\D/g,""),noConflict:function(t){return e.$===x&&(e.$=u),t&&e.jQuery===x&&(e.jQuery=a),x},isReady:!1,readyWait:1,holdReady:function(e){e?x.readyWait++:x.ready(!0)},ready:function(e){(e===!0?--x.readyWait:x.isReady)||(x.isReady=!0,e!==!0&&--x.readyWait>0||(n.resolveWith(o,[x]),x.fn.trigger&&x(o).trigger("ready").off("ready")))},isFunction:function(e){return"function"===x.type(e)},isArray:Array.isArray,isWindow:function(e){return null!=e&&e===e.window},isNumeric:function(e){return!isNaN(parseFloat(e))&&isFinite(e)},type:function(e){return null==e?e+"":"object"==typeof e||"function"==typeof e?l[m.call(e)]||"object":typeof e},isPlainObject:function(e){if("object"!==x.type(e)||e.nodeType||x.isWindow(e))return!1;try{if(e.constructor&&!y.call(e.constructor.prototype,"isPrototypeOf"))return!1}catch(t){return!1}return!0},isEmptyObject:function(e){var t;for(t in e)return!1;return!0},error:function(e){throw Error(e)},parseHTML:function(e,t,n){if(!e||"string"!=typeof e)return null;"boolean"==typeof t&&(n=t,t=!1),t=t||o;var r=C.exec(e),i=!n&&[];return r?[t.createElement(r[1])]:(r=x.buildFragment([e],t,i),i&&x(i).remove(),x.merge([],r.childNodes))},parseJSON:JSON.parse,parseXML:function(e){var t,n;if(!e||"string"!=typeof e)return null;try{n=new DOMParser,t=n.parseFromString(e,"text/xml")}catch(r){t=undefined}return(!t||t.getElementsByTagName("parsererror").length)&&x.error("Invalid XML: "+e),t},noop:function(){},globalEval:function(e){var t,n=eval;e=x.trim(e),e&&(1===e.indexOf("use strict")?(t=o.createElement("script"),t.text=e,o.head.appendChild(t).parentNode.removeChild(t)):n(e))},camelCase:function(e){return e.replace(k,"ms-").replace(N,E)},nodeName:function(e,t){return e.nodeName&&e.nodeName.toLowerCase()===t.toLowerCase()},each:function(e,t,n){var r,i=0,o=e.length,s=j(e);if(n){if(s){for(;o>i;i++)if(r=t.apply(e[i],n),r===!1)break}else for(i in e)if(r=t.apply(e[i],n),r===!1)break}else if(s){for(;o>i;i++)if(r=t.call(e[i],i,e[i]),r===!1)break}else for(i in e)if(r=t.call(e[i],i,e[i]),r===!1)break;return e},trim:function(e){return null==e?"":v.call(e)},makeArray:function(e,t){var n=t||[];return null!=e&&(j(Object(e))?x.merge(n,"string"==typeof e?[e]:e):h.call(n,e)),n},inArray:function(e,t,n){return null==t?-1:g.call(t,e,n)},merge:function(e,t){var n=t.length,r=e.length,i=0;if("number"==typeof n)for(;n>i;i++)e[r++]=t[i];else while(t[i]!==undefined)e[r++]=t[i++];return e.length=r,e},grep:function(e,t,n){var r,i=[],o=0,s=e.length;for(n=!!n;s>o;o++)r=!!t(e[o],o),n!==r&&i.push(e[o]);return i},map:function(e,t,n){var r,i=0,o=e.length,s=j(e),a=[];if(s)for(;o>i;i++)r=t(e[i],i,n),null!=r&&(a[a.length]=r);else for(i in e)r=t(e[i],i,n),null!=r&&(a[a.length]=r);return p.apply([],a)},guid:1,proxy:function(e,t){var n,r,i;return"string"==typeof t&&(n=e[t],t=e,e=n),x.isFunction(e)?(r=d.call(arguments,2),i=function(){return e.apply(t||this,r.concat(d.call(arguments)))},i.guid=e.guid=e.guid||x.guid++,i):undefined},access:function(e,t,n,r,i,o,s){var a=0,u=e.length,l=null==n;if("object"===x.type(n)){i=!0;for(a in n)x.access(e,t,a,n[a],!0,o,s)}else if(r!==undefined&&(i=!0,x.isFunction(r)||(s=!0),l&&(s?(t.call(e,r),t=null):(l=t,t=function(e,t,n){return l.call(x(e),n)})),t))for(;u>a;a++)t(e[a],n,s?r:r.call(e[a],a,t(e[a],n)));return i?e:l?t.call(e):u?t(e[0],n):o},now:Date.now,swap:function(e,t,n,r){var i,o,s={};for(o in t)s[o]=e.style[o],e.style[o]=t[o];i=n.apply(e,r||[]);for(o in t)e.style[o]=s[o];return i}}),x.ready.promise=function(t){return n||(n=x.Deferred(),"complete"===o.readyState?setTimeout(x.ready):(o.addEventListener("DOMContentLoaded",S,!1),e.addEventListener("load",S,!1))),n.promise(t)},x.each("Boolean Number String Function Array Date RegExp Object Error".split(" "),function(e,t){l["[object "+t+"]"]=t.toLowerCase()});function j(e){var t=e.length,n=x.type(e);return x.isWindow(e)?!1:1===e.nodeType&&t?!0:"array"===n||"function"!==n&&(0===t||"number"==typeof t&&t>0&&t-1 in e)}t=x(o),function(e,undefined){var t,n,r,i,o,s,a,u,l,c,f,p,h,d,g,m,y="sizzle"+-new Date,v=e.document,b={},w=0,T=0,C=ot(),k=ot(),N=ot(),E=!1,S=function(){return 0},j=typeof undefined,D=1<<31,A=[],L=A.pop,q=A.push,H=A.push,O=A.slice,F=A.indexOf||function(e){var t=0,n=this.length;for(;n>t;t++)if(this[t]===e)return t;return-1},P="checked|selected|async|autofocus|autoplay|controls|defer|disabled|hidden|ismap|loop|multiple|open|readonly|required|scoped",R="[\\x20\\t\\r\\n\\f]",M="(?:\\\\.|[\\w-]|[^\\x00-\\xa0])+",W=M.replace("w","w#"),$="\\["+R+"*("+M+")"+R+"*(?:([*^$|!~]?=)"+R+"*(?:(['\"])((?:\\\\.|[^\\\\])*?)\\3|("+W+")|)|)"+R+"*\\]",B=":("+M+")(?:\\(((['\"])((?:\\\\.|[^\\\\])*?)\\3|((?:\\\\.|[^\\\\()[\\]]|"+$.replace(3,8)+")*)|.*)\\)|)",I=RegExp("^"+R+"+|((?:^|[^\\\\])(?:\\\\.)*)"+R+"+$","g"),z=RegExp("^"+R+"*,"+R+"*"),_=RegExp("^"+R+"*([>+~]|"+R+")"+R+"*"),X=RegExp(R+"*[+~]"),U=RegExp("="+R+"*([^\\]'\"]*)"+R+"*\\]","g"),Y=RegExp(B),V=RegExp("^"+W+"$"),G={ID:RegExp("^#("+M+")"),CLASS:RegExp("^\\.("+M+")"),TAG:RegExp("^("+M.replace("w","w*")+")"),ATTR:RegExp("^"+$),PSEUDO:RegExp("^"+B),CHILD:RegExp("^:(only|first|last|nth|nth-last)-(child|of-type)(?:\\("+R+"*(even|odd|(([+-]|)(\\d*)n|)"+R+"*(?:([+-]|)"+R+"*(\\d+)|))"+R+"*\\)|)","i"),"boolean":RegExp("^(?:"+P+")$","i"),needsContext:RegExp("^"+R+"*[>+~]|:(even|odd|eq|gt|lt|nth|first|last)(?:\\("+R+"*((?:-\\d)?\\d*)"+R+"*\\)|)(?=[^-]|$)","i")},J=/^[^{]+\{\s*\[native \w/,Q=/^(?:#([\w-]+)|(\w+)|\.([\w-]+))$/,K=/^(?:input|select|textarea|button)$/i,Z=/^h\d$/i,et=/'|\\/g,tt=/\\([\da-fA-F]{1,6}[\x20\t\r\n\f]?|.)/g,nt=function(e,t){var n="0x"+t-65536;return n!==n?t:0>n?String.fromCharCode(n+65536):String.fromCharCode(55296|n>>10,56320|1023&n)};try{H.apply(A=O.call(v.childNodes),v.childNodes),A[v.childNodes.length].nodeType}catch(rt){H={apply:A.length?function(e,t){q.apply(e,O.call(t))}:function(e,t){var n=e.length,r=0;while(e[n++]=t[r++]);e.length=n-1}}}function it(e){return J.test(e+"")}function ot(){var e,t=[];return e=function(n,i){return t.push(n+=" ")>r.cacheLength&&delete e[t.shift()],e[n]=i}}function st(e){return e[y]=!0,e}function at(e){var t=c.createElement("div");try{return!!e(t)}catch(n){return!1}finally{t.parentNode&&t.parentNode.removeChild(t),t=null}}function ut(e,t,n,r){var i,o,s,a,u,f,d,g,x,w;if((t?t.ownerDocument||t:v)!==c&&l(t),t=t||c,n=n||[],!e||"string"!=typeof e)return n;if(1!==(a=t.nodeType)&&9!==a)return[];if(p&&!r){if(i=Q.exec(e))if(s=i[1]){if(9===a){if(o=t.getElementById(s),!o||!o.parentNode)return n;if(o.id===s)return n.push(o),n}else if(t.ownerDocument&&(o=t.ownerDocument.getElementById(s))&&m(t,o)&&o.id===s)return n.push(o),n}else{if(i[2])return H.apply(n,t.getElementsByTagName(e)),n;if((s=i[3])&&b.getElementsByClassName&&t.getElementsByClassName)return H.apply(n,t.getElementsByClassName(s)),n}if(b.qsa&&(!h||!h.test(e))){if(g=d=y,x=t,w=9===a&&e,1===a&&"object"!==t.nodeName.toLowerCase()){f=gt(e),(d=t.getAttribute("id"))?g=d.replace(et,"\\$&"):t.setAttribute("id",g),g="[id='"+g+"'] ",u=f.length;while(u--)f[u]=g+mt(f[u]);x=X.test(e)&&t.parentNode||t,w=f.join(",")}if(w)try{return H.apply(n,x.querySelectorAll(w)),n}catch(T){}finally{d||t.removeAttribute("id")}}}return kt(e.replace(I,"$1"),t,n,r)}o=ut.isXML=function(e){var t=e&&(e.ownerDocument||e).documentElement;return t?"HTML"!==t.nodeName:!1},l=ut.setDocument=function(e){var t=e?e.ownerDocument||e:v;return t!==c&&9===t.nodeType&&t.documentElement?(c=t,f=t.documentElement,p=!o(t),b.getElementsByTagName=at(function(e){return e.appendChild(t.createComment("")),!e.getElementsByTagName("*").length}),b.attributes=at(function(e){return e.className="i",!e.getAttribute("className")}),b.getElementsByClassName=at(function(e){return e.innerHTML="<div class='a'></div><div class='a i'></div>",e.firstChild.className="i",2===e.getElementsByClassName("i").length}),b.sortDetached=at(function(e){return 1&e.compareDocumentPosition(c.createElement("div"))}),b.getById=at(function(e){return f.appendChild(e).id=y,!t.getElementsByName||!t.getElementsByName(y).length}),b.getById?(r.find.ID=function(e,t){if(typeof t.getElementById!==j&&p){var n=t.getElementById(e);return n&&n.parentNode?[n]:[]}},r.filter.ID=function(e){var t=e.replace(tt,nt);return function(e){return e.getAttribute("id")===t}}):(r.find.ID=function(e,t){if(typeof t.getElementById!==j&&p){var n=t.getElementById(e);return n?n.id===e||typeof n.getAttributeNode!==j&&n.getAttributeNode("id").value===e?[n]:undefined:[]}},r.filter.ID=function(e){var t=e.replace(tt,nt);return function(e){var n=typeof e.getAttributeNode!==j&&e.getAttributeNode("id");return n&&n.value===t}}),r.find.TAG=b.getElementsByTagName?function(e,t){return typeof t.getElementsByTagName!==j?t.getElementsByTagName(e):undefined}:function(e,t){var n,r=[],i=0,o=t.getElementsByTagName(e);if("*"===e){while(n=o[i++])1===n.nodeType&&r.push(n);return r}return o},r.find.CLASS=b.getElementsByClassName&&function(e,t){return typeof t.getElementsByClassName!==j&&p?t.getElementsByClassName(e):undefined},d=[],h=[],(b.qsa=it(t.querySelectorAll))&&(at(function(e){e.innerHTML="<select><option selected=''></option></select>",e.querySelectorAll("[selected]").length||h.push("\\["+R+"*(?:value|"+P+")"),e.querySelectorAll(":checked").length||h.push(":checked")}),at(function(e){var t=c.createElement("input");t.setAttribute("type","hidden"),e.appendChild(t).setAttribute("t",""),e.querySelectorAll("[t^='']").length&&h.push("[*^$]="+R+"*(?:''|\"\")"),e.querySelectorAll(":enabled").length||h.push(":enabled",":disabled"),e.querySelectorAll("*,:x"),h.push(",.*:")})),(b.matchesSelector=it(g=f.webkitMatchesSelector||f.mozMatchesSelector||f.oMatchesSelector||f.msMatchesSelector))&&at(function(e){b.disconnectedMatch=g.call(e,"div"),g.call(e,"[s!='']:x"),d.push("!=",B)}),h=h.length&&RegExp(h.join("|")),d=d.length&&RegExp(d.join("|")),m=it(f.contains)||f.compareDocumentPosition?function(e,t){var n=9===e.nodeType?e.documentElement:e,r=t&&t.parentNode;return e===r||!(!r||1!==r.nodeType||!(n.contains?n.contains(r):e.compareDocumentPosition&&16&e.compareDocumentPosition(r)))}:function(e,t){if(t)while(t=t.parentNode)if(t===e)return!0;return!1},S=f.compareDocumentPosition?function(e,n){if(e===n)return E=!0,0;var r=n.compareDocumentPosition&&e.compareDocumentPosition&&e.compareDocumentPosition(n);return r?1&r||!b.sortDetached&&n.compareDocumentPosition(e)===r?e===t||m(v,e)?-1:n===t||m(v,n)?1:u?F.call(u,e)-F.call(u,n):0:4&r?-1:1:e.compareDocumentPosition?-1:1}:function(e,n){var r,i=0,o=e.parentNode,s=n.parentNode,a=[e],l=[n];if(e===n)return E=!0,0;if(!o||!s)return e===t?-1:n===t?1:o?-1:s?1:u?F.call(u,e)-F.call(u,n):0;if(o===s)return lt(e,n);r=e;while(r=r.parentNode)a.unshift(r);r=n;while(r=r.parentNode)l.unshift(r);while(a[i]===l[i])i++;return i?lt(a[i],l[i]):a[i]===v?-1:l[i]===v?1:0},c):c},ut.matches=function(e,t){return ut(e,null,null,t)},ut.matchesSelector=function(e,t){if((e.ownerDocument||e)!==c&&l(e),t=t.replace(U,"='$1']"),!(!b.matchesSelector||!p||d&&d.test(t)||h&&h.test(t)))try{var n=g.call(e,t);if(n||b.disconnectedMatch||e.document&&11!==e.document.nodeType)return n}catch(r){}return ut(t,c,null,[e]).length>0},ut.contains=function(e,t){return(e.ownerDocument||e)!==c&&l(e),m(e,t)},ut.attr=function(e,t){(e.ownerDocument||e)!==c&&l(e);var n=r.attrHandle[t.toLowerCase()],i=n&&n(e,t,!p);return i===undefined?b.attributes||!p?e.getAttribute(t):(i=e.getAttributeNode(t))&&i.specified?i.value:null:i},ut.error=function(e){throw Error("Syntax error, unrecognized expression: "+e)},ut.uniqueSort=function(e){var t,n=[],r=0,i=0;if(E=!b.detectDuplicates,u=!b.sortStable&&e.slice(0),e.sort(S),E){while(t=e[i++])t===e[i]&&(r=n.push(i));while(r--)e.splice(n[r],1)}return e};function lt(e,t){var n=t&&e,r=n&&(~t.sourceIndex||D)-(~e.sourceIndex||D);if(r)return r;if(n)while(n=n.nextSibling)if(n===t)return-1;return e?1:-1}function ct(e,t,n){var r;return n?undefined:(r=e.getAttributeNode(t))&&r.specified?r.value:e[t]===!0?t.toLowerCase():null}function ft(e,t,n){var r;return n?undefined:r=e.getAttribute(t,"type"===t.toLowerCase()?1:2)}function pt(e){return function(t){var n=t.nodeName.toLowerCase();return"input"===n&&t.type===e}}function ht(e){return function(t){var n=t.nodeName.toLowerCase();return("input"===n||"button"===n)&&t.type===e}}function dt(e){return st(function(t){return t=+t,st(function(n,r){var i,o=e([],n.length,t),s=o.length;while(s--)n[i=o[s]]&&(n[i]=!(r[i]=n[i]))})})}i=ut.getText=function(e){var t,n="",r=0,o=e.nodeType;if(o){if(1===o||9===o||11===o){if("string"==typeof e.textContent)return e.textContent;for(e=e.firstChild;e;e=e.nextSibling)n+=i(e)}else if(3===o||4===o)return e.nodeValue}else for(;t=e[r];r++)n+=i(t);return n},r=ut.selectors={cacheLength:50,createPseudo:st,match:G,attrHandle:{},find:{},relative:{">":{dir:"parentNode",first:!0}," ":{dir:"parentNode"},"+":{dir:"previousSibling",first:!0},"~":{dir:"previousSibling"}},preFilter:{ATTR:function(e){return e[1]=e[1].replace(tt,nt),e[3]=(e[4]||e[5]||"").replace(tt,nt),"~="===e[2]&&(e[3]=" "+e[3]+" "),e.slice(0,4)},CHILD:function(e){return e[1]=e[1].toLowerCase(),"nth"===e[1].slice(0,3)?(e[3]||ut.error(e[0]),e[4]=+(e[4]?e[5]+(e[6]||1):2*("even"===e[3]||"odd"===e[3])),e[5]=+(e[7]+e[8]||"odd"===e[3])):e[3]&&ut.error(e[0]),e},PSEUDO:function(e){var t,n=!e[5]&&e[2];return G.CHILD.test(e[0])?null:(e[4]?e[2]=e[4]:n&&Y.test(n)&&(t=gt(n,!0))&&(t=n.indexOf(")",n.length-t)-n.length)&&(e[0]=e[0].slice(0,t),e[2]=n.slice(0,t)),e.slice(0,3))}},filter:{TAG:function(e){var t=e.replace(tt,nt).toLowerCase();return"*"===e?function(){return!0}:function(e){return e.nodeName&&e.nodeName.toLowerCase()===t}},CLASS:function(e){var t=C[e+" "];return t||(t=RegExp("(^|"+R+")"+e+"("+R+"|$)"))&&C(e,function(e){return t.test("string"==typeof e.className&&e.className||typeof e.getAttribute!==j&&e.getAttribute("class")||"")})},ATTR:function(e,t,n){return function(r){var i=ut.attr(r,e);return null==i?"!="===t:t?(i+="","="===t?i===n:"!="===t?i!==n:"^="===t?n&&0===i.indexOf(n):"*="===t?n&&i.indexOf(n)>-1:"$="===t?n&&i.slice(-n.length)===n:"~="===t?(" "+i+" ").indexOf(n)>-1:"|="===t?i===n||i.slice(0,n.length+1)===n+"-":!1):!0}},CHILD:function(e,t,n,r,i){var o="nth"!==e.slice(0,3),s="last"!==e.slice(-4),a="of-type"===t;return 1===r&&0===i?function(e){return!!e.parentNode}:function(t,n,u){var l,c,f,p,h,d,g=o!==s?"nextSibling":"previousSibling",m=t.parentNode,v=a&&t.nodeName.toLowerCase(),x=!u&&!a;if(m){if(o){while(g){f=t;while(f=f[g])if(a?f.nodeName.toLowerCase()===v:1===f.nodeType)return!1;d=g="only"===e&&!d&&"nextSibling"}return!0}if(d=[s?m.firstChild:m.lastChild],s&&x){c=m[y]||(m[y]={}),l=c[e]||[],h=l[0]===w&&l[1],p=l[0]===w&&l[2],f=h&&m.childNodes[h];while(f=++h&&f&&f[g]||(p=h=0)||d.pop())if(1===f.nodeType&&++p&&f===t){c[e]=[w,h,p];break}}else if(x&&(l=(t[y]||(t[y]={}))[e])&&l[0]===w)p=l[1];else while(f=++h&&f&&f[g]||(p=h=0)||d.pop())if((a?f.nodeName.toLowerCase()===v:1===f.nodeType)&&++p&&(x&&((f[y]||(f[y]={}))[e]=[w,p]),f===t))break;return p-=i,p===r||0===p%r&&p/r>=0}}},PSEUDO:function(e,t){var n,i=r.pseudos[e]||r.setFilters[e.toLowerCase()]||ut.error("unsupported pseudo: "+e);return i[y]?i(t):i.length>1?(n=[e,e,"",t],r.setFilters.hasOwnProperty(e.toLowerCase())?st(function(e,n){var r,o=i(e,t),s=o.length;while(s--)r=F.call(e,o[s]),e[r]=!(n[r]=o[s])}):function(e){return i(e,0,n)}):i}},pseudos:{not:st(function(e){var t=[],n=[],r=s(e.replace(I,"$1"));return r[y]?st(function(e,t,n,i){var o,s=r(e,null,i,[]),a=e.length;while(a--)(o=s[a])&&(e[a]=!(t[a]=o))}):function(e,i,o){return t[0]=e,r(t,null,o,n),!n.pop()}}),has:st(function(e){return function(t){return ut(e,t).length>0}}),contains:st(function(e){return function(t){return(t.textContent||t.innerText||i(t)).indexOf(e)>-1}}),lang:st(function(e){return V.test(e||"")||ut.error("unsupported lang: "+e),e=e.replace(tt,nt).toLowerCase(),function(t){var n;do if(n=p?t.lang:t.getAttribute("xml:lang")||t.getAttribute("lang"))return n=n.toLowerCase(),n===e||0===n.indexOf(e+"-");while((t=t.parentNode)&&1===t.nodeType);return!1}}),target:function(t){var n=e.location&&e.location.hash;return n&&n.slice(1)===t.id},root:function(e){return e===f},focus:function(e){return e===c.activeElement&&(!c.hasFocus||c.hasFocus())&&!!(e.type||e.href||~e.tabIndex)},enabled:function(e){return e.disabled===!1},disabled:function(e){return e.disabled===!0},checked:function(e){var t=e.nodeName.toLowerCase();return"input"===t&&!!e.checked||"option"===t&&!!e.selected},selected:function(e){return e.parentNode&&e.parentNode.selectedIndex,e.selected===!0},empty:function(e){for(e=e.firstChild;e;e=e.nextSibling)if(e.nodeName>"@"||3===e.nodeType||4===e.nodeType)return!1;return!0},parent:function(e){return!r.pseudos.empty(e)},header:function(e){return Z.test(e.nodeName)},input:function(e){return K.test(e.nodeName)},button:function(e){var t=e.nodeName.toLowerCase();return"input"===t&&"button"===e.type||"button"===t},text:function(e){var t;return"input"===e.nodeName.toLowerCase()&&"text"===e.type&&(null==(t=e.getAttribute("type"))||t.toLowerCase()===e.type)},first:dt(function(){return[0]}),last:dt(function(e,t){return[t-1]}),eq:dt(function(e,t,n){return[0>n?n+t:n]}),even:dt(function(e,t){var n=0;for(;t>n;n+=2)e.push(n);return e}),odd:dt(function(e,t){var n=1;for(;t>n;n+=2)e.push(n);return e}),lt:dt(function(e,t,n){var r=0>n?n+t:n;for(;--r>=0;)e.push(r);return e}),gt:dt(function(e,t,n){var r=0>n?n+t:n;for(;t>++r;)e.push(r);return e})}};for(t in{radio:!0,checkbox:!0,file:!0,password:!0,image:!0})r.pseudos[t]=pt(t);for(t in{submit:!0,reset:!0})r.pseudos[t]=ht(t);function gt(e,t){var n,i,o,s,a,u,l,c=k[e+" "];if(c)return t?0:c.slice(0);a=e,u=[],l=r.preFilter;while(a){(!n||(i=z.exec(a)))&&(i&&(a=a.slice(i[0].length)||a),u.push(o=[])),n=!1,(i=_.exec(a))&&(n=i.shift(),o.push({value:n,type:i[0].replace(I," ")}),a=a.slice(n.length));for(s in r.filter)!(i=G[s].exec(a))||l[s]&&!(i=l[s](i))||(n=i.shift(),o.push({value:n,type:s,matches:i}),a=a.slice(n.length));if(!n)break}return t?a.length:a?ut.error(e):k(e,u).slice(0)}function mt(e){var t=0,n=e.length,r="";for(;n>t;t++)r+=e[t].value;return r}function yt(e,t,r){var i=t.dir,o=r&&"parentNode"===i,s=T++;return t.first?function(t,n,r){while(t=t[i])if(1===t.nodeType||o)return e(t,n,r)}:function(t,r,a){var u,l,c,f=w+" "+s;if(a){while(t=t[i])if((1===t.nodeType||o)&&e(t,r,a))return!0}else while(t=t[i])if(1===t.nodeType||o)if(c=t[y]||(t[y]={}),(l=c[i])&&l[0]===f){if((u=l[1])===!0||u===n)return u===!0}else if(l=c[i]=[f],l[1]=e(t,r,a)||n,l[1]===!0)return!0}}function vt(e){return e.length>1?function(t,n,r){var i=e.length;while(i--)if(!e[i](t,n,r))return!1;return!0}:e[0]}function xt(e,t,n,r,i){var o,s=[],a=0,u=e.length,l=null!=t;for(;u>a;a++)(o=e[a])&&(!n||n(o,r,i))&&(s.push(o),l&&t.push(a));return s}function bt(e,t,n,r,i,o){return r&&!r[y]&&(r=bt(r)),i&&!i[y]&&(i=bt(i,o)),st(function(o,s,a,u){var l,c,f,p=[],h=[],d=s.length,g=o||Ct(t||"*",a.nodeType?[a]:a,[]),m=!e||!o&&t?g:xt(g,p,e,a,u),y=n?i||(o?e:d||r)?[]:s:m;if(n&&n(m,y,a,u),r){l=xt(y,h),r(l,[],a,u),c=l.length;while(c--)(f=l[c])&&(y[h[c]]=!(m[h[c]]=f))}if(o){if(i||e){if(i){l=[],c=y.length;while(c--)(f=y[c])&&l.push(m[c]=f);i(null,y=[],l,u)}c=y.length;while(c--)(f=y[c])&&(l=i?F.call(o,f):p[c])>-1&&(o[l]=!(s[l]=f))}}else y=xt(y===s?y.splice(d,y.length):y),i?i(null,s,y,u):H.apply(s,y)})}function wt(e){var t,n,i,o=e.length,s=r.relative[e[0].type],u=s||r.relative[" "],l=s?1:0,c=yt(function(e){return e===t},u,!0),f=yt(function(e){return F.call(t,e)>-1},u,!0),p=[function(e,n,r){return!s&&(r||n!==a)||((t=n).nodeType?c(e,n,r):f(e,n,r))}];for(;o>l;l++)if(n=r.relative[e[l].type])p=[yt(vt(p),n)];else{if(n=r.filter[e[l].type].apply(null,e[l].matches),n[y]){for(i=++l;o>i;i++)if(r.relative[e[i].type])break;return bt(l>1&&vt(p),l>1&&mt(e.slice(0,l-1)).replace(I,"$1"),n,i>l&&wt(e.slice(l,i)),o>i&&wt(e=e.slice(i)),o>i&&mt(e))}p.push(n)}return vt(p)}function Tt(e,t){var i=0,o=t.length>0,s=e.length>0,u=function(u,l,f,p,h){var d,g,m,y=[],v=0,x="0",b=u&&[],T=null!=h,C=a,k=u||s&&r.find.TAG("*",h&&l.parentNode||l),N=w+=null==C?1:Math.random()||.1;for(T&&(a=l!==c&&l,n=i);null!=(d=k[x]);x++){if(s&&d){g=0;while(m=e[g++])if(m(d,l,f)){p.push(d);break}T&&(w=N,n=++i)}o&&((d=!m&&d)&&v--,u&&b.push(d))}if(v+=x,o&&x!==v){g=0;while(m=t[g++])m(b,y,l,f);if(u){if(v>0)while(x--)b[x]||y[x]||(y[x]=L.call(p));y=xt(y)}H.apply(p,y),T&&!u&&y.length>0&&v+t.length>1&&ut.uniqueSort(p)}return T&&(w=N,a=C),b};return o?st(u):u}s=ut.compile=function(e,t){var n,r=[],i=[],o=N[e+" "];if(!o){t||(t=gt(e)),n=t.length;while(n--)o=wt(t[n]),o[y]?r.push(o):i.push(o);o=N(e,Tt(i,r))}return o};function Ct(e,t,n){var r=0,i=t.length;for(;i>r;r++)ut(e,t[r],n);return n}function kt(e,t,n,i){var o,a,u,l,c,f=gt(e);if(!i&&1===f.length){if(a=f[0]=f[0].slice(0),a.length>2&&"ID"===(u=a[0]).type&&9===t.nodeType&&p&&r.relative[a[1].type]){if(t=(r.find.ID(u.matches[0].replace(tt,nt),t)||[])[0],!t)return n;e=e.slice(a.shift().value.length)}o=G.needsContext.test(e)?0:a.length;while(o--){if(u=a[o],r.relative[l=u.type])break;if((c=r.find[l])&&(i=c(u.matches[0].replace(tt,nt),X.test(a[0].type)&&t.parentNode||t))){if(a.splice(o,1),e=i.length&&mt(a),!e)return H.apply(n,i),n;break}}}return s(e,f)(i,t,!p,n,X.test(e)),n}r.pseudos.nth=r.pseudos.eq;function Nt(){}Nt.prototype=r.filters=r.pseudos,r.setFilters=new Nt,b.sortStable=y.split("").sort(S).join("")===y,l(),[0,0].sort(S),b.detectDuplicates=E,at(function(e){if(e.innerHTML="<a href='#'></a>","#"!==e.firstChild.getAttribute("href")){var t="type|href|height|width".split("|"),n=t.length;while(n--)r.attrHandle[t[n]]=ft}}),at(function(e){if(null!=e.getAttribute("disabled")){var t=P.split("|"),n=t.length;while(n--)r.attrHandle[t[n]]=ct}}),x.find=ut,x.expr=ut.selectors,x.expr[":"]=x.expr.pseudos,x.unique=ut.uniqueSort,x.text=ut.getText,x.isXMLDoc=ut.isXML,x.contains=ut.contains}(e);var D={};function A(e){var t=D[e]={};return x.each(e.match(w)||[],function(e,n){t[n]=!0}),t}x.Callbacks=function(e){e="string"==typeof e?D[e]||A(e):x.extend({},e);var t,n,r,i,o,s,a=[],u=!e.once&&[],l=function(f){for(t=e.memory&&f,n=!0,s=i||0,i=0,o=a.length,r=!0;a&&o>s;s++)if(a[s].apply(f[0],f[1])===!1&&e.stopOnFalse){t=!1;break}r=!1,a&&(u?u.length&&l(u.shift()):t?a=[]:c.disable())},c={add:function(){if(a){var n=a.length;(function s(t){x.each(t,function(t,n){var r=x.type(n);"function"===r?e.unique&&c.has(n)||a.push(n):n&&n.length&&"string"!==r&&s(n)})})(arguments),r?o=a.length:t&&(i=n,l(t))}return this},remove:function(){return a&&x.each(arguments,function(e,t){var n;while((n=x.inArray(t,a,n))>-1)a.splice(n,1),r&&(o>=n&&o--,s>=n&&s--)}),this},has:function(e){return e?x.inArray(e,a)>-1:!(!a||!a.length)},empty:function(){return a=[],o=0,this},disable:function(){return a=u=t=undefined,this},disabled:function(){return!a},lock:function(){return u=undefined,t||c.disable(),this},locked:function(){return!u},fireWith:function(e,t){return t=t||[],t=[e,t.slice?t.slice():t],!a||n&&!u||(r?u.push(t):l(t)),this},fire:function(){return c.fireWith(this,arguments),this},fired:function(){return!!n}};return c},x.extend({Deferred:function(e){var t=[["resolve","done",x.Callbacks("once memory"),"resolved"],["reject","fail",x.Callbacks("once memory"),"rejected"],["notify","progress",x.Callbacks("memory")]],n="pending",r={state:function(){return n},always:function(){return i.done(arguments).fail(arguments),this},then:function(){var e=arguments;return x.Deferred(function(n){x.each(t,function(t,o){var s=o[0],a=x.isFunction(e[t])&&e[t];i[o[1]](function(){var e=a&&a.apply(this,arguments);e&&x.isFunction(e.promise)?e.promise().done(n.resolve).fail(n.reject).progress(n.notify):n[s+"With"](this===r?n.promise():this,a?[e]:arguments)})}),e=null}).promise()},promise:function(e){return null!=e?x.extend(e,r):r}},i={};return r.pipe=r.then,x.each(t,function(e,o){var s=o[2],a=o[3];r[o[1]]=s.add,a&&s.add(function(){n=a},t[1^e][2].disable,t[2][2].lock),i[o[0]]=function(){return i[o[0]+"With"](this===i?r:this,arguments),this},i[o[0]+"With"]=s.fireWith}),r.promise(i),e&&e.call(i,i),i},when:function(e){var t=0,n=d.call(arguments),r=n.length,i=1!==r||e&&x.isFunction(e.promise)?r:0,o=1===i?e:x.Deferred(),s=function(e,t,n){return function(r){t[e]=this,n[e]=arguments.length>1?d.call(arguments):r,n===a?o.notifyWith(t,n):--i||o.resolveWith(t,n)}},a,u,l;if(r>1)for(a=Array(r),u=Array(r),l=Array(r);r>t;t++)n[t]&&x.isFunction(n[t].promise)?n[t].promise().done(s(t,l,n)).fail(o.reject).progress(s(t,u,a)):--i;return i||o.resolveWith(l,n),o.promise()}}),x.support=function(t){var n=o.createElement("input"),r=o.createDocumentFragment(),i=o.createElement("div"),s=o.createElement("select"),a=s.appendChild(o.createElement("option"));return n.type?(n.type="checkbox",t.checkOn=""!==n.value,t.optSelected=a.selected,t.reliableMarginRight=!0,t.boxSizingReliable=!0,t.pixelPosition=!1,n.checked=!0,t.noCloneChecked=n.cloneNode(!0).checked,s.disabled=!0,t.optDisabled=!a.disabled,n=o.createElement("input"),n.value="t",n.type="radio",t.radioValue="t"===n.value,n.setAttribute("checked","t"),n.setAttribute("name","t"),r.appendChild(n),t.checkClone=r.cloneNode(!0).cloneNode(!0).lastChild.checked,t.focusinBubbles="onfocusin"in e,i.style.backgroundClip="content-box",i.cloneNode(!0).style.backgroundClip="",t.clearCloneStyle="content-box"===i.style.backgroundClip,x(function(){var n,r,s="padding:0;margin:0;border:0;display:block;-webkit-box-sizing:content-box;-moz-box-sizing:content-box;box-sizing:content-box",a=o.getElementsByTagName("body")[0];a&&(n=o.createElement("div"),n.style.cssText="border:0;width:0;height:0;position:absolute;top:0;left:-9999px;margin-top:1px",a.appendChild(n).appendChild(i),i.innerHTML="",i.style.cssText="-webkit-box-sizing:border-box;-moz-box-sizing:border-box;box-sizing:border-box;padding:1px;border:1px;display:block;width:4px;margin-top:1%;position:absolute;top:1%",x.swap(a,null!=a.style.zoom?{zoom:1}:{},function(){t.boxSizing=4===i.offsetWidth}),e.getComputedStyle&&(t.pixelPosition="1%"!==(e.getComputedStyle(i,null)||{}).top,t.boxSizingReliable="4px"===(e.getComputedStyle(i,null)||{width:"4px"}).width,r=i.appendChild(o.createElement("div")),r.style.cssText=i.style.cssText=s,r.style.marginRight=r.style.width="0",i.style.width="1px",t.reliableMarginRight=!parseFloat((e.getComputedStyle(r,null)||{}).marginRight)),a.removeChild(n))}),t):t}({});var L,q,H=/(?:\{[\s\S]*\}|\[[\s\S]*\])$/,O=/([A-Z])/g;function F(){Object.defineProperty(this.cache={},0,{get:function(){return{}}}),this.expando=x.expando+Math.random()}F.uid=1,F.accepts=function(e){return e.nodeType?1===e.nodeType||9===e.nodeType:!0},F.prototype={key:function(e){if(!F.accepts(e))return 0;var t={},n=e[this.expando];if(!n){n=F.uid++;try{t[this.expando]={value:n},Object.defineProperties(e,t)}catch(r){t[this.expando]=n,x.extend(e,t)}}return this.cache[n]||(this.cache[n]={}),n},set:function(e,t,n){var r,i=this.key(e),o=this.cache[i];if("string"==typeof t)o[t]=n;else if(x.isEmptyObject(o))this.cache[i]=t;else for(r in t)o[r]=t[r]},get:function(e,t){var n=this.cache[this.key(e)];return t===undefined?n:n[t]},access:function(e,t,n){return t===undefined||t&&"string"==typeof t&&n===undefined?this.get(e,t):(this.set(e,t,n),n!==undefined?n:t)},remove:function(e,t){var n,r,i=this.key(e),o=this.cache[i];if(t===undefined)this.cache[i]={};else{x.isArray(t)?r=t.concat(t.map(x.camelCase)):t in o?r=[t]:(r=x.camelCase(t),r=r in o?[r]:r.match(w)||[]),n=r.length;while(n--)delete o[r[n]]}},hasData:function(e){return!x.isEmptyObject(this.cache[e[this.expando]]||{})},discard:function(e){delete this.cache[this.key(e)]}},L=new F,q=new F,x.extend({acceptData:F.accepts,hasData:function(e){return L.hasData(e)||q.hasData(e)},data:function(e,t,n){return L.access(e,t,n)},removeData:function(e,t){L.remove(e,t)},_data:function(e,t,n){return q.access(e,t,n)},_removeData:function(e,t){q.remove(e,t)}}),x.fn.extend({data:function(e,t){var n,r,i=this[0],o=0,s=null;if(e===undefined){if(this.length&&(s=L.get(i),1===i.nodeType&&!q.get(i,"hasDataAttrs"))){for(n=i.attributes;n.length>o;o++)r=n[o].name,0===r.indexOf("data-")&&(r=x.camelCase(r.substring(5)),P(i,r,s[r]));q.set(i,"hasDataAttrs",!0)}return s}return"object"==typeof e?this.each(function(){L.set(this,e)}):x.access(this,function(t){var n,r=x.camelCase(e);if(i&&t===undefined){if(n=L.get(i,e),n!==undefined)return n;if(n=L.get(i,r),n!==undefined)return n;if(n=P(i,r,undefined),n!==undefined)return n}else this.each(function(){var n=L.get(this,r);L.set(this,r,t),-1!==e.indexOf("-")&&n!==undefined&&L.set(this,e,t)})},null,t,arguments.length>1,null,!0)},removeData:function(e){return this.each(function(){L.remove(this,e)})}});function P(e,t,n){var r;if(n===undefined&&1===e.nodeType)if(r="data-"+t.replace(O,"-$1").toLowerCase(),n=e.getAttribute(r),"string"==typeof n){try{n="true"===n?!0:"false"===n?!1:"null"===n?null:+n+""===n?+n:H.test(n)?JSON.parse(n):n}catch(i){}L.set(e,t,n)}else n=undefined;return n}x.extend({queue:function(e,t,n){var r;return e?(t=(t||"fx")+"queue",r=q.get(e,t),n&&(!r||x.isArray(n)?r=q.access(e,t,x.makeArray(n)):r.push(n)),r||[]):undefined},dequeue:function(e,t){t=t||"fx";var n=x.queue(e,t),r=n.length,i=n.shift(),o=x._queueHooks(e,t),s=function(){x.dequeue(e,t)};"inprogress"===i&&(i=n.shift(),r--),o.cur=i,i&&("fx"===t&&n.unshift("inprogress"),delete o.stop,i.call(e,s,o)),!r&&o&&o.empty.fire()},_queueHooks:function(e,t){var n=t+"queueHooks";return q.get(e,n)||q.access(e,n,{empty:x.Callbacks("once memory").add(function(){q.remove(e,[t+"queue",n])})})}}),x.fn.extend({queue:function(e,t){var n=2;return"string"!=typeof e&&(t=e,e="fx",n--),n>arguments.length?x.queue(this[0],e):t===undefined?this:this.each(function(){var n=x.queue(this,e,t);
x._queueHooks(this,e),"fx"===e&&"inprogress"!==n[0]&&x.dequeue(this,e)})},dequeue:function(e){return this.each(function(){x.dequeue(this,e)})},delay:function(e,t){return e=x.fx?x.fx.speeds[e]||e:e,t=t||"fx",this.queue(t,function(t,n){var r=setTimeout(t,e);n.stop=function(){clearTimeout(r)}})},clearQueue:function(e){return this.queue(e||"fx",[])},promise:function(e,t){var n,r=1,i=x.Deferred(),o=this,s=this.length,a=function(){--r||i.resolveWith(o,[o])};"string"!=typeof e&&(t=e,e=undefined),e=e||"fx";while(s--)n=q.get(o[s],e+"queueHooks"),n&&n.empty&&(r++,n.empty.add(a));return a(),i.promise(t)}});var R,M,W=/[\t\r\n]/g,$=/\r/g,B=/^(?:input|select|textarea|button)$/i;x.fn.extend({attr:function(e,t){return x.access(this,x.attr,e,t,arguments.length>1)},removeAttr:function(e){return this.each(function(){x.removeAttr(this,e)})},prop:function(e,t){return x.access(this,x.prop,e,t,arguments.length>1)},removeProp:function(e){return this.each(function(){delete this[x.propFix[e]||e]})},addClass:function(e){var t,n,r,i,o,s=0,a=this.length,u="string"==typeof e&&e;if(x.isFunction(e))return this.each(function(t){x(this).addClass(e.call(this,t,this.className))});if(u)for(t=(e||"").match(w)||[];a>s;s++)if(n=this[s],r=1===n.nodeType&&(n.className?(" "+n.className+" ").replace(W," "):" ")){o=0;while(i=t[o++])0>r.indexOf(" "+i+" ")&&(r+=i+" ");n.className=x.trim(r)}return this},removeClass:function(e){var t,n,r,i,o,s=0,a=this.length,u=0===arguments.length||"string"==typeof e&&e;if(x.isFunction(e))return this.each(function(t){x(this).removeClass(e.call(this,t,this.className))});if(u)for(t=(e||"").match(w)||[];a>s;s++)if(n=this[s],r=1===n.nodeType&&(n.className?(" "+n.className+" ").replace(W," "):"")){o=0;while(i=t[o++])while(r.indexOf(" "+i+" ")>=0)r=r.replace(" "+i+" "," ");n.className=e?x.trim(r):""}return this},toggleClass:function(e,t){var n=typeof e,i="boolean"==typeof t;return x.isFunction(e)?this.each(function(n){x(this).toggleClass(e.call(this,n,this.className,t),t)}):this.each(function(){if("string"===n){var o,s=0,a=x(this),u=t,l=e.match(w)||[];while(o=l[s++])u=i?u:!a.hasClass(o),a[u?"addClass":"removeClass"](o)}else(n===r||"boolean"===n)&&(this.className&&q.set(this,"__className__",this.className),this.className=this.className||e===!1?"":q.get(this,"__className__")||"")})},hasClass:function(e){var t=" "+e+" ",n=0,r=this.length;for(;r>n;n++)if(1===this[n].nodeType&&(" "+this[n].className+" ").replace(W," ").indexOf(t)>=0)return!0;return!1},val:function(e){var t,n,r,i=this[0];{if(arguments.length)return r=x.isFunction(e),this.each(function(n){var i,o=x(this);1===this.nodeType&&(i=r?e.call(this,n,o.val()):e,null==i?i="":"number"==typeof i?i+="":x.isArray(i)&&(i=x.map(i,function(e){return null==e?"":e+""})),t=x.valHooks[this.type]||x.valHooks[this.nodeName.toLowerCase()],t&&"set"in t&&t.set(this,i,"value")!==undefined||(this.value=i))});if(i)return t=x.valHooks[i.type]||x.valHooks[i.nodeName.toLowerCase()],t&&"get"in t&&(n=t.get(i,"value"))!==undefined?n:(n=i.value,"string"==typeof n?n.replace($,""):null==n?"":n)}}}),x.extend({valHooks:{option:{get:function(e){var t=e.attributes.value;return!t||t.specified?e.value:e.text}},select:{get:function(e){var t,n,r=e.options,i=e.selectedIndex,o="select-one"===e.type||0>i,s=o?null:[],a=o?i+1:r.length,u=0>i?a:o?i:0;for(;a>u;u++)if(n=r[u],!(!n.selected&&u!==i||(x.support.optDisabled?n.disabled:null!==n.getAttribute("disabled"))||n.parentNode.disabled&&x.nodeName(n.parentNode,"optgroup"))){if(t=x(n).val(),o)return t;s.push(t)}return s},set:function(e,t){var n,r,i=e.options,o=x.makeArray(t),s=i.length;while(s--)r=i[s],(r.selected=x.inArray(x(r).val(),o)>=0)&&(n=!0);return n||(e.selectedIndex=-1),o}}},attr:function(e,t,n){var i,o,s=e.nodeType;if(e&&3!==s&&8!==s&&2!==s)return typeof e.getAttribute===r?x.prop(e,t,n):(1===s&&x.isXMLDoc(e)||(t=t.toLowerCase(),i=x.attrHooks[t]||(x.expr.match.boolean.test(t)?M:R)),n===undefined?i&&"get"in i&&null!==(o=i.get(e,t))?o:(o=x.find.attr(e,t),null==o?undefined:o):null!==n?i&&"set"in i&&(o=i.set(e,n,t))!==undefined?o:(e.setAttribute(t,n+""),n):(x.removeAttr(e,t),undefined))},removeAttr:function(e,t){var n,r,i=0,o=t&&t.match(w);if(o&&1===e.nodeType)while(n=o[i++])r=x.propFix[n]||n,x.expr.match.boolean.test(n)&&(e[r]=!1),e.removeAttribute(n)},attrHooks:{type:{set:function(e,t){if(!x.support.radioValue&&"radio"===t&&x.nodeName(e,"input")){var n=e.value;return e.setAttribute("type",t),n&&(e.value=n),t}}}},propFix:{"for":"htmlFor","class":"className"},prop:function(e,t,n){var r,i,o,s=e.nodeType;if(e&&3!==s&&8!==s&&2!==s)return o=1!==s||!x.isXMLDoc(e),o&&(t=x.propFix[t]||t,i=x.propHooks[t]),n!==undefined?i&&"set"in i&&(r=i.set(e,n,t))!==undefined?r:e[t]=n:i&&"get"in i&&null!==(r=i.get(e,t))?r:e[t]},propHooks:{tabIndex:{get:function(e){return e.hasAttribute("tabindex")||B.test(e.nodeName)||e.href?e.tabIndex:-1}}}}),M={set:function(e,t,n){return t===!1?x.removeAttr(e,n):e.setAttribute(n,n),n}},x.each(x.expr.match.boolean.source.match(/\w+/g),function(e,t){var n=x.expr.attrHandle[t]||x.find.attr;x.expr.attrHandle[t]=function(e,t,r){var i=x.expr.attrHandle[t],o=r?undefined:(x.expr.attrHandle[t]=undefined)!=n(e,t,r)?t.toLowerCase():null;return x.expr.attrHandle[t]=i,o}}),x.support.optSelected||(x.propHooks.selected={get:function(e){var t=e.parentNode;return t&&t.parentNode&&t.parentNode.selectedIndex,null}}),x.each(["tabIndex","readOnly","maxLength","cellSpacing","cellPadding","rowSpan","colSpan","useMap","frameBorder","contentEditable"],function(){x.propFix[this.toLowerCase()]=this}),x.each(["radio","checkbox"],function(){x.valHooks[this]={set:function(e,t){return x.isArray(t)?e.checked=x.inArray(x(e).val(),t)>=0:undefined}},x.support.checkOn||(x.valHooks[this].get=function(e){return null===e.getAttribute("value")?"on":e.value})});var I=/^key/,z=/^(?:mouse|contextmenu)|click/,_=/^(?:focusinfocus|focusoutblur)$/,X=/^([^.]*)(?:\.(.+)|)$/;function U(){return!0}function Y(){return!1}function V(){try{return o.activeElement}catch(e){}}x.event={global:{},add:function(e,t,n,i,o){var s,a,u,l,c,f,p,h,d,g,m,y=q.get(e);if(y){n.handler&&(s=n,n=s.handler,o=s.selector),n.guid||(n.guid=x.guid++),(l=y.events)||(l=y.events={}),(a=y.handle)||(a=y.handle=function(e){return typeof x===r||e&&x.event.triggered===e.type?undefined:x.event.dispatch.apply(a.elem,arguments)},a.elem=e),t=(t||"").match(w)||[""],c=t.length;while(c--)u=X.exec(t[c])||[],d=m=u[1],g=(u[2]||"").split(".").sort(),d&&(p=x.event.special[d]||{},d=(o?p.delegateType:p.bindType)||d,p=x.event.special[d]||{},f=x.extend({type:d,origType:m,data:i,handler:n,guid:n.guid,selector:o,needsContext:o&&x.expr.match.needsContext.test(o),namespace:g.join(".")},s),(h=l[d])||(h=l[d]=[],h.delegateCount=0,p.setup&&p.setup.call(e,i,g,a)!==!1||e.addEventListener&&e.addEventListener(d,a,!1)),p.add&&(p.add.call(e,f),f.handler.guid||(f.handler.guid=n.guid)),o?h.splice(h.delegateCount++,0,f):h.push(f),x.event.global[d]=!0);e=null}},remove:function(e,t,n,r,i){var o,s,a,u,l,c,f,p,h,d,g,m=q.hasData(e)&&q.get(e);if(m&&(u=m.events)){t=(t||"").match(w)||[""],l=t.length;while(l--)if(a=X.exec(t[l])||[],h=g=a[1],d=(a[2]||"").split(".").sort(),h){f=x.event.special[h]||{},h=(r?f.delegateType:f.bindType)||h,p=u[h]||[],a=a[2]&&RegExp("(^|\\.)"+d.join("\\.(?:.*\\.|)")+"(\\.|$)"),s=o=p.length;while(o--)c=p[o],!i&&g!==c.origType||n&&n.guid!==c.guid||a&&!a.test(c.namespace)||r&&r!==c.selector&&("**"!==r||!c.selector)||(p.splice(o,1),c.selector&&p.delegateCount--,f.remove&&f.remove.call(e,c));s&&!p.length&&(f.teardown&&f.teardown.call(e,d,m.handle)!==!1||x.removeEvent(e,h,m.handle),delete u[h])}else for(h in u)x.event.remove(e,h+t[l],n,r,!0);x.isEmptyObject(u)&&(delete m.handle,q.remove(e,"events"))}},trigger:function(t,n,r,i){var s,a,u,l,c,f,p,h=[r||o],d=y.call(t,"type")?t.type:t,g=y.call(t,"namespace")?t.namespace.split("."):[];if(a=u=r=r||o,3!==r.nodeType&&8!==r.nodeType&&!_.test(d+x.event.triggered)&&(d.indexOf(".")>=0&&(g=d.split("."),d=g.shift(),g.sort()),c=0>d.indexOf(":")&&"on"+d,t=t[x.expando]?t:new x.Event(d,"object"==typeof t&&t),t.isTrigger=i?2:3,t.namespace=g.join("."),t.namespace_re=t.namespace?RegExp("(^|\\.)"+g.join("\\.(?:.*\\.|)")+"(\\.|$)"):null,t.result=undefined,t.target||(t.target=r),n=null==n?[t]:x.makeArray(n,[t]),p=x.event.special[d]||{},i||!p.trigger||p.trigger.apply(r,n)!==!1)){if(!i&&!p.noBubble&&!x.isWindow(r)){for(l=p.delegateType||d,_.test(l+d)||(a=a.parentNode);a;a=a.parentNode)h.push(a),u=a;u===(r.ownerDocument||o)&&h.push(u.defaultView||u.parentWindow||e)}s=0;while((a=h[s++])&&!t.isPropagationStopped())t.type=s>1?l:p.bindType||d,f=(q.get(a,"events")||{})[t.type]&&q.get(a,"handle"),f&&f.apply(a,n),f=c&&a[c],f&&x.acceptData(a)&&f.apply&&f.apply(a,n)===!1&&t.preventDefault();return t.type=d,i||t.isDefaultPrevented()||p._default&&p._default.apply(h.pop(),n)!==!1||!x.acceptData(r)||c&&x.isFunction(r[d])&&!x.isWindow(r)&&(u=r[c],u&&(r[c]=null),x.event.triggered=d,r[d](),x.event.triggered=undefined,u&&(r[c]=u)),t.result}},dispatch:function(e){e=x.event.fix(e);var t,n,r,i,o,s=[],a=d.call(arguments),u=(q.get(this,"events")||{})[e.type]||[],l=x.event.special[e.type]||{};if(a[0]=e,e.delegateTarget=this,!l.preDispatch||l.preDispatch.call(this,e)!==!1){s=x.event.handlers.call(this,e,u),t=0;while((i=s[t++])&&!e.isPropagationStopped()){e.currentTarget=i.elem,n=0;while((o=i.handlers[n++])&&!e.isImmediatePropagationStopped())(!e.namespace_re||e.namespace_re.test(o.namespace))&&(e.handleObj=o,e.data=o.data,r=((x.event.special[o.origType]||{}).handle||o.handler).apply(i.elem,a),r!==undefined&&(e.result=r)===!1&&(e.preventDefault(),e.stopPropagation()))}return l.postDispatch&&l.postDispatch.call(this,e),e.result}},handlers:function(e,t){var n,r,i,o,s=[],a=t.delegateCount,u=e.target;if(a&&u.nodeType&&(!e.button||"click"!==e.type))for(;u!==this;u=u.parentNode||this)if(u.disabled!==!0||"click"!==e.type){for(r=[],n=0;a>n;n++)o=t[n],i=o.selector+" ",r[i]===undefined&&(r[i]=o.needsContext?x(i,this).index(u)>=0:x.find(i,this,null,[u]).length),r[i]&&r.push(o);r.length&&s.push({elem:u,handlers:r})}return t.length>a&&s.push({elem:this,handlers:t.slice(a)}),s},props:"altKey bubbles cancelable ctrlKey currentTarget eventPhase metaKey relatedTarget shiftKey target timeStamp view which".split(" "),fixHooks:{},keyHooks:{props:"char charCode key keyCode".split(" "),filter:function(e,t){return null==e.which&&(e.which=null!=t.charCode?t.charCode:t.keyCode),e}},mouseHooks:{props:"button buttons clientX clientY offsetX offsetY pageX pageY screenX screenY toElement".split(" "),filter:function(e,t){var n,r,i,s=t.button;return null==e.pageX&&null!=t.clientX&&(n=e.target.ownerDocument||o,r=n.documentElement,i=n.body,e.pageX=t.clientX+(r&&r.scrollLeft||i&&i.scrollLeft||0)-(r&&r.clientLeft||i&&i.clientLeft||0),e.pageY=t.clientY+(r&&r.scrollTop||i&&i.scrollTop||0)-(r&&r.clientTop||i&&i.clientTop||0)),e.which||s===undefined||(e.which=1&s?1:2&s?3:4&s?2:0),e}},fix:function(e){if(e[x.expando])return e;var t,n,r,i=e.type,o=e,s=this.fixHooks[i];s||(this.fixHooks[i]=s=z.test(i)?this.mouseHooks:I.test(i)?this.keyHooks:{}),r=s.props?this.props.concat(s.props):this.props,e=new x.Event(o),t=r.length;while(t--)n=r[t],e[n]=o[n];return 3===e.target.nodeType&&(e.target=e.target.parentNode),s.filter?s.filter(e,o):e},special:{load:{noBubble:!0},focus:{trigger:function(){return this!==V()&&this.focus?(this.focus(),!1):undefined},delegateType:"focusin"},blur:{trigger:function(){return this===V()&&this.blur?(this.blur(),!1):undefined},delegateType:"focusout"},click:{trigger:function(){return"checkbox"===this.type&&this.click&&x.nodeName(this,"input")?(this.click(),!1):undefined},_default:function(e){return x.nodeName(e.target,"a")}},beforeunload:{postDispatch:function(e){e.result!==undefined&&(e.originalEvent.returnValue=e.result)}}},simulate:function(e,t,n,r){var i=x.extend(new x.Event,n,{type:e,isSimulated:!0,originalEvent:{}});r?x.event.trigger(i,null,t):x.event.dispatch.call(t,i),i.isDefaultPrevented()&&n.preventDefault()}},x.removeEvent=function(e,t,n){e.removeEventListener&&e.removeEventListener(t,n,!1)},x.Event=function(e,t){return this instanceof x.Event?(e&&e.type?(this.originalEvent=e,this.type=e.type,this.isDefaultPrevented=e.defaultPrevented||e.getPreventDefault&&e.getPreventDefault()?U:Y):this.type=e,t&&x.extend(this,t),this.timeStamp=e&&e.timeStamp||x.now(),this[x.expando]=!0,undefined):new x.Event(e,t)},x.Event.prototype={isDefaultPrevented:Y,isPropagationStopped:Y,isImmediatePropagationStopped:Y,preventDefault:function(){var e=this.originalEvent;this.isDefaultPrevented=U,e&&e.preventDefault&&e.preventDefault()},stopPropagation:function(){var e=this.originalEvent;this.isPropagationStopped=U,e&&e.stopPropagation&&e.stopPropagation()},stopImmediatePropagation:function(){this.isImmediatePropagationStopped=U,this.stopPropagation()}},x.each({mouseenter:"mouseover",mouseleave:"mouseout"},function(e,t){x.event.special[e]={delegateType:t,bindType:t,handle:function(e){var n,r=this,i=e.relatedTarget,o=e.handleObj;return(!i||i!==r&&!x.contains(r,i))&&(e.type=o.origType,n=o.handler.apply(this,arguments),e.type=t),n}}}),x.support.focusinBubbles||x.each({focus:"focusin",blur:"focusout"},function(e,t){var n=0,r=function(e){x.event.simulate(t,e.target,x.event.fix(e),!0)};x.event.special[t]={setup:function(){0===n++&&o.addEventListener(e,r,!0)},teardown:function(){0===--n&&o.removeEventListener(e,r,!0)}}}),x.fn.extend({on:function(e,t,n,r,i){var o,s;if("object"==typeof e){"string"!=typeof t&&(n=n||t,t=undefined);for(s in e)this.on(s,t,n,e[s],i);return this}if(null==n&&null==r?(r=t,n=t=undefined):null==r&&("string"==typeof t?(r=n,n=undefined):(r=n,n=t,t=undefined)),r===!1)r=Y;else if(!r)return this;return 1===i&&(o=r,r=function(e){return x().off(e),o.apply(this,arguments)},r.guid=o.guid||(o.guid=x.guid++)),this.each(function(){x.event.add(this,e,r,n,t)})},one:function(e,t,n,r){return this.on(e,t,n,r,1)},off:function(e,t,n){var r,i;if(e&&e.preventDefault&&e.handleObj)return r=e.handleObj,x(e.delegateTarget).off(r.namespace?r.origType+"."+r.namespace:r.origType,r.selector,r.handler),this;if("object"==typeof e){for(i in e)this.off(i,t,e[i]);return this}return(t===!1||"function"==typeof t)&&(n=t,t=undefined),n===!1&&(n=Y),this.each(function(){x.event.remove(this,e,n,t)})},trigger:function(e,t){return this.each(function(){x.event.trigger(e,t,this)})},triggerHandler:function(e,t){var n=this[0];return n?x.event.trigger(e,t,n,!0):undefined}});var G=/^.[^:#\[\.,]*$/,J=x.expr.match.needsContext,Q={children:!0,contents:!0,next:!0,prev:!0};x.fn.extend({find:function(e){var t,n,r,i=this.length;if("string"!=typeof e)return t=this,this.pushStack(x(e).filter(function(){for(r=0;i>r;r++)if(x.contains(t[r],this))return!0}));for(n=[],r=0;i>r;r++)x.find(e,this[r],n);return n=this.pushStack(i>1?x.unique(n):n),n.selector=(this.selector?this.selector+" ":"")+e,n},has:function(e){var t=x(e,this),n=t.length;return this.filter(function(){var e=0;for(;n>e;e++)if(x.contains(this,t[e]))return!0})},not:function(e){return this.pushStack(Z(this,e||[],!0))},filter:function(e){return this.pushStack(Z(this,e||[],!1))},is:function(e){return!!e&&("string"==typeof e?J.test(e)?x(e,this.context).index(this[0])>=0:x.filter(e,this).length>0:this.filter(e).length>0)},closest:function(e,t){var n,r=0,i=this.length,o=[],s=J.test(e)||"string"!=typeof e?x(e,t||this.context):0;for(;i>r;r++)for(n=this[r];n&&n!==t;n=n.parentNode)if(11>n.nodeType&&(s?s.index(n)>-1:1===n.nodeType&&x.find.matchesSelector(n,e))){n=o.push(n);break}return this.pushStack(o.length>1?x.unique(o):o)},index:function(e){return e?"string"==typeof e?g.call(x(e),this[0]):g.call(this,e.jquery?e[0]:e):this[0]&&this[0].parentNode?this.first().prevAll().length:-1},add:function(e,t){var n="string"==typeof e?x(e,t):x.makeArray(e&&e.nodeType?[e]:e),r=x.merge(this.get(),n);return this.pushStack(x.unique(r))},addBack:function(e){return this.add(null==e?this.prevObject:this.prevObject.filter(e))}});function K(e,t){while((e=e[t])&&1!==e.nodeType);return e}x.each({parent:function(e){var t=e.parentNode;return t&&11!==t.nodeType?t:null},parents:function(e){return x.dir(e,"parentNode")},parentsUntil:function(e,t,n){return x.dir(e,"parentNode",n)},next:function(e){return K(e,"nextSibling")},prev:function(e){return K(e,"previousSibling")},nextAll:function(e){return x.dir(e,"nextSibling")},prevAll:function(e){return x.dir(e,"previousSibling")},nextUntil:function(e,t,n){return x.dir(e,"nextSibling",n)},prevUntil:function(e,t,n){return x.dir(e,"previousSibling",n)},siblings:function(e){return x.sibling((e.parentNode||{}).firstChild,e)},children:function(e){return x.sibling(e.firstChild)},contents:function(e){return x.nodeName(e,"iframe")?e.contentDocument||e.contentWindow.document:x.merge([],e.childNodes)}},function(e,t){x.fn[e]=function(n,r){var i=x.map(this,t,n);return"Until"!==e.slice(-5)&&(r=n),r&&"string"==typeof r&&(i=x.filter(r,i)),this.length>1&&(Q[e]||x.unique(i),"p"===e[0]&&i.reverse()),this.pushStack(i)}}),x.extend({filter:function(e,t,n){var r=t[0];return n&&(e=":not("+e+")"),1===t.length&&1===r.nodeType?x.find.matchesSelector(r,e)?[r]:[]:x.find.matches(e,x.grep(t,function(e){return 1===e.nodeType}))},dir:function(e,t,n){var r=[],i=n!==undefined;while((e=e[t])&&9!==e.nodeType)if(1===e.nodeType){if(i&&x(e).is(n))break;r.push(e)}return r},sibling:function(e,t){var n=[];for(;e;e=e.nextSibling)1===e.nodeType&&e!==t&&n.push(e);return n}});function Z(e,t,n){if(x.isFunction(t))return x.grep(e,function(e,r){return!!t.call(e,r,e)!==n});if(t.nodeType)return x.grep(e,function(e){return e===t!==n});if("string"==typeof t){if(G.test(t))return x.filter(t,e,n);t=x.filter(t,e)}return x.grep(e,function(e){return g.call(t,e)>=0!==n})}var et=/<(?!area|br|col|embed|hr|img|input|link|meta|param)(([\w:]+)[^>]*)\/>/gi,tt=/<([\w:]+)/,nt=/<|&#?\w+;/,rt=/<(?:script|style|link)/i,it=/^(?:checkbox|radio)$/i,ot=/checked\s*(?:[^=]|=\s*.checked.)/i,st=/^$|\/(?:java|ecma)script/i,at=/^true\/(.*)/,ut=/^\s*<!(?:\[CDATA\[|--)|(?:\]\]|--)>\s*$/g,lt={option:[1,"<select multiple='multiple'>","</select>"],thead:[1,"<table>","</table>"],tr:[2,"<table><tbody>","</tbody></table>"],td:[3,"<table><tbody><tr>","</tr></tbody></table>"],_default:[0,"",""]};lt.optgroup=lt.option,lt.tbody=lt.tfoot=lt.colgroup=lt.caption=lt.col=lt.thead,lt.th=lt.td,x.fn.extend({text:function(e){return x.access(this,function(e){return e===undefined?x.text(this):this.empty().append((this[0]&&this[0].ownerDocument||o).createTextNode(e))},null,e,arguments.length)},append:function(){return this.domManip(arguments,function(e){if(1===this.nodeType||11===this.nodeType||9===this.nodeType){var t=ct(this,e);t.appendChild(e)}})},prepend:function(){return this.domManip(arguments,function(e){if(1===this.nodeType||11===this.nodeType||9===this.nodeType){var t=ct(this,e);t.insertBefore(e,t.firstChild)}})},before:function(){return this.domManip(arguments,function(e){this.parentNode&&this.parentNode.insertBefore(e,this)})},after:function(){return this.domManip(arguments,function(e){this.parentNode&&this.parentNode.insertBefore(e,this.nextSibling)})},remove:function(e,t){var n,r=e?x.filter(e,this):this,i=0;for(;null!=(n=r[i]);i++)t||1!==n.nodeType||x.cleanData(gt(n)),n.parentNode&&(t&&x.contains(n.ownerDocument,n)&&ht(gt(n,"script")),n.parentNode.removeChild(n));return this},empty:function(){var e,t=0;for(;null!=(e=this[t]);t++)1===e.nodeType&&(x.cleanData(gt(e,!1)),e.textContent="");return this},clone:function(e,t){return e=null==e?!1:e,t=null==t?e:t,this.map(function(){return x.clone(this,e,t)})},html:function(e){return x.access(this,function(e){var t=this[0]||{},n=0,r=this.length;if(e===undefined&&1===t.nodeType)return t.innerHTML;if("string"==typeof e&&!rt.test(e)&&!lt[(tt.exec(e)||["",""])[1].toLowerCase()]){e=e.replace(et,"<$1></$2>");try{for(;r>n;n++)t=this[n]||{},1===t.nodeType&&(x.cleanData(gt(t,!1)),t.innerHTML=e);t=0}catch(i){}}t&&this.empty().append(e)},null,e,arguments.length)},replaceWith:function(){var e=x.map(this,function(e){return[e.nextSibling,e.parentNode]}),t=0;return this.domManip(arguments,function(n){var r=e[t++],i=e[t++];i&&(x(this).remove(),i.insertBefore(n,r))},!0),t?this:this.remove()},detach:function(e){return this.remove(e,!0)},domManip:function(e,t,n){e=p.apply([],e);var r,i,o,s,a,u,l=0,c=this.length,f=this,h=c-1,d=e[0],g=x.isFunction(d);if(g||!(1>=c||"string"!=typeof d||x.support.checkClone)&&ot.test(d))return this.each(function(r){var i=f.eq(r);g&&(e[0]=d.call(this,r,i.html())),i.domManip(e,t,n)});if(c&&(r=x.buildFragment(e,this[0].ownerDocument,!1,!n&&this),i=r.firstChild,1===r.childNodes.length&&(r=i),i)){for(o=x.map(gt(r,"script"),ft),s=o.length;c>l;l++)a=r,l!==h&&(a=x.clone(a,!0,!0),s&&x.merge(o,gt(a,"script"))),t.call(this[l],a,l);if(s)for(u=o[o.length-1].ownerDocument,x.map(o,pt),l=0;s>l;l++)a=o[l],st.test(a.type||"")&&!q.access(a,"globalEval")&&x.contains(u,a)&&(a.src?x._evalUrl(a.src):x.globalEval(a.textContent.replace(ut,"")))}return this}}),x.each({appendTo:"append",prependTo:"prepend",insertBefore:"before",insertAfter:"after",replaceAll:"replaceWith"},function(e,t){x.fn[e]=function(e){var n,r=[],i=x(e),o=i.length-1,s=0;for(;o>=s;s++)n=s===o?this:this.clone(!0),x(i[s])[t](n),h.apply(r,n.get());return this.pushStack(r)}}),x.extend({clone:function(e,t,n){var r,i,o,s,a=e.cloneNode(!0),u=x.contains(e.ownerDocument,e);if(!(x.support.noCloneChecked||1!==e.nodeType&&11!==e.nodeType||x.isXMLDoc(e)))for(s=gt(a),o=gt(e),r=0,i=o.length;i>r;r++)mt(o[r],s[r]);if(t)if(n)for(o=o||gt(e),s=s||gt(a),r=0,i=o.length;i>r;r++)dt(o[r],s[r]);else dt(e,a);return s=gt(a,"script"),s.length>0&&ht(s,!u&&gt(e,"script")),a},buildFragment:function(e,t,n,r){var i,o,s,a,u,l,c=0,f=e.length,p=t.createDocumentFragment(),h=[];for(;f>c;c++)if(i=e[c],i||0===i)if("object"===x.type(i))x.merge(h,i.nodeType?[i]:i);else if(nt.test(i)){o=o||p.appendChild(t.createElement("div")),s=(tt.exec(i)||["",""])[1].toLowerCase(),a=lt[s]||lt._default,o.innerHTML=a[1]+i.replace(et,"<$1></$2>")+a[2],l=a[0];while(l--)o=o.firstChild;x.merge(h,o.childNodes),o=p.firstChild,o.textContent=""}else h.push(t.createTextNode(i));p.textContent="",c=0;while(i=h[c++])if((!r||-1===x.inArray(i,r))&&(u=x.contains(i.ownerDocument,i),o=gt(p.appendChild(i),"script"),u&&ht(o),n)){l=0;while(i=o[l++])st.test(i.type||"")&&n.push(i)}return p},cleanData:function(e){var t,n,r,i=e.length,o=0,s=x.event.special;for(;i>o;o++){if(n=e[o],x.acceptData(n)&&(t=q.access(n)))for(r in t.events)s[r]?x.event.remove(n,r):x.removeEvent(n,r,t.handle);L.discard(n),q.discard(n)}},_evalUrl:function(e){return x.ajax({url:e,type:"GET",dataType:"text",async:!1,global:!1,success:x.globalEval})}});function ct(e,t){return x.nodeName(e,"table")&&x.nodeName(1===t.nodeType?t:t.firstChild,"tr")?e.getElementsByTagName("tbody")[0]||e.appendChild(e.ownerDocument.createElement("tbody")):e}function ft(e){return e.type=(null!==e.getAttribute("type"))+"/"+e.type,e}function pt(e){var t=at.exec(e.type);return t?e.type=t[1]:e.removeAttribute("type"),e}function ht(e,t){var n=e.length,r=0;for(;n>r;r++)q.set(e[r],"globalEval",!t||q.get(t[r],"globalEval"))}function dt(e,t){var n,r,i,o,s,a,u,l;if(1===t.nodeType){if(q.hasData(e)&&(o=q.access(e),s=x.extend({},o),l=o.events,q.set(t,s),l)){delete s.handle,s.events={};for(i in l)for(n=0,r=l[i].length;r>n;n++)x.event.add(t,i,l[i][n])}L.hasData(e)&&(a=L.access(e),u=x.extend({},a),L.set(t,u))}}function gt(e,t){var n=e.getElementsByTagName?e.getElementsByTagName(t||"*"):e.querySelectorAll?e.querySelectorAll(t||"*"):[];return t===undefined||t&&x.nodeName(e,t)?x.merge([e],n):n}function mt(e,t){var n=t.nodeName.toLowerCase();"input"===n&&it.test(e.type)?t.checked=e.checked:("input"===n||"textarea"===n)&&(t.defaultValue=e.defaultValue)}x.fn.extend({wrapAll:function(e){var t;return x.isFunction(e)?this.each(function(t){x(this).wrapAll(e.call(this,t))}):(this[0]&&(t=x(e,this[0].ownerDocument).eq(0).clone(!0),this[0].parentNode&&t.insertBefore(this[0]),t.map(function(){var e=this;while(e.firstElementChild)e=e.firstElementChild;return e}).append(this)),this)},wrapInner:function(e){return x.isFunction(e)?this.each(function(t){x(this).wrapInner(e.call(this,t))}):this.each(function(){var t=x(this),n=t.contents();n.length?n.wrapAll(e):t.append(e)})},wrap:function(e){var t=x.isFunction(e);return this.each(function(n){x(this).wrapAll(t?e.call(this,n):e)})},unwrap:function(){return this.parent().each(function(){x.nodeName(this,"body")||x(this).replaceWith(this.childNodes)}).end()}});var yt,vt,xt=/^(none|table(?!-c[ea]).+)/,bt=/^margin/,wt=RegExp("^("+b+")(.*)$","i"),Tt=RegExp("^("+b+")(?!px)[a-z%]+$","i"),Ct=RegExp("^([+-])=("+b+")","i"),kt={BODY:"block"},Nt={position:"absolute",visibility:"hidden",display:"block"},Et={letterSpacing:0,fontWeight:400},St=["Top","Right","Bottom","Left"],jt=["Webkit","O","Moz","ms"];function Dt(e,t){if(t in e)return t;var n=t.charAt(0).toUpperCase()+t.slice(1),r=t,i=jt.length;while(i--)if(t=jt[i]+n,t in e)return t;return r}function At(e,t){return e=t||e,"none"===x.css(e,"display")||!x.contains(e.ownerDocument,e)}function Lt(t){return e.getComputedStyle(t,null)}function qt(e,t){var n,r,i,o=[],s=0,a=e.length;for(;a>s;s++)r=e[s],r.style&&(o[s]=q.get(r,"olddisplay"),n=r.style.display,t?(o[s]||"none"!==n||(r.style.display=""),""===r.style.display&&At(r)&&(o[s]=q.access(r,"olddisplay",Pt(r.nodeName)))):o[s]||(i=At(r),(n&&"none"!==n||!i)&&q.set(r,"olddisplay",i?n:x.css(r,"display"))));for(s=0;a>s;s++)r=e[s],r.style&&(t&&"none"!==r.style.display&&""!==r.style.display||(r.style.display=t?o[s]||"":"none"));return e}x.fn.extend({css:function(e,t){return x.access(this,function(e,t,n){var r,i,o={},s=0;if(x.isArray(t)){for(r=Lt(e),i=t.length;i>s;s++)o[t[s]]=x.css(e,t[s],!1,r);return o}return n!==undefined?x.style(e,t,n):x.css(e,t)},e,t,arguments.length>1)},show:function(){return qt(this,!0)},hide:function(){return qt(this)},toggle:function(e){var t="boolean"==typeof e;return this.each(function(){(t?e:At(this))?x(this).show():x(this).hide()})}}),x.extend({cssHooks:{opacity:{get:function(e,t){if(t){var n=yt(e,"opacity");return""===n?"1":n}}}},cssNumber:{columnCount:!0,fillOpacity:!0,fontWeight:!0,lineHeight:!0,opacity:!0,orphans:!0,widows:!0,zIndex:!0,zoom:!0},cssProps:{"float":"cssFloat"},style:function(e,t,n,r){if(e&&3!==e.nodeType&&8!==e.nodeType&&e.style){var i,o,s,a=x.camelCase(t),u=e.style;return t=x.cssProps[a]||(x.cssProps[a]=Dt(u,a)),s=x.cssHooks[t]||x.cssHooks[a],n===undefined?s&&"get"in s&&(i=s.get(e,!1,r))!==undefined?i:u[t]:(o=typeof n,"string"===o&&(i=Ct.exec(n))&&(n=(i[1]+1)*i[2]+parseFloat(x.css(e,t)),o="number"),null==n||"number"===o&&isNaN(n)||("number"!==o||x.cssNumber[a]||(n+="px"),x.support.clearCloneStyle||""!==n||0!==t.indexOf("background")||(u[t]="inherit"),s&&"set"in s&&(n=s.set(e,n,r))===undefined||(u[t]=n)),undefined)}},css:function(e,t,n,r){var i,o,s,a=x.camelCase(t);return t=x.cssProps[a]||(x.cssProps[a]=Dt(e.style,a)),s=x.cssHooks[t]||x.cssHooks[a],s&&"get"in s&&(i=s.get(e,!0,n)),i===undefined&&(i=yt(e,t,r)),"normal"===i&&t in Et&&(i=Et[t]),""===n||n?(o=parseFloat(i),n===!0||x.isNumeric(o)?o||0:i):i}}),yt=function(e,t,n){var r,i,o,s=n||Lt(e),a=s?s.getPropertyValue(t)||s[t]:undefined,u=e.style;return s&&(""!==a||x.contains(e.ownerDocument,e)||(a=x.style(e,t)),Tt.test(a)&&bt.test(t)&&(r=u.width,i=u.minWidth,o=u.maxWidth,u.minWidth=u.maxWidth=u.width=a,a=s.width,u.width=r,u.minWidth=i,u.maxWidth=o)),a};function Ht(e,t,n){var r=wt.exec(t);return r?Math.max(0,r[1]-(n||0))+(r[2]||"px"):t}function Ot(e,t,n,r,i){var o=n===(r?"border":"content")?4:"width"===t?1:0,s=0;for(;4>o;o+=2)"margin"===n&&(s+=x.css(e,n+St[o],!0,i)),r?("content"===n&&(s-=x.css(e,"padding"+St[o],!0,i)),"margin"!==n&&(s-=x.css(e,"border"+St[o]+"Width",!0,i))):(s+=x.css(e,"padding"+St[o],!0,i),"padding"!==n&&(s+=x.css(e,"border"+St[o]+"Width",!0,i)));return s}function Ft(e,t,n){var r=!0,i="width"===t?e.offsetWidth:e.offsetHeight,o=Lt(e),s=x.support.boxSizing&&"border-box"===x.css(e,"boxSizing",!1,o);if(0>=i||null==i){if(i=yt(e,t,o),(0>i||null==i)&&(i=e.style[t]),Tt.test(i))return i;r=s&&(x.support.boxSizingReliable||i===e.style[t]),i=parseFloat(i)||0}return i+Ot(e,t,n||(s?"border":"content"),r,o)+"px"}function Pt(e){var t=o,n=kt[e];return n||(n=Rt(e,t),"none"!==n&&n||(vt=(vt||x("<iframe frameborder='0' width='0' height='0'/>").css("cssText","display:block !important")).appendTo(t.documentElement),t=(vt[0].contentWindow||vt[0].contentDocument).document,t.write("<!doctype html><html><body>"),t.close(),n=Rt(e,t),vt.detach()),kt[e]=n),n}function Rt(e,t){var n=x(t.createElement(e)).appendTo(t.body),r=x.css(n[0],"display");return n.remove(),r}x.each(["height","width"],function(e,t){x.cssHooks[t]={get:function(e,n,r){return n?0===e.offsetWidth&&xt.test(x.css(e,"display"))?x.swap(e,Nt,function(){return Ft(e,t,r)}):Ft(e,t,r):undefined},set:function(e,n,r){var i=r&&Lt(e);return Ht(e,n,r?Ot(e,t,r,x.support.boxSizing&&"border-box"===x.css(e,"boxSizing",!1,i),i):0)}}}),x(function(){x.support.reliableMarginRight||(x.cssHooks.marginRight={get:function(e,t){return t?x.swap(e,{display:"inline-block"},yt,[e,"marginRight"]):undefined}}),!x.support.pixelPosition&&x.fn.position&&x.each(["top","left"],function(e,t){x.cssHooks[t]={get:function(e,n){return n?(n=yt(e,t),Tt.test(n)?x(e).position()[t]+"px":n):undefined}}})}),x.expr&&x.expr.filters&&(x.expr.filters.hidden=function(e){return 0>=e.offsetWidth&&0>=e.offsetHeight},x.expr.filters.visible=function(e){return!x.expr.filters.hidden(e)}),x.each({margin:"",padding:"",border:"Width"},function(e,t){x.cssHooks[e+t]={expand:function(n){var r=0,i={},o="string"==typeof n?n.split(" "):[n];for(;4>r;r++)i[e+St[r]+t]=o[r]||o[r-2]||o[0];return i}},bt.test(e)||(x.cssHooks[e+t].set=Ht)});var Mt=/%20/g,Wt=/\[\]$/,$t=/\r?\n/g,Bt=/^(?:submit|button|image|reset|file)$/i,It=/^(?:input|select|textarea|keygen)/i;x.fn.extend({serialize:function(){return x.param(this.serializeArray())},serializeArray:function(){return this.map(function(){var e=x.prop(this,"elements");return e?x.makeArray(e):this}).filter(function(){var e=this.type;return this.name&&!x(this).is(":disabled")&&It.test(this.nodeName)&&!Bt.test(e)&&(this.checked||!it.test(e))}).map(function(e,t){var n=x(this).val();return null==n?null:x.isArray(n)?x.map(n,function(e){return{name:t.name,value:e.replace($t,"\r\n")}}):{name:t.name,value:n.replace($t,"\r\n")}}).get()}}),x.param=function(e,t){var n,r=[],i=function(e,t){t=x.isFunction(t)?t():null==t?"":t,r[r.length]=encodeURIComponent(e)+"="+encodeURIComponent(t)};if(t===undefined&&(t=x.ajaxSettings&&x.ajaxSettings.traditional),x.isArray(e)||e.jquery&&!x.isPlainObject(e))x.each(e,function(){i(this.name,this.value)});else for(n in e)zt(n,e[n],t,i);return r.join("&").replace(Mt,"+")};function zt(e,t,n,r){var i;if(x.isArray(t))x.each(t,function(t,i){n||Wt.test(e)?r(e,i):zt(e+"["+("object"==typeof i?t:"")+"]",i,n,r)});else if(n||"object"!==x.type(t))r(e,t);else for(i in t)zt(e+"["+i+"]",t[i],n,r)}x.each("blur focus focusin focusout load resize scroll unload click dblclick mousedown mouseup mousemove mouseover mouseout mouseenter mouseleave change select submit keydown keypress keyup error contextmenu".split(" "),function(e,t){x.fn[t]=function(e,n){return arguments.length>0?this.on(t,null,e,n):this.trigger(t)}}),x.fn.extend({hover:function(e,t){return this.mouseenter(e).mouseleave(t||e)},bind:function(e,t,n){return this.on(e,null,t,n)},unbind:function(e,t){return this.off(e,null,t)},delegate:function(e,t,n,r){return this.on(t,e,n,r)},undelegate:function(e,t,n){return 1===arguments.length?this.off(e,"**"):this.off(t,e||"**",n)}});var _t,Xt,Ut=x.now(),Yt=/\?/,Vt=/#.*$/,Gt=/([?&])_=[^&]*/,Jt=/^(.*?):[ \t]*([^\r\n]*)$/gm,Qt=/^(?:about|app|app-storage|.+-extension|file|res|widget):$/,Kt=/^(?:GET|HEAD)$/,Zt=/^\/\//,en=/^([\w.+-]+:)(?:\/\/([^\/?#:]*)(?::(\d+)|)|)/,tn=x.fn.load,nn={},rn={},on="*/".concat("*");try{Xt=i.href}catch(sn){Xt=o.createElement("a"),Xt.href="",Xt=Xt.href}_t=en.exec(Xt.toLowerCase())||[];function an(e){return function(t,n){"string"!=typeof t&&(n=t,t="*");var r,i=0,o=t.toLowerCase().match(w)||[];
if(x.isFunction(n))while(r=o[i++])"+"===r[0]?(r=r.slice(1)||"*",(e[r]=e[r]||[]).unshift(n)):(e[r]=e[r]||[]).push(n)}}function un(e,t,n,r){var i={},o=e===rn;function s(a){var u;return i[a]=!0,x.each(e[a]||[],function(e,a){var l=a(t,n,r);return"string"!=typeof l||o||i[l]?o?!(u=l):undefined:(t.dataTypes.unshift(l),s(l),!1)}),u}return s(t.dataTypes[0])||!i["*"]&&s("*")}function ln(e,t){var n,r,i=x.ajaxSettings.flatOptions||{};for(n in t)t[n]!==undefined&&((i[n]?e:r||(r={}))[n]=t[n]);return r&&x.extend(!0,e,r),e}x.fn.load=function(e,t,n){if("string"!=typeof e&&tn)return tn.apply(this,arguments);var r,i,o,s=this,a=e.indexOf(" ");return a>=0&&(r=e.slice(a),e=e.slice(0,a)),x.isFunction(t)?(n=t,t=undefined):t&&"object"==typeof t&&(i="POST"),s.length>0&&x.ajax({url:e,type:i,dataType:"html",data:t}).done(function(e){o=arguments,s.html(r?x("<div>").append(x.parseHTML(e)).find(r):e)}).complete(n&&function(e,t){s.each(n,o||[e.responseText,t,e])}),this},x.each(["ajaxStart","ajaxStop","ajaxComplete","ajaxError","ajaxSuccess","ajaxSend"],function(e,t){x.fn[t]=function(e){return this.on(t,e)}}),x.extend({active:0,lastModified:{},etag:{},ajaxSettings:{url:Xt,type:"GET",isLocal:Qt.test(_t[1]),global:!0,processData:!0,async:!0,contentType:"application/x-www-form-urlencoded; charset=UTF-8",accepts:{"*":on,text:"text/plain",html:"text/html",xml:"application/xml, text/xml",json:"application/json, text/javascript"},contents:{xml:/xml/,html:/html/,json:/json/},responseFields:{xml:"responseXML",text:"responseText",json:"responseJSON"},converters:{"* text":String,"text html":!0,"text json":x.parseJSON,"text xml":x.parseXML},flatOptions:{url:!0,context:!0}},ajaxSetup:function(e,t){return t?ln(ln(e,x.ajaxSettings),t):ln(x.ajaxSettings,e)},ajaxPrefilter:an(nn),ajaxTransport:an(rn),ajax:function(e,t){"object"==typeof e&&(t=e,e=undefined),t=t||{};var n,r,i,o,s,a,u,l,c=x.ajaxSetup({},t),f=c.context||c,p=c.context&&(f.nodeType||f.jquery)?x(f):x.event,h=x.Deferred(),d=x.Callbacks("once memory"),g=c.statusCode||{},m={},y={},v=0,b="canceled",T={readyState:0,getResponseHeader:function(e){var t;if(2===v){if(!o){o={};while(t=Jt.exec(i))o[t[1].toLowerCase()]=t[2]}t=o[e.toLowerCase()]}return null==t?null:t},getAllResponseHeaders:function(){return 2===v?i:null},setRequestHeader:function(e,t){var n=e.toLowerCase();return v||(e=y[n]=y[n]||e,m[e]=t),this},overrideMimeType:function(e){return v||(c.mimeType=e),this},statusCode:function(e){var t;if(e)if(2>v)for(t in e)g[t]=[g[t],e[t]];else T.always(e[T.status]);return this},abort:function(e){var t=e||b;return n&&n.abort(t),k(0,t),this}};if(h.promise(T).complete=d.add,T.success=T.done,T.error=T.fail,c.url=((e||c.url||Xt)+"").replace(Vt,"").replace(Zt,_t[1]+"//"),c.type=t.method||t.type||c.method||c.type,c.dataTypes=x.trim(c.dataType||"*").toLowerCase().match(w)||[""],null==c.crossDomain&&(a=en.exec(c.url.toLowerCase()),c.crossDomain=!(!a||a[1]===_t[1]&&a[2]===_t[2]&&(a[3]||("http:"===a[1]?"80":"443"))===(_t[3]||("http:"===_t[1]?"80":"443")))),c.data&&c.processData&&"string"!=typeof c.data&&(c.data=x.param(c.data,c.traditional)),un(nn,c,t,T),2===v)return T;u=c.global,u&&0===x.active++&&x.event.trigger("ajaxStart"),c.type=c.type.toUpperCase(),c.hasContent=!Kt.test(c.type),r=c.url,c.hasContent||(c.data&&(r=c.url+=(Yt.test(r)?"&":"?")+c.data,delete c.data),c.cache===!1&&(c.url=Gt.test(r)?r.replace(Gt,"$1_="+Ut++):r+(Yt.test(r)?"&":"?")+"_="+Ut++)),c.ifModified&&(x.lastModified[r]&&T.setRequestHeader("If-Modified-Since",x.lastModified[r]),x.etag[r]&&T.setRequestHeader("If-None-Match",x.etag[r])),(c.data&&c.hasContent&&c.contentType!==!1||t.contentType)&&T.setRequestHeader("Content-Type",c.contentType),T.setRequestHeader("Accept",c.dataTypes[0]&&c.accepts[c.dataTypes[0]]?c.accepts[c.dataTypes[0]]+("*"!==c.dataTypes[0]?", "+on+"; q=0.01":""):c.accepts["*"]);for(l in c.headers)T.setRequestHeader(l,c.headers[l]);if(c.beforeSend&&(c.beforeSend.call(f,T,c)===!1||2===v))return T.abort();b="abort";for(l in{success:1,error:1,complete:1})T[l](c[l]);if(n=un(rn,c,t,T)){T.readyState=1,u&&p.trigger("ajaxSend",[T,c]),c.async&&c.timeout>0&&(s=setTimeout(function(){T.abort("timeout")},c.timeout));try{v=1,n.send(m,k)}catch(C){if(!(2>v))throw C;k(-1,C)}}else k(-1,"No Transport");function k(e,t,o,a){var l,m,y,b,w,C=t;2!==v&&(v=2,s&&clearTimeout(s),n=undefined,i=a||"",T.readyState=e>0?4:0,l=e>=200&&300>e||304===e,o&&(b=cn(c,T,o)),b=fn(c,b,T,l),l?(c.ifModified&&(w=T.getResponseHeader("Last-Modified"),w&&(x.lastModified[r]=w),w=T.getResponseHeader("etag"),w&&(x.etag[r]=w)),204===e?C="nocontent":304===e?C="notmodified":(C=b.state,m=b.data,y=b.error,l=!y)):(y=C,(e||!C)&&(C="error",0>e&&(e=0))),T.status=e,T.statusText=(t||C)+"",l?h.resolveWith(f,[m,C,T]):h.rejectWith(f,[T,C,y]),T.statusCode(g),g=undefined,u&&p.trigger(l?"ajaxSuccess":"ajaxError",[T,c,l?m:y]),d.fireWith(f,[T,C]),u&&(p.trigger("ajaxComplete",[T,c]),--x.active||x.event.trigger("ajaxStop")))}return T},getJSON:function(e,t,n){return x.get(e,t,n,"json")},getScript:function(e,t){return x.get(e,undefined,t,"script")}}),x.each(["get","post"],function(e,t){x[t]=function(e,n,r,i){return x.isFunction(n)&&(i=i||r,r=n,n=undefined),x.ajax({url:e,type:t,dataType:i,data:n,success:r})}});function cn(e,t,n){var r,i,o,s,a=e.contents,u=e.dataTypes;while("*"===u[0])u.shift(),r===undefined&&(r=e.mimeType||t.getResponseHeader("Content-Type"));if(r)for(i in a)if(a[i]&&a[i].test(r)){u.unshift(i);break}if(u[0]in n)o=u[0];else{for(i in n){if(!u[0]||e.converters[i+" "+u[0]]){o=i;break}s||(s=i)}o=o||s}return o?(o!==u[0]&&u.unshift(o),n[o]):undefined}function fn(e,t,n,r){var i,o,s,a,u,l={},c=e.dataTypes.slice();if(c[1])for(s in e.converters)l[s.toLowerCase()]=e.converters[s];o=c.shift();while(o)if(e.responseFields[o]&&(n[e.responseFields[o]]=t),!u&&r&&e.dataFilter&&(t=e.dataFilter(t,e.dataType)),u=o,o=c.shift())if("*"===o)o=u;else if("*"!==u&&u!==o){if(s=l[u+" "+o]||l["* "+o],!s)for(i in l)if(a=i.split(" "),a[1]===o&&(s=l[u+" "+a[0]]||l["* "+a[0]])){s===!0?s=l[i]:l[i]!==!0&&(o=a[0],c.unshift(a[1]));break}if(s!==!0)if(s&&e["throws"])t=s(t);else try{t=s(t)}catch(f){return{state:"parsererror",error:s?f:"No conversion from "+u+" to "+o}}}return{state:"success",data:t}}x.ajaxSetup({accepts:{script:"text/javascript, application/javascript, application/ecmascript, application/x-ecmascript"},contents:{script:/(?:java|ecma)script/},converters:{"text script":function(e){return x.globalEval(e),e}}}),x.ajaxPrefilter("script",function(e){e.cache===undefined&&(e.cache=!1),e.crossDomain&&(e.type="GET")}),x.ajaxTransport("script",function(e){if(e.crossDomain){var t,n;return{send:function(r,i){t=x("<script>").prop({async:!0,charset:e.scriptCharset,src:e.url}).on("load error",n=function(e){t.remove(),n=null,e&&i("error"===e.type?404:200,e.type)}),o.head.appendChild(t[0])},abort:function(){n&&n()}}}});var pn=[],hn=/(=)\?(?=&|$)|\?\?/;x.ajaxSetup({jsonp:"callback",jsonpCallback:function(){var e=pn.pop()||x.expando+"_"+Ut++;return this[e]=!0,e}}),x.ajaxPrefilter("json jsonp",function(t,n,r){var i,o,s,a=t.jsonp!==!1&&(hn.test(t.url)?"url":"string"==typeof t.data&&!(t.contentType||"").indexOf("application/x-www-form-urlencoded")&&hn.test(t.data)&&"data");return a||"jsonp"===t.dataTypes[0]?(i=t.jsonpCallback=x.isFunction(t.jsonpCallback)?t.jsonpCallback():t.jsonpCallback,a?t[a]=t[a].replace(hn,"$1"+i):t.jsonp!==!1&&(t.url+=(Yt.test(t.url)?"&":"?")+t.jsonp+"="+i),t.converters["script json"]=function(){return s||x.error(i+" was not called"),s[0]},t.dataTypes[0]="json",o=e[i],e[i]=function(){s=arguments},r.always(function(){e[i]=o,t[i]&&(t.jsonpCallback=n.jsonpCallback,pn.push(i)),s&&x.isFunction(o)&&o(s[0]),s=o=undefined}),"script"):undefined}),x.ajaxSettings.xhr=function(){try{return new XMLHttpRequest}catch(e){}};var dn=x.ajaxSettings.xhr(),gn={0:200,1223:204},mn=0,yn={};e.ActiveXObject&&x(e).on("unload",function(){for(var e in yn)yn[e]();yn=undefined}),x.support.cors=!!dn&&"withCredentials"in dn,x.support.ajax=dn=!!dn,x.ajaxTransport(function(e){var t;return x.support.cors||dn&&!e.crossDomain?{send:function(n,r){var i,o,s=e.xhr();if(s.open(e.type,e.url,e.async,e.username,e.password),e.xhrFields)for(i in e.xhrFields)s[i]=e.xhrFields[i];e.mimeType&&s.overrideMimeType&&s.overrideMimeType(e.mimeType),e.crossDomain||n["X-Requested-With"]||(n["X-Requested-With"]="XMLHttpRequest");for(i in n)s.setRequestHeader(i,n[i]);t=function(e){return function(){t&&(delete yn[o],t=s.onload=s.onerror=null,"abort"===e?s.abort():"error"===e?r(s.status||404,s.statusText):r(gn[s.status]||s.status,s.statusText,"string"==typeof s.responseText?{text:s.responseText}:undefined,s.getAllResponseHeaders()))}},s.onload=t(),s.onerror=t("error"),t=yn[o=mn++]=t("abort"),s.send(e.hasContent&&e.data||null)},abort:function(){t&&t()}}:undefined});var vn,xn,bn=/^(?:toggle|show|hide)$/,wn=RegExp("^(?:([+-])=|)("+b+")([a-z%]*)$","i"),Tn=/queueHooks$/,Cn=[Dn],kn={"*":[function(e,t){var n,r,i=this.createTween(e,t),o=wn.exec(t),s=i.cur(),a=+s||0,u=1,l=20;if(o){if(n=+o[2],r=o[3]||(x.cssNumber[e]?"":"px"),"px"!==r&&a){a=x.css(i.elem,e,!0)||n||1;do u=u||".5",a/=u,x.style(i.elem,e,a+r);while(u!==(u=i.cur()/s)&&1!==u&&--l)}i.unit=r,i.start=a,i.end=o[1]?a+(o[1]+1)*n:n}return i}]};function Nn(){return setTimeout(function(){vn=undefined}),vn=x.now()}function En(e,t){x.each(t,function(t,n){var r=(kn[t]||[]).concat(kn["*"]),i=0,o=r.length;for(;o>i;i++)if(r[i].call(e,t,n))return})}function Sn(e,t,n){var r,i,o=0,s=Cn.length,a=x.Deferred().always(function(){delete u.elem}),u=function(){if(i)return!1;var t=vn||Nn(),n=Math.max(0,l.startTime+l.duration-t),r=n/l.duration||0,o=1-r,s=0,u=l.tweens.length;for(;u>s;s++)l.tweens[s].run(o);return a.notifyWith(e,[l,o,n]),1>o&&u?n:(a.resolveWith(e,[l]),!1)},l=a.promise({elem:e,props:x.extend({},t),opts:x.extend(!0,{specialEasing:{}},n),originalProperties:t,originalOptions:n,startTime:vn||Nn(),duration:n.duration,tweens:[],createTween:function(t,n){var r=x.Tween(e,l.opts,t,n,l.opts.specialEasing[t]||l.opts.easing);return l.tweens.push(r),r},stop:function(t){var n=0,r=t?l.tweens.length:0;if(i)return this;for(i=!0;r>n;n++)l.tweens[n].run(1);return t?a.resolveWith(e,[l,t]):a.rejectWith(e,[l,t]),this}}),c=l.props;for(jn(c,l.opts.specialEasing);s>o;o++)if(r=Cn[o].call(l,e,c,l.opts))return r;return En(l,c),x.isFunction(l.opts.start)&&l.opts.start.call(e,l),x.fx.timer(x.extend(u,{elem:e,anim:l,queue:l.opts.queue})),l.progress(l.opts.progress).done(l.opts.done,l.opts.complete).fail(l.opts.fail).always(l.opts.always)}function jn(e,t){var n,r,i,o,s;for(n in e)if(r=x.camelCase(n),i=t[r],o=e[n],x.isArray(o)&&(i=o[1],o=e[n]=o[0]),n!==r&&(e[r]=o,delete e[n]),s=x.cssHooks[r],s&&"expand"in s){o=s.expand(o),delete e[r];for(n in o)n in e||(e[n]=o[n],t[n]=i)}else t[r]=i}x.Animation=x.extend(Sn,{tweener:function(e,t){x.isFunction(e)?(t=e,e=["*"]):e=e.split(" ");var n,r=0,i=e.length;for(;i>r;r++)n=e[r],kn[n]=kn[n]||[],kn[n].unshift(t)},prefilter:function(e,t){t?Cn.unshift(e):Cn.push(e)}});function Dn(e,t,n){var r,i,o,s,a,u,l,c,f,p=this,h=e.style,d={},g=[],m=e.nodeType&&At(e);n.queue||(c=x._queueHooks(e,"fx"),null==c.unqueued&&(c.unqueued=0,f=c.empty.fire,c.empty.fire=function(){c.unqueued||f()}),c.unqueued++,p.always(function(){p.always(function(){c.unqueued--,x.queue(e,"fx").length||c.empty.fire()})})),1===e.nodeType&&("height"in t||"width"in t)&&(n.overflow=[h.overflow,h.overflowX,h.overflowY],"inline"===x.css(e,"display")&&"none"===x.css(e,"float")&&(h.display="inline-block")),n.overflow&&(h.overflow="hidden",p.always(function(){h.overflow=n.overflow[0],h.overflowX=n.overflow[1],h.overflowY=n.overflow[2]})),a=q.get(e,"fxshow");for(r in t)if(o=t[r],bn.exec(o)){if(delete t[r],u=u||"toggle"===o,o===(m?"hide":"show")){if("show"!==o||a===undefined||a[r]===undefined)continue;m=!0}g.push(r)}if(s=g.length){a=q.get(e,"fxshow")||q.access(e,"fxshow",{}),"hidden"in a&&(m=a.hidden),u&&(a.hidden=!m),m?x(e).show():p.done(function(){x(e).hide()}),p.done(function(){var t;q.remove(e,"fxshow");for(t in d)x.style(e,t,d[t])});for(r=0;s>r;r++)i=g[r],l=p.createTween(i,m?a[i]:0),d[i]=a[i]||x.style(e,i),i in a||(a[i]=l.start,m&&(l.end=l.start,l.start="width"===i||"height"===i?1:0))}}function An(e,t,n,r,i){return new An.prototype.init(e,t,n,r,i)}x.Tween=An,An.prototype={constructor:An,init:function(e,t,n,r,i,o){this.elem=e,this.prop=n,this.easing=i||"swing",this.options=t,this.start=this.now=this.cur(),this.end=r,this.unit=o||(x.cssNumber[n]?"":"px")},cur:function(){var e=An.propHooks[this.prop];return e&&e.get?e.get(this):An.propHooks._default.get(this)},run:function(e){var t,n=An.propHooks[this.prop];return this.pos=t=this.options.duration?x.easing[this.easing](e,this.options.duration*e,0,1,this.options.duration):e,this.now=(this.end-this.start)*t+this.start,this.options.step&&this.options.step.call(this.elem,this.now,this),n&&n.set?n.set(this):An.propHooks._default.set(this),this}},An.prototype.init.prototype=An.prototype,An.propHooks={_default:{get:function(e){var t;return null==e.elem[e.prop]||e.elem.style&&null!=e.elem.style[e.prop]?(t=x.css(e.elem,e.prop,""),t&&"auto"!==t?t:0):e.elem[e.prop]},set:function(e){x.fx.step[e.prop]?x.fx.step[e.prop](e):e.elem.style&&(null!=e.elem.style[x.cssProps[e.prop]]||x.cssHooks[e.prop])?x.style(e.elem,e.prop,e.now+e.unit):e.elem[e.prop]=e.now}}},An.propHooks.scrollTop=An.propHooks.scrollLeft={set:function(e){e.elem.nodeType&&e.elem.parentNode&&(e.elem[e.prop]=e.now)}},x.each(["toggle","show","hide"],function(e,t){var n=x.fn[t];x.fn[t]=function(e,r,i){return null==e||"boolean"==typeof e?n.apply(this,arguments):this.animate(Ln(t,!0),e,r,i)}}),x.fn.extend({fadeTo:function(e,t,n,r){return this.filter(At).css("opacity",0).show().end().animate({opacity:t},e,n,r)},animate:function(e,t,n,r){var i=x.isEmptyObject(e),o=x.speed(t,n,r),s=function(){var t=Sn(this,x.extend({},e),o);s.finish=function(){t.stop(!0)},(i||q.get(this,"finish"))&&t.stop(!0)};return s.finish=s,i||o.queue===!1?this.each(s):this.queue(o.queue,s)},stop:function(e,t,n){var r=function(e){var t=e.stop;delete e.stop,t(n)};return"string"!=typeof e&&(n=t,t=e,e=undefined),t&&e!==!1&&this.queue(e||"fx",[]),this.each(function(){var t=!0,i=null!=e&&e+"queueHooks",o=x.timers,s=q.get(this);if(i)s[i]&&s[i].stop&&r(s[i]);else for(i in s)s[i]&&s[i].stop&&Tn.test(i)&&r(s[i]);for(i=o.length;i--;)o[i].elem!==this||null!=e&&o[i].queue!==e||(o[i].anim.stop(n),t=!1,o.splice(i,1));(t||!n)&&x.dequeue(this,e)})},finish:function(e){return e!==!1&&(e=e||"fx"),this.each(function(){var t,n=q.get(this),r=n[e+"queue"],i=n[e+"queueHooks"],o=x.timers,s=r?r.length:0;for(n.finish=!0,x.queue(this,e,[]),i&&i.cur&&i.cur.finish&&i.cur.finish.call(this),t=o.length;t--;)o[t].elem===this&&o[t].queue===e&&(o[t].anim.stop(!0),o.splice(t,1));for(t=0;s>t;t++)r[t]&&r[t].finish&&r[t].finish.call(this);delete n.finish})}});function Ln(e,t){var n,r={height:e},i=0;for(t=t?1:0;4>i;i+=2-t)n=St[i],r["margin"+n]=r["padding"+n]=e;return t&&(r.opacity=r.width=e),r}x.each({slideDown:Ln("show"),slideUp:Ln("hide"),slideToggle:Ln("toggle"),fadeIn:{opacity:"show"},fadeOut:{opacity:"hide"},fadeToggle:{opacity:"toggle"}},function(e,t){x.fn[e]=function(e,n,r){return this.animate(t,e,n,r)}}),x.speed=function(e,t,n){var r=e&&"object"==typeof e?x.extend({},e):{complete:n||!n&&t||x.isFunction(e)&&e,duration:e,easing:n&&t||t&&!x.isFunction(t)&&t};return r.duration=x.fx.off?0:"number"==typeof r.duration?r.duration:r.duration in x.fx.speeds?x.fx.speeds[r.duration]:x.fx.speeds._default,(null==r.queue||r.queue===!0)&&(r.queue="fx"),r.old=r.complete,r.complete=function(){x.isFunction(r.old)&&r.old.call(this),r.queue&&x.dequeue(this,r.queue)},r},x.easing={linear:function(e){return e},swing:function(e){return.5-Math.cos(e*Math.PI)/2}},x.timers=[],x.fx=An.prototype.init,x.fx.tick=function(){var e,t=x.timers,n=0;for(vn=x.now();t.length>n;n++)e=t[n],e()||t[n]!==e||t.splice(n--,1);t.length||x.fx.stop(),vn=undefined},x.fx.timer=function(e){e()&&x.timers.push(e)&&x.fx.start()},x.fx.interval=13,x.fx.start=function(){xn||(xn=setInterval(x.fx.tick,x.fx.interval))},x.fx.stop=function(){clearInterval(xn),xn=null},x.fx.speeds={slow:600,fast:200,_default:400},x.fx.step={},x.expr&&x.expr.filters&&(x.expr.filters.animated=function(e){return x.grep(x.timers,function(t){return e===t.elem}).length}),x.fn.offset=function(e){if(arguments.length)return e===undefined?this:this.each(function(t){x.offset.setOffset(this,e,t)});var t,n,i=this[0],o={top:0,left:0},s=i&&i.ownerDocument;if(s)return t=s.documentElement,x.contains(t,i)?(typeof i.getBoundingClientRect!==r&&(o=i.getBoundingClientRect()),n=qn(s),{top:o.top+n.pageYOffset-t.clientTop,left:o.left+n.pageXOffset-t.clientLeft}):o},x.offset={setOffset:function(e,t,n){var r,i,o,s,a,u,l,c=x.css(e,"position"),f=x(e),p={};"static"===c&&(e.style.position="relative"),a=f.offset(),o=x.css(e,"top"),u=x.css(e,"left"),l=("absolute"===c||"fixed"===c)&&(o+u).indexOf("auto")>-1,l?(r=f.position(),s=r.top,i=r.left):(s=parseFloat(o)||0,i=parseFloat(u)||0),x.isFunction(t)&&(t=t.call(e,n,a)),null!=t.top&&(p.top=t.top-a.top+s),null!=t.left&&(p.left=t.left-a.left+i),"using"in t?t.using.call(e,p):f.css(p)}},x.fn.extend({position:function(){if(this[0]){var e,t,n=this[0],r={top:0,left:0};return"fixed"===x.css(n,"position")?t=n.getBoundingClientRect():(e=this.offsetParent(),t=this.offset(),x.nodeName(e[0],"html")||(r=e.offset()),r.top+=x.css(e[0],"borderTopWidth",!0),r.left+=x.css(e[0],"borderLeftWidth",!0)),{top:t.top-r.top-x.css(n,"marginTop",!0),left:t.left-r.left-x.css(n,"marginLeft",!0)}}},offsetParent:function(){return this.map(function(){var e=this.offsetParent||s;while(e&&!x.nodeName(e,"html")&&"static"===x.css(e,"position"))e=e.offsetParent;return e||s})}}),x.each({scrollLeft:"pageXOffset",scrollTop:"pageYOffset"},function(t,n){var r="pageYOffset"===n;x.fn[t]=function(i){return x.access(this,function(t,i,o){var s=qn(t);return o===undefined?s?s[n]:t[i]:(s?s.scrollTo(r?e.pageXOffset:o,r?o:e.pageYOffset):t[i]=o,undefined)},t,i,arguments.length,null)}});function qn(e){return x.isWindow(e)?e:9===e.nodeType&&e.defaultView}x.each({Height:"height",Width:"width"},function(e,t){x.each({padding:"inner"+e,content:t,"":"outer"+e},function(n,r){x.fn[r]=function(r,i){var o=arguments.length&&(n||"boolean"!=typeof r),s=n||(r===!0||i===!0?"margin":"border");return x.access(this,function(t,n,r){var i;return x.isWindow(t)?t.document.documentElement["client"+e]:9===t.nodeType?(i=t.documentElement,Math.max(t.body["scroll"+e],i["scroll"+e],t.body["offset"+e],i["offset"+e],i["client"+e])):r===undefined?x.css(t,n,s):x.style(t,n,r,s)},t,o?r:undefined,o,null)}})}),x.fn.size=function(){return this.length},x.fn.andSelf=x.fn.addBack,"object"==typeof module&&"object"==typeof module.exports?module.exports=x:"function"==typeof define&&define.amd&&define("jquery",[],function(){return x}),"object"==typeof e&&"object"==typeof e.document&&(e.jQuery=e.$=x)})(window);
