# Supplementary material for: GrapeTree: visualization of core genomic relationships among 100,000 bacterial pathogens
Source: Genome Res. 2018 Sep;28(9):1395–404. doi: 10.1101/gr.232397.117 (PMC6120633; doi:10.1101/gr.232397.117)
Supplement: Supplemental Material [file supp_gr.232397.117_Supplemental_data_S3.zip › Supplemental_data/GrapeTree-codes/documentation/developer/scripts/prettify/lang-css.js]

PR.registerLangHandler(PR.createSimpleLexer([
  ["pln", /^[\t\n\f\r ]+/, null, " \t\r\n"]
], [
  ["str", /^"(?:[^\n\f\r"\\]|\\(?:\r\n?|\n|\f)|\\[\S\s])*"/, null],
  ["str", /^'(?:[^\n\f\r'\\]|\\(?:\r\n?|\n|\f)|\\[\S\s])*'/, null],
  ["lang-css-str", /^url\(([^"')]*)\)/i],
  ["kwd", /^(?:url|rgb|!important|@import|@page|@media|@charset|inherit)(?=[^\w-]|$)/i, null],
  ["lang-css-kw", /^(-?(?:[_a-z]|\\[\da-f]+ ?)(?:[\w-]|\\\\[\da-f]+ ?)*)\s*:/i],
  ["com", /^\/\*[^*]*\*+(?:[^*/][^*]*\*+)*\//],
  ["com", /^(?:<\!--|--\>)/],
  ["lit", /^(?:\d+|\d*\.\d+)(?:%|[a-z]+)?/i],
  ["lit", /^#[\da-f]{3,6}/i],
  ["pln", /^-?(?:[_a-z]|\\[\da-f]+ ?)(?:[\w-]|\\\\[\da-f]+ ?)*/i],
  ["pun", /^[^\s\w"']+/]
]), ["css"]);
PR.registerLangHandler(PR.createSimpleLexer([], [
  ["kwd", /^-?(?:[_a-z]|\\[\da-f]+ ?)(?:[\w-]|\\\\[\da-f]+ ?)*/i]
]), ["css-kw"]);
PR.registerLangHandler(PR.createSimpleLexer([], [
  ["str", /^[^"')]+/]
]), ["css-str"]);
