# Supplementary material for: GrapeTree: visualization of core genomic relationships among 100,000 bacterial pathogens
Source: Genome Res. 2018 Sep;28(9):1395–404. doi: 10.1101/gr.232397.117 (PMC6120633; doi:10.1101/gr.232397.117)
Supplement: Supplemental Material [file supp_gr.232397.117_Supplemental_data_S3.zip › Supplemental_data/GrapeTree-codes/documentation/developer/styles/darkstrap.css]

/* 
 * Darkstrap v0.9.2
 * By danneu (http://github.com/danneu/darkstrap)
 * Based off Twitter Bootstrap v2.2.2
 */

tr.warning,
tr.success,
tr.error,
tr.info {
  color: #fff;
}

body {
  color: #c6c6c6;
  background-color: #2f2f2f;
}

a:hover {
  color: #1ab2ff;
}

textarea,
input[type="text"],
input[type="password"],
input[type="datetime"],
input[type="datetime-local"],
input[type="date"],
input[type="month"],
input[type="time"],
input[type="week"],
input[type="number"],
input[type="email"],
input[type="url"],
input[type="search"],
input[type="tel"],
input[type="color"],
.uneditable-input {
  background-color: #cccccc;
}
select {
  background-color: #cccccc;
}

.uneditable-input,
.uneditable-textarea {
  background-color: #c9c9c9;
}

input:-moz-placeholder,
textarea:-moz-placeholder {
  color: #666666;
}
input:-ms-input-placeholder,
textarea:-ms-input-placeholder {
  color: #666666;
}
input::-webkit-input-placeholder,
textarea::-webkit-input-placeholder {
  color: #666666;
}

.control-group.warning .input-prepend .add-on,
.control-group.warning .input-append .add-on {
  background-color: #faa732;
}

.control-group.error .input-prepend .add-on,
.control-group.error .input-append .add-on {
  background-color: #fc5b5e;
}

.control-group.success .input-prepend .add-on,
.control-group.success .input-append .add-on {
  background-color: #5bb75b;
}

.control-group.info .input-prepend .add-on,
.control-group.info .input-append .add-on {
  background-color: #3a87ad;
}

.form-actions {
  background-color: #444444;
}
.help-block,
.help-inline {
  color: #ececec;
}

.table th,
.table td {
  border-top: 1px solid #666666;
}
.table tbody + tbody {
  border-top: 2px solid #666666;
}
.table .table {
  background-color: #2f2f2f;
}

.table-bordered {
  border: 1px solid #666666;
}
.table-bordered th,
.table-bordered td {
  border-left: 1px solid #666666;
}
.table-striped tbody > tr:nth-child(odd) > td,
.table-striped tbody > tr:nth-child(odd) > th {
  background-color: #444444;
}

.table-hover tbody tr:hover td,
.table-hover tbody tr:hover th {
  background-color: #666666;
}


.table tbody tr.success td {
  background-color: #5bb75b;
}
.table tbody tr.error td {
  background-color: #fc5b5e;
}
.table tbody tr.warning td {
  background-color: #faa732;
}
.table tbody tr.info td {
  background-color: #3a87ad;
}

.table-hover tbody tr.success:hover td {
  background-color: #4cad4c;
}
.table-hover tbody tr.error:hover td {
  background-color: #fc4245;
}
.table-hover tbody tr.warning:hover td {
  background-color: #f99c19;
}
.table-hover tbody tr.info:hover td {
  background-color: #34789a;
}

[class^="icon-"],
[class*=" icon-"] {
  background-image: url("../img/glyphicons-halflings.png");
}

.icon-white,
.nav-pills > .active > a > [class^="icon-"],
.nav-pills > .active > a > [class*=" icon-"],
.nav-list > .active > a > [class^="icon-"],
.nav-list > .active > a > [class*=" icon-"],
.navbar-inverse .nav > .active > a > [class^="icon-"],
.navbar-inverse .nav > .active > a > [class*=" icon-"],
.dropdown-menu > li > a:hover > [class^="icon-"],
.dropdown-menu > li > a:hover > [class*=" icon-"],
.dropdown-menu > .active > a > [class^="icon-"],
.dropdown-menu > .active > a > [class*=" icon-"],
.dropdown-submenu:hover > a > [class^="icon-"],
.dropdown-submenu:hover > a > [class*=" icon-"] {
  background-image: url("../img/glyphicons-halflings-white.png");
}


.btn-link:hover {
  color: #1ab2ff;
}

.alert {
  background-color: #faa732;
  border: 1px solid #fa7d23;
}


.alert-success {
  background-color: #5bb75b;
  border-color: #5cad4c;
}


.alert-danger,
.alert-error {
  background-color: #fc5b5e;
  border-color: #fc4c6d;
}

.alert-info {
  background-color: #3a87ad;
  border-color: #318292;
}

.nav-tabs > .active > a,
.nav-tabs > .active > a:hover {
  background-color: #2f2f2f;
}

.nav .dropdown-toggle:hover .caret {
  border-top-color: #1ab2ff;
  border-bottom-color: #1ab2ff;
}

.navbar-inner {
  background-color: #363636;
  background-image: -moz-linear-gradient(top, #444444, #222222);
  background-image: -webkit-gradient(linear, 0 0, 0 100%, from(#444444), to(#222222));
  background-image: -webkit-linear-gradient(top, #444444, #222222);
  background-image: -o-linear-gradient(top, #444444, #222222);
  background-image: linear-gradient(to bottom, #444444, #222222);
  filter: progid:DXImageTransform.Microsoft.gradient(startColorstr='#FF444444', endColorstr='#FF222222', GradientType=0);
  border: 1px solid #030303;
}
.navbar .brand {
  color: #c6c6c6;
  text-shadow: 0 1px 0 #444444;
}
.navbar-text {
  color: #c6c6c6;
}

.navbar-link {
  color: #c6c6c6;
}
.navbar-link:hover {
  color: white;
}

.navbar .divider-vertical {
  border-left: 1px solid #222222;
  border-right: 1px solid #444444;
}


.navbar .nav > li > a {
  color: #c6c6c6;
  text-shadow: 0 1px 0 #444444;
}

.navbar .nav > li > a:focus,
.navbar .nav > li > a:hover {
  color: white;
}

.navbar .nav > .active > a,
.navbar .nav > .active > a:hover,
.navbar .nav > .active > a:focus {
  color: white;
  background-color: #151515;
}

.navbar .btn-navbar {
  background-color: #292929;
  background-image: -moz-linear-gradient(top, #373737, #151515);
  background-image: -webkit-gradient(linear, 0 0, 0 100%, from(#373737), to(#151515));
  background-image: -webkit-linear-gradient(top, #373737, #151515);
  background-image: -o-linear-gradient(top, #373737, #151515);
  background-image: linear-gradient(to bottom, #373737, #151515);
  filter: progid:DXImageTransform.Microsoft.gradient(startColorstr='#FF373737', endColorstr='#FF151515', GradientType=0);
  border-color: #151515 #151515 black;
  *background-color: #151515;
}
.navbar .btn-navbar:hover, .navbar .btn-navbar:active, .navbar .btn-navbar.active, .navbar .btn-navbar.disabled, .navbar .btn-navbar[disabled] {
  background-color: #151515;
  *background-color: #090909;
}
.navbar .btn-navbar:active, .navbar .btn-navbar.active {
  background-color: black \9;
}

.navbar .nav li.dropdown > a:hover .caret {
  border-top-color: white;
  border-bottom-color: white;
}

.navbar .nav li.dropdown.open > .dropdown-toggle,
.navbar .nav li.dropdown.active > .dropdown-toggle,
.navbar .nav li.dropdown.open.active > .dropdown-toggle {
  background-color: #151515;
  color: white;
}

.navbar .nav li.dropdown > .dropdown-toggle .caret {
  border-top-color: #c6c6c6;
  border-bottom-color: #c6c6c6;
}

.navbar .nav li.dropdown.open > .dropdown-toggle .caret,
.navbar .nav li.dropdown.active > .dropdown-toggle .caret,
.navbar .nav li.dropdown.open.active > .dropdown-toggle .caret {
  border-top-color: white;
  border-bottom-color: white;
}

.well {
  -webkit-box-shadow: rgba(255, 255, 255, 0.1) 0 1px 0, rgba(0, 0, 0, 0.8) 0 1px 7px 0px inset;
  -moz-box-shadow: rgba(255, 255, 255, 0.1) 0 1px 0, rgba(0, 0, 0, 0.8) 0 1px 7px 0px inset;
  box-shadow: rgba(255, 255, 255, 0.1) 0 1px 0, rgba(0, 0, 0, 0.8) 0 1px 7px 0px inset;
  background: #202020;
  background-color: rgba(0, 0, 0, 0.3);
  border: 0;
}

.darkwell, .breadcrumb, code, pre, select,
input[type="text"],
input[type="password"],
input[type="datetime"],
input[type="datetime-local"],
input[type="date"],
input[type="month"],
input[type="time"],
input[type="week"],
input[type="number"],
input[type="email"],
input[type="url"],
input[type="search"],
input[type="tel"],
input[type="color"],
.uneditable-input, textarea, .hero-unit, .progress {
  -webkit-box-shadow: rgba(255, 255, 255, 0.1) 0 1px 0, rgba(0, 0, 0, 0.8) 0 1px 7px 0px inset;
  -moz-box-shadow: rgba(255, 255, 255, 0.1) 0 1px 0, rgba(0, 0, 0, 0.8) 0 1px 7px 0px inset;
  box-shadow: rgba(255, 255, 255, 0.1) 0 1px 0, rgba(0, 0, 0, 0.8) 0 1px 7px 0px inset;
  background: #202020;
  background-color: rgba(0, 0, 0, 0.3);
  border: 0;
}

.breadcrumb {
  border: 0;
}
.breadcrumb li {
  text-shadow: 0 1px 0 black;
}

.page-header {
  -webkit-box-shadow: rgba(255, 255, 255, 0.07) 0 1px 0;
  -moz-box-shadow: rgba(255, 255, 255, 0.07) 0 1px 0;
  box-shadow: rgba(255, 255, 255, 0.07) 0 1px 0;
  border-bottom: 1px solid #121212;
}

h1, h2, h3, h4, h5, h6 {
  color: white;
}

h6 {
  color: #999;
}

blockquote {
  border-left-color: #111;
}
blockquote.pull-right {
  border-right-color: #111;
}

hr {
  -webkit-box-shadow: rgba(255, 255, 255, 0.07) 0 1px 0;
  -moz-box-shadow: rgba(255, 255, 255, 0.07) 0 1px 0;
  box-shadow: rgba(255, 255, 255, 0.07) 0 1px 0;
  border-bottom: 1px solid #121212;
  border-top: none;
}

code {
  border: none;
  padding: 2px 4px;
}

pre {
  border: none;
  color: #c6c6c6;
  padding: 8px;
}

legend {
  -webkit-box-shadow: rgba(255, 255, 255, 0.07) 0 1px 0;
  -moz-box-shadow: rgba(255, 255, 255, 0.07) 0 1px 0;
  box-shadow: rgba(255, 255, 255, 0.07) 0 1px 0;
  border-bottom: 1px solid #121212;
  color: #fff;
}

select,
input[type="text"],
input[type="password"],
input[type="datetime"],
input[type="datetime-local"],
input[type="date"],
input[type="month"],
input[type="time"],
input[type="week"],
input[type="number"],
input[type="email"],
input[type="url"],
input[type="search"],
input[type="tel"],
input[type="color"],
.uneditable-input {
  color: white;
  height: 21px;
}
select:-moz-placeholder,
input[type="text"]:-moz-placeholder,
input[type="password"]:-moz-placeholder,
input[type="datetime"]:-moz-placeholder,
input[type="datetime-local"]:-moz-placeholder,
input[type="date"]:-moz-placeholder,
input[type="month"]:-moz-placeholder,
input[type="time"]:-moz-placeholder,
input[type="week"]:-moz-placeholder,
input[type="number"]:-moz-placeholder,
input[type="email"]:-moz-placeholder,
input[type="url"]:-moz-placeholder,
input[type="search"]:-moz-placeholder,
input[type="tel"]:-moz-placeholder,
input[type="color"]:-moz-placeholder,
.uneditable-input:-moz-placeholder {
  color: #666666;
}
select:-ms-input-placeholder,
input[type="text"]:-ms-input-placeholder,
input[type="password"]:-ms-input-placeholder,
input[type="datetime"]:-ms-input-placeholder,
input[type="datetime-local"]:-ms-input-placeholder,
input[type="date"]:-ms-input-placeholder,
input[type="month"]:-ms-input-placeholder,
input[type="time"]:-ms-input-placeholder,
input[type="week"]:-ms-input-placeholder,
input[type="number"]:-ms-input-placeholder,
input[type="email"]:-ms-input-placeholder,
input[type="url"]:-ms-input-placeholder,
input[type="search"]:-ms-input-placeholder,
input[type="tel"]:-ms-input-placeholder,
input[type="color"]:-ms-input-placeholder,
.uneditable-input:-ms-input-placeholder {
  color: #666666;
}
select::-webkit-input-placeholder,
input[type="text"]::-webkit-input-placeholder,
input[type="password"]::-webkit-input-placeholder,
input[type="datetime"]::-webkit-input-placeholder,
input[type="datetime-local"]::-webkit-input-placeholder,
input[type="date"]::-webkit-input-placeholder,
input[type="month"]::-webkit-input-placeholder,
input[type="time"]::-webkit-input-placeholder,
input[type="week"]::-webkit-input-placeholder,
input[type="number"]::-webkit-input-placeholder,
input[type="email"]::-webkit-input-placeholder,
input[type="url"]::-webkit-input-placeholder,
input[type="search"]::-webkit-input-placeholder,
input[type="tel"]::-webkit-input-placeholder,
input[type="color"]::-webkit-input-placeholder,
.uneditable-input::-webkit-input-placeholder {
  color: #666666;
}

textarea {
  color: white;
}
textarea:-moz-placeholder {
  color: #666666;
}
textarea:-ms-input-placeholder {
  color: #666666;
}
textarea::-webkit-input-placeholder {
  color: #666666;
}

select {
  height: 29px;
}

.input-prepend .add-on,
.input-append .add-on {
  background: #444;
  color: #c6c6c6;
  border-color: #111;
  text-shadow: 0 1px 0 black;
}

.form-actions {
  border-top-color: #222;
}

.well .form-actions {
  border-top-color: #000;
  background-color: rgba(0, 0, 0, 0.3);
  margin-left: -17px;
  margin-right: -17px;
  margin-bottom: -17px;
}

.help-inline,
.help-block {
  color: #999;
}

.control-group.warning input, .control-group.warning select, .control-group.warning textarea {
  color: #faa732;
  border-color: #faa732;
  -webkit-box-shadow: rgba(255, 255, 255, 0.1) 0 1px 0, rgba(0, 0, 0, 0.8) 0 1px 7px 0px inset;
  -moz-box-shadow: rgba(255, 255, 255, 0.1) 0 1px 0, rgba(0, 0, 0, 0.8) 0 1px 7px 0px inset;
  box-shadow: rgba(255, 255, 255, 0.1) 0 1px 0, rgba(0, 0, 0, 0.8) 0 1px 7px 0px inset;
  background: #202020;
  background-color: rgba(0, 0, 0, 0.3);
}
.control-group.warning input:focus,
.control-group.warning select:focus,
.control-group.warning textarea:focus {
  border-color: #faa732;
  -webkit-box-shadow: 0 0 6px #faa732;
  -moz-box-shadow: 0 0 6px #faa732;
  box-shadow: 0 0 6px #faa732;
}
.control-group.warning .control-label,
.control-group.warning .help-block,
.control-group.warning .help-inline {
  color: #faa732;
}
.control-group.success input, .control-group.success select, .control-group.success textarea {
  color: #5bb75b;
  border-color: #5bb75b;
  -webkit-box-shadow: rgba(255, 255, 255, 0.1) 0 1px 0, rgba(0, 0, 0, 0.8) 0 1px 7px 0px inset;
  -moz-box-shadow: rgba(255, 255, 255, 0.1) 0 1px 0, rgba(0, 0, 0, 0.8) 0 1px 7px 0px inset;
  box-shadow: rgba(255, 255, 255, 0.1) 0 1px 0, rgba(0, 0, 0, 0.8) 0 1px 7px 0px inset;
  background: #202020;
  background-color: rgba(0, 0, 0, 0.3);
}
.control-group.success input:focus,
.control-group.success select:focus,
.control-group.success textarea:focus {
  border-color: #5bb75b;
  -webkit-box-shadow: 0 0 6px #5bb75b;
  -moz-box-shadow: 0 0 6px #5bb75b;
  box-shadow: 0 0 6px #5bb75b;
}
.control-group.success .control-label,
.control-group.success .help-block,
.control-group.success .help-inline {
  color: #5bb75b;
}
.control-group.error input, .control-group.error select, .control-group.error textarea {
  color: #fc5b5e;
  border-color: #fc5b5e;
  -webkit-box-shadow: rgba(255, 255, 255, 0.1) 0 1px 0, rgba(0, 0, 0, 0.8) 0 1px 7px 0px inset;
  -moz-box-shadow: rgba(255, 255, 255, 0.1) 0 1px 0, rgba(0, 0, 0, 0.8) 0 1px 7px 0px inset;
  box-shadow: rgba(255, 255, 255, 0.1) 0 1px 0, rgba(0, 0, 0, 0.8) 0 1px 7px 0px inset;
  background: #202020;
  background-color: rgba(0, 0, 0, 0.3);
}
.control-group.error input:focus,
.control-group.error select:focus,
.control-group.error textarea:focus {
  border-color: #fc5b5e;
  -webkit-box-shadow: 0 0 6px #fc5b5e;
  -moz-box-shadow: 0 0 6px #fc5b5e;
  box-shadow: 0 0 6px #fc5b5e;
}
.control-group.error .control-label,
.control-group.error .help-block,
.control-group.error .help-inline {
  color: #fc5b5e;
}
.control-group.info input, .control-group.info select, .control-group.info textarea {
  color: #3a87ad;
  border-color: #3a87ad;
  -webkit-box-shadow: rgba(255, 255, 255, 0.1) 0 1px 0, rgba(0, 0, 0, 0.8) 0 1px 7px 0px inset;
  -moz-box-shadow: rgba(255, 255, 255, 0.1) 0 1px 0, rgba(0, 0, 0, 0.8) 0 1px 7px 0px inset;
  box-shadow: rgba(255, 255, 255, 0.1) 0 1px 0, rgba(0, 0, 0, 0.8) 0 1px 7px 0px inset;
  background: #202020;
  background-color: rgba(0, 0, 0, 0.3);
}
.control-group.info input:focus,
.control-group.info select:focus,
.control-group.info textarea:focus {
  border-color: #3a87ad;
  -webkit-box-shadow: 0 0 6px #3a87ad;
  -moz-box-shadow: 0 0 6px #3a87ad;
  box-shadow: 0 0 6px #3a87ad;
}
.control-group.info .control-label,
.control-group.info .help-block,
.control-group.info .help-inline {
  color: #3a87ad;
}

input:focus:invalid,
textarea:focus:invalid,
select:focus:invalid {
  border-color: #fc5b5e;
}

input:focus:invalid:focus,
textarea:focus:invalid:focus,
select:focus:invalid:focus {
  border-color: #fc5b5e;
  box-shadow: 0 0 6px #fc5b5e;
}

.btn-link {
  text-shadow: none;
}

.img-polaroid {
  background-color: #111;
  background-color: rgba(0, 0, 0, 0.3);
}

.nav-tabs .open .dropdown-toggle,
.nav-pills .open .dropdown-toggle,
.nav > .open.active > a:hover {
  background-color: rgba(0, 0, 0, 0.25);
  border-color: transparent transparent #666666 transparent;
}

.nav > .dropdown.active > a:hover {
  color: #fff;
}

.nav-tabs .active .dropdown-toggle .caret,
.nav-pills .active .dropdown-toggle .caret {
  border-top-color: #fff;
}

.nav-tabs {
  border-bottom: 1px solid #666666;
}
.nav-tabs > .active > a, .nav-tabs > .active > a:hover {
  background-color: #2f2f2f;
  color: #fff;
  border-color: #666666 #666666 transparent #666666;
}
.nav-tabs > li > a:hover {
  border-color: #2f2f2f #2f2f2f #666666 #2f2f2f;
  background-color: rgba(0, 0, 0, 0.25);
  color: #00aaff;
}
.nav-tabs.nav-stacked > li > a, .nav-tabs.nav-stacked > li > a:hover {
  border-color: #666;
}

.well > .nav-tabs > .active > a, .well > .nav-tabs > .active > a:hover {
  background-color: #202020;
}

.nav-pills > li > a:hover {
  background-color: rgba(0, 0, 0, 0.25);
  color: #00aaff;
}

.nav-list > li > a,
.nav-list .nav-header {
  text-shadow: 0 1px 0 black;
}

.nav-list > li > a:hover {
  background-color: rgba(0, 0, 0, 0.25);
  color: #00aaff;
}

.nav-list .active > a:hover {
  background-color: #0088cc;
  color: white;
}

.tabs-below .nav-tabs {
  border-top: 1px solid #666666;
}

.tabs-left .nav-tabs {
  border-right: 1px solid #666666;
}

.tabs-right .nav-tabs {
  border-left: 1px solid #666666;
}

.tabs-below .nav-tabs > li > a:hover {
  border-top: 1px solid #666666;
}

.tabs-left .nav-tabs > li > a:hover {
  border-color: transparent #666666 transparent transparent;
}

.tabs-right .nav-tabs > li > a:hover {
  border-color: transparent transparent transparent #666666;
}

.tabs-below .nav-tabs .active > a,
.tabs-below .nav-tabs .active > a:hover {
  border-color: transparent #666666 #666666 #666666;
}

.tabs-left .nav-tabs .active > a,
.tabs-left .nav-tabs .active > a:hover {
  border-color: #666666 transparent #666666 #666666;
}

.tabs-right .nav-tabs .active > a,
.tabs-right .nav-tabs .active > a:hover {
  border-color: #666666 #666666 #666666 transparent;
}

.nav-list > li > a,
.nav-list .nav-header {
  text-shadow: 0 1px 0 rgba(0, 0, 0, 0.5);
}

.nav-tabs > li > a:hover {
  border-color: transparent transparent #666666 transparent;
}

.nav > .disabled > a:hover {
  color: #999;
}

.nav-list .divider {
  background-color: transparent;
  -webkit-box-shadow: rgba(255, 255, 255, 0.07) 0 1px 0;
  -moz-box-shadow: rgba(255, 255, 255, 0.07) 0 1px 0;
  box-shadow: rgba(255, 255, 255, 0.07) 0 1px 0;
  border-bottom: 1px solid #121212;
}

.navbar .brand {
  text-shadow: 0 1px 0 black;
}

.navbar .divider-vertical {
  border: transparent;
  -webkit-box-shadow: rgba(255, 255, 255, 0.07) 1px 0 0;
  -moz-box-shadow: rgba(255, 255, 255, 0.07) 1px 0 0;
  box-shadow: rgba(255, 255, 255, 0.07) 1px 0 0;
  border-right: 1px solid #121212;
}

.navbar-inverse .brand {
  color: #555;
  text-shadow: 0 1px 0 white;
}
.navbar-inverse .brand:hover {
  color: #555;
}
.navbar-inverse .navbar-inner {
  background: #fafafa;
  border: 1px solid #030303;
  box-shadow: 0 1px 4px rgba(0, 0, 0, 0.5);
  background: -moz-linear-gradient(top, white 0%, #999999 100%);
  background: -webkit-gradient(linear, left top, left bottom, color-stop(0%, white), color-stop(100%, #999999));
  background: -webkit-linear-gradient(top, white 0%, #999999 100%);
  background: -o-linear-gradient(top, white 0%, #999999 100%);
  background: -ms-linear-gradient(top, white 0%, #999999 100%);
  background: linear-gradient(to bottom, #ffffff 0%, #999999 100%);
  filter: progid:DXImageTransform.Microsoft.gradient(startColorstr='#ffffff', endColorstr='#999999',GradientType=0 );
}
.navbar-inverse .nav > li > a {
  color: #555;
}
.navbar-inverse .nav > li > a:hover {
  color: #333;
}
.navbar-inverse .nav > .active > a,
.navbar-inverse .nav > .active > a:hover {
  background-color: #e5e5e5;
  box-shadow: 0 3px 8px rgba(0, 0, 0, 0.125) inset;
  color: #555555;
}
.navbar-inverse .nav li.dropdown.open > .dropdown-toggle,
.navbar-inverse .nav li.dropdown.active > .dropdown-toggle,
.navbar-inverse .nav li.dropdown.open.active > .dropdown-toggle {
  background-color: #e5e5e5;
  color: #555;
}
.navbar-inverse .nav li.dropdown > a:hover .caret {
  border-top-color: #555;
  color: #555;
}
.navbar-inverse .nav > li > a:focus,
.navbar-inverse .nav > li > a:hover {
  background-color: transparent;
  color: #333;
}
.navbar-inverse .nav li.dropdown.open > .dropdown-toggle,
.navbar-inverse .nav li.dropdown.active > .dropdown-toggle,
.navbar-inverse .nav li.dropdown.open.active > .dropdown-toggle {
  background-color: #e5e5e5;
  color: #555;
}
.navbar-inverse .nav li.dropdown.open > .dropdown-toggle .caret,
.navbar-inverse .nav li.dropdown.active > .dropdown-toggle .caret,
.navbar-inverse .nav li.dropdown.open.active > .dropdown-toggle .caret {
  border-bottom-color: #555;
  border-top-color: #555;
  color: #555;
}
.navbar-inverse .navbar-search .search-query {
  box-shadow: 0 3px 8px rgba(0, 0, 0, 0.6) inset;
  background-color: white;
  color: #333;
}
.navbar-inverse .navbar-search input.search-query:focus {
  box-shadow: 0 3px 8px rgba(0, 0, 0, 0.6) inset, 0 0 8px rgba(82, 168, 236, 0.6);
  box-shadow: 0 3px 8px rgba(0, 0, 0, 0.6) inset, 0 0 8px rgba(82, 168, 236, 0.9);
  padding: 4px 14px;
  outline: 0 none;
}
.navbar-inverse .nav li.dropdown > .dropdown-toggle .caret {
  border-bottom-color: #555;
  border-top-color: #555;
}
.navbar-inverse .nav li.dropdown > a:hover .caret {
  border-bottom-color: #333;
  border-top-color: #333;
}
.navbar-inverse .navbar-search .search-query:-moz-placeholder {
  color: #999;
}

.pagination ul > li > a,
.pagination ul > li > span {
  background: transparent;
  border-color: #666;
}

.pagination ul > li > a:hover,
.pagination ul > .active > a,
.pagination ul > .active > span {
  background-color: rgba(0, 0, 0, 0.25);
}

.pager li > a, .pager li > span {
  background-color: transparent;
  border-color: #666;
}

.pager li > a:hover {
  background-color: rgba(0, 0, 0, 0.25);
}

.pager .disabled > a,
.pager .disabled > a:hover,
.pager .disabled > span {
  background-color: transparent;
}

.label,
.badge {
  text-shadow: 1px 1px 0 black;
  box-shadow: 1px 1px 0 black;
}

.label-inverse,
.badge-inverse {
  background-color: #111;
}

.hero-unit {
  background: #111;
  color: #ccc;
}

.thumbnail {
  border-color: #666;
  box-shadow: 0 1px 3px black;
}
.thumbnail .caption {
  color: #999;
}

.alert {
  color: white;
  border-color: #a86404;
  text-shadow: 0 1px 0 rgba(0, 0, 0, 0.25);
}
.alert h1, .alert h2, .alert h3, .alert h4, .alert h5, .alert h6 {
  color: #c17305;
}

.alert-error {
  border-color: #d40408;
}
.alert-error h1, .alert-error h2, .alert-error h3, .alert-error h4, .alert-error h5, .alert-error h6 {
  color: #ed0409;
}

.alert-success {
  border-color: #2d662d;
}
.alert-success h1, .alert-success h2, .alert-success h3, .alert-success h4, .alert-success h5, .alert-success h6 {
  color: #347834;
}

.alert-info {
  border-color: #1a3c4e;
}
.alert-info h1, .alert-info h2, .alert-info h3, .alert-info h4, .alert-info h5, .alert-info h6 {
  color: #204B61;
}

select::-webkit-scrollbar {
  -webkit-appearance: none;
  width: 11px;
}
select::-webkit-scrollbar-thumb {
  border-radius: 8px;
  border: 2px solid #202020;
  background-color: rgba(0, 0, 0, 0.5);
}

.modal {
  background-color: #444;
}

.modal-header {
  border-bottom: 1px solid #222222;
}

.modal-body p {
  color: #c6c6c6;
}

.modal-footer {
  background-color: #373737;
  border-top: 1px solid #222222;
  -moz-box-shadow: 0 1px 0 #333333 inset;
  -webkit-box-shadow: 0 1px 0 #333333 inset;
  -o-box-shadow: 0 1px 0 #333333 inset;
  box-shadow: 0 1px 0 #333333 inset;
}

.popover {
  background: #444;
  border: 1px solid rgba(0, 0, 0, 0.5);
  border: 1px solid black;
}

.popover-title {
  background: #373737;
  border-bottom-color: #222;
}

.popover.top .arrow:after {
  border-top-color: #444;
}

.popover.right .arrow:after {
  border-right-color: #444;
}

.popover.bottom .arrow:after {
  border-bottom-color: #444;
}

.popover.left .arrow:after {
  border-left-color: #444;
}
