# Supplementary material for: GrapeTree: visualization of core genomic relationships among 100,000 bacterial pathogens
Source: Genome Res. 2018 Sep;28(9):1395–404. doi: 10.1101/gr.232397.117 (PMC6120633; doi:10.1101/gr.232397.117)
Supplement: Supplemental Material [file supp_gr.232397.117_Supplemental_data_S3.zip › Supplemental_data/GrapeTree-codes/documentation/developer/styles/sunlight.dark.css]

/* global styles */
.sunlight-container {
	clear: both !important;
	position: relative !important;
	margin: 10px 0 !important;
}
.sunlight-code-container {
	clear: both !important;
	position: relative !important;
	border: none;
	border-color: #626262 !important;
	background-color: #262626 !important;
}
.sunlight-highlighted, .sunlight-container, .sunlight-container textarea {
	font-family: Consolas, Inconsolata, Monaco, "Courier New" !important;
	font-size: 12px !important;
	line-height: 15px !important;
}
.sunlight-highlighted, .sunlight-container textarea {
	color: #FFFFFF !important;
	margin: 0 !important;
}
.sunlight-container textarea {
	padding-left: 0 !important;
	margin-left: 0 !important;
	margin-right: 0 !important;
	padding-right: 0 !important;
}
.sunlight-code-container > .sunlight-highlighted {
	white-space: pre;
	overflow-x: auto;
	overflow-y: hidden; /* ie requires this wtf? */
}
.sunlight-highlighted {
	z-index: 1;
	position: relative;
}
.sunlight-highlighted * {
	background: transparent;
}
.sunlight-line-number-margin {
	float: left !important;
	margin-right: 5px !important;
	margin-top: 0 !important;
	margin-bottom: 0 !important;
	padding: 0 !important;
	padding-right: 4px !important;
	padding-left: 4px !important;
	border-right: 1px solid #9A9A9A !important;
	background-color: #3E3E3E !important;
	color: #9A9A9A !important;
	text-align: right !important;
	position: relative;
	z-index: 3;
}
.sunlight-highlighted a, .sunlight-line-number-margin a {
	border: none !important;
	text-decoration: none !important;
	font-style: normal !important;
	padding: 0 !important;
}
.sunlight-line-number-margin a {
	color: inherit !important;
}
.sunlight-line-highlight-overlay {
	position: absolute;
	top: 0;
	left: 0;
	width: 100%;
	z-index: 0;
}
.sunlight-line-highlight-overlay div {
	height: 15px;
	width: 100%;
}
.sunlight-line-highlight-overlay .sunlight-line-highlight-active {
	background-color: #4B4B4B;
}

/* menu */
.sunlight-menu {
	background-color: #FFFFCC;
	color: #000000;
}
.sunlight-menu ul {
	margin: 0 !important;
	padding: 0 !important;
	list-style-type: none !important;
}
.sunlight-menu li {
	float: right !important;
	margin-left: 5px !important;
}
.sunlight-menu a, .sunlight-menu img {
	color: #000099 !important;
	text-decoration: none !important;
	border: none !important;
}


.sunlight-string,
.sunlight-char,
.sunlight-heredoc,
.sunlight-heredocDeclaration,
.sunlight-nowdoc,
.sunlight-longString,
.sunlight-rawString,
.sunlight-binaryString,
.sunlight-verbatimString,
.sunlight-rawLongString,
.sunlight-binaryLongString,
.sunlight-diff .sunlight-added {
	color: #55EB54 !important;
}
.sunlight-operator,
.sunlight-punctuation,
.sunlight-delimiter {
	color: #B1EDEC !important;
}
.sunlight-ident,
.sunlight-diff .sunlight-unchanged {
	color: #E0E0E0 !important;
	font-weight: bold !important;
}
.sunlight-comment,
.sunlight-xmlDocCommentContent,
.sunlight-nginx .sunlight-ssiCommand,
.sunlight-sln .sunlight-formatDeclaration,
.sunlight-diff .sunlight-mergeHeader,
.sunlight-diff .sunlight-noNewLine {
	color: #787D31 !important;
}
.sunlight-number,
.sunlight-cdata,
.sunlight-guid,
.sunlight-diff .sunlight-modified {
	color: #F7BA7E !important;
	font-weight: bold !important;
}
.sunlight-named-ident,
.sunlight-xml .sunlight-attribute,
.sunlight-constant,
.sunlight-javascript .sunlight-globalVariable,
.sunlight-globalObject,
.sunlight-css .sunlight-id,
.sunlight-python .sunlight-attribute,
.sunlight-nginx .sunlight-context,
.sunlight-httpd .sunlight-context,
.sunlight-lisp .sunlight-declarationSpecifier,
.sunlight-erlang .sunlight-userDefinedFunction,
.sunlight-diff .sunlight-removed {
	color: #FBBDEE !important;
	font-weight: bold !important;
}
.sunlight-keyword,
.sunlight-languageConstruct,
.sunlight-specialOperator,
.sunlight-xml .sunlight-tagName,
.sunlight-xml .sunlight-operator,
.sunlight-bash .sunlight-command,
.sunlight-erlang .sunlight-moduleAttribute {
	color: #A3CCF7 !important;
	font-weight: bold !important;
}
.sunlight-shortOpenTag,
.sunlight-openTag,
.sunlight-closeTag,
.sunlight-xmlOpenTag,
.sunlight-xmlCloseTag,
.sunlight-aspOpenTag,
.sunlight-aspCloseTag,
.sunlight-label,
.sunlight-css .sunlight-importantFlag {
	background-color: #7373C1 !important;
}
.sunlight-content {
	color: #FFFFFF !important;
	font-weight: bold !important;
}
.sunlight-function,
.sunlight-globalFunction,
.sunlight-objective-c .sunlight-messageDestination,
.sunlight-ruby .sunlight-specialFunction,
.sunlight-6502asm .sunlight-illegalOpcode,
.sunlight-powershell .sunlight-switch,
.sunlight-lisp .sunlight-macro,
.sunlight-lisp .sunlight-specialForm,
.sunlight-lisp .sunlight-type,
.sunlight-sln .sunlight-sectionName,
.sunlight-diff .sunlight-header {
	color: #C8BBF1 !important;
	font-weight: bold !important;
}
.sunlight-variable,
.sunlight-environmentVariable,
.sunlight-specialVariable,
.sunlight-objective-c .sunlight-messageArgumentName,
.sunlight-lisp .sunlight-globalVariable,
.sunlight-ruby .sunlight-globalVariable,
.sunlight-ruby .sunlight-instanceVariable {
	color: #F5E5B0 !important;
	font-weight: bold !important;
}
.sunlight-regexLiteral,
.sunlight-lisp .sunlight-operator,
.sunlight-6502asm .sunlight-pseudoOp,
.sunlight-erlang .sunlight-macro,
.sunlight-diff .sunlight-rangeInfo {
	color: #E0F16A !important;
}
.sunlight-specialVariable {
	font-style: italic !important;
	font-weight: bold !important;
}
.sunlight-csharp .sunlight-pragma,
.sunlight-preprocessorDirective,
.sunlight-vb .sunlight-compilerDirective {
	color: #666363 !important;
	font-style: italic !important;
}
.sunlight-xmlDocCommentMeta,
.sunlight-java .sunlight-annotation,
.sunlight-scala .sunlight-annotation,
.sunlight-docComment {
	color: #666363 !important;
}
.sunlight-quotedIdent,
.sunlight-ruby .sunlight-subshellCommand,
.sunlight-lisp .sunlight-keywordArgument,
.sunlight-haskell .sunlight-infixOperator,
.sunlight-erlang .sunlight-quotedAtom {
	color: #F8CA16 !important;
}


/* html/xml */
.sunlight-xml .sunlight-tagName,
.sunlight-xml .sunlight-operator,
.sunlight-xml .sunlight-attribute {
	font-weight: normal !important;
}
.sunlight-doctype {
	color: #DEB9B2 !important;
	font-style: italic !important;
}
.sunlight-xml .sunlight-entity {
	background-color: #E6E585 !important;
	color: #000000 !important;
}

/* javascript */
.sunlight-javascript .sunlight-reservedWord {
	font-style: italic !important;
}

/* css */
.sunlight-css .sunlight-element {
	color: #E9EE97 !important;
}
.sunlight-css .sunlight-microsoftFilterPrefix {
	color: #C9FF9F !important;
}
.sunlight-css .sunlight-rule {
	color: #0099FF !important;
}
.sunlight-css .sunlight-class {
	color: #E78282 !important;
}
.sunlight-css .sunlight-pseudoClass, .sunlight-css .sunlight-pseudoElement {
	color: #73D693 !important;
}

/* bash */
.sunlight-bash .sunlight-hashBang {
	color: #FFFF00 !important;
}

.sunlight-bash .sunlight-verbatimCommand {
	color: #BBA4EE !important;
}
.sunlight-bash .sunlight-variable, 
.sunlight-bash .sunlight-specialVariable {
	color: #ED8585 !important;
}

/* python */
.sunlight-python .sunlight-specialMethod {
	font-weight: bold !important;
	color: #B0A3C2;
}

/* ruby */
.sunlight-ruby .sunlight-symbol {
	font-weight: bold !important;
	color: #90EEA2 !important;
}

/* brainfuck */
.sunlight-brainfuck {
	font-weight: bold !important;
	color: #000000 !important;
}
.sunlight-brainfuck .sunlight-increment {
	background-color: #FF9900 !important;
}
.sunlight-brainfuck .sunlight-decrement {
	background-color: #FF99FF !important;
}
.sunlight-brainfuck .sunlight-incrementPointer {
	background-color: #FFFF99 !important;
}
.sunlight-brainfuck .sunlight-decrementPointer {
	background-color: #66CCFF !important;
}
.sunlight-brainfuck .sunlight-read {
	background-color: #FFFFFF !important;
}
.sunlight-brainfuck .sunlight-write {
	background-color: #99FF99 !important;
}
.sunlight-brainfuck .sunlight-openLoop, .sunlight-brainfuck .sunlight-closeLoop {
	background-color: #FFFFFF !important;
}

/* 6502 asm */
.sunlight-6502asm .sunlight-label {
	background: none !important;
	color: #FFFFFF !important;
	text-decoration: underline !important;
}

/* lisp */
.sunlight-lisp .sunlight-macro {
	font-style: italic !important;
}

/* erlang */
.sunlight-erlang .sunlight-atom {
	color: #FFFFFF !important;
	font-weight: bold !important;
}
