# Supplementary material for: GrapeTree: visualization of core genomic relationships among 100,000 bacterial pathogens
Source: Genome Res. 2018 Sep;28(9):1395–404. doi: 10.1101/gr.232397.117 (PMC6120633; doi:10.1101/gr.232397.117)
Supplement: Supplemental Material [file supp_gr.232397.117_Supplemental_data_S3.zip › Supplemental_data/GrapeTree-codes/module/MSTrees.py]

from __future__ import print_function
import numpy as np, dendropy as dp, networkx as nx
from numba import jit
from subprocess import Popen, PIPE
import sys, os, tempfile, platform, re, tempfile, psutil
import argparse

base_dir = os.path.dirname(os.path.dirname(os.path.abspath(__file__)))

params = dict(method='MSTreeV2', # MSTree , NJ
              matrix_type='symmetric',
              heuristic = 'eBurst',
              handle_missing = 'pair_delete', # complete_delete , absolute_distance , as_allele
              branch_recraft=False,
              wgMLST = False,
              n_proc = 5,
              checkEnv = False,
              NJ_Windows = os.path.join(base_dir, 'binaries', 'fastme.exe'),
              NJ_Darwin = os.path.join(base_dir, 'binaries', 'fastme-2.1.5-osx'),
              NJ_Linux = os.path.join(base_dir, 'binaries', 'fastme-2.1.5-linux64'),
              NJ_Linux32 = os.path.join(base_dir, 'binaries', 'fastme-2.1.5-linux32'),
              edmonds_Windows = os.path.join(base_dir, 'binaries', 'edmonds.exe'),
              edmonds_Darwin = os.path.join(base_dir, 'binaries', 'edmonds-osx'),
              edmonds_Linux = os.path.join(base_dir, 'binaries', 'edmonds-linux'),
              RapidNJ_Linux = os.path.join(base_dir, 'binaries', 'rapidnj'),
              RapidNJ_Darwin = os.path.join(base_dir, 'binaries', 'rapidnj-osx'),
              RapidNJ_Windows = os.path.join(base_dir, 'binaries', 'rapidnj.exe'),
             )

@jit
def contemporary(a,b,c, n_loci) :
    a[0], a[1] = max(min(a[0], n_loci-0.5), 0.5), max(min(a[1], n_loci-0.5), 0.5);
    b, c = max(min(b, n_loci-0.5), 0.5), max(min(c, n_loci-0.5), 0.5)
    if b >= a[0] + c and b >= a[1] + c :
        return False
    elif b == c :
        return True
    s11, s12 = np.sqrt(1-a[0]/n_loci), (2*n_loci - b - c)/2/np.sqrt(n_loci*(n_loci-a[0]))
    v = 1-((n_loci-a[1])*(n_loci-c)/n_loci+(n_loci-b))/2/n_loci
    s21, s22 = 1+a[1]*v/(b-2*n_loci*v), 1+c*v/(b-2*n_loci*v)

    p1 = a[0]*np.log(1-s11*s11) + (n_loci-a[0])*np.log(s11*s11) + (b+c)*np.log(1-s11*s12) + (2*n_loci-b-c)*np.log(s11*s12)
    p2 = a[1]*np.log(1-s21) + (n_loci-a[1])*np.log(s21) + b*np.log(1-s21*s22) + (n_loci-b)*np.log(s21*s22) + c*np.log(1-s22) + (n_loci-c)*np.log(s22)
    return p1 >= p2

def add_args() :
    parser = argparse.ArgumentParser(description='For details, see "https://github.com/achtman-lab/GrapeTree/blob/master/README.md".\nIn brief, GrapeTree generates a NEWICK tree to the default output (screen) \nor a redirect output, e.g., a file. ', formatter_class=argparse.RawTextHelpFormatter)
    parser.add_argument('--profile', '-p', dest='fname', help='[REQUIRED] An input filename of a file containing MLST or SNP character data, OR a fasta file containing aligned sequences. \n', required=True)
    parser.add_argument('--method', '-m', dest='tree', help='"MSTreeV2" [DEFAULT]\n"MSTree"\n"NJ": FastME V2 NJ tree\n"RapidNJ": RapidNJ for very large datasets\n"distance": p-distance matrix in PHYLIP format.', default='MSTreeV2')
    parser.add_argument('--matrix', '-x', dest='matrix_type', help='"symmetric": [DEFAULT: MSTree, NJ and RapidNJ] \n"asymmetric": [DEFAULT: MSTreeV2].\n', default='symmetric')
    parser.add_argument('--recraft', '-r', dest='branch_recraft', help='Triggers local branch recrafting. [DEFAULT: MSTreeV2]. ', default=False, action="store_true")
    parser.add_argument('--missing', '-y', dest='handler', help='ONLY FOR symmetric DISTANCE MATRIX. \n0: [DEFAULT] ignore missing data in pairwise comparison. \n1: Remove column with missing data. \n2: treat data as an allele. \n3: Absolute number of allelic differences. ', default=0, type=int)
    parser.add_argument('--wgMLST', '-w', help='[EXPERIMENTAL] a better support of wgMLST schemes.', default=False, action="store_true")
    parser.add_argument('--heuristic', '-t', dest='heuristic', help='Tiebreak heuristic used only in MSTree and MSTreeV2\n"eBurst" [DEFAULT: MSTree]\n"harmonic" [DEFAULT: MSTreeV2]', default='eBurst')
    parser.add_argument('--n_proc', '-n',  dest='number_of_processes', help='Number of CPU processes in parallel use. [DEFAULT]: 5. ', type=int, default=5)
    parser.add_argument('--check', '-c', dest='checkEnv', help='Only calculate the expected time/memory requirements. ', default=False, action="store_true")
    args = parser.parse_args()
    args.profile = args.fname
    args.method = args.tree
    args.n_proc = args.number_of_processes
    args.handle_missing = ['pair_delete', 'complete_delete', 'as_allele', 'absolute_distance'][args.handler]
    return args.__dict__

def parallel_distance(callup) :
    func, prof_file, sub_prefix, handle_missing, index_range = callup
    profiles = np.load(prof_file)
    res = eval('distance_matrix.'+func)(profiles, handle_missing, index_range)
    subfile = sub_prefix.format(index_range[0])
    np.save(subfile, res)
    return subfile


class distance_matrix(object) :
    @staticmethod
    def get_distance(func, profiles, handle_missing) :
        from multiprocessing import Pool
        n_profile = profiles.shape[0]
        n_proc = min(int(params['n_proc']), profiles.shape[0])
        np.save(params['prof_file'], profiles)
        if n_proc > 1 :
            pool = Pool(n_proc)
            indices = np.array([[n_profile*v/n_proc+0.5, n_profile*(v+1)/n_proc+0.5] for v in np.arange(n_proc, dtype=float)], dtype=int)
            del profiles
            subfiles = pool.map(parallel_distance, [[func, params['prof_file'], params['dist_subfile'], handle_missing, idx] for idx in indices])
            pool.close()
            del pool
            res = np.hstack([ np.load(subfile) for subfile in subfiles ])
        else :
            subfiles = [parallel_distance([func, params['prof_file'], params['dist_subfile'], handle_missing, [0, n_profile]])]
            res = np.load(subfiles[0])
        for subfile in subfiles :
            try :
                os.unlink(subfile)
            except :
                pass
        np.save(params['dist_file'], res)
        if func == 'symmetric' :
            res[res.T > res] = res.T[res.T > res]
        return res
    @staticmethod
    def asymmetric_wgMLST(profiles, handle_missing = 'pair_delete', index_range=None) :
        if index_range is None :
            index_range = [0, profiles.shape[0]]

        presences = (profiles > 0)
        pp = np.sum(presences, 0).astype(float)
        pp = pp*(pp-1)/(presences.shape[0]*(presences.shape[0]-1))
        distances = np.zeros(shape=[profiles.shape[0], index_range[1] - index_range[0]])

        if handle_missing not in ('absolute_distance', ) :
            for i2, id in enumerate(np.arange(*index_range)) :
                profile, presence = profiles[id], presences[id]
                diffs = np.sum(((profiles != profile) & (presences * presence))+(presences < presence)*pp, axis=1) * float(presence.size)/np.sum(presence)
                distances[:, i2] = diffs
        else :
            for i2, id in enumerate(np.arange(*index_range)) :
                profile, presence = profiles[id], presences[id]
                diffs = np.sum((profiles != profile) & presence, axis=1)
                distances[:, i2] = diffs
        return distances

    @staticmethod
    def asymmetric(profiles, handle_missing = 'pair_delete', index_range=None) :
        if index_range is None :
            index_range = [0, profiles.shape[0]]

        presences = (profiles > 0)
        distances = np.zeros(shape=[profiles.shape[0], index_range[1] - index_range[0]])

        if handle_missing not in ('absolute_distance', ) :
            for i2, id in enumerate(np.arange(*index_range)) :
                profile, presence = profiles[id], presences[id]
                diffs = np.sum(((profiles != profile) & presence), axis=1) * float(presence.size)/np.sum(presence)
                distances[:, i2] = diffs
        else :
            for i2, id in enumerate(np.arange(*index_range)) :
                profile, presence = profiles[id], presences[id]
                diffs = np.sum((profiles != profile) & presence, axis=1)
                distances[:, i2] = diffs
        return distances

    @staticmethod
    def symmetric(profiles, handle_missing = 'pair_delete', index_range=None) :
        if index_range is None :
            index_range = [0, profiles.shape[0]]

        if handle_missing in ('as_allele', ) :
            presences = np.ones(shape=profiles.shape, dtype=int)
        elif handle_missing in ('pair_delete', 'absolute_distance') :
            presences = (profiles > 0)
        else :
            presences = np.repeat(np.sum(profiles >0, 0) >= profiles.shape[0], profiles.shape[0]).reshape([profiles.shape[1], profiles.shape[0]]).T

        distances = np.zeros(shape=[profiles.shape[0], index_range[1] - index_range[0]])
        if handle_missing in ('pair_delete',) :
            for i2, id in enumerate(np.arange(*index_range)) :
                profile, presence = profiles[id], presences[id]
                comparable = (presences[:id] * presence)
                diffs = np.sum((profiles[:id] != profile) & comparable, axis=1) * float(presence.size) / np.sum(comparable, axis=1)
                distances[:id, i2] = diffs
        else :
            for i2, id in enumerate(np.arange(*index_range)) :
                profile, presence = profiles[id], presences[id]
                diffs = np.sum((profiles[:id] != profile) & (presences[:id] * presence), axis=1)
                distances[:id, i2] = diffs
                distances[id, :i2] = diffs[index_range[0]:index_range[0]+id]
        return distances

    @staticmethod
    def symmetric_link(profiles, links, handle_missing = 'pair_delete') :
        if handle_missing in ('as_allele', ) :
            presences = np.ones(shape=profiles.shape, dtype=int)
        elif handle_missing in ('pair_delete', 'absolute_distance') :
            presences = (profiles > 0)
        else :
            presences = np.repeat(np.sum(profiles >0, 0) >= profiles.shape[0], profiles.shape[0]).reshape([profiles.shape[1], profiles.shape[0]]).T

        return [ [ s, t, np.sum((profiles[s] != profiles[t]) & presences[s] & presences[t]) ] \
                 for s, t, d in links ]

    @staticmethod
    def harmonic(dist, n_str) :
        weights = dist.shape[0] / np.sum(1.0/(dist + 0.1), 1)
        cw = np.vstack([-np.array(n_str), weights])
        weights[np.lexsort(cw)] = np.arange(dist.shape[0], dtype=float)/dist.shape[0]
        return weights

    @staticmethod
    def eBurst(dist, n_str) :
        weights = np.apply_along_axis(np.bincount, 1, np.hstack([dist.astype(int), np.array([[np.max(dist).astype(int)+1]]*dist.shape[1])]) )
        weights.T[0] += n_str
        dist_order = np.concatenate([[0], np.arange(weights.shape[1]-1, 0, -1)])
        orders = np.lexsort(-weights.T[dist_order])
        weights = np.zeros(dist.shape[0])
        weights[orders] = (np.arange(orders.size))/float(orders.size)
        return weights


class methods(object) :
    @staticmethod
    def _symmetric(dist, weight, **params) :
        def minimum_spanning_tree(dist) :
            n_node = dist.shape[0]
            nodes = np.arange(n_node)
            ng = {n:[n] for n in nodes}
            edges = np.array([ [x, y, dist[x, y]] for y in np.arange(n_node) for x in np.arange(y) ])
            edges = edges[np.argsort(edges.T[2])].astype(int)
            mst = []
            for m, e in enumerate(edges) :
                if nodes[e[0]] == nodes[e[1]] :
                    continue
                mst.append(e.tolist())
                if nodes[e[0]] > nodes[e[1]] :
                    s, e = nodes[e[1]], nodes[e[0]]
                else :
                    s, e = nodes[e[0]], nodes[e[1]]
                nodes[ng[e]] = s
                ng[s].extend(ng.pop(e))
            return mst


        dist = np.round(dist, 0) + weight.reshape([weight.size, -1])
        np.fill_diagonal(dist, 0.0)
        dist[dist > dist.T] = dist.T[dist > dist.T]
        try:
            g = nx.Graph(dist)
            ms = nx.minimum_spanning_tree(g)
            dist = np.round(dist, 0)
            return [[d[0], d[1], int(d[2]['weight'])] for d in ms.edges(data=True)]
        except :
            res = minimum_spanning_tree(dist)
            dist = np.round(dist, 0)
            return res

    @staticmethod
    def _asymmetric(dist, weight, **params) :
        def get_shortcut(dist, weight, cutoff=5) :
            if dist.shape[0] < 10000 :
                cutoff = 1
            link = np.array(np.where(dist < (cutoff+1) ))
            link = link.T[weight[link[0]] < weight[link[1]]].T
            link = np.vstack([link, dist[link.tolist()] + weight[link[0]]])
            link = link.T[np.lexsort(link)]
            return link[np.unique(link.T[1], return_index=True)[1]].astype(int)

        try:
            wdist = np.round(dist, 0) + weight.reshape([weight.size, -1])
            np.fill_diagonal(wdist, 0.0)
            del dist

            presence = np.arange(weight.shape[0])
            shortcuts = get_shortcut(wdist, weight)
            for (s, t, d) in shortcuts :
                wdist[s, wdist[s] > wdist[t]] = wdist[t, wdist[s] > wdist[t]]
            presence[shortcuts.T[1]] = -1
            wdist = wdist.T[presence >= 0].T[presence >= 0]
            presence = presence[presence >=0]

            wdist_file = params['tempfix'] + '.wdist.list'
            with open(wdist_file, 'w') as fout :
                for d in wdist :
                    fout.write('{0}\n'.format('\t'.join([str(dd) for dd in (d+1.)])))
            del wdist, d
            mstree = Popen([params['edmonds_' + platform.system()], wdist_file], stdout=PIPE).communicate()[0]
            os.unlink(wdist_file)
            if isinstance(mstree, bytes) :
                mstree = mstree.decode('utf8')
            mstree = np.array([ br.strip().split() for br in mstree.strip().split('\n')], dtype=float).astype(int)
            assert mstree.size > 0
            mstree.T[2] -= 1
            mstree.T[:2] = presence[mstree.T[:2]]
            return mstree.tolist() + shortcuts.tolist()
        except :
            try :
                os.unlink(wdist_file)
            except :
                pass
            dist = np.load(params['dist_file'])
            wdist = np.round(dist, 0) + weight.reshape([weight.size, -1])
            np.fill_diagonal(wdist, 0.0)
            del dist

            presence = np.arange(weight.shape[0])
            shortcuts = get_shortcut(wdist, weight)
            for (s, t, d) in shortcuts :
                wdist[s, wdist[s] > wdist[t]] = wdist[t, wdist[s] > wdist[t]]
                presence[t] = -1
            wdist = wdist.T[presence >= 0].T[presence >= 0]
            presence = presence[presence >=0]

            g = nx.DiGraph(wdist)
            ms = nx.minimum_spanning_arborescence(g)
            return [[presence[d[0]], presence[d[1]], int(d[2]['weight'])] for d in ms.edges(data=True)] + shortcuts.tolist()

    @staticmethod
    def _branch_recraft(branches, dist, weights, n_loci) :

        if n_loci is None :
            n_loci = np.max(dist)

        group_id, groups, childrens = {b:b for br in branches for b in br[:2]}, \
            {b:[b] for br in branches for b in br[:2]}, \
            {b:[] for br in branches for b in br[:2]}
        branches = sorted(branches, key=lambda br:[dist[br[0], br[1]]] + sorted([weights[br[0]], weights[br[1]]]))
        i = 0
        while i < len(branches) :
            src, tgt, brlen = branches[i]

            sources, targets = groups[group_id[src]], groups[group_id[tgt]]
            tried = {}
            if len(sources) > 1 :
                for w, d, s in sorted(zip(weights[sources], dist[sources, tgt], sources))[:3] :
                    if s == src : break
                    if d < 1.5*dist[src, tgt] :
                        if contemporary([dist[s, src], dist[src, s]], d, dist[src, tgt], n_loci) :
                            tried[src], src = s, s
                            break
                while src not in tried :
                    tried[src] = src
                    mid_nodes = sorted([[weights[s], dist[s,tgt], s] for s in childrens[src] if s not in tried and dist[s,tgt] < 2*dist[src, tgt]])
                    for w, d, s in mid_nodes :
                        if d < dist[src, tgt] :
                            if not contemporary([dist[src, s], dist[s, src]], dist[src, tgt], d, n_loci) :
                                tried[src], src = s, s
                                break
                        elif w < weights[src] :
                            if contemporary([dist[s, src], dist[src, s]], d, dist[src, tgt], n_loci) :
                                tried[src], src = s, s
                                break
                        tried[s] = src
            if len(targets) > 1 :
                for w, d, t in sorted(zip(weights[targets], dist[src, targets], targets))[:3] :
                    if t == tgt : break
                    if d < 1.5*dist[src, tgt] :
                        if contemporary([dist[t, tgt], dist[tgt, t]], d, dist[src, tgt], n_loci) :
                            tried[tgt], tgt = t, t
                            break
                while tgt not in tried :
                    tried[tgt] = tgt
                    mid_nodes = sorted([[weights[t], dist[src,t], t] for t in childrens[tgt] if t not in tried and dist[src, t] < 2*dist[src, tgt]])
                    for w, d, s in mid_nodes :
                        if d < dist[src, tgt] :
                            if not contemporary([dist[tgt, t], dist[t, tgt]], dist[src, tgt], d, n_loci) :
                                tried[tgt], tgt = t, t
                                break
                        elif w < weights[tgt] :
                            if contemporary([dist[t, tgt], dist[tgt, t]], d, dist[src, tgt], n_loci) :
                                tried[tgt], tgt = t, t
                                break
                        tried[t] = tgt
            brlen = dist[src, tgt]
            branches[i] = [src, tgt, brlen]
            if i >= len(branches) - 1 or branches[i+1][2] >= brlen:
                tid = group_id[tgt]
                for t in targets :
                    group_id[t] = group_id[src]
                groups[group_id[src]].extend(groups.pop(tid, []))
                childrens[src].append(tgt)
                childrens[tgt].append(src)
                i += 1
            else :
                branches[i:] = sorted(branches[i:], key=lambda br:br[2])
        return branches

    @staticmethod
    def _network2tree(branches, names) :
        branches.sort(key=lambda x:x[2], reverse=True)
        branch = []
        in_use = {branches[0][0]:1}
        while len(branches) :
            remain = []
            for br in branches :
                if br[0] in in_use :
                    branch.append(br)
                    in_use[br[1]] = 1
                elif br[1] in in_use :
                    branch.append([br[1], br[0], br[2]])
                    in_use[br[0]] = 1
                else :
                    remain.append(br)
            branches = remain

        tre = dp.Tree()
        node = tre.seed_node
        node.taxon = tre.taxon_namespace.new_taxon(label=branch[0][0])
        for src, tgt, dif in branch :
            node = tre.find_node_with_taxon_label(src)
            n = dp.Node(taxon=node.taxon)
            node.add_child(n)
            n.edge_length = 0.0
            node.__dict__['taxon'] = None

            n = dp.Node(taxon=tre.taxon_namespace.new_taxon(label=tgt))
            node.add_child(n)
            n.edge_length = dif
        for taxon in tre.taxon_namespace :
            taxon.label = names[taxon.label]
        return tre


    @staticmethod
    def MSTree(names, profiles, embeded, matrix_type='asymmetric', heuristic='harmonic', branch_recraft=True, handle_missing='pair_delete', **params) :
        n_loci = profiles.shape[1]
        dist = distance_matrix.get_distance(matrix_type, profiles, handle_missing)
        weight = eval('distance_matrix.'+heuristic)(dist, [len(embeded[n]) for n in names])

        tree = eval('methods._'+matrix_type)(dist, weight, **params)
        if branch_recraft :
            tree = methods._branch_recraft(tree, np.load(params['dist_file']), weight, n_loci)
            del dist
        tree = distance_matrix.symmetric_link(np.load(params['prof_file']), tree, handle_missing= handle_missing)
        tree = methods._network2tree(tree, names)
        return tree

    @staticmethod
    def goeBurst(names, profiles, embeded, handle_missing='pair_delete', **params) :
        goeburst = Popen([params['goeburst_Linux']] + ['-t'], stdin=PIPE, stdout=PIPE)
        if handle_missing == 'pair_delete' :
            for n, p in enumerate(profiles) :
                goeburst.stdin.write('{0}\t{1}\n'.format(n, '\t'.join([str(pp) if pp > 0 else '-' for pp in p])))
        else :
            for n, p in enumerate(profiles) :
                goeburst.stdin.write('{0}\t{1}\n'.format(n, '\t'.join([str(pp) for pp in p])))
        tree = []
        for line in goeburst.communicate()[0].split('\n') :
            nodes = line.strip().split(' ')
            if len(nodes) > 1 :
                tree.append([int(nodes[0]), int(nodes[1]), 0])
        tree = distance_matrix.symmetric_link(profiles, tree, handle_missing= handle_missing)
        tree = methods._network2tree(tree, names)
        return tree

    @staticmethod
    def distance(names, profiles, embeded, matrix_type='symmetric', handle_missing='pair_delete', **params) :
        ids = {n:id for id, n in enumerate(names)}
        ids = { gg:ids[k] for k,g in embeded.items() for gg in g }
        names, indices = [], []
        for n, i in sorted(ids.items(), key=lambda x:(x[1], x[0])) :
            names.append(n)
            indices.append(i)
        indices = np.array(indices)
        d = distance_matrix.get_distance(matrix_type, profiles, handle_missing)
        if handle_missing != 'absolute_distance' :
            d /= profiles.shape[1]

        dist = np.zeros([len(names), len(names)])
        for i, i2 in enumerate(indices) :
            dist[i] = d[i2, indices]
        dist_txt = ['    {0}'.format(dist.shape[0])]
        for n, d in zip(names, dist) :
            dist_txt.append('{0!s:10} {1}'.format(n, ' '.join(['{:.6f}'.format(dd) for dd in d])))
        return dist_txt

    @staticmethod
    def fastme(names, profiles, embeded, handle_missing='pair_delete', **params) :
        dist = distance_matrix.get_distance('symmetric', profiles, handle_missing)

        dist_file = params['tempfix'] + 'dist.list'
        with open(dist_file, 'w') as fout :
            fout.write('    {0}\n'.format(dist.shape[0]))
            for n, d in enumerate(dist) :
                fout.write( '{0!s:10} {1}\n'.format(n, ' '.join(['{:.6f}'.format(dd) for dd in d])) )
        del dist, d
        try :
            Popen([params['NJ_{0}'.format(platform.system())], '-i', dist_file, '-m', 'B', '-n', 'B'], stdout=PIPE).communicate()
        except Exception as e :
            if platform.system() == 'Linux' :
                Popen([params['NJ_Linux32'], '-i', dist_file, '-m', 'N'], stdout=PIPE).communicate()
            else :
                raise e
        tree = dp.Tree.get_from_path(dist_file + '_fastme_tree.nwk', schema='newick')
        try :
            tree.reroot_at_midpoint()
        except :
            pass
        tree.is_rooted = False
        from glob import glob
        for fname in glob(dist_file + '*') :
            os.unlink(fname)
        for taxon in tree.taxon_namespace :
            taxon.label = names[int(taxon.label)]
        return tree
    @staticmethod
    def NJ(names, profiles, embeded, handle_missing='pair_delete', **params) :
        dist = distance_matrix.get_distance('symmetric', profiles, handle_missing)

        dist_file = params['tempfix'] + 'dist.list'
        with open(dist_file, 'w') as fout :
            fout.write('    {0}\n'.format(dist.shape[0]))
            for n, d in enumerate(dist) :
                fout.write( '{0!s:10} {1}\n'.format(n, ' '.join(['{:.6f}'.format(dd) for dd in d])) )
        del dist, d
        try :
            Popen([params['NJ_{0}'.format(platform.system())], '-i', dist_file, '-m', 'N'], stdout=PIPE).communicate()
        except Exception as e :
            if platform.system() == 'Linux' :
                Popen([params['NJ_Linux32'], '-i', dist_file, '-m', 'N'], stdout=PIPE).communicate()
            else :
                raise e
        tree = dp.Tree.get_from_path(dist_file + '_fastme_tree.nwk', schema='newick')
        tree.is_rooted = False
        from glob import glob
        for fname in glob(dist_file + '*') :
            os.unlink(fname)
        for taxon in tree.taxon_namespace :
            taxon.label = names[int(taxon.label)]
        return tree
    @staticmethod
    def RapidNJ(names, profiles, embeded, handle_missing='pair_delete', **params) :
        dist = distance_matrix.get_distance('symmetric', profiles, handle_missing)

        dist_file = params['tempfix'] + 'dist.list'
        with open(dist_file, 'w') as fout :
            fout.write('    {0}\n'.format(dist.shape[0]))
            for n, d in enumerate(dist) :
                fout.write( '{0!s:10} {1}\n'.format(n, ' '.join(['{:.6f}'.format(dd) for dd in d])) )
        del dist, d
        Popen([params['RapidNJ_{0}'.format(platform.system())], '-x', dist_file+'_rapidnj.nwk', '-i', 'pd', dist_file], stdout=PIPE, stderr=PIPE).communicate()
        tree = dp.Tree.get_from_path(dist_file + '_rapidnj.nwk', schema='newick')
        tree.is_rooted = False
        from glob import glob
        for fname in glob(dist_file + '*') :
            os.unlink(fname)
        for taxon in tree.taxon_namespace :
            taxon.label = names[int(taxon.label)]
        return tree
    @staticmethod
    def ninja(names, profiles, embeded, handle_missing='pair_delete', **params) :
        dist = distance_matrix.get_distance('symmetric', profiles, handle_missing)
        dist = dist/profiles.shape[1]
        dist_file = params['tempfix'] + 'dist.list'
        with open(dist_file, 'w') as fout :
            fout.write('    {0}\n'.format(dist.shape[0]))
            for n, d in enumerate(dist) :
                fout.write( '{0!s:10} {1}\n'.format(n, ' '.join(['{:.6f}'.format(dd) for dd in d])) )
        del dist, d
        free_memory = int(0.9*psutil.virtual_memory().total/(1024.**2))
        ninja_out = Popen(['java', '-server', '-Xmx'+str(free_memory)+'M', '-jar', params['ninja_{0}'.format(platform.system())], '--in_type', 'd', dist_file], stdout=PIPE, stderr=PIPE).communicate()
        tree = dp.Tree.get_from_string(ninja_out[0], schema='newick')
        for edge in tree.edges() :
            if edge.length :
                edge.length *= profiles.shape[1]
        tree.is_rooted = False
        from glob import glob
        for fname in glob(dist_file + '*') :
            os.unlink(fname)
        for taxon in tree.taxon_namespace :
            taxon.label = names[int(taxon.label)]
        return tree

def nonredundant(names, profiles) :
    encoded_profile = np.array([np.unique(p, return_inverse=True)[1]+1 for p in profiles.T]).T
    encoded_profile[ (profiles == '0') | (profiles == 'N') | (profiles == '-')] = 0
    if params['handle_missing'] == 'complete_delete' :
        encoded_profile = encoded_profile[:, np.sum(encoded_profile == 0, 0) > 0]
    names = names[np.lexsort(encoded_profile.T)]
    profiles = encoded_profile[np.lexsort(encoded_profile.T)]
    presence = (np.sum(profiles > 0, 1) > 0)
    names, profiles = names[presence], profiles[presence]

    uniqueness = np.concatenate([[1], np.sum(np.diff(profiles, axis=0) != 0, 1) > 0])

    embeded = {names[0]:[]}
    embeded_group = embeded[names[0]]
    for n, u in zip(names, uniqueness) :
        if u == 0 :
            embeded_group.append(n)
        else :
            embeded[n] = [n]
            embeded_group = embeded[n]
    names = names[uniqueness>0]
    profiles = profiles[uniqueness>0]
    return names, profiles, embeded

def backend(**args) :
    '''
    paramters :
        profile: input file or the content of the file as a string. Can be either profile or fasta. Headings start with an '#' will be ignored.
        method: MSTreeV2, MSTree or NJ
        matrix_type: asymmetric or symmetric
        heuristic: harmonic or eBurst
        branch_recraft: T or F

    Outputs :
        A string of a NEWICK tree

    Examples :
        To run MSTreeV2, use :
        backend(profile=<filename>, method='MSTreeV2')

        OR simply
        backend(profile=<filename>)

        To run a standard minimum spanning tree :
        backend(profile=<filename>, method='MSTree')

        To run a NJ tree (using FastME 2.0) :
        backend(profile=<filename>, method='NJ')

        To run a fast NJ tree (using ninja [needs java]) :
        backend(profile=<filename>, method='ninja')

        To obtain a standard distance matrix :
        backend(profile=<filename>, method='distance')
    '''
    global params
    params.update(args)
    if params['method'] == 'MSTreeV2' :
        params.update(dict(
            method = 'MSTree',
            matrix_type = 'asymmetric',
            heuristic = 'harmonic',
            branch_recraft = True,
        ))
    if params['wgMLST'] and params['matrix_type'] == 'asymmetric' :
        matrix_type = 'asymmetric_wgMLST'


    names, profiles = [], []
    fin = open(params['profile']).readlines() if os.path.isfile(params['profile']) else params['profile'].split('\n')

    allele_cols = None
    for line_id, line in enumerate(fin) :
        if line.startswith('#') :
            if not line.startswith('##') :
                header = line.strip().split('\t')
                allele_cols = np.array([ id for id, col in enumerate(header) if id > 0 and not col.startswith('#')])
            continue
        fmt = 'fasta' if line.startswith('>') else 'profile'
        break

    if fmt == 'fasta' :
        for line in fin[line_id:] :
            if line.startswith('>') :
                names.append(line[1:].strip().split()[0])
                profiles.append([])
            else :
                profiles[-1].extend(line.strip().split())
        for id, p in enumerate(profiles) :
            profiles[id] = list(''.join(p))
    else :
        for line in fin[line_id:] :
            part = line.strip().split('\t')
            if not part[0]:
                continue
            names.append(part[0])
            if allele_cols is not None :
                profiles.append(np.array(part)[allele_cols])
            else :
                profiles.append(part[1:])
    profiles = np.char.upper(profiles)
    names = [re.sub(r'[\(\)\ \,\"\';]', '_', n) for n in names]
    names, profiles, embeded = nonredundant(np.array(names), np.array(profiles))
    if int(params.get('checkEnv', False)) :
        time, memory = estimate_Consumption(platform.system(), params['method'], params['matrix_type'], int(params['n_proc']), profiles.shape[1], profiles.shape[0])
        free_memory = psutil.virtual_memory().available
        import json
        return json.dumps(dict(time=time, memory=memory, affordable=free_memory >= memory))
    with tempfile.NamedTemporaryFile(delete=True, dir='.') as f :
        params['tempfix'] = f.name
        params['prof_file'] = params['tempfix']+'.prof.npy'
        params['dist_file'] = params['tempfix']+'.dist.npy'
        params['dist_subfile'] = params['tempfix']+'.dist.{0}.npy'
        tre = eval('methods.' + params['method'])(names, profiles, embeded, **params)
        if params['method'] != 'distance' :
            for taxon in tre.taxon_namespace :
                embeded_group = embeded[taxon.label]
                if len(embeded_group) > 1 :
                    taxon.label = '({0}:0)'.format(':0,'.join(embeded_group))

            for fname in (params['prof_file'], params['dist_file']) :
                try:
                    os.unlink(fname)
                except :
                    pass
            return tre.as_string('newick').replace("'", "")
        else :
            for fname in (params['prof_file'], params['dist_file']) :
                try:
                    os.unlink(fname)
                except :
                    pass
            return '\n'.join(tre)

def estimate_Consumption(platform, method, matrix, n_proc, n_loci, n_profile) :
    if method in ('MSTree', 'RapidNJ') :
        if matrix == 'asymmetric' :
            if platform == 'Windows' :
                time = 5.600754e-6 * n_profile * n_profile + 6.22306e-9 * n_loci * n_profile * n_profile/n_proc + 22.71
                memory = 182.16 * n_profile * n_profile + 282674000
            else :
                time = 2.431284e-6 * n_profile * n_profile + 2.701426667e-9 * n_loci * n_profile * n_profile/n_proc + 33.753
                memory = 103.77 * n_profile * n_profile + 516625000
        else :
            if platform == 'Windows' :
                time = 3.362214e-6 * n_profile * n_profile + 3.735793333e-9 * n_loci * n_profile * n_profile/n_proc + 20
                memory = 70.140 * n_profile * n_profile + 292156000
            else :
                time = 2.272428e-6 * n_profile * n_profile + 32.625 + 2.52492e-9 * n_loci * n_profile * n_profile/n_proc
                memory = 66.297 * n_profile * n_profile + 429570000
    elif method == 'NJ' :
        if platform == 'Windows' :
            time = 1.149e-8 *  n_profile * n_profile * n_profile
            memory = max(0.058292 *  n_profile * n_profile * n_profile, 1.39e6 * n_profile - 9.86e8)
        else :
            time = 1.1042e-8 *  n_profile * n_profile * n_profile
            memory = max(0.058292 *  n_profile * n_profile * n_profile, 1.39e6 * n_profile - 9.86e8)

    return max(time, 5), max(memory, 50*1024*1024)

if __name__ == '__main__' :
    tre = backend(**add_args())
    print(tre)
