# Supplementary material for: GrapeTree: visualization of core genomic relationships among 100,000 bacterial pathogens
Source: Genome Res. 2018 Sep;28(9):1395–404. doi: 10.1101/gr.232397.117 (PMC6120633; doi:10.1101/gr.232397.117)
Supplement: Supplemental Material [file supp_gr.232397.117_Supplemental_data_S3.zip › Supplemental_data/GrapeTree-codes/module/__init__.py]

from flask import Flask
from . import config
import sys, os

if getattr(sys, 'frozen', False):
    template_folder = sys._MEIPASS #os.path.join(sys._MEIPASS, 'templates')
    static_folder = os.path.join(sys._MEIPASS, 'static')
    app = Flask(__name__, template_folder=template_folder, static_folder=static_folder)
else:
    app = Flask(__name__, template_folder=os.path.dirname(os.path.dirname(os.path.abspath(__file__))), static_folder=os.path.join(os.path.dirname(os.path.dirname(os.path.abspath(__file__))), 'static'))

app.config.from_object(config)

from . import views
