# Supplementary material for: GrapeTree: visualization of core genomic relationships among 100,000 bacterial pathogens
Source: Genome Res. 2018 Sep;28(9):1395–404. doi: 10.1101/gr.232397.117 (PMC6120633; doi:10.1101/gr.232397.117)
Supplement: Supplemental Material [file supp_gr.232397.117_Supplemental_data_S3.zip › Supplemental_data/GrapeTree-codes/static/css/grapetree.css]

body{
		width:100%;
		height:100%;
		position: fixed; 
		overflow: hidden;
}

#graph-div{
		position: fixed;
		top:0px;
		left:220px;
		right:0px;
		bottom:0px;
		cursor: pointer;
}

#legend-svg {
	cursor: default; 
}

#sidebar {
		position:fixed;
		top:0px;
		bottom:0px;
		width:220px;
		margin-left:5px;
		overflow-y:auto;
		overflow-x: hidden;
}
.brush.extent {
	stroke: #fff;
	fill-opacity: .125;
	shape-rendering: crispEdges;
}
.selected{
		background-color:blue;
}


.graph-selection-indicator {
  position: absolute;
  background: transparent;
  border: 1px solid orange;
}
 .slider-class{
		float: left;
		clear: left;
		width: 90px;
		height:5px;
		margin: 5px;
}
.slider-class .ui-slider-handle {
		height:12px;
}

.mst-element {
	cursor:move;
}

.mst-menu-title {

		cursor:pointer;

}
.panel-body {
	display:none;
}
.panel-body label{
		margin-bottom:1px;
		margin-top:4px;

}
.zoom-icon{
		cursor:pointer;
		font-size:22px;

}
.upload-download-icon{
		cursor:pointer;
		font-size:22px;

}
.add-data-icon{
		cursor:pointer;
		float:right;
}

.mst-menu-title span{
		display:block;
		float:right;
}
.panel-default{
		margin-bottom:2px;
}
div.tooltip {
		position: absolute;
		text-align: center;
		height: 28px;
		padding: 2px;
		font: 16px sans-serif;
		background: lightsteelblue;
		border: 0px;
		border-radius: 8px;
		pointer-events: none;
}

 #welcome-div {
position: fixed;
 top: 50%;
 left: 50%;
 transform: translate(-50%, -50%);
 height:400px;
 width:600px;
 #border-style:solid;

}
#handler {
	padding:10px 10px;
	background-color:#f1f1f1;
	width:100%;
	height:auto;
	border-radius:5px;
	border: 0px solid transparent;
}
#handler .glyphicon,input[type=checkbox] {
	zoom:1.5;
}
#handler .glyphicon {
	margin-right:15px
}

#handler .glyphicon span {
	font-family: Arial, "Helvetica Neue", Helvetica, sans-serif;
	font-size: 0.8em;
	top:-2px;
	position:relative;
}
.slick-headerrow-columns .slick-headerrow-column input {
	height:100%;
	width:100%;
}
.cell-title {
  font-weight: bold;
}
.cell-effort-driven {
  text-align: center;
}
.slick-header.ui-state-default {
	height: 24px
}
.slick-header .ui-state-default.slick-header-column {
	height: 24px
}

.ui-dialog-titlebar {
    background: #337ab7;
    border: 0;
    color: #fff;
    font-weight: normal;
}
.slick-row.odd {
	background: #ffffcc;
}
.slick-row.even {
	background: #ccffcc;
}
.slick-cell {
	border-right: 1px solid silver;
}
.navbar-nav > li > a {
	padding-top: 5px;
    height: 30px;
}
.slick-column-name {
	color: #505050;
}
.navbar {
	min-height:30px;
	margin-bottom:0px
}
.grid-canvas >.odd >.uneditable-cell {
	background: #e5e5b7;
}
.grid-canvas >.even >.uneditable-cell {
	background: #b7e5b7;
}

.sub-panel {
	margin-left: 10px;
}
.spin-group {
	width:25px;
	height:15px;
}

.panel button {
	margin-top: 8px;
}
