# Supplementary material for: GrapeTree: visualization of core genomic relationships among 100,000 bacterial pathogens
Source: Genome Res. 2018 Sep;28(9):1395–404. doi: 10.1101/gr.232397.117 (PMC6120633; doi:10.1101/gr.232397.117)
Supplement: Supplemental Material [file supp_gr.232397.117_Supplemental_data_S3.zip › Supplemental_data/GrapeTree-codes/static/js/bootstrap-theme.css]

body {
  padding-top: 70px;
  padding-bottom: 30px;
}

.theme-dropdown .dropdown-menu {
  position: static;
  display: block;
  margin-bottom: 20px;
}

.theme-showcase > p > .btn {
  margin: 5px 0;
}

.theme-showcase .navbar .container {
  width: auto;
}
