# Supplementary material for: GrapeTree: visualization of core genomic relationships among 100,000 bacterial pathogens
Source: Genome Res. 2018 Sep;28(9):1395–404. doi: 10.1101/gr.232397.117 (PMC6120633; doi:10.1101/gr.232397.117)
Supplement: Supplemental Material [file supp_gr.232397.117_Supplemental_data_S3.zip › Supplemental_data/GrapeTree-codes/static/js/main/d3.min.js]

!function(){function n(n){return n&&(n.ownerDocument||n.document||n).documentElement}function t(n){return n&&(n.ownerDocument&&n.ownerDocument.defaultView||n.document&&n||n.defaultView)}function e(n,t){return t>n?-1:n>t?1:n>=t?0:NaN}function r(n){return null===n?NaN:+n}function u(n){return!isNaN(n)}function i(n){return{left:function(t,e,r,u){for(arguments.length<3&&(r=0),arguments.length<4&&(u=t.length);u>r;){var i=r+u>>>1;n(t[i],e)<0?r=i+1:u=i}return r},right:function(t,e,r,u){for(arguments.length<3&&(r=0),arguments.length<4&&(u=t.length);u>r;){var i=r+u>>>1;n(t[i],e)>0?u=i:r=i+1}return r}}}function a(n){return n.length}function o(n){for(var t=1;n*t%1;)t*=10;return t}function l(n,t){for(var e in t)Object.defineProperty(n.prototype,e,{value:t[e],enumerable:!1})}function c(){this._=Object.create(null)}function s(n){return(n+="")===xa||n[0]===ba?ba+n:n}function f(n){return(n+="")[0]===ba?n.slice(1):n}function h(n){return s(n)in this._}function g(n){return(n=s(n))in this._&&delete this._[n]}function p(){var n=[];for(var t in this._)n.push(f(t));return n}function v(){var n=0;for(var t in this._)++n;return n}function d(){for(var n in this._)return!1;return!0}function m(){this._=Object.create(null)}function y(n){return n}function M(n,t,e){return function(){var r=e.apply(t,arguments);return r===t?n:r}}function x(n,t){if(t in n)return t;t=t.charAt(0).toUpperCase()+t.slice(1);for(var e=0,r=_a.length;r>e;++e){var u=_a[e]+t;if(u in n)return u}}function b(){}function _(){}function w(n){function t(){for(var t,r=e,u=-1,i=r.length;++u<i;)(t=r[u].on)&&t.apply(this,arguments);return n}var e=[],r=new c;return t.on=function(t,u){var i,a=r.get(t);return arguments.length<2?a&&a.on:(a&&(a.on=null,e=e.slice(0,i=e.indexOf(a)).concat(e.slice(i+1)),r.remove(t)),u&&e.push(r.set(t,{on:u})),n)},t}function S(){oa.event.preventDefault()}function k(){for(var n,t=oa.event;n=t.sourceEvent;)t=n;return t}function N(n){for(var t=new _,e=0,r=arguments.length;++e<r;)t[arguments[e]]=w(t);return t.of=function(e,r){return function(u){try{var i=u.sourceEvent=oa.event;u.target=n,oa.event=u,t[u.type].apply(e,r)}finally{oa.event=i}}},t}function E(n){return Sa(n,Aa),n}function A(n){return"function"==typeof n?n:function(){return ka(n,this)}}function C(n){return"function"==typeof n?n:function(){return Na(n,this)}}function z(n,t){function e(){this.removeAttribute(n)}function r(){this.removeAttributeNS(n.space,n.local)}function u(){this.setAttribute(n,t)}function i(){this.setAttributeNS(n.space,n.local,t)}function a(){var e=t.apply(this,arguments);null==e?this.removeAttribute(n):this.setAttribute(n,e)}function o(){var e=t.apply(this,arguments);null==e?this.removeAttributeNS(n.space,n.local):this.setAttributeNS(n.space,n.local,e)}return n=oa.ns.qualify(n),null==t?n.local?r:e:"function"==typeof t?n.local?o:a:n.local?i:u}function L(n){return n.trim().replace(/\s+/g," ")}function q(n){return new RegExp("(?:^|\\s+)"+oa.requote(n)+"(?:\\s+|$)","g")}function T(n){return(n+"").trim().split(/^|\s+/)}function R(n,t){function e(){for(var e=-1;++e<u;)n[e](this,t)}function r(){for(var e=-1,r=t.apply(this,arguments);++e<u;)n[e](this,r)}n=T(n).map(D);var u=n.length;return"function"==typeof t?r:e}function D(n){var t=q(n);return function(e,r){if(u=e.classList)return r?u.add(n):u.remove(n);var u=e.getAttribute("class")||"";r?(t.lastIndex=0,t.test(u)||e.setAttribute("class",L(u+" "+n))):e.setAttribute("class",L(u.replace(t," ")))}}function P(n,t,e){function r(){this.style.removeProperty(n)}function u(){this.style.setProperty(n,t,e)}function i(){var r=t.apply(this,arguments);null==r?this.style.removeProperty(n):this.style.setProperty(n,r,e)}return null==t?r:"function"==typeof t?i:u}function U(n,t){function e(){delete this[n]}function r(){this[n]=t}function u(){var e=t.apply(this,arguments);null==e?delete this[n]:this[n]=e}return null==t?e:"function"==typeof t?u:r}function j(n){function t(){var t=this.ownerDocument,e=this.namespaceURI;return e===Ca&&t.documentElement.namespaceURI===Ca?t.createElement(n):t.createElementNS(e,n)}function e(){return this.ownerDocument.createElementNS(n.space,n.local)}return"function"==typeof n?n:(n=oa.ns.qualify(n)).local?e:t}function F(){var n=this.parentNode;n&&n.removeChild(this)}function H(n){return{__data__:n}}function O(n){return function(){return Ea(this,n)}}function I(n){return arguments.length||(n=e),function(t,e){return t&&e?n(t.__data__,e.__data__):!t-!e}}function Y(n,t){for(var e=0,r=n.length;r>e;e++)for(var u,i=n[e],a=0,o=i.length;o>a;a++)(u=i[a])&&t(u,a,e);return n}function Z(n){return Sa(n,La),n}function V(n){var t,e;return function(r,u,i){var a,o=n[i].update,l=o.length;for(i!=e&&(e=i,t=0),u>=t&&(t=u+1);!(a=o[t])&&++t<l;);return a}}function X(n,t,e){function r(){var t=this[a];t&&(this.removeEventListener(n,t,t.$),delete this[a])}function u(){var u=l(t,ca(arguments));r.call(this),this.addEventListener(n,this[a]=u,u.$=e),u._=t}function i(){var t,e=new RegExp("^__on([^.]+)"+oa.requote(n)+"$");for(var r in this)if(t=r.match(e)){var u=this[r];this.removeEventListener(t[1],u,u.$),delete this[r]}}var a="__on"+n,o=n.indexOf("."),l=$;o>0&&(n=n.slice(0,o));var c=qa.get(n);return c&&(n=c,l=B),o?t?u:r:t?b:i}function $(n,t){return function(e){var r=oa.event;oa.event=e,t[0]=this.__data__;try{n.apply(this,t)}finally{oa.event=r}}}function B(n,t){var e=$(n,t);return function(n){var t=this,r=n.relatedTarget;r&&(r===t||8&r.compareDocumentPosition(t))||e.call(t,n)}}function W(e){var r=".dragsuppress-"+ ++Ra,u="click"+r,i=oa.select(t(e)).on("touchmove"+r,S).on("dragstart"+r,S).on("selectstart"+r,S);if(null==Ta&&(Ta="onselectstart"in e?!1:x(e.style,"userSelect")),Ta){var a=n(e).style,o=a[Ta];a[Ta]="none"}return function(n){if(i.on(r,null),Ta&&(a[Ta]=o),n){var t=function(){i.on(u,null)};i.on(u,function(){S(),t()},!0),setTimeout(t,0)}}}function J(n,e){e.changedTouches&&(e=e.changedTouches[0]);var r=n.ownerSVGElement||n;if(r.createSVGPoint){var u=r.createSVGPoint();if(0>Da){var i=t(n);if(i.scrollX||i.scrollY){r=oa.select("body").append("svg").style({position:"absolute",top:0,left:0,margin:0,padding:0,border:"none"},"important");var a=r[0][0].getScreenCTM();Da=!(a.f||a.e),r.remove()}}return Da?(u.x=e.pageX,u.y=e.pageY):(u.x=e.clientX,u.y=e.clientY),u=u.matrixTransform(n.getScreenCTM().inverse()),[u.x,u.y]}var o=n.getBoundingClientRect();return[e.clientX-o.left-n.clientLeft,e.clientY-o.top-n.clientTop]}function G(){return oa.event.changedTouches[0].identifier}function K(n){return n>0?1:0>n?-1:0}function Q(n,t,e){return(t[0]-n[0])*(e[1]-n[1])-(t[1]-n[1])*(e[0]-n[0])}function nn(n){return n>1?0:-1>n?ja:Math.acos(n)}function tn(n){return n>1?Oa:-1>n?-Oa:Math.asin(n)}function en(n){return((n=Math.exp(n))-1/n)/2}function rn(n){return((n=Math.exp(n))+1/n)/2}function un(n){return((n=Math.exp(2*n))-1)/(n+1)}function an(n){return(n=Math.sin(n/2))*n}function on(){}function ln(n,t,e){return this instanceof ln?(this.h=+n,this.s=+t,void(this.l=+e)):arguments.length<2?n instanceof ln?new ln(n.h,n.s,n.l):_n(""+n,wn,ln):new ln(n,t,e)}function cn(n,t,e){function r(n){return n>360?n-=360:0>n&&(n+=360),60>n?i+(a-i)*n/60:180>n?a:240>n?i+(a-i)*(240-n)/60:i}function u(n){return Math.round(255*r(n))}var i,a;return n=isNaN(n)?0:(n%=360)<0?n+360:n,t=isNaN(t)?0:0>t?0:t>1?1:t,e=0>e?0:e>1?1:e,a=.5>=e?e*(1+t):e+t-e*t,i=2*e-a,new yn(u(n+120),u(n),u(n-120))}function sn(n,t,e){return this instanceof sn?(this.h=+n,this.c=+t,void(this.l=+e)):arguments.length<2?n instanceof sn?new sn(n.h,n.c,n.l):n instanceof hn?pn(n.l,n.a,n.b):pn((n=Sn((n=oa.rgb(n)).r,n.g,n.b)).l,n.a,n.b):new sn(n,t,e)}function fn(n,t,e){return isNaN(n)&&(n=0),isNaN(t)&&(t=0),new hn(e,Math.cos(n*=Ia)*t,Math.sin(n)*t)}function hn(n,t,e){return this instanceof hn?(this.l=+n,this.a=+t,void(this.b=+e)):arguments.length<2?n instanceof hn?new hn(n.l,n.a,n.b):n instanceof sn?fn(n.h,n.c,n.l):Sn((n=yn(n)).r,n.g,n.b):new hn(n,t,e)}function gn(n,t,e){var r=(n+16)/116,u=r+t/500,i=r-e/200;return u=vn(u)*Qa,r=vn(r)*no,i=vn(i)*to,new yn(mn(3.2404542*u-1.5371385*r-.4985314*i),mn(-.969266*u+1.8760108*r+.041556*i),mn(.0556434*u-.2040259*r+1.0572252*i))}function pn(n,t,e){return n>0?new sn(Math.atan2(e,t)*Ya,Math.sqrt(t*t+e*e),n):new sn(NaN,NaN,n)}function vn(n){return n>.206893034?n*n*n:(n-4/29)/7.787037}function dn(n){return n>.008856?Math.pow(n,1/3):7.787037*n+4/29}function mn(n){return Math.round(255*(.00304>=n?12.92*n:1.055*Math.pow(n,1/2.4)-.055))}function yn(n,t,e){return this instanceof yn?(this.r=~~n,this.g=~~t,void(this.b=~~e)):arguments.length<2?n instanceof yn?new yn(n.r,n.g,n.b):_n(""+n,yn,cn):new yn(n,t,e)}function Mn(n){return new yn(n>>16,n>>8&255,255&n)}function xn(n){return Mn(n)+""}function bn(n){return 16>n?"0"+Math.max(0,n).toString(16):Math.min(255,n).toString(16)}function _n(n,t,e){var r,u,i,a=0,o=0,l=0;if(r=/([a-z]+)\((.*)\)/.exec(n=n.toLowerCase()))switch(u=r[2].split(","),r[1]){case"hsl":return e(parseFloat(u[0]),parseFloat(u[1])/100,parseFloat(u[2])/100);case"rgb":return t(Nn(u[0]),Nn(u[1]),Nn(u[2]))}return(i=uo.get(n))?t(i.r,i.g,i.b):(null==n||"#"!==n.charAt(0)||isNaN(i=parseInt(n.slice(1),16))||(4===n.length?(a=(3840&i)>>4,a=a>>4|a,o=240&i,o=o>>4|o,l=15&i,l=l<<4|l):7===n.length&&(a=(16711680&i)>>16,o=(65280&i)>>8,l=255&i)),t(a,o,l))}function wn(n,t,e){var r,u,i=Math.min(n/=255,t/=255,e/=255),a=Math.max(n,t,e),o=a-i,l=(a+i)/2;return o?(u=.5>l?o/(a+i):o/(2-a-i),r=n==a?(t-e)/o+(e>t?6:0):t==a?(e-n)/o+2:(n-t)/o+4,r*=60):(r=NaN,u=l>0&&1>l?0:r),new ln(r,u,l)}function Sn(n,t,e){n=kn(n),t=kn(t),e=kn(e);var r=dn((.4124564*n+.3575761*t+.1804375*e)/Qa),u=dn((.2126729*n+.7151522*t+.072175*e)/no),i=dn((.0193339*n+.119192*t+.9503041*e)/to);return hn(116*u-16,500*(r-u),200*(u-i))}function kn(n){return(n/=255)<=.04045?n/12.92:Math.pow((n+.055)/1.055,2.4)}function Nn(n){var t=parseFloat(n);return"%"===n.charAt(n.length-1)?Math.round(2.55*t):t}function En(n){return"function"==typeof n?n:function(){return n}}function An(n){return function(t,e,r){return 2===arguments.length&&"function"==typeof e&&(r=e,e=null),Cn(t,e,n,r)}}function Cn(n,t,e,r){function u(){var n,t=l.status;if(!t&&Ln(l)||t>=200&&300>t||304===t){try{n=e.call(i,l)}catch(r){return void a.error.call(i,r)}a.load.call(i,n)}else a.error.call(i,l)}var i={},a=oa.dispatch("beforesend","progress","load","error"),o={},l=new XMLHttpRequest,c=null;return!this.XDomainRequest||"withCredentials"in l||!/^(http(s)?:)?\/\//.test(n)||(l=new XDomainRequest),"onload"in l?l.onload=l.onerror=u:l.onreadystatechange=function(){l.readyState>3&&u()},l.onprogress=function(n){var t=oa.event;oa.event=n;try{a.progress.call(i,l)}finally{oa.event=t}},i.header=function(n,t){return n=(n+"").toLowerCase(),arguments.length<2?o[n]:(null==t?delete o[n]:o[n]=t+"",i)},i.mimeType=function(n){return arguments.length?(t=null==n?null:n+"",i):t},i.responseType=function(n){return arguments.length?(c=n,i):c},i.response=function(n){return e=n,i},["get","post"].forEach(function(n){i[n]=function(){return i.send.apply(i,[n].concat(ca(arguments)))}}),i.send=function(e,r,u){if(2===arguments.length&&"function"==typeof r&&(u=r,r=null),l.open(e,n,!0),null==t||"accept"in o||(o.accept=t+",*/*"),l.setRequestHeader)for(var s in o)l.setRequestHeader(s,o[s]);return null!=t&&l.overrideMimeType&&l.overrideMimeType(t),null!=c&&(l.responseType=c),null!=u&&i.on("error",u).on("load",function(n){u(null,n)}),a.beforesend.call(i,l),l.send(null==r?null:r),i},i.abort=function(){return l.abort(),i},oa.rebind(i,a,"on"),null==r?i:i.get(zn(r))}function zn(n){return 1===n.length?function(t,e){n(null==t?e:null)}:n}function Ln(n){var t=n.responseType;return t&&"text"!==t?n.response:n.responseText}function qn(n,t,e){var r=arguments.length;2>r&&(t=0),3>r&&(e=Date.now());var u=e+t,i={c:n,t:u,n:null};return ao?ao.n=i:io=i,ao=i,oo||(lo=clearTimeout(lo),oo=1,co(Tn)),i}function Tn(){var n=Rn(),t=Dn()-n;t>24?(isFinite(t)&&(clearTimeout(lo),lo=setTimeout(Tn,t)),oo=0):(oo=1,co(Tn))}function Rn(){for(var n=Date.now(),t=io;t;)n>=t.t&&t.c(n-t.t)&&(t.c=null),t=t.n;return n}function Dn(){for(var n,t=io,e=1/0;t;)t.c?(t.t<e&&(e=t.t),t=(n=t).n):t=n?n.n=t.n:io=t.n;return ao=n,e}function Pn(n,t){return t-(n?Math.ceil(Math.log(n)/Math.LN10):1)}function Un(n,t){var e=Math.pow(10,3*Ma(8-t));return{scale:t>8?function(n){return n/e}:function(n){return n*e},symbol:n}}function jn(n){var t=n.decimal,e=n.thousands,r=n.grouping,u=n.currency,i=r&&e?function(n,t){for(var u=n.length,i=[],a=0,o=r[0],l=0;u>0&&o>0&&(l+o+1>t&&(o=Math.max(1,t-l)),i.push(n.substring(u-=o,u+o)),!((l+=o+1)>t));)o=r[a=(a+1)%r.length];return i.reverse().join(e)}:y;return function(n){var e=fo.exec(n),r=e[1]||" ",a=e[2]||">",o=e[3]||"-",l=e[4]||"",c=e[5],s=+e[6],f=e[7],h=e[8],g=e[9],p=1,v="",d="",m=!1,y=!0;switch(h&&(h=+h.substring(1)),(c||"0"===r&&"="===a)&&(c=r="0",a="="),g){case"n":f=!0,g="g";break;case"%":p=100,d="%",g="f";break;case"p":p=100,d="%",g="r";break;case"b":case"o":case"x":case"X":"#"===l&&(v="0"+g.toLowerCase());case"c":y=!1;case"d":m=!0,h=0;break;case"s":p=-1,g="r"}"$"===l&&(v=u[0],d=u[1]),"r"!=g||h||(g="g"),null!=h&&("g"==g?h=Math.max(1,Math.min(21,h)):("e"==g||"f"==g)&&(h=Math.max(0,Math.min(20,h)))),g=ho.get(g)||Fn;var M=c&&f;return function(n){var e=d;if(m&&n%1)return"";var u=0>n||0===n&&0>1/n?(n=-n,"-"):"-"===o?"":o;if(0>p){var l=oa.formatPrefix(n,h);n=l.scale(n),e=l.symbol+d}else n*=p;n=g(n,h);var x,b,_=n.lastIndexOf(".");if(0>_){var w=y?n.lastIndexOf("e"):-1;0>w?(x=n,b=""):(x=n.substring(0,w),b=n.substring(w))}else x=n.substring(0,_),b=t+n.substring(_+1);!c&&f&&(x=i(x,1/0));var S=v.length+x.length+b.length+(M?0:u.length),k=s>S?new Array(S=s-S+1).join(r):"";return M&&(x=i(k+x,k.length?s-b.length:1/0)),u+=v,n=x+b,("<"===a?u+n+k:">"===a?k+u+n:"^"===a?k.substring(0,S>>=1)+u+n+k.substring(S):u+(M?n:k+n))+e}}}function Fn(n){return n+""}function Hn(){this._=new Date(arguments.length>1?Date.UTC.apply(this,arguments):arguments[0])}function On(n,t,e){function r(t){var e=n(t),r=i(e,1);return r-t>t-e?e:r}function u(e){return t(e=n(new po(e-1)),1),e}function i(n,e){return t(n=new po(+n),e),n}function a(n,r,i){var a=u(n),o=[];if(i>1)for(;r>a;)e(a)%i||o.push(new Date(+a)),t(a,1);else for(;r>a;)o.push(new Date(+a)),t(a,1);return o}function o(n,t,e){try{po=Hn;var r=new Hn;return r._=n,a(r,t,e)}finally{po=Date}}n.floor=n,n.round=r,n.ceil=u,n.offset=i,n.range=a;var l=n.utc=In(n);return l.floor=l,l.round=In(r),l.ceil=In(u),l.offset=In(i),l.range=o,n}function In(n){return function(t,e){try{po=Hn;var r=new Hn;return r._=t,n(r,e)._}finally{po=Date}}}function Yn(n){function t(n){function t(t){for(var e,u,i,a=[],o=-1,l=0;++o<r;)37===n.charCodeAt(o)&&(a.push(n.slice(l,o)),null!=(u=mo[e=n.charAt(++o)])&&(e=n.charAt(++o)),(i=A[e])&&(e=i(t,null==u?"e"===e?" ":"0":u)),a.push(e),l=o+1);return a.push(n.slice(l,o)),a.join("")}var r=n.length;return t.parse=function(t){var r={y:1900,m:0,d:1,H:0,M:0,S:0,L:0,Z:null},u=e(r,n,t,0);if(u!=t.length)return null;"p"in r&&(r.H=r.H%12+12*r.p);var i=null!=r.Z&&po!==Hn,a=new(i?Hn:po);return"j"in r?a.setFullYear(r.y,0,r.j):"W"in r||"U"in r?("w"in r||(r.w="W"in r?1:0),a.setFullYear(r.y,0,1),a.setFullYear(r.y,0,"W"in r?(r.w+6)%7+7*r.W-(a.getDay()+5)%7:r.w+7*r.U-(a.getDay()+6)%7)):a.setFullYear(r.y,r.m,r.d),a.setHours(r.H+(r.Z/100|0),r.M+r.Z%100,r.S,r.L),i?a._:a},t.toString=function(){return n},t}function e(n,t,e,r){for(var u,i,a,o=0,l=t.length,c=e.length;l>o;){if(r>=c)return-1;if(u=t.charCodeAt(o++),37===u){if(a=t.charAt(o++),i=C[a in mo?t.charAt(o++):a],!i||(r=i(n,e,r))<0)return-1}else if(u!=e.charCodeAt(r++))return-1}return r}function r(n,t,e){_.lastIndex=0;var r=_.exec(t.slice(e));return r?(n.w=w.get(r[0].toLowerCase()),e+r[0].length):-1}function u(n,t,e){x.lastIndex=0;var r=x.exec(t.slice(e));return r?(n.w=b.get(r[0].toLowerCase()),e+r[0].length):-1}function i(n,t,e){N.lastIndex=0;var r=N.exec(t.slice(e));return r?(n.m=E.get(r[0].toLowerCase()),e+r[0].length):-1}function a(n,t,e){S.lastIndex=0;var r=S.exec(t.slice(e));return r?(n.m=k.get(r[0].toLowerCase()),e+r[0].length):-1}function o(n,t,r){return e(n,A.c.toString(),t,r)}function l(n,t,r){return e(n,A.x.toString(),t,r)}function c(n,t,r){return e(n,A.X.toString(),t,r)}function s(n,t,e){var r=M.get(t.slice(e,e+=2).toLowerCase());return null==r?-1:(n.p=r,e)}var f=n.dateTime,h=n.date,g=n.time,p=n.periods,v=n.days,d=n.shortDays,m=n.months,y=n.shortMonths;t.utc=function(n){function e(n){try{po=Hn;var t=new po;return t._=n,r(t)}finally{po=Date}}var r=t(n);return e.parse=function(n){try{po=Hn;var t=r.parse(n);return t&&t._}finally{po=Date}},e.toString=r.toString,e},t.multi=t.utc.multi=ct;var M=oa.map(),x=Vn(v),b=Xn(v),_=Vn(d),w=Xn(d),S=Vn(m),k=Xn(m),N=Vn(y),E=Xn(y);p.forEach(function(n,t){M.set(n.toLowerCase(),t)});var A={a:function(n){return d[n.getDay()]},A:function(n){return v[n.getDay()]},b:function(n){return y[n.getMonth()]},B:function(n){return m[n.getMonth()]},c:t(f),d:function(n,t){return Zn(n.getDate(),t,2)},e:function(n,t){return Zn(n.getDate(),t,2)},H:function(n,t){return Zn(n.getHours(),t,2)},I:function(n,t){return Zn(n.getHours()%12||12,t,2)},j:function(n,t){return Zn(1+go.dayOfYear(n),t,3)},L:function(n,t){return Zn(n.getMilliseconds(),t,3)},m:function(n,t){return Zn(n.getMonth()+1,t,2)},M:function(n,t){return Zn(n.getMinutes(),t,2)},p:function(n){return p[+(n.getHours()>=12)]},S:function(n,t){return Zn(n.getSeconds(),t,2)},U:function(n,t){return Zn(go.sundayOfYear(n),t,2)},w:function(n){return n.getDay()},W:function(n,t){return Zn(go.mondayOfYear(n),t,2)},x:t(h),X:t(g),y:function(n,t){return Zn(n.getFullYear()%100,t,2)},Y:function(n,t){return Zn(n.getFullYear()%1e4,t,4)},Z:ot,"%":function(){return"%"}},C={a:r,A:u,b:i,B:a,c:o,d:tt,e:tt,H:rt,I:rt,j:et,L:at,m:nt,M:ut,p:s,S:it,U:Bn,w:$n,W:Wn,x:l,X:c,y:Gn,Y:Jn,Z:Kn,"%":lt};return t}function Zn(n,t,e){var r=0>n?"-":"",u=(r?-n:n)+"",i=u.length;return r+(e>i?new Array(e-i+1).join(t)+u:u)}function Vn(n){return new RegExp("^(?:"+n.map(oa.requote).join("|")+")","i")}function Xn(n){for(var t=new c,e=-1,r=n.length;++e<r;)t.set(n[e].toLowerCase(),e);return t}function $n(n,t,e){yo.lastIndex=0;var r=yo.exec(t.slice(e,e+1));return r?(n.w=+r[0],e+r[0].length):-1}function Bn(n,t,e){yo.lastIndex=0;var r=yo.exec(t.slice(e));return r?(n.U=+r[0],e+r[0].length):-1}function Wn(n,t,e){yo.lastIndex=0;var r=yo.exec(t.slice(e));return r?(n.W=+r[0],e+r[0].length):-1}function Jn(n,t,e){yo.lastIndex=0;var r=yo.exec(t.slice(e,e+4));return r?(n.y=+r[0],e+r[0].length):-1}function Gn(n,t,e){yo.lastIndex=0;var r=yo.exec(t.slice(e,e+2));return r?(n.y=Qn(+r[0]),e+r[0].length):-1}function Kn(n,t,e){return/^[+-]\d{4}$/.test(t=t.slice(e,e+5))?(n.Z=-t,e+5):-1}function Qn(n){return n+(n>68?1900:2e3)}function nt(n,t,e){yo.lastIndex=0;var r=yo.exec(t.slice(e,e+2));return r?(n.m=r[0]-1,e+r[0].length):-1}function tt(n,t,e){yo.lastIndex=0;var r=yo.exec(t.slice(e,e+2));return r?(n.d=+r[0],e+r[0].length):-1}function et(n,t,e){yo.lastIndex=0;var r=yo.exec(t.slice(e,e+3));return r?(n.j=+r[0],e+r[0].length):-1}function rt(n,t,e){yo.lastIndex=0;var r=yo.exec(t.slice(e,e+2));return r?(n.H=+r[0],e+r[0].length):-1}function ut(n,t,e){yo.lastIndex=0;var r=yo.exec(t.slice(e,e+2));return r?(n.M=+r[0],e+r[0].length):-1}function it(n,t,e){yo.lastIndex=0;var r=yo.exec(t.slice(e,e+2));return r?(n.S=+r[0],e+r[0].length):-1}function at(n,t,e){yo.lastIndex=0;var r=yo.exec(t.slice(e,e+3));return r?(n.L=+r[0],e+r[0].length):-1}function ot(n){var t=n.getTimezoneOffset(),e=t>0?"-":"+",r=Ma(t)/60|0,u=Ma(t)%60;return e+Zn(r,"0",2)+Zn(u,"0",2)}function lt(n,t,e){Mo.lastIndex=0;var r=Mo.exec(t.slice(e,e+1));return r?e+r[0].length:-1}function ct(n){for(var t=n.length,e=-1;++e<t;)n[e][0]=this(n[e][0]);return function(t){for(var e=0,r=n[e];!r[1](t);)r=n[++e];return r[0](t)}}function st(){}function ft(n,t,e){var r=e.s=n+t,u=r-n,i=r-u;e.t=n-i+(t-u)}function ht(n,t){n&&wo.hasOwnProperty(n.type)&&wo[n.type](n,t)}function gt(n,t,e){var r,u=-1,i=n.length-e;for(t.lineStart();++u<i;)r=n[u],t.point(r[0],r[1],r[2]);t.lineEnd()}function pt(n,t){var e=-1,r=n.length;for(t.polygonStart();++e<r;)gt(n[e],t,1);t.polygonEnd()}function vt(){function n(n,t){n*=Ia,t=t*Ia/2+ja/4;var e=n-r,a=e>=0?1:-1,o=a*e,l=Math.cos(t),c=Math.sin(t),s=i*c,f=u*l+s*Math.cos(o),h=s*a*Math.sin(o);ko.add(Math.atan2(h,f)),r=n,u=l,i=c}var t,e,r,u,i;No.point=function(a,o){No.point=n,r=(t=a)*Ia,u=Math.cos(o=(e=o)*Ia/2+ja/4),i=Math.sin(o)},No.lineEnd=function(){n(t,e)}}function dt(n){var t=n[0],e=n[1],r=Math.cos(e);return[r*Math.cos(t),r*Math.sin(t),Math.sin(e)]}function mt(n,t){return n[0]*t[0]+n[1]*t[1]+n[2]*t[2]}function yt(n,t){return[n[1]*t[2]-n[2]*t[1],n[2]*t[0]-n[0]*t[2],n[0]*t[1]-n[1]*t[0]]}function Mt(n,t){n[0]+=t[0],n[1]+=t[1],n[2]+=t[2]}function xt(n,t){return[n[0]*t,n[1]*t,n[2]*t]}function bt(n){var t=Math.sqrt(n[0]*n[0]+n[1]*n[1]+n[2]*n[2]);n[0]/=t,n[1]/=t,n[2]/=t}function _t(n){return[Math.atan2(n[1],n[0]),tn(n[2])]}function wt(n,t){return Ma(n[0]-t[0])<Pa&&Ma(n[1]-t[1])<Pa}function St(n,t){n*=Ia;var e=Math.cos(t*=Ia);kt(e*Math.cos(n),e*Math.sin(n),Math.sin(t))}function kt(n,t,e){++Eo,Co+=(n-Co)/Eo,zo+=(t-zo)/Eo,Lo+=(e-Lo)/Eo}function Nt(){function n(n,u){n*=Ia;var i=Math.cos(u*=Ia),a=i*Math.cos(n),o=i*Math.sin(n),l=Math.sin(u),c=Math.atan2(Math.sqrt((c=e*l-r*o)*c+(c=r*a-t*l)*c+(c=t*o-e*a)*c),t*a+e*o+r*l);Ao+=c,qo+=c*(t+(t=a)),To+=c*(e+(e=o)),Ro+=c*(r+(r=l)),kt(t,e,r)}var t,e,r;jo.point=function(u,i){u*=Ia;var a=Math.cos(i*=Ia);t=a*Math.cos(u),e=a*Math.sin(u),r=Math.sin(i),jo.point=n,kt(t,e,r)}}function Et(){jo.point=St}function At(){function n(n,t){n*=Ia;var e=Math.cos(t*=Ia),a=e*Math.cos(n),o=e*Math.sin(n),l=Math.sin(t),c=u*l-i*o,s=i*a-r*l,f=r*o-u*a,h=Math.sqrt(c*c+s*s+f*f),g=r*a+u*o+i*l,p=h&&-nn(g)/h,v=Math.atan2(h,g);Do+=p*c,Po+=p*s,Uo+=p*f,Ao+=v,qo+=v*(r+(r=a)),To+=v*(u+(u=o)),Ro+=v*(i+(i=l)),kt(r,u,i)}var t,e,r,u,i;jo.point=function(a,o){t=a,e=o,jo.point=n,a*=Ia;var l=Math.cos(o*=Ia);r=l*Math.cos(a),u=l*Math.sin(a),i=Math.sin(o),kt(r,u,i)},jo.lineEnd=function(){n(t,e),jo.lineEnd=Et,jo.point=St}}function Ct(n,t){function e(e,r){return e=n(e,r),t(e[0],e[1])}return n.invert&&t.invert&&(e.invert=function(e,r){return e=t.invert(e,r),e&&n.invert(e[0],e[1])}),e}function zt(){return!0}function Lt(n,t,e,r,u){var i=[],a=[];if(n.forEach(function(n){if(!((t=n.length-1)<=0)){var t,e=n[0],r=n[t];if(wt(e,r)){u.lineStart();for(var o=0;t>o;++o)u.point((e=n[o])[0],e[1]);return void u.lineEnd()}var l=new Tt(e,n,null,!0),c=new Tt(e,null,l,!1);l.o=c,i.push(l),a.push(c),l=new Tt(r,n,null,!1),c=new Tt(r,null,l,!0),l.o=c,i.push(l),a.push(c)}}),a.sort(t),qt(i),qt(a),i.length){for(var o=0,l=e,c=a.length;c>o;++o)a[o].e=l=!l;for(var s,f,h=i[0];;){for(var g=h,p=!0;g.v;)if((g=g.n)===h)return;s=g.z,u.lineStart();do{if(g.v=g.o.v=!0,g.e){if(p)for(var o=0,c=s.length;c>o;++o)u.point((f=s[o])[0],f[1]);else r(g.x,g.n.x,1,u);g=g.n}else{if(p){s=g.p.z;for(var o=s.length-1;o>=0;--o)u.point((f=s[o])[0],f[1])}else r(g.x,g.p.x,-1,u);g=g.p}g=g.o,s=g.z,p=!p}while(!g.v);u.lineEnd()}}}function qt(n){if(t=n.length){for(var t,e,r=0,u=n[0];++r<t;)u.n=e=n[r],e.p=u,u=e;u.n=e=n[0],e.p=u}}function Tt(n,t,e,r){this.x=n,this.z=t,this.o=e,this.e=r,this.v=!1,this.n=this.p=null}function Rt(n,t,e,r){return function(u,i){function a(t,e){var r=u(t,e);n(t=r[0],e=r[1])&&i.point(t,e)}function o(n,t){var e=u(n,t);d.point(e[0],e[1])}function l(){y.point=o,d.lineStart()}function c(){y.point=a,d.lineEnd()}function s(n,t){v.push([n,t]);var e=u(n,t);x.point(e[0],e[1])}function f(){x.lineStart(),v=[]}function h(){s(v[0][0],v[0][1]),x.lineEnd();var n,t=x.clean(),e=M.buffer(),r=e.length;if(v.pop(),p.push(v),v=null,r)if(1&t){n=e[0];var u,r=n.length-1,a=-1;if(r>0){for(b||(i.polygonStart(),b=!0),i.lineStart();++a<r;)i.point((u=n[a])[0],u[1]);i.lineEnd()}}else r>1&&2&t&&e.push(e.pop().concat(e.shift())),g.push(e.filter(Dt))}var g,p,v,d=t(i),m=u.invert(r[0],r[1]),y={point:a,lineStart:l,lineEnd:c,polygonStart:function(){y.point=s,y.lineStart=f,y.lineEnd=h,g=[],p=[]},polygonEnd:function(){y.point=a,y.lineStart=l,y.lineEnd=c,g=oa.merge(g);var n=Ot(m,p);g.length?(b||(i.polygonStart(),b=!0),Lt(g,Ut,n,e,i)):n&&(b||(i.polygonStart(),b=!0),i.lineStart(),e(null,null,1,i),i.lineEnd()),b&&(i.polygonEnd(),b=!1),g=p=null},sphere:function(){i.polygonStart(),i.lineStart(),e(null,null,1,i),i.lineEnd(),i.polygonEnd()}},M=Pt(),x=t(M),b=!1;return y}}function Dt(n){return n.length>1}function Pt(){var n,t=[];return{lineStart:function(){t.push(n=[])},point:function(t,e){n.push([t,e])},lineEnd:b,buffer:function(){var e=t;return t=[],n=null,e},rejoin:function(){t.length>1&&t.push(t.pop().concat(t.shift()))}}}function Ut(n,t){return((n=n.x)[0]<0?n[1]-Oa-Pa:Oa-n[1])-((t=t.x)[0]<0?t[1]-Oa-Pa:Oa-t[1])}function jt(n){var t,e=NaN,r=NaN,u=NaN;return{lineStart:function(){n.lineStart(),t=1},point:function(i,a){var o=i>0?ja:-ja,l=Ma(i-e);Ma(l-ja)<Pa?(n.point(e,r=(r+a)/2>0?Oa:-Oa),n.point(u,r),n.lineEnd(),n.lineStart(),n.point(o,r),n.point(i,r),t=0):u!==o&&l>=ja&&(Ma(e-u)<Pa&&(e-=u*Pa),Ma(i-o)<Pa&&(i-=o*Pa),r=Ft(e,r,i,a),n.point(u,r),n.lineEnd(),n.lineStart(),n.point(o,r),t=0),n.point(e=i,r=a),u=o},lineEnd:function(){n.lineEnd(),e=r=NaN},clean:function(){return 2-t}}}function Ft(n,t,e,r){var u,i,a=Math.sin(n-e);return Ma(a)>Pa?Math.atan((Math.sin(t)*(i=Math.cos(r))*Math.sin(e)-Math.sin(r)*(u=Math.cos(t))*Math.sin(n))/(u*i*a)):(t+r)/2}function Ht(n,t,e,r){var u;if(null==n)u=e*Oa,r.point(-ja,u),r.point(0,u),r.point(ja,u),r.point(ja,0),r.point(ja,-u),r.point(0,-u),r.point(-ja,-u),r.point(-ja,0),r.point(-ja,u);else if(Ma(n[0]-t[0])>Pa){var i=n[0]<t[0]?ja:-ja;u=e*i/2,r.point(-i,u),r.point(0,u),r.point(i,u)}else r.point(t[0],t[1])}function Ot(n,t){var e=n[0],r=n[1],u=[Math.sin(e),-Math.cos(e),0],i=0,a=0;ko.reset();for(var o=0,l=t.length;l>o;++o){var c=t[o],s=c.length;if(s)for(var f=c[0],h=f[0],g=f[1]/2+ja/4,p=Math.sin(g),v=Math.cos(g),d=1;;){d===s&&(d=0),n=c[d];var m=n[0],y=n[1]/2+ja/4,M=Math.sin(y),x=Math.cos(y),b=m-h,_=b>=0?1:-1,w=_*b,S=w>ja,k=p*M;if(ko.add(Math.atan2(k*_*Math.sin(w),v*x+k*Math.cos(w))),i+=S?b+_*Fa:b,S^h>=e^m>=e){var N=yt(dt(f),dt(n));bt(N);var E=yt(u,N);bt(E);var A=(S^b>=0?-1:1)*tn(E[2]);(r>A||r===A&&(N[0]||N[1]))&&(a+=S^b>=0?1:-1)}if(!d++)break;h=m,p=M,v=x,f=n}}return(-Pa>i||Pa>i&&0>ko)^1&a}function It(n){function t(n,t){return Math.cos(n)*Math.cos(t)>i}function e(n){var e,i,l,c,s;return{lineStart:function(){c=l=!1,s=1},point:function(f,h){var g,p=[f,h],v=t(f,h),d=a?v?0:u(f,h):v?u(f+(0>f?ja:-ja),h):0;if(!e&&(c=l=v)&&n.lineStart(),v!==l&&(g=r(e,p),(wt(e,g)||wt(p,g))&&(p[0]+=Pa,p[1]+=Pa,v=t(p[0],p[1]))),v!==l)s=0,v?(n.lineStart(),g=r(p,e),n.point(g[0],g[1])):(g=r(e,p),n.point(g[0],g[1]),n.lineEnd()),e=g;else if(o&&e&&a^v){var m;d&i||!(m=r(p,e,!0))||(s=0,a?(n.lineStart(),n.point(m[0][0],m[0][1]),n.point(m[1][0],m[1][1]),n.lineEnd()):(n.point(m[1][0],m[1][1]),n.lineEnd(),n.lineStart(),n.point(m[0][0],m[0][1])))}!v||e&&wt(e,p)||n.point(p[0],p[1]),e=p,l=v,i=d},lineEnd:function(){l&&n.lineEnd(),e=null},clean:function(){return s|(c&&l)<<1}}}function r(n,t,e){var r=dt(n),u=dt(t),a=[1,0,0],o=yt(r,u),l=mt(o,o),c=o[0],s=l-c*c;if(!s)return!e&&n;var f=i*l/s,h=-i*c/s,g=yt(a,o),p=xt(a,f),v=xt(o,h);Mt(p,v);var d=g,m=mt(p,d),y=mt(d,d),M=m*m-y*(mt(p,p)-1);if(!(0>M)){var x=Math.sqrt(M),b=xt(d,(-m-x)/y);if(Mt(b,p),b=_t(b),!e)return b;var _,w=n[0],S=t[0],k=n[1],N=t[1];w>S&&(_=w,w=S,S=_);var E=S-w,A=Ma(E-ja)<Pa,C=A||Pa>E;if(!A&&k>N&&(_=k,k=N,N=_),C?A?k+N>0^b[1]<(Ma(b[0]-w)<Pa?k:N):k<=b[1]&&b[1]<=N:E>ja^(w<=b[0]&&b[0]<=S)){var z=xt(d,(-m+x)/y);return Mt(z,p),[b,_t(z)]}}}function u(t,e){var r=a?n:ja-n,u=0;return-r>t?u|=1:t>r&&(u|=2),-r>e?u|=4:e>r&&(u|=8),u}var i=Math.cos(n),a=i>0,o=Ma(i)>Pa,l=ve(n,6*Ia);return Rt(t,e,l,a?[0,-n]:[-ja,n-ja])}function Yt(n,t,e,r){return function(u){var i,a=u.a,o=u.b,l=a.x,c=a.y,s=o.x,f=o.y,h=0,g=1,p=s-l,v=f-c;if(i=n-l,p||!(i>0)){if(i/=p,0>p){if(h>i)return;g>i&&(g=i)}else if(p>0){if(i>g)return;i>h&&(h=i)}if(i=e-l,p||!(0>i)){if(i/=p,0>p){if(i>g)return;i>h&&(h=i)}else if(p>0){if(h>i)return;g>i&&(g=i)}if(i=t-c,v||!(i>0)){if(i/=v,0>v){if(h>i)return;g>i&&(g=i)}else if(v>0){if(i>g)return;i>h&&(h=i)}if(i=r-c,v||!(0>i)){if(i/=v,0>v){if(i>g)return;i>h&&(h=i)}else if(v>0){if(h>i)return;g>i&&(g=i)}return h>0&&(u.a={x:l+h*p,y:c+h*v}),1>g&&(u.b={x:l+g*p,y:c+g*v}),u}}}}}}function Zt(n,t,e,r){function u(r,u){return Ma(r[0]-n)<Pa?u>0?0:3:Ma(r[0]-e)<Pa?u>0?2:1:Ma(r[1]-t)<Pa?u>0?1:0:u>0?3:2}function i(n,t){return a(n.x,t.x)}function a(n,t){var e=u(n,1),r=u(t,1);return e!==r?e-r:0===e?t[1]-n[1]:1===e?n[0]-t[0]:2===e?n[1]-t[1]:t[0]-n[0]}return function(o){function l(n){for(var t=0,e=d.length,r=n[1],u=0;e>u;++u)for(var i,a=1,o=d[u],l=o.length,c=o[0];l>a;++a)i=o[a],c[1]<=r?i[1]>r&&Q(c,i,n)>0&&++t:i[1]<=r&&Q(c,i,n)<0&&--t,c=i;return 0!==t}function c(i,o,l,c){var s=0,f=0;if(null==i||(s=u(i,l))!==(f=u(o,l))||a(i,o)<0^l>0){do c.point(0===s||3===s?n:e,s>1?r:t);while((s=(s+l+4)%4)!==f)}else c.point(o[0],o[1])}function s(u,i){return u>=n&&e>=u&&i>=t&&r>=i}function f(n,t){s(n,t)&&o.point(n,t)}function h(){C.point=p,d&&d.push(m=[]),S=!0,w=!1,b=_=NaN}function g(){v&&(p(y,M),x&&w&&E.rejoin(),v.push(E.buffer())),C.point=f,w&&o.lineEnd()}function p(n,t){n=Math.max(-Ho,Math.min(Ho,n)),t=Math.max(-Ho,Math.min(Ho,t));var e=s(n,t);if(d&&m.push([n,t]),S)y=n,M=t,x=e,S=!1,e&&(o.lineStart(),o.point(n,t));else if(e&&w)o.point(n,t);else{var r={a:{x:b,y:_},b:{x:n,y:t}};A(r)?(w||(o.lineStart(),o.point(r.a.x,r.a.y)),o.point(r.b.x,r.b.y),e||o.lineEnd(),k=!1):e&&(o.lineStart(),o.point(n,t),k=!1)}b=n,_=t,w=e}var v,d,m,y,M,x,b,_,w,S,k,N=o,E=Pt(),A=Yt(n,t,e,r),C={point:f,lineStart:h,lineEnd:g,polygonStart:function(){o=E,v=[],d=[],k=!0},polygonEnd:function(){o=N,v=oa.merge(v);var t=l([n,r]),e=k&&t,u=v.length;(e||u)&&(o.polygonStart(),e&&(o.lineStart(),c(null,null,1,o),o.lineEnd()),u&&Lt(v,i,t,c,o),o.polygonEnd()),v=d=m=null}};return C}}function Vt(n){var t=0,e=ja/3,r=oe(n),u=r(t,e);return u.parallels=function(n){return arguments.length?r(t=n[0]*ja/180,e=n[1]*ja/180):[t/ja*180,e/ja*180]},u}function Xt(n,t){function e(n,t){var e=Math.sqrt(i-2*u*Math.sin(t))/u;return[e*Math.sin(n*=u),a-e*Math.cos(n)]}var r=Math.sin(n),u=(r+Math.sin(t))/2,i=1+r*(2*u-r),a=Math.sqrt(i)/u;return e.invert=function(n,t){var e=a-t;return[Math.atan2(n,e)/u,tn((i-(n*n+e*e)*u*u)/(2*u))]},e}function $t(){function n(n,t){Io+=u*n-r*t,r=n,u=t}var t,e,r,u;$o.point=function(i,a){$o.point=n,t=r=i,e=u=a},$o.lineEnd=function(){n(t,e)}}function Bt(n,t){Yo>n&&(Yo=n),n>Vo&&(Vo=n),Zo>t&&(Zo=t),t>Xo&&(Xo=t)}function Wt(){function n(n,t){a.push("M",n,",",t,i)}function t(n,t){a.push("M",n,",",t),o.point=e}function e(n,t){a.push("L",n,",",t)}function r(){o.point=n}function u(){a.push("Z")}var i=Jt(4.5),a=[],o={point:n,lineStart:function(){o.point=t},lineEnd:r,polygonStart:function(){o.lineEnd=u},polygonEnd:function(){o.lineEnd=r,o.point=n},pointRadius:function(n){return i=Jt(n),o},result:function(){if(a.length){var n=a.join("");return a=[],n}}};return o}function Jt(n){return"m0,"+n+"a"+n+","+n+" 0 1,1 0,"+-2*n+"a"+n+","+n+" 0 1,1 0,"+2*n+"z"}function Gt(n,t){Co+=n,zo+=t,++Lo}function Kt(){function n(n,r){var u=n-t,i=r-e,a=Math.sqrt(u*u+i*i);qo+=a*(t+n)/2,To+=a*(e+r)/2,Ro+=a,Gt(t=n,e=r)}var t,e;Wo.point=function(r,u){Wo.point=n,Gt(t=r,e=u)}}function Qt(){Wo.point=Gt}function ne(){function n(n,t){var e=n-r,i=t-u,a=Math.sqrt(e*e+i*i);qo+=a*(r+n)/2,To+=a*(u+t)/2,Ro+=a,a=u*n-r*t,Do+=a*(r+n),Po+=a*(u+t),Uo+=3*a,Gt(r=n,u=t)}var t,e,r,u;Wo.point=function(i,a){Wo.point=n,Gt(t=r=i,e=u=a)},Wo.lineEnd=function(){n(t,e)}}function te(n){function t(t,e){n.moveTo(t+a,e),n.arc(t,e,a,0,Fa)}function e(t,e){n.moveTo(t,e),o.point=r}function r(t,e){n.lineTo(t,e)}function u(){o.point=t}function i(){n.closePath()}var a=4.5,o={point:t,lineStart:function(){o.point=e},lineEnd:u,polygonStart:function(){o.lineEnd=i},polygonEnd:function(){o.lineEnd=u,o.point=t},pointRadius:function(n){return a=n,o},result:b};return o}function ee(n){function t(n){return(o?r:e)(n)}function e(t){return ie(t,function(e,r){e=n(e,r),t.point(e[0],e[1])})}function r(t){function e(e,r){e=n(e,r),t.point(e[0],e[1])}function r(){M=NaN,S.point=i,t.lineStart()}function i(e,r){var i=dt([e,r]),a=n(e,r);u(M,x,y,b,_,w,M=a[0],x=a[1],y=e,b=i[0],_=i[1],w=i[2],o,t),t.point(M,x)}function a(){S.point=e,t.lineEnd()}function l(){
r(),S.point=c,S.lineEnd=s}function c(n,t){i(f=n,h=t),g=M,p=x,v=b,d=_,m=w,S.point=i}function s(){u(M,x,y,b,_,w,g,p,f,v,d,m,o,t),S.lineEnd=a,a()}var f,h,g,p,v,d,m,y,M,x,b,_,w,S={point:e,lineStart:r,lineEnd:a,polygonStart:function(){t.polygonStart(),S.lineStart=l},polygonEnd:function(){t.polygonEnd(),S.lineStart=r}};return S}function u(t,e,r,o,l,c,s,f,h,g,p,v,d,m){var y=s-t,M=f-e,x=y*y+M*M;if(x>4*i&&d--){var b=o+g,_=l+p,w=c+v,S=Math.sqrt(b*b+_*_+w*w),k=Math.asin(w/=S),N=Ma(Ma(w)-1)<Pa||Ma(r-h)<Pa?(r+h)/2:Math.atan2(_,b),E=n(N,k),A=E[0],C=E[1],z=A-t,L=C-e,q=M*z-y*L;(q*q/x>i||Ma((y*z+M*L)/x-.5)>.3||a>o*g+l*p+c*v)&&(u(t,e,r,o,l,c,A,C,N,b/=S,_/=S,w,d,m),m.point(A,C),u(A,C,N,b,_,w,s,f,h,g,p,v,d,m))}}var i=.5,a=Math.cos(30*Ia),o=16;return t.precision=function(n){return arguments.length?(o=(i=n*n)>0&&16,t):Math.sqrt(i)},t}function re(n){var t=ee(function(t,e){return n([t*Ya,e*Ya])});return function(n){return le(t(n))}}function ue(n){this.stream=n}function ie(n,t){return{point:t,sphere:function(){n.sphere()},lineStart:function(){n.lineStart()},lineEnd:function(){n.lineEnd()},polygonStart:function(){n.polygonStart()},polygonEnd:function(){n.polygonEnd()}}}function ae(n){return oe(function(){return n})()}function oe(n){function t(n){return n=o(n[0]*Ia,n[1]*Ia),[n[0]*h+l,c-n[1]*h]}function e(n){return n=o.invert((n[0]-l)/h,(c-n[1])/h),n&&[n[0]*Ya,n[1]*Ya]}function r(){o=Ct(a=fe(m,M,x),i);var n=i(v,d);return l=g-n[0]*h,c=p+n[1]*h,u()}function u(){return s&&(s.valid=!1,s=null),t}var i,a,o,l,c,s,f=ee(function(n,t){return n=i(n,t),[n[0]*h+l,c-n[1]*h]}),h=150,g=480,p=250,v=0,d=0,m=0,M=0,x=0,b=Fo,_=y,w=null,S=null;return t.stream=function(n){return s&&(s.valid=!1),s=le(b(a,f(_(n)))),s.valid=!0,s},t.clipAngle=function(n){return arguments.length?(b=null==n?(w=n,Fo):It((w=+n)*Ia),u()):w},t.clipExtent=function(n){return arguments.length?(S=n,_=n?Zt(n[0][0],n[0][1],n[1][0],n[1][1]):y,u()):S},t.scale=function(n){return arguments.length?(h=+n,r()):h},t.translate=function(n){return arguments.length?(g=+n[0],p=+n[1],r()):[g,p]},t.center=function(n){return arguments.length?(v=n[0]%360*Ia,d=n[1]%360*Ia,r()):[v*Ya,d*Ya]},t.rotate=function(n){return arguments.length?(m=n[0]%360*Ia,M=n[1]%360*Ia,x=n.length>2?n[2]%360*Ia:0,r()):[m*Ya,M*Ya,x*Ya]},oa.rebind(t,f,"precision"),function(){return i=n.apply(this,arguments),t.invert=i.invert&&e,r()}}function le(n){return ie(n,function(t,e){n.point(t*Ia,e*Ia)})}function ce(n,t){return[n,t]}function se(n,t){return[n>ja?n-Fa:-ja>n?n+Fa:n,t]}function fe(n,t,e){return n?t||e?Ct(ge(n),pe(t,e)):ge(n):t||e?pe(t,e):se}function he(n){return function(t,e){return t+=n,[t>ja?t-Fa:-ja>t?t+Fa:t,e]}}function ge(n){var t=he(n);return t.invert=he(-n),t}function pe(n,t){function e(n,t){var e=Math.cos(t),o=Math.cos(n)*e,l=Math.sin(n)*e,c=Math.sin(t),s=c*r+o*u;return[Math.atan2(l*i-s*a,o*r-c*u),tn(s*i+l*a)]}var r=Math.cos(n),u=Math.sin(n),i=Math.cos(t),a=Math.sin(t);return e.invert=function(n,t){var e=Math.cos(t),o=Math.cos(n)*e,l=Math.sin(n)*e,c=Math.sin(t),s=c*i-l*a;return[Math.atan2(l*i+c*a,o*r+s*u),tn(s*r-o*u)]},e}function ve(n,t){var e=Math.cos(n),r=Math.sin(n);return function(u,i,a,o){var l=a*t;null!=u?(u=de(e,u),i=de(e,i),(a>0?i>u:u>i)&&(u+=a*Fa)):(u=n+a*Fa,i=n-.5*l);for(var c,s=u;a>0?s>i:i>s;s-=l)o.point((c=_t([e,-r*Math.cos(s),-r*Math.sin(s)]))[0],c[1])}}function de(n,t){var e=dt(t);e[0]-=n,bt(e);var r=nn(-e[1]);return((-e[2]<0?-r:r)+2*Math.PI-Pa)%(2*Math.PI)}function me(n,t,e){var r=oa.range(n,t-Pa,e).concat(t);return function(n){return r.map(function(t){return[n,t]})}}function ye(n,t,e){var r=oa.range(n,t-Pa,e).concat(t);return function(n){return r.map(function(t){return[t,n]})}}function Me(n){return n.source}function xe(n){return n.target}function be(n,t,e,r){var u=Math.cos(t),i=Math.sin(t),a=Math.cos(r),o=Math.sin(r),l=u*Math.cos(n),c=u*Math.sin(n),s=a*Math.cos(e),f=a*Math.sin(e),h=2*Math.asin(Math.sqrt(an(r-t)+u*a*an(e-n))),g=1/Math.sin(h),p=h?function(n){var t=Math.sin(n*=h)*g,e=Math.sin(h-n)*g,r=e*l+t*s,u=e*c+t*f,a=e*i+t*o;return[Math.atan2(u,r)*Ya,Math.atan2(a,Math.sqrt(r*r+u*u))*Ya]}:function(){return[n*Ya,t*Ya]};return p.distance=h,p}function _e(){function n(n,u){var i=Math.sin(u*=Ia),a=Math.cos(u),o=Ma((n*=Ia)-t),l=Math.cos(o);Jo+=Math.atan2(Math.sqrt((o=a*Math.sin(o))*o+(o=r*i-e*a*l)*o),e*i+r*a*l),t=n,e=i,r=a}var t,e,r;Go.point=function(u,i){t=u*Ia,e=Math.sin(i*=Ia),r=Math.cos(i),Go.point=n},Go.lineEnd=function(){Go.point=Go.lineEnd=b}}function we(n,t){function e(t,e){var r=Math.cos(t),u=Math.cos(e),i=n(r*u);return[i*u*Math.sin(t),i*Math.sin(e)]}return e.invert=function(n,e){var r=Math.sqrt(n*n+e*e),u=t(r),i=Math.sin(u),a=Math.cos(u);return[Math.atan2(n*i,r*a),Math.asin(r&&e*i/r)]},e}function Se(n,t){function e(n,t){a>0?-Oa+Pa>t&&(t=-Oa+Pa):t>Oa-Pa&&(t=Oa-Pa);var e=a/Math.pow(u(t),i);return[e*Math.sin(i*n),a-e*Math.cos(i*n)]}var r=Math.cos(n),u=function(n){return Math.tan(ja/4+n/2)},i=n===t?Math.sin(n):Math.log(r/Math.cos(t))/Math.log(u(t)/u(n)),a=r*Math.pow(u(n),i)/i;return i?(e.invert=function(n,t){var e=a-t,r=K(i)*Math.sqrt(n*n+e*e);return[Math.atan2(n,e)/i,2*Math.atan(Math.pow(a/r,1/i))-Oa]},e):Ne}function ke(n,t){function e(n,t){var e=i-t;return[e*Math.sin(u*n),i-e*Math.cos(u*n)]}var r=Math.cos(n),u=n===t?Math.sin(n):(r-Math.cos(t))/(t-n),i=r/u+n;return Ma(u)<Pa?ce:(e.invert=function(n,t){var e=i-t;return[Math.atan2(n,e)/u,i-K(u)*Math.sqrt(n*n+e*e)]},e)}function Ne(n,t){return[n,Math.log(Math.tan(ja/4+t/2))]}function Ee(n){var t,e=ae(n),r=e.scale,u=e.translate,i=e.clipExtent;return e.scale=function(){var n=r.apply(e,arguments);return n===e?t?e.clipExtent(null):e:n},e.translate=function(){var n=u.apply(e,arguments);return n===e?t?e.clipExtent(null):e:n},e.clipExtent=function(n){var a=i.apply(e,arguments);if(a===e){if(t=null==n){var o=ja*r(),l=u();i([[l[0]-o,l[1]-o],[l[0]+o,l[1]+o]])}}else t&&(a=null);return a},e.clipExtent(null)}function Ae(n,t){return[Math.log(Math.tan(ja/4+t/2)),-n]}function Ce(n){return n[0]}function ze(n){return n[1]}function Le(n){for(var t=n.length,e=[0,1],r=2,u=2;t>u;u++){for(;r>1&&Q(n[e[r-2]],n[e[r-1]],n[u])<=0;)--r;e[r++]=u}return e.slice(0,r)}function qe(n,t){return n[0]-t[0]||n[1]-t[1]}function Te(n,t,e){return(e[0]-t[0])*(n[1]-t[1])<(e[1]-t[1])*(n[0]-t[0])}function Re(n,t,e,r){var u=n[0],i=e[0],a=t[0]-u,o=r[0]-i,l=n[1],c=e[1],s=t[1]-l,f=r[1]-c,h=(o*(l-c)-f*(u-i))/(f*a-o*s);return[u+h*a,l+h*s]}function De(n){var t=n[0],e=n[n.length-1];return!(t[0]-e[0]||t[1]-e[1])}function Pe(){rr(this),this.edge=this.site=this.circle=null}function Ue(n){var t=cl.pop()||new Pe;return t.site=n,t}function je(n){Be(n),al.remove(n),cl.push(n),rr(n)}function Fe(n){var t=n.circle,e=t.x,r=t.cy,u={x:e,y:r},i=n.P,a=n.N,o=[n];je(n);for(var l=i;l.circle&&Ma(e-l.circle.x)<Pa&&Ma(r-l.circle.cy)<Pa;)i=l.P,o.unshift(l),je(l),l=i;o.unshift(l),Be(l);for(var c=a;c.circle&&Ma(e-c.circle.x)<Pa&&Ma(r-c.circle.cy)<Pa;)a=c.N,o.push(c),je(c),c=a;o.push(c),Be(c);var s,f=o.length;for(s=1;f>s;++s)c=o[s],l=o[s-1],nr(c.edge,l.site,c.site,u);l=o[0],c=o[f-1],c.edge=Ke(l.site,c.site,null,u),$e(l),$e(c)}function He(n){for(var t,e,r,u,i=n.x,a=n.y,o=al._;o;)if(r=Oe(o,a)-i,r>Pa)o=o.L;else{if(u=i-Ie(o,a),!(u>Pa)){r>-Pa?(t=o.P,e=o):u>-Pa?(t=o,e=o.N):t=e=o;break}if(!o.R){t=o;break}o=o.R}var l=Ue(n);if(al.insert(t,l),t||e){if(t===e)return Be(t),e=Ue(t.site),al.insert(l,e),l.edge=e.edge=Ke(t.site,l.site),$e(t),void $e(e);if(!e)return void(l.edge=Ke(t.site,l.site));Be(t),Be(e);var c=t.site,s=c.x,f=c.y,h=n.x-s,g=n.y-f,p=e.site,v=p.x-s,d=p.y-f,m=2*(h*d-g*v),y=h*h+g*g,M=v*v+d*d,x={x:(d*y-g*M)/m+s,y:(h*M-v*y)/m+f};nr(e.edge,c,p,x),l.edge=Ke(c,n,null,x),e.edge=Ke(n,p,null,x),$e(t),$e(e)}}function Oe(n,t){var e=n.site,r=e.x,u=e.y,i=u-t;if(!i)return r;var a=n.P;if(!a)return-(1/0);e=a.site;var o=e.x,l=e.y,c=l-t;if(!c)return o;var s=o-r,f=1/i-1/c,h=s/c;return f?(-h+Math.sqrt(h*h-2*f*(s*s/(-2*c)-l+c/2+u-i/2)))/f+r:(r+o)/2}function Ie(n,t){var e=n.N;if(e)return Oe(e,t);var r=n.site;return r.y===t?r.x:1/0}function Ye(n){this.site=n,this.edges=[]}function Ze(n){for(var t,e,r,u,i,a,o,l,c,s,f=n[0][0],h=n[1][0],g=n[0][1],p=n[1][1],v=il,d=v.length;d--;)if(i=v[d],i&&i.prepare())for(o=i.edges,l=o.length,a=0;l>a;)s=o[a].end(),r=s.x,u=s.y,c=o[++a%l].start(),t=c.x,e=c.y,(Ma(r-t)>Pa||Ma(u-e)>Pa)&&(o.splice(a,0,new tr(Qe(i.site,s,Ma(r-f)<Pa&&p-u>Pa?{x:f,y:Ma(t-f)<Pa?e:p}:Ma(u-p)<Pa&&h-r>Pa?{x:Ma(e-p)<Pa?t:h,y:p}:Ma(r-h)<Pa&&u-g>Pa?{x:h,y:Ma(t-h)<Pa?e:g}:Ma(u-g)<Pa&&r-f>Pa?{x:Ma(e-g)<Pa?t:f,y:g}:null),i.site,null)),++l)}function Ve(n,t){return t.angle-n.angle}function Xe(){rr(this),this.x=this.y=this.arc=this.site=this.cy=null}function $e(n){var t=n.P,e=n.N;if(t&&e){var r=t.site,u=n.site,i=e.site;if(r!==i){var a=u.x,o=u.y,l=r.x-a,c=r.y-o,s=i.x-a,f=i.y-o,h=2*(l*f-c*s);if(!(h>=-Ua)){var g=l*l+c*c,p=s*s+f*f,v=(f*g-c*p)/h,d=(l*p-s*g)/h,f=d+o,m=sl.pop()||new Xe;m.arc=n,m.site=u,m.x=v+a,m.y=f+Math.sqrt(v*v+d*d),m.cy=f,n.circle=m;for(var y=null,M=ll._;M;)if(m.y<M.y||m.y===M.y&&m.x<=M.x){if(!M.L){y=M.P;break}M=M.L}else{if(!M.R){y=M;break}M=M.R}ll.insert(y,m),y||(ol=m)}}}}function Be(n){var t=n.circle;t&&(t.P||(ol=t.N),ll.remove(t),sl.push(t),rr(t),n.circle=null)}function We(n){for(var t,e=ul,r=Yt(n[0][0],n[0][1],n[1][0],n[1][1]),u=e.length;u--;)t=e[u],(!Je(t,n)||!r(t)||Ma(t.a.x-t.b.x)<Pa&&Ma(t.a.y-t.b.y)<Pa)&&(t.a=t.b=null,e.splice(u,1))}function Je(n,t){var e=n.b;if(e)return!0;var r,u,i=n.a,a=t[0][0],o=t[1][0],l=t[0][1],c=t[1][1],s=n.l,f=n.r,h=s.x,g=s.y,p=f.x,v=f.y,d=(h+p)/2,m=(g+v)/2;if(v===g){if(a>d||d>=o)return;if(h>p){if(i){if(i.y>=c)return}else i={x:d,y:l};e={x:d,y:c}}else{if(i){if(i.y<l)return}else i={x:d,y:c};e={x:d,y:l}}}else if(r=(h-p)/(v-g),u=m-r*d,-1>r||r>1)if(h>p){if(i){if(i.y>=c)return}else i={x:(l-u)/r,y:l};e={x:(c-u)/r,y:c}}else{if(i){if(i.y<l)return}else i={x:(c-u)/r,y:c};e={x:(l-u)/r,y:l}}else if(v>g){if(i){if(i.x>=o)return}else i={x:a,y:r*a+u};e={x:o,y:r*o+u}}else{if(i){if(i.x<a)return}else i={x:o,y:r*o+u};e={x:a,y:r*a+u}}return n.a=i,n.b=e,!0}function Ge(n,t){this.l=n,this.r=t,this.a=this.b=null}function Ke(n,t,e,r){var u=new Ge(n,t);return ul.push(u),e&&nr(u,n,t,e),r&&nr(u,t,n,r),il[n.i].edges.push(new tr(u,n,t)),il[t.i].edges.push(new tr(u,t,n)),u}function Qe(n,t,e){var r=new Ge(n,null);return r.a=t,r.b=e,ul.push(r),r}function nr(n,t,e,r){n.a||n.b?n.l===e?n.b=r:n.a=r:(n.a=r,n.l=t,n.r=e)}function tr(n,t,e){var r=n.a,u=n.b;this.edge=n,this.site=t,this.angle=e?Math.atan2(e.y-t.y,e.x-t.x):n.l===t?Math.atan2(u.x-r.x,r.y-u.y):Math.atan2(r.x-u.x,u.y-r.y)}function er(){this._=null}function rr(n){n.U=n.C=n.L=n.R=n.P=n.N=null}function ur(n,t){var e=t,r=t.R,u=e.U;u?u.L===e?u.L=r:u.R=r:n._=r,r.U=u,e.U=r,e.R=r.L,e.R&&(e.R.U=e),r.L=e}function ir(n,t){var e=t,r=t.L,u=e.U;u?u.L===e?u.L=r:u.R=r:n._=r,r.U=u,e.U=r,e.L=r.R,e.L&&(e.L.U=e),r.R=e}function ar(n){for(;n.L;)n=n.L;return n}function or(n,t){var e,r,u,i=n.sort(lr).pop();for(ul=[],il=new Array(n.length),al=new er,ll=new er;;)if(u=ol,i&&(!u||i.y<u.y||i.y===u.y&&i.x<u.x))(i.x!==e||i.y!==r)&&(il[i.i]=new Ye(i),He(i),e=i.x,r=i.y),i=n.pop();else{if(!u)break;Fe(u.arc)}t&&(We(t),Ze(t));var a={cells:il,edges:ul};return al=ll=ul=il=null,a}function lr(n,t){return t.y-n.y||t.x-n.x}function cr(n,t,e){return(n.x-e.x)*(t.y-n.y)-(n.x-t.x)*(e.y-n.y)}function sr(n){return n.x}function fr(n){return n.y}function hr(){return{leaf:!0,nodes:[],point:null,x:null,y:null}}function gr(n,t,e,r,u,i){if(!n(t,e,r,u,i)){var a=.5*(e+u),o=.5*(r+i),l=t.nodes;l[0]&&gr(n,l[0],e,r,a,o),l[1]&&gr(n,l[1],a,r,u,o),l[2]&&gr(n,l[2],e,o,a,i),l[3]&&gr(n,l[3],a,o,u,i)}}function pr(n,t,e,r,u,i,a){var o,l=1/0;return function c(n,s,f,h,g){if(!(s>i||f>a||r>h||u>g)){if(p=n.point){var p,v=t-n.x,d=e-n.y,m=v*v+d*d;if(l>m){var y=Math.sqrt(l=m);r=t-y,u=e-y,i=t+y,a=e+y,o=p}}for(var M=n.nodes,x=.5*(s+h),b=.5*(f+g),_=t>=x,w=e>=b,S=w<<1|_,k=S+4;k>S;++S)if(n=M[3&S])switch(3&S){case 0:c(n,s,f,x,b);break;case 1:c(n,x,f,h,b);break;case 2:c(n,s,b,x,g);break;case 3:c(n,x,b,h,g)}}}(n,r,u,i,a),o}function vr(n,t){n=oa.rgb(n),t=oa.rgb(t);var e=n.r,r=n.g,u=n.b,i=t.r-e,a=t.g-r,o=t.b-u;return function(n){return"#"+bn(Math.round(e+i*n))+bn(Math.round(r+a*n))+bn(Math.round(u+o*n))}}function dr(n,t){var e,r={},u={};for(e in n)e in t?r[e]=Mr(n[e],t[e]):u[e]=n[e];for(e in t)e in n||(u[e]=t[e]);return function(n){for(e in r)u[e]=r[e](n);return u}}function mr(n,t){return n=+n,t=+t,function(e){return n*(1-e)+t*e}}function yr(n,t){var e,r,u,i=hl.lastIndex=gl.lastIndex=0,a=-1,o=[],l=[];for(n+="",t+="";(e=hl.exec(n))&&(r=gl.exec(t));)(u=r.index)>i&&(u=t.slice(i,u),o[a]?o[a]+=u:o[++a]=u),(e=e[0])===(r=r[0])?o[a]?o[a]+=r:o[++a]=r:(o[++a]=null,l.push({i:a,x:mr(e,r)})),i=gl.lastIndex;return i<t.length&&(u=t.slice(i),o[a]?o[a]+=u:o[++a]=u),o.length<2?l[0]?(t=l[0].x,function(n){return t(n)+""}):function(){return t}:(t=l.length,function(n){for(var e,r=0;t>r;++r)o[(e=l[r]).i]=e.x(n);return o.join("")})}function Mr(n,t){for(var e,r=oa.interpolators.length;--r>=0&&!(e=oa.interpolators[r](n,t)););return e}function xr(n,t){var e,r=[],u=[],i=n.length,a=t.length,o=Math.min(n.length,t.length);for(e=0;o>e;++e)r.push(Mr(n[e],t[e]));for(;i>e;++e)u[e]=n[e];for(;a>e;++e)u[e]=t[e];return function(n){for(e=0;o>e;++e)u[e]=r[e](n);return u}}function br(n){return function(t){return 0>=t?0:t>=1?1:n(t)}}function _r(n){return function(t){return 1-n(1-t)}}function wr(n){return function(t){return.5*(.5>t?n(2*t):2-n(2-2*t))}}function Sr(n){return n*n}function kr(n){return n*n*n}function Nr(n){if(0>=n)return 0;if(n>=1)return 1;var t=n*n,e=t*n;return 4*(.5>n?e:3*(n-t)+e-.75)}function Er(n){return function(t){return Math.pow(t,n)}}function Ar(n){return 1-Math.cos(n*Oa)}function Cr(n){return Math.pow(2,10*(n-1))}function zr(n){return 1-Math.sqrt(1-n*n)}function Lr(n,t){var e;return arguments.length<2&&(t=.45),arguments.length?e=t/Fa*Math.asin(1/n):(n=1,e=t/4),function(r){return 1+n*Math.pow(2,-10*r)*Math.sin((r-e)*Fa/t)}}function qr(n){return n||(n=1.70158),function(t){return t*t*((n+1)*t-n)}}function Tr(n){return 1/2.75>n?7.5625*n*n:2/2.75>n?7.5625*(n-=1.5/2.75)*n+.75:2.5/2.75>n?7.5625*(n-=2.25/2.75)*n+.9375:7.5625*(n-=2.625/2.75)*n+.984375}function Rr(n,t){n=oa.hcl(n),t=oa.hcl(t);var e=n.h,r=n.c,u=n.l,i=t.h-e,a=t.c-r,o=t.l-u;return isNaN(a)&&(a=0,r=isNaN(r)?t.c:r),isNaN(i)?(i=0,e=isNaN(e)?t.h:e):i>180?i-=360:-180>i&&(i+=360),function(n){return fn(e+i*n,r+a*n,u+o*n)+""}}function Dr(n,t){n=oa.hsl(n),t=oa.hsl(t);var e=n.h,r=n.s,u=n.l,i=t.h-e,a=t.s-r,o=t.l-u;return isNaN(a)&&(a=0,r=isNaN(r)?t.s:r),isNaN(i)?(i=0,e=isNaN(e)?t.h:e):i>180?i-=360:-180>i&&(i+=360),function(n){return cn(e+i*n,r+a*n,u+o*n)+""}}function Pr(n,t){n=oa.lab(n),t=oa.lab(t);var e=n.l,r=n.a,u=n.b,i=t.l-e,a=t.a-r,o=t.b-u;return function(n){return gn(e+i*n,r+a*n,u+o*n)+""}}function Ur(n,t){return t-=n,function(e){return Math.round(n+t*e)}}function jr(n){var t=[n.a,n.b],e=[n.c,n.d],r=Hr(t),u=Fr(t,e),i=Hr(Or(e,t,-u))||0;t[0]*e[1]<e[0]*t[1]&&(t[0]*=-1,t[1]*=-1,r*=-1,u*=-1),this.rotate=(r?Math.atan2(t[1],t[0]):Math.atan2(-e[0],e[1]))*Ya,this.translate=[n.e,n.f],this.scale=[r,i],this.skew=i?Math.atan2(u,i)*Ya:0}function Fr(n,t){return n[0]*t[0]+n[1]*t[1]}function Hr(n){var t=Math.sqrt(Fr(n,n));return t&&(n[0]/=t,n[1]/=t),t}function Or(n,t,e){return n[0]+=e*t[0],n[1]+=e*t[1],n}function Ir(n){return n.length?n.pop()+",":""}function Yr(n,t,e,r){if(n[0]!==t[0]||n[1]!==t[1]){var u=e.push("translate(",null,",",null,")");r.push({i:u-4,x:mr(n[0],t[0])},{i:u-2,x:mr(n[1],t[1])})}else(t[0]||t[1])&&e.push("translate("+t+")")}function Zr(n,t,e,r){n!==t?(n-t>180?t+=360:t-n>180&&(n+=360),r.push({i:e.push(Ir(e)+"rotate(",null,")")-2,x:mr(n,t)})):t&&e.push(Ir(e)+"rotate("+t+")")}function Vr(n,t,e,r){n!==t?r.push({i:e.push(Ir(e)+"skewX(",null,")")-2,x:mr(n,t)}):t&&e.push(Ir(e)+"skewX("+t+")")}function Xr(n,t,e,r){if(n[0]!==t[0]||n[1]!==t[1]){var u=e.push(Ir(e)+"scale(",null,",",null,")");r.push({i:u-4,x:mr(n[0],t[0])},{i:u-2,x:mr(n[1],t[1])})}else(1!==t[0]||1!==t[1])&&e.push(Ir(e)+"scale("+t+")")}function $r(n,t){var e=[],r=[];return n=oa.transform(n),t=oa.transform(t),Yr(n.translate,t.translate,e,r),Zr(n.rotate,t.rotate,e,r),Vr(n.skew,t.skew,e,r),Xr(n.scale,t.scale,e,r),n=t=null,function(n){for(var t,u=-1,i=r.length;++u<i;)e[(t=r[u]).i]=t.x(n);return e.join("")}}function Br(n,t){return t=(t-=n=+n)||1/t,function(e){return(e-n)/t}}function Wr(n,t){return t=(t-=n=+n)||1/t,function(e){return Math.max(0,Math.min(1,(e-n)/t))}}function Jr(n){for(var t=n.source,e=n.target,r=Kr(t,e),u=[t];t!==r;)t=t.parent,u.push(t);for(var i=u.length;e!==r;)u.splice(i,0,e),e=e.parent;return u}function Gr(n){for(var t=[],e=n.parent;null!=e;)t.push(n),n=e,e=e.parent;return t.push(n),t}function Kr(n,t){if(n===t)return n;for(var e=Gr(n),r=Gr(t),u=e.pop(),i=r.pop(),a=null;u===i;)a=u,u=e.pop(),i=r.pop();return a}function Qr(n){n.fixed|=2}function nu(n){n.fixed&=-7}function tu(n){n.fixed|=4,n.px=n.x,n.py=n.y}function eu(n){n.fixed&=-5}function ru(n,t,e){var r=0,u=0;if(n.charge=0,!n.leaf)for(var i,a=n.nodes,o=a.length,l=-1;++l<o;)i=a[l],null!=i&&(ru(i,t,e),n.charge+=i.charge,r+=i.charge*i.cx,u+=i.charge*i.cy);if(n.point){n.leaf||(n.point.x+=Math.random()-.5,n.point.y+=Math.random()-.5);var c=t*e[n.point.index];n.charge+=n.pointCharge=c,r+=c*n.point.x,u+=c*n.point.y}n.cx=r/n.charge,n.cy=u/n.charge}function uu(n,t){return oa.rebind(n,t,"sort","children","value"),n.nodes=n,n.links=su,n}function iu(n,t){for(var e=[n];null!=(n=e.pop());)if(t(n),(u=n.children)&&(r=u.length))for(var r,u;--r>=0;)e.push(u[r])}function au(n,t){for(var e=[n],r=[];null!=(n=e.pop());)if(r.push(n),(i=n.children)&&(u=i.length))for(var u,i,a=-1;++a<u;)e.push(i[a]);for(;null!=(n=r.pop());)t(n)}function ou(n){return n.children}function lu(n){return n.value}function cu(n,t){return t.value-n.value}function su(n){return oa.merge(n.map(function(n){return(n.children||[]).map(function(t){return{source:n,target:t}})}))}function fu(n){return n.x}function hu(n){return n.y}function gu(n,t,e){n.y0=t,n.y=e}function pu(n){return oa.range(n.length)}function vu(n){for(var t=-1,e=n[0].length,r=[];++t<e;)r[t]=0;return r}function du(n){for(var t,e=1,r=0,u=n[0][1],i=n.length;i>e;++e)(t=n[e][1])>u&&(r=e,u=t);return r}function mu(n){return n.reduce(yu,0)}function yu(n,t){return n+t[1]}function Mu(n,t){return xu(n,Math.ceil(Math.log(t.length)/Math.LN2+1))}function xu(n,t){for(var e=-1,r=+n[0],u=(n[1]-r)/t,i=[];++e<=t;)i[e]=u*e+r;return i}function bu(n){return[oa.min(n),oa.max(n)]}function _u(n,t){return n.value-t.value}function wu(n,t){var e=n._pack_next;n._pack_next=t,t._pack_prev=n,t._pack_next=e,e._pack_prev=t}function Su(n,t){n._pack_next=t,t._pack_prev=n}function ku(n,t){var e=t.x-n.x,r=t.y-n.y,u=n.r+t.r;return.999*u*u>e*e+r*r}function Nu(n){function t(n){s=Math.min(n.x-n.r,s),f=Math.max(n.x+n.r,f),h=Math.min(n.y-n.r,h),g=Math.max(n.y+n.r,g)}if((e=n.children)&&(c=e.length)){var e,r,u,i,a,o,l,c,s=1/0,f=-(1/0),h=1/0,g=-(1/0);if(e.forEach(Eu),r=e[0],r.x=-r.r,r.y=0,t(r),c>1&&(u=e[1],u.x=u.r,u.y=0,t(u),c>2))for(i=e[2],zu(r,u,i),t(i),wu(r,i),r._pack_prev=i,wu(i,u),u=r._pack_next,a=3;c>a;a++){zu(r,u,i=e[a]);var p=0,v=1,d=1;for(o=u._pack_next;o!==u;o=o._pack_next,v++)if(ku(o,i)){p=1;break}if(1==p)for(l=r._pack_prev;l!==o._pack_prev&&!ku(l,i);l=l._pack_prev,d++);p?(d>v||v==d&&u.r<r.r?Su(r,u=o):Su(r=l,u),a--):(wu(r,i),u=i,t(i))}var m=(s+f)/2,y=(h+g)/2,M=0;for(a=0;c>a;a++)i=e[a],i.x-=m,i.y-=y,M=Math.max(M,i.r+Math.sqrt(i.x*i.x+i.y*i.y));n.r=M,e.forEach(Au)}}function Eu(n){n._pack_next=n._pack_prev=n}function Au(n){delete n._pack_next,delete n._pack_prev}function Cu(n,t,e,r){var u=n.children;if(n.x=t+=r*n.x,n.y=e+=r*n.y,n.r*=r,u)for(var i=-1,a=u.length;++i<a;)Cu(u[i],t,e,r)}function zu(n,t,e){var r=n.r+e.r,u=t.x-n.x,i=t.y-n.y;if(r&&(u||i)){var a=t.r+e.r,o=u*u+i*i;a*=a,r*=r;var l=.5+(r-a)/(2*o),c=Math.sqrt(Math.max(0,2*a*(r+o)-(r-=o)*r-a*a))/(2*o);e.x=n.x+l*u+c*i,e.y=n.y+l*i-c*u}else e.x=n.x+r,e.y=n.y}function Lu(n,t){return n.parent==t.parent?1:2}function qu(n){var t=n.children;return t.length?t[0]:n.t}function Tu(n){var t,e=n.children;return(t=e.length)?e[t-1]:n.t}function Ru(n,t,e){var r=e/(t.i-n.i);t.c-=r,t.s+=e,n.c+=r,t.z+=e,t.m+=e}function Du(n){for(var t,e=0,r=0,u=n.children,i=u.length;--i>=0;)t=u[i],t.z+=e,t.m+=e,e+=t.s+(r+=t.c)}function Pu(n,t,e){return n.a.parent===t.parent?n.a:e}function Uu(n){return 1+oa.max(n,function(n){return n.y})}function ju(n){return n.reduce(function(n,t){return n+t.x},0)/n.length}function Fu(n){var t=n.children;return t&&t.length?Fu(t[0]):n}function Hu(n){var t,e=n.children;return e&&(t=e.length)?Hu(e[t-1]):n}function Ou(n){return{x:n.x,y:n.y,dx:n.dx,dy:n.dy}}function Iu(n,t){var e=n.x+t[3],r=n.y+t[0],u=n.dx-t[1]-t[3],i=n.dy-t[0]-t[2];return 0>u&&(e+=u/2,u=0),0>i&&(r+=i/2,i=0),{x:e,y:r,dx:u,dy:i}}function Yu(n){var t=n[0],e=n[n.length-1];return e>t?[t,e]:[e,t]}function Zu(n){return n.rangeExtent?n.rangeExtent():Yu(n.range())}function Vu(n,t,e,r){var u=e(n[0],n[1]),i=r(t[0],t[1]);return function(n){return i(u(n))}}function Xu(n,t){var e,r=0,u=n.length-1,i=n[r],a=n[u];return i>a&&(e=r,r=u,u=e,e=i,i=a,a=e),n[r]=t.floor(i),n[u]=t.ceil(a),n}function $u(n){return n?{floor:function(t){return Math.floor(t/n)*n},ceil:function(t){return Math.ceil(t/n)*n}}:Sl}function Bu(n,t,e,r){var u=[],i=[],a=0,o=Math.min(n.length,t.length)-1;for(n[o]<n[0]&&(n=n.slice().reverse(),t=t.slice().reverse());++a<=o;)u.push(e(n[a-1],n[a])),i.push(r(t[a-1],t[a]));return function(t){var e=oa.bisect(n,t,1,o)-1;return i[e](u[e](t))}}function Wu(n,t,e,r){function u(){var u=Math.min(n.length,t.length)>2?Bu:Vu,l=r?Wr:Br;return a=u(n,t,l,e),o=u(t,n,l,Mr),i}function i(n){return a(n)}var a,o;return i.invert=function(n){return o(n)},i.domain=function(t){return arguments.length?(n=t.map(Number),u()):n},i.range=function(n){return arguments.length?(t=n,u()):t},i.rangeRound=function(n){return i.range(n).interpolate(Ur)},i.clamp=function(n){return arguments.length?(r=n,u()):r},i.interpolate=function(n){return arguments.length?(e=n,u()):e},i.ticks=function(t){return Qu(n,t)},i.tickFormat=function(t,e){return ni(n,t,e)},i.nice=function(t){return Gu(n,t),u()},i.copy=function(){return Wu(n,t,e,r)},u()}function Ju(n,t){return oa.rebind(n,t,"range","rangeRound","interpolate","clamp")}function Gu(n,t){return Xu(n,$u(Ku(n,t)[2])),Xu(n,$u(Ku(n,t)[2])),n}function Ku(n,t){null==t&&(t=10);var e=Yu(n),r=e[1]-e[0],u=Math.pow(10,Math.floor(Math.log(r/t)/Math.LN10)),i=t/r*u;return.15>=i?u*=10:.35>=i?u*=5:.75>=i&&(u*=2),e[0]=Math.ceil(e[0]/u)*u,e[1]=Math.floor(e[1]/u)*u+.5*u,e[2]=u,e}function Qu(n,t){return oa.range.apply(oa,Ku(n,t))}function ni(n,t,e){var r=Ku(n,t);if(e){var u=fo.exec(e);if(u.shift(),"s"===u[8]){var i=oa.formatPrefix(Math.max(Ma(r[0]),Ma(r[1])));return u[7]||(u[7]="."+ti(i.scale(r[2]))),u[8]="f",e=oa.format(u.join("")),function(n){return e(i.scale(n))+i.symbol}}u[7]||(u[7]="."+ei(u[8],r)),e=u.join("")}else e=",."+ti(r[2])+"f";return oa.format(e)}function ti(n){return-Math.floor(Math.log(n)/Math.LN10+.01)}function ei(n,t){var e=ti(t[2]);return n in kl?Math.abs(e-ti(Math.max(Ma(t[0]),Ma(t[1]))))+ +("e"!==n):e-2*("%"===n)}function ri(n,t,e,r){function u(n){return(e?Math.log(0>n?0:n):-Math.log(n>0?0:-n))/Math.log(t)}function i(n){return e?Math.pow(t,n):-Math.pow(t,-n)}function a(t){return n(u(t))}return a.invert=function(t){return i(n.invert(t))},a.domain=function(t){return arguments.length?(e=t[0]>=0,n.domain((r=t.map(Number)).map(u)),a):r},a.base=function(e){return arguments.length?(t=+e,n.domain(r.map(u)),a):t},a.nice=function(){var t=Xu(r.map(u),e?Math:El);return n.domain(t),r=t.map(i),a},a.ticks=function(){var n=Yu(r),a=[],o=n[0],l=n[1],c=Math.floor(u(o)),s=Math.ceil(u(l)),f=t%1?2:t;if(isFinite(s-c)){if(e){for(;s>c;c++)for(var h=1;f>h;h++)a.push(i(c)*h);a.push(i(c))}else for(a.push(i(c));c++<s;)for(var h=f-1;h>0;h--)a.push(i(c)*h);for(c=0;a[c]<o;c++);for(s=a.length;a[s-1]>l;s--);a=a.slice(c,s)}return a},a.tickFormat=function(n,e){if(!arguments.length)return Nl;arguments.length<2?e=Nl:"function"!=typeof e&&(e=oa.format(e));var r=Math.max(1,t*n/a.ticks().length);return function(n){var a=n/i(Math.round(u(n)));return t-.5>a*t&&(a*=t),r>=a?e(n):""}},a.copy=function(){return ri(n.copy(),t,e,r)},Ju(a,n)}function ui(n,t,e){function r(t){return n(u(t))}var u=ii(t),i=ii(1/t);return r.invert=function(t){return i(n.invert(t))},r.domain=function(t){return arguments.length?(n.domain((e=t.map(Number)).map(u)),r):e},r.ticks=function(n){return Qu(e,n)},r.tickFormat=function(n,t){return ni(e,n,t)},r.nice=function(n){return r.domain(Gu(e,n))},r.exponent=function(a){return arguments.length?(u=ii(t=a),i=ii(1/t),n.domain(e.map(u)),r):t},r.copy=function(){return ui(n.copy(),t,e)},Ju(r,n)}function ii(n){return function(t){return 0>t?-Math.pow(-t,n):Math.pow(t,n)}}function ai(n,t){function e(e){return i[((u.get(e)||("range"===t.t?u.set(e,n.push(e)):NaN))-1)%i.length]}function r(t,e){return oa.range(n.length).map(function(n){return t+e*n})}var u,i,a;return e.domain=function(r){if(!arguments.length)return n;n=[],u=new c;for(var i,a=-1,o=r.length;++a<o;)u.has(i=r[a])||u.set(i,n.push(i));return e[t.t].apply(e,t.a)},e.range=function(n){return arguments.length?(i=n,a=0,t={t:"range",a:arguments},e):i},e.rangePoints=function(u,o){arguments.length<2&&(o=0);var l=u[0],c=u[1],s=n.length<2?(l=(l+c)/2,0):(c-l)/(n.length-1+o);return i=r(l+s*o/2,s),a=0,t={t:"rangePoints",a:arguments},e},e.rangeRoundPoints=function(u,o){arguments.length<2&&(o=0);var l=u[0],c=u[1],s=n.length<2?(l=c=Math.round((l+c)/2),0):(c-l)/(n.length-1+o)|0;return i=r(l+Math.round(s*o/2+(c-l-(n.length-1+o)*s)/2),s),a=0,t={t:"rangeRoundPoints",a:arguments},e},e.rangeBands=function(u,o,l){arguments.length<2&&(o=0),arguments.length<3&&(l=o);var c=u[1]<u[0],s=u[c-0],f=u[1-c],h=(f-s)/(n.length-o+2*l);return i=r(s+h*l,h),c&&i.reverse(),a=h*(1-o),t={t:"rangeBands",a:arguments},e},e.rangeRoundBands=function(u,o,l){arguments.length<2&&(o=0),arguments.length<3&&(l=o);var c=u[1]<u[0],s=u[c-0],f=u[1-c],h=Math.floor((f-s)/(n.length-o+2*l));return i=r(s+Math.round((f-s-(n.length-o)*h)/2),h),c&&i.reverse(),a=Math.round(h*(1-o)),t={t:"rangeRoundBands",a:arguments},e},e.rangeBand=function(){return a},e.rangeExtent=function(){return Yu(t.a[0])},e.copy=function(){return ai(n,t)},e.domain(n)}function oi(n,t){function i(){var e=0,r=t.length;for(o=[];++e<r;)o[e-1]=oa.quantile(n,e/r);return a}function a(n){return isNaN(n=+n)?void 0:t[oa.bisect(o,n)]}var o;return a.domain=function(t){return arguments.length?(n=t.map(r).filter(u).sort(e),i()):n},a.range=function(n){return arguments.length?(t=n,i()):t},a.quantiles=function(){return o},a.invertExtent=function(e){return e=t.indexOf(e),0>e?[NaN,NaN]:[e>0?o[e-1]:n[0],e<o.length?o[e]:n[n.length-1]]},a.copy=function(){return oi(n,t)},i()}function li(n,t,e){function r(t){return e[Math.max(0,Math.min(a,Math.floor(i*(t-n))))]}function u(){return i=e.length/(t-n),a=e.length-1,r}var i,a;return r.domain=function(e){return arguments.length?(n=+e[0],t=+e[e.length-1],u()):[n,t]},r.range=function(n){return arguments.length?(e=n,u()):e},r.invertExtent=function(t){return t=e.indexOf(t),t=0>t?NaN:t/i+n,[t,t+1/i]},r.copy=function(){return li(n,t,e)},u()}function ci(n,t){function e(e){return e>=e?t[oa.bisect(n,e)]:void 0}return e.domain=function(t){return arguments.length?(n=t,e):n},e.range=function(n){return arguments.length?(t=n,e):t},e.invertExtent=function(e){return e=t.indexOf(e),[n[e-1],n[e]]},e.copy=function(){return ci(n,t)},e}function si(n){function t(n){return+n}return t.invert=t,t.domain=t.range=function(e){return arguments.length?(n=e.map(t),t):n},t.ticks=function(t){return Qu(n,t)},t.tickFormat=function(t,e){return ni(n,t,e)},t.copy=function(){return si(n)},t}function fi(){return 0}function hi(n){return n.innerRadius}function gi(n){return n.outerRadius}function pi(n){return n.startAngle}function vi(n){return n.endAngle}function di(n){return n&&n.padAngle}function mi(n,t,e,r){return(n-e)*t-(t-r)*n>0?0:1}function yi(n,t,e,r,u){var i=n[0]-t[0],a=n[1]-t[1],o=(u?r:-r)/Math.sqrt(i*i+a*a),l=o*a,c=-o*i,s=n[0]+l,f=n[1]+c,h=t[0]+l,g=t[1]+c,p=(s+h)/2,v=(f+g)/2,d=h-s,m=g-f,y=d*d+m*m,M=e-r,x=s*g-h*f,b=(0>m?-1:1)*Math.sqrt(Math.max(0,M*M*y-x*x)),_=(x*m-d*b)/y,w=(-x*d-m*b)/y,S=(x*m+d*b)/y,k=(-x*d+m*b)/y,N=_-p,E=w-v,A=S-p,C=k-v;return N*N+E*E>A*A+C*C&&(_=S,w=k),[[_-l,w-c],[_*e/M,w*e/M]]}function Mi(n){function t(t){function a(){c.push("M",i(n(s),o))}for(var l,c=[],s=[],f=-1,h=t.length,g=En(e),p=En(r);++f<h;)u.call(this,l=t[f],f)?s.push([+g.call(this,l,f),+p.call(this,l,f)]):s.length&&(a(),s=[]);return s.length&&a(),c.length?c.join(""):null}var e=Ce,r=ze,u=zt,i=xi,a=i.key,o=.7;return t.x=function(n){return arguments.length?(e=n,t):e},t.y=function(n){return arguments.length?(r=n,t):r},t.defined=function(n){return arguments.length?(u=n,t):u},t.interpolate=function(n){return arguments.length?(a="function"==typeof n?i=n:(i=Tl.get(n)||xi).key,t):a},t.tension=function(n){return arguments.length?(o=n,t):o},t}function xi(n){return n.length>1?n.join("L"):n+"Z"}function bi(n){return n.join("L")+"Z"}function _i(n){for(var t=0,e=n.length,r=n[0],u=[r[0],",",r[1]];++t<e;)u.push("H",(r[0]+(r=n[t])[0])/2,"V",r[1]);return e>1&&u.push("H",r[0]),u.join("")}function wi(n){for(var t=0,e=n.length,r=n[0],u=[r[0],",",r[1]];++t<e;)u.push("V",(r=n[t])[1],"H",r[0]);return u.join("")}function Si(n){for(var t=0,e=n.length,r=n[0],u=[r[0],",",r[1]];++t<e;)u.push("H",(r=n[t])[0],"V",r[1]);return u.join("")}function ki(n,t){return n.length<4?xi(n):n[1]+Ai(n.slice(1,-1),Ci(n,t))}function Ni(n,t){return n.length<3?bi(n):n[0]+Ai((n.push(n[0]),n),Ci([n[n.length-2]].concat(n,[n[1]]),t))}function Ei(n,t){return n.length<3?xi(n):n[0]+Ai(n,Ci(n,t))}function Ai(n,t){if(t.length<1||n.length!=t.length&&n.length!=t.length+2)return xi(n);var e=n.length!=t.length,r="",u=n[0],i=n[1],a=t[0],o=a,l=1;if(e&&(r+="Q"+(i[0]-2*a[0]/3)+","+(i[1]-2*a[1]/3)+","+i[0]+","+i[1],u=n[1],l=2),t.length>1){o=t[1],i=n[l],l++,r+="C"+(u[0]+a[0])+","+(u[1]+a[1])+","+(i[0]-o[0])+","+(i[1]-o[1])+","+i[0]+","+i[1];for(var c=2;c<t.length;c++,l++)i=n[l],o=t[c],r+="S"+(i[0]-o[0])+","+(i[1]-o[1])+","+i[0]+","+i[1]}if(e){var s=n[l];r+="Q"+(i[0]+2*o[0]/3)+","+(i[1]+2*o[1]/3)+","+s[0]+","+s[1]}return r}function Ci(n,t){for(var e,r=[],u=(1-t)/2,i=n[0],a=n[1],o=1,l=n.length;++o<l;)e=i,i=a,a=n[o],r.push([u*(a[0]-e[0]),u*(a[1]-e[1])]);return r}function zi(n){if(n.length<3)return xi(n);var t=1,e=n.length,r=n[0],u=r[0],i=r[1],a=[u,u,u,(r=n[1])[0]],o=[i,i,i,r[1]],l=[u,",",i,"L",Ri(Pl,a),",",Ri(Pl,o)];for(n.push(n[e-1]);++t<=e;)r=n[t],a.shift(),a.push(r[0]),o.shift(),o.push(r[1]),Di(l,a,o);return n.pop(),l.push("L",r),l.join("")}function Li(n){if(n.length<4)return xi(n);for(var t,e=[],r=-1,u=n.length,i=[0],a=[0];++r<3;)t=n[r],i.push(t[0]),a.push(t[1]);for(e.push(Ri(Pl,i)+","+Ri(Pl,a)),--r;++r<u;)t=n[r],i.shift(),i.push(t[0]),a.shift(),a.push(t[1]),Di(e,i,a);return e.join("")}function qi(n){for(var t,e,r=-1,u=n.length,i=u+4,a=[],o=[];++r<4;)e=n[r%u],a.push(e[0]),o.push(e[1]);for(t=[Ri(Pl,a),",",Ri(Pl,o)],--r;++r<i;)e=n[r%u],a.shift(),a.push(e[0]),o.shift(),o.push(e[1]),Di(t,a,o);return t.join("")}function Ti(n,t){var e=n.length-1;if(e)for(var r,u,i=n[0][0],a=n[0][1],o=n[e][0]-i,l=n[e][1]-a,c=-1;++c<=e;)r=n[c],u=c/e,r[0]=t*r[0]+(1-t)*(i+u*o),r[1]=t*r[1]+(1-t)*(a+u*l);return zi(n)}function Ri(n,t){return n[0]*t[0]+n[1]*t[1]+n[2]*t[2]+n[3]*t[3]}function Di(n,t,e){n.push("C",Ri(Rl,t),",",Ri(Rl,e),",",Ri(Dl,t),",",Ri(Dl,e),",",Ri(Pl,t),",",Ri(Pl,e))}function Pi(n,t){return(t[1]-n[1])/(t[0]-n[0])}function Ui(n){for(var t=0,e=n.length-1,r=[],u=n[0],i=n[1],a=r[0]=Pi(u,i);++t<e;)r[t]=(a+(a=Pi(u=i,i=n[t+1])))/2;return r[t]=a,r}function ji(n){for(var t,e,r,u,i=[],a=Ui(n),o=-1,l=n.length-1;++o<l;)t=Pi(n[o],n[o+1]),Ma(t)<Pa?a[o]=a[o+1]=0:(e=a[o]/t,r=a[o+1]/t,u=e*e+r*r,u>9&&(u=3*t/Math.sqrt(u),a[o]=u*e,a[o+1]=u*r));for(o=-1;++o<=l;)u=(n[Math.min(l,o+1)][0]-n[Math.max(0,o-1)][0])/(6*(1+a[o]*a[o])),i.push([u||0,a[o]*u||0]);return i}function Fi(n){return n.length<3?xi(n):n[0]+Ai(n,ji(n))}function Hi(n){for(var t,e,r,u=-1,i=n.length;++u<i;)t=n[u],e=t[0],r=t[1]-Oa,t[0]=e*Math.cos(r),t[1]=e*Math.sin(r);return n}function Oi(n){function t(t){function l(){v.push("M",o(n(m),f),s,c(n(d.reverse()),f),"Z")}for(var h,g,p,v=[],d=[],m=[],y=-1,M=t.length,x=En(e),b=En(u),_=e===r?function(){
return g}:En(r),w=u===i?function(){return p}:En(i);++y<M;)a.call(this,h=t[y],y)?(d.push([g=+x.call(this,h,y),p=+b.call(this,h,y)]),m.push([+_.call(this,h,y),+w.call(this,h,y)])):d.length&&(l(),d=[],m=[]);return d.length&&l(),v.length?v.join(""):null}var e=Ce,r=Ce,u=0,i=ze,a=zt,o=xi,l=o.key,c=o,s="L",f=.7;return t.x=function(n){return arguments.length?(e=r=n,t):r},t.x0=function(n){return arguments.length?(e=n,t):e},t.x1=function(n){return arguments.length?(r=n,t):r},t.y=function(n){return arguments.length?(u=i=n,t):i},t.y0=function(n){return arguments.length?(u=n,t):u},t.y1=function(n){return arguments.length?(i=n,t):i},t.defined=function(n){return arguments.length?(a=n,t):a},t.interpolate=function(n){return arguments.length?(l="function"==typeof n?o=n:(o=Tl.get(n)||xi).key,c=o.reverse||o,s=o.closed?"M":"L",t):l},t.tension=function(n){return arguments.length?(f=n,t):f},t}function Ii(n){return n.radius}function Yi(n){return[n.x,n.y]}function Zi(n){return function(){var t=n.apply(this,arguments),e=t[0],r=t[1]-Oa;return[e*Math.cos(r),e*Math.sin(r)]}}function Vi(){return 64}function Xi(){return"circle"}function $i(n){var t=Math.sqrt(n/ja);return"M0,"+t+"A"+t+","+t+" 0 1,1 0,"+-t+"A"+t+","+t+" 0 1,1 0,"+t+"Z"}function Bi(n){return function(){var t,e,r;(t=this[n])&&(r=t[e=t.active])&&(r.timer.c=null,r.timer.t=NaN,--t.count?delete t[e]:delete this[n],t.active+=.5,r.event&&r.event.interrupt.call(this,this.__data__,r.index))}}function Wi(n,t,e){return Sa(n,Yl),n.namespace=t,n.id=e,n}function Ji(n,t,e,r){var u=n.id,i=n.namespace;return Y(n,"function"==typeof e?function(n,a,o){n[i][u].tween.set(t,r(e.call(n,n.__data__,a,o)))}:(e=r(e),function(n){n[i][u].tween.set(t,e)}))}function Gi(n){return null==n&&(n=""),function(){this.textContent=n}}function Ki(n){return null==n?"__transition__":"__transition_"+n+"__"}function Qi(n,t,e,r,u){function i(n){var t=v.delay;return s.t=t+l,n>=t?a(n-t):void(s.c=a)}function a(e){var u=p.active,i=p[u];i&&(i.timer.c=null,i.timer.t=NaN,--p.count,delete p[u],i.event&&i.event.interrupt.call(n,n.__data__,i.index));for(var a in p)if(r>+a){var c=p[a];c.timer.c=null,c.timer.t=NaN,--p.count,delete p[a]}s.c=o,qn(function(){return s.c&&o(e||1)&&(s.c=null,s.t=NaN),1},0,l),p.active=r,v.event&&v.event.start.call(n,n.__data__,t),g=[],v.tween.forEach(function(e,r){(r=r.call(n,n.__data__,t))&&g.push(r)}),h=v.ease,f=v.duration}function o(u){for(var i=u/f,a=h(i),o=g.length;o>0;)g[--o].call(n,a);return i>=1?(v.event&&v.event.end.call(n,n.__data__,t),--p.count?delete p[r]:delete n[e],1):void 0}var l,s,f,h,g,p=n[e]||(n[e]={active:0,count:0}),v=p[r];v||(l=u.time,s=qn(i,0,l),v=p[r]={tween:new c,time:l,timer:s,delay:u.delay,duration:u.duration,ease:u.ease,index:t},u=null,++p.count)}function na(n,t,e){n.attr("transform",function(n){var r=t(n);return"translate("+(isFinite(r)?r:e(n))+",0)"})}function ta(n,t,e){n.attr("transform",function(n){var r=t(n);return"translate(0,"+(isFinite(r)?r:e(n))+")"})}function ea(n){return n.toISOString()}function ra(n,t,e){function r(t){return n(t)}function u(n,e){var r=n[1]-n[0],u=r/e,i=oa.bisect(Kl,u);return i==Kl.length?[t.year,Ku(n.map(function(n){return n/31536e6}),e)[2]]:i?t[u/Kl[i-1]<Kl[i]/u?i-1:i]:[tc,Ku(n,e)[2]]}return r.invert=function(t){return ua(n.invert(t))},r.domain=function(t){return arguments.length?(n.domain(t),r):n.domain().map(ua)},r.nice=function(n,t){function e(e){return!isNaN(e)&&!n.range(e,ua(+e+1),t).length}var i=r.domain(),a=Yu(i),o=null==n?u(a,10):"number"==typeof n&&u(a,n);return o&&(n=o[0],t=o[1]),r.domain(Xu(i,t>1?{floor:function(t){for(;e(t=n.floor(t));)t=ua(t-1);return t},ceil:function(t){for(;e(t=n.ceil(t));)t=ua(+t+1);return t}}:n))},r.ticks=function(n,t){var e=Yu(r.domain()),i=null==n?u(e,10):"number"==typeof n?u(e,n):!n.range&&[{range:n},t];return i&&(n=i[0],t=i[1]),n.range(e[0],ua(+e[1]+1),1>t?1:t)},r.tickFormat=function(){return e},r.copy=function(){return ra(n.copy(),t,e)},Ju(r,n)}function ua(n){return new Date(n)}function ia(n){return JSON.parse(n.responseText)}function aa(n){var t=sa.createRange();return t.selectNode(sa.body),t.createContextualFragment(n.responseText)}var oa={version:"3.5.16"},la=[].slice,ca=function(n){return la.call(n)},sa=this.document;if(sa)try{ca(sa.documentElement.childNodes)[0].nodeType}catch(fa){ca=function(n){for(var t=n.length,e=new Array(t);t--;)e[t]=n[t];return e}}if(Date.now||(Date.now=function(){return+new Date}),sa)try{sa.createElement("DIV").style.setProperty("opacity",0,"")}catch(ha){var ga=this.Element.prototype,pa=ga.setAttribute,va=ga.setAttributeNS,da=this.CSSStyleDeclaration.prototype,ma=da.setProperty;ga.setAttribute=function(n,t){pa.call(this,n,t+"")},ga.setAttributeNS=function(n,t,e){va.call(this,n,t,e+"")},da.setProperty=function(n,t,e){ma.call(this,n,t+"",e)}}oa.ascending=e,oa.descending=function(n,t){return n>t?-1:t>n?1:t>=n?0:NaN},oa.min=function(n,t){var e,r,u=-1,i=n.length;if(1===arguments.length){for(;++u<i;)if(null!=(r=n[u])&&r>=r){e=r;break}for(;++u<i;)null!=(r=n[u])&&e>r&&(e=r)}else{for(;++u<i;)if(null!=(r=t.call(n,n[u],u))&&r>=r){e=r;break}for(;++u<i;)null!=(r=t.call(n,n[u],u))&&e>r&&(e=r)}return e},oa.max=function(n,t){var e,r,u=-1,i=n.length;if(1===arguments.length){for(;++u<i;)if(null!=(r=n[u])&&r>=r){e=r;break}for(;++u<i;)null!=(r=n[u])&&r>e&&(e=r)}else{for(;++u<i;)if(null!=(r=t.call(n,n[u],u))&&r>=r){e=r;break}for(;++u<i;)null!=(r=t.call(n,n[u],u))&&r>e&&(e=r)}return e},oa.extent=function(n,t){var e,r,u,i=-1,a=n.length;if(1===arguments.length){for(;++i<a;)if(null!=(r=n[i])&&r>=r){e=u=r;break}for(;++i<a;)null!=(r=n[i])&&(e>r&&(e=r),r>u&&(u=r))}else{for(;++i<a;)if(null!=(r=t.call(n,n[i],i))&&r>=r){e=u=r;break}for(;++i<a;)null!=(r=t.call(n,n[i],i))&&(e>r&&(e=r),r>u&&(u=r))}return[e,u]},oa.sum=function(n,t){var e,r=0,i=n.length,a=-1;if(1===arguments.length)for(;++a<i;)u(e=+n[a])&&(r+=e);else for(;++a<i;)u(e=+t.call(n,n[a],a))&&(r+=e);return r},oa.mean=function(n,t){var e,i=0,a=n.length,o=-1,l=a;if(1===arguments.length)for(;++o<a;)u(e=r(n[o]))?i+=e:--l;else for(;++o<a;)u(e=r(t.call(n,n[o],o)))?i+=e:--l;return l?i/l:void 0},oa.quantile=function(n,t){var e=(n.length-1)*t+1,r=Math.floor(e),u=+n[r-1],i=e-r;return i?u+i*(n[r]-u):u},oa.median=function(n,t){var i,a=[],o=n.length,l=-1;if(1===arguments.length)for(;++l<o;)u(i=r(n[l]))&&a.push(i);else for(;++l<o;)u(i=r(t.call(n,n[l],l)))&&a.push(i);return a.length?oa.quantile(a.sort(e),.5):void 0},oa.variance=function(n,t){var e,i,a=n.length,o=0,l=0,c=-1,s=0;if(1===arguments.length)for(;++c<a;)u(e=r(n[c]))&&(i=e-o,o+=i/++s,l+=i*(e-o));else for(;++c<a;)u(e=r(t.call(n,n[c],c)))&&(i=e-o,o+=i/++s,l+=i*(e-o));return s>1?l/(s-1):void 0},oa.deviation=function(){var n=oa.variance.apply(this,arguments);return n?Math.sqrt(n):n};var ya=i(e);oa.bisectLeft=ya.left,oa.bisect=oa.bisectRight=ya.right,oa.bisector=function(n){return i(1===n.length?function(t,r){return e(n(t),r)}:n)},oa.shuffle=function(n,t,e){(i=arguments.length)<3&&(e=n.length,2>i&&(t=0));for(var r,u,i=e-t;i;)u=Math.random()*i--|0,r=n[i+t],n[i+t]=n[u+t],n[u+t]=r;return n},oa.permute=function(n,t){for(var e=t.length,r=new Array(e);e--;)r[e]=n[t[e]];return r},oa.pairs=function(n){for(var t,e=0,r=n.length-1,u=n[0],i=new Array(0>r?0:r);r>e;)i[e]=[t=u,u=n[++e]];return i},oa.transpose=function(n){if(!(u=n.length))return[];for(var t=-1,e=oa.min(n,a),r=new Array(e);++t<e;)for(var u,i=-1,o=r[t]=new Array(u);++i<u;)o[i]=n[i][t];return r},oa.zip=function(){return oa.transpose(arguments)},oa.keys=function(n){var t=[];for(var e in n)t.push(e);return t},oa.values=function(n){var t=[];for(var e in n)t.push(n[e]);return t},oa.entries=function(n){var t=[];for(var e in n)t.push({key:e,value:n[e]});return t},oa.merge=function(n){for(var t,e,r,u=n.length,i=-1,a=0;++i<u;)a+=n[i].length;for(e=new Array(a);--u>=0;)for(r=n[u],t=r.length;--t>=0;)e[--a]=r[t];return e};var Ma=Math.abs;oa.range=function(n,t,e){if(arguments.length<3&&(e=1,arguments.length<2&&(t=n,n=0)),(t-n)/e===1/0)throw new Error("infinite range");var r,u=[],i=o(Ma(e)),a=-1;if(n*=i,t*=i,e*=i,0>e)for(;(r=n+e*++a)>t;)u.push(r/i);else for(;(r=n+e*++a)<t;)u.push(r/i);return u},oa.map=function(n,t){var e=new c;if(n instanceof c)n.forEach(function(n,t){e.set(n,t)});else if(Array.isArray(n)){var r,u=-1,i=n.length;if(1===arguments.length)for(;++u<i;)e.set(u,n[u]);else for(;++u<i;)e.set(t.call(n,r=n[u],u),r)}else for(var a in n)e.set(a,n[a]);return e};var xa="__proto__",ba="\x00";l(c,{has:h,get:function(n){return this._[s(n)]},set:function(n,t){return this._[s(n)]=t},remove:g,keys:p,values:function(){var n=[];for(var t in this._)n.push(this._[t]);return n},entries:function(){var n=[];for(var t in this._)n.push({key:f(t),value:this._[t]});return n},size:v,empty:d,forEach:function(n){for(var t in this._)n.call(this,f(t),this._[t])}}),oa.nest=function(){function n(t,a,o){if(o>=i.length)return r?r.call(u,a):e?a.sort(e):a;for(var l,s,f,h,g=-1,p=a.length,v=i[o++],d=new c;++g<p;)(h=d.get(l=v(s=a[g])))?h.push(s):d.set(l,[s]);return t?(s=t(),f=function(e,r){s.set(e,n(t,r,o))}):(s={},f=function(e,r){s[e]=n(t,r,o)}),d.forEach(f),s}function t(n,e){if(e>=i.length)return n;var r=[],u=a[e++];return n.forEach(function(n,u){r.push({key:n,values:t(u,e)})}),u?r.sort(function(n,t){return u(n.key,t.key)}):r}var e,r,u={},i=[],a=[];return u.map=function(t,e){return n(e,t,0)},u.entries=function(e){return t(n(oa.map,e,0),0)},u.key=function(n){return i.push(n),u},u.sortKeys=function(n){return a[i.length-1]=n,u},u.sortValues=function(n){return e=n,u},u.rollup=function(n){return r=n,u},u},oa.set=function(n){var t=new m;if(n)for(var e=0,r=n.length;r>e;++e)t.add(n[e]);return t},l(m,{has:h,add:function(n){return this._[s(n+="")]=!0,n},remove:g,values:p,size:v,empty:d,forEach:function(n){for(var t in this._)n.call(this,f(t))}}),oa.behavior={},oa.rebind=function(n,t){for(var e,r=1,u=arguments.length;++r<u;)n[e=arguments[r]]=M(n,t,t[e]);return n};var _a=["webkit","ms","moz","Moz","o","O"];oa.dispatch=function(){for(var n=new _,t=-1,e=arguments.length;++t<e;)n[arguments[t]]=w(n);return n},_.prototype.on=function(n,t){var e=n.indexOf("."),r="";if(e>=0&&(r=n.slice(e+1),n=n.slice(0,e)),n)return arguments.length<2?this[n].on(r):this[n].on(r,t);if(2===arguments.length){if(null==t)for(n in this)this.hasOwnProperty(n)&&this[n].on(r,null);return this}},oa.event=null,oa.requote=function(n){return n.replace(wa,"\\$&")};var wa=/[\\\^\$\*\+\?\|\[\]\(\)\.\{\}]/g,Sa={}.__proto__?function(n,t){n.__proto__=t}:function(n,t){for(var e in t)n[e]=t[e]},ka=function(n,t){return t.querySelector(n)},Na=function(n,t){return t.querySelectorAll(n)},Ea=function(n,t){var e=n.matches||n[x(n,"matchesSelector")];return(Ea=function(n,t){return e.call(n,t)})(n,t)};"function"==typeof Sizzle&&(ka=function(n,t){return Sizzle(n,t)[0]||null},Na=Sizzle,Ea=Sizzle.matchesSelector),oa.selection=function(){return oa.select(sa.documentElement)};var Aa=oa.selection.prototype=[];Aa.select=function(n){var t,e,r,u,i=[];n=A(n);for(var a=-1,o=this.length;++a<o;){i.push(t=[]),t.parentNode=(r=this[a]).parentNode;for(var l=-1,c=r.length;++l<c;)(u=r[l])?(t.push(e=n.call(u,u.__data__,l,a)),e&&"__data__"in u&&(e.__data__=u.__data__)):t.push(null)}return E(i)},Aa.selectAll=function(n){var t,e,r=[];n=C(n);for(var u=-1,i=this.length;++u<i;)for(var a=this[u],o=-1,l=a.length;++o<l;)(e=a[o])&&(r.push(t=ca(n.call(e,e.__data__,o,u))),t.parentNode=e);return E(r)};var Ca="http://www.w3.org/1999/xhtml",za={svg:"http://www.w3.org/2000/svg",xhtml:Ca,xlink:"http://www.w3.org/1999/xlink",xml:"http://www.w3.org/XML/1998/namespace",xmlns:"http://www.w3.org/2000/xmlns/"};oa.ns={prefix:za,qualify:function(n){var t=n.indexOf(":"),e=n;return t>=0&&"xmlns"!==(e=n.slice(0,t))&&(n=n.slice(t+1)),za.hasOwnProperty(e)?{space:za[e],local:n}:n}},Aa.attr=function(n,t){if(arguments.length<2){if("string"==typeof n){var e=this.node();return n=oa.ns.qualify(n),n.local?e.getAttributeNS(n.space,n.local):e.getAttribute(n)}for(t in n)this.each(z(t,n[t]));return this}return this.each(z(n,t))},Aa.classed=function(n,t){if(arguments.length<2){if("string"==typeof n){var e=this.node(),r=(n=T(n)).length,u=-1;if(t=e.classList){for(;++u<r;)if(!t.contains(n[u]))return!1}else for(t=e.getAttribute("class");++u<r;)if(!q(n[u]).test(t))return!1;return!0}for(t in n)this.each(R(t,n[t]));return this}return this.each(R(n,t))},Aa.style=function(n,e,r){var u=arguments.length;if(3>u){if("string"!=typeof n){2>u&&(e="");for(r in n)this.each(P(r,n[r],e));return this}if(2>u){var i=this.node();return t(i).getComputedStyle(i,null).getPropertyValue(n)}r=""}return this.each(P(n,e,r))},Aa.property=function(n,t){if(arguments.length<2){if("string"==typeof n)return this.node()[n];for(t in n)this.each(U(t,n[t]));return this}return this.each(U(n,t))},Aa.text=function(n){return arguments.length?this.each("function"==typeof n?function(){var t=n.apply(this,arguments);this.textContent=null==t?"":t}:null==n?function(){this.textContent=""}:function(){this.textContent=n}):this.node().textContent},Aa.html=function(n){return arguments.length?this.each("function"==typeof n?function(){var t=n.apply(this,arguments);this.innerHTML=null==t?"":t}:null==n?function(){this.innerHTML=""}:function(){this.innerHTML=n}):this.node().innerHTML},Aa.append=function(n){return n=j(n),this.select(function(){return this.appendChild(n.apply(this,arguments))})},Aa.insert=function(n,t){return n=j(n),t=A(t),this.select(function(){return this.insertBefore(n.apply(this,arguments),t.apply(this,arguments)||null)})},Aa.remove=function(){return this.each(F)},Aa.data=function(n,t){function e(n,e){var r,u,i,a=n.length,f=e.length,h=Math.min(a,f),g=new Array(f),p=new Array(f),v=new Array(a);if(t){var d,m=new c,y=new Array(a);for(r=-1;++r<a;)(u=n[r])&&(m.has(d=t.call(u,u.__data__,r))?v[r]=u:m.set(d,u),y[r]=d);for(r=-1;++r<f;)(u=m.get(d=t.call(e,i=e[r],r)))?u!==!0&&(g[r]=u,u.__data__=i):p[r]=H(i),m.set(d,!0);for(r=-1;++r<a;)r in y&&m.get(y[r])!==!0&&(v[r]=n[r])}else{for(r=-1;++r<h;)u=n[r],i=e[r],u?(u.__data__=i,g[r]=u):p[r]=H(i);for(;f>r;++r)p[r]=H(e[r]);for(;a>r;++r)v[r]=n[r]}p.update=g,p.parentNode=g.parentNode=v.parentNode=n.parentNode,o.push(p),l.push(g),s.push(v)}var r,u,i=-1,a=this.length;if(!arguments.length){for(n=new Array(a=(r=this[0]).length);++i<a;)(u=r[i])&&(n[i]=u.__data__);return n}var o=Z([]),l=E([]),s=E([]);if("function"==typeof n)for(;++i<a;)e(r=this[i],n.call(r,r.parentNode.__data__,i));else for(;++i<a;)e(r=this[i],n);return l.enter=function(){return o},l.exit=function(){return s},l},Aa.datum=function(n){return arguments.length?this.property("__data__",n):this.property("__data__")},Aa.filter=function(n){var t,e,r,u=[];"function"!=typeof n&&(n=O(n));for(var i=0,a=this.length;a>i;i++){u.push(t=[]),t.parentNode=(e=this[i]).parentNode;for(var o=0,l=e.length;l>o;o++)(r=e[o])&&n.call(r,r.__data__,o,i)&&t.push(r)}return E(u)},Aa.order=function(){for(var n=-1,t=this.length;++n<t;)for(var e,r=this[n],u=r.length-1,i=r[u];--u>=0;)(e=r[u])&&(i&&i!==e.nextSibling&&i.parentNode.insertBefore(e,i),i=e);return this},Aa.sort=function(n){n=I.apply(this,arguments);for(var t=-1,e=this.length;++t<e;)this[t].sort(n);return this.order()},Aa.each=function(n){return Y(this,function(t,e,r){n.call(t,t.__data__,e,r)})},Aa.call=function(n){var t=ca(arguments);return n.apply(t[0]=this,t),this},Aa.empty=function(){return!this.node()},Aa.node=function(){for(var n=0,t=this.length;t>n;n++)for(var e=this[n],r=0,u=e.length;u>r;r++){var i=e[r];if(i)return i}return null},Aa.size=function(){var n=0;return Y(this,function(){++n}),n};var La=[];oa.selection.enter=Z,oa.selection.enter.prototype=La,La.append=Aa.append,La.empty=Aa.empty,La.node=Aa.node,La.call=Aa.call,La.size=Aa.size,La.select=function(n){for(var t,e,r,u,i,a=[],o=-1,l=this.length;++o<l;){r=(u=this[o]).update,a.push(t=[]),t.parentNode=u.parentNode;for(var c=-1,s=u.length;++c<s;)(i=u[c])?(t.push(r[c]=e=n.call(u.parentNode,i.__data__,c,o)),e.__data__=i.__data__):t.push(null)}return E(a)},La.insert=function(n,t){return arguments.length<2&&(t=V(this)),Aa.insert.call(this,n,t)},oa.select=function(t){var e;return"string"==typeof t?(e=[ka(t,sa)],e.parentNode=sa.documentElement):(e=[t],e.parentNode=n(t)),E([e])},oa.selectAll=function(n){var t;return"string"==typeof n?(t=ca(Na(n,sa)),t.parentNode=sa.documentElement):(t=ca(n),t.parentNode=null),E([t])},Aa.on=function(n,t,e){var r=arguments.length;if(3>r){if("string"!=typeof n){2>r&&(t=!1);for(e in n)this.each(X(e,n[e],t));return this}if(2>r)return(r=this.node()["__on"+n])&&r._;e=!1}return this.each(X(n,t,e))};var qa=oa.map({mouseenter:"mouseover",mouseleave:"mouseout"});sa&&qa.forEach(function(n){"on"+n in sa&&qa.remove(n)});var Ta,Ra=0;oa.mouse=function(n){return J(n,k())};var Da=this.navigator&&/WebKit/.test(this.navigator.userAgent)?-1:0;oa.touch=function(n,t,e){if(arguments.length<3&&(e=t,t=k().changedTouches),t)for(var r,u=0,i=t.length;i>u;++u)if((r=t[u]).identifier===e)return J(n,r)},oa.behavior.drag=function(){function n(){this.on("mousedown.drag",i).on("touchstart.drag",a)}function e(n,t,e,i,a){return function(){function o(){var n,e,r=t(h,v);r&&(n=r[0]-M[0],e=r[1]-M[1],p|=n|e,M=r,g({type:"drag",x:r[0]+c[0],y:r[1]+c[1],dx:n,dy:e}))}function l(){t(h,v)&&(m.on(i+d,null).on(a+d,null),y(p),g({type:"dragend"}))}var c,s=this,f=oa.event.target.correspondingElement||oa.event.target,h=s.parentNode,g=r.of(s,arguments),p=0,v=n(),d=".drag"+(null==v?"":"-"+v),m=oa.select(e(f)).on(i+d,o).on(a+d,l),y=W(f),M=t(h,v);u?(c=u.apply(s,arguments),c=[c.x-M[0],c.y-M[1]]):c=[0,0],g({type:"dragstart"})}}var r=N(n,"drag","dragstart","dragend"),u=null,i=e(b,oa.mouse,t,"mousemove","mouseup"),a=e(G,oa.touch,y,"touchmove","touchend");return n.origin=function(t){return arguments.length?(u=t,n):u},oa.rebind(n,r,"on")},oa.touches=function(n,t){return arguments.length<2&&(t=k().touches),t?ca(t).map(function(t){var e=J(n,t);return e.identifier=t.identifier,e}):[]};var Pa=1e-6,Ua=Pa*Pa,ja=Math.PI,Fa=2*ja,Ha=Fa-Pa,Oa=ja/2,Ia=ja/180,Ya=180/ja,Za=Math.SQRT2,Va=2,Xa=4;oa.interpolateZoom=function(n,t){var e,r,u=n[0],i=n[1],a=n[2],o=t[0],l=t[1],c=t[2],s=o-u,f=l-i,h=s*s+f*f;if(Ua>h)r=Math.log(c/a)/Za,e=function(n){return[u+n*s,i+n*f,a*Math.exp(Za*n*r)]};else{var g=Math.sqrt(h),p=(c*c-a*a+Xa*h)/(2*a*Va*g),v=(c*c-a*a-Xa*h)/(2*c*Va*g),d=Math.log(Math.sqrt(p*p+1)-p),m=Math.log(Math.sqrt(v*v+1)-v);r=(m-d)/Za,e=function(n){var t=n*r,e=rn(d),o=a/(Va*g)*(e*un(Za*t+d)-en(d));return[u+o*s,i+o*f,a*e/rn(Za*t+d)]}}return e.duration=1e3*r,e},oa.behavior.zoom=function(){function n(n){n.on(L,f).on(Ba+".zoom",g).on("dblclick.zoom",p).on(R,h)}function e(n){return[(n[0]-k.x)/k.k,(n[1]-k.y)/k.k]}function r(n){return[n[0]*k.k+k.x,n[1]*k.k+k.y]}function u(n){k.k=Math.max(A[0],Math.min(A[1],n))}function i(n,t){t=r(t),k.x+=n[0]-t[0],k.y+=n[1]-t[1]}function a(t,e,r,a){t.__chart__={x:k.x,y:k.y,k:k.k},u(Math.pow(2,a)),i(d=e,r),t=oa.select(t),C>0&&(t=t.transition().duration(C)),t.call(n.event)}function o(){b&&b.domain(x.range().map(function(n){return(n-k.x)/k.k}).map(x.invert)),w&&w.domain(_.range().map(function(n){return(n-k.y)/k.k}).map(_.invert))}function l(n){z++||n({type:"zoomstart"})}function c(n){o(),n({type:"zoom",scale:k.k,translate:[k.x,k.y]})}function s(n){--z||(n({type:"zoomend"}),d=null)}function f(){function n(){o=1,i(oa.mouse(u),h),c(a)}function r(){f.on(q,null).on(T,null),g(o),s(a)}var u=this,a=D.of(u,arguments),o=0,f=oa.select(t(u)).on(q,n).on(T,r),h=e(oa.mouse(u)),g=W(u);Il.call(u),l(a)}function h(){function n(){var n=oa.touches(p);return g=k.k,n.forEach(function(n){n.identifier in d&&(d[n.identifier]=e(n))}),n}function t(){var t=oa.event.target;oa.select(t).on(x,r).on(b,o),_.push(t);for(var e=oa.event.changedTouches,u=0,i=e.length;i>u;++u)d[e[u].identifier]=null;var l=n(),c=Date.now();if(1===l.length){if(500>c-M){var s=l[0];a(p,s,d[s.identifier],Math.floor(Math.log(k.k)/Math.LN2)+1),S()}M=c}else if(l.length>1){var s=l[0],f=l[1],h=s[0]-f[0],g=s[1]-f[1];m=h*h+g*g}}function r(){var n,t,e,r,a=oa.touches(p);Il.call(p);for(var o=0,l=a.length;l>o;++o,r=null)if(e=a[o],r=d[e.identifier]){if(t)break;n=e,t=r}if(r){var s=(s=e[0]-n[0])*s+(s=e[1]-n[1])*s,f=m&&Math.sqrt(s/m);n=[(n[0]+e[0])/2,(n[1]+e[1])/2],t=[(t[0]+r[0])/2,(t[1]+r[1])/2],u(f*g)}M=null,i(n,t),c(v)}function o(){if(oa.event.touches.length){for(var t=oa.event.changedTouches,e=0,r=t.length;r>e;++e)delete d[t[e].identifier];for(var u in d)return void n()}oa.selectAll(_).on(y,null),w.on(L,f).on(R,h),N(),s(v)}var g,p=this,v=D.of(p,arguments),d={},m=0,y=".zoom-"+oa.event.changedTouches[0].identifier,x="touchmove"+y,b="touchend"+y,_=[],w=oa.select(p),N=W(p);t(),l(v),w.on(L,null).on(R,t)}function g(){var n=D.of(this,arguments);y?clearTimeout(y):(Il.call(this),v=e(d=m||oa.mouse(this)),l(n)),y=setTimeout(function(){y=null,s(n)},50),S(),u(Math.pow(2,.002*$a())*k.k),i(d,v),c(n)}function p(){var n=oa.mouse(this),t=Math.log(k.k)/Math.LN2;a(this,n,e(n),oa.event.shiftKey?Math.ceil(t)-1:Math.floor(t)+1)}var v,d,m,y,M,x,b,_,w,k={x:0,y:0,k:1},E=[960,500],A=Wa,C=250,z=0,L="mousedown.zoom",q="mousemove.zoom",T="mouseup.zoom",R="touchstart.zoom",D=N(n,"zoomstart","zoom","zoomend");return Ba||(Ba="onwheel"in sa?($a=function(){return-oa.event.deltaY*(oa.event.deltaMode?120:1)},"wheel"):"onmousewheel"in sa?($a=function(){return oa.event.wheelDelta},"mousewheel"):($a=function(){return-oa.event.detail},"MozMousePixelScroll")),n.event=function(n){n.each(function(){var n=D.of(this,arguments),t=k;Hl?oa.select(this).transition().each("start.zoom",function(){k=this.__chart__||{x:0,y:0,k:1},l(n)}).tween("zoom:zoom",function(){var e=E[0],r=E[1],u=d?d[0]:e/2,i=d?d[1]:r/2,a=oa.interpolateZoom([(u-k.x)/k.k,(i-k.y)/k.k,e/k.k],[(u-t.x)/t.k,(i-t.y)/t.k,e/t.k]);return function(t){var r=a(t),o=e/r[2];this.__chart__=k={x:u-r[0]*o,y:i-r[1]*o,k:o},c(n)}}).each("interrupt.zoom",function(){s(n)}).each("end.zoom",function(){s(n)}):(this.__chart__=k,l(n),c(n),s(n))})},n.translate=function(t){return arguments.length?(k={x:+t[0],y:+t[1],k:k.k},o(),n):[k.x,k.y]},n.scale=function(t){return arguments.length?(k={x:k.x,y:k.y,k:null},u(+t),o(),n):k.k},n.scaleExtent=function(t){return arguments.length?(A=null==t?Wa:[+t[0],+t[1]],n):A},n.center=function(t){return arguments.length?(m=t&&[+t[0],+t[1]],n):m},n.size=function(t){return arguments.length?(E=t&&[+t[0],+t[1]],n):E},n.duration=function(t){return arguments.length?(C=+t,n):C},n.x=function(t){return arguments.length?(b=t,x=t.copy(),k={x:0,y:0,k:1},n):b},n.y=function(t){return arguments.length?(w=t,_=t.copy(),k={x:0,y:0,k:1},n):w},oa.rebind(n,D,"on")};var $a,Ba,Wa=[0,1/0];oa.color=on,on.prototype.toString=function(){return this.rgb()+""},oa.hsl=ln;var Ja=ln.prototype=new on;Ja.brighter=function(n){return n=Math.pow(.7,arguments.length?n:1),new ln(this.h,this.s,this.l/n)},Ja.darker=function(n){return n=Math.pow(.7,arguments.length?n:1),new ln(this.h,this.s,n*this.l)},Ja.rgb=function(){return cn(this.h,this.s,this.l)},oa.hcl=sn;var Ga=sn.prototype=new on;Ga.brighter=function(n){return new sn(this.h,this.c,Math.min(100,this.l+Ka*(arguments.length?n:1)))},Ga.darker=function(n){return new sn(this.h,this.c,Math.max(0,this.l-Ka*(arguments.length?n:1)))},Ga.rgb=function(){return fn(this.h,this.c,this.l).rgb()},oa.lab=hn;var Ka=18,Qa=.95047,no=1,to=1.08883,eo=hn.prototype=new on;eo.brighter=function(n){return new hn(Math.min(100,this.l+Ka*(arguments.length?n:1)),this.a,this.b)},eo.darker=function(n){return new hn(Math.max(0,this.l-Ka*(arguments.length?n:1)),this.a,this.b)},eo.rgb=function(){return gn(this.l,this.a,this.b)},oa.rgb=yn;var ro=yn.prototype=new on;ro.brighter=function(n){n=Math.pow(.7,arguments.length?n:1);var t=this.r,e=this.g,r=this.b,u=30;return t||e||r?(t&&u>t&&(t=u),e&&u>e&&(e=u),r&&u>r&&(r=u),new yn(Math.min(255,t/n),Math.min(255,e/n),Math.min(255,r/n))):new yn(u,u,u)},ro.darker=function(n){return n=Math.pow(.7,arguments.length?n:1),new yn(n*this.r,n*this.g,n*this.b)},ro.hsl=function(){return wn(this.r,this.g,this.b)},ro.toString=function(){return"#"+bn(this.r)+bn(this.g)+bn(this.b)};var uo=oa.map({aliceblue:15792383,antiquewhite:16444375,aqua:65535,aquamarine:8388564,azure:15794175,beige:16119260,bisque:16770244,black:0,blanchedalmond:16772045,blue:255,blueviolet:9055202,brown:10824234,burlywood:14596231,cadetblue:6266528,chartreuse:8388352,chocolate:13789470,coral:16744272,cornflowerblue:6591981,cornsilk:16775388,crimson:14423100,cyan:65535,darkblue:139,darkcyan:35723,darkgoldenrod:12092939,darkgray:11119017,darkgreen:25600,darkgrey:11119017,darkkhaki:12433259,darkmagenta:9109643,darkolivegreen:5597999,darkorange:16747520,darkorchid:10040012,darkred:9109504,darksalmon:15308410,darkseagreen:9419919,darkslateblue:4734347,darkslategray:3100495,darkslategrey:3100495,darkturquoise:52945,darkviolet:9699539,deeppink:16716947,deepskyblue:49151,dimgray:6908265,dimgrey:6908265,dodgerblue:2003199,firebrick:11674146,floralwhite:16775920,forestgreen:2263842,fuchsia:16711935,gainsboro:14474460,ghostwhite:16316671,gold:16766720,goldenrod:14329120,gray:8421504,green:32768,greenyellow:11403055,grey:8421504,honeydew:15794160,hotpink:16738740,indianred:13458524,indigo:4915330,ivory:16777200,khaki:15787660,lavender:15132410,lavenderblush:16773365,lawngreen:8190976,lemonchiffon:16775885,lightblue:11393254,lightcoral:15761536,lightcyan:14745599,lightgoldenrodyellow:16448210,lightgray:13882323,lightgreen:9498256,lightgrey:13882323,lightpink:16758465,lightsalmon:16752762,lightseagreen:2142890,lightskyblue:8900346,lightslategray:7833753,lightslategrey:7833753,lightsteelblue:11584734,lightyellow:16777184,lime:65280,limegreen:3329330,linen:16445670,magenta:16711935,maroon:8388608,mediumaquamarine:6737322,mediumblue:205,mediumorchid:12211667,mediumpurple:9662683,mediumseagreen:3978097,mediumslateblue:8087790,mediumspringgreen:64154,mediumturquoise:4772300,mediumvioletred:13047173,midnightblue:1644912,mintcream:16121850,mistyrose:16770273,moccasin:16770229,navajowhite:16768685,navy:128,oldlace:16643558,olive:8421376,olivedrab:7048739,orange:16753920,orangered:16729344,orchid:14315734,palegoldenrod:15657130,palegreen:10025880,paleturquoise:11529966,palevioletred:14381203,papayawhip:16773077,peachpuff:16767673,peru:13468991,pink:16761035,plum:14524637,powderblue:11591910,purple:8388736,rebeccapurple:6697881,red:16711680,rosybrown:12357519,royalblue:4286945,saddlebrown:9127187,salmon:16416882,sandybrown:16032864,seagreen:3050327,seashell:16774638,sienna:10506797,silver:12632256,skyblue:8900331,slateblue:6970061,slategray:7372944,slategrey:7372944,snow:16775930,springgreen:65407,steelblue:4620980,tan:13808780,teal:32896,thistle:14204888,tomato:16737095,turquoise:4251856,violet:15631086,wheat:16113331,white:16777215,whitesmoke:16119285,yellow:16776960,yellowgreen:10145074});uo.forEach(function(n,t){uo.set(n,Mn(t))}),oa.functor=En,oa.xhr=An(y),oa.dsv=function(n,t){function e(n,e,i){arguments.length<3&&(i=e,e=null);var a=Cn(n,t,null==e?r:u(e),i);return a.row=function(n){return arguments.length?a.response(null==(e=n)?r:u(n)):e},a}function r(n){return e.parse(n.responseText)}function u(n){return function(t){return e.parse(t.responseText,n)}}function i(t){return t.map(a).join(n)}function a(n){return o.test(n)?'"'+n.replace(/\"/g,'""')+'"':n}var o=new RegExp('["'+n+"\n]"),l=n.charCodeAt(0);return e.parse=function(n,t){var r;return e.parseRows(n,function(n,e){if(r)return r(n,e-1);var u=new Function("d","return {"+n.map(function(n,t){return JSON.stringify(n)+": d["+t+"]"}).join(",")+"}");r=t?function(n,e){return t(u(n),e)}:u})},e.parseRows=function(n,t){function e(){if(s>=c)return a;if(u)return u=!1,i;var t=s;if(34===n.charCodeAt(t)){for(var e=t;e++<c;)if(34===n.charCodeAt(e)){if(34!==n.charCodeAt(e+1))break;++e}s=e+2;var r=n.charCodeAt(e+1);return 13===r?(u=!0,10===n.charCodeAt(e+2)&&++s):10===r&&(u=!0),n.slice(t+1,e).replace(/""/g,'"')}for(;c>s;){var r=n.charCodeAt(s++),o=1;if(10===r)u=!0;else if(13===r)u=!0,10===n.charCodeAt(s)&&(++s,++o);else if(r!==l)continue;return n.slice(t,s-o)}return n.slice(t)}for(var r,u,i={},a={},o=[],c=n.length,s=0,f=0;(r=e())!==a;){for(var h=[];r!==i&&r!==a;)h.push(r),r=e();t&&null==(h=t(h,f++))||o.push(h)}return o},e.format=function(t){if(Array.isArray(t[0]))return e.formatRows(t);var r=new m,u=[];return t.forEach(function(n){for(var t in n)r.has(t)||u.push(r.add(t))}),[u.map(a).join(n)].concat(t.map(function(t){return u.map(function(n){return a(t[n])}).join(n)})).join("\n")},e.formatRows=function(n){return n.map(i).join("\n")},e},oa.csv=oa.dsv(",","text/csv"),oa.tsv=oa.dsv("	","text/tab-separated-values");var io,ao,oo,lo,co=this[x(this,"requestAnimationFrame")]||function(n){setTimeout(n,17)};oa.timer=function(){qn.apply(this,arguments)},oa.timer.flush=function(){Rn(),Dn()},oa.round=function(n,t){return t?Math.round(n*(t=Math.pow(10,t)))/t:Math.round(n)};var so=["y","z","a","f","p","n","\xb5","m","","k","M","G","T","P","E","Z","Y"].map(Un);oa.formatPrefix=function(n,t){var e=0;return(n=+n)&&(0>n&&(n*=-1),t&&(n=oa.round(n,Pn(n,t))),e=1+Math.floor(1e-12+Math.log(n)/Math.LN10),e=Math.max(-24,Math.min(24,3*Math.floor((e-1)/3)))),so[8+e/3]};var fo=/(?:([^{])?([<>=^]))?([+\- ])?([$#])?(0)?(\d+)?(,)?(\.-?\d+)?([a-z%])?/i,ho=oa.map({b:function(n){return n.toString(2)},c:function(n){return String.fromCharCode(n)},o:function(n){return n.toString(8)},x:function(n){return n.toString(16)},X:function(n){return n.toString(16).toUpperCase()},g:function(n,t){return n.toPrecision(t)},e:function(n,t){return n.toExponential(t)},f:function(n,t){return n.toFixed(t)},r:function(n,t){return(n=oa.round(n,Pn(n,t))).toFixed(Math.max(0,Math.min(20,Pn(n*(1+1e-15),t))))}}),go=oa.time={},po=Date;Hn.prototype={getDate:function(){return this._.getUTCDate()},getDay:function(){return this._.getUTCDay()},getFullYear:function(){return this._.getUTCFullYear()},getHours:function(){return this._.getUTCHours()},getMilliseconds:function(){return this._.getUTCMilliseconds()},getMinutes:function(){return this._.getUTCMinutes()},getMonth:function(){return this._.getUTCMonth()},getSeconds:function(){return this._.getUTCSeconds()},getTime:function(){return this._.getTime()},getTimezoneOffset:function(){return 0},valueOf:function(){return this._.valueOf()},setDate:function(){vo.setUTCDate.apply(this._,arguments)},setDay:function(){vo.setUTCDay.apply(this._,arguments)},setFullYear:function(){vo.setUTCFullYear.apply(this._,arguments)},setHours:function(){vo.setUTCHours.apply(this._,arguments)},setMilliseconds:function(){vo.setUTCMilliseconds.apply(this._,arguments)},setMinutes:function(){vo.setUTCMinutes.apply(this._,arguments)},setMonth:function(){vo.setUTCMonth.apply(this._,arguments)},setSeconds:function(){vo.setUTCSeconds.apply(this._,arguments)},setTime:function(){vo.setTime.apply(this._,arguments)}};var vo=Date.prototype;go.year=On(function(n){return n=go.day(n),n.setMonth(0,1),n},function(n,t){n.setFullYear(n.getFullYear()+t)},function(n){return n.getFullYear()}),go.years=go.year.range,go.years.utc=go.year.utc.range,go.day=On(function(n){var t=new po(2e3,0);return t.setFullYear(n.getFullYear(),n.getMonth(),n.getDate()),t},function(n,t){n.setDate(n.getDate()+t)},function(n){return n.getDate()-1}),go.days=go.day.range,go.days.utc=go.day.utc.range,go.dayOfYear=function(n){var t=go.year(n);return Math.floor((n-t-6e4*(n.getTimezoneOffset()-t.getTimezoneOffset()))/864e5)},["sunday","monday","tuesday","wednesday","thursday","friday","saturday"].forEach(function(n,t){t=7-t;var e=go[n]=On(function(n){return(n=go.day(n)).setDate(n.getDate()-(n.getDay()+t)%7),n},function(n,t){n.setDate(n.getDate()+7*Math.floor(t))},function(n){var e=go.year(n).getDay();return Math.floor((go.dayOfYear(n)+(e+t)%7)/7)-(e!==t)});go[n+"s"]=e.range,go[n+"s"].utc=e.utc.range,go[n+"OfYear"]=function(n){var e=go.year(n).getDay();return Math.floor((go.dayOfYear(n)+(e+t)%7)/7)}}),go.week=go.sunday,go.weeks=go.sunday.range,go.weeks.utc=go.sunday.utc.range,go.weekOfYear=go.sundayOfYear;var mo={"-":"",_:" ",0:"0"},yo=/^\s*\d+/,Mo=/^%/;oa.locale=function(n){return{numberFormat:jn(n),timeFormat:Yn(n)}};var xo=oa.locale({decimal:".",thousands:",",grouping:[3],currency:["$",""],dateTime:"%a %b %e %X %Y",date:"%m/%d/%Y",time:"%H:%M:%S",periods:["AM","PM"],days:["Sunday","Monday","Tuesday","Wednesday","Thursday","Friday","Saturday"],
shortDays:["Sun","Mon","Tue","Wed","Thu","Fri","Sat"],months:["January","February","March","April","May","June","July","August","September","October","November","December"],shortMonths:["Jan","Feb","Mar","Apr","May","Jun","Jul","Aug","Sep","Oct","Nov","Dec"]});oa.format=xo.numberFormat,oa.geo={},st.prototype={s:0,t:0,add:function(n){ft(n,this.t,bo),ft(bo.s,this.s,this),this.s?this.t+=bo.t:this.s=bo.t},reset:function(){this.s=this.t=0},valueOf:function(){return this.s}};var bo=new st;oa.geo.stream=function(n,t){n&&_o.hasOwnProperty(n.type)?_o[n.type](n,t):ht(n,t)};var _o={Feature:function(n,t){ht(n.geometry,t)},FeatureCollection:function(n,t){for(var e=n.features,r=-1,u=e.length;++r<u;)ht(e[r].geometry,t)}},wo={Sphere:function(n,t){t.sphere()},Point:function(n,t){n=n.coordinates,t.point(n[0],n[1],n[2])},MultiPoint:function(n,t){for(var e=n.coordinates,r=-1,u=e.length;++r<u;)n=e[r],t.point(n[0],n[1],n[2])},LineString:function(n,t){gt(n.coordinates,t,0)},MultiLineString:function(n,t){for(var e=n.coordinates,r=-1,u=e.length;++r<u;)gt(e[r],t,0)},Polygon:function(n,t){pt(n.coordinates,t)},MultiPolygon:function(n,t){for(var e=n.coordinates,r=-1,u=e.length;++r<u;)pt(e[r],t)},GeometryCollection:function(n,t){for(var e=n.geometries,r=-1,u=e.length;++r<u;)ht(e[r],t)}};oa.geo.area=function(n){return So=0,oa.geo.stream(n,No),So};var So,ko=new st,No={sphere:function(){So+=4*ja},point:b,lineStart:b,lineEnd:b,polygonStart:function(){ko.reset(),No.lineStart=vt},polygonEnd:function(){var n=2*ko;So+=0>n?4*ja+n:n,No.lineStart=No.lineEnd=No.point=b}};oa.geo.bounds=function(){function n(n,t){M.push(x=[s=n,h=n]),f>t&&(f=t),t>g&&(g=t)}function t(t,e){var r=dt([t*Ia,e*Ia]);if(m){var u=yt(m,r),i=[u[1],-u[0],0],a=yt(i,u);bt(a),a=_t(a);var l=t-p,c=l>0?1:-1,v=a[0]*Ya*c,d=Ma(l)>180;if(d^(v>c*p&&c*t>v)){var y=a[1]*Ya;y>g&&(g=y)}else if(v=(v+360)%360-180,d^(v>c*p&&c*t>v)){var y=-a[1]*Ya;f>y&&(f=y)}else f>e&&(f=e),e>g&&(g=e);d?p>t?o(s,t)>o(s,h)&&(h=t):o(t,h)>o(s,h)&&(s=t):h>=s?(s>t&&(s=t),t>h&&(h=t)):t>p?o(s,t)>o(s,h)&&(h=t):o(t,h)>o(s,h)&&(s=t)}else n(t,e);m=r,p=t}function e(){b.point=t}function r(){x[0]=s,x[1]=h,b.point=n,m=null}function u(n,e){if(m){var r=n-p;y+=Ma(r)>180?r+(r>0?360:-360):r}else v=n,d=e;No.point(n,e),t(n,e)}function i(){No.lineStart()}function a(){u(v,d),No.lineEnd(),Ma(y)>Pa&&(s=-(h=180)),x[0]=s,x[1]=h,m=null}function o(n,t){return(t-=n)<0?t+360:t}function l(n,t){return n[0]-t[0]}function c(n,t){return t[0]<=t[1]?t[0]<=n&&n<=t[1]:n<t[0]||t[1]<n}var s,f,h,g,p,v,d,m,y,M,x,b={point:n,lineStart:e,lineEnd:r,polygonStart:function(){b.point=u,b.lineStart=i,b.lineEnd=a,y=0,No.polygonStart()},polygonEnd:function(){No.polygonEnd(),b.point=n,b.lineStart=e,b.lineEnd=r,0>ko?(s=-(h=180),f=-(g=90)):y>Pa?g=90:-Pa>y&&(f=-90),x[0]=s,x[1]=h}};return function(n){g=h=-(s=f=1/0),M=[],oa.geo.stream(n,b);var t=M.length;if(t){M.sort(l);for(var e,r=1,u=M[0],i=[u];t>r;++r)e=M[r],c(e[0],u)||c(e[1],u)?(o(u[0],e[1])>o(u[0],u[1])&&(u[1]=e[1]),o(e[0],u[1])>o(u[0],u[1])&&(u[0]=e[0])):i.push(u=e);for(var a,e,p=-(1/0),t=i.length-1,r=0,u=i[t];t>=r;u=e,++r)e=i[r],(a=o(u[1],e[0]))>p&&(p=a,s=e[0],h=u[1])}return M=x=null,s===1/0||f===1/0?[[NaN,NaN],[NaN,NaN]]:[[s,f],[h,g]]}}(),oa.geo.centroid=function(n){Eo=Ao=Co=zo=Lo=qo=To=Ro=Do=Po=Uo=0,oa.geo.stream(n,jo);var t=Do,e=Po,r=Uo,u=t*t+e*e+r*r;return Ua>u&&(t=qo,e=To,r=Ro,Pa>Ao&&(t=Co,e=zo,r=Lo),u=t*t+e*e+r*r,Ua>u)?[NaN,NaN]:[Math.atan2(e,t)*Ya,tn(r/Math.sqrt(u))*Ya]};var Eo,Ao,Co,zo,Lo,qo,To,Ro,Do,Po,Uo,jo={sphere:b,point:St,lineStart:Nt,lineEnd:Et,polygonStart:function(){jo.lineStart=At},polygonEnd:function(){jo.lineStart=Nt}},Fo=Rt(zt,jt,Ht,[-ja,-ja/2]),Ho=1e9;oa.geo.clipExtent=function(){var n,t,e,r,u,i,a={stream:function(n){return u&&(u.valid=!1),u=i(n),u.valid=!0,u},extent:function(o){return arguments.length?(i=Zt(n=+o[0][0],t=+o[0][1],e=+o[1][0],r=+o[1][1]),u&&(u.valid=!1,u=null),a):[[n,t],[e,r]]}};return a.extent([[0,0],[960,500]])},(oa.geo.conicEqualArea=function(){return Vt(Xt)}).raw=Xt,oa.geo.albers=function(){return oa.geo.conicEqualArea().rotate([96,0]).center([-.6,38.7]).parallels([29.5,45.5]).scale(1070)},oa.geo.albersUsa=function(){function n(n){var i=n[0],a=n[1];return t=null,e(i,a),t||(r(i,a),t)||u(i,a),t}var t,e,r,u,i=oa.geo.albers(),a=oa.geo.conicEqualArea().rotate([154,0]).center([-2,58.5]).parallels([55,65]),o=oa.geo.conicEqualArea().rotate([157,0]).center([-3,19.9]).parallels([8,18]),l={point:function(n,e){t=[n,e]}};return n.invert=function(n){var t=i.scale(),e=i.translate(),r=(n[0]-e[0])/t,u=(n[1]-e[1])/t;return(u>=.12&&.234>u&&r>=-.425&&-.214>r?a:u>=.166&&.234>u&&r>=-.214&&-.115>r?o:i).invert(n)},n.stream=function(n){var t=i.stream(n),e=a.stream(n),r=o.stream(n);return{point:function(n,u){t.point(n,u),e.point(n,u),r.point(n,u)},sphere:function(){t.sphere(),e.sphere(),r.sphere()},lineStart:function(){t.lineStart(),e.lineStart(),r.lineStart()},lineEnd:function(){t.lineEnd(),e.lineEnd(),r.lineEnd()},polygonStart:function(){t.polygonStart(),e.polygonStart(),r.polygonStart()},polygonEnd:function(){t.polygonEnd(),e.polygonEnd(),r.polygonEnd()}}},n.precision=function(t){return arguments.length?(i.precision(t),a.precision(t),o.precision(t),n):i.precision()},n.scale=function(t){return arguments.length?(i.scale(t),a.scale(.35*t),o.scale(t),n.translate(i.translate())):i.scale()},n.translate=function(t){if(!arguments.length)return i.translate();var c=i.scale(),s=+t[0],f=+t[1];return e=i.translate(t).clipExtent([[s-.455*c,f-.238*c],[s+.455*c,f+.238*c]]).stream(l).point,r=a.translate([s-.307*c,f+.201*c]).clipExtent([[s-.425*c+Pa,f+.12*c+Pa],[s-.214*c-Pa,f+.234*c-Pa]]).stream(l).point,u=o.translate([s-.205*c,f+.212*c]).clipExtent([[s-.214*c+Pa,f+.166*c+Pa],[s-.115*c-Pa,f+.234*c-Pa]]).stream(l).point,n},n.scale(1070)};var Oo,Io,Yo,Zo,Vo,Xo,$o={point:b,lineStart:b,lineEnd:b,polygonStart:function(){Io=0,$o.lineStart=$t},polygonEnd:function(){$o.lineStart=$o.lineEnd=$o.point=b,Oo+=Ma(Io/2)}},Bo={point:Bt,lineStart:b,lineEnd:b,polygonStart:b,polygonEnd:b},Wo={point:Gt,lineStart:Kt,lineEnd:Qt,polygonStart:function(){Wo.lineStart=ne},polygonEnd:function(){Wo.point=Gt,Wo.lineStart=Kt,Wo.lineEnd=Qt}};oa.geo.path=function(){function n(n){return n&&("function"==typeof o&&i.pointRadius(+o.apply(this,arguments)),a&&a.valid||(a=u(i)),oa.geo.stream(n,a)),i.result()}function t(){return a=null,n}var e,r,u,i,a,o=4.5;return n.area=function(n){return Oo=0,oa.geo.stream(n,u($o)),Oo},n.centroid=function(n){return Co=zo=Lo=qo=To=Ro=Do=Po=Uo=0,oa.geo.stream(n,u(Wo)),Uo?[Do/Uo,Po/Uo]:Ro?[qo/Ro,To/Ro]:Lo?[Co/Lo,zo/Lo]:[NaN,NaN]},n.bounds=function(n){return Vo=Xo=-(Yo=Zo=1/0),oa.geo.stream(n,u(Bo)),[[Yo,Zo],[Vo,Xo]]},n.projection=function(n){return arguments.length?(u=(e=n)?n.stream||re(n):y,t()):e},n.context=function(n){return arguments.length?(i=null==(r=n)?new Wt:new te(n),"function"!=typeof o&&i.pointRadius(o),t()):r},n.pointRadius=function(t){return arguments.length?(o="function"==typeof t?t:(i.pointRadius(+t),+t),n):o},n.projection(oa.geo.albersUsa()).context(null)},oa.geo.transform=function(n){return{stream:function(t){var e=new ue(t);for(var r in n)e[r]=n[r];return e}}},ue.prototype={point:function(n,t){this.stream.point(n,t)},sphere:function(){this.stream.sphere()},lineStart:function(){this.stream.lineStart()},lineEnd:function(){this.stream.lineEnd()},polygonStart:function(){this.stream.polygonStart()},polygonEnd:function(){this.stream.polygonEnd()}},oa.geo.projection=ae,oa.geo.projectionMutator=oe,(oa.geo.equirectangular=function(){return ae(ce)}).raw=ce.invert=ce,oa.geo.rotation=function(n){function t(t){return t=n(t[0]*Ia,t[1]*Ia),t[0]*=Ya,t[1]*=Ya,t}return n=fe(n[0]%360*Ia,n[1]*Ia,n.length>2?n[2]*Ia:0),t.invert=function(t){return t=n.invert(t[0]*Ia,t[1]*Ia),t[0]*=Ya,t[1]*=Ya,t},t},se.invert=ce,oa.geo.circle=function(){function n(){var n="function"==typeof r?r.apply(this,arguments):r,t=fe(-n[0]*Ia,-n[1]*Ia,0).invert,u=[];return e(null,null,1,{point:function(n,e){u.push(n=t(n,e)),n[0]*=Ya,n[1]*=Ya}}),{type:"Polygon",coordinates:[u]}}var t,e,r=[0,0],u=6;return n.origin=function(t){return arguments.length?(r=t,n):r},n.angle=function(r){return arguments.length?(e=ve((t=+r)*Ia,u*Ia),n):t},n.precision=function(r){return arguments.length?(e=ve(t*Ia,(u=+r)*Ia),n):u},n.angle(90)},oa.geo.distance=function(n,t){var e,r=(t[0]-n[0])*Ia,u=n[1]*Ia,i=t[1]*Ia,a=Math.sin(r),o=Math.cos(r),l=Math.sin(u),c=Math.cos(u),s=Math.sin(i),f=Math.cos(i);return Math.atan2(Math.sqrt((e=f*a)*e+(e=c*s-l*f*o)*e),l*s+c*f*o)},oa.geo.graticule=function(){function n(){return{type:"MultiLineString",coordinates:t()}}function t(){return oa.range(Math.ceil(i/d)*d,u,d).map(h).concat(oa.range(Math.ceil(c/m)*m,l,m).map(g)).concat(oa.range(Math.ceil(r/p)*p,e,p).filter(function(n){return Ma(n%d)>Pa}).map(s)).concat(oa.range(Math.ceil(o/v)*v,a,v).filter(function(n){return Ma(n%m)>Pa}).map(f))}var e,r,u,i,a,o,l,c,s,f,h,g,p=10,v=p,d=90,m=360,y=2.5;return n.lines=function(){return t().map(function(n){return{type:"LineString",coordinates:n}})},n.outline=function(){return{type:"Polygon",coordinates:[h(i).concat(g(l).slice(1),h(u).reverse().slice(1),g(c).reverse().slice(1))]}},n.extent=function(t){return arguments.length?n.majorExtent(t).minorExtent(t):n.minorExtent()},n.majorExtent=function(t){return arguments.length?(i=+t[0][0],u=+t[1][0],c=+t[0][1],l=+t[1][1],i>u&&(t=i,i=u,u=t),c>l&&(t=c,c=l,l=t),n.precision(y)):[[i,c],[u,l]]},n.minorExtent=function(t){return arguments.length?(r=+t[0][0],e=+t[1][0],o=+t[0][1],a=+t[1][1],r>e&&(t=r,r=e,e=t),o>a&&(t=o,o=a,a=t),n.precision(y)):[[r,o],[e,a]]},n.step=function(t){return arguments.length?n.majorStep(t).minorStep(t):n.minorStep()},n.majorStep=function(t){return arguments.length?(d=+t[0],m=+t[1],n):[d,m]},n.minorStep=function(t){return arguments.length?(p=+t[0],v=+t[1],n):[p,v]},n.precision=function(t){return arguments.length?(y=+t,s=me(o,a,90),f=ye(r,e,y),h=me(c,l,90),g=ye(i,u,y),n):y},n.majorExtent([[-180,-90+Pa],[180,90-Pa]]).minorExtent([[-180,-80-Pa],[180,80+Pa]])},oa.geo.greatArc=function(){function n(){return{type:"LineString",coordinates:[t||r.apply(this,arguments),e||u.apply(this,arguments)]}}var t,e,r=Me,u=xe;return n.distance=function(){return oa.geo.distance(t||r.apply(this,arguments),e||u.apply(this,arguments))},n.source=function(e){return arguments.length?(r=e,t="function"==typeof e?null:e,n):r},n.target=function(t){return arguments.length?(u=t,e="function"==typeof t?null:t,n):u},n.precision=function(){return arguments.length?n:0},n},oa.geo.interpolate=function(n,t){return be(n[0]*Ia,n[1]*Ia,t[0]*Ia,t[1]*Ia)},oa.geo.length=function(n){return Jo=0,oa.geo.stream(n,Go),Jo};var Jo,Go={sphere:b,point:b,lineStart:_e,lineEnd:b,polygonStart:b,polygonEnd:b},Ko=we(function(n){return Math.sqrt(2/(1+n))},function(n){return 2*Math.asin(n/2)});(oa.geo.azimuthalEqualArea=function(){return ae(Ko)}).raw=Ko;var Qo=we(function(n){var t=Math.acos(n);return t&&t/Math.sin(t)},y);(oa.geo.azimuthalEquidistant=function(){return ae(Qo)}).raw=Qo,(oa.geo.conicConformal=function(){return Vt(Se)}).raw=Se,(oa.geo.conicEquidistant=function(){return Vt(ke)}).raw=ke;var nl=we(function(n){return 1/n},Math.atan);(oa.geo.gnomonic=function(){return ae(nl)}).raw=nl,Ne.invert=function(n,t){return[n,2*Math.atan(Math.exp(t))-Oa]},(oa.geo.mercator=function(){return Ee(Ne)}).raw=Ne;var tl=we(function(){return 1},Math.asin);(oa.geo.orthographic=function(){return ae(tl)}).raw=tl;var el=we(function(n){return 1/(1+n)},function(n){return 2*Math.atan(n)});(oa.geo.stereographic=function(){return ae(el)}).raw=el,Ae.invert=function(n,t){return[-t,2*Math.atan(Math.exp(n))-Oa]},(oa.geo.transverseMercator=function(){var n=Ee(Ae),t=n.center,e=n.rotate;return n.center=function(n){return n?t([-n[1],n[0]]):(n=t(),[n[1],-n[0]])},n.rotate=function(n){return n?e([n[0],n[1],n.length>2?n[2]+90:90]):(n=e(),[n[0],n[1],n[2]-90])},e([0,0,90])}).raw=Ae,oa.geom={},oa.geom.hull=function(n){function t(n){if(n.length<3)return[];var t,u=En(e),i=En(r),a=n.length,o=[],l=[];for(t=0;a>t;t++)o.push([+u.call(this,n[t],t),+i.call(this,n[t],t),t]);for(o.sort(qe),t=0;a>t;t++)l.push([o[t][0],-o[t][1]]);var c=Le(o),s=Le(l),f=s[0]===c[0],h=s[s.length-1]===c[c.length-1],g=[];for(t=c.length-1;t>=0;--t)g.push(n[o[c[t]][2]]);for(t=+f;t<s.length-h;++t)g.push(n[o[s[t]][2]]);return g}var e=Ce,r=ze;return arguments.length?t(n):(t.x=function(n){return arguments.length?(e=n,t):e},t.y=function(n){return arguments.length?(r=n,t):r},t)},oa.geom.polygon=function(n){return Sa(n,rl),n};var rl=oa.geom.polygon.prototype=[];rl.area=function(){for(var n,t=-1,e=this.length,r=this[e-1],u=0;++t<e;)n=r,r=this[t],u+=n[1]*r[0]-n[0]*r[1];return.5*u},rl.centroid=function(n){var t,e,r=-1,u=this.length,i=0,a=0,o=this[u-1];for(arguments.length||(n=-1/(6*this.area()));++r<u;)t=o,o=this[r],e=t[0]*o[1]-o[0]*t[1],i+=(t[0]+o[0])*e,a+=(t[1]+o[1])*e;return[i*n,a*n]},rl.clip=function(n){for(var t,e,r,u,i,a,o=De(n),l=-1,c=this.length-De(this),s=this[c-1];++l<c;){for(t=n.slice(),n.length=0,u=this[l],i=t[(r=t.length-o)-1],e=-1;++e<r;)a=t[e],Te(a,s,u)?(Te(i,s,u)||n.push(Re(i,a,s,u)),n.push(a)):Te(i,s,u)&&n.push(Re(i,a,s,u)),i=a;o&&n.push(n[0]),s=u}return n};var ul,il,al,ol,ll,cl=[],sl=[];Ye.prototype.prepare=function(){for(var n,t=this.edges,e=t.length;e--;)n=t[e].edge,n.b&&n.a||t.splice(e,1);return t.sort(Ve),t.length},tr.prototype={start:function(){return this.edge.l===this.site?this.edge.a:this.edge.b},end:function(){return this.edge.l===this.site?this.edge.b:this.edge.a}},er.prototype={insert:function(n,t){var e,r,u;if(n){if(t.P=n,t.N=n.N,n.N&&(n.N.P=t),n.N=t,n.R){for(n=n.R;n.L;)n=n.L;n.L=t}else n.R=t;e=n}else this._?(n=ar(this._),t.P=null,t.N=n,n.P=n.L=t,e=n):(t.P=t.N=null,this._=t,e=null);for(t.L=t.R=null,t.U=e,t.C=!0,n=t;e&&e.C;)r=e.U,e===r.L?(u=r.R,u&&u.C?(e.C=u.C=!1,r.C=!0,n=r):(n===e.R&&(ur(this,e),n=e,e=n.U),e.C=!1,r.C=!0,ir(this,r))):(u=r.L,u&&u.C?(e.C=u.C=!1,r.C=!0,n=r):(n===e.L&&(ir(this,e),n=e,e=n.U),e.C=!1,r.C=!0,ur(this,r))),e=n.U;this._.C=!1},remove:function(n){n.N&&(n.N.P=n.P),n.P&&(n.P.N=n.N),n.N=n.P=null;var t,e,r,u=n.U,i=n.L,a=n.R;if(e=i?a?ar(a):i:a,u?u.L===n?u.L=e:u.R=e:this._=e,i&&a?(r=e.C,e.C=n.C,e.L=i,i.U=e,e!==a?(u=e.U,e.U=n.U,n=e.R,u.L=n,e.R=a,a.U=e):(e.U=u,u=e,n=e.R)):(r=n.C,n=e),n&&(n.U=u),!r){if(n&&n.C)return void(n.C=!1);do{if(n===this._)break;if(n===u.L){if(t=u.R,t.C&&(t.C=!1,u.C=!0,ur(this,u),t=u.R),t.L&&t.L.C||t.R&&t.R.C){t.R&&t.R.C||(t.L.C=!1,t.C=!0,ir(this,t),t=u.R),t.C=u.C,u.C=t.R.C=!1,ur(this,u),n=this._;break}}else if(t=u.L,t.C&&(t.C=!1,u.C=!0,ir(this,u),t=u.L),t.L&&t.L.C||t.R&&t.R.C){t.L&&t.L.C||(t.R.C=!1,t.C=!0,ur(this,t),t=u.L),t.C=u.C,u.C=t.L.C=!1,ir(this,u),n=this._;break}t.C=!0,n=u,u=u.U}while(!n.C);n&&(n.C=!1)}}},oa.geom.voronoi=function(n){function t(n){var t=new Array(n.length),r=o[0][0],u=o[0][1],i=o[1][0],a=o[1][1];return or(e(n),o).cells.forEach(function(e,o){var l=e.edges,c=e.site,s=t[o]=l.length?l.map(function(n){var t=n.start();return[t.x,t.y]}):c.x>=r&&c.x<=i&&c.y>=u&&c.y<=a?[[r,a],[i,a],[i,u],[r,u]]:[];s.point=n[o]}),t}function e(n){return n.map(function(n,t){return{x:Math.round(i(n,t)/Pa)*Pa,y:Math.round(a(n,t)/Pa)*Pa,i:t}})}var r=Ce,u=ze,i=r,a=u,o=fl;return n?t(n):(t.links=function(n){return or(e(n)).edges.filter(function(n){return n.l&&n.r}).map(function(t){return{source:n[t.l.i],target:n[t.r.i]}})},t.triangles=function(n){var t=[];return or(e(n)).cells.forEach(function(e,r){for(var u,i,a=e.site,o=e.edges.sort(Ve),l=-1,c=o.length,s=o[c-1].edge,f=s.l===a?s.r:s.l;++l<c;)u=s,i=f,s=o[l].edge,f=s.l===a?s.r:s.l,r<i.i&&r<f.i&&cr(a,i,f)<0&&t.push([n[r],n[i.i],n[f.i]])}),t},t.x=function(n){return arguments.length?(i=En(r=n),t):r},t.y=function(n){return arguments.length?(a=En(u=n),t):u},t.clipExtent=function(n){return arguments.length?(o=null==n?fl:n,t):o===fl?null:o},t.size=function(n){return arguments.length?t.clipExtent(n&&[[0,0],n]):o===fl?null:o&&o[1]},t)};var fl=[[-1e6,-1e6],[1e6,1e6]];oa.geom.delaunay=function(n){return oa.geom.voronoi().triangles(n)},oa.geom.quadtree=function(n,t,e,r,u){function i(n){function i(n,t,e,r,u,i,a,o){if(!isNaN(e)&&!isNaN(r))if(n.leaf){var l=n.x,s=n.y;if(null!=l)if(Ma(l-e)+Ma(s-r)<.01)c(n,t,e,r,u,i,a,o);else{var f=n.point;n.x=n.y=n.point=null,c(n,f,l,s,u,i,a,o),c(n,t,e,r,u,i,a,o)}else n.x=e,n.y=r,n.point=t}else c(n,t,e,r,u,i,a,o)}function c(n,t,e,r,u,a,o,l){var c=.5*(u+o),s=.5*(a+l),f=e>=c,h=r>=s,g=h<<1|f;n.leaf=!1,n=n.nodes[g]||(n.nodes[g]=hr()),f?u=c:o=c,h?a=s:l=s,i(n,t,e,r,u,a,o,l)}var s,f,h,g,p,v,d,m,y,M=En(o),x=En(l);if(null!=t)v=t,d=e,m=r,y=u;else if(m=y=-(v=d=1/0),f=[],h=[],p=n.length,a)for(g=0;p>g;++g)s=n[g],s.x<v&&(v=s.x),s.y<d&&(d=s.y),s.x>m&&(m=s.x),s.y>y&&(y=s.y),f.push(s.x),h.push(s.y);else for(g=0;p>g;++g){var b=+M(s=n[g],g),_=+x(s,g);v>b&&(v=b),d>_&&(d=_),b>m&&(m=b),_>y&&(y=_),f.push(b),h.push(_)}var w=m-v,S=y-d;w>S?y=d+w:m=v+S;var k=hr();if(k.add=function(n){i(k,n,+M(n,++g),+x(n,g),v,d,m,y)},k.visit=function(n){gr(n,k,v,d,m,y)},k.find=function(n){return pr(k,n[0],n[1],v,d,m,y)},g=-1,null==t){for(;++g<p;)i(k,n[g],f[g],h[g],v,d,m,y);--g}else n.forEach(k.add);return f=h=n=s=null,k}var a,o=Ce,l=ze;return(a=arguments.length)?(o=sr,l=fr,3===a&&(u=e,r=t,e=t=0),i(n)):(i.x=function(n){return arguments.length?(o=n,i):o},i.y=function(n){return arguments.length?(l=n,i):l},i.extent=function(n){return arguments.length?(null==n?t=e=r=u=null:(t=+n[0][0],e=+n[0][1],r=+n[1][0],u=+n[1][1]),i):null==t?null:[[t,e],[r,u]]},i.size=function(n){return arguments.length?(null==n?t=e=r=u=null:(t=e=0,r=+n[0],u=+n[1]),i):null==t?null:[r-t,u-e]},i)},oa.interpolateRgb=vr,oa.interpolateObject=dr,oa.interpolateNumber=mr,oa.interpolateString=yr;var hl=/[-+]?(?:\d+\.?\d*|\.?\d+)(?:[eE][-+]?\d+)?/g,gl=new RegExp(hl.source,"g");oa.interpolate=Mr,oa.interpolators=[function(n,t){var e=typeof t;return("string"===e?uo.has(t.toLowerCase())||/^(#|rgb\(|hsl\()/i.test(t)?vr:yr:t instanceof on?vr:Array.isArray(t)?xr:"object"===e&&isNaN(t)?dr:mr)(n,t)}],oa.interpolateArray=xr;var pl=function(){return y},vl=oa.map({linear:pl,poly:Er,quad:function(){return Sr},cubic:function(){return kr},sin:function(){return Ar},exp:function(){return Cr},circle:function(){return zr},elastic:Lr,back:qr,bounce:function(){return Tr}}),dl=oa.map({"in":y,out:_r,"in-out":wr,"out-in":function(n){return wr(_r(n))}});oa.ease=function(n){var t=n.indexOf("-"),e=t>=0?n.slice(0,t):n,r=t>=0?n.slice(t+1):"in";return e=vl.get(e)||pl,r=dl.get(r)||y,br(r(e.apply(null,la.call(arguments,1))))},oa.interpolateHcl=Rr,oa.interpolateHsl=Dr,oa.interpolateLab=Pr,oa.interpolateRound=Ur,oa.transform=function(n){var t=sa.createElementNS(oa.ns.prefix.svg,"g");return(oa.transform=function(n){if(null!=n){t.setAttribute("transform",n);var e=t.transform.baseVal.consolidate()}return new jr(e?e.matrix:ml)})(n)},jr.prototype.toString=function(){return"translate("+this.translate+")rotate("+this.rotate+")skewX("+this.skew+")scale("+this.scale+")"};var ml={a:1,b:0,c:0,d:1,e:0,f:0};oa.interpolateTransform=$r,oa.layout={},oa.layout.bundle=function(){return function(n){for(var t=[],e=-1,r=n.length;++e<r;)t.push(Jr(n[e]));return t}},oa.layout.chord=function(){function n(){var n,c,f,h,g,p={},v=[],d=oa.range(i),m=[];for(e=[],r=[],n=0,h=-1;++h<i;){for(c=0,g=-1;++g<i;)c+=u[h][g];v.push(c),m.push(oa.range(i)),n+=c}for(a&&d.sort(function(n,t){return a(v[n],v[t])}),o&&m.forEach(function(n,t){n.sort(function(n,e){return o(u[t][n],u[t][e])})}),n=(Fa-s*i)/n,c=0,h=-1;++h<i;){for(f=c,g=-1;++g<i;){var y=d[h],M=m[y][g],x=u[y][M],b=c,_=c+=x*n;p[y+"-"+M]={index:y,subindex:M,startAngle:b,endAngle:_,value:x}}r[y]={index:y,startAngle:f,endAngle:c,value:v[y]},c+=s}for(h=-1;++h<i;)for(g=h-1;++g<i;){var w=p[h+"-"+g],S=p[g+"-"+h];(w.value||S.value)&&e.push(w.value<S.value?{source:S,target:w}:{source:w,target:S})}l&&t()}function t(){e.sort(function(n,t){return l((n.source.value+n.target.value)/2,(t.source.value+t.target.value)/2)})}var e,r,u,i,a,o,l,c={},s=0;return c.matrix=function(n){return arguments.length?(i=(u=n)&&u.length,e=r=null,c):u},c.padding=function(n){return arguments.length?(s=n,e=r=null,c):s},c.sortGroups=function(n){return arguments.length?(a=n,e=r=null,c):a},c.sortSubgroups=function(n){return arguments.length?(o=n,e=null,c):o},c.sortChords=function(n){return arguments.length?(l=n,e&&t(),c):l},c.chords=function(){return e||n(),e},c.groups=function(){return r||n(),r},c},oa.layout.force=function(){function n(n){return function(t,e,r,u){if(t.point!==n){var i=t.cx-n.x,a=t.cy-n.y,o=u-e,l=i*i+a*a;if(l>o*o/m){if(v>l){var c=t.charge/l;n.px-=i*c,n.py-=a*c}return!0}if(t.point&&l&&v>l){var c=t.pointCharge/l;n.px-=i*c,n.py-=a*c}}return!t.charge}}function t(n){n.px=oa.event.x,n.py=oa.event.y,l.resume()}var e,r,u,i,a,o,l={},c=oa.dispatch("start","tick","end"),s=[1,1],f=.9,h=yl,g=Ml,p=-30,v=xl,d=.1,m=.64,M=[],x=[];return l.tick=function(){if((u*=.99)<.005)return e=null,c.end({type:"end",alpha:u=0}),!0;var t,r,l,h,g,v,m,y,b,_=M.length,w=x.length;for(r=0;w>r;++r)l=x[r],h=l.source,g=l.target,y=g.x-h.x,b=g.y-h.y,(v=y*y+b*b)&&(v=u*a[r]*((v=Math.sqrt(v))-i[r])/v,y*=v,b*=v,g.x-=y*(m=h.weight+g.weight?h.weight/(h.weight+g.weight):.5),g.y-=b*m,h.x+=y*(m=1-m),h.y+=b*m);if((m=u*d)&&(y=s[0]/2,b=s[1]/2,r=-1,m))for(;++r<_;)l=M[r],l.x+=(y-l.x)*m,l.y+=(b-l.y)*m;if(p)for(ru(t=oa.geom.quadtree(M),u,o),r=-1;++r<_;)(l=M[r]).fixed||t.visit(n(l));for(r=-1;++r<_;)l=M[r],l.fixed?(l.x=l.px,l.y=l.py):(l.x-=(l.px-(l.px=l.x))*f,l.y-=(l.py-(l.py=l.y))*f);c.tick({type:"tick",alpha:u})},l.nodes=function(n){return arguments.length?(M=n,l):M},l.links=function(n){return arguments.length?(x=n,l):x},l.size=function(n){return arguments.length?(s=n,l):s},l.linkDistance=function(n){return arguments.length?(h="function"==typeof n?n:+n,l):h},l.distance=l.linkDistance,l.linkStrength=function(n){return arguments.length?(g="function"==typeof n?n:+n,l):g},l.friction=function(n){return arguments.length?(f=+n,l):f},l.charge=function(n){return arguments.length?(p="function"==typeof n?n:+n,l):p},l.chargeDistance=function(n){return arguments.length?(v=n*n,l):Math.sqrt(v)},l.gravity=function(n){return arguments.length?(d=+n,l):d},l.theta=function(n){return arguments.length?(m=n*n,l):Math.sqrt(m)},l.alpha=function(n){return arguments.length?(n=+n,u?n>0?u=n:(e.c=null,e.t=NaN,e=null,c.end({type:"end",alpha:u=0})):n>0&&(c.start({type:"start",alpha:u=n}),e=qn(l.tick)),l):u},l.start=function(){function n(n,r){if(!e){for(e=new Array(u),l=0;u>l;++l)e[l]=[];for(l=0;c>l;++l){var i=x[l];e[i.source.index].push(i.target),e[i.target.index].push(i.source)}}for(var a,o=e[t],l=-1,s=o.length;++l<s;)if(!isNaN(a=o[l][n]))return a;return Math.random()*r}var t,e,r,u=M.length,c=x.length,f=s[0],v=s[1];for(t=0;u>t;++t)(r=M[t]).index=t,r.weight=0;for(t=0;c>t;++t)r=x[t],"number"==typeof r.source&&(r.source=M[r.source]),"number"==typeof r.target&&(r.target=M[r.target]),++r.source.weight,++r.target.weight;for(t=0;u>t;++t)r=M[t],isNaN(r.x)&&(r.x=n("x",f)),isNaN(r.y)&&(r.y=n("y",v)),isNaN(r.px)&&(r.px=r.x),isNaN(r.py)&&(r.py=r.y);if(i=[],"function"==typeof h)for(t=0;c>t;++t)i[t]=+h.call(this,x[t],t);else for(t=0;c>t;++t)i[t]=h;if(a=[],"function"==typeof g)for(t=0;c>t;++t)a[t]=+g.call(this,x[t],t);else for(t=0;c>t;++t)a[t]=g;if(o=[],"function"==typeof p)for(t=0;u>t;++t)o[t]=+p.call(this,M[t],t);else for(t=0;u>t;++t)o[t]=p;return l.resume()},l.resume=function(){return l.alpha(.1)},l.stop=function(){return l.alpha(0)},l.drag=function(){return r||(r=oa.behavior.drag().origin(y).on("dragstart.force",Qr).on("drag.force",t).on("dragend.force",nu)),arguments.length?void this.on("mouseover.force",tu).on("mouseout.force",eu).call(r):r},oa.rebind(l,c,"on")};var yl=20,Ml=1,xl=1/0;oa.layout.hierarchy=function(){function n(u){var i,a=[u],o=[];for(u.depth=0;null!=(i=a.pop());)if(o.push(i),(c=e.call(n,i,i.depth))&&(l=c.length)){for(var l,c,s;--l>=0;)a.push(s=c[l]),s.parent=i,s.depth=i.depth+1;r&&(i.value=0),i.children=c}else r&&(i.value=+r.call(n,i,i.depth)||0),delete i.children;return au(u,function(n){var e,u;t&&(e=n.children)&&e.sort(t),r&&(u=n.parent)&&(u.value+=n.value)}),o}var t=cu,e=ou,r=lu;return n.sort=function(e){return arguments.length?(t=e,n):t},n.children=function(t){return arguments.length?(e=t,n):e},n.value=function(t){return arguments.length?(r=t,n):r},n.revalue=function(t){return r&&(iu(t,function(n){n.children&&(n.value=0)}),au(t,function(t){var e;t.children||(t.value=+r.call(n,t,t.depth)||0),(e=t.parent)&&(e.value+=t.value)})),t},n},oa.layout.partition=function(){function n(t,e,r,u){var i=t.children;if(t.x=e,t.y=t.depth*u,t.dx=r,t.dy=u,i&&(a=i.length)){var a,o,l,c=-1;for(r=t.value?r/t.value:0;++c<a;)n(o=i[c],e,l=o.value*r,u),e+=l}}function t(n){var e=n.children,r=0;if(e&&(u=e.length))for(var u,i=-1;++i<u;)r=Math.max(r,t(e[i]));return 1+r}function e(e,i){var a=r.call(this,e,i);return n(a[0],0,u[0],u[1]/t(a[0])),a}var r=oa.layout.hierarchy(),u=[1,1];return e.size=function(n){return arguments.length?(u=n,e):u},uu(e,r)},oa.layout.pie=function(){function n(a){var o,l=a.length,c=a.map(function(e,r){return+t.call(n,e,r)}),s=+("function"==typeof r?r.apply(this,arguments):r),f=("function"==typeof u?u.apply(this,arguments):u)-s,h=Math.min(Math.abs(f)/l,+("function"==typeof i?i.apply(this,arguments):i)),g=h*(0>f?-1:1),p=oa.sum(c),v=p?(f-l*g)/p:0,d=oa.range(l),m=[];return null!=e&&d.sort(e===bl?function(n,t){return c[t]-c[n]}:function(n,t){return e(a[n],a[t])}),d.forEach(function(n){m[n]={data:a[n],value:o=c[n],startAngle:s,endAngle:s+=o*v+g,padAngle:h}}),m}var t=Number,e=bl,r=0,u=Fa,i=0;return n.value=function(e){return arguments.length?(t=e,n):t},n.sort=function(t){return arguments.length?(e=t,n):e},n.startAngle=function(t){return arguments.length?(r=t,n):r},n.endAngle=function(t){return arguments.length?(u=t,n):u},n.padAngle=function(t){return arguments.length?(i=t,n):i},n};var bl={};oa.layout.stack=function(){function n(o,l){if(!(h=o.length))return o;var c=o.map(function(e,r){return t.call(n,e,r)}),s=c.map(function(t){return t.map(function(t,e){return[i.call(n,t,e),a.call(n,t,e)]})}),f=e.call(n,s,l);c=oa.permute(c,f),s=oa.permute(s,f);var h,g,p,v,d=r.call(n,s,l),m=c[0].length;for(p=0;m>p;++p)for(u.call(n,c[0][p],v=d[p],s[0][p][1]),g=1;h>g;++g)u.call(n,c[g][p],v+=s[g-1][p][1],s[g][p][1]);return o}var t=y,e=pu,r=vu,u=gu,i=fu,a=hu;return n.values=function(e){return arguments.length?(t=e,n):t},n.order=function(t){return arguments.length?(e="function"==typeof t?t:_l.get(t)||pu,n):e},n.offset=function(t){return arguments.length?(r="function"==typeof t?t:wl.get(t)||vu,n):r},n.x=function(t){return arguments.length?(i=t,n):i},n.y=function(t){return arguments.length?(a=t,n):a},n.out=function(t){return arguments.length?(u=t,n):u},n};var _l=oa.map({"inside-out":function(n){var t,e,r=n.length,u=n.map(du),i=n.map(mu),a=oa.range(r).sort(function(n,t){return u[n]-u[t]}),o=0,l=0,c=[],s=[];for(t=0;r>t;++t)e=a[t],l>o?(o+=i[e],c.push(e)):(l+=i[e],s.push(e));return s.reverse().concat(c)},reverse:function(n){return oa.range(n.length).reverse()},"default":pu}),wl=oa.map({silhouette:function(n){var t,e,r,u=n.length,i=n[0].length,a=[],o=0,l=[];for(e=0;i>e;++e){for(t=0,r=0;u>t;t++)r+=n[t][e][1];r>o&&(o=r),a.push(r)}for(e=0;i>e;++e)l[e]=(o-a[e])/2;return l},wiggle:function(n){var t,e,r,u,i,a,o,l,c,s=n.length,f=n[0],h=f.length,g=[];for(g[0]=l=c=0,e=1;h>e;++e){for(t=0,u=0;s>t;++t)u+=n[t][e][1];for(t=0,i=0,o=f[e][0]-f[e-1][0];s>t;++t){for(r=0,a=(n[t][e][1]-n[t][e-1][1])/(2*o);t>r;++r)a+=(n[r][e][1]-n[r][e-1][1])/o;i+=a*n[t][e][1]}g[e]=l-=u?i/u*o:0,c>l&&(c=l)}for(e=0;h>e;++e)g[e]-=c;return g},expand:function(n){var t,e,r,u=n.length,i=n[0].length,a=1/u,o=[];for(e=0;i>e;++e){for(t=0,r=0;u>t;t++)r+=n[t][e][1];if(r)for(t=0;u>t;t++)n[t][e][1]/=r;else for(t=0;u>t;t++)n[t][e][1]=a}for(e=0;i>e;++e)o[e]=0;return o},zero:vu});oa.layout.histogram=function(){function n(n,i){for(var a,o,l=[],c=n.map(e,this),s=r.call(this,c,i),f=u.call(this,s,c,i),i=-1,h=c.length,g=f.length-1,p=t?1:1/h;++i<g;)a=l[i]=[],a.dx=f[i+1]-(a.x=f[i]),a.y=0;if(g>0)for(i=-1;++i<h;)o=c[i],o>=s[0]&&o<=s[1]&&(a=l[oa.bisect(f,o,1,g)-1],a.y+=p,a.push(n[i]));return l}var t=!0,e=Number,r=bu,u=Mu;return n.value=function(t){return arguments.length?(e=t,n):e},n.range=function(t){return arguments.length?(r=En(t),n):r},n.bins=function(t){return arguments.length?(u="number"==typeof t?function(n){return xu(n,t)}:En(t),n):u},n.frequency=function(e){return arguments.length?(t=!!e,n):t},n},oa.layout.pack=function(){function n(n,i){var a=e.call(this,n,i),o=a[0],l=u[0],c=u[1],s=null==t?Math.sqrt:"function"==typeof t?t:function(){return t};if(o.x=o.y=0,au(o,function(n){n.r=+s(n.value)}),au(o,Nu),r){var f=r*(t?1:Math.max(2*o.r/l,2*o.r/c))/2;au(o,function(n){n.r+=f}),au(o,Nu),au(o,function(n){n.r-=f})}return Cu(o,l/2,c/2,t?1:1/Math.max(2*o.r/l,2*o.r/c)),a}var t,e=oa.layout.hierarchy().sort(_u),r=0,u=[1,1];return n.size=function(t){return arguments.length?(u=t,n):u},n.radius=function(e){return arguments.length?(t=null==e||"function"==typeof e?e:+e,n):t},n.padding=function(t){return arguments.length?(r=+t,n):r},uu(n,e)},oa.layout.tree=function(){function n(n,u){var s=a.call(this,n,u),f=s[0],h=t(f);if(au(h,e),h.parent.m=-h.z,iu(h,r),c)iu(f,i);else{var g=f,p=f,v=f;iu(f,function(n){n.x<g.x&&(g=n),n.x>p.x&&(p=n),n.depth>v.depth&&(v=n)});var d=o(g,p)/2-g.x,m=l[0]/(p.x+o(p,g)/2+d),y=l[1]/(v.depth||1);iu(f,function(n){n.x=(n.x+d)*m,n.y=n.depth*y})}return s}function t(n){for(var t,e={A:null,children:[n]},r=[e];null!=(t=r.pop());)for(var u,i=t.children,a=0,o=i.length;o>a;++a)r.push((i[a]=u={_:i[a],parent:t,children:(u=i[a].children)&&u.slice()||[],A:null,a:null,z:0,m:0,c:0,s:0,t:null,i:a}).a=u);return e.children[0]}function e(n){var t=n.children,e=n.parent.children,r=n.i?e[n.i-1]:null;if(t.length){Du(n);var i=(t[0].z+t[t.length-1].z)/2;r?(n.z=r.z+o(n._,r._),n.m=n.z-i):n.z=i}else r&&(n.z=r.z+o(n._,r._));n.parent.A=u(n,r,n.parent.A||e[0])}function r(n){n._.x=n.z+n.parent.m,n.m+=n.parent.m}function u(n,t,e){if(t){for(var r,u=n,i=n,a=t,l=u.parent.children[0],c=u.m,s=i.m,f=a.m,h=l.m;a=Tu(a),u=qu(u),a&&u;)l=qu(l),i=Tu(i),i.a=n,r=a.z+f-u.z-c+o(a._,u._),r>0&&(Ru(Pu(a,n,e),n,r),c+=r,s+=r),f+=a.m,c+=u.m,h+=l.m,s+=i.m;a&&!Tu(i)&&(i.t=a,i.m+=f-s),u&&!qu(l)&&(l.t=u,l.m+=c-h,e=n)}return e}function i(n){n.x*=l[0],n.y=n.depth*l[1]}var a=oa.layout.hierarchy().sort(null).value(null),o=Lu,l=[1,1],c=null;return n.separation=function(t){return arguments.length?(o=t,n):o},n.size=function(t){return arguments.length?(c=null==(l=t)?i:null,n):c?null:l},n.nodeSize=function(t){return arguments.length?(c=null==(l=t)?null:i,n):c?l:null},uu(n,a)},oa.layout.cluster=function(){function n(n,i){var a,o=t.call(this,n,i),l=o[0],c=0;au(l,function(n){var t=n.children;t&&t.length?(n.x=ju(t),n.y=Uu(t)):(n.x=a?c+=e(n,a):0,n.y=0,a=n)});var s=Fu(l),f=Hu(l),h=s.x-e(s,f)/2,g=f.x+e(f,s)/2;return au(l,u?function(n){n.x=(n.x-l.x)*r[0],n.y=(l.y-n.y)*r[1]}:function(n){n.x=(n.x-h)/(g-h)*r[0],n.y=(1-(l.y?n.y/l.y:1))*r[1]}),o}var t=oa.layout.hierarchy().sort(null).value(null),e=Lu,r=[1,1],u=!1;return n.separation=function(t){return arguments.length?(e=t,n):e},n.size=function(t){return arguments.length?(u=null==(r=t),n):u?null:r},n.nodeSize=function(t){return arguments.length?(u=null!=(r=t),n):u?r:null},uu(n,t)},oa.layout.treemap=function(){function n(n,t){for(var e,r,u=-1,i=n.length;++u<i;)r=(e=n[u]).value*(0>t?0:t),e.area=isNaN(r)||0>=r?0:r}function t(e){var i=e.children;if(i&&i.length){var a,o,l,c=f(e),s=[],h=i.slice(),p=1/0,v="slice"===g?c.dx:"dice"===g?c.dy:"slice-dice"===g?1&e.depth?c.dy:c.dx:Math.min(c.dx,c.dy);for(n(h,c.dx*c.dy/e.value),s.area=0;(l=h.length)>0;)s.push(a=h[l-1]),s.area+=a.area,"squarify"!==g||(o=r(s,v))<=p?(h.pop(),p=o):(s.area-=s.pop().area,u(s,v,c,!1),v=Math.min(c.dx,c.dy),s.length=s.area=0,p=1/0);s.length&&(u(s,v,c,!0),s.length=s.area=0),i.forEach(t)}}function e(t){var r=t.children;if(r&&r.length){var i,a=f(t),o=r.slice(),l=[];for(n(o,a.dx*a.dy/t.value),l.area=0;i=o.pop();)l.push(i),l.area+=i.area,null!=i.z&&(u(l,i.z?a.dx:a.dy,a,!o.length),l.length=l.area=0);r.forEach(e)}}function r(n,t){for(var e,r=n.area,u=0,i=1/0,a=-1,o=n.length;++a<o;)(e=n[a].area)&&(i>e&&(i=e),e>u&&(u=e));return r*=r,t*=t,r?Math.max(t*u*p/r,r/(t*i*p)):1/0}function u(n,t,e,r){var u,i=-1,a=n.length,o=e.x,c=e.y,s=t?l(n.area/t):0;
if(t==e.dx){for((r||s>e.dy)&&(s=e.dy);++i<a;)u=n[i],u.x=o,u.y=c,u.dy=s,o+=u.dx=Math.min(e.x+e.dx-o,s?l(u.area/s):0);u.z=!0,u.dx+=e.x+e.dx-o,e.y+=s,e.dy-=s}else{for((r||s>e.dx)&&(s=e.dx);++i<a;)u=n[i],u.x=o,u.y=c,u.dx=s,c+=u.dy=Math.min(e.y+e.dy-c,s?l(u.area/s):0);u.z=!1,u.dy+=e.y+e.dy-c,e.x+=s,e.dx-=s}}function i(r){var u=a||o(r),i=u[0];return i.x=i.y=0,i.value?(i.dx=c[0],i.dy=c[1]):i.dx=i.dy=0,a&&o.revalue(i),n([i],i.dx*i.dy/i.value),(a?e:t)(i),h&&(a=u),u}var a,o=oa.layout.hierarchy(),l=Math.round,c=[1,1],s=null,f=Ou,h=!1,g="squarify",p=.5*(1+Math.sqrt(5));return i.size=function(n){return arguments.length?(c=n,i):c},i.padding=function(n){function t(t){var e=n.call(i,t,t.depth);return null==e?Ou(t):Iu(t,"number"==typeof e?[e,e,e,e]:e)}function e(t){return Iu(t,n)}if(!arguments.length)return s;var r;return f=null==(s=n)?Ou:"function"==(r=typeof n)?t:"number"===r?(n=[n,n,n,n],e):e,i},i.round=function(n){return arguments.length?(l=n?Math.round:Number,i):l!=Number},i.sticky=function(n){return arguments.length?(h=n,a=null,i):h},i.ratio=function(n){return arguments.length?(p=n,i):p},i.mode=function(n){return arguments.length?(g=n+"",i):g},uu(i,o)},oa.random={normal:function(n,t){var e=arguments.length;return 2>e&&(t=1),1>e&&(n=0),function(){var e,r,u;do e=2*Math.random()-1,r=2*Math.random()-1,u=e*e+r*r;while(!u||u>1);return n+t*e*Math.sqrt(-2*Math.log(u)/u)}},logNormal:function(){var n=oa.random.normal.apply(oa,arguments);return function(){return Math.exp(n())}},bates:function(n){var t=oa.random.irwinHall(n);return function(){return t()/n}},irwinHall:function(n){return function(){for(var t=0,e=0;n>e;e++)t+=Math.random();return t}}},oa.scale={};var Sl={floor:y,ceil:y};oa.scale.linear=function(){return Wu([0,1],[0,1],Mr,!1)};var kl={s:1,g:1,p:1,r:1,e:1};oa.scale.log=function(){return ri(oa.scale.linear().domain([0,1]),10,!0,[1,10])};var Nl=oa.format(".0e"),El={floor:function(n){return-Math.ceil(-n)},ceil:function(n){return-Math.floor(-n)}};oa.scale.pow=function(){return ui(oa.scale.linear(),1,[0,1])},oa.scale.sqrt=function(){return oa.scale.pow().exponent(.5)},oa.scale.ordinal=function(){return ai([],{t:"range",a:[[]]})},oa.scale.category10=function(){return oa.scale.ordinal().range(Al)},oa.scale.category20=function(){return oa.scale.ordinal().range(Cl)},oa.scale.category20b=function(){return oa.scale.ordinal().range(zl)},oa.scale.category20c=function(){return oa.scale.ordinal().range(Ll)};var Al=[2062260,16744206,2924588,14034728,9725885,9197131,14907330,8355711,12369186,1556175].map(xn),Cl=[2062260,11454440,16744206,16759672,2924588,10018698,14034728,16750742,9725885,12955861,9197131,12885140,14907330,16234194,8355711,13092807,12369186,14408589,1556175,10410725].map(xn),zl=[3750777,5395619,7040719,10264286,6519097,9216594,11915115,13556636,9202993,12426809,15186514,15190932,8666169,11356490,14049643,15177372,8077683,10834324,13528509,14589654].map(xn),Ll=[3244733,7057110,10406625,13032431,15095053,16616764,16625259,16634018,3253076,7652470,10607003,13101504,7695281,10394312,12369372,14342891,6513507,9868950,12434877,14277081].map(xn);oa.scale.quantile=function(){return oi([],[])},oa.scale.quantize=function(){return li(0,1,[0,1])},oa.scale.threshold=function(){return ci([.5],[0,1])},oa.scale.identity=function(){return si([0,1])},oa.svg={},oa.svg.arc=function(){function n(){var n=Math.max(0,+e.apply(this,arguments)),c=Math.max(0,+r.apply(this,arguments)),s=a.apply(this,arguments)-Oa,f=o.apply(this,arguments)-Oa,h=Math.abs(f-s),g=s>f?0:1;if(n>c&&(p=c,c=n,n=p),h>=Ha)return t(c,g)+(n?t(n,1-g):"")+"Z";var p,v,d,m,y,M,x,b,_,w,S,k,N=0,E=0,A=[];if((m=(+l.apply(this,arguments)||0)/2)&&(d=i===ql?Math.sqrt(n*n+c*c):+i.apply(this,arguments),g||(E*=-1),c&&(E=tn(d/c*Math.sin(m))),n&&(N=tn(d/n*Math.sin(m)))),c){y=c*Math.cos(s+E),M=c*Math.sin(s+E),x=c*Math.cos(f-E),b=c*Math.sin(f-E);var C=Math.abs(f-s-2*E)<=ja?0:1;if(E&&mi(y,M,x,b)===g^C){var z=(s+f)/2;y=c*Math.cos(z),M=c*Math.sin(z),x=b=null}}else y=M=0;if(n){_=n*Math.cos(f-N),w=n*Math.sin(f-N),S=n*Math.cos(s+N),k=n*Math.sin(s+N);var L=Math.abs(s-f+2*N)<=ja?0:1;if(N&&mi(_,w,S,k)===1-g^L){var q=(s+f)/2;_=n*Math.cos(q),w=n*Math.sin(q),S=k=null}}else _=w=0;if(h>Pa&&(p=Math.min(Math.abs(c-n)/2,+u.apply(this,arguments)))>.001){v=c>n^g?0:1;var T=p,R=p;if(ja>h){var D=null==S?[_,w]:null==x?[y,M]:Re([y,M],[S,k],[x,b],[_,w]),P=y-D[0],U=M-D[1],j=x-D[0],F=b-D[1],H=1/Math.sin(Math.acos((P*j+U*F)/(Math.sqrt(P*P+U*U)*Math.sqrt(j*j+F*F)))/2),O=Math.sqrt(D[0]*D[0]+D[1]*D[1]);R=Math.min(p,(n-O)/(H-1)),T=Math.min(p,(c-O)/(H+1))}if(null!=x){var I=yi(null==S?[_,w]:[S,k],[y,M],c,T,g),Y=yi([x,b],[_,w],c,T,g);p===T?A.push("M",I[0],"A",T,",",T," 0 0,",v," ",I[1],"A",c,",",c," 0 ",1-g^mi(I[1][0],I[1][1],Y[1][0],Y[1][1]),",",g," ",Y[1],"A",T,",",T," 0 0,",v," ",Y[0]):A.push("M",I[0],"A",T,",",T," 0 1,",v," ",Y[0])}else A.push("M",y,",",M);if(null!=S){var Z=yi([y,M],[S,k],n,-R,g),V=yi([_,w],null==x?[y,M]:[x,b],n,-R,g);p===R?A.push("L",V[0],"A",R,",",R," 0 0,",v," ",V[1],"A",n,",",n," 0 ",g^mi(V[1][0],V[1][1],Z[1][0],Z[1][1]),",",1-g," ",Z[1],"A",R,",",R," 0 0,",v," ",Z[0]):A.push("L",V[0],"A",R,",",R," 0 0,",v," ",Z[0])}else A.push("L",_,",",w)}else A.push("M",y,",",M),null!=x&&A.push("A",c,",",c," 0 ",C,",",g," ",x,",",b),A.push("L",_,",",w),null!=S&&A.push("A",n,",",n," 0 ",L,",",1-g," ",S,",",k);return A.push("Z"),A.join("")}function t(n,t){return"M0,"+n+"A"+n+","+n+" 0 1,"+t+" 0,"+-n+"A"+n+","+n+" 0 1,"+t+" 0,"+n}var e=hi,r=gi,u=fi,i=ql,a=pi,o=vi,l=di;return n.innerRadius=function(t){return arguments.length?(e=En(t),n):e},n.outerRadius=function(t){return arguments.length?(r=En(t),n):r},n.cornerRadius=function(t){return arguments.length?(u=En(t),n):u},n.padRadius=function(t){return arguments.length?(i=t==ql?ql:En(t),n):i},n.startAngle=function(t){return arguments.length?(a=En(t),n):a},n.endAngle=function(t){return arguments.length?(o=En(t),n):o},n.padAngle=function(t){return arguments.length?(l=En(t),n):l},n.centroid=function(){var n=(+e.apply(this,arguments)+ +r.apply(this,arguments))/2,t=(+a.apply(this,arguments)+ +o.apply(this,arguments))/2-Oa;return[Math.cos(t)*n,Math.sin(t)*n]},n};var ql="auto";oa.svg.line=function(){return Mi(y)};var Tl=oa.map({linear:xi,"linear-closed":bi,step:_i,"step-before":wi,"step-after":Si,basis:zi,"basis-open":Li,"basis-closed":qi,bundle:Ti,cardinal:Ei,"cardinal-open":ki,"cardinal-closed":Ni,monotone:Fi});Tl.forEach(function(n,t){t.key=n,t.closed=/-closed$/.test(n)});var Rl=[0,2/3,1/3,0],Dl=[0,1/3,2/3,0],Pl=[0,1/6,2/3,1/6];oa.svg.line.radial=function(){var n=Mi(Hi);return n.radius=n.x,delete n.x,n.angle=n.y,delete n.y,n},wi.reverse=Si,Si.reverse=wi,oa.svg.area=function(){return Oi(y)},oa.svg.area.radial=function(){var n=Oi(Hi);return n.radius=n.x,delete n.x,n.innerRadius=n.x0,delete n.x0,n.outerRadius=n.x1,delete n.x1,n.angle=n.y,delete n.y,n.startAngle=n.y0,delete n.y0,n.endAngle=n.y1,delete n.y1,n},oa.svg.chord=function(){function n(n,o){var l=t(this,i,n,o),c=t(this,a,n,o);return"M"+l.p0+r(l.r,l.p1,l.a1-l.a0)+(e(l,c)?u(l.r,l.p1,l.r,l.p0):u(l.r,l.p1,c.r,c.p0)+r(c.r,c.p1,c.a1-c.a0)+u(c.r,c.p1,l.r,l.p0))+"Z"}function t(n,t,e,r){var u=t.call(n,e,r),i=o.call(n,u,r),a=l.call(n,u,r)-Oa,s=c.call(n,u,r)-Oa;return{r:i,a0:a,a1:s,p0:[i*Math.cos(a),i*Math.sin(a)],p1:[i*Math.cos(s),i*Math.sin(s)]}}function e(n,t){return n.a0==t.a0&&n.a1==t.a1}function r(n,t,e){return"A"+n+","+n+" 0 "+ +(e>ja)+",1 "+t}function u(n,t,e,r){return"Q 0,0 "+r}var i=Me,a=xe,o=Ii,l=pi,c=vi;return n.radius=function(t){return arguments.length?(o=En(t),n):o},n.source=function(t){return arguments.length?(i=En(t),n):i},n.target=function(t){return arguments.length?(a=En(t),n):a},n.startAngle=function(t){return arguments.length?(l=En(t),n):l},n.endAngle=function(t){return arguments.length?(c=En(t),n):c},n},oa.svg.diagonal=function(){function n(n,u){var i=t.call(this,n,u),a=e.call(this,n,u),o=(i.y+a.y)/2,l=[i,{x:i.x,y:o},{x:a.x,y:o},a];return l=l.map(r),"M"+l[0]+"C"+l[1]+" "+l[2]+" "+l[3]}var t=Me,e=xe,r=Yi;return n.source=function(e){return arguments.length?(t=En(e),n):t},n.target=function(t){return arguments.length?(e=En(t),n):e},n.projection=function(t){return arguments.length?(r=t,n):r},n},oa.svg.diagonal.radial=function(){var n=oa.svg.diagonal(),t=Yi,e=n.projection;return n.projection=function(n){return arguments.length?e(Zi(t=n)):t},n},oa.svg.symbol=function(){function n(n,r){return(Ul.get(t.call(this,n,r))||$i)(e.call(this,n,r))}var t=Xi,e=Vi;return n.type=function(e){return arguments.length?(t=En(e),n):t},n.size=function(t){return arguments.length?(e=En(t),n):e},n};var Ul=oa.map({circle:$i,cross:function(n){var t=Math.sqrt(n/5)/2;return"M"+-3*t+","+-t+"H"+-t+"V"+-3*t+"H"+t+"V"+-t+"H"+3*t+"V"+t+"H"+t+"V"+3*t+"H"+-t+"V"+t+"H"+-3*t+"Z"},diamond:function(n){var t=Math.sqrt(n/(2*Fl)),e=t*Fl;return"M0,"+-t+"L"+e+",0 0,"+t+" "+-e+",0Z"},square:function(n){var t=Math.sqrt(n)/2;return"M"+-t+","+-t+"L"+t+","+-t+" "+t+","+t+" "+-t+","+t+"Z"},"triangle-down":function(n){var t=Math.sqrt(n/jl),e=t*jl/2;return"M0,"+e+"L"+t+","+-e+" "+-t+","+-e+"Z"},"triangle-up":function(n){var t=Math.sqrt(n/jl),e=t*jl/2;return"M0,"+-e+"L"+t+","+e+" "+-t+","+e+"Z"}});oa.svg.symbolTypes=Ul.keys();var jl=Math.sqrt(3),Fl=Math.tan(30*Ia);Aa.transition=function(n){for(var t,e,r=Hl||++Zl,u=Ki(n),i=[],a=Ol||{time:Date.now(),ease:Nr,delay:0,duration:250},o=-1,l=this.length;++o<l;){i.push(t=[]);for(var c=this[o],s=-1,f=c.length;++s<f;)(e=c[s])&&Qi(e,s,u,r,a),t.push(e)}return Wi(i,u,r)},Aa.interrupt=function(n){return this.each(null==n?Il:Bi(Ki(n)))};var Hl,Ol,Il=Bi(Ki()),Yl=[],Zl=0;Yl.call=Aa.call,Yl.empty=Aa.empty,Yl.node=Aa.node,Yl.size=Aa.size,oa.transition=function(n,t){return n&&n.transition?Hl?n.transition(t):n:oa.selection().transition(n)},oa.transition.prototype=Yl,Yl.select=function(n){var t,e,r,u=this.id,i=this.namespace,a=[];n=A(n);for(var o=-1,l=this.length;++o<l;){a.push(t=[]);for(var c=this[o],s=-1,f=c.length;++s<f;)(r=c[s])&&(e=n.call(r,r.__data__,s,o))?("__data__"in r&&(e.__data__=r.__data__),Qi(e,s,i,u,r[i][u]),t.push(e)):t.push(null)}return Wi(a,i,u)},Yl.selectAll=function(n){var t,e,r,u,i,a=this.id,o=this.namespace,l=[];n=C(n);for(var c=-1,s=this.length;++c<s;)for(var f=this[c],h=-1,g=f.length;++h<g;)if(r=f[h]){i=r[o][a],e=n.call(r,r.__data__,h,c),l.push(t=[]);for(var p=-1,v=e.length;++p<v;)(u=e[p])&&Qi(u,p,o,a,i),t.push(u)}return Wi(l,o,a)},Yl.filter=function(n){var t,e,r,u=[];"function"!=typeof n&&(n=O(n));for(var i=0,a=this.length;a>i;i++){u.push(t=[]);for(var e=this[i],o=0,l=e.length;l>o;o++)(r=e[o])&&n.call(r,r.__data__,o,i)&&t.push(r)}return Wi(u,this.namespace,this.id)},Yl.tween=function(n,t){var e=this.id,r=this.namespace;return arguments.length<2?this.node()[r][e].tween.get(n):Y(this,null==t?function(t){t[r][e].tween.remove(n)}:function(u){u[r][e].tween.set(n,t)})},Yl.attr=function(n,t){function e(){this.removeAttribute(o)}function r(){this.removeAttributeNS(o.space,o.local)}function u(n){return null==n?e:(n+="",function(){var t,e=this.getAttribute(o);return e!==n&&(t=a(e,n),function(n){this.setAttribute(o,t(n))})})}function i(n){return null==n?r:(n+="",function(){var t,e=this.getAttributeNS(o.space,o.local);return e!==n&&(t=a(e,n),function(n){this.setAttributeNS(o.space,o.local,t(n))})})}if(arguments.length<2){for(t in n)this.attr(t,n[t]);return this}var a="transform"==n?$r:Mr,o=oa.ns.qualify(n);return Ji(this,"attr."+n,t,o.local?i:u)},Yl.attrTween=function(n,t){function e(n,e){var r=t.call(this,n,e,this.getAttribute(u));return r&&function(n){this.setAttribute(u,r(n))}}function r(n,e){var r=t.call(this,n,e,this.getAttributeNS(u.space,u.local));return r&&function(n){this.setAttributeNS(u.space,u.local,r(n))}}var u=oa.ns.qualify(n);return this.tween("attr."+n,u.local?r:e)},Yl.style=function(n,e,r){function u(){this.style.removeProperty(n)}function i(e){return null==e?u:(e+="",function(){var u,i=t(this).getComputedStyle(this,null).getPropertyValue(n);return i!==e&&(u=Mr(i,e),function(t){this.style.setProperty(n,u(t),r)})})}var a=arguments.length;if(3>a){if("string"!=typeof n){2>a&&(e="");for(r in n)this.style(r,n[r],e);return this}r=""}return Ji(this,"style."+n,e,i)},Yl.styleTween=function(n,e,r){function u(u,i){var a=e.call(this,u,i,t(this).getComputedStyle(this,null).getPropertyValue(n));return a&&function(t){this.style.setProperty(n,a(t),r)}}return arguments.length<3&&(r=""),this.tween("style."+n,u)},Yl.text=function(n){return Ji(this,"text",n,Gi)},Yl.remove=function(){var n=this.namespace;return this.each("end.transition",function(){var t;this[n].count<2&&(t=this.parentNode)&&t.removeChild(this)})},Yl.ease=function(n){var t=this.id,e=this.namespace;return arguments.length<1?this.node()[e][t].ease:("function"!=typeof n&&(n=oa.ease.apply(oa,arguments)),Y(this,function(r){r[e][t].ease=n}))},Yl.delay=function(n){var t=this.id,e=this.namespace;return arguments.length<1?this.node()[e][t].delay:Y(this,"function"==typeof n?function(r,u,i){r[e][t].delay=+n.call(r,r.__data__,u,i)}:(n=+n,function(r){r[e][t].delay=n}))},Yl.duration=function(n){var t=this.id,e=this.namespace;return arguments.length<1?this.node()[e][t].duration:Y(this,"function"==typeof n?function(r,u,i){r[e][t].duration=Math.max(1,n.call(r,r.__data__,u,i))}:(n=Math.max(1,n),function(r){r[e][t].duration=n}))},Yl.each=function(n,t){var e=this.id,r=this.namespace;if(arguments.length<2){var u=Ol,i=Hl;try{Hl=e,Y(this,function(t,u,i){Ol=t[r][e],n.call(t,t.__data__,u,i)})}finally{Ol=u,Hl=i}}else Y(this,function(u){var i=u[r][e];(i.event||(i.event=oa.dispatch("start","end","interrupt"))).on(n,t)});return this},Yl.transition=function(){for(var n,t,e,r,u=this.id,i=++Zl,a=this.namespace,o=[],l=0,c=this.length;c>l;l++){o.push(n=[]);for(var t=this[l],s=0,f=t.length;f>s;s++)(e=t[s])&&(r=e[a][u],Qi(e,s,a,i,{time:r.time,ease:r.ease,delay:r.delay+r.duration,duration:r.duration})),n.push(e)}return Wi(o,a,i)},oa.svg.axis=function(){function n(n){n.each(function(){var n,c=oa.select(this),s=this.__chart__||e,f=this.__chart__=e.copy(),h=null==l?f.ticks?f.ticks.apply(f,o):f.domain():l,g=null==t?f.tickFormat?f.tickFormat.apply(f,o):y:t,p=c.selectAll(".tick").data(h,f),v=p.enter().insert("g",".domain").attr("class","tick").style("opacity",Pa),d=oa.transition(p.exit()).style("opacity",Pa).remove(),m=oa.transition(p.order()).style("opacity",1),M=Math.max(u,0)+a,x=Zu(f),b=c.selectAll(".domain").data([0]),_=(b.enter().append("path").attr("class","domain"),oa.transition(b));v.append("line"),v.append("text");var w,S,k,N,E=v.select("line"),A=m.select("line"),C=p.select("text").text(g),z=v.select("text"),L=m.select("text"),q="top"===r||"left"===r?-1:1;if("bottom"===r||"top"===r?(n=na,w="x",k="y",S="x2",N="y2",C.attr("dy",0>q?"0em":".71em").style("text-anchor","middle"),_.attr("d","M"+x[0]+","+q*i+"V0H"+x[1]+"V"+q*i)):(n=ta,w="y",k="x",S="y2",N="x2",C.attr("dy",".32em").style("text-anchor",0>q?"end":"start"),_.attr("d","M"+q*i+","+x[0]+"H0V"+x[1]+"H"+q*i)),E.attr(N,q*u),z.attr(k,q*M),A.attr(S,0).attr(N,q*u),L.attr(w,0).attr(k,q*M),f.rangeBand){var T=f,R=T.rangeBand()/2;s=f=function(n){return T(n)+R}}else s.rangeBand?s=f:d.call(n,f,s);v.call(n,s,f),m.call(n,f,f)})}var t,e=oa.scale.linear(),r=Vl,u=6,i=6,a=3,o=[10],l=null;return n.scale=function(t){return arguments.length?(e=t,n):e},n.orient=function(t){return arguments.length?(r=t in Xl?t+"":Vl,n):r},n.ticks=function(){return arguments.length?(o=ca(arguments),n):o},n.tickValues=function(t){return arguments.length?(l=t,n):l},n.tickFormat=function(e){return arguments.length?(t=e,n):t},n.tickSize=function(t){var e=arguments.length;return e?(u=+t,i=+arguments[e-1],n):u},n.innerTickSize=function(t){return arguments.length?(u=+t,n):u},n.outerTickSize=function(t){return arguments.length?(i=+t,n):i},n.tickPadding=function(t){return arguments.length?(a=+t,n):a},n.tickSubdivide=function(){return arguments.length&&n},n};var Vl="bottom",Xl={top:1,right:1,bottom:1,left:1};oa.svg.brush=function(){function n(t){t.each(function(){var t=oa.select(this).style("pointer-events","all").style("-webkit-tap-highlight-color","rgba(0,0,0,0)").on("mousedown.brush",i).on("touchstart.brush",i),a=t.selectAll(".background").data([0]);a.enter().append("rect").attr("class","background").style("visibility","hidden").style("cursor","crosshair"),t.selectAll(".extent").data([0]).enter().append("rect").attr("class","extent").style("cursor","move");var o=t.selectAll(".resize").data(v,y);o.exit().remove(),o.enter().append("g").attr("class",function(n){return"resize "+n}).style("cursor",function(n){return $l[n]}).append("rect").attr("x",function(n){return/[ew]$/.test(n)?-3:null}).attr("y",function(n){return/^[ns]/.test(n)?-3:null}).attr("width",6).attr("height",6).style("visibility","hidden"),o.style("display",n.empty()?"none":null);var l,f=oa.transition(t),h=oa.transition(a);c&&(l=Zu(c),h.attr("x",l[0]).attr("width",l[1]-l[0]),r(f)),s&&(l=Zu(s),h.attr("y",l[0]).attr("height",l[1]-l[0]),u(f)),e(f)})}function e(n){n.selectAll(".resize").attr("transform",function(n){return"translate("+f[+/e$/.test(n)]+","+h[+/^s/.test(n)]+")"})}function r(n){n.select(".extent").attr("x",f[0]),n.selectAll(".extent,.n>rect,.s>rect").attr("width",f[1]-f[0])}function u(n){n.select(".extent").attr("y",h[0]),n.selectAll(".extent,.e>rect,.w>rect").attr("height",h[1]-h[0])}function i(){function i(){32==oa.event.keyCode&&(C||(M=null,L[0]-=f[1],L[1]-=h[1],C=2),S())}function v(){32==oa.event.keyCode&&2==C&&(L[0]+=f[1],L[1]+=h[1],C=0,S())}function d(){var n=oa.mouse(b),t=!1;x&&(n[0]+=x[0],n[1]+=x[1]),C||(oa.event.altKey?(M||(M=[(f[0]+f[1])/2,(h[0]+h[1])/2]),L[0]=f[+(n[0]<M[0])],L[1]=h[+(n[1]<M[1])]):M=null),E&&m(n,c,0)&&(r(k),t=!0),A&&m(n,s,1)&&(u(k),t=!0),t&&(e(k),w({type:"brush",mode:C?"move":"resize"}))}function m(n,t,e){var r,u,i=Zu(t),l=i[0],c=i[1],s=L[e],v=e?h:f,d=v[1]-v[0];return C&&(l-=s,c-=d+s),r=(e?p:g)?Math.max(l,Math.min(c,n[e])):n[e],C?u=(r+=s)+d:(M&&(s=Math.max(l,Math.min(c,2*M[e]-r))),r>s?(u=r,r=s):u=s),v[0]!=r||v[1]!=u?(e?o=null:a=null,v[0]=r,v[1]=u,!0):void 0}function y(){d(),k.style("pointer-events","all").selectAll(".resize").style("display",n.empty()?"none":null),oa.select("body").style("cursor",null),q.on("mousemove.brush",null).on("mouseup.brush",null).on("touchmove.brush",null).on("touchend.brush",null).on("keydown.brush",null).on("keyup.brush",null),z(),w({type:"brushend"})}var M,x,b=this,_=oa.select(oa.event.target),w=l.of(b,arguments),k=oa.select(b),N=_.datum(),E=!/^(n|s)$/.test(N)&&c,A=!/^(e|w)$/.test(N)&&s,C=_.classed("extent"),z=W(b),L=oa.mouse(b),q=oa.select(t(b)).on("keydown.brush",i).on("keyup.brush",v);if(oa.event.changedTouches?q.on("touchmove.brush",d).on("touchend.brush",y):q.on("mousemove.brush",d).on("mouseup.brush",y),k.interrupt().selectAll("*").interrupt(),C)L[0]=f[0]-L[0],L[1]=h[0]-L[1];else if(N){var T=+/w$/.test(N),R=+/^n/.test(N);x=[f[1-T]-L[0],h[1-R]-L[1]],L[0]=f[T],L[1]=h[R]}else oa.event.altKey&&(M=L.slice());k.style("pointer-events","none").selectAll(".resize").style("display",null),oa.select("body").style("cursor",_.style("cursor")),w({type:"brushstart"}),d()}var a,o,l=N(n,"brushstart","brush","brushend"),c=null,s=null,f=[0,0],h=[0,0],g=!0,p=!0,v=Bl[0];return n.event=function(n){n.each(function(){var n=l.of(this,arguments),t={x:f,y:h,i:a,j:o},e=this.__chart__||t;this.__chart__=t,Hl?oa.select(this).transition().each("start.brush",function(){a=e.i,o=e.j,f=e.x,h=e.y,n({type:"brushstart"})}).tween("brush:brush",function(){var e=xr(f,t.x),r=xr(h,t.y);return a=o=null,function(u){f=t.x=e(u),h=t.y=r(u),n({type:"brush",mode:"resize"})}}).each("end.brush",function(){a=t.i,o=t.j,n({type:"brush",mode:"resize"}),n({type:"brushend"})}):(n({type:"brushstart"}),n({type:"brush",mode:"resize"}),n({type:"brushend"}))})},n.x=function(t){return arguments.length?(c=t,v=Bl[!c<<1|!s],n):c},n.y=function(t){return arguments.length?(s=t,v=Bl[!c<<1|!s],n):s},n.clamp=function(t){return arguments.length?(c&&s?(g=!!t[0],p=!!t[1]):c?g=!!t:s&&(p=!!t),n):c&&s?[g,p]:c?g:s?p:null},n.extent=function(t){var e,r,u,i,l;return arguments.length?(c&&(e=t[0],r=t[1],s&&(e=e[0],r=r[0]),a=[e,r],c.invert&&(e=c(e),r=c(r)),e>r&&(l=e,e=r,r=l),(e!=f[0]||r!=f[1])&&(f=[e,r])),s&&(u=t[0],i=t[1],c&&(u=u[1],i=i[1]),o=[u,i],s.invert&&(u=s(u),i=s(i)),u>i&&(l=u,u=i,i=l),(u!=h[0]||i!=h[1])&&(h=[u,i])),n):(c&&(a?(e=a[0],r=a[1]):(e=f[0],r=f[1],c.invert&&(e=c.invert(e),r=c.invert(r)),e>r&&(l=e,e=r,r=l))),s&&(o?(u=o[0],i=o[1]):(u=h[0],i=h[1],s.invert&&(u=s.invert(u),i=s.invert(i)),u>i&&(l=u,u=i,i=l))),c&&s?[[e,u],[r,i]]:c?[e,r]:s&&[u,i])},n.clear=function(){return n.empty()||(f=[0,0],h=[0,0],a=o=null),n},n.empty=function(){return!!c&&f[0]==f[1]||!!s&&h[0]==h[1]},oa.rebind(n,l,"on")};var $l={n:"ns-resize",e:"ew-resize",s:"ns-resize",w:"ew-resize",nw:"nwse-resize",ne:"nesw-resize",se:"nwse-resize",sw:"nesw-resize"},Bl=[["n","e","s","w","nw","ne","se","sw"],["e","w"],["n","s"],[]],Wl=go.format=xo.timeFormat,Jl=Wl.utc,Gl=Jl("%Y-%m-%dT%H:%M:%S.%LZ");Wl.iso=Date.prototype.toISOString&&+new Date("2000-01-01T00:00:00.000Z")?ea:Gl,ea.parse=function(n){var t=new Date(n);return isNaN(t)?null:t},ea.toString=Gl.toString,go.second=On(function(n){return new po(1e3*Math.floor(n/1e3))},function(n,t){n.setTime(n.getTime()+1e3*Math.floor(t))},function(n){return n.getSeconds()}),go.seconds=go.second.range,go.seconds.utc=go.second.utc.range,go.minute=On(function(n){return new po(6e4*Math.floor(n/6e4))},function(n,t){n.setTime(n.getTime()+6e4*Math.floor(t))},function(n){return n.getMinutes()}),go.minutes=go.minute.range,go.minutes.utc=go.minute.utc.range,go.hour=On(function(n){var t=n.getTimezoneOffset()/60;return new po(36e5*(Math.floor(n/36e5-t)+t))},function(n,t){n.setTime(n.getTime()+36e5*Math.floor(t))},function(n){return n.getHours()}),go.hours=go.hour.range,go.hours.utc=go.hour.utc.range,go.month=On(function(n){return n=go.day(n),n.setDate(1),n},function(n,t){n.setMonth(n.getMonth()+t)},function(n){return n.getMonth()}),go.months=go.month.range,go.months.utc=go.month.utc.range;var Kl=[1e3,5e3,15e3,3e4,6e4,3e5,9e5,18e5,36e5,108e5,216e5,432e5,864e5,1728e5,6048e5,2592e6,7776e6,31536e6],Ql=[[go.second,1],[go.second,5],[go.second,15],[go.second,30],[go.minute,1],[go.minute,5],[go.minute,15],[go.minute,30],[go.hour,1],[go.hour,3],[go.hour,6],[go.hour,12],[go.day,1],[go.day,2],[go.week,1],[go.month,1],[go.month,3],[go.year,1]],nc=Wl.multi([[".%L",function(n){return n.getMilliseconds()}],[":%S",function(n){return n.getSeconds()}],["%I:%M",function(n){return n.getMinutes()}],["%I %p",function(n){return n.getHours()}],["%a %d",function(n){return n.getDay()&&1!=n.getDate()}],["%b %d",function(n){return 1!=n.getDate()}],["%B",function(n){return n.getMonth()}],["%Y",zt]]),tc={range:function(n,t,e){return oa.range(Math.ceil(n/e)*e,+t,e).map(ua)},floor:y,ceil:y};Ql.year=go.year,go.scale=function(){return ra(oa.scale.linear(),Ql,nc)};var ec=Ql.map(function(n){return[n[0].utc,n[1]]}),rc=Jl.multi([[".%L",function(n){return n.getUTCMilliseconds()}],[":%S",function(n){return n.getUTCSeconds()}],["%I:%M",function(n){return n.getUTCMinutes()}],["%I %p",function(n){return n.getUTCHours()}],["%a %d",function(n){return n.getUTCDay()&&1!=n.getUTCDate()}],["%b %d",function(n){return 1!=n.getUTCDate()}],["%B",function(n){return n.getUTCMonth()}],["%Y",zt]]);ec.year=go.year.utc,go.scale.utc=function(){return ra(oa.scale.linear(),ec,rc)},oa.text=An(function(n){return n.responseText}),oa.json=function(n,t){return Cn(n,"application/json",ia,t)},oa.html=function(n,t){return Cn(n,"text/html",aa,t)},oa.xml=An(function(n){return n.responseXML}),"function"==typeof define&&define.amd?(this.d3=oa,define(oa)):"object"==typeof module&&module.exports?module.exports=oa:this.d3=oa}();
