# Supplementary material for: GrapeTree: visualization of core genomic relationships among 100,000 bacterial pathogens
Source: Genome Res. 2018 Sep;28(9):1395–404. doi: 10.1101/gr.232397.117 (PMC6120633; doi:10.1101/gr.232397.117)
Supplement: Supplemental Material [file supp_gr.232397.117_Supplemental_data_S3.zip › Supplemental_data/GrapeTree-codes/static/js/main/spin.min.js]

/**
 * Copyright (c) 2011-2014 Felix Gnass
 * Licensed under the MIT license
 * http://spin.js.org/
 *
 * Example:
    var opts = {
      lines: 12,            // The number of lines to draw
      length: 7,            // The length of each line
      width: 5,             // The line thickness
      radius: 10,           // The radius of the inner circle
      scale: 1.0,           // Scales overall size of the spinner
      corners: 1,           // Roundness (0..1)
      color: '#000',        // #rgb or #rrggbb
      opacity: 1/4,         // Opacity of the lines
      rotate: 0,            // Rotation offset
      direction: 1,         // 1: clockwise, -1: counterclockwise
      speed: 1,             // Rounds per second
      trail: 100,           // Afterglow percentage
      fps: 20,              // Frames per second when using setTimeout()
      zIndex: 2e9,          // Use a high z-index by default
      className: 'spinner', // CSS class to assign to the element
      top: '50%',           // center vertically
      left: '50%',          // center horizontally
      shadow: false,        // Whether to render a shadow
      hwaccel: false,       // Whether to use hardware acceleration (might be buggy)
      position: 'absolute'  // Element positioning
    };
    var target = document.getElementById('foo');
    var spinner = new Spinner(opts).spin(target);
 */
;(function(root, factory) {
  if (typeof module == 'object' && module.exports) module.exports = factory(); // CommonJS
  else if (typeof define == 'function' && define.amd) define(factory); // AMD module
  else root.Spinner = factory(); // Browser global
}
(this, function() {
  'use strict';

  var prefixes = ['webkit', 'Moz', 'ms', 'O']; // Vendor prefixes
  var animations = {}; // Animation rules keyed by their name
  var useCssAnimations; // Whether to use CSS animations or setTimeout
  var sheet; // A stylesheet to hold the @keyframe or VML rules

  /**
   * Utility function to create elements. If no tag name is given,
   * a DIV is created. Optionally properties can be passed.
   */
  function createEl(tag, prop) {
    var el = document.createElement(tag || 'div');
    var n;

    for (n in prop) el[n] = prop[n];
    return el;
  }

  /**
   * Appends children and returns the parent.
   */
  function ins(parent /* child1, child2, ...*/) {
    for (var i = 1, n = arguments.length; i < n; i++) {
      parent.appendChild(arguments[i]);
    }

    return parent;
  }

  /**
   * Creates an opacity keyframe animation rule and returns its name.
   * Since most mobile Webkits have timing issues with animation-delay,
   * we create separate rules for each line/segment.
   */
  function addAnimation(alpha, trail, i, lines) {
    var name = ['opacity', trail, ~~(alpha * 100), i, lines].join('-');
    var start = 0.01 + i/lines * 100;
    var z = Math.max(1 - (1-alpha) / trail * (100-start), alpha);
    var prefix = useCssAnimations.substring(0, useCssAnimations.indexOf('Animation')).toLowerCase();
    var pre = prefix && '-' + prefix + '-' || '';

    if (!animations[name]) {
      sheet.insertRule(
        '@' + pre + 'keyframes ' + name + '{' +
        '0%{opacity:' + z + '}' +
        start + '%{opacity:' + alpha + '}' +
        (start+0.01) + '%{opacity:1}' +
        (start+trail) % 100 + '%{opacity:' + alpha + '}' +
        '100%{opacity:' + z + '}' +
        '}', sheet.cssRules.length);

      animations[name] = 1;
    }

    return name;
  }

  /**
   * Tries various vendor prefixes and returns the first supported property.
   */
  function vendor(el, prop) {
    var s = el.style;
    var pp;
    var i;

    prop = prop.charAt(0).toUpperCase() + prop.slice(1);
    if (s[prop] !== undefined) return prop;
    for (i = 0; i < prefixes.length; i++) {
      pp = prefixes[i]+prop;
      if (s[pp] !== undefined) return pp;
    }
  }

  /**
   * Sets multiple style properties at once.
   */
  function css(el, prop) {
    for (var n in prop) {
      el.style[vendor(el, n) || n] = prop[n];
    }

    return el;
  }

  /**
   * Fills in default values.
   */
  function merge(obj) {
    for (var i = 1; i < arguments.length; i++) {
      var def = arguments[i];
      for (var n in def) {
        if (obj[n] === undefined) obj[n] = def[n];
      }
    }
    return obj;
  }

  /**
   * Returns the line color from the given string or array.
   */
  function getColor(color, idx) {
    return typeof color == 'string' ? color : color[idx % color.length];
  }

  // Built-in defaults

  var defaults = {
    lines: 12,            // The number of lines to draw
    length: 7,            // The length of each line
    width: 5,             // The line thickness
    radius: 10,           // The radius of the inner circle
    scale: 1.0,           // Scales overall size of the spinner
    corners: 1,           // Roundness (0..1)
    color: '#000',        // #rgb or #rrggbb
    opacity: 1/4,         // Opacity of the lines
    rotate: 0,            // Rotation offset
    direction: 1,         // 1: clockwise, -1: counterclockwise
    speed: 1,             // Rounds per second
    trail: 100,           // Afterglow percentage
    fps: 20,              // Frames per second when using setTimeout()
    zIndex: 2e9,          // Use a high z-index by default
    className: 'spinner', // CSS class to assign to the element
    top: '50%',           // center vertically
    left: '50%',          // center horizontally
    shadow: false,        // Whether to render a shadow
    hwaccel: false,       // Whether to use hardware acceleration
    position: 'absolute'  // Element positioning
  };

  /** The constructor */
  function Spinner(o) {
    this.opts = merge(o || {}, Spinner.defaults, defaults);
  }

  // Global defaults that override the built-ins:
  Spinner.defaults = {};

  merge(Spinner.prototype, {
    /**
     * Adds the spinner to the given target element. If this instance is already
     * spinning, it is automatically removed from its previous target b calling
     * stop() internally.
     */
    spin: function(target) {
      this.stop();

      var self = this;
      var o = self.opts;
      var el = self.el = createEl(null, {className: o.className});

      css(el, {
        position: o.position,
        width: 0,
        zIndex: o.zIndex,
        left: o.left,
        top: o.top
      });

      if (target) {
        target.insertBefore(el, target.firstChild || null);
      }

      el.setAttribute('role', 'progressbar');
      self.lines(el, self.opts);

      if (!useCssAnimations) {
        // No CSS animation support, use setTimeout() instead
        var i = 0;
        var start = (o.lines - 1) * (1 - o.direction) / 2;
        var alpha;
        var fps = o.fps;
        var f = fps / o.speed;
        var ostep = (1 - o.opacity) / (f * o.trail / 100);
        var astep = f / o.lines;

        (function anim() {
          i++;
          for (var j = 0; j < o.lines; j++) {
            alpha = Math.max(1 - (i + (o.lines - j) * astep) % f * ostep, o.opacity);

            self.opacity(el, j * o.direction + start, alpha, o);
          }
          self.timeout = self.el && setTimeout(anim, ~~(1000 / fps));
        })();
      }
      return self;
    },

    /**
     * Stops and removes the Spinner.
     */
    stop: function() {
      var el = this.el;
      if (el) {
        clearTimeout(this.timeout);
        if (el.parentNode) el.parentNode.removeChild(el);
        this.el = undefined;
      }
      return this;
    },

    /**
     * Internal method that draws the individual lines. Will be overwritten
     * in VML fallback mode below.
     */
    lines: function(el, o) {
      var i = 0;
      var start = (o.lines - 1) * (1 - o.direction) / 2;
      var seg;

      function fill(color, shadow) {
        return css(createEl(), {
          position: 'absolute',
          width: o.scale * (o.length + o.width) + 'px',
          height: o.scale * o.width + 'px',
          background: color,
          boxShadow: shadow,
          transformOrigin: 'left',
          transform: 'rotate(' + ~~(360/o.lines*i + o.rotate) + 'deg) translate(' + o.scale*o.radius + 'px' + ',0)',
          borderRadius: (o.corners * o.scale * o.width >> 1) + 'px'
        });
      }

      for (; i < o.lines; i++) {
        seg = css(createEl(), {
          position: 'absolute',
          top: 1 + ~(o.scale * o.width / 2) + 'px',
          transform: o.hwaccel ? 'translate3d(0,0,0)' : '',
          opacity: o.opacity,
          animation: useCssAnimations && addAnimation(o.opacity, o.trail, start + i * o.direction, o.lines) + ' ' + 1 / o.speed + 's linear infinite'
        });

        if (o.shadow) ins(seg, css(fill('#000', '0 0 4px #000'), {top: '2px'}));
        ins(el, ins(seg, fill(getColor(o.color, i), '0 0 1px rgba(0,0,0,.1)')));
      }
      return el;
    },

    /**
     * Internal method that adjusts the opacity of a single line.
     * Will be overwritten in VML fallback mode below.
     */
    opacity: function(el, i, val) {
      if (i < el.childNodes.length) el.childNodes[i].style.opacity = val;
    }

  });


  function initVML() {

    /* Utility function to create a VML tag */
    function vml(tag, attr) {
      return createEl('<' + tag + ' xmlns="urn:schemas-microsoft.com:vml" class="spin-vml">', attr);
    }

    // No CSS transforms but VML support, add a CSS rule for VML elements:
    sheet.addRule('.spin-vml', 'behavior:url(#default#VML)');

    Spinner.prototype.lines = function(el, o) {
      var r = o.scale * (o.length + o.width);
      var s = o.scale * 2 * r;

      function grp() {
        return css(
          vml('group', {
            coordsize: s + ' ' + s,
            coordorigin: -r + ' ' + -r
          }),
          { width: s, height: s }
        );
      }

      var margin = -(o.width + o.length) * o.scale * 2 + 'px';
      var g = css(grp(), {position: 'absolute', top: margin, left: margin});
      var i;

      function seg(i, dx, filter) {
        ins(
          g,
          ins(
            css(grp(), {rotation: 360 / o.lines * i + 'deg', left: ~~dx}),
            ins(
              css(
                vml('roundrect', {arcsize: o.corners}),
                {
                  width: r,
                  height: o.scale * o.width,
                  left: o.scale * o.radius,
                  top: -o.scale * o.width >> 1,
                  filter: filter
                }
              ),
              vml('fill', {color: getColor(o.color, i), opacity: o.opacity}),
              vml('stroke', {opacity: 0}) // transparent stroke to fix color bleeding upon opacity change
            )
          )
        );
      }

      if (o.shadow)
        for (i = 1; i <= o.lines; i++) {
          seg(i, -2, 'progid:DXImageTransform.Microsoft.Blur(pixelradius=2,makeshadow=1,shadowopacity=.3)');
        }

      for (i = 1; i <= o.lines; i++) seg(i);
      return ins(el, g);
    };

    Spinner.prototype.opacity = function(el, i, val, o) {
      var c = el.firstChild;
      o = o.shadow && o.lines || 0;
      if (c && i + o < c.childNodes.length) {
        c = c.childNodes[i + o]; c = c && c.firstChild; c = c && c.firstChild;
        if (c) c.opacity = val;
      }
    };
  }

  if (typeof document !== 'undefined') {
    sheet = (function() {
      var el = createEl('style', {type : 'text/css'});
      ins(document.getElementsByTagName('head')[0], el);
      return el.sheet || el.styleSheet;
    }());

    var probe = css(createEl('group'), {behavior: 'url(#default#VML)'});

    if (!vendor(probe, 'transform') && probe.adj) initVML();
    else useCssAnimations = vendor(probe, 'animation');
  }

  return Spinner;

}));
