# Supplementary material for: GrapeTree: visualization of core genomic relationships among 100,000 bacterial pathogens
Source: Genome Res. 2018 Sep;28(9):1395–404. doi: 10.1101/gr.232397.117 (PMC6120633; doi:10.1101/gr.232397.117)
Supplement: Supplemental Material [file supp_gr.232397.117_Supplemental_data_S3.zip › Supplemental_data/GrapeTree-codes/static/js/SlickGrid/package.json]

{
  "name": "slickgrid",
  "version": "2.3.4",
  "description": "A lightning fast JavaScript grid/spreadsheet",
  "main": "slick.core.js",
  "directories": {
    "example": "examples",
    "test": "tests"
  },
  "repository": {
    "type": "git",
    "url": "git+https://github.com/6pac/SlickGrid.git"
  },
  "keywords": [
    "slickgrid",
    "grid"
  ],
  "author": "Michael Leibman <michael.leibman@gmail.com>",
  "contributors": [ "Ben McIntyre <email.ben.mcintyre@gmail.com>" ],
  "license": "MIT",
  "bugs": {
    "url": "https://github.com/6pac/SlickGrid/issues"
  },
  "homepage": "https://github.com/6pac/SlickGrid#readme",
  "scripts": {
    "test": "echo \"Error: no test specified\" && exit 1"
  },
  "dependencies": {
    "jquery": ">=1.8.0",
    "jquery-ui": ">=1.8.0"
  }
}
