# Supplementary material for: GrapeTree: visualization of core genomic relationships among 100,000 bacterial pathogens
Source: Genome Res. 2018 Sep;28(9):1395–404. doi: 10.1101/gr.232397.117 (PMC6120633; doi:10.1101/gr.232397.117)
Supplement: Supplemental Material [file supp_gr.232397.117_Supplemental_data_S3.zip › Supplemental_data/GrapeTree-codes/static/js/SlickGrid/README.md]

## This is the 6pac SlickGrid repo

This is the acknowledged most active non-customised fork of SlickGrid.

It aims to be a viable alternative master repo, building on the legacy of the mleibman/SlickGrid master branch, keeping libraries up to date and applying small, safe core patches and enhancements without turning into a personalised build.

Check out the [examples](https://github.com/6pac/SlickGrid/wiki/Examples) for examples demonstrating new features and use cases, such as dynamic grid creation and editors with third party controls.

Also check out the [wiki](https://github.com/6pac/SlickGrid/wiki) for news and documentation.
