# Supplementary material for: GrapeTree: visualization of core genomic relationships among 100,000 bacterial pathogens
Source: Genome Res. 2018 Sep;28(9):1395–404. doi: 10.1101/gr.232397.117 (PMC6120633; doi:10.1101/gr.232397.117)
Supplement: Supplemental Material [file supp_gr.232397.117_Supplemental_data_S3.zip › Supplemental_data/GrapeTree-codes/static/js/SlickGrid/slick.formatters.js]

/***
 * Contains basic SlickGrid formatters.
 * 
 * NOTE:  These are merely examples.  You will most likely need to implement something more
 *        robust/extensible/localizable/etc. for your use!
 * 
 * @module Formatters
 * @namespace Slick
 */

(function ($) {
  // register namespace
  $.extend(true, window, {
    "Slick": {
      "Formatters": {
        "PercentComplete": PercentCompleteFormatter,
        "PercentCompleteBar": PercentCompleteBarFormatter,
        "YesNo": YesNoFormatter,
        "Checkmark": CheckmarkFormatter,
        "Checkbox": CheckboxFormatter

      }
    }
  });

  function PercentCompleteFormatter(row, cell, value, columnDef, dataContext) {
    if (value == null || value === "") {
      return "-";
    } else if (value < 50) {
      return "<span style='color:red;font-weight:bold;'>" + value + "%</span>";
    } else {
      return "<span style='color:green'>" + value + "%</span>";
    }
  }

  function PercentCompleteBarFormatter(row, cell, value, columnDef, dataContext) {
    if (value == null || value === "") {
      return "";
    }

    var color;

    if (value < 30) {
      color = "red";
    } else if (value < 70) {
      color = "silver";
    } else {
      color = "green";
    }

    return "<span class='percent-complete-bar' style='background:" + color + ";width:" + value + "%'></span>";
  }

  function YesNoFormatter(row, cell, value, columnDef, dataContext) {
    return value ? "Yes" : "No";
  }

  function CheckboxFormatter(row, cell, value, columnDef, dataContext) {
    return '<img class="slick-edit-preclick" src="js/img/' + (value ? "CheckboxY" : "CheckboxN") + '.png">';
  }

  function CheckmarkFormatter(row, cell, value, columnDef, dataContext) {
    return value ? "<img src='static/js/img/tick.png'>" : "";
  }
})(jQuery);
