# Supplementary material for: GrapeTree: visualization of core genomic relationships among 100,000 bacterial pathogens
Source: Genome Res. 2018 Sep;28(9):1395–404. doi: 10.1101/gr.232397.117 (PMC6120633; doi:10.1101/gr.232397.117)
Supplement: Supplemental Material [file supp_gr.232397.117_Supplemental_data_S3.zip › Supplemental_data/GrapeTree-codes/static/js/SlickGrid/slick.grid.css]

/*
IMPORTANT:
In order to preserve the uniform grid appearance, all cell styles need to have padding, margin and border sizes.
No built-in (selected, editable, highlight, flashing, invalid, loading, :focus) or user-specified CSS
classes should alter those!
*/

.slick-header.ui-state-default, .slick-headerrow.ui-state-default, .slick-footerrow.ui-state-default  {
  width: 100%;
  overflow: hidden;
  border-left: 0px !important;
}

.slick-header-columns, .slick-headerrow-columns, .slick-footerrow-columns {
  position: relative;
  white-space: nowrap;
  cursor: default;
  overflow: hidden;
}

.slick-header-column.ui-state-default {
  position: relative;
  display: inline-block;
 /*box-sizing: content-box !important; use this for Firefox! */ 
  overflow: hidden;
  -o-text-overflow: ellipsis;
  text-overflow: ellipsis;
  height: 16px;
  line-height: 16px;
  margin: 0;
  padding: 4px;
  border-right: 1px solid silver;
  border-left: 0px !important;
  border-top: 0px !important;
  border-bottom: 0px !important;
  float: left;
}

.slick-headerrow-column.ui-state-default, .slick-footerrow-column.ui-state-default {
  padding: 4px;
}

.slick-header-column-sorted {
  font-style: italic;
}

.slick-sort-indicator {
  display: inline-block;
  width: 8px;
  height: 5px;
  margin-left: 4px;
  margin-top: 6px;
  float: left;
}

.slick-sort-indicator-numbered {
  display: inline-block;
  width: 8px;
  height: 5px;
  margin-left: 4px;
  margin-top: 0;
  padding-left: 1px;
  line-height: 20px;
  float: left;
  font-family: Arial;
  font-style: normal;
  font-weight: bold;
  color: #6190CD;
}

.slick-sort-indicator-desc {
  background: url(images/sort-desc.gif);
}

.slick-sort-indicator-asc {
  background: url(images/sort-asc.gif);
}

.slick-resizable-handle {
  position: absolute;
  font-size: 0.1px;
  display: block;
  cursor: col-resize;
  width: 4px;
  right: 0px;
  top: 0;
  height: 100%;
}

.slick-sortable-placeholder {
  background: silver;
}

.grid-canvas {
  position: relative;
  outline: 0;
}

.slick-row.ui-widget-content, .slick-row.ui-state-active {
  position: absolute;
  border: 0px;
  width: 100%;
}

.slick-cell, .slick-headerrow-column , .slick-footerrow-column{
  position: absolute;
  border: 1px solid transparent;
  border-right: 1px dotted silver;
  border-bottom-color: silver;
  overflow: hidden;
  -o-text-overflow: ellipsis;
  text-overflow: ellipsis;
  vertical-align: middle;
  z-index: 1;
  padding: 1px 2px 2px 1px;
  margin: 0;
  white-space: nowrap;
  cursor: default;
}
.slick-cell, .slick-headerrow-column{
  border-bottom-color: silver;
}
.slick-footerrow-column {
  border-top-color: silver;
}
 
.slick-group {
}

.slick-group-toggle {
  display: inline-block;
}

.slick-cell.highlighted {
  background: lightskyblue;
  background: rgba(0, 0, 255, 0.2);
  -webkit-transition: all 0.5s;
  -moz-transition: all 0.5s;
  -o-transition: all 0.5s;
  transition: all 0.5s;
}

.slick-cell.flashing {
  border: 1px solid red !important;
}

.slick-cell.editable {
  z-index: 11;
  overflow: visible;
  background: white;
  border-color: black;
  border-style: solid;
}

.slick-cell:focus {
  outline: none;
}

.slick-reorder-proxy {
  display: inline-block;
  background: blue;
  opacity: 0.15;
  filter: alpha(opacity = 15);
  cursor: move;
}

.slick-reorder-guide {
  display: inline-block;
  height: 2px;
  background: blue;
  opacity: 0.7;
  filter: alpha(opacity = 70);
}

.slick-selection {
  z-index: 10;
  position: absolute;
  border: 2px dashed black;
}
