# Supplementary material for: GrapeTree: visualization of core genomic relationships among 100,000 bacterial pathogens
Source: Genome Res. 2018 Sep;28(9):1395–404. doi: 10.1101/gr.232397.117 (PMC6120633; doi:10.1101/gr.232397.117)
Supplement: Supplemental Material [file supp_gr.232397.117_Supplemental_data_S3.zip › Supplemental_data/GrapeTree-codes/static/js/SlickGrid/controls/slick.columnpicker.css]

.slick-columnpicker {
  border: 1px solid #718BB7;
  background: #f0f0f0;
  padding: 6px;
  -moz-box-shadow: 2px 2px 2px silver;
  -webkit-box-shadow: 2px 2px 2px silver;
  box-shadow: 2px 2px 2px silver;
  min-width: 100px;
  cursor: default;
}

.slick-columnpicker li {
  list-style: none;
  margin: 0;
  padding: 0;
  background: none;
}

.slick-columnpicker input {
  margin: 4px;
}

.slick-columnpicker li a {
  display: block;
  padding: 4px;
  font-weight: bold;
}

.slick-columnpicker li a:hover {
  background: white;
}
