# Supplementary material for: GrapeTree: visualization of core genomic relationships among 100,000 bacterial pathogens
Source: Genome Res. 2018 Sep;28(9):1395–404. doi: 10.1101/gr.232397.117 (PMC6120633; doi:10.1101/gr.232397.117)
Supplement: Supplemental Material [file supp_gr.232397.117_Supplemental_data_S3.zip › Supplemental_data/GrapeTree-codes/static/js/SlickGrid/controls/slick.pager.css]

.slick-pager {
  width: 100%;
  height: 26px;
  border: 1px solid gray;
  border-top: 0;
  background: url('../images/header-columns-bg.gif') repeat-x center bottom;
  vertical-align: middle;
}

.slick-pager .slick-pager-status {
  display: inline-block;
  padding: 6px;
}

.slick-pager .ui-icon-container {
  display: inline-block;
  margin: 2px;
  border-color: gray;
}

.slick-pager .slick-pager-nav {
  display: inline-block;
  float: left;
  padding: 2px;
}

.slick-pager .slick-pager-settings {
  display: block;
  float: right;
  padding: 2px;
}

.slick-pager .slick-pager-settings * {
  vertical-align: middle;
}

.slick-pager .slick-pager-settings a {
  padding: 2px;
  text-decoration: underline;
  cursor: pointer;
}
