# Supplementary material for: GrapeTree: visualization of core genomic relationships among 100,000 bacterial pathogens
Source: Genome Res. 2018 Sep;28(9):1395–404. doi: 10.1101/gr.232397.117 (PMC6120633; doi:10.1101/gr.232397.117)
Supplement: Supplemental Material [file supp_gr.232397.117_Supplemental_data_S3.zip › Supplemental_data/GrapeTree-codes/static/js/SlickGrid/css/select2.css]

.select2-container {
  box-sizing: border-box;
  display: inline-block;
  margin: 0;
  position: relative;
  vertical-align: middle; }
  .select2-container .select2-selection--single {
    box-sizing: border-box;
    cursor: pointer;
    display: block;
    height: 28px;
    user-select: none;
    -webkit-user-select: none; }
    .select2-container .select2-selection--single .select2-selection__rendered {
      display: block;
      padding-left: 8px;
      padding-right: 20px;
      overflow: hidden;
      text-overflow: ellipsis;
      white-space: nowrap; }
    .select2-container .select2-selection--single .select2-selection__clear {
      position: relative; }
  .select2-container[dir="rtl"] .select2-selection--single .select2-selection__rendered {
    padding-right: 8px;
    padding-left: 20px; }
  .select2-container .select2-selection--multiple {
    box-sizing: border-box;
    cursor: pointer;
    display: block;
    min-height: 32px;
    user-select: none;
    -webkit-user-select: none; }
    .select2-container .select2-selection--multiple .select2-selection__rendered {
      display: inline-block;
      overflow: hidden;
      padding-left: 8px;
      text-overflow: ellipsis;
      white-space: nowrap; }
  .select2-container .select2-search--inline {
    float: left; }
    .select2-container .select2-search--inline .select2-search__field {
      box-sizing: border-box;
      border: none;
      font-size: 100%;
      margin-top: 5px;
      padding: 0; }
      .select2-container .select2-search--inline .select2-search__field::-webkit-search-cancel-button {
        -webkit-appearance: none; }

.select2-dropdown {
  background-color: white;
  border: 1px solid #aaa;
  border-radius: 4px;
  box-sizing: border-box;
  display: block;
  position: absolute;
  left: -100000px;
  width: 100%;
  z-index: 1051; }

.select2-results {
  display: block; }

.select2-results__options {
  list-style: none;
  margin: 0;
  padding: 0; }

.select2-results__option {
  padding: 6px;
  user-select: none;
  -webkit-user-select: none; }
  .select2-results__option[aria-selected] {
    cursor: pointer; }

.select2-container--open .select2-dropdown {
  left: 0; }

.select2-container--open .select2-dropdown--above {
  border-bottom: none;
  border-bottom-left-radius: 0;
  border-bottom-right-radius: 0; }

.select2-container--open .select2-dropdown--below {
  border-top: none;
  border-top-left-radius: 0;
  border-top-right-radius: 0; }

.select2-search--dropdown {
  display: block;
  padding: 4px; }
  .select2-search--dropdown .select2-search__field {
    padding: 4px;
    width: 100%;
    box-sizing: border-box; }
    .select2-search--dropdown .select2-search__field::-webkit-search-cancel-button {
      -webkit-appearance: none; }
  .select2-search--dropdown.select2-search--hide {
    display: none; }

.select2-close-mask {
  border: 0;
  margin: 0;
  padding: 0;
  display: block;
  position: fixed;
  left: 0;
  top: 0;
  min-height: 100%;
  min-width: 100%;
  height: auto;
  width: auto;
  opacity: 0;
  z-index: 99;
  background-color: #fff;
  filter: alpha(opacity=0); }

.select2-hidden-accessible {
  border: 0 !important;
  clip: rect(0 0 0 0) !important;
  height: 1px !important;
  margin: -1px !important;
  overflow: hidden !important;
  padding: 0 !important;
  position: absolute !important;
  width: 1px !important; }

.select2-container--default .select2-selection--single {
  background-color: #fff;
  border: 1px solid #aaa;
  border-radius: 4px; }
  .select2-container--default .select2-selection--single .select2-selection__rendered {
    color: #444;
    line-height: 28px; }
  .select2-container--default .select2-selection--single .select2-selection__clear {
    cursor: pointer;
    float: right;
    font-weight: bold; }
  .select2-container--default .select2-selection--single .select2-selection__placeholder {
    color: #999; }
  .select2-container--default .select2-selection--single .select2-selection__arrow {
    height: 26px;
    position: absolute;
    top: 1px;
    right: 1px;
    width: 20px; }
    .select2-container--default .select2-selection--single .select2-selection__arrow b {
      border-color: #888 transparent transparent transparent;
      border-style: solid;
      border-width: 5px 4px 0 4px;
      height: 0;
      left: 50%;
      margin-left: -4px;
      margin-top: -2px;
      position: absolute;
      top: 50%;
      width: 0; }

.select2-container--default[dir="rtl"] .select2-selection--single .select2-selection__clear {
  float: left; }

.select2-container--default[dir="rtl"] .select2-selection--single .select2-selection__arrow {
  left: 1px;
  right: auto; }

.select2-container--default.select2-container--disabled .select2-selection--single {
  background-color: #eee;
  cursor: default; }
  .select2-container--default.select2-container--disabled .select2-selection--single .select2-selection__clear {
    display: none; }

.select2-container--default.select2-container--open .select2-selection--single .select2-selection__arrow b {
  border-color: transparent transparent #888 transparent;
  border-width: 0 4px 5px 4px; }

.select2-container--default .select2-selection--multiple {
  background-color: white;
  border: 1px solid #aaa;
  border-radius: 4px;
  cursor: text; }
  .select2-container--default .select2-selection--multiple .select2-selection__rendered {
    box-sizing: border-box;
    list-style: none;
    margin: 0;
    padding: 0 5px;
    width: 100%; }
    .select2-container--default .select2-selection--multiple .select2-selection__rendered li {
      list-style: none; }
  .select2-container--default .select2-selection--multiple .select2-selection__placeholder {
    color: #999;
    margin-top: 5px;
    float: left; }
  .select2-container--default .select2-selection--multiple .select2-selection__clear {
    cursor: pointer;
    float: right;
    font-weight: bold;
    margin-top: 5px;
    margin-right: 10px; }
  .select2-container--default .select2-selection--multiple .select2-selection__choice {
    background-color: #e4e4e4;
    border: 1px solid #aaa;
    border-radius: 4px;
    cursor: default;
    float: left;
    margin-right: 5px;
    margin-top: 5px;
    padding: 0 5px; }
  .select2-container--default .select2-selection--multiple .select2-selection__choice__remove {
    color: #999;
    cursor: pointer;
    display: inline-block;
    font-weight: bold;
    margin-right: 2px; }
    .select2-container--default .select2-selection--multiple .select2-selection__choice__remove:hover {
      color: #333; }

.select2-container--default[dir="rtl"] .select2-selection--multiple .select2-selection__choice, .select2-container--default[dir="rtl"] .select2-selection--multiple .select2-selection__placeholder, .select2-container--default[dir="rtl"] .select2-selection--multiple .select2-search--inline {
  float: right; }

.select2-container--default[dir="rtl"] .select2-selection--multiple .select2-selection__choice {
  margin-left: 5px;
  margin-right: auto; }

.select2-container--default[dir="rtl"] .select2-selection--multiple .select2-selection__choice__remove {
  margin-left: 2px;
  margin-right: auto; }

.select2-container--default.select2-container--focus .select2-selection--multiple {
  border: solid black 1px;
  outline: 0; }

.select2-container--default.select2-container--disabled .select2-selection--multiple {
  background-color: #eee;
  cursor: default; }

.select2-container--default.select2-container--disabled .select2-selection__choice__remove {
  display: none; }

.select2-container--default.select2-container--open.select2-container--above .select2-selection--single, .select2-container--default.select2-container--open.select2-container--above .select2-selection--multiple {
  border-top-left-radius: 0;
  border-top-right-radius: 0; }

.select2-container--default.select2-container--open.select2-container--below .select2-selection--single, .select2-container--default.select2-container--open.select2-container--below .select2-selection--multiple {
  border-bottom-left-radius: 0;
  border-bottom-right-radius: 0; }

.select2-container--default .select2-search--dropdown .select2-search__field {
  border: 1px solid #aaa; }

.select2-container--default .select2-search--inline .select2-search__field {
  background: transparent;
  border: none;
  outline: 0;
  box-shadow: none;
  -webkit-appearance: textfield; }

.select2-container--default .select2-results > .select2-results__options {
  max-height: 200px;
  overflow-y: auto; }

.select2-container--default .select2-results__option[role=group] {
  padding: 0; }

.select2-container--default .select2-results__option[aria-disabled=true] {
  color: #999; }

.select2-container--default .select2-results__option[aria-selected=true] {
  background-color: #ddd; }

.select2-container--default .select2-results__option .select2-results__option {
  padding-left: 1em; }
  .select2-container--default .select2-results__option .select2-results__option .select2-results__group {
    padding-left: 0; }
  .select2-container--default .select2-results__option .select2-results__option .select2-results__option {
    margin-left: -1em;
    padding-left: 2em; }
    .select2-container--default .select2-results__option .select2-results__option .select2-results__option .select2-results__option {
      margin-left: -2em;
      padding-left: 3em; }
      .select2-container--default .select2-results__option .select2-results__option .select2-results__option .select2-results__option .select2-results__option {
        margin-left: -3em;
        padding-left: 4em; }
        .select2-container--default .select2-results__option .select2-results__option .select2-results__option .select2-results__option .select2-results__option .select2-results__option {
          margin-left: -4em;
          padding-left: 5em; }
          .select2-container--default .select2-results__option .select2-results__option .select2-results__option .select2-results__option .select2-results__option .select2-results__option .select2-results__option {
            margin-left: -5em;
            padding-left: 6em; }

.select2-container--default .select2-results__option--highlighted[aria-selected] {
  background-color: #5897fb;
  color: white; }

.select2-container--default .select2-results__group {
  cursor: default;
  display: block;
  padding: 6px; }

.select2-container--classic .select2-selection--single {
  background-color: #f7f7f7;
  border: 1px solid #aaa;
  border-radius: 4px;
  outline: 0;
  background-image: -webkit-linear-gradient(top, white 50%, #eeeeee 100%);
  background-image: -o-linear-gradient(top, white 50%, #eeeeee 100%);
  background-image: linear-gradient(to bottom, white 50%, #eeeeee 100%);
  background-repeat: repeat-x;
  filter: progid:DXImageTransform.Microsoft.gradient(startColorstr='#FFFFFFFF', endColorstr='#FFEEEEEE', GradientType=0); }
  .select2-container--classic .select2-selection--single:focus {
    border: 1px solid #5897fb; }
  .select2-container--classic .select2-selection--single .select2-selection__rendered {
    color: #444;
    line-height: 28px; }
  .select2-container--classic .select2-selection--single .select2-selection__clear {
    cursor: pointer;
    float: right;
    font-weight: bold;
    margin-right: 10px; }
  .select2-container--classic .select2-selection--single .select2-selection__placeholder {
    color: #999; }
  .select2-container--classic .select2-selection--single .select2-selection__arrow {
    background-color: #ddd;
    border: none;
    border-left: 1px solid #aaa;
    border-top-right-radius: 4px;
    border-bottom-right-radius: 4px;
    height: 26px;
    position: absolute;
    top: 1px;
    right: 1px;
    width: 20px;
    background-image: -webkit-linear-gradient(top, #eeeeee 50%, #cccccc 100%);
    background-image: -o-linear-gradient(top, #eeeeee 50%, #cccccc 100%);
    background-image: linear-gradient(to bottom, #eeeeee 50%, #cccccc 100%);
    background-repeat: repeat-x;
    filter: progid:DXImageTransform.Microsoft.gradient(startColorstr='#FFEEEEEE', endColorstr='#FFCCCCCC', GradientType=0); }
    .select2-container--classic .select2-selection--single .select2-selection__arrow b {
      border-color: #888 transparent transparent transparent;
      border-style: solid;
      border-width: 5px 4px 0 4px;
      height: 0;
      left: 50%;
      margin-left: -4px;
      margin-top: -2px;
      position: absolute;
      top: 50%;
      width: 0; }

.select2-container--classic[dir="rtl"] .select2-selection--single .select2-selection__clear {
  float: left; }

.select2-container--classic[dir="rtl"] .select2-selection--single .select2-selection__arrow {
  border: none;
  border-right: 1px solid #aaa;
  border-radius: 0;
  border-top-left-radius: 4px;
  border-bottom-left-radius: 4px;
  left: 1px;
  right: auto; }

.select2-container--classic.select2-container--open .select2-selection--single {
  border: 1px solid #5897fb; }
  .select2-container--classic.select2-container--open .select2-selection--single .select2-selection__arrow {
    background: transparent;
    border: none; }
    .select2-container--classic.select2-container--open .select2-selection--single .select2-selection__arrow b {
      border-color: transparent transparent #888 transparent;
      border-width: 0 4px 5px 4px; }

.select2-container--classic.select2-container--open.select2-container--above .select2-selection--single {
  border-top: none;
  border-top-left-radius: 0;
  border-top-right-radius: 0;
  background-image: -webkit-linear-gradient(top, white 0%, #eeeeee 50%);
  background-image: -o-linear-gradient(top, white 0%, #eeeeee 50%);
  background-image: linear-gradient(to bottom, white 0%, #eeeeee 50%);
  background-repeat: repeat-x;
  filter: progid:DXImageTransform.Microsoft.gradient(startColorstr='#FFFFFFFF', endColorstr='#FFEEEEEE', GradientType=0); }

.select2-container--classic.select2-container--open.select2-container--below .select2-selection--single {
  border-bottom: none;
  border-bottom-left-radius: 0;
  border-bottom-right-radius: 0;
  background-image: -webkit-linear-gradient(top, #eeeeee 50%, white 100%);
  background-image: -o-linear-gradient(top, #eeeeee 50%, white 100%);
  background-image: linear-gradient(to bottom, #eeeeee 50%, white 100%);
  background-repeat: repeat-x;
  filter: progid:DXImageTransform.Microsoft.gradient(startColorstr='#FFEEEEEE', endColorstr='#FFFFFFFF', GradientType=0); }

.select2-container--classic .select2-selection--multiple {
  background-color: white;
  border: 1px solid #aaa;
  border-radius: 4px;
  cursor: text;
  outline: 0; }
  .select2-container--classic .select2-selection--multiple:focus {
    border: 1px solid #5897fb; }
  .select2-container--classic .select2-selection--multiple .select2-selection__rendered {
    list-style: none;
    margin: 0;
    padding: 0 5px; }
  .select2-container--classic .select2-selection--multiple .select2-selection__clear {
    display: none; }
  .select2-container--classic .select2-selection--multiple .select2-selection__choice {
    background-color: #e4e4e4;
    border: 1px solid #aaa;
    border-radius: 4px;
    cursor: default;
    float: left;
    margin-right: 5px;
    margin-top: 5px;
    padding: 0 5px; }
  .select2-container--classic .select2-selection--multiple .select2-selection__choice__remove {
    color: #888;
    cursor: pointer;
    display: inline-block;
    font-weight: bold;
    margin-right: 2px; }
    .select2-container--classic .select2-selection--multiple .select2-selection__choice__remove:hover {
      color: #555; }

.select2-container--classic[dir="rtl"] .select2-selection--multiple .select2-selection__choice {
  float: right; }

.select2-container--classic[dir="rtl"] .select2-selection--multiple .select2-selection__choice {
  margin-left: 5px;
  margin-right: auto; }

.select2-container--classic[dir="rtl"] .select2-selection--multiple .select2-selection__choice__remove {
  margin-left: 2px;
  margin-right: auto; }

.select2-container--classic.select2-container--open .select2-selection--multiple {
  border: 1px solid #5897fb; }

.select2-container--classic.select2-container--open.select2-container--above .select2-selection--multiple {
  border-top: none;
  border-top-left-radius: 0;
  border-top-right-radius: 0; }

.select2-container--classic.select2-container--open.select2-container--below .select2-selection--multiple {
  border-bottom: none;
  border-bottom-left-radius: 0;
  border-bottom-right-radius: 0; }

.select2-container--classic .select2-search--dropdown .select2-search__field {
  border: 1px solid #aaa;
  outline: 0; }

.select2-container--classic .select2-search--inline .select2-search__field {
  outline: 0;
  box-shadow: none; }

.select2-container--classic .select2-dropdown {
  background-color: white;
  border: 1px solid transparent; }

.select2-container--classic .select2-dropdown--above {
  border-bottom: none; }

.select2-container--classic .select2-dropdown--below {
  border-top: none; }

.select2-container--classic .select2-results > .select2-results__options {
  max-height: 200px;
  overflow-y: auto; }

.select2-container--classic .select2-results__option[role=group] {
  padding: 0; }

.select2-container--classic .select2-results__option[aria-disabled=true] {
  color: grey; }

.select2-container--classic .select2-results__option--highlighted[aria-selected] {
  background-color: #3875d7;
  color: white; }

.select2-container--classic .select2-results__group {
  cursor: default;
  display: block;
  padding: 6px; }

.select2-container--classic.select2-container--open .select2-dropdown {
  border-color: #5897fb; }
