# Supplementary material for: GrapeTree: visualization of core genomic relationships among 100,000 bacterial pathogens
Source: Genome Res. 2018 Sep;28(9):1395–404. doi: 10.1101/gr.232397.117 (PMC6120633; doi:10.1101/gr.232397.117)
Supplement: Supplemental Material [file supp_gr.232397.117_Supplemental_data_S3.zip › Supplemental_data/GrapeTree-codes/static/js/SlickGrid/examples/examples.css]

@import url('../slick-default-theme.css');

#myGrid {
  background: white;
  outline: 0;
  border: 1px solid gray;
}

.grid-header {
  border: 1px solid gray;
  border-bottom: 0;
  border-top: 0;
  background: url('../images/header-bg.gif') repeat-x center top;
  color: black;
  height: 24px;
  line-height: 24px;
}

.grid-header label {
  display: inline-block;
  font-weight: bold;
  margin: auto auto auto 6px;
}

.grid-header .ui-icon {
  margin: 4px 4px auto 6px;
  background-color: transparent;
  border-color: transparent;
}

.grid-header .ui-icon.ui-state-hover {
  background-color: white;
}

.grid-header #txtSearch {
  margin: 0 4px 0 4px;
  padding: 2px 2px;
  -moz-border-radius: 2px;
  -webkit-border-radius: 2px;
  border: 1px solid silver;
}

.options-panel {
  -moz-border-radius: 6px;
  -webkit-border-radius: 6px;
  border: 1px solid silver;
  background: #f0f0f0;
  padding: 4px;
  margin-bottom: 20px;
  width: 320px;
  position: absolute;
  top: 0px;
  left: 650px;
}

/* Individual cell styles */
.slick-cell.task-name {
  font-weight: bold;
  text-align: right;
}

.slick-cell.task-percent {
  text-align: right;
}

.slick-cell.cell-move-handle {
  font-weight: bold;
  text-align: right;
  border-right: solid gray;

  background: #efefef;
  cursor: move;
}

.cell-move-handle:hover {
  background: #b6b9bd;
}

.slick-row.selected .cell-move-handle {
  background: #D5DC8D;
}

.slick-row .cell-actions {
  text-align: left;
}

.slick-row.complete {
  background-color: #DFD;
  color: #555;
}

.percent-complete-bar {
  display: inline-block;
  height: 6px;
  -moz-border-radius: 3px;
  -webkit-border-radius: 3px;
}

/* Slick.Editors.Text, Slick.Editors.Date */
input.editor-text {
  width: 100%;
  height: 100%;
  border: 0;
  margin: 0;
  background: transparent;
  outline: 0;
  padding: 0;

}

.ui-datepicker-trigger {
  background:url("../images/calendar.gif") top left no-repeat;
  width: 16px;
  height: 16px;

  margin-top: 2px;
  padding: 0;
  vertical-align: top;
}

/* Slick.Editors.PercentComplete */
input.editor-percentcomplete {
  width: 100%;
  height: 100%;
  border: 0;
  margin: 0;
  background: transparent;
  outline: 0;
  padding: 0;

  float: left;
}

.editor-percentcomplete-picker {
  position: relative;
  display: inline-block;
  width: 16px;
  height: 100%;
  background: url("../images/pencil.gif") no-repeat center center;
  overflow: visible;
  z-index: 1000;
  float: right;
}

.editor-percentcomplete-helper {
  border: 0 solid gray;
  position: absolute;
  top: -2px;
  left: -9px;
  background: url("../images/editor-helper-bg.gif") no-repeat top left;
  padding-left: 9px;

  width: 120px;
  height: 140px;
  display: none;
  overflow: visible;
}

.editor-percentcomplete-wrapper {
  background: beige;
  padding: 20px 8px;

  width: 100%;
  height: 98px;
  border: 1px solid gray;
  border-left: 0;
}

.editor-percentcomplete-buttons {
  float: right;
}

.editor-percentcomplete-buttons button {
  width: 80px;
}

.editor-percentcomplete-slider {
  float: left;
}

.editor-percentcomplete-picker:hover .editor-percentcomplete-helper {
  display: block;
}

.editor-percentcomplete-helper:hover {
  display: block;
}

/* Slick.Editors.YesNoSelect */
select.editor-yesno {
  width: 100%;
  margin: 0;
  vertical-align: middle;
}

/* Slick.Editors.Checkbox */
input.editor-checkbox {
  margin: 0;
  height: 100%;
  padding: 0;
  border: 0;
}
